# Supplementary material for: Dissecting FAP+ Cell Diversity in Pancreatic Cancer Uncovers an Interferon-Response Subtype of Cancer-Associated Fibroblasts with Tumor-Restraining Properties
Source: Cancer Res. 2025 Apr 11;85(13):2388–411. doi: 10.1158/0008-5472.CAN-23-3252 (PMC12214878; doi:10.1158/0008-5472.CAN-23-3252)
Supplement: Table S1 — Clinical Characteristics of human PDAC samples [file can-23-3252_table_s1_suppst1.xlsx]

## Sheet: Sheet1
Table S1. Clinical Characteristics of human PDAC samples
Sample Number	Gender	Age group	TNM Classifcation	Location	Desmoplasia
S1 & S2	F	80-85	T1N1M0	Tail of pancreas	Dense
S3	F	70-75	T1N1M0	Head of pancreas	Dense
S4	M	45-50	T1N1M0	Head of pancreas	Dense
S5	F	50-55	T2N1M0	Head of pancreas	Moderate
S6	F	70-75	T3N2M0	Head of pancreas	Loose
