# Supplementary material for: Dissecting FAP+ Cell Diversity in Pancreatic Cancer Uncovers an Interferon-Response Subtype of Cancer-Associated Fibroblasts with Tumor-Restraining Properties
Source: Cancer Res. 2025 Apr 11;85(13):2388–411. doi: 10.1158/0008-5472.CAN-23-3252 (PMC12214878; doi:10.1158/0008-5472.CAN-23-3252)
Supplement: Table S2 — Cell metadata, differentially expressed genes, gene-set enrichment analysis results and differentially active transcription factors for mesenchymal subtypes characterized in Figure 1. [file can-23-3252_table_s2_suppst2.xlsx]

## Sheet: Figure 1. Cell Metadata
Table S2. Cell metadata, differentially expressed genes, gene-set enrichment analysis results and differentially active transcription factors for mesenchymal subtypes characterized in Figure 1.
Cell.ID	Sample	nCount_RNA	nFeature_RNA	percent.mt	integrated_snn_res.0.1	Annotation
S1_AAACCCACAAGCTGCC	S1	12454	3745	1.61393929661153	0	ENG+ CAFs
S1_AAACCCAGTCCAGGTC	S1	18783	5192	2.92285577383804	0	ENG+ CAFs
S1_AAACGAAGTTGCATGT	S1	11600	3633	2.08620689655172	0	ENG+ CAFs
S1_AAACGAAGTTTGGAGG	S1	30934	6102	6.5946854593651	3	CAPs
S1_AAACGAATCTACACTT	S1	5656	2125	7.6025459688826	0	ENG+ CAFs
S1_AAACGAATCTAGCATG	S1	6147	2418	5.53115340816658	0	ENG+ CAFs
S1_AAACGCTAGCATGGGT	S1	18381	4331	3.11734943691856	0	ENG+ CAFs
S1_AAACGCTAGCCGATCC	S1	17828	4714	1.16109490688804	2	LRRC15+ CAFs
S1_AAACGCTAGTAGCATA	S1	24590	5585	2.63928426189508	2	LRRC15+ CAFs
S1_AAACGCTCATAATCGC	S1	8591	3332	3.67826795483646	0	ENG+ CAFs
S1_AAACGCTGTTCTATCT	S1	27959	6236	3.43717586465897	0	ENG+ CAFs
S1_AAACGCTTCATCACCC	S1	29064	6065	1.02876410679879	0	ENG+ CAFs
S1_AAACGCTTCCTCTAAT	S1	21064	5357	4.98006076718572	0	ENG+ CAFs
S1_AAACGCTTCTCTCTTC	S1	18766	4856	3.50634125546201	3	CAPs
S1_AAAGAACAGCACGGAT	S1	26955	5102	3.53181227972547	0	ENG+ CAFs
S1_AAAGAACCAAATTGGA	S1	6553	2663	7.63009308713566	1	WT1+ CAFs
S1_AAAGAACCACCGTCGA	S1	18722	4675	2.27539792757184	0	ENG+ CAFs
S1_AAAGAACGTCGAAACG	S1	30479	6201	6.1091243151022	3	CAPs
S1_AAAGAACGTGCGTGCT	S1	18117	4576	2.83159463487332	2	LRRC15+ CAFs
S1_AAAGAACGTTGGCCTG	S1	7806	2718	6.02100947988727	0	ENG+ CAFs
S1_AAAGAACGTTTACTTC	S1	9499	2864	4.50573744604695	0	ENG+ CAFs
S1_AAAGAACGTTTGTTGG	S1	7086	2593	9.44115156646909	0	ENG+ CAFs
S1_AAAGAACTCGCTCATC	S1	11395	3825	4.40544098288723	0	ENG+ CAFs
S1_AAAGGATCACTTCTCG	S1	17880	4704	3.50671140939597	3	CAPs
S1_AAAGGATGTTCGAACT	S1	27392	4982	1.50773948598131	1	WT1+ CAFs
S1_AAAGGATGTTCGTAAC	S1	22073	4560	2.6412358990622	1	WT1+ CAFs
S1_AAAGGATGTTGCATAC	S1	21636	4769	3.77611388426696	3	CAPs
S1_AAAGGATTCCTAAACG	S1	20536	4648	1.78223607323724	2	LRRC15+ CAFs
S1_AAAGGGCCAAGTGACG	S1	29586	5787	4.61028865003718	0	ENG+ CAFs
S1_AAAGGGCGTCCCTCAT	S1	15082	4072	4.32966450072935	0	ENG+ CAFs
S1_AAAGGTACAGGGATAC	S1	7844	2627	2.37123916369199	3	CAPs
S1_AAAGGTAGTGTGATGG	S1	5828	2732	2.23061084420041	0	ENG+ CAFs
S1_AAAGGTAGTTGCGTAT	S1	16999	4381	3.29431143008412	0	ENG+ CAFs
S1_AAAGGTATCCAAGCCG	S1	18425	4616	1.36227951153324	2	LRRC15+ CAFs
S1_AAAGGTATCTCACGAA	S1	18192	4803	2.83091468777485	0	ENG+ CAFs
S1_AAAGTCCCACGGCACT	S1	30176	5556	2.35286320254507	2	LRRC15+ CAFs
S1_AAAGTCCCAGTGCCTG	S1	21979	4942	3.31225260475909	1	WT1+ CAFs
S1_AAAGTCCGTGACTATC	S1	18397	4699	4.32679241180627	3	CAPs
S1_AAAGTCCGTTTCCATT	S1	10634	3297	1.70208764340794	3	CAPs
S1_AAAGTGACAACCGCTG	S1	22166	5401	1.20905891906523	3	CAPs
S1_AAAGTGACATGTTTGG	S1	11129	3783	3.69305418276575	0	ENG+ CAFs
S1_AAAGTGAGTCGGCTAC	S1	19753	4871	3.45770262744899	0	ENG+ CAFs
S1_AAAGTGATCCTACACC	S1	19379	4799	1.82671964497652	0	ENG+ CAFs
S1_AAAGTGATCTGTCGCT	S1	9689	3009	2.58024563938487	0	ENG+ CAFs
S1_AAATGGAAGGAGAGGC	S1	10126	2962	3.22931068536441	0	ENG+ CAFs
S1_AAATGGACATAGATCC	S1	12347	3398	4.77848870170892	0	ENG+ CAFs
S1_AAATGGAGTAGGCTCC	S1	13297	3565	2.25614800330902	3	CAPs
S1_AAATGGAGTATCTCTT	S1	11530	3499	6.53946227233304	3	CAPs
S1_AAATGGATCCAAAGGG	S1	9639	3444	5.76823321921361	0	ENG+ CAFs
S1_AAATGGATCTTAGCCC	S1	15206	4379	2.06497435222938	0	ENG+ CAFs
S1_AACAAAGAGTTGTACC	S1	14024	3916	3.20878494010268	0	ENG+ CAFs
S1_AACAAAGCAGGCTATT	S1	17451	4743	3.46111970660707	0	ENG+ CAFs
S1_AACAAAGTCAGGGATG	S1	7521	2622	6.94056641404069	0	ENG+ CAFs
S1_AACAAAGTCGTAGTCA	S1	5146	1723	5.49941702293043	0	ENG+ CAFs
S1_AACAAAGTCTGGGATT	S1	26638	4701	0.75831518882799	1	WT1+ CAFs
S1_AACAACCAGAGTCTGG	S1	11761	3782	3.25652580562877	0	ENG+ CAFs
S1_AACAACCAGCTACGTT	S1	20852	4533	2.62804527143679	0	ENG+ CAFs
S1_AACAACCAGCTCTGTA	S1	9137	3111	4.59669475757907	0	ENG+ CAFs
S1_AACAACCAGGAAAGAC	S1	19341	4754	2.58001137479965	2	LRRC15+ CAFs
S1_AACAACCAGGGCAGAG	S1	3424	1966	2.80373831775701	0	ENG+ CAFs
S1_AACAACCAGGTCGAGT	S1	9279	3191	8.22286884362539	2	LRRC15+ CAFs
S1_AACAACCCACAGCCAC	S1	6844	2380	2.93687901811806	3	CAPs
S1_AACAACCCATAGGTAA	S1	13310	4576	4.38767843726521	0	ENG+ CAFs
S1_AACAACCGTATAGCTC	S1	7782	3021	2.98123875610383	0	ENG+ CAFs
S1_AACAACCTCCAATCCC	S1	16343	4724	2.93091843602766	0	ENG+ CAFs
S1_AACAAGACACAATGTC	S1	19145	5202	4.02716113867851	0	ENG+ CAFs
S1_AACAAGAGTCTTGCTC	S1	43745	6979	2.32255114870271	1	WT1+ CAFs
S1_AACAAGATCACTGCTC	S1	28710	5591	2.90142807384187	0	ENG+ CAFs
S1_AACAAGATCTACTTCA	S1	17460	5173	0.664375715922108	0	ENG+ CAFs
S1_AACACACGTTTGATCG	S1	32288	5735	3.32631318136769	1	WT1+ CAFs
S1_AACACACTCTGCCTCA	S1	10455	3470	1.37733142037303	0	ENG+ CAFs
S1_AACACACTCTTGCGCT	S1	20115	4785	2.35645041014169	0	ENG+ CAFs
S1_AACAGGGAGAACAAGG	S1	2066	1293	1.74249757986447	0	ENG+ CAFs
S1_AACAGGGCAGGAAGTC	S1	21113	4819	2.29242646710557	2	LRRC15+ CAFs
S1_AACAGGGTCAGAGCGA	S1	8229	2611	3.99805565682343	3	CAPs
S1_AACCAACCAATAGAGT	S1	12809	3839	2.05324381294402	0	ENG+ CAFs
S1_AACCAACCATCGAACT	S1	13471	4416	7.23777002449707	1	WT1+ CAFs
S1_AACCAACGTACGTGAG	S1	14335	3661	4.83432159051273	0	ENG+ CAFs
S1_AACCAACGTTTGTGGT	S1	14029	3703	2.55898495972628	0	ENG+ CAFs
S1_AACCACAAGCCGTTAT	S1	21812	4737	1.61837520630845	2	LRRC15+ CAFs
S1_AACCACAAGCGACTGA	S1	11184	3348	4.56008583690987	2	LRRC15+ CAFs
S1_AACCACACACTAGGTT	S1	13831	3923	3.21018003036657	2	LRRC15+ CAFs
S1_AACCACACATTGAAGA	S1	3594	1170	3.28324986087924	3	CAPs
S1_AACCACAGTGCCTGCA	S1	25724	5569	2.5034986782771	3	CAPs
S1_AACCACATCCTTCTTC	S1	12868	3716	3.95554864780852	0	ENG+ CAFs
S1_AACCACATCGCAGTTA	S1	2400	1092	7.66666666666667	3	CAPs
S1_AACCATGAGTAAACGT	S1	8780	3097	3.05239179954442	0	ENG+ CAFs
S1_AACCATGCAAATGGAT	S1	29348	5775	8.09254463677252	0	ENG+ CAFs
S1_AACCATGCAAGAATAC	S1	3922	1651	7.44518103008669	2	LRRC15+ CAFs
S1_AACCATGCACAATGAA	S1	44288	6051	0.896405346820809	1	WT1+ CAFs
S1_AACCATGCATCCCACT	S1	20058	4703	1.94436135207897	1	WT1+ CAFs
S1_AACCATGGTAGGACTG	S1	8461	3323	5.40125280699681	0	ENG+ CAFs
S1_AACCATGGTCCACACG	S1	24213	5457	2.63081815553628	0	ENG+ CAFs
S1_AACCATGGTGCTTCAA	S1	29594	5922	3.06818949787119	2	LRRC15+ CAFs
S1_AACCATGGTGGGATTG	S1	19244	4910	3.21658698815215	0	ENG+ CAFs
S1_AACCCAAGTCGCGGTT	S1	26279	5828	2.16522698732829	1	WT1+ CAFs
S1_AACCCAATCGTTCTGC	S1	7835	3005	2.38672622846203	3	CAPs
S1_AACCTGACACATTCTT	S1	14979	4126	3.18445824153815	0	ENG+ CAFs
S1_AACCTGAGTATCCTCC	S1	28436	5901	1.09016739344493	0	ENG+ CAFs
S1_AACCTGATCTGACAGT	S1	12216	3491	4.07662082514735	0	ENG+ CAFs
S1_AACCTTTGTGTTTCTT	S1	12644	3626	1.77159126858589	2	LRRC15+ CAFs
S1_AACCTTTTCCCTTGTG	S1	17646	4495	7.92247534852091	0	ENG+ CAFs
S1_AACCTTTTCGTTCTCG	S1	18945	5022	3.71602005806281	0	ENG+ CAFs
S1_AACGAAAAGTGAGGCT	S1	14584	3777	3.02386176631925	0	ENG+ CAFs
S1_AACGAAACACGGAAGT	S1	11924	3254	5.74471653807447	0	ENG+ CAFs
S1_AACGAAACACTTGACA	S1	22371	5415	0.965535738232533	2	LRRC15+ CAFs
S1_AACGAAACATAGTCAC	S1	21112	5005	3.82247063281546	0	ENG+ CAFs
S1_AACGGGAAGCCGTTAT	S1	37454	6177	1.18545415709938	1	WT1+ CAFs
S1_AACGGGAAGGGTGAAA	S1	20465	4973	4.21695577815783	3	CAPs
S1_AACGGGACAGCGGTTC	S1	16913	4113	2.43008336782357	0	ENG+ CAFs
S1_AACGGGACATGCGTGC	S1	8242	2906	1.45595729191944	0	ENG+ CAFs
S1_AACGTCAAGCGGTATG	S1	23086	4757	2.65095729013255	0	ENG+ CAFs
S1_AACGTCAGTTACACAC	S1	24465	5175	5.42407520948294	2	LRRC15+ CAFs
S1_AACGTCATCCAGCAAT	S1	13288	4134	2.43076459963877	1	WT1+ CAFs
S1_AACGTCATCGTAGTGT	S1	12982	3428	3.81297180711755	2	LRRC15+ CAFs
S1_AACTTCTCACCTCTAC	S1	25800	6385	8.96511627906977	0	ENG+ CAFs
S1_AACTTCTCAGCCCAGT	S1	10519	3767	3.68856355166841	0	ENG+ CAFs
S1_AAGAACAAGACATGCG	S1	19341	4860	2.80750736776795	2	LRRC15+ CAFs
S1_AAGAACAAGCACCGTC	S1	30440	5459	1.08409986859396	1	WT1+ CAFs
S1_AAGAACAAGGTAGCCA	S1	11282	3777	1.97659989363588	0	ENG+ CAFs
S1_AAGAACAAGTTTCGAC	S1	17910	4742	3.63484087102178	0	ENG+ CAFs
S1_AAGAACACAACCGCCA	S1	16325	4136	3.12404287901991	0	ENG+ CAFs
S1_AAGAACACAATACCCA	S1	23898	5073	4.19281948280191	3	CAPs
S1_AAGAACAGTCACCCTT	S1	35477	6063	0.980917213969614	1	WT1+ CAFs
S1_AAGAACAGTCATGGCC	S1	19121	4730	7.58851524501857	0	ENG+ CAFs
S1_AAGAACAGTCTTGTCC	S1	20792	4522	3.03001154290112	1	WT1+ CAFs
S1_AAGAACAGTGCAAGAC	S1	13500	4027	3.19259259259259	0	ENG+ CAFs
S1_AAGAACATCGAAGGAC	S1	12314	3447	4.32840669157057	0	ENG+ CAFs
S1_AAGACAACACCGTCGA	S1	6000	2334	7.25	0	ENG+ CAFs
S1_AAGACAACATTACTCT	S1	17093	3923	3.32884806645995	0	ENG+ CAFs
S1_AAGACAACATTGTGCA	S1	19537	4770	1.40758560679736	1	WT1+ CAFs
S1_AAGACAATCATCTATC	S1	9260	3134	3.62850971922246	3	CAPs
S1_AAGACAATCCATACAG	S1	17765	4450	2.98902336054039	0	ENG+ CAFs
S1_AAGACAATCGCTTTAT	S1	19152	4883	2.31307435254804	1	WT1+ CAFs
S1_AAGACTCTCACCTCGT	S1	13871	3778	3.35231778530748	0	ENG+ CAFs
S1_AAGACTCTCGCATTGA	S1	10031	3213	4.84498056026318	0	ENG+ CAFs
S1_AAGATAGAGCATCTTG	S1	12553	3540	4.00701027642795	3	CAPs
S1_AAGATAGCAGTTGGTT	S1	12829	4049	3.47649855795463	0	ENG+ CAFs
S1_AAGATAGGTCGATTAC	S1	20015	4248	2.87784161878591	2	LRRC15+ CAFs
S1_AAGATAGGTCGTATTG	S1	16585	4403	2.74947241483268	0	ENG+ CAFs
S1_AAGATAGGTCTAACGT	S1	9707	3171	6.8095189038838	0	ENG+ CAFs
S1_AAGATAGGTCTACGAT	S1	12345	3693	2.40583232077764	2	LRRC15+ CAFs
S1_AAGCATCCACTAGGCC	S1	7572	3115	6.88061278394083	0	ENG+ CAFs
S1_AAGCATCTCAAGAAAC	S1	20634	5167	2.33110400310168	0	ENG+ CAFs
S1_AAGCATCTCGTGTGGC	S1	4026	2096	1.78837555886736	0	ENG+ CAFs
S1_AAGCCATAGCATACTC	S1	38274	6303	1.78972670742541	1	WT1+ CAFs
S1_AAGCCATAGGATGCGT	S1	11157	3804	4.94756655014789	3	CAPs
S1_AAGCCATCAACGATTC	S1	18452	4634	2.79644482982874	2	LRRC15+ CAFs
S1_AAGCCATCACGGCACT	S1	12559	3699	3.26459112986703	0	ENG+ CAFs
S1_AAGCCATCATAGAGGC	S1	25013	5193	4.30576100427778	0	ENG+ CAFs
S1_AAGCCATGTCATCAGT	S1	37116	5829	0.92951826705464	1	WT1+ CAFs
S1_AAGCGAGAGCTGTGCC	S1	6414	2430	3.35204240723418	0	ENG+ CAFs
S1_AAGCGAGCATGACTCA	S1	17707	4340	4.04924606087988	2	LRRC15+ CAFs
S1_AAGCGAGGTCGAACAG	S1	38974	6403	1.55231692923487	1	WT1+ CAFs
S1_AAGCGTTAGCACTCGC	S1	3398	1485	7.12183637433785	3	CAPs
S1_AAGCGTTCAATCACGT	S1	10670	3421	3.80506091846298	0	ENG+ CAFs
S1_AAGCGTTGTAGACTGG	S1	13325	3651	2.5515947467167	0	ENG+ CAFs
S1_AAGCGTTGTAGCCCTG	S1	3776	1619	7.46822033898305	0	ENG+ CAFs
S1_AAGCGTTTCAAGAATG	S1	8033	3709	2.15361633262791	0	ENG+ CAFs
S1_AAGCGTTTCGACCCAG	S1	13617	3791	3.27531761768378	0	ENG+ CAFs
S1_AAGGAATAGCCACCGT	S1	13630	4169	3.01540719002201	0	ENG+ CAFs
S1_AAGGAATAGCGATGGT	S1	18984	4706	2.23872734934682	0	ENG+ CAFs
S1_AAGGAATAGGGTGAGG	S1	7261	2402	8.18069136482578	0	ENG+ CAFs
S1_AAGGAATCATTGAGGG	S1	20447	4921	2.66053699809263	0	ENG+ CAFs
S1_AAGGTAAAGAAGCCTG	S1	23844	5783	3.25448750209696	0	ENG+ CAFs
S1_AAGGTAAAGAGAGGTA	S1	8643	3313	4.7437232442439	0	ENG+ CAFs
S1_AAGGTAACAGCGTTGC	S1	6937	2512	2.72452068617558	3	CAPs
S1_AAGGTAACATGGCCAC	S1	17775	4911	2.74542897327707	0	ENG+ CAFs
S1_AAGGTAACATTCAGCA	S1	6114	1791	5.10304219823356	1	WT1+ CAFs
S1_AAGGTAAGTGACACGA	S1	33598	5554	2.23822846598012	1	WT1+ CAFs
S1_AAGGTAAGTGAGCAGT	S1	9036	3067	7.21558211598052	0	ENG+ CAFs
S1_AAGGTAAGTGATGTAA	S1	28499	5368	4.96157759921401	3	CAPs
S1_AAGGTAAGTGGCTTAT	S1	32964	5726	2.11746147312219	1	WT1+ CAFs
S1_AAGGTAATCAAGTGTC	S1	20126	4426	1.39123521812581	1	WT1+ CAFs
S1_AAGGTAATCGGAAACG	S1	55975	7754	1.79187137114783	1	WT1+ CAFs
S1_AAGTACCAGTTCGGTT	S1	5681	2613	3.34448160535117	0	ENG+ CAFs
S1_AAGTACCGTAGTTAGA	S1	9785	3034	5.48799182422075	0	ENG+ CAFs
S1_AAGTCGTAGCCTCTTC	S1	15356	3994	1.2959103933316	1	WT1+ CAFs
S1_AAGTCGTAGGTAAGAG	S1	16761	4231	6.02589344311199	3	CAPs
S1_AAGTCGTGTCGTGCCA	S1	8923	2649	3.22761403115544	3	CAPs
S1_AAGTCGTGTGCACAAG	S1	26172	5646	5.64725661011768	0	ENG+ CAFs
S1_AAGTCGTTCAACGTGT	S1	8786	3182	4.31368085590712	0	ENG+ CAFs
S1_AAGTCGTTCAGATGCT	S1	17275	4365	4.21418234442837	0	ENG+ CAFs
S1_AAGTGAACAACCCTCT	S1	16284	4152	3.73986735445836	0	ENG+ CAFs
S1_AAGTGAATCGAAGCAG	S1	15698	4332	3.24245126767741	0	ENG+ CAFs
S1_AAGTTCGAGCATAGGC	S1	9338	3174	4.59413150567573	0	ENG+ CAFs
S1_AAGTTCGCAACTGGTT	S1	10626	3320	1.58102766798419	3	CAPs
S1_AAGTTCGCACGAGGAT	S1	11924	3774	1.3669909426367	0	ENG+ CAFs
S1_AAGTTCGCACTGCGTG	S1	17766	3748	1.33400878081729	0	ENG+ CAFs
S1_AAGTTCGCAGAAGTGC	S1	20581	4923	2.80355667848987	2	LRRC15+ CAFs
S1_AAGTTCGCAGCGTTTA	S1	29295	5739	6.87830687830688	0	ENG+ CAFs
S1_AAGTTCGGTACCAATC	S1	13007	3940	3.72876143614977	3	CAPs
S1_AAGTTCGGTGTCTCCT	S1	14387	3937	3.46145826093001	2	LRRC15+ CAFs
S1_AAGTTCGGTTCTCTCG	S1	14948	3939	2.66256355365266	0	ENG+ CAFs
S1_AAGTTCGTCAAACTGC	S1	21761	4502	2.35283304995175	1	WT1+ CAFs
S1_AATAGAGCAGAGTTGG	S1	19318	4959	5.02640024847293	1	WT1+ CAFs
S1_AATAGAGCATCTCCCA	S1	3549	1868	2.84587207664131	0	ENG+ CAFs
S1_AATAGAGGTGCCAAGA	S1	22746	5205	4.69093466983206	0	ENG+ CAFs
S1_AATAGAGGTTGGGAAC	S1	21719	5177	3.89981122519453	0	ENG+ CAFs
S1_AATAGAGTCAAAGAAC	S1	11646	3213	5.98488751502662	0	ENG+ CAFs
S1_AATAGAGTCAGTGTGT	S1	10739	3416	3.7340534500419	0	ENG+ CAFs
S1_AATCACGAGATACCAA	S1	25018	5483	1.71876249100648	2	LRRC15+ CAFs
S1_AATCACGAGGAACGCT	S1	22804	4916	2.42062796000702	0	ENG+ CAFs
S1_AATCACGCATCTTTCA	S1	8537	3186	3.06899379173012	3	CAPs
S1_AATCACGGTGCCCAGT	S1	19534	4939	3.66540391112931	2	LRRC15+ CAFs
S1_AATCGACAGCGCATCC	S1	26085	5604	3.79145102549358	3	CAPs
S1_AATCGACGTTTCGTAG	S1	19146	4384	1.09161182492427	1	WT1+ CAFs
S1_AATCGACTCAGCTGTA	S1	19352	4384	4.1649441918148	3	CAPs
S1_AATCGACTCAGGTGTT	S1	12071	3231	3.35514870350427	0	ENG+ CAFs
S1_AATCGTGAGAATAGTC	S1	6923	3008	3.07670085223169	0	ENG+ CAFs
S1_AATCGTGAGAGTTGCG	S1	13205	3766	4.34683831881863	0	ENG+ CAFs
S1_AATCGTGCAGACGGAT	S1	12894	3643	4.99457111834962	0	ENG+ CAFs
S1_AATCGTGGTTGAGAGC	S1	5257	1874	5.53547650751379	0	ENG+ CAFs
S1_AATCGTGTCTGATGGT	S1	4120	1915	4.87864077669903	3	CAPs
S1_AATGAAGAGCAACAAT	S1	17071	4319	3.46786948626325	0	ENG+ CAFs
S1_AATGAAGGTCCAAGAG	S1	18081	4754	2.03528565897904	0	ENG+ CAFs
S1_AATGAAGTCCCTCGTA	S1	19688	4713	3.16436407964242	2	LRRC15+ CAFs
S1_AATGACCAGGGTATAT	S1	25083	5682	3.02595383327353	0	ENG+ CAFs
S1_AATGACCCACTGCGTG	S1	19193	4771	1.98509873391341	0	ENG+ CAFs
S1_AATGACCTCTAAGGAA	S1	17691	4433	2.46452998699904	3	CAPs
S1_AATGACCTCTGGCTGG	S1	8621	2740	4.76742837257859	3	CAPs
S1_AATGACCTCTTACACT	S1	5430	2663	5.52486187845304	0	ENG+ CAFs
S1_AATGCCAAGACGAAGA	S1	20729	4882	3.29972502291476	0	ENG+ CAFs
S1_AATGCCAAGCGTGTCC	S1	16081	4616	6.11280393010385	3	CAPs
S1_AATGCCAAGGCGAAGG	S1	16915	4448	2.08099320130062	1	WT1+ CAFs
S1_AATGCCACAAACTAGA	S1	13230	3967	4.70143613000756	0	ENG+ CAFs
S1_AATGCCACAGTCGCAC	S1	25603	5163	1.85134554544389	2	LRRC15+ CAFs
S1_AATGCCACATCTTAGG	S1	14854	4364	3.20452403393025	0	ENG+ CAFs
S1_AATGCCAGTAACATAG	S1	26200	5571	2.63358778625954	3	CAPs
S1_AATGCCATCAATCTCT	S1	16920	4460	1.49527186761229	0	ENG+ CAFs
S1_AATGCCATCCGTCACT	S1	2144	1097	1.39925373134328	0	ENG+ CAFs
S1_AATGCCATCGAGTTGT	S1	17702	4548	4.59835046887357	0	ENG+ CAFs
S1_AATGGAAAGCAGATAT	S1	2653	1072	0.0753863550697324	3	CAPs
S1_AATGGAACACTCAGAT	S1	26241	5538	2.72474372165695	0	ENG+ CAFs
S1_AATGGAACATTGTGCA	S1	20935	5328	2.09219011225221	0	ENG+ CAFs
S1_AATGGAATCCCTCTAG	S1	10115	3351	3.06475531389026	3	CAPs
S1_AATGGCTAGCGGTATG	S1	15702	3933	3.24162527066616	0	ENG+ CAFs
S1_AATGGCTAGGGAGTGG	S1	16156	4100	4.48130725427086	0	ENG+ CAFs
S1_AATGGCTGTAGCGTCC	S1	9907	2850	5.28918946199657	3	CAPs
S1_AATGGCTGTGACTGAG	S1	14483	3965	1.24283642891666	2	LRRC15+ CAFs
S1_AATGGCTGTGATGAAT	S1	23399	5018	2.44882259925638	3	CAPs
S1_AATGGCTTCGCAATTG	S1	6999	2781	3.38619802828976	0	ENG+ CAFs
S1_AATTCCTAGCCTGACC	S1	13399	4369	2.94798119262632	0	ENG+ CAFs
S1_AATTCCTAGGAATCGC	S1	24833	5635	2.27922522449966	0	ENG+ CAFs
S1_AATTCCTCATGATGCT	S1	8229	3102	5.37124802527646	0	ENG+ CAFs
S1_AATTCCTGTACCGGAA	S1	13917	3742	3.32686642236114	3	CAPs
S1_AATTCCTGTATCAGGG	S1	12094	3599	5.5812799735406	0	ENG+ CAFs
S1_AATTCCTTCAAACGTC	S1	33351	6513	3.23228688794939	0	ENG+ CAFs
S1_AATTTCCAGACAAGCC	S1	14879	4088	2.41951744068822	0	ENG+ CAFs
S1_AATTTCCCAATTTCTC	S1	13917	3994	2.96040813393691	0	ENG+ CAFs
S1_AATTTCCGTCTACAGT	S1	23585	5333	4.31206275174899	0	ENG+ CAFs
S1_AATTTCCTCCCTCTCC	S1	16720	4076	3.70215311004785	0	ENG+ CAFs
S1_ACAAAGAGTTCGATTG	S1	9338	2907	3.69458128078818	3	CAPs
S1_ACAAAGATCATTCCTA	S1	11121	3311	3.47091088930852	0	ENG+ CAFs
S1_ACAACCAAGGGCAAGG	S1	13172	3690	2.3382933495293	0	ENG+ CAFs
S1_ACAACCAGTTCTCGTC	S1	13941	4354	2.0730220213758	0	ENG+ CAFs
S1_ACAACCATCAAGGACG	S1	23721	5287	3.18704944985456	2	LRRC15+ CAFs
S1_ACAACCATCTTAGCCC	S1	10630	3707	1.33584195672625	0	ENG+ CAFs
S1_ACAAGCTAGGTCATAA	S1	32589	5549	0.8438430145141	1	WT1+ CAFs
S1_ACAAGCTCAGCTTCGG	S1	36439	5803	2.94190290622684	1	WT1+ CAFs
S1_ACAAGCTCATCCTGTC	S1	20066	4710	2.61138243795475	0	ENG+ CAFs
S1_ACAAGCTGTATACCTG	S1	15407	4181	2.92724086454209	0	ENG+ CAFs
S1_ACAAGCTGTCTGTCCT	S1	11720	3465	3.05460750853242	0	ENG+ CAFs
S1_ACAAGCTTCATCTACT	S1	19698	4951	6.71641791044776	0	ENG+ CAFs
S1_ACACAGTAGCACCGTC	S1	13294	4029	1.57965999699112	3	CAPs
S1_ACACAGTCAAACTAGA	S1	9560	3428	3.90167364016736	0	ENG+ CAFs
S1_ACACAGTCAGATTTCG	S1	7502	3182	3.86563583044521	0	ENG+ CAFs
S1_ACACAGTCAGCGACCT	S1	28575	5502	1.57130358705162	1	WT1+ CAFs
S1_ACACAGTCAGTTGCGC	S1	10873	3373	4.29504276648579	0	ENG+ CAFs
S1_ACACAGTGTGGACTGA	S1	8860	3125	3.39729119638826	0	ENG+ CAFs
S1_ACACAGTGTTTGAAAG	S1	15162	3981	4.61680517082179	0	ENG+ CAFs
S1_ACACAGTTCCTTGACC	S1	31925	5616	2.40250587314017	3	CAPs
S1_ACACAGTTCGAGTACT	S1	5696	2518	4.47682584269663	0	ENG+ CAFs
S1_ACACAGTTCGTTGCCT	S1	19811	4517	2.92261874716067	2	LRRC15+ CAFs
S1_ACACAGTTCTCTGACC	S1	14082	4024	2.44283482459878	0	ENG+ CAFs
S1_ACACCAACATCACAGT	S1	10674	3269	3.42889263631254	0	ENG+ CAFs
S1_ACACCAAGTTGAATCC	S1	14948	4003	2.02033716885202	0	ENG+ CAFs
S1_ACACCAATCATCGCAA	S1	13922	4040	3.68481540008619	0	ENG+ CAFs
S1_ACACCAATCCGCACTT	S1	15126	3803	2.15522940632024	2	LRRC15+ CAFs
S1_ACACCAATCCGTACGG	S1	21712	4928	2.01731761238025	2	LRRC15+ CAFs
S1_ACACGCGCACGGAAGT	S1	14967	3906	2.5990512460747	1	WT1+ CAFs
S1_ACACGCGGTAATGATG	S1	23441	5100	2.18420715839768	2	LRRC15+ CAFs
S1_ACACGCGGTACTCCCT	S1	22181	4789	2.70952617104729	2	LRRC15+ CAFs
S1_ACACGCGGTCCCTGTT	S1	39330	6878	1.8510043224002	2	LRRC15+ CAFs
S1_ACACTGAAGCTTAAGA	S1	15391	4266	2.12461828341238	0	ENG+ CAFs
S1_ACACTGACACCTAAAC	S1	20614	4809	2.06170563694576	0	ENG+ CAFs
S1_ACACTGACAGAACTCT	S1	10622	3342	2.16531726605159	1	WT1+ CAFs
S1_ACACTGATCAGCCCAG	S1	23058	5051	2.77994622256917	0	ENG+ CAFs
S1_ACACTGATCTTCGGAA	S1	12069	3813	4.83055762697821	0	ENG+ CAFs
S1_ACAGAAAAGATTCGCT	S1	5030	1427	1.66998011928429	4	Proliferating cells
S1_ACAGAAACAGTTGAAA	S1	17497	4579	3.82351260216037	0	ENG+ CAFs
S1_ACAGAAAGTAGCTAAA	S1	19528	4722	1.58746415403523	0	ENG+ CAFs
S1_ACAGAAAGTATCAGGG	S1	13491	4298	2.02357126973538	0	ENG+ CAFs
S1_ACAGAAAGTCATTCCC	S1	25565	5674	2.86720125171132	2	LRRC15+ CAFs
S1_ACAGAAATCCTTATGT	S1	23514	5364	2.85361912052394	0	ENG+ CAFs
S1_ACAGCCGCAGGTACGA	S1	16512	4351	5.19016472868217	0	ENG+ CAFs
S1_ACAGCCGCATATGAAG	S1	18247	4385	3.77048281909355	3	CAPs
S1_ACAGCCGGTAACGTTC	S1	16395	4127	3.08020738029887	3	CAPs
S1_ACAGCCGGTCACCCTT	S1	11049	3216	1.52955018553715	0	ENG+ CAFs
S1_ACAGGGAAGAGTGTGC	S1	15940	4090	2.92346298619824	3	CAPs
S1_ACAGGGAAGCCTGAAG	S1	9503	3137	2.79911606860991	3	CAPs
S1_ACAGGGAAGGTTTACC	S1	24991	5120	1.79664679284542	1	WT1+ CAFs
S1_ACAGGGACAAATCAGA	S1	9730	3439	2.38437821171634	0	ENG+ CAFs
S1_ACAGGGATCGGTCTAA	S1	8297	2384	3.37471375195854	0	ENG+ CAFs
S1_ACAGGGATCTTCGGTC	S1	15054	3790	3.42101766972233	0	ENG+ CAFs
S1_ACATCCCAGGGACCAT	S1	31788	5986	1.94727570152259	2	LRRC15+ CAFs
S1_ACATCCCAGTCACTGT	S1	17349	4387	2.94541472130959	1	WT1+ CAFs
S1_ACATCCCCAGTATGAA	S1	26285	5658	2.45387102910405	0	ENG+ CAFs
S1_ACATCCCGTCATCCCT	S1	19938	4669	2.80870699167419	3	CAPs
S1_ACATCGAAGGAACTAT	S1	15857	4004	4.87481869206029	0	ENG+ CAFs
S1_ACATCGAGTAATGCTC	S1	47279	7262	1.8020685716703	2	LRRC15+ CAFs
S1_ACATCGATCATACAGC	S1	16569	4461	4.20061560745971	0	ENG+ CAFs
S1_ACATGCACACCGTCGA	S1	15583	3937	3.63216325482898	0	ENG+ CAFs
S1_ACATGCACACCTGCGA	S1	20215	4843	0.895374721741281	0	ENG+ CAFs
S1_ACATGCAGTAACCCTA	S1	12421	3631	3.14789469446904	0	ENG+ CAFs
S1_ACATGCAGTTTCGTGA	S1	8765	3124	5.23673702224758	0	ENG+ CAFs
S1_ACATTTCAGCGGTAGT	S1	14574	3784	4.45313572114725	1	WT1+ CAFs
S1_ACATTTCAGCTTCTAG	S1	17213	4418	4.04345552779876	0	ENG+ CAFs
S1_ACATTTCAGTGCCGAA	S1	7669	2927	2.63398096231582	0	ENG+ CAFs
S1_ACATTTCCAAGCGATG	S1	23867	5147	1.65919470398458	0	ENG+ CAFs
S1_ACATTTCCATGGAGAC	S1	11614	4006	2.57447907697606	0	ENG+ CAFs
S1_ACATTTCCATTCAGCA	S1	31979	5998	1.75427624378498	2	LRRC15+ CAFs
S1_ACATTTCGTCAACATC	S1	12053	4000	2.24840288724799	0	ENG+ CAFs
S1_ACATTTCTCGTAACAC	S1	8187	2641	4.27507023329669	0	ENG+ CAFs
S1_ACATTTCTCTGGGCAC	S1	23165	5985	8.04662205914095	2	LRRC15+ CAFs
S1_ACCAAACGTTATTCCT	S1	32872	6549	3.34935507422731	2	LRRC15+ CAFs
S1_ACCAAACTCACCTTAT	S1	5151	2159	9.47388856532712	2	LRRC15+ CAFs
S1_ACCAAACTCCAAGGGA	S1	23543	5835	2.52304294270059	0	ENG+ CAFs
S1_ACCAAACTCCTGGGAC	S1	3703	1630	3.02457466918715	3	CAPs
S1_ACCAAACTCGGAGCAA	S1	12014	3343	3.48759780256368	0	ENG+ CAFs
S1_ACCAACAAGACGGAAA	S1	7633	2469	2.68570679942356	3	CAPs
S1_ACCAACACACCTGATA	S1	27943	5608	0.744372472533372	2	LRRC15+ CAFs
S1_ACCAACACACTGTCCT	S1	24617	5327	2.09205020920502	0	ENG+ CAFs
S1_ACCAACAGTAATGTGA	S1	13855	3700	2.82930350054132	0	ENG+ CAFs
S1_ACCAACAGTCAGGAGT	S1	11863	3839	2.63845570260474	0	ENG+ CAFs
S1_ACCACAAAGTGAGGCT	S1	10465	3777	1.20401337792642	0	ENG+ CAFs
S1_ACCACAACACAGTATC	S1	21266	5002	3.38568607166369	0	ENG+ CAFs
S1_ACCACAACATAACTCG	S1	12973	4249	1.64957989670855	0	ENG+ CAFs
S1_ACCACAACATGAGTAA	S1	11776	3647	2.24184782608696	0	ENG+ CAFs
S1_ACCACAAGTACCTGTA	S1	14910	4324	3.17907444668008	0	ENG+ CAFs
S1_ACCACAAGTTGGACCC	S1	10235	3154	5.00244259892526	0	ENG+ CAFs
S1_ACCACAAGTTGTGGAG	S1	14706	4104	4.31116551067591	3	CAPs
S1_ACCACAATCCAAACCA	S1	9864	3216	2.65612327656123	0	ENG+ CAFs
S1_ACCACAATCGTCAGAT	S1	15257	4286	3.10677066264665	0	ENG+ CAFs
S1_ACCACAATCTCATTTG	S1	24133	5316	1.6036133095761	2	LRRC15+ CAFs
S1_ACCACAATCTCTATAC	S1	17884	3972	2.57772310445091	0	ENG+ CAFs
S1_ACCATTTAGCGGACAT	S1	12839	3452	3.31801542176182	0	ENG+ CAFs
S1_ACCATTTAGGACAGTC	S1	18716	4422	3.15238298781791	0	ENG+ CAFs
S1_ACCATTTAGGAGGTTC	S1	8088	2796	2.23788328387735	0	ENG+ CAFs
S1_ACCATTTAGGTCTACT	S1	10112	3236	3.85680379746835	3	CAPs
S1_ACCATTTAGTGACACG	S1	13075	3957	2.35564053537285	3	CAPs
S1_ACCCAAAAGGACTAAT	S1	8677	3164	1.57888671199723	0	ENG+ CAFs
S1_ACCCAAAAGGCATGGT	S1	20212	4989	2.29566594102513	2	LRRC15+ CAFs
S1_ACCCAAACACAGCTGC	S1	7326	3001	5.84220584220584	3	CAPs
S1_ACCCAAACACGGTGCT	S1	21947	4927	2.80676174420194	0	ENG+ CAFs
S1_ACCCAAACAGACCAGA	S1	19900	4811	4.05527638190955	0	ENG+ CAFs
S1_ACCCAAAGTCGTCATA	S1	17532	4139	3.95277207392197	0	ENG+ CAFs
S1_ACCCAAAGTTTGGGTT	S1	16228	3987	5.52748336209021	0	ENG+ CAFs
S1_ACCCAAATCCTCTAGC	S1	8822	3338	4.88551348900476	0	ENG+ CAFs
S1_ACCCTCAAGCAGGCTA	S1	10594	3698	3.29431753822919	0	ENG+ CAFs
S1_ACCCTCAAGCTGACCC	S1	10625	3318	2.26823529411765	2	LRRC15+ CAFs
S1_ACCCTCAAGTATAACG	S1	15661	4066	3.96526403167103	2	LRRC15+ CAFs
S1_ACCCTCAGTACTGAGG	S1	17782	4699	2.72185355977955	0	ENG+ CAFs
S1_ACCCTCAGTCCAAATC	S1	12337	3661	3.0396368647159	0	ENG+ CAFs
S1_ACCCTTGAGCTTCATG	S1	19506	5045	3.21439557059366	0	ENG+ CAFs
S1_ACCCTTGCAAGAGAGA	S1	8713	3223	4.99253988293355	0	ENG+ CAFs
S1_ACCCTTGCAAGATGTA	S1	31833	5917	2.25866239437062	1	WT1+ CAFs
S1_ACCCTTGGTCCTCATC	S1	8266	2969	2.28647471570288	0	ENG+ CAFs
S1_ACCCTTGGTGCGCTCA	S1	12888	4027	6.35474860335195	2	LRRC15+ CAFs
S1_ACCCTTGTCTAGTGAC	S1	3823	1735	2.38032958409626	0	ENG+ CAFs
S1_ACCGTTCCACCAACAT	S1	11966	3596	4.22864783553401	3	CAPs
S1_ACCGTTCGTACCTAGT	S1	14193	3773	1.98689494821391	0	ENG+ CAFs
S1_ACCGTTCGTTCAAGTC	S1	11656	3296	2.36787920384351	0	ENG+ CAFs
S1_ACCTACCAGACTGAGC	S1	10618	3255	3.00433226596346	0	ENG+ CAFs
S1_ACCTACCAGCGCTGCT	S1	35798	6039	2.49455276831108	1	WT1+ CAFs
S1_ACCTACCAGTAGGAAG	S1	23343	5065	2.53609219037827	2	LRRC15+ CAFs
S1_ACCTACCAGTGTAGAT	S1	26637	5297	3.15726245448061	2	LRRC15+ CAFs
S1_ACCTACCAGTTCTACG	S1	13800	4019	3.26086956521739	3	CAPs
S1_ACCTACCCAGGATCTT	S1	16307	4399	1.91942110749985	3	CAPs
S1_ACCTACCCATACTGAC	S1	20569	5251	1.8134085273956	0	ENG+ CAFs
S1_ACCTACCGTCATCAGT	S1	8542	2876	2.6574572699602	3	CAPs
S1_ACCTACCGTTGTTGCA	S1	13389	4257	6.92359399507058	0	ENG+ CAFs
S1_ACCTACCTCGGCTATA	S1	18649	5065	2.92240870824173	0	ENG+ CAFs
S1_ACCTACCTCGTCAGAT	S1	15944	4252	5.56949322629202	0	ENG+ CAFs
S1_ACCTGAAAGTAAACTG	S1	23443	5123	5.43445804717826	0	ENG+ CAFs
S1_ACCTGAACAGCCCAGT	S1	13857	3909	3.78148228332251	2	LRRC15+ CAFs
S1_ACCTGAACAGTCAGCC	S1	14133	3617	2.24297742871294	1	WT1+ CAFs
S1_ACCTGAACATGACCCG	S1	17120	4487	4.00700934579439	0	ENG+ CAFs
S1_ACCTGAAGTCCGCAGT	S1	29188	6097	2.39481978895436	0	ENG+ CAFs
S1_ACCTGAAGTCTAGATC	S1	24741	5340	2.63934359969282	4	Proliferating cells
S1_ACCTGAATCCACCCTA	S1	33979	7193	2.25727655316519	0	ENG+ CAFs
S1_ACCTGAATCCTAAGTG	S1	14597	3789	3.77474823593889	3	CAPs
S1_ACCTGTCAGAACGTGC	S1	7349	2909	5.66063409987753	3	CAPs
S1_ACCTGTCCAGCGAGTA	S1	34303	6187	3.28834212751071	4	Proliferating cells
S1_ACCTGTCGTAGCTGAG	S1	16699	4262	5.21588119049045	0	ENG+ CAFs
S1_ACCTGTCTCCGAGATT	S1	15501	4215	3.51590219985807	0	ENG+ CAFs
S1_ACGATCAAGTAGAATC	S1	11359	3003	1.35575314728409	0	ENG+ CAFs
S1_ACGATCAAGTCACTCA	S1	17128	4281	2.17188229799159	1	WT1+ CAFs
S1_ACGATCAAGTGGTGGT	S1	15736	4141	1.15022877478394	2	LRRC15+ CAFs
S1_ACGATCAAGTTATGGA	S1	23358	5185	2.44027742101207	0	ENG+ CAFs
S1_ACGATCACAATCGCGC	S1	13744	4165	2.46653084982538	0	ENG+ CAFs
S1_ACGATCACACCAGTTA	S1	15893	4015	5.83904863776505	0	ENG+ CAFs
S1_ACGATCAGTACGACTT	S1	6487	2556	4.43964852782488	1	WT1+ CAFs
S1_ACGATCAGTAGCTTGT	S1	2627	1292	8.18424057860678	3	CAPs
S1_ACGATCAGTATACCCA	S1	8687	2979	4.27074939564867	0	ENG+ CAFs
S1_ACGATCAGTCATCAGT	S1	22521	4689	4.97757648417033	0	ENG+ CAFs
S1_ACGATCAGTCTTAGTG	S1	12747	3667	5.10708401976936	0	ENG+ CAFs
S1_ACGATCAGTTCTCTAT	S1	7411	2908	1.75414923761975	2	LRRC15+ CAFs
S1_ACGATCAGTTTGCCGG	S1	7563	2381	4.98479439375909	0	ENG+ CAFs
S1_ACGATCATCACTACGA	S1	3835	2151	3.25945241199478	0	ENG+ CAFs
S1_ACGATCATCTAACGGT	S1	15524	4375	1.16593661427467	0	ENG+ CAFs
S1_ACGATGTAGTACAGAT	S1	24768	5175	4.00516795865633	3	CAPs
S1_ACGATGTCAGATCACT	S1	25001	5304	1.28394864205432	0	ENG+ CAFs
S1_ACGATGTCAGCAGTGA	S1	6090	2454	4.12151067323481	0	ENG+ CAFs
S1_ACGATGTCATACGCAT	S1	8644	3423	1.6658954187876	0	ENG+ CAFs
S1_ACGATGTTCGTAGCTA	S1	13005	3735	3.03729334871203	0	ENG+ CAFs
S1_ACGCACGAGCAAATCA	S1	23747	5337	2.63612245757359	0	ENG+ CAFs
S1_ACGCACGCAACGGGTA	S1	28565	5750	2.90915455977595	0	ENG+ CAFs
S1_ACGCACGGTAGGCTCC	S1	13392	3765	1.92652329749104	3	CAPs
S1_ACGCACGGTGATACTC	S1	23615	4982	6.88545416049121	0	ENG+ CAFs
S1_ACGCACGGTGTCGCTG	S1	10153	2734	4.85570767260908	0	ENG+ CAFs
S1_ACGCACGTCAAGGCTT	S1	21153	4535	3.56923367843805	0	ENG+ CAFs
S1_ACGCACGTCACCTGGG	S1	32393	6020	2.821597258667	1	WT1+ CAFs
S1_ACGCACGTCCACACAA	S1	7380	3047	1.8970189701897	0	ENG+ CAFs
S1_ACGGAAGAGCCGATCC	S1	7546	2807	3.79008746355685	0	ENG+ CAFs
S1_ACGGAAGAGGAAGTGA	S1	13611	3267	4.30534126809198	0	ENG+ CAFs
S1_ACGGAAGAGGACGGAG	S1	16642	4347	4.19420742699195	2	LRRC15+ CAFs
S1_ACGGAAGGTAGCGAGT	S1	25085	5246	4.37711779948176	2	LRRC15+ CAFs
S1_ACGGAAGGTCACTCGG	S1	16203	4195	3.51786706165525	0	ENG+ CAFs
S1_ACGGAAGTCCCTCGAT	S1	15153	3909	3.37886887085066	0	ENG+ CAFs
S1_ACGGAAGTCGTGCATA	S1	21974	4885	2.43014471648312	2	LRRC15+ CAFs
S1_ACGGAAGTCTCCGCAT	S1	9134	2842	5.72585942631925	0	ENG+ CAFs
S1_ACGGGTCCAGTCGTTA	S1	15973	4576	2.34145119889814	0	ENG+ CAFs
S1_ACGGGTCGTCAAAGCG	S1	13884	3427	4.45116681071737	0	ENG+ CAFs
S1_ACGGGTCGTCGACGCT	S1	12792	3747	4.43245778611632	3	CAPs
S1_ACGGGTCTCATTCGGA	S1	14965	4142	6.40828600066823	0	ENG+ CAFs
S1_ACGGGTCTCCAACTAG	S1	25027	5467	2.04179486154953	0	ENG+ CAFs
S1_ACGGTCGAGCAGGCTA	S1	12914	4050	8.77342419080068	0	ENG+ CAFs
S1_ACGGTCGCATCCGAAT	S1	16576	4512	3.23359073359073	0	ENG+ CAFs
S1_ACGGTCGCATCTAGAC	S1	5263	2160	5.14915447463424	3	CAPs
S1_ACGGTCGGTTAGAAGT	S1	16856	3859	0.919553868058851	0	ENG+ CAFs
S1_ACGGTTAAGCACCAGA	S1	32631	6291	3.00021451993503	2	LRRC15+ CAFs
S1_ACGGTTACAGCGTACC	S1	12103	3572	4.80046269519954	0	ENG+ CAFs
S1_ACGGTTACATGTACGT	S1	29762	5346	1.15919629057187	1	WT1+ CAFs
S1_ACGGTTAGTAAGGCTG	S1	14452	4260	1.22474398007196	0	ENG+ CAFs
S1_ACGGTTAGTGTAACGG	S1	14414	3947	4.32218676286943	0	ENG+ CAFs
S1_ACGGTTATCCGTACGG	S1	13114	3624	5.2539271008083	0	ENG+ CAFs
S1_ACGGTTATCTGACGCG	S1	6231	2456	3.2258064516129	3	CAPs
S1_ACGGTTATCTTCGTGC	S1	19266	5015	2.35129243226409	1	WT1+ CAFs
S1_ACGTAACAGCCTCGTG	S1	13428	3508	3.3065236818588	0	ENG+ CAFs
S1_ACGTAACAGTTGTAAG	S1	36139	6928	3.87116411632862	0	ENG+ CAFs
S1_ACGTAACCAAACTAGA	S1	39757	6059	1.76572679025077	1	WT1+ CAFs
S1_ACGTAACTCCAATGCA	S1	15151	4249	3.02290277869448	0	ENG+ CAFs
S1_ACGTAACTCCATACAG	S1	15138	4340	1.75716739331484	0	ENG+ CAFs
S1_ACGTAACTCTTTCCAA	S1	22624	5478	2.60342998585573	0	ENG+ CAFs
S1_ACGTACAAGGCACTCC	S1	42897	7586	2.88831386810266	0	ENG+ CAFs
S1_ACGTACAAGTAACCGG	S1	11298	3172	3.72632324305187	0	ENG+ CAFs
S1_ACGTACACAGCTACCG	S1	39265	6457	3.36941296319878	4	Proliferating cells
S1_ACGTACAGTCTACGTA	S1	19705	5292	2.25323521948744	0	ENG+ CAFs
S1_ACGTACATCATGCCGG	S1	10994	3290	4.67527742404948	0	ENG+ CAFs
S1_ACGTACATCCAGCACG	S1	14860	4606	4.67025572005384	0	ENG+ CAFs
S1_ACGTAGTCACATTCGA	S1	8463	3225	3.69845208554886	0	ENG+ CAFs
S1_ACGTAGTCACTATGTG	S1	12305	3580	6.46078829744006	0	ENG+ CAFs
S1_ACGTAGTCAGGAACCA	S1	13328	3892	3.32382953181272	3	CAPs
S1_ACGTAGTGTGTTCAGT	S1	15960	4291	2.83834586466165	2	LRRC15+ CAFs
S1_ACGTCCTCACTGCATA	S1	38624	6648	2.19034797017399	1	WT1+ CAFs
S1_ACGTCCTGTACCTATG	S1	14826	3978	4.44489410495076	2	LRRC15+ CAFs
S1_ACGTCCTGTTAGCGGA	S1	18376	4738	1.69242490204615	0	ENG+ CAFs
S1_ACGTTCCCACCTGCAG	S1	41342	6079	0.96512021672875	3	CAPs
S1_ACGTTCCCAGTTGTCA	S1	10004	2882	6.46741303478609	0	ENG+ CAFs
S1_ACTACGAAGAGCTGCA	S1	7019	2746	2.02308021085625	0	ENG+ CAFs
S1_ACTACGACAATGAAAC	S1	26270	5804	4.51084887704606	0	ENG+ CAFs
S1_ACTACGAGTCTAGGTT	S1	19368	4659	3.83106154481619	0	ENG+ CAFs
S1_ACTACGAGTGTCCGTG	S1	34986	5256	0.617389813068084	1	WT1+ CAFs
S1_ACTACGATCTTCCTAA	S1	26119	5302	5.99180673073242	0	ENG+ CAFs
S1_ACTATCTAGACGACTG	S1	14247	4353	4.14122271355373	0	ENG+ CAFs
S1_ACTATCTAGCCAAGCA	S1	20694	5510	5.90992558229438	2	LRRC15+ CAFs
S1_ACTATCTAGTACAGAT	S1	12783	3812	3.05874990221388	0	ENG+ CAFs
S1_ACTATCTAGTCCCAAT	S1	12059	3556	5.54772369184841	0	ENG+ CAFs
S1_ACTATCTGTGATGGCA	S1	22559	5289	2.21197748127133	0	ENG+ CAFs
S1_ACTATGGAGGAACTAT	S1	14513	4075	3.43829669951078	0	ENG+ CAFs
S1_ACTATGGAGGAGGGTG	S1	4289	1715	5.82886453718816	0	ENG+ CAFs
S1_ACTATGGAGGGCGAAG	S1	10042	2938	5.66620195180243	0	ENG+ CAFs
S1_ACTATGGCAAATGAAC	S1	20787	4665	3.65132053687401	0	ENG+ CAFs
S1_ACTATGGCAGAGGTTG	S1	11019	3568	7.90452854160995	2	LRRC15+ CAFs
S1_ACTATGGCAGCTTCCT	S1	19675	4699	3.02414231257942	2	LRRC15+ CAFs
S1_ACTATGGGTTCTCCAC	S1	15517	4468	3.59605593864793	0	ENG+ CAFs
S1_ACTATGGTCAACGCTA	S1	50327	7188	0.401375007451269	4	Proliferating cells
S1_ACTATGGTCAATGCAC	S1	8728	3396	1.87901008249313	0	ENG+ CAFs
S1_ACTATTCAGCAGTCTT	S1	13382	3826	2.78732625915409	0	ENG+ CAFs
S1_ACTATTCTCAAGCTGT	S1	6266	2876	2.31407596552825	3	CAPs
S1_ACTATTCTCTACCCAC	S1	20167	4583	1.56691624931819	2	LRRC15+ CAFs
S1_ACTCCCAAGGGAGGGT	S1	12106	3891	1.8751032545845	0	ENG+ CAFs
S1_ACTCCCAAGTTCAACC	S1	16944	4774	1.54036827195467	0	ENG+ CAFs
S1_ACTCCCACACAGTCAT	S1	17587	4168	3.0931938363564	0	ENG+ CAFs
S1_ACTCCCAGTACGTACT	S1	5964	2575	7.57880617035547	0	ENG+ CAFs
S1_ACTCCCAGTAGACACG	S1	7161	3094	2.0388213936601	0	ENG+ CAFs
S1_ACTCCCAGTAGATTGA	S1	13226	3718	2.66898533192197	3	CAPs
S1_ACTCCCAGTCATTCCC	S1	10972	3528	3.56361647830842	0	ENG+ CAFs
S1_ACTCCCATCCAAGAGG	S1	11317	3890	1.92630555801007	0	ENG+ CAFs
S1_ACTCTCGCAGAGGTAC	S1	13116	3580	3.21744434278744	2	LRRC15+ CAFs
S1_ACTCTCGGTGACTCTA	S1	6913	2879	3.63084044553739	0	ENG+ CAFs
S1_ACTCTCGTCCGGACTG	S1	11198	3611	2.75942132523665	0	ENG+ CAFs
S1_ACTCTCGTCTGTCGTC	S1	19399	4531	4.03113562554771	2	LRRC15+ CAFs
S1_ACTGATGAGGAAGAAC	S1	6261	2384	4.80753873183198	0	ENG+ CAFs
S1_ACTGATGAGTGATCGG	S1	15599	4155	3.43611769985255	3	CAPs
S1_ACTGCAACAACATACC	S1	10914	3522	3.66501740883269	0	ENG+ CAFs
S1_ACTGCAAGTGTTCGAT	S1	12474	3492	5.82010582010582	0	ENG+ CAFs
S1_ACTGCAAGTTAAACAG	S1	7644	2594	1.0596546310832	3	CAPs
S1_ACTGTCCCACTGCACG	S1	25787	5910	6.01465854888122	0	ENG+ CAFs
S1_ACTGTCCGTACCCGAC	S1	28055	5631	0.926751024772768	0	ENG+ CAFs
S1_ACTGTCCTCCTTCGAC	S1	9309	3309	4.18949403802772	0	ENG+ CAFs
S1_ACTGTGAGTCACCGAC	S1	11453	3456	3.99022090282022	0	ENG+ CAFs
S1_ACTGTGAGTCCTGAAT	S1	12190	3681	2.31337161607875	0	ENG+ CAFs
S1_ACTGTGATCAACCGAT	S1	13594	4102	2.37604825658379	3	CAPs
S1_ACTGTGATCCACTTCG	S1	17015	4181	1.99235968263297	0	ENG+ CAFs
S1_ACTTAGGCAACAAGAT	S1	15343	4381	2.63312259662387	0	ENG+ CAFs
S1_ACTTAGGCATTCGATG	S1	8891	3110	3.74536047688674	0	ENG+ CAFs
S1_ACTTAGGGTCCGCAGT	S1	3906	2129	2.91858678955453	0	ENG+ CAFs
S1_ACTTAGGTCAAGCCGC	S1	16036	4258	4.76428036916937	0	ENG+ CAFs
S1_ACTTAGGTCTCCTGAC	S1	19351	5318	2.04123817890548	0	ENG+ CAFs
S1_ACTTATCAGCAAGGAA	S1	12570	4180	2.29912490055688	0	ENG+ CAFs
S1_ACTTATCAGCCTGACC	S1	12690	3837	3.66430260047281	0	ENG+ CAFs
S1_ACTTATCAGTGATCGG	S1	17995	4622	1.30591831064184	3	CAPs
S1_ACTTATCCATCTAGAC	S1	9126	2983	3.07911461757616	3	CAPs
S1_ACTTCCGAGACGACGT	S1	14014	3768	7.14999286427858	0	ENG+ CAFs
S1_ACTTCCGAGAGGTTTA	S1	13741	4035	2.34335201222618	0	ENG+ CAFs
S1_ACTTCCGAGATGGCGT	S1	7086	2672	2.06040079029071	3	CAPs
S1_ACTTCCGAGCAATAAC	S1	17650	4340	2.5042492917847	3	CAPs
S1_ACTTCCGAGCGCCTAC	S1	25798	5431	3.88402201721064	1	WT1+ CAFs
S1_ACTTCCGGTCCCTGAG	S1	18878	4357	1.49909948087721	1	WT1+ CAFs
S1_ACTTCCGGTCTCGCGA	S1	8715	2833	1.60642570281124	3	CAPs
S1_ACTTCCGTCCTATGGA	S1	12002	3873	2.12464589235127	0	ENG+ CAFs
S1_ACTTCGCAGCTTGTGT	S1	17977	4043	3.14846748623241	3	CAPs
S1_ACTTCGCCAATGAAAC	S1	18886	4573	3.39404850153553	1	WT1+ CAFs
S1_ACTTCGCGTAAGATCA	S1	12749	3813	2.6668758333987	0	ENG+ CAFs
S1_ACTTCGCGTACAGTCT	S1	10681	3263	4.85909559030053	0	ENG+ CAFs
S1_ACTTCGCGTATCAGCT	S1	21899	5095	4.53445362801954	0	ENG+ CAFs
S1_ACTTCGCTCGATGCTA	S1	14855	4414	1.54830023561091	0	ENG+ CAFs
S1_ACTTTCAAGATTACCC	S1	5165	2066	9.73862536302033	2	LRRC15+ CAFs
S1_ACTTTCAAGCGTGTCC	S1	15044	3896	3.40999734113268	0	ENG+ CAFs
S1_ACTTTCACAACAGCCC	S1	17687	4654	4.73794312206705	2	LRRC15+ CAFs
S1_ACTTTCACAAGCAGGT	S1	17907	4753	1.59714078293405	0	ENG+ CAFs
S1_ACTTTCACAGTGGCTC	S1	5899	2204	3.30564502458044	0	ENG+ CAFs
S1_ACTTTCAGTCTTGGTA	S1	7006	2815	3.59691692834713	0	ENG+ CAFs
S1_ACTTTGTAGATAGCTA	S1	44784	6734	0.774830296534477	1	WT1+ CAFs
S1_ACTTTGTAGGATCACG	S1	10580	3405	2.86389413988658	3	CAPs
S1_ACTTTGTAGTCGGGAT	S1	15470	3725	0.930833872010343	2	LRRC15+ CAFs
S1_ACTTTGTCACTACGGC	S1	32859	6406	0.797346236951824	1	WT1+ CAFs
S1_ACTTTGTCATCGCTAA	S1	20881	4765	3.38585316795173	2	LRRC15+ CAFs
S1_ACTTTGTGTAGCTTGT	S1	21927	4877	0.825466320062024	1	WT1+ CAFs
S1_AGAAATGCAAACACCT	S1	18696	4629	5.94244758237056	3	CAPs
S1_AGAAATGCACGAGGTA	S1	15351	4470	3.48511497622305	0	ENG+ CAFs
S1_AGAAATGCATGCACTA	S1	25230	5385	2.56440745144669	0	ENG+ CAFs
S1_AGAAATGTCCAGCTCT	S1	56149	7226	0.726638052325064	1	WT1+ CAFs
S1_AGAACAAAGTCATGGG	S1	8324	3429	4.42095146564152	0	ENG+ CAFs
S1_AGAACAACAGTCGCTG	S1	17980	4333	4.54393770856507	0	ENG+ CAFs
S1_AGAACAAGTCCAGCGT	S1	7307	3069	1.20432462022718	0	ENG+ CAFs
S1_AGAACAAGTTCTGACA	S1	10980	3545	4.37158469945355	2	LRRC15+ CAFs
S1_AGAACAATCAGTCTTT	S1	20127	5473	1.21230188304268	0	ENG+ CAFs
S1_AGAACCTAGTAGTCAA	S1	14601	3957	1.99301417711116	2	LRRC15+ CAFs
S1_AGAACCTAGTTCGGTT	S1	10261	3782	2.38768151252315	0	ENG+ CAFs
S1_AGAACCTAGTTGAATG	S1	14984	3888	4.46476241324079	0	ENG+ CAFs
S1_AGAACCTCAGTAACAA	S1	9945	3732	2.24233283056812	0	ENG+ CAFs
S1_AGAACCTGTTGACTAC	S1	16803	4167	2.71975242516217	0	ENG+ CAFs
S1_AGAACCTTCTCTGCTG	S1	4880	2014	5	0	ENG+ CAFs
S1_AGAACCTTCTGTGCTC	S1	20038	4809	1.18774328775327	0	ENG+ CAFs
S1_AGAAGCGAGCGGTAGT	S1	5667	2741	1.99400035292042	0	ENG+ CAFs
S1_AGAAGCGAGTAGCCAG	S1	19032	4550	3.572929802438	0	ENG+ CAFs
S1_AGAAGCGAGTTGGCTT	S1	11399	3431	2.90376348802527	0	ENG+ CAFs
S1_AGAAGCGCAAGATCCT	S1	20160	4678	5.44146825396825	2	LRRC15+ CAFs
S1_AGAAGCGCAGTCGCAC	S1	7279	3078	7.52850666300316	0	ENG+ CAFs
S1_AGAAGCGCATGACTAC	S1	15524	4620	2.21592373099717	0	ENG+ CAFs
S1_AGAAGCGGTCTGTGTA	S1	17350	4321	2.47838616714697	0	ENG+ CAFs
S1_AGAAGCGGTTACACAC	S1	25633	5254	5.2003277025709	1	WT1+ CAFs
S1_AGAAGCGTCATTACTC	S1	8993	3014	3.86967641498944	0	ENG+ CAFs
S1_AGAAGCGTCGTCTACC	S1	5495	2039	2.32939035486806	0	ENG+ CAFs
S1_AGAAGTAAGAAATGGG	S1	26998	5481	3.31506037484258	2	LRRC15+ CAFs
S1_AGAAGTACAGTAGAGC	S1	6277	2168	9.41532579257607	3	CAPs
S1_AGAAGTACATCGCTGG	S1	23742	4974	3.66018027124926	0	ENG+ CAFs
S1_AGAAGTACATGACGTT	S1	18831	4472	3.73320588391482	0	ENG+ CAFs
S1_AGAAGTACATTGCTGA	S1	44301	7030	1.75165346154714	1	WT1+ CAFs
S1_AGAAGTAGTCCAATCA	S1	14890	4293	2.31027535258563	0	ENG+ CAFs
S1_AGAAGTAGTTCAAAGA	S1	17430	4926	7.11417096959266	0	ENG+ CAFs
S1_AGACAAACAGCCGTCA	S1	21666	4941	2.81547124526909	2	LRRC15+ CAFs
S1_AGACAAAGTGTCTTGA	S1	8380	2842	7.55369928400955	0	ENG+ CAFs
S1_AGACAAAGTGTGAGCA	S1	12196	3745	2.48442112167924	0	ENG+ CAFs
S1_AGACAAAGTTGAATCC	S1	17320	4178	3.25635103926097	0	ENG+ CAFs
S1_AGACAAATCAAGTAAG	S1	15734	4042	2.24354900216093	0	ENG+ CAFs
S1_AGACAAATCCCAGGCA	S1	25623	5509	0.729813058580182	3	CAPs
S1_AGACAAATCTAACGGT	S1	7902	2867	6.08706656542647	0	ENG+ CAFs
S1_AGACACTAGGCAGGGA	S1	28828	5828	2.9762730678507	2	LRRC15+ CAFs
S1_AGACACTAGGTTCATC	S1	9513	3003	9.53432145485126	0	ENG+ CAFs
S1_AGACACTCACCTCGTT	S1	7085	2651	4.34721242060692	3	CAPs
S1_AGACACTCAGCGATTT	S1	15546	4172	3.38350701144989	0	ENG+ CAFs
S1_AGACACTGTCATACCA	S1	38926	6005	0.780969018136978	0	ENG+ CAFs
S1_AGACACTGTGCGTCGT	S1	14285	3564	5.95729786489324	0	ENG+ CAFs
S1_AGACACTTCAGCAATC	S1	25477	5196	2.61412254190054	1	WT1+ CAFs
S1_AGACAGGAGAAGCTCG	S1	23176	5063	1.9287193648602	0	ENG+ CAFs
S1_AGACAGGAGACTACCT	S1	11564	3297	1.55655482531996	0	ENG+ CAFs
S1_AGACAGGAGCCAGTAG	S1	12620	3480	6.65610142630745	0	ENG+ CAFs
S1_AGACAGGAGGCCATAG	S1	10999	3443	3.48213473952177	0	ENG+ CAFs
S1_AGACAGGAGGTACTGG	S1	18227	4381	2.71575135787568	0	ENG+ CAFs
S1_AGACAGGAGTAAGCAT	S1	15535	4071	3.08979723205665	2	LRRC15+ CAFs
S1_AGACAGGCAAAGGGCT	S1	21757	4752	1.83389254033185	1	WT1+ CAFs
S1_AGACAGGCAGGTTCGC	S1	13893	3477	5.94544014971568	0	ENG+ CAFs
S1_AGACAGGCAGTCTGGC	S1	6351	2364	4.17257124862226	0	ENG+ CAFs
S1_AGACAGGTCCTTCTGG	S1	22779	5176	5.44800035120067	2	LRRC15+ CAFs
S1_AGACAGGTCTGTCCCA	S1	14399	4244	3.63219668032502	0	ENG+ CAFs
S1_AGACCATAGACGCCCT	S1	10883	3759	1.8928604245153	0	ENG+ CAFs
S1_AGACCATAGGTCCCGT	S1	16985	4596	1.5307624374448	0	ENG+ CAFs
S1_AGACCATTCCTCATAT	S1	16703	4775	3.9573729270191	0	ENG+ CAFs
S1_AGACCCGAGGAAGTAG	S1	20705	4693	4.62207196329389	0	ENG+ CAFs
S1_AGACCCGAGTGGTGAC	S1	16180	4424	3.0655129789864	0	ENG+ CAFs
S1_AGACCCGTCGTGTTCC	S1	7930	2654	4.77931904161412	3	CAPs
S1_AGACTCAAGATTGACA	S1	15877	4743	4.59154752157209	0	ENG+ CAFs
S1_AGACTCAAGTCATGAA	S1	14429	4467	4.10284843024465	0	ENG+ CAFs
S1_AGACTCATCGGCTGAC	S1	7011	2482	9.22835544144915	0	ENG+ CAFs
S1_AGAGAATAGGCCTAGA	S1	13768	4232	3.71150493898896	2	LRRC15+ CAFs
S1_AGAGAATCAGCTACTA	S1	23009	5298	2.59029075579121	2	LRRC15+ CAFs
S1_AGAGAATTCCAACTGA	S1	15732	4503	2.24383422323926	0	ENG+ CAFs
S1_AGAGAATTCGCATTAG	S1	30759	5888	4.0573490685653	0	ENG+ CAFs
S1_AGAGAATTCGTCGATA	S1	19006	4173	0.741870988109018	2	LRRC15+ CAFs
S1_AGAGAGCCAAGCTCTA	S1	13439	3879	5.00037205149193	0	ENG+ CAFs
S1_AGAGAGCTCCACTTTA	S1	18890	4473	2.05929062996294	2	LRRC15+ CAFs
S1_AGAGAGCTCGTTCGCT	S1	17334	4330	3.09218876197069	0	ENG+ CAFs
S1_AGAGAGCTCTTCTCAA	S1	7493	3137	6.11237154677699	0	ENG+ CAFs
S1_AGAGCAGAGAGTATAC	S1	9319	2769	4.34595986693851	0	ENG+ CAFs
S1_AGAGCAGAGTGATGGC	S1	9391	2899	5.02608880843361	0	ENG+ CAFs
S1_AGAGCAGCATACTGTG	S1	24540	5875	3.59820700896495	0	ENG+ CAFs
S1_AGAGCAGGTGTTAGCT	S1	6586	2554	5.16246583662314	3	CAPs
S1_AGAGCAGTCTAAGCCA	S1	27577	4764	8.26413315444029	1	WT1+ CAFs
S1_AGAGCCCAGAGAGTTT	S1	15510	4040	3.61057382333978	0	ENG+ CAFs
S1_AGAGCCCAGAGGGTGG	S1	13607	4056	4.01998971117807	3	CAPs
S1_AGAGCCCAGGGCGAAG	S1	12247	3999	3.07013962603086	2	LRRC15+ CAFs
S1_AGAGCCCCACCAGCCA	S1	8041	2927	4.48949135679642	0	ENG+ CAFs
S1_AGAGCCCCATCGATGT	S1	21604	4629	3.23551194223292	0	ENG+ CAFs
S1_AGAGCCCGTTAAAGTG	S1	6709	2633	4.36726784915785	0	ENG+ CAFs
S1_AGAGCCCGTTGACGGA	S1	6891	2862	3.17805833696125	0	ENG+ CAFs
S1_AGAGCCCTCTGCTTAT	S1	10844	3321	5.22869789745481	0	ENG+ CAFs
S1_AGATAGAAGACTTGTC	S1	17829	4755	3.37652139772281	3	CAPs
S1_AGATAGACAAGCTCTA	S1	15575	4305	2.13162118780096	1	WT1+ CAFs
S1_AGATAGAGTATCGTTG	S1	14754	4194	1.55889928155077	3	CAPs
S1_AGATAGATCATTGAGC	S1	19132	4217	3.17792180639766	0	ENG+ CAFs
S1_AGATCCACACGACGTC	S1	5669	1947	5.87405186099841	0	ENG+ CAFs
S1_AGATCCAGTTCATCGA	S1	35199	5887	1.02275632830478	1	WT1+ CAFs
S1_AGATCCATCGGATTAC	S1	10311	3083	4.04422461448938	3	CAPs
S1_AGATCGTAGAAATTCG	S1	9712	3127	2.99629324546952	0	ENG+ CAFs
S1_AGATCGTAGACATCCT	S1	15388	4147	2.42396672731999	0	ENG+ CAFs
S1_AGATCGTAGCCTCAGC	S1	15159	4046	4.27468830397783	0	ENG+ CAFs
S1_AGATCGTAGGATCATA	S1	14665	3970	4.11183088987385	3	CAPs
S1_AGATCGTCAGTAGAGC	S1	16282	4171	3.29812062400197	1	WT1+ CAFs
S1_AGATCGTCATCAGCGC	S1	8305	2990	3.47983142685129	3	CAPs
S1_AGATCGTTCGCAGATT	S1	43653	7230	1.19579410349804	0	ENG+ CAFs
S1_AGATCGTTCTTCCAGC	S1	12990	4461	0.823710546574288	0	ENG+ CAFs
S1_AGATGAAAGTTGCCTA	S1	4007	1994	3.49388570002496	0	ENG+ CAFs
S1_AGATGAAGTGGTACAG	S1	27754	5676	1.37998126396195	1	WT1+ CAFs
S1_AGATGAAGTTAGGGAC	S1	21542	4856	3.97363290316591	3	CAPs
S1_AGATGAATCCACACAA	S1	19980	4787	1.94694694694695	0	ENG+ CAFs
S1_AGATGCTCACATTACG	S1	12462	3651	5.18375862622372	0	ENG+ CAFs
S1_AGATGCTGTATGAGAT	S1	9068	2717	4.422143802382	3	CAPs
S1_AGATGCTGTATGGTAA	S1	4822	1699	9.87142264620489	2	LRRC15+ CAFs
S1_AGATGCTGTCCAGCGT	S1	10483	3426	1.70752647142993	0	ENG+ CAFs
S1_AGCATCAAGCGACATG	S1	16716	4719	3.38597750658052	3	CAPs
S1_AGCATCAAGTTTGAGA	S1	39683	6341	2.98616536048182	2	LRRC15+ CAFs
S1_AGCATCACACAAGGTG	S1	26285	5813	3.11584553928096	0	ENG+ CAFs
S1_AGCATCAGTCATCTAG	S1	13644	4043	4.69803576663735	0	ENG+ CAFs
S1_AGCATCAGTTCTCTCG	S1	16710	4715	3.72232196289647	0	ENG+ CAFs
S1_AGCATCATCAACCCGG	S1	20085	5633	2.58401792382375	0	ENG+ CAFs
S1_AGCATCATCATTTGTC	S1	6235	2700	2.43785084202085	0	ENG+ CAFs
S1_AGCATCATCCACCCTA	S1	15821	4229	2.09847670817268	0	ENG+ CAFs
S1_AGCCAATAGTACTGGG	S1	16084	3900	2.6610295946282	0	ENG+ CAFs
S1_AGCCAATCAGCTCATA	S1	7795	2058	2.32200128287364	2	LRRC15+ CAFs
S1_AGCCAATCAGGCTATT	S1	14041	3812	3.76041592479168	0	ENG+ CAFs
S1_AGCCAATCATGAGATA	S1	14817	4108	2.49713167307822	3	CAPs
S1_AGCCAATCATTGACAC	S1	12548	3465	2.80522792476889	0	ENG+ CAFs
S1_AGCCACGAGTTGGAAT	S1	11560	3565	7.14532871972318	0	ENG+ CAFs
S1_AGCCACGCACCCTCTA	S1	9853	2894	4.46564498122399	0	ENG+ CAFs
S1_AGCCACGGTACCTAGT	S1	26901	6048	3.75822460131594	0	ENG+ CAFs
S1_AGCCACGGTTATGTGC	S1	21098	5450	3.66859417954308	0	ENG+ CAFs
S1_AGCCACGTCACCACAA	S1	16646	4349	2.67331491048901	2	LRRC15+ CAFs
S1_AGCCACGTCCGAGAAG	S1	23355	5305	0.997645043887818	2	LRRC15+ CAFs
S1_AGCCACGTCGGCCTTT	S1	17207	4133	3.04527227291219	0	ENG+ CAFs
S1_AGCCAGCAGACGCAGT	S1	34303	6191	2.16307611579162	1	WT1+ CAFs
S1_AGCCAGCAGGTAAAGG	S1	7779	3066	2.39105283455457	0	ENG+ CAFs
S1_AGCCAGCCAACCTAAC	S1	6791	2552	3.76969518480342	3	CAPs
S1_AGCCAGCGTACTCGAT	S1	22083	4776	2.5947561472626	0	ENG+ CAFs
S1_AGCCAGCGTAGTCTGT	S1	8285	3007	5.43150271575136	0	ENG+ CAFs
S1_AGCCAGCGTCGTCATA	S1	13414	3678	4.51021321007902	0	ENG+ CAFs
S1_AGCCAGCGTGCATGAG	S1	24090	5481	2.20838522208385	3	CAPs
S1_AGCCAGCTCACTGAAC	S1	28104	5447	1.48021633931113	3	CAPs
S1_AGCCAGCTCTATCCAT	S1	14515	4271	2.376851532897	0	ENG+ CAFs
S1_AGCGATTGTCATGGCC	S1	20350	4997	2.33415233415233	1	WT1+ CAFs
S1_AGCGATTTCCATTGGA	S1	13544	3837	4.59982279976373	1	WT1+ CAFs
S1_AGCGATTTCCCTCAAC	S1	10924	3361	4.25668253387038	0	ENG+ CAFs
S1_AGCGCCAAGTTGAAAC	S1	15204	3763	5.03814785582741	0	ENG+ CAFs
S1_AGCGCCACAACACTAC	S1	11594	3176	5.78747628083492	3	CAPs
S1_AGCGCCAGTACCTGTA	S1	24050	5322	3.995841995842	2	LRRC15+ CAFs
S1_AGCGCCAGTAGTGGCA	S1	15750	3990	4.22222222222222	0	ENG+ CAFs
S1_AGCGCTGAGCCAGACA	S1	25098	5393	4.12781894971711	3	CAPs
S1_AGCGCTGAGGCCACTC	S1	11372	3535	5.16180091452691	3	CAPs
S1_AGCGCTGCAACCAACT	S1	22466	5023	3.66331345143773	0	ENG+ CAFs
S1_AGCGCTGGTAGAGATT	S1	11288	3208	6.37845499645641	3	CAPs
S1_AGCGCTGGTCTCCCTA	S1	14775	3892	5.31302876480541	2	LRRC15+ CAFs
S1_AGCGTATGTCGCTGCA	S1	6033	2442	5.02237692690204	0	ENG+ CAFs
S1_AGCGTATGTCGGTGTC	S1	14381	3957	1.7314512203602	2	LRRC15+ CAFs
S1_AGCGTCGCAGGAAGTC	S1	4706	1703	4.54738631534212	0	ENG+ CAFs
S1_AGCGTCGCATATCTCT	S1	13964	3603	1.00257805786308	3	CAPs
S1_AGCGTCGGTCTTCAAG	S1	3421	1500	2.98158433206665	0	ENG+ CAFs
S1_AGCGTCGGTCTTGTCC	S1	11115	3164	1.7633828160144	3	CAPs
S1_AGCGTCGTCAGCGGAA	S1	2515	1176	6.91848906560636	0	ENG+ CAFs
S1_AGCGTCGTCCGACATA	S1	5168	1841	2.1671826625387	0	ENG+ CAFs
S1_AGCTACACAGTCCCGA	S1	18038	4432	2.06231289499945	2	LRRC15+ CAFs
S1_AGCTACACATTCAGGT	S1	12544	3631	2.98150510204082	0	ENG+ CAFs
S1_AGCTACAGTATGTCCA	S1	4982	2093	4.71698113207547	0	ENG+ CAFs
S1_AGCTACATCACCTCGT	S1	16995	4667	2.57134451309209	0	ENG+ CAFs
S1_AGCTACATCGATTCCC	S1	18274	4337	2.94407354711612	0	ENG+ CAFs
S1_AGCTCAAAGATGTTCC	S1	29347	5595	2.00361195352165	2	LRRC15+ CAFs
S1_AGCTCAAAGGAGGCAG	S1	15692	4759	5.83736936018353	0	ENG+ CAFs
S1_AGCTCAATCAGTCAGT	S1	18963	4849	1.6031218689026	3	CAPs
S1_AGCTCAATCGTAGTCA	S1	16927	4936	2.98930702428073	0	ENG+ CAFs
S1_AGCTCAATCGTCCTCA	S1	8126	2499	3.15038149150874	0	ENG+ CAFs
S1_AGCTTCCCACTTGGGC	S1	6951	3213	3.17939864767659	0	ENG+ CAFs
S1_AGCTTCCTCGGTCAGC	S1	14013	4104	1.4771997430957	0	ENG+ CAFs
S1_AGCTTCCTCTTGTGCC	S1	10497	3397	4.06782890349624	0	ENG+ CAFs
S1_AGGAAATAGATACGAT	S1	39172	6118	0.663739405697948	1	WT1+ CAFs
S1_AGGAAATCAAATGCGG	S1	13497	4206	3.77861747054901	0	ENG+ CAFs
S1_AGGAAATCAAGAGTTA	S1	6770	3055	6.61742983751846	0	ENG+ CAFs
S1_AGGAAATGTCCGTTTC	S1	17420	4278	1.50401836969001	0	ENG+ CAFs
S1_AGGAAATGTTCAAGGG	S1	9161	3029	5.75264709092894	0	ENG+ CAFs
S1_AGGAAATTCGGCGATC	S1	7579	2726	1.88679245283019	0	ENG+ CAFs
S1_AGGAAATTCTTGTTAC	S1	26886	5946	0.922413151826229	3	CAPs
S1_AGGAATAAGAGTACCG	S1	18153	4444	1.55346223764667	0	ENG+ CAFs
S1_AGGAATAAGTTCCGGC	S1	28381	5940	2.51929107501497	0	ENG+ CAFs
S1_AGGAATACAATACGAA	S1	18438	4851	1.55656795747912	2	LRRC15+ CAFs
S1_AGGAATACAATGTTGC	S1	12642	4101	5.01502926752096	0	ENG+ CAFs
S1_AGGAATACAGGTAGTG	S1	7050	2538	2.78014184397163	0	ENG+ CAFs
S1_AGGACGAAGAAACCCG	S1	17618	4553	3.63264842774435	0	ENG+ CAFs
S1_AGGACGAAGAACGTGC	S1	13924	4179	3.22464808962942	0	ENG+ CAFs
S1_AGGACGACAATCACGT	S1	9929	3104	2.57830597240407	0	ENG+ CAFs
S1_AGGACGACAGCATACT	S1	7506	2548	2.49134026112443	3	CAPs
S1_AGGACGAGTGGATGAC	S1	14401	4276	4.0136101659607	0	ENG+ CAFs
S1_AGGACGATCATTGCCC	S1	15435	4333	3.43375445416262	0	ENG+ CAFs
S1_AGGACGATCGGTTAGT	S1	11572	3511	2.27272727272727	2	LRRC15+ CAFs
S1_AGGACGATCGTAGGAG	S1	17472	4171	3.2051282051282	0	ENG+ CAFs
S1_AGGACTTCATTGTGCA	S1	8267	2910	4.80222571670497	0	ENG+ CAFs
S1_AGGACTTTCGGCATAT	S1	27463	5422	1.76601245311874	1	WT1+ CAFs
S1_AGGAGGTAGCCTCACG	S1	22339	5116	0.962442365369981	2	LRRC15+ CAFs
S1_AGGAGGTAGTCTGTAC	S1	8621	2989	2.6331052082125	3	CAPs
S1_AGGAGGTCAACCACGC	S1	12903	3847	5.23909168410447	3	CAPs
S1_AGGAGGTCACGTCGTG	S1	7190	2325	8.4144645340751	0	ENG+ CAFs
S1_AGGAGGTGTACGATTC	S1	6763	2209	3.23820789590418	0	ENG+ CAFs
S1_AGGAGGTGTTCTCTCG	S1	13013	4234	0.929839391377853	3	CAPs
S1_AGGATAACAGGCGATA	S1	13082	3718	3.49334964072772	0	ENG+ CAFs
S1_AGGATAATCCAGCAAT	S1	15318	4309	2.47421334377856	2	LRRC15+ CAFs
S1_AGGATAATCTCGCGTT	S1	25642	5781	3.24467670228531	0	ENG+ CAFs
S1_AGGATCTAGTCTCCTC	S1	23485	5590	1.47328081754311	2	LRRC15+ CAFs
S1_AGGATCTCACACGGAA	S1	16155	4251	3.5902197462086	0	ENG+ CAFs
S1_AGGATCTCAGGGATAC	S1	22395	4745	1.73252958249609	2	LRRC15+ CAFs
S1_AGGATCTGTGCTCTCT	S1	11114	3397	4.35486773438906	3	CAPs
S1_AGGCATTCAGATTAAG	S1	22459	5127	3.0767175742464	3	CAPs
S1_AGGCATTCATAGGTTC	S1	22621	4926	1.24662923831838	1	WT1+ CAFs
S1_AGGCATTGTCACTCTC	S1	10295	3273	3.94366197183099	0	ENG+ CAFs
S1_AGGCATTTCGGATACT	S1	14008	3852	2.66276413478013	0	ENG+ CAFs
S1_AGGCATTTCTGGACCG	S1	15156	4136	3.56954341514912	2	LRRC15+ CAFs
S1_AGGCCACAGACCACGA	S1	11257	3718	1.87438926889935	0	ENG+ CAFs
S1_AGGCCACAGTTGTAGA	S1	13899	3493	2.00733865745737	0	ENG+ CAFs
S1_AGGCCACGTCTGTGTA	S1	11231	3485	4.67456148161339	0	ENG+ CAFs
S1_AGGCCACGTTGCCGCA	S1	40923	6697	3.6483151284119	2	LRRC15+ CAFs
S1_AGGCCACGTTGGATCT	S1	8695	3033	1.63312248418631	0	ENG+ CAFs
S1_AGGCCACTCGTGCATA	S1	21259	4719	1.12893362811045	2	LRRC15+ CAFs
S1_AGGCTGCAGGCTTAAA	S1	21611	5351	3.37328212484383	0	ENG+ CAFs
S1_AGGCTGCAGTGCTCGC	S1	5683	2213	3.94158015132852	0	ENG+ CAFs
S1_AGGCTGCCACAGTCAT	S1	13914	4318	2.30702889176369	0	ENG+ CAFs
S1_AGGCTGCCATGACTGT	S1	23207	5257	2.61989916835438	2	LRRC15+ CAFs
S1_AGGCTGCGTCACTCAA	S1	16282	4353	1.5600049134013	0	ENG+ CAFs
S1_AGGCTGCTCAGTCCGG	S1	23465	5027	2.12230982314085	0	ENG+ CAFs
S1_AGGCTGCTCGGTTGTA	S1	12453	3608	4.07933831205332	0	ENG+ CAFs
S1_AGGCTGCTCGTTCTCG	S1	8947	2857	2.06773220073768	0	ENG+ CAFs
S1_AGGGAGTAGCTAGCCC	S1	17670	4611	6.29881154499151	0	ENG+ CAFs
S1_AGGGAGTCAGGTTCCG	S1	37139	5545	1.65055601927893	1	WT1+ CAFs
S1_AGGGAGTCATCCTAAG	S1	17987	4679	3.3857786178907	3	CAPs
S1_AGGGAGTGTTGCGGCT	S1	8020	2219	4.66334164588529	0	ENG+ CAFs
S1_AGGGAGTGTTGTGGCC	S1	9725	3322	5.83033419023136	0	ENG+ CAFs
S1_AGGGAGTTCCGTATGA	S1	9286	2889	3.58604350635365	3	CAPs
S1_AGGGAGTTCCTTTGAT	S1	6356	2170	7.67778477029578	2	LRRC15+ CAFs
S1_AGGGAGTTCTCGTGGG	S1	5049	2133	5.46642899584076	0	ENG+ CAFs
S1_AGGGCCTAGGAGAGGC	S1	12384	3708	5.30523255813953	0	ENG+ CAFs
S1_AGGGCCTCACCACATA	S1	20591	4714	3.67636345976397	0	ENG+ CAFs
S1_AGGGCCTCACCTCAGG	S1	27654	5870	2.7120850509872	2	LRRC15+ CAFs
S1_AGGGCCTGTCTGATAC	S1	21883	4700	1.38006671845725	2	LRRC15+ CAFs
S1_AGGGCCTGTTCCACAA	S1	9188	3525	2.1332172398781	0	ENG+ CAFs
S1_AGGGCCTGTTTGGAAA	S1	13560	3825	3.84955752212389	0	ENG+ CAFs
S1_AGGGCCTTCGCGTGAC	S1	17624	4502	1.70222423967317	0	ENG+ CAFs
S1_AGGGCCTTCGTGTTCC	S1	10624	3494	1.8542921686747	3	CAPs
S1_AGGGCTCGTGTCATTG	S1	11229	3276	4.80897675661234	0	ENG+ CAFs
S1_AGGGCTCTCAACCTTT	S1	12236	3401	3.73488067996077	3	CAPs
S1_AGGGCTCTCACCTCGT	S1	14278	3672	2.80851659896344	3	CAPs
S1_AGGGTCCAGTTAACGA	S1	31493	5859	3.16895818118312	1	WT1+ CAFs
S1_AGGGTCCCAGTTCCAA	S1	18534	4928	3.96028919823028	3	CAPs
S1_AGGGTGAAGAAGGTAG	S1	9706	3370	1.50422419122192	0	ENG+ CAFs
S1_AGGGTGACATACAGAA	S1	10884	3348	4.23557515619258	0	ENG+ CAFs
S1_AGGGTGAGTCCACTCT	S1	10125	3081	3.88148148148148	0	ENG+ CAFs
S1_AGGGTGATCAGAGCGA	S1	11184	3083	2.81652360515021	0	ENG+ CAFs
S1_AGGGTGATCGAATCCA	S1	6284	2411	3.88287714831318	0	ENG+ CAFs
S1_AGGGTGATCGGTCACG	S1	12891	3776	2.27290357613839	2	LRRC15+ CAFs
S1_AGGGTTTCACCTCTGT	S1	20059	4751	3.68413181115709	2	LRRC15+ CAFs
S1_AGGGTTTCACGTGTGC	S1	6910	2365	2.40231548480463	0	ENG+ CAFs
S1_AGGGTTTGTACGAAAT	S1	19183	5192	2.46051191158839	0	ENG+ CAFs
S1_AGGGTTTGTCTATGAC	S1	23003	5135	1.46502630091727	1	WT1+ CAFs
S1_AGGGTTTTCCATAGAC	S1	15044	4296	1.55543738367455	2	LRRC15+ CAFs
S1_AGGGTTTTCTCCGATC	S1	16245	4214	4.1243459526008	3	CAPs
S1_AGGTAGGCACAAATGA	S1	23302	4947	5.43301004205648	2	LRRC15+ CAFs
S1_AGGTCATAGCCTATTG	S1	6990	2646	4.00572246065808	3	CAPs
S1_AGGTCATAGTAATCCC	S1	11188	3734	2.35967107615302	3	CAPs
S1_AGGTCATGTGGCTTAT	S1	27632	5561	2.22568037058483	0	ENG+ CAFs
S1_AGGTCATTCCCAGTGG	S1	15055	4014	4.17137163732979	0	ENG+ CAFs
S1_AGGTCTAAGGAATCGC	S1	17515	4461	1.14187838995147	2	LRRC15+ CAFs
S1_AGGTCTAAGGGCCCTT	S1	14269	3728	4.98282991099587	2	LRRC15+ CAFs
S1_AGGTCTAAGGGCTGAT	S1	7842	3023	4.00408059168579	0	ENG+ CAFs
S1_AGGTCTAAGTCAGGGT	S1	10242	3402	4.97949619214997	2	LRRC15+ CAFs
S1_AGGTCTACAGCGACAA	S1	24847	5372	2.66833018070592	2	LRRC15+ CAFs
S1_AGGTCTACAGTTTCGA	S1	13175	4285	2.69449715370019	0	ENG+ CAFs
S1_AGGTCTACATCCCACT	S1	33220	6411	1.64659843467791	0	ENG+ CAFs
S1_AGGTGTTAGGACAAGA	S1	26327	5493	2.01314240133703	1	WT1+ CAFs
S1_AGGTGTTAGGCGAACT	S1	22092	4787	1.75176534492124	1	WT1+ CAFs
S1_AGGTGTTAGTTCCATG	S1	4753	2088	2.60887860298759	0	ENG+ CAFs
S1_AGGTGTTGTAGGACCA	S1	6489	2200	4.45369086145785	0	ENG+ CAFs
S1_AGGTGTTGTGCCTGCA	S1	16785	4338	3.50312779267203	2	LRRC15+ CAFs
S1_AGGTGTTTCGAGAGCA	S1	6225	2678	3.37349397590361	0	ENG+ CAFs
S1_AGGTTACAGAAGGCTC	S1	6416	3075	0.981920199501247	0	ENG+ CAFs
S1_AGGTTACAGACGACGT	S1	46930	6473	3.56062220328148	1	WT1+ CAFs
S1_AGGTTACAGAGAGGTA	S1	28672	5532	2.0263671875	1	WT1+ CAFs
S1_AGGTTACAGCGTCTGC	S1	14567	3886	2.90382371112789	3	CAPs
S1_AGGTTACCATAGAAAC	S1	12619	3739	3.79586338061653	3	CAPs
S1_AGGTTACGTGATACCT	S1	9765	2963	4.48540706605223	3	CAPs
S1_AGGTTACGTGCTGTCG	S1	19991	4893	3.40653293982292	0	ENG+ CAFs
S1_AGGTTACTCTTGGTGA	S1	16458	4246	3.57880665937538	0	ENG+ CAFs
S1_AGGTTGTAGTGGAAGA	S1	10149	2967	5.23204256577003	0	ENG+ CAFs
S1_AGGTTGTAGTTACGAA	S1	19255	4637	3.96260711503506	2	LRRC15+ CAFs
S1_AGGTTGTCAAGAAACT	S1	13307	4085	4.34357856767115	0	ENG+ CAFs
S1_AGGTTGTGTAGACAGC	S1	12369	3806	2.28797800953998	0	ENG+ CAFs
S1_AGGTTGTTCAAGAGTA	S1	7264	2970	5.50660792951542	0	ENG+ CAFs
S1_AGGTTGTTCCTCACCA	S1	15327	4037	4.31265087753637	0	ENG+ CAFs
S1_AGTAACCAGCTGGCCT	S1	19819	4620	2.08385892325546	1	WT1+ CAFs
S1_AGTAACCTCATAGCAC	S1	8066	3162	2.3679642945698	0	ENG+ CAFs
S1_AGTACCAAGCCAAGTG	S1	7144	3282	2.8555431131019	0	ENG+ CAFs
S1_AGTACCAAGGGTAATT	S1	4785	1517	5.57993730407524	0	ENG+ CAFs
S1_AGTACCAAGGTCCAGA	S1	8641	2715	1.78220113412799	0	ENG+ CAFs
S1_AGTACCAAGTCACAGG	S1	29931	5848	2.22177675319902	1	WT1+ CAFs
S1_AGTACCAAGTGGAAAG	S1	15809	4369	3.54861155038269	3	CAPs
S1_AGTACCAAGTTGCCCG	S1	13737	3918	3.62524568683119	0	ENG+ CAFs
S1_AGTACCACAATTCTTC	S1	16532	4568	2.29857246552141	0	ENG+ CAFs
S1_AGTACCACACACTTAG	S1	33249	6039	1.7383981473127	0	ENG+ CAFs
S1_AGTACCACATGAGATA	S1	9755	3423	4.5822655048693	3	CAPs
S1_AGTACCAGTGTCTCCT	S1	21394	5362	4.46386837431055	0	ENG+ CAFs
S1_AGTACCATCACCTCGT	S1	9937	3248	9.28851766126598	0	ENG+ CAFs
S1_AGTACCATCTCATTTG	S1	22338	5174	3.56343450622258	0	ENG+ CAFs
S1_AGTACTGAGGTTAAAC	S1	11107	3880	1.79166291527865	3	CAPs
S1_AGTACTGTCGGTGCAC	S1	28656	5352	1.8355667225014	1	WT1+ CAFs
S1_AGTAGCTAGCGGTAGT	S1	10901	3244	5.77011283368498	0	ENG+ CAFs
S1_AGTAGCTCAGACTCTA	S1	14702	3809	4.00625765202013	0	ENG+ CAFs
S1_AGTAGCTGTCGCGTTG	S1	5613	1859	5.5763406378051	0	ENG+ CAFs
S1_AGTAGCTGTGATACCT	S1	15789	4383	3.40110203306099	0	ENG+ CAFs
S1_AGTAGCTGTTACGCCG	S1	10211	3471	4.41680540593478	3	CAPs
S1_AGTAGCTTCTGAGATC	S1	23655	5134	2.84083703233989	1	WT1+ CAFs
S1_AGTAGTCAGGGATCGT	S1	15499	4213	3.49054777727595	0	ENG+ CAFs
S1_AGTAGTCAGGGTTTCT	S1	14390	4362	4.39888811674774	0	ENG+ CAFs
S1_AGTAGTCAGTAGTCAA	S1	10942	3369	4.1674282580881	0	ENG+ CAFs
S1_AGTAGTCCAGTATACC	S1	22634	5288	2.38579128744367	0	ENG+ CAFs
S1_AGTAGTCGTCTCTCTG	S1	13366	3792	3.50890318719138	2	LRRC15+ CAFs
S1_AGTAGTCTCAACTGGT	S1	6850	2566	3.2992700729927	0	ENG+ CAFs
S1_AGTAGTCTCATGGTAC	S1	10574	2930	3.31946283336486	3	CAPs
S1_AGTAGTCTCTGCCTGT	S1	6715	2831	3.69322412509308	3	CAPs
S1_AGTCAACGTCCAGTTA	S1	5787	2178	5.59875583203732	0	ENG+ CAFs
S1_AGTCAACGTTGTTTGG	S1	13010	3695	3.09761721752498	0	ENG+ CAFs
S1_AGTCAACTCCCACAGG	S1	31725	5937	1.29550827423168	1	WT1+ CAFs
S1_AGTCACAAGGTAATCA	S1	22773	5186	6.22667193606464	2	LRRC15+ CAFs
S1_AGTCACAGTACACGTT	S1	29015	4632	1.29588144063415	1	WT1+ CAFs
S1_AGTCACAGTATCAAGA	S1	10053	3195	3.26270764945787	0	ENG+ CAFs
S1_AGTCACAGTCGTTATG	S1	30196	5968	4.29195919989403	0	ENG+ CAFs
S1_AGTCACATCGTGCTCT	S1	7404	3054	2.05294435440303	3	CAPs
S1_AGTCATGAGGATATAC	S1	22370	5185	1.28743853375056	0	ENG+ CAFs
S1_AGTCATGAGGGCAATC	S1	10060	3107	1.3220675944334	0	ENG+ CAFs
S1_AGTCATGAGGTTCACT	S1	8706	2778	1.42430507695842	0	ENG+ CAFs
S1_AGTCATGCATTCCTAT	S1	6189	2281	5.18662142510906	0	ENG+ CAFs
S1_AGTCATGGTAGACACG	S1	6984	2768	4.88258877434135	3	CAPs
S1_AGTCATGGTAGAGATT	S1	12773	3492	4.18069365066938	0	ENG+ CAFs
S1_AGTCATGTCACAATGC	S1	5572	2554	1.57932519741565	0	ENG+ CAFs
S1_AGTCTCCAGATGACAT	S1	19351	4736	4.94031316211048	0	ENG+ CAFs
S1_AGTCTCCAGCGGACAT	S1	27447	6359	2.63416766859766	0	ENG+ CAFs
S1_AGTCTCCAGTTCTACG	S1	20869	4978	1.31774402223394	0	ENG+ CAFs
S1_AGTCTCCCACCGTGCA	S1	10824	3580	5.48780487804878	0	ENG+ CAFs
S1_AGTCTCCCAGAGTCTT	S1	4041	1665	9.3046275674338	0	ENG+ CAFs
S1_AGTCTCCGTGGTAACG	S1	12491	3748	4.0509166599952	3	CAPs
S1_AGTCTCCTCATGGCCG	S1	9549	3341	1.92690334066394	0	ENG+ CAFs
S1_AGTCTCCTCCACACAA	S1	17664	5210	3.11933876811594	0	ENG+ CAFs
S1_AGTGACTAGATAACGT	S1	13715	4134	2.65402843601896	0	ENG+ CAFs
S1_AGTGACTAGTTTGTCG	S1	19160	4949	2.38517745302714	0	ENG+ CAFs
S1_AGTGACTTCCTTTAGT	S1	12496	3992	4.35339308578745	1	WT1+ CAFs
S1_AGTGATCAGGTAAACT	S1	12306	3306	2.35657402892898	0	ENG+ CAFs
S1_AGTGATCAGGTACAAT	S1	9473	3486	2.76575530454977	0	ENG+ CAFs
S1_AGTGATCAGTTGCCTA	S1	31150	5711	1.39646869983949	1	WT1+ CAFs
S1_AGTGATCGTCTCACAA	S1	9323	3116	4.06521505953019	0	ENG+ CAFs
S1_AGTGATCGTGATACTC	S1	23167	5455	1.51508611386887	2	LRRC15+ CAFs
S1_AGTGATCTCCCTATTA	S1	12543	3624	3.02957825081719	0	ENG+ CAFs
S1_AGTGATCTCTATGTGG	S1	20437	5252	2.07956157948818	0	ENG+ CAFs
S1_AGTGCCGAGAGCAGAA	S1	11568	3576	9.94121715076072	0	ENG+ CAFs
S1_AGTGCCGAGCACCGAA	S1	21240	5028	3.70056497175141	0	ENG+ CAFs
S1_AGTGCCGCACTACGGC	S1	13136	4088	3.84439707673569	0	ENG+ CAFs
S1_AGTGCCGCAGAGGACT	S1	12643	3410	1.40789369611643	2	LRRC15+ CAFs
S1_AGTGCCGCAGGCCTGT	S1	64683	7489	0.989440811341465	4	Proliferating cells
S1_AGTGCCGGTCCAAGAG	S1	8489	2762	9.28260101307574	3	CAPs
S1_AGTGCCGGTTCCGGTG	S1	6225	2194	9.07630522088353	0	ENG+ CAFs
S1_AGTGCCGTCAACTTTC	S1	29998	5830	3.3402226815121	0	ENG+ CAFs
S1_AGTGCCGTCAGAATAG	S1	16275	4390	3.37327188940092	0	ENG+ CAFs
S1_AGTGTTGAGGTTCTAC	S1	16602	4154	3.75858330321648	2	LRRC15+ CAFs
S1_AGTGTTGAGTGCAGGT	S1	12189	3906	2.57609319878579	0	ENG+ CAFs
S1_AGTGTTGCAGCCCACA	S1	22424	5144	4.29004637887977	0	ENG+ CAFs
S1_AGTGTTGCATTCCTCG	S1	10570	3560	2.18543046357616	3	CAPs
S1_AGTGTTGGTAGACGGT	S1	27820	5469	0.661394680086269	1	WT1+ CAFs
S1_AGTGTTGTCAATCCAG	S1	18374	4832	4.37030586698596	0	ENG+ CAFs
S1_AGTTAGCAGATGGTCG	S1	31895	5739	0.61765166954068	2	LRRC15+ CAFs
S1_AGTTAGCAGCCGAATG	S1	8956	2790	3.03707012058955	0	ENG+ CAFs
S1_AGTTAGCCACTGGAAG	S1	36401	5852	1.14832010109612	1	WT1+ CAFs
S1_AGTTAGCGTGAACTAA	S1	12861	3396	1.36070290024104	0	ENG+ CAFs
S1_AGTTAGCGTGACCGTC	S1	10930	3521	2.71729185727356	0	ENG+ CAFs
S1_AGTTCCCAGTCGGCCT	S1	11301	3842	7.1409609769047	3	CAPs
S1_AGTTCCCCACAGAAGC	S1	38006	6078	0.384149871072988	2	LRRC15+ CAFs
S1_AGTTCCCCAGTCGCTG	S1	6238	2572	2.90157101635139	3	CAPs
S1_AGTTCCCCATATACCG	S1	10269	3125	3.44726847794332	3	CAPs
S1_AGTTCCCGTGACAACG	S1	6531	2569	3.87383249119584	0	ENG+ CAFs
S1_AGTTCCCTCGAACGCC	S1	2851	1517	1.22763942476324	0	ENG+ CAFs
S1_AGTTCCCTCGATGGAG	S1	14948	4090	3.63259298902863	0	ENG+ CAFs
S1_AGTTCCCTCGTCCTCA	S1	11314	3282	2.58087325437511	0	ENG+ CAFs
S1_AGTTCGAAGTCGAAAT	S1	16579	4291	1.65269316605344	1	WT1+ CAFs
S1_AGTTCGACAAATCCCA	S1	20755	5050	1.88388340158998	1	WT1+ CAFs
S1_AGTTCGACAATACGAA	S1	12633	3924	2.92883717248476	0	ENG+ CAFs
S1_AGTTCGACAGCTGTTA	S1	31299	6324	3.85315824786734	0	ENG+ CAFs
S1_AGTTCGAGTATGCGGA	S1	25324	5145	2.10867161585847	0	ENG+ CAFs
S1_AGTTCGATCCCTCTAG	S1	16066	4222	3.40470558944355	0	ENG+ CAFs
S1_AGTTCGATCGCAATGT	S1	13800	3962	4.2536231884058	0	ENG+ CAFs
S1_ATACCGACAGTAGTTC	S1	24002	5144	3.1455712023998	0	ENG+ CAFs
S1_ATACCGAGTAGAATGT	S1	4139	2103	9.27760328581783	0	ENG+ CAFs
S1_ATACCGATCACCTCTG	S1	31950	6189	0.450704225352113	2	LRRC15+ CAFs
S1_ATACCGATCGTAACAC	S1	16889	4280	3.18550535851738	0	ENG+ CAFs
S1_ATACCGATCTCGTTTA	S1	12365	3652	3.67165386170643	0	ENG+ CAFs
S1_ATACCGATCTGGCCGA	S1	13719	3565	5.53976237335083	0	ENG+ CAFs
S1_ATACCTTAGACTTAAG	S1	34996	6321	2.38598696993942	1	WT1+ CAFs
S1_ATACCTTAGGGCGAAG	S1	15714	3955	2.4245895379916	0	ENG+ CAFs
S1_ATACCTTCACCAGACC	S1	37331	5951	1.33401194717527	1	WT1+ CAFs
S1_ATACCTTCATTGGGAG	S1	18479	4770	5.48189837112398	0	ENG+ CAFs
S1_ATACCTTGTCGAGTTT	S1	15223	4076	5.15010181961506	0	ENG+ CAFs
S1_ATACCTTTCCATTGGA	S1	17686	4737	2.65746918466584	0	ENG+ CAFs
S1_ATACCTTTCCGAGAAG	S1	11217	3429	7.56886868146563	0	ENG+ CAFs
S1_ATACCTTTCGCGTGAC	S1	30951	5808	2.100093696488	3	CAPs
S1_ATACTTCAGCATCGAG	S1	6304	2607	2.9505076142132	0	ENG+ CAFs
S1_ATACTTCCACTAGTAC	S1	12914	3953	3.64720458417222	0	ENG+ CAFs
S1_ATACTTCCACTCCCTA	S1	2804	1174	7.16833095577746	0	ENG+ CAFs
S1_ATACTTCGTCAAGGCA	S1	18625	4660	3.2	2	LRRC15+ CAFs
S1_ATAGACCAGGTAAGGA	S1	14991	4379	1.97451804415983	2	LRRC15+ CAFs
S1_ATAGACCAGTCGAATA	S1	15293	4128	3.3610148433924	3	CAPs
S1_ATAGACCCACCGAATT	S1	13258	3927	2.67008598581988	0	ENG+ CAFs
S1_ATAGACCCACTACAGT	S1	8912	3532	3.29892280071813	0	ENG+ CAFs
S1_ATAGACCGTCCGACGT	S1	9639	3232	4.33654943458865	2	LRRC15+ CAFs
S1_ATAGACCTCAAGCTTG	S1	10541	3482	4.91414476804857	0	ENG+ CAFs
S1_ATAGACCTCAGTCTTT	S1	15346	4268	2.33937182327642	3	CAPs
S1_ATAGACCTCATTTGGG	S1	13615	4069	2.48990084465663	0	ENG+ CAFs
S1_ATAGACCTCTGAGAAA	S1	8687	2956	2.12961897087602	3	CAPs
S1_ATAGAGAAGAGTGACC	S1	51522	6958	0.673498699584643	0	ENG+ CAFs
S1_ATAGAGAAGCGTGTCC	S1	14178	3871	3.64649456905064	2	LRRC15+ CAFs
S1_ATAGAGACAAGGCAAC	S1	40686	6459	2.04984515558177	1	WT1+ CAFs
S1_ATAGAGACACAGAAGC	S1	14239	4505	3.68705667532832	2	LRRC15+ CAFs
S1_ATAGAGACAGCACCCA	S1	13389	4242	2.01658077526328	0	ENG+ CAFs
S1_ATAGAGAGTTCTCCAC	S1	9258	2857	7.06416072585872	3	CAPs
S1_ATAGAGAGTTTGTTGG	S1	13605	4294	2.3888276368982	0	ENG+ CAFs
S1_ATAGGCTCAATGAACA	S1	13098	3646	3.88608947930982	0	ENG+ CAFs
S1_ATAGGCTGTATCGTGT	S1	16676	4391	2.69249220436556	0	ENG+ CAFs
S1_ATAGGCTGTCAACACT	S1	13713	3755	2.8148472252607	0	ENG+ CAFs
S1_ATAGGCTGTCGGTAAG	S1	8083	2795	4.82494123469009	0	ENG+ CAFs
S1_ATAGGCTGTGCAATGG	S1	7191	2791	3.12891113892365	3	CAPs
S1_ATAGGCTGTTCTTAGG	S1	20915	4962	4.40353813052833	0	ENG+ CAFs
S1_ATAGGCTTCTTGCGCT	S1	9342	2965	3.55384286020124	3	CAPs
S1_ATATCCTAGTATGCAA	S1	14548	3958	5.18971679956008	0	ENG+ CAFs
S1_ATATCCTCACCACTGG	S1	23355	5006	1.26739456219225	2	LRRC15+ CAFs
S1_ATATCCTTCCCTTGGT	S1	18073	4627	3.63525701322415	0	ENG+ CAFs
S1_ATATCCTTCCGAACGC	S1	19459	4254	3.52022200524179	3	CAPs
S1_ATATCCTTCCGATCTC	S1	15548	4357	3.26086956521739	2	LRRC15+ CAFs
S1_ATCACAGAGATACTGA	S1	14313	4215	5.05135191783693	3	CAPs
S1_ATCACAGCACAGTACT	S1	7653	2486	5.08297399712531	3	CAPs
S1_ATCACAGTCCGTATAG	S1	9739	3533	2.32056679330527	0	ENG+ CAFs
S1_ATCACAGTCTTGGGCG	S1	12121	3608	5.46159557792261	0	ENG+ CAFs
S1_ATCACGAAGACATGCG	S1	38620	5896	1.42672190574832	1	WT1+ CAFs
S1_ATCACGAGTACGGGAT	S1	10977	3610	2.10440010931949	0	ENG+ CAFs
S1_ATCACGAGTCCAGCGT	S1	20285	4730	6.16218880946512	2	LRRC15+ CAFs
S1_ATCACGAGTGCCTTCT	S1	22818	5283	3.55421158734333	0	ENG+ CAFs
S1_ATCACGATCATCACCC	S1	18906	4718	3.27409288056702	0	ENG+ CAFs
S1_ATCACGATCTTACGTT	S1	28767	5199	0.170334063336462	1	WT1+ CAFs
S1_ATCACTTAGTAAGGGA	S1	9028	2908	3.58883473637572	0	ENG+ CAFs
S1_ATCACTTGTAGCGTTT	S1	22949	5233	3.52085058172469	2	LRRC15+ CAFs
S1_ATCACTTTCGACGTCG	S1	6763	2327	2.72068608605648	3	CAPs
S1_ATCAGGTAGTGAGTTA	S1	44121	6769	1.38482808639877	0	ENG+ CAFs
S1_ATCAGGTTCCCTCATG	S1	15696	3951	1.70107033639144	2	LRRC15+ CAFs
S1_ATCAGGTTCGTCAACA	S1	16374	4233	4.69647001343593	0	ENG+ CAFs
S1_ATCATTCAGAATTGCA	S1	23165	5425	1.86919922296568	0	ENG+ CAFs
S1_ATCATTCAGCCATTTG	S1	23648	5345	2.22428958051421	0	ENG+ CAFs
S1_ATCATTCGTCCTATAG	S1	13969	3894	1.38878946238099	0	ENG+ CAFs
S1_ATCATTCGTCGAGCAA	S1	10185	3207	6.2739322533137	0	ENG+ CAFs
S1_ATCCACCAGACCAGCA	S1	13539	3918	2.43740305783293	0	ENG+ CAFs
S1_ATCCACCAGCACCAGA	S1	19726	5549	1.64250228125317	2	LRRC15+ CAFs
S1_ATCCACCAGCACTAAA	S1	9401	3190	7.93532602914583	1	WT1+ CAFs
S1_ATCCACCGTCAAATCC	S1	31028	5687	3.52262472605389	0	ENG+ CAFs
S1_ATCCACCGTCGTACAT	S1	6355	2394	9.88198269079465	0	ENG+ CAFs
S1_ATCCACCTCCGAGGCT	S1	36153	6447	0.88789312090283	2	LRRC15+ CAFs
S1_ATCCATTAGATGCGAC	S1	16226	4615	4.36953038333539	0	ENG+ CAFs
S1_ATCCATTAGTTGCGAG	S1	24665	5349	1.26089600648692	2	LRRC15+ CAFs
S1_ATCCATTGTGCATACT	S1	6016	2712	8.27792553191489	0	ENG+ CAFs
S1_ATCCATTGTTACCTGA	S1	15075	4119	2.46102819237148	0	ENG+ CAFs
S1_ATCCATTGTTGCATTG	S1	15797	4687	1.74716718364246	0	ENG+ CAFs
S1_ATCCATTTCAAGAAAC	S1	5173	2349	6.1859655905664	0	ENG+ CAFs
S1_ATCCCTGAGCTGGCCT	S1	22786	5306	2.6726937593259	2	LRRC15+ CAFs
S1_ATCCCTGAGTGTAGAT	S1	17699	4290	4.25447765410475	3	CAPs
S1_ATCCCTGCAAGGTTGG	S1	22802	5152	4.78028243136567	0	ENG+ CAFs
S1_ATCCCTGCACAAGTTC	S1	16115	4053	1.87403040645361	0	ENG+ CAFs
S1_ATCCCTGCACCGTGCA	S1	11296	3159	3.66501416430595	0	ENG+ CAFs
S1_ATCCCTGCATGTTCGA	S1	14810	3995	3.45712356515868	3	CAPs
S1_ATCCCTGGTGCCTAAT	S1	23937	5060	3.99799473618248	0	ENG+ CAFs
S1_ATCCCTGGTTGGACTT	S1	9331	3245	5.26202979316258	0	ENG+ CAFs
S1_ATCCCTGTCCCAACTC	S1	14209	4354	7.8049123794778	2	LRRC15+ CAFs
S1_ATCCGTCAGCGATGAC	S1	29273	5954	1.54066887575582	2	LRRC15+ CAFs
S1_ATCCGTCAGGTAAGAG	S1	32806	5836	1.41132719624459	1	WT1+ CAFs
S1_ATCCGTCCAAAGACTA	S1	11511	3629	4.06567630961689	2	LRRC15+ CAFs
S1_ATCCGTCCACAATCTG	S1	14424	3776	4.11813643926789	3	CAPs
S1_ATCCGTCCACATGAAA	S1	24606	5521	1.00382020645371	0	ENG+ CAFs
S1_ATCCGTCGTTAGGCCC	S1	3231	1566	3.43546889507892	0	ENG+ CAFs
S1_ATCCGTCTCTCGGTAA	S1	7291	2327	2.81168563982993	0	ENG+ CAFs
S1_ATCCTATAGACGGTCA	S1	17831	4444	3.77432561269699	0	ENG+ CAFs
S1_ATCCTATAGGAGGTTC	S1	17255	3988	0.776586496667633	1	WT1+ CAFs
S1_ATCCTATAGGCACCAA	S1	7995	2853	2.80175109443402	0	ENG+ CAFs
S1_ATCCTATCACACCTTC	S1	14023	3806	7.5233544890537	0	ENG+ CAFs
S1_ATCCTATCACCCGTAG	S1	25623	5706	1.10057370331343	2	LRRC15+ CAFs
S1_ATCCTATCATTGCCGG	S1	8496	3347	2.22457627118644	0	ENG+ CAFs
S1_ATCCTATTCAAGTCTG	S1	16483	4606	4.12546259782807	0	ENG+ CAFs
S1_ATCCTATTCATACGGT	S1	5224	2277	8.44180704441041	0	ENG+ CAFs
S1_ATCGATGCAACCACAT	S1	30439	5474	2.69391241499392	1	WT1+ CAFs
S1_ATCGATGGTAGGGAGG	S1	8619	2804	9.16579649611324	3	CAPs
S1_ATCGCCTAGAGCCTGA	S1	9208	3325	2.40008688097307	0	ENG+ CAFs
S1_ATCGCCTAGCCTGAAG	S1	24178	5413	4.33038299280337	0	ENG+ CAFs
S1_ATCGCCTCAGCTCCTT	S1	12769	3844	2.13015897877673	0	ENG+ CAFs
S1_ATCGCCTGTAGACAAT	S1	23772	5256	2.51977115934713	1	WT1+ CAFs
S1_ATCGCCTTCAGAATAG	S1	15533	4103	6.58597823987639	0	ENG+ CAFs
S1_ATCGCCTTCTCTCCGA	S1	13231	3978	4.77666087219409	0	ENG+ CAFs
S1_ATCGCCTTCTGCGGAC	S1	8775	3069	1.93732193732194	3	CAPs
S1_ATCGGATAGAAGCCAC	S1	4577	1835	6.24863447673148	3	CAPs
S1_ATCGGATTCATGAGTC	S1	25851	5323	2.70395729372171	1	WT1+ CAFs
S1_ATCGGATTCTAGGCAT	S1	18329	4670	2.37328823176387	0	ENG+ CAFs
S1_ATCGGCGCAGAACATA	S1	27515	5399	1.39196801744503	2	LRRC15+ CAFs
S1_ATCGGCGCAGCCGTTG	S1	10917	3272	2.15260602729688	0	ENG+ CAFs
S1_ATCGGCGCATTGTAGC	S1	26523	5127	1.17256720582136	1	WT1+ CAFs
S1_ATCGGCGGTAGGTACG	S1	8334	2860	2.08783297336213	2	LRRC15+ CAFs
S1_ATCGGCGTCTAGTGAC	S1	15934	4124	3.34504832433789	0	ENG+ CAFs
S1_ATCGTAGAGAGTGTGC	S1	11035	3337	3.52514725872225	0	ENG+ CAFs
S1_ATCGTAGAGCCTTTCC	S1	16017	4419	1.77935943060498	0	ENG+ CAFs
S1_ATCGTAGCAATTTCTC	S1	17071	5270	3.14568566574893	0	ENG+ CAFs
S1_ATCGTAGGTGAGGCAT	S1	14691	4045	2.95418963991559	0	ENG+ CAFs
S1_ATCGTAGTCTAGTGTG	S1	26367	5522	4.22118557287518	2	LRRC15+ CAFs
S1_ATCGTCCCAAGCACAG	S1	6913	2385	3.3849269492261	0	ENG+ CAFs
S1_ATCGTCCGTCAATCTG	S1	19235	4503	5.19885625162464	3	CAPs
S1_ATCGTGAAGCGCCTTG	S1	10442	3570	1.04386132924727	3	CAPs
S1_ATCGTGAAGTGCGTCC	S1	10340	2935	5.357833655706	2	LRRC15+ CAFs
S1_ATCGTGACATGTTACG	S1	19005	4215	1.08392528282031	3	CAPs
S1_ATCGTGAGTATGAAGT	S1	9484	3058	3.53226486714466	0	ENG+ CAFs
S1_ATCGTGATCAAATGCC	S1	47159	6564	2.64636654721262	1	WT1+ CAFs
S1_ATCGTGATCATCTGTT	S1	3160	1677	4.62025316455696	0	ENG+ CAFs
S1_ATCGTGATCCTCACGT	S1	22780	5401	2.66022827041264	2	LRRC15+ CAFs
S1_ATCTCTACAAGTATCC	S1	13711	3822	3.93115017139523	0	ENG+ CAFs
S1_ATCTCTATCTGCATAG	S1	15732	4491	1.58911772184083	2	LRRC15+ CAFs
S1_ATCTTCAAGTATGACA	S1	18395	5323	1.80483827126937	1	WT1+ CAFs
S1_ATCTTCAGTCTGCGCA	S1	28134	5657	0.959692898272553	2	LRRC15+ CAFs
S1_ATCTTCATCTAGCAAC	S1	15563	4234	1.33007774850607	3	CAPs
S1_ATGAAAGAGATTGTGA	S1	37861	6243	1.56889675391564	1	WT1+ CAFs
S1_ATGAAAGAGCGTCTGC	S1	15947	4174	4.27666645764094	2	LRRC15+ CAFs
S1_ATGAAAGCAAACGTGG	S1	6647	2694	7.76290055664209	0	ENG+ CAFs
S1_ATGAAAGTCAGCACCG	S1	17092	4136	4.2300491457992	2	LRRC15+ CAFs
S1_ATGAAAGTCCGTATGA	S1	10280	3219	3.74513618677043	0	ENG+ CAFs
S1_ATGACCAAGAAGCGCT	S1	18392	4612	3.03392779469335	2	LRRC15+ CAFs
S1_ATGACCAAGAATAACC	S1	12534	3810	2.80836125737993	0	ENG+ CAFs
S1_ATGACCAAGAATGTTG	S1	7786	2656	3.86591317749807	0	ENG+ CAFs
S1_ATGACCAAGCCTAGGA	S1	15920	3965	3.23492462311558	2	LRRC15+ CAFs
S1_ATGACCAAGGCAATGC	S1	49238	7449	2.96722043949795	1	WT1+ CAFs
S1_ATGACCACAAAGAGTT	S1	12386	3536	4.05296302276764	3	CAPs
S1_ATGACCACACACTTAG	S1	16710	4521	4.05745062836625	0	ENG+ CAFs
S1_ATGACCAGTATAGCTC	S1	27071	5524	2.67444867201064	3	CAPs
S1_ATGACCAGTGATACAA	S1	14201	4016	2.53503274417295	0	ENG+ CAFs
S1_ATGACCAGTGCCTTTC	S1	19211	4663	3.18567487377024	3	CAPs
S1_ATGACCATCTTCCCAG	S1	8496	2807	3.07203389830508	0	ENG+ CAFs
S1_ATGAGGGGTTCTCGCT	S1	8639	3184	2.95173052436625	3	CAPs
S1_ATGAGGGTCGACGCTG	S1	6382	2551	5.68787214039486	3	CAPs
S1_ATGAGTCAGCGATTCT	S1	19317	4644	2.44862038618833	1	WT1+ CAFs
S1_ATGAGTCAGGAGAGTA	S1	15405	3907	3.33657903278156	0	ENG+ CAFs
S1_ATGAGTCAGGCTATCT	S1	24874	5675	4.61526091501166	0	ENG+ CAFs
S1_ATGAGTCCATGTCAGT	S1	8785	2781	2.65224815025612	0	ENG+ CAFs
S1_ATGAGTCGTCAGTCGC	S1	11209	2999	5.21009902756713	0	ENG+ CAFs
S1_ATGAGTCGTTATGACC	S1	11097	3459	3.41533747859782	0	ENG+ CAFs
S1_ATGATCGAGTGAGTTA	S1	10127	2831	3.88071492050953	2	LRRC15+ CAFs
S1_ATGATCGCAATCAGCT	S1	17903	4510	2.93246941853321	0	ENG+ CAFs
S1_ATGATCGCATCTCGTC	S1	18187	5123	1.89146093363391	0	ENG+ CAFs
S1_ATGATCGGTAGGGTAC	S1	9869	3023	5.77566116121188	0	ENG+ CAFs
S1_ATGATCGGTATCGTGT	S1	10096	3571	1.35697305863708	0	ENG+ CAFs
S1_ATGATCGGTGTTCGAT	S1	4182	1994	5.06934481109517	0	ENG+ CAFs
S1_ATGATCGTCTCAATCT	S1	15374	4114	2.91401066736048	0	ENG+ CAFs
S1_ATGCATGCATCCGAGC	S1	6148	2640	2.13077423552375	3	CAPs
S1_ATGCATGGTAGATCCT	S1	18805	4538	1.76548790215368	2	LRRC15+ CAFs
S1_ATGCATGGTTCTTCAT	S1	6567	2460	2.52779046748896	3	CAPs
S1_ATGCCTCCAACCACAT	S1	19162	4760	3.70524997390669	0	ENG+ CAFs
S1_ATGCCTCTCGAGTACT	S1	11192	4073	2.70729092208721	0	ENG+ CAFs
S1_ATGCCTCTCTCATAGG	S1	12869	3641	2.72748465304219	3	CAPs
S1_ATGCGATAGACAGCGT	S1	21503	4956	4.02269450774311	0	ENG+ CAFs
S1_ATGCGATAGGCAGCTA	S1	18023	4791	3.95605615047439	0	ENG+ CAFs
S1_ATGCGATTCAGTGTTG	S1	13365	4057	2.78338945005612	2	LRRC15+ CAFs
S1_ATGCGATTCTAGTGAC	S1	31658	6404	2.98818624044475	2	LRRC15+ CAFs
S1_ATGGAGGCAGGCAATG	S1	13825	3768	4.24593128390597	0	ENG+ CAFs
S1_ATGGAGGCATTCGATG	S1	18670	4449	5.36689876807713	0	ENG+ CAFs
S1_ATGGAGGGTATCCTCC	S1	12036	3714	2.70023263542705	0	ENG+ CAFs
S1_ATGGAGGGTCGTCAGC	S1	11291	3482	1.49676733681693	0	ENG+ CAFs
S1_ATGGAGGTCACGGGAA	S1	14863	4001	2.42885016483886	0	ENG+ CAFs
S1_ATGGATCAGTCCCAAT	S1	9930	3020	4.57200402819738	0	ENG+ CAFs
S1_ATGGATCCATCTTAGG	S1	23190	5524	1.9404915912031	2	LRRC15+ CAFs
S1_ATGGATCGTTAATGAG	S1	8136	2688	5.43264503441495	3	CAPs
S1_ATGGATCTCATCACCC	S1	17368	4066	3.27038231229848	2	LRRC15+ CAFs
S1_ATGGATCTCCGTGCGA	S1	14923	3648	4.57682771560678	3	CAPs
S1_ATGGATCTCTTCGTAT	S1	48083	7201	1.9695110538028	1	WT1+ CAFs
S1_ATGGGAGAGGTCATAA	S1	12928	3784	6.64449257425743	0	ENG+ CAFs
S1_ATGGGAGCACGGTCTG	S1	2652	1544	5.9577677224736	0	ENG+ CAFs
S1_ATGGGAGCAGTGTACT	S1	11053	2986	5.41029584728128	0	ENG+ CAFs
S1_ATGGGAGCAGTTAGGG	S1	33284	6088	3.65641148900373	0	ENG+ CAFs
S1_ATGGGAGGTGGCCTCA	S1	15519	4100	2.69347251755912	0	ENG+ CAFs
S1_ATGGGAGTCAGCAATC	S1	14309	4324	2.92123838143826	0	ENG+ CAFs
S1_ATGGGAGTCCTGGGTG	S1	9226	2881	1.62584001734229	3	CAPs
S1_ATGGGAGTCTATCCAT	S1	27809	5489	2.5207666582761	2	LRRC15+ CAFs
S1_ATGGGTTAGCTCCCTT	S1	10716	3561	2.44494214259052	2	LRRC15+ CAFs
S1_ATGGGTTCAATGCAAA	S1	9590	3228	3.96246089676747	0	ENG+ CAFs
S1_ATGGGTTGTGCCTTTC	S1	6681	2279	7.16958539140847	0	ENG+ CAFs
S1_ATGGTTGAGAGTCAGC	S1	14009	3601	1.53472767506603	0	ENG+ CAFs
S1_ATGGTTGAGGTCATTC	S1	17709	4247	4.6868823761929	0	ENG+ CAFs
S1_ATGGTTGCAGTCGCTG	S1	26080	5672	2.5	0	ENG+ CAFs
S1_ATGGTTGGTGAATGTA	S1	3280	1341	7.16463414634146	3	CAPs
S1_ATGGTTGTCTAAACGC	S1	26311	5354	3.39401771122344	0	ENG+ CAFs
S1_ATGTCCCAGGGCCTCT	S1	20399	4895	5.50026962105986	0	ENG+ CAFs
S1_ATGTCCCAGTGCTCAT	S1	10585	3743	5.7628719886632	0	ENG+ CAFs
S1_ATGTCCCCACCCTATC	S1	25816	5543	2.26216299969011	0	ENG+ CAFs
S1_ATGTCCCCAGACAATA	S1	17433	4402	3.20656226696495	2	LRRC15+ CAFs
S1_ATGTCCCGTAACATAG	S1	13580	3686	4.8379970544919	0	ENG+ CAFs
S1_ATGTCCCGTGGTTTAC	S1	23641	5416	0.363774798020388	2	LRRC15+ CAFs
S1_ATGTCCCTCCGTAGGC	S1	13800	3373	3.05797101449275	3	CAPs
S1_ATGTCTTAGAAGGTAG	S1	2871	1416	5.6078021595263	3	CAPs
S1_ATGTCTTAGAATTGTG	S1	22070	5130	3.49342999546896	0	ENG+ CAFs
S1_ATGTCTTAGCCTCTGG	S1	3203	1493	2.96596940368405	0	ENG+ CAFs
S1_ATGTCTTCAAAGTATG	S1	13761	3891	0.988300268875808	0	ENG+ CAFs
S1_ATGTCTTCAACCAGAG	S1	26641	5522	0.746968957621711	3	CAPs
S1_ATGTCTTCATGCCGCA	S1	14333	4290	2.00934905462918	3	CAPs
S1_ATGTCTTGTAGCCAGA	S1	3838	1781	3.85617509119333	0	ENG+ CAFs
S1_ATGTCTTTCCACTTCG	S1	18649	4421	4.01093892433911	0	ENG+ CAFs
S1_ATGTCTTTCGGTGTAT	S1	9521	2821	2.37370024157126	3	CAPs
S1_ATTACCTAGACAACAT	S1	6508	2321	2.01290719114935	0	ENG+ CAFs
S1_ATTACCTAGTGGCGAT	S1	35317	6336	3.62714839878812	2	LRRC15+ CAFs
S1_ATTACCTCAAATACAG	S1	15581	4609	3.49143187215198	2	LRRC15+ CAFs
S1_ATTACCTTCGACTCCT	S1	17068	5014	1.79282868525896	0	ENG+ CAFs
S1_ATTACTCAGAGTGTTA	S1	29288	5958	3.92993717563507	2	LRRC15+ CAFs
S1_ATTACTCCAGCTTTGA	S1	11944	3838	2.05123911587408	3	CAPs
S1_ATTACTCCATCCGAAT	S1	12068	3395	1.25952933377527	2	LRRC15+ CAFs
S1_ATTACTCGTCGAATGG	S1	14491	3618	2.89144986543372	0	ENG+ CAFs
S1_ATTACTCGTCGTGGAA	S1	22038	5099	2.88592431255105	1	WT1+ CAFs
S1_ATTACTCGTGGATCAG	S1	12911	3515	4.82534273100457	0	ENG+ CAFs
S1_ATTACTCGTTTACCTT	S1	18783	5177	2.88026406857265	0	ENG+ CAFs
S1_ATTACTCTCACCGCTT	S1	14931	4182	2.69238497086598	0	ENG+ CAFs
S1_ATTATCCAGCTGGCTC	S1	10913	3817	6.02950609364978	0	ENG+ CAFs
S1_ATTATCCAGGTAAAGG	S1	12271	3268	2.52628147665227	0	ENG+ CAFs
S1_ATTATCCCACAGCTTA	S1	18780	4772	2.03940362087327	0	ENG+ CAFs
S1_ATTATCCCACCCGTAG	S1	12710	3826	1.92761605035405	0	ENG+ CAFs
S1_ATTATCCCACTCCACT	S1	15334	4214	2.41293856788835	0	ENG+ CAFs
S1_ATTATCCCAGCCCACA	S1	8385	2710	7.28682170542636	2	LRRC15+ CAFs
S1_ATTATCCGTACTCCCT	S1	9210	3368	1.82410423452769	0	ENG+ CAFs
S1_ATTATCCTCTGTAAGC	S1	19343	5034	1.48891071705527	0	ENG+ CAFs
S1_ATTCACTAGCAAACAT	S1	18822	4770	3.45871852087982	0	ENG+ CAFs
S1_ATTCACTAGTTGAAAC	S1	10922	3922	2.09668558872001	3	CAPs
S1_ATTCACTCATACCATG	S1	7459	2768	4.69231800509452	3	CAPs
S1_ATTCACTGTCGGAAAC	S1	14163	4015	3.09962578549742	0	ENG+ CAFs
S1_ATTCACTGTGGCTTAT	S1	15052	4511	7.57374435290991	1	WT1+ CAFs
S1_ATTCACTTCAACACCA	S1	23292	5270	1.08620985746179	0	ENG+ CAFs
S1_ATTCACTTCCAGCTCT	S1	12696	3785	3.99338374291115	3	CAPs
S1_ATTCAGGGTAGAGACC	S1	27125	5694	2.74285714285714	1	WT1+ CAFs
S1_ATTCAGGGTCAATGGG	S1	7638	2580	3.14218381775334	0	ENG+ CAFs
S1_ATTCAGGGTCTTTATC	S1	9827	3397	2.17767375597843	0	ENG+ CAFs
S1_ATTCAGGGTGAATAAC	S1	10821	3348	3.16976249884484	0	ENG+ CAFs
S1_ATTCAGGTCCTCTCGA	S1	16343	4173	4.85223031267209	0	ENG+ CAFs
S1_ATTCATCAGACGACGT	S1	8140	2638	3.51351351351351	0	ENG+ CAFs
S1_ATTCATCCAGGTCAAG	S1	3510	1364	2.50712250712251	0	ENG+ CAFs
S1_ATTCATCCATTGGCAT	S1	15104	3848	2.52251059322034	0	ENG+ CAFs
S1_ATTCATCGTCAGCTTA	S1	13719	3956	4.16211094103069	0	ENG+ CAFs
S1_ATTCATCGTGGTTTAC	S1	45719	6718	0.695553271068921	0	ENG+ CAFs
S1_ATTCATCTCAAGCCGC	S1	13767	3862	3.16699353526549	0	ENG+ CAFs
S1_ATTCCATAGGGTGAGG	S1	9145	3192	2.70092946965555	3	CAPs
S1_ATTCCATAGGTTAAAC	S1	24521	5294	1.74544268178296	1	WT1+ CAFs
S1_ATTCCATAGTGGTTAA	S1	32466	6064	1.36142425922504	3	CAPs
S1_ATTCCATCAAAGACGC	S1	11454	3138	0.654793085385018	3	CAPs
S1_ATTCCATGTAACGTTC	S1	19452	4811	4.88381657413119	0	ENG+ CAFs
S1_ATTCCATTCACGTAGT	S1	13067	3871	2.9004362133619	0	ENG+ CAFs
S1_ATTCCATTCTCGCGTT	S1	25915	5256	5.76500096469226	2	LRRC15+ CAFs
S1_ATTCCCGAGCGACCCT	S1	25944	5557	1.6150169596053	0	ENG+ CAFs
S1_ATTCCCGAGCGTCTGC	S1	6330	2293	3.9652448657188	0	ENG+ CAFs
S1_ATTCCCGAGGCTGTAG	S1	9806	3401	2.68203140934122	0	ENG+ CAFs
S1_ATTCCTAAGGATTTGA	S1	14979	4016	2.65705320782429	0	ENG+ CAFs
S1_ATTCCTACAAGTCATC	S1	17329	4960	1.97357031565584	0	ENG+ CAFs
S1_ATTCCTACAATAGGGC	S1	13853	3873	3.59488919367646	0	ENG+ CAFs
S1_ATTCCTACATGGCTAT	S1	17398	4258	7.12150821933556	0	ENG+ CAFs
S1_ATTCCTAGTACAGAAT	S1	9829	3514	2.0754908942924	3	CAPs
S1_ATTCCTAGTACGTACT	S1	20535	4481	3.31628926223521	3	CAPs
S1_ATTCCTAGTCACCCTT	S1	29090	5576	2.12787899621863	2	LRRC15+ CAFs
S1_ATTCCTATCGTACACA	S1	8229	3011	4.98237938996233	1	WT1+ CAFs
S1_ATTCGTTAGTTCATGC	S1	13486	3434	1.45335903900341	3	CAPs
S1_ATTCGTTGTGCGCTCA	S1	13841	3632	4.69619247164222	0	ENG+ CAFs
S1_ATTCGTTTCTGTACAG	S1	9104	2878	5.01977152899824	3	CAPs
S1_ATTCGTTTCTTAGCAG	S1	17477	4542	3.34153458831607	0	ENG+ CAFs
S1_ATTCTACAGAGAGTTT	S1	10843	2910	1.56783178087245	3	CAPs
S1_ATTCTACAGAGTTCGG	S1	18593	4639	4.60388318184263	0	ENG+ CAFs
S1_ATTCTACAGGATTTCC	S1	19607	4984	3.08563268220533	0	ENG+ CAFs
S1_ATTCTACGTGAATATG	S1	10822	3557	4.50009240436149	0	ENG+ CAFs
S1_ATTCTACGTGCCTAAT	S1	12473	3454	2.48536839573479	3	CAPs
S1_ATTCTACTCACGATCA	S1	22250	4885	0.503370786516854	2	LRRC15+ CAFs
S1_ATTCTACTCACTACGA	S1	17384	4391	2.6806258628624	0	ENG+ CAFs
S1_ATTCTACTCGGTAGGA	S1	21728	4513	1.57860824742268	2	LRRC15+ CAFs
S1_ATTCTTGCAACTAGAA	S1	8619	3082	1.64752291449124	3	CAPs
S1_ATTCTTGCACTCAAGT	S1	34100	6012	1.61876832844575	2	LRRC15+ CAFs
S1_ATTCTTGGTATCGAAA	S1	6724	3003	2.18619869125521	0	ENG+ CAFs
S1_ATTCTTGGTTGCGAAG	S1	17970	4644	2.91597106288258	2	LRRC15+ CAFs
S1_ATTGGGTAGGCCCGTT	S1	27316	5634	0.812710499341046	1	WT1+ CAFs
S1_ATTGGGTAGGGAGGAC	S1	9550	3083	1.4869109947644	0	ENG+ CAFs
S1_ATTGGGTCACTTGAGT	S1	7206	2736	3.78850957535387	0	ENG+ CAFs
S1_ATTGGGTGTTACACAC	S1	23326	5314	3.5496870444997	0	ENG+ CAFs
S1_ATTGGGTGTTGTTGCA	S1	14676	3994	3.31834287271736	3	CAPs
S1_ATTGGGTTCATTTCCA	S1	35467	6754	4.8072856458116	0	ENG+ CAFs
S1_ATTGGGTTCCTCTTTC	S1	13029	3544	4.82001688540947	3	CAPs
S1_ATTGGGTTCCTTGACC	S1	11765	3478	2.30344241393965	0	ENG+ CAFs
S1_ATTGTTCAGCCAGACA	S1	17120	4420	4.44509345794393	2	LRRC15+ CAFs
S1_ATTGTTCAGCCTGTCG	S1	21998	4678	3.30939176288754	3	CAPs
S1_ATTGTTCAGCTCGTGC	S1	11562	3585	2.07576543850545	3	CAPs
S1_ATTGTTCAGGCATCAG	S1	22625	4933	2.69171270718232	0	ENG+ CAFs
S1_ATTGTTCAGTGCACCC	S1	41315	6245	0.977853079995159	1	WT1+ CAFs
S1_ATTGTTCCAAGAGCTG	S1	16015	3983	3.69029035279426	0	ENG+ CAFs
S1_ATTGTTCCAGTATGAA	S1	9009	2910	2.94150294150294	0	ENG+ CAFs
S1_ATTGTTCGTCCGGATC	S1	11992	3729	2.92695130086724	0	ENG+ CAFs
S1_ATTGTTCGTGATTCTG	S1	15908	4681	2.11214483278853	0	ENG+ CAFs
S1_ATTGTTCTCCGTAGTA	S1	8972	3102	5.10477039679001	0	ENG+ CAFs
S1_ATTGTTCTCGTGGGTC	S1	15077	4698	1.72448099754593	0	ENG+ CAFs
S1_ATTTACCAGCTACGTT	S1	19299	4762	3.88621172081455	2	LRRC15+ CAFs
S1_ATTTACCAGGCTTTCA	S1	12120	3347	2.83828382838284	3	CAPs
S1_ATTTACCCAAATACGA	S1	14339	4313	3.79384894344097	0	ENG+ CAFs
S1_ATTTACCCAGAGTTGG	S1	20589	5070	2.96274709796493	0	ENG+ CAFs
S1_ATTTACCCATCAGCAT	S1	24658	5518	1.69924568091492	2	LRRC15+ CAFs
S1_ATTTACCGTCCTCAGG	S1	25237	5264	1.31949122320403	2	LRRC15+ CAFs
S1_ATTTCACAGATGAAGG	S1	9527	3380	6.46583394562821	2	LRRC15+ CAFs
S1_ATTTCACCAGCTGTCG	S1	5356	2149	9.932785660941	0	ENG+ CAFs
S1_ATTTCACGTGACCGAA	S1	29012	6437	1.23052529987591	0	ENG+ CAFs
S1_ATTTCACTCCGATCTC	S1	6642	3086	1.85185185185185	0	ENG+ CAFs
S1_ATTTCACTCCTCATAT	S1	13437	3930	4.38341891791322	0	ENG+ CAFs
S1_ATTTCACTCGCATTAG	S1	17853	4773	1.20988069232062	2	LRRC15+ CAFs
S1_ATTTCTGAGACCGCCT	S1	5196	2238	2.96381832178599	0	ENG+ CAFs
S1_ATTTCTGAGGTGCCTC	S1	10989	3442	5.28710528710529	0	ENG+ CAFs
S1_ATTTCTGAGGTTCTTG	S1	19778	4619	5.6780260895945	0	ENG+ CAFs
S1_CAAAGAAAGTGGAAGA	S1	17179	4313	3.81279469119274	0	ENG+ CAFs
S1_CAAAGAACAGCGTAGA	S1	29552	5857	1.31293990254467	0	ENG+ CAFs
S1_CAAAGAACATCTATCT	S1	11036	3825	2.83617252627764	0	ENG+ CAFs
S1_CAAAGAAGTAGGGAGG	S1	17438	4521	2.89023970638835	3	CAPs
S1_CAAAGAAGTGAGGATC	S1	10909	3857	4.78503987533229	0	ENG+ CAFs
S1_CAAAGAATCTATACGG	S1	8638	2948	4.17920815003473	3	CAPs
S1_CAAAGAATCTGACAGT	S1	27887	5393	1.0434969699143	1	WT1+ CAFs
S1_CAAAGAATCTGACGCG	S1	16048	4158	3.85094715852443	3	CAPs
S1_CAACAACAGAGCATTA	S1	12344	3515	3.199935191186	0	ENG+ CAFs
S1_CAACAACCACCGTGAC	S1	38347	6029	0.996166584087412	1	WT1+ CAFs
S1_CAACAACCACGCTGTG	S1	12391	3640	4.76959083205552	0	ENG+ CAFs
S1_CAACAACGTGAGAGGG	S1	13040	3693	2.27760736196319	0	ENG+ CAFs
S1_CAACAACTCCTTCTAA	S1	12238	3218	3.67707141689819	0	ENG+ CAFs
S1_CAACAACTCGAGTGAG	S1	17748	4667	4.42303358124859	3	CAPs
S1_CAACAGTAGGTAGATT	S1	19908	4687	4.72674301788226	0	ENG+ CAFs
S1_CAACAGTCAGAGAATT	S1	23901	5155	1.94134136647002	0	ENG+ CAFs
S1_CAACAGTCATAATCGC	S1	11997	3626	2.2588980578478	2	LRRC15+ CAFs
S1_CAACAGTGTCAAGCCC	S1	8466	2984	9.04795653201039	0	ENG+ CAFs
S1_CAACAGTGTCTAATCG	S1	19924	4621	1.50572174262196	0	ENG+ CAFs
S1_CAACCAAAGTTACGGG	S1	4407	1995	5.03744043567052	3	CAPs
S1_CAACCAACAAATGAAC	S1	5259	2414	5.93268682258985	0	ENG+ CAFs
S1_CAACCAAGTGCTCGTG	S1	11569	3240	5.15169850462443	0	ENG+ CAFs
S1_CAACCTCAGCATCGAG	S1	12181	3549	3.56292586815532	0	ENG+ CAFs
S1_CAACCTCAGCCAAGCA	S1	24251	4889	3.27409179002928	1	WT1+ CAFs
S1_CAACCTCAGCTATCTG	S1	9728	3219	5.16036184210526	3	CAPs
S1_CAACCTCAGTACTGTC	S1	34512	6075	1.7877839592026	1	WT1+ CAFs
S1_CAACCTCAGTTAGTAG	S1	23211	4555	2.26185860152514	3	CAPs
S1_CAACCTCCACGAGAAC	S1	10456	3297	1.19548584544759	3	CAPs
S1_CAACCTCCAGTTTCGA	S1	21215	5387	2.81404666509545	0	ENG+ CAFs
S1_CAACCTCTCACAGAGG	S1	16775	4402	6.24739195230999	2	LRRC15+ CAFs
S1_CAACGATCATAAGCAA	S1	11380	3421	3.73462214411248	0	ENG+ CAFs
S1_CAACGATGTATCGCTA	S1	14089	4362	1.85250904961317	0	ENG+ CAFs
S1_CAACGATGTTAAGAAC	S1	11061	3347	2.39580508091493	0	ENG+ CAFs
S1_CAACGATTCCACACAA	S1	21799	4933	0.798201752373962	2	LRRC15+ CAFs
S1_CAACGGCAGAAGCTGC	S1	12015	3999	2.36371202663337	3	CAPs
S1_CAACGGCAGCTGCCTG	S1	10900	3582	1.90825688073395	0	ENG+ CAFs
S1_CAACGGCCAAGGTTGG	S1	11913	3583	4.98614958448753	0	ENG+ CAFs
S1_CAACGGCCAGTAGAAT	S1	11771	3765	2.99040013592728	0	ENG+ CAFs
S1_CAACGGCCATACTGTG	S1	8367	3016	3.65722481176049	0	ENG+ CAFs
S1_CAACGGCTCATCCCGT	S1	5398	2231	7.59540570581697	3	CAPs
S1_CAACGGCTCCGATGCG	S1	24636	5184	2.50446501055366	0	ENG+ CAFs
S1_CAACGGCTCTTAGCAG	S1	10729	3471	3.60704632304968	3	CAPs
S1_CAAGACTAGCAATAGT	S1	10381	3657	4.87428956747905	0	ENG+ CAFs
S1_CAAGACTAGCTTAAGA	S1	33701	5713	1.92279160855761	1	WT1+ CAFs
S1_CAAGACTAGGCATCTT	S1	32838	5653	2.18649126012546	3	CAPs
S1_CAAGACTCAACGACAG	S1	11892	3440	1.91725529767911	3	CAPs
S1_CAAGACTCACCAGCCA	S1	16942	4179	2.99256286152756	0	ENG+ CAFs
S1_CAAGACTCAGGGTTGA	S1	24749	5360	0.828316295607903	1	WT1+ CAFs
S1_CAAGACTGTGAGTAGC	S1	22780	5188	1.74275680421422	3	CAPs
S1_CAAGACTTCCTTATGT	S1	8878	3040	3.37913944582113	0	ENG+ CAFs
S1_CAAGAGGAGACTTAAG	S1	11779	3326	9.99235928347058	0	ENG+ CAFs
S1_CAAGAGGAGAGAATCT	S1	16626	3927	6.77853963671358	0	ENG+ CAFs
S1_CAAGAGGAGATGGGCT	S1	24676	5195	1.31301669638515	1	WT1+ CAFs
S1_CAAGAGGAGGATGCGT	S1	18221	4502	2.78250370451677	0	ENG+ CAFs
S1_CAAGAGGCAAGCACAG	S1	19800	4822	4.77777777777778	0	ENG+ CAFs
S1_CAAGAGGCACGTAGTT	S1	16680	4444	2.81774580335731	0	ENG+ CAFs
S1_CAAGAGGCAGTGGGTA	S1	22472	4742	3.62228551085796	2	LRRC15+ CAFs
S1_CAAGAGGGTGAATGAT	S1	15193	4304	1.51385506483249	2	LRRC15+ CAFs
S1_CAAGAGGTCCAAGCAT	S1	21492	4928	0.99106644332775	2	LRRC15+ CAFs
S1_CAAGCTAAGATGACAT	S1	12474	3925	3.88808722142055	3	CAPs
S1_CAAGCTAAGCCTCGTG	S1	1939	1158	5.51830840639505	0	ENG+ CAFs
S1_CAAGCTAAGTCCGTCG	S1	8485	2549	7.93164407778433	0	ENG+ CAFs
S1_CAAGCTACAACGATCT	S1	23420	5471	2.08368915456874	0	ENG+ CAFs
S1_CAAGCTAGTGCGGTAA	S1	13534	3862	5.18693660410817	3	CAPs
S1_CAAGCTAGTGGTAACG	S1	13510	3637	5.94374537379719	0	ENG+ CAFs
S1_CAAGCTAGTTCTATCT	S1	12027	3707	7.93215265652282	3	CAPs
S1_CAAGCTATCAGACATC	S1	15242	4091	3.81839653588768	0	ENG+ CAFs
S1_CAAGCTATCGTAATGC	S1	7127	2558	4.78462186053038	3	CAPs
S1_CAAGGGAAGCTAAATG	S1	17497	4515	3.62919357604161	3	CAPs
S1_CAAGGGATCATTCATC	S1	11869	3408	4.49069003285871	0	ENG+ CAFs
S1_CAAGGGATCGGTAAGG	S1	11408	3747	3.16444600280505	0	ENG+ CAFs
S1_CAATACGAGACTCCGC	S1	8720	2624	0.401376146788991	0	ENG+ CAFs
S1_CAATACGAGATCCCGC	S1	16520	4450	4.66101694915254	0	ENG+ CAFs
S1_CAATACGAGATGTAGT	S1	18142	4112	4.00176386285966	0	ENG+ CAFs
S1_CAATACGAGCGTTCCG	S1	8804	3328	3.86188096319855	2	LRRC15+ CAFs
S1_CAATACGAGTAATACG	S1	28356	5748	3.35378755818874	3	CAPs
S1_CAATACGCACGCCACA	S1	8288	2531	7.51689189189189	0	ENG+ CAFs
S1_CAATACGCAGAGATTA	S1	35350	6514	3.21640735502122	1	WT1+ CAFs
S1_CAATACGGTCGGAAAC	S1	10410	3298	4.83189241114313	0	ENG+ CAFs
S1_CAATCGAAGATCCTAC	S1	14023	3866	4.06475076659773	0	ENG+ CAFs
S1_CAATCGACAAACTAGA	S1	23599	5314	1.42802661129709	2	LRRC15+ CAFs
S1_CAATCGACAAGCAATA	S1	15417	3990	3.61938120256859	0	ENG+ CAFs
S1_CAATCGACAGCGTACC	S1	10915	3541	4.38845625286303	0	ENG+ CAFs
S1_CAATCGATCCAATCTT	S1	11946	3901	5.13979574753055	0	ENG+ CAFs
S1_CAATCGATCCATTGTT	S1	15965	4653	1.72251800814281	0	ENG+ CAFs
S1_CAATCGATCTCATTGT	S1	13365	3942	3.30714552936775	0	ENG+ CAFs
S1_CAATGACAGCATAGGC	S1	5637	2552	0.408018449529892	0	ENG+ CAFs
S1_CAATGACAGCGTGTCC	S1	12079	3539	3.75031045616359	3	CAPs
S1_CAATGACCAAGACGGT	S1	9409	3208	1.56233393559358	3	CAPs
S1_CAATGACCACAATGCT	S1	2223	1002	5.8029689608637	2	LRRC15+ CAFs
S1_CAATGACCATGCAGCC	S1	11649	3660	4.7042664606404	0	ENG+ CAFs
S1_CAATGACTCCATGCAA	S1	25083	5888	3.62795518877327	0	ENG+ CAFs
S1_CAATTTCAGATGAATC	S1	12824	3733	3.18933250155958	0	ENG+ CAFs
S1_CAATTTCAGCACGATG	S1	25162	5505	5.58779111358398	1	WT1+ CAFs
S1_CAATTTCCAAATGGAT	S1	4832	2321	1.3658940397351	0	ENG+ CAFs
S1_CAATTTCCACTGCTTC	S1	7096	2808	5.27057497181511	0	ENG+ CAFs
S1_CAATTTCGTGAACTAA	S1	22117	5385	0.411448207261383	3	CAPs
S1_CAATTTCGTGTGATGG	S1	9400	3025	3.87234042553191	0	ENG+ CAFs
S1_CAATTTCTCAGCCTCT	S1	18665	4844	3.40208947227431	0	ENG+ CAFs
S1_CACAACACACCTAAAC	S1	27881	5605	2.27036332986622	0	ENG+ CAFs
S1_CACAACAGTCATGGCC	S1	26038	5298	4.01336508180352	0	ENG+ CAFs
S1_CACAACAGTTAGGGAC	S1	4109	1947	2.65271355560964	0	ENG+ CAFs
S1_CACAACATCGAACACT	S1	9737	3281	7.74365821094793	1	WT1+ CAFs
S1_CACACAAAGGCTAGCA	S1	10413	3146	5.08979160664554	3	CAPs
S1_CACACAAAGGTCACAG	S1	22012	5200	3.57986552789388	0	ENG+ CAFs
S1_CACACAACAGAAATCA	S1	15948	4170	3.02232254828192	0	ENG+ CAFs
S1_CACACAACATCGGAAG	S1	41765	6806	3.22997725368131	0	ENG+ CAFs
S1_CACACAAGTAGCGTAG	S1	4923	2475	8.42981921592525	0	ENG+ CAFs
S1_CACACAAGTGACTGAG	S1	13746	3849	2.15335370289539	2	LRRC15+ CAFs
S1_CACACAAGTGTAAACA	S1	8865	3347	1.84997179921038	0	ENG+ CAFs
S1_CACACAAGTGTTAGCT	S1	10975	3510	4.46469248291572	0	ENG+ CAFs
S1_CACAGATAGGTTGGAC	S1	21389	5363	2.09920987423442	0	ENG+ CAFs
S1_CACAGATCACGGTAGA	S1	12091	3207	4.68116781076834	3	CAPs
S1_CACAGGCCACACTTAG	S1	21817	4687	2.02135949030572	0	ENG+ CAFs
S1_CACAGGCCACTGATTG	S1	15943	4491	1.93815467603337	0	ENG+ CAFs
S1_CACAGGCGTACGAAAT	S1	21759	4990	0.868606094030057	1	WT1+ CAFs
S1_CACAGGCGTACGGATG	S1	11038	3465	3.12556622576554	0	ENG+ CAFs
S1_CACAGGCGTATGCAAA	S1	3186	1591	1.9774011299435	0	ENG+ CAFs
S1_CACAGGCTCGATACAC	S1	14528	3938	0.963656387665198	3	CAPs
S1_CACAGGCTCGTTCTGC	S1	15020	3859	1.62450066577896	3	CAPs
S1_CACATGACAACTGTGT	S1	14206	3960	2.16809798676615	2	LRRC15+ CAFs
S1_CACATGACACCGGCTA	S1	25561	6101	2.62118070498024	0	ENG+ CAFs
S1_CACATGACAGGTGAGT	S1	16065	4267	4.00871459694989	2	LRRC15+ CAFs
S1_CACATGAGTAAGCAAT	S1	9486	3132	1.96078431372549	0	ENG+ CAFs
S1_CACATGAGTTCGAGCC	S1	19255	4523	2.86678784731239	2	LRRC15+ CAFs
S1_CACATGAGTTGGGCCT	S1	14044	4323	2.63457704357733	0	ENG+ CAFs
S1_CACATGATCTATGTGG	S1	11653	3385	4.32506650647902	0	ENG+ CAFs
S1_CACCAAAAGAGGGTGG	S1	2788	1612	4.66284074605452	0	ENG+ CAFs
S1_CACCAAAAGCAGTAAT	S1	3748	1848	4.24226254002134	3	CAPs
S1_CACCAAACAAAGCTCT	S1	8806	3272	2.00999318646377	0	ENG+ CAFs
S1_CACCAAACAAAGGGTC	S1	18382	4598	3.54694810140355	0	ENG+ CAFs
S1_CACCAAATCAGCGGAA	S1	21625	5051	3.88901734104046	0	ENG+ CAFs
S1_CACCGTTAGAGTAACT	S1	7644	2905	3.51909994767138	0	ENG+ CAFs
S1_CACCGTTAGCCTCACG	S1	14901	3837	1.64418495402993	0	ENG+ CAFs
S1_CACCGTTAGGCAGGGA	S1	16310	4156	2.27467811158798	0	ENG+ CAFs
S1_CACCGTTCAACGGCTC	S1	8250	3120	3.38181818181818	0	ENG+ CAFs
S1_CACCGTTGTAGCGCTC	S1	33491	5496	1.71687916156579	1	WT1+ CAFs
S1_CACCGTTGTGACTGTT	S1	17778	4558	3.6505793677579	2	LRRC15+ CAFs
S1_CACCGTTGTGGATTTC	S1	24138	5002	2.41113596818295	2	LRRC15+ CAFs
S1_CACCGTTTCCGTTGAA	S1	7590	2850	2.33201581027668	3	CAPs
S1_CACCGTTTCGGTCTAA	S1	22336	5122	1.16404011461318	0	ENG+ CAFs
S1_CACCGTTTCGTTTACT	S1	23219	4983	2.83388604160386	0	ENG+ CAFs
S1_CACGAATAGACGACTG	S1	15787	4130	4.99144866029011	2	LRRC15+ CAFs
S1_CACGAATAGAGAACCC	S1	13138	3725	2.45851727812452	3	CAPs
S1_CACGAATCATGAGGGT	S1	12353	3671	3.82902938557435	0	ENG+ CAFs
S1_CACGAATGTCAACCTA	S1	25549	5617	3.5265568123997	1	WT1+ CAFs
S1_CACGAATGTTCTCCCA	S1	16379	4459	4.12113071616094	0	ENG+ CAFs
S1_CACGAATTCTGTCGTC	S1	5610	2059	3.11942959001783	2	LRRC15+ CAFs
S1_CACGGGTAGTTGCTGT	S1	7656	2427	3.67032392894462	0	ENG+ CAFs
S1_CACGGGTGTAGCTGCC	S1	12526	3720	3.06562350311352	2	LRRC15+ CAFs
S1_CACGGGTGTGAACCGA	S1	33873	6138	2.60089156555369	2	LRRC15+ CAFs
S1_CACGGGTGTGAATTGA	S1	17534	4322	4.48842249344131	3	CAPs
S1_CACGGGTTCGGCTCTT	S1	9281	3616	3.54487662967353	0	ENG+ CAFs
S1_CACGGGTTCTTGGATG	S1	15308	4163	4.50744708649072	0	ENG+ CAFs
S1_CACGTGGCATGGTGGA	S1	13763	3812	5.8853447649495	2	LRRC15+ CAFs
S1_CACGTGGGTAGACGGT	S1	22798	4372	2.51337836652338	1	WT1+ CAFs
S1_CACGTGGTCATACGAC	S1	7491	2942	2.6164731010546	0	ENG+ CAFs
S1_CACGTGGTCCATTGCC	S1	5473	2340	3.85528960350813	3	CAPs
S1_CACGTTCCATCGCTCT	S1	46550	7394	2.2749731471536	2	LRRC15+ CAFs
S1_CACGTTCGTACGTGTT	S1	18362	4791	3.08245289184185	0	ENG+ CAFs
S1_CACTAAGCACCGAATT	S1	12966	4142	2.55283047971618	0	ENG+ CAFs
S1_CACTAAGCAGTGTGCC	S1	28782	5750	1.37238551872698	0	ENG+ CAFs
S1_CACTAAGGTCAAAGAT	S1	11753	3413	4.41589381434527	2	LRRC15+ CAFs
S1_CACTAAGGTGCTAGCC	S1	5490	2232	4.86338797814208	0	ENG+ CAFs
S1_CACTGAAAGCGCCATC	S1	5787	2168	8.55365474339036	0	ENG+ CAFs
S1_CACTGAACAACTGCCG	S1	27008	5715	3.94697867298578	0	ENG+ CAFs
S1_CACTGAACACAATGAA	S1	13415	4333	2.51211330600075	0	ENG+ CAFs
S1_CACTGAAGTGCAATAA	S1	19806	5236	3.12026658588307	0	ENG+ CAFs
S1_CACTGAATCGAGTCCG	S1	34193	6168	4.74658555844764	1	WT1+ CAFs
S1_CACTGGGCACTACGGC	S1	24715	5532	3.20857778676917	0	ENG+ CAFs
S1_CACTGGGGTTCCGCTT	S1	19114	4892	2.0089986397405	0	ENG+ CAFs
S1_CACTGTCCAAACGGCA	S1	23668	5305	1.86327530843333	1	WT1+ CAFs
S1_CACTGTCCACTCTAGA	S1	52323	6733	3.03117176002905	1	WT1+ CAFs
S1_CACTGTCCAGAATGTA	S1	10438	3789	2.80705115922591	3	CAPs
S1_CACTGTCCAGTCAGAG	S1	17973	3724	1.37428364769376	0	ENG+ CAFs
S1_CACTGTCTCTGGCCAG	S1	47215	6296	1.14158636026686	1	WT1+ CAFs
S1_CACTTCGGTGGCATCC	S1	11925	3564	4.75471698113208	0	ENG+ CAFs
S1_CACTTCGTCAACCTCC	S1	12140	3605	4.3163097199341	0	ENG+ CAFs
S1_CACTTCGTCCTCTAGC	S1	9530	3074	1.95173137460651	0	ENG+ CAFs
S1_CAGAGCCAGAGGCCAT	S1	17365	4698	4.92369709185143	0	ENG+ CAFs
S1_CAGAGCCAGCTGTGCC	S1	11269	3533	5.5018191498802	0	ENG+ CAFs
S1_CAGAGCCAGTAACGTA	S1	15823	4011	5.60576376161284	0	ENG+ CAFs
S1_CAGAGCCCACCGTGCA	S1	15163	4328	2.0114753017213	0	ENG+ CAFs
S1_CAGAGCCTCAAACGTC	S1	26863	5349	4.81703458288352	2	LRRC15+ CAFs
S1_CAGAGCCTCGGTCAGC	S1	14787	4172	3.68566984513424	0	ENG+ CAFs
S1_CAGATACAGAGGTTAT	S1	16312	4182	2.44605198626778	0	ENG+ CAFs
S1_CAGATACAGCCAAGCA	S1	38115	6241	1.99396563032927	1	WT1+ CAFs
S1_CAGATACAGGATGGCT	S1	27702	5639	4.7902678506967	1	WT1+ CAFs
S1_CAGATACAGGGTGAAA	S1	12435	4182	2.29995979091275	0	ENG+ CAFs
S1_CAGATACAGTTTCAGC	S1	26407	5615	3.72628469723937	3	CAPs
S1_CAGATACGTGACTGTT	S1	20378	4829	3.6117381489842	0	ENG+ CAFs
S1_CAGATACGTTCATCGA	S1	19796	4788	1.26288139017983	0	ENG+ CAFs
S1_CAGATCAAGGGTTAGC	S1	10688	3380	2.84431137724551	3	CAPs
S1_CAGATCACACGTCTCT	S1	26936	5526	2.17923967923968	2	LRRC15+ CAFs
S1_CAGATCATCATTTGGG	S1	13377	3532	6.00284069671825	0	ENG+ CAFs
S1_CAGATCATCTGAGTCA	S1	20570	5332	5.80943121050073	3	CAPs
S1_CAGATTGAGCAGTCTT	S1	16045	4282	2.38703645995637	3	CAPs
S1_CAGATTGAGCTCGTGC	S1	7775	2577	3.2411575562701	0	ENG+ CAFs
S1_CAGATTGCACAAATCC	S1	12117	3186	3.29289428076256	0	ENG+ CAFs
S1_CAGATTGGTCTGCGCA	S1	4323	2134	9.94679620633819	0	ENG+ CAFs
S1_CAGCAATAGACGATAT	S1	21183	4984	1.05273096350847	1	WT1+ CAFs
S1_CAGCAATAGAGAAGGT	S1	6776	2519	4.50118063754427	2	LRRC15+ CAFs
S1_CAGCAATAGCACTTTG	S1	14492	4157	4.1471156500138	0	ENG+ CAFs
S1_CAGCAATAGCGATCGA	S1	23849	5107	2.67097152920458	2	LRRC15+ CAFs
S1_CAGCAATAGCGGTATG	S1	15721	4444	4.48444755422683	0	ENG+ CAFs
S1_CAGCAATAGGAGTACC	S1	7984	3048	2.95591182364729	3	CAPs
S1_CAGCAATCAACCAGAG	S1	13653	3722	3.2007617373471	0	ENG+ CAFs
S1_CAGCAATCAACCTAAC	S1	23584	5164	2.75186567164179	2	LRRC15+ CAFs
S1_CAGCAATCAAGTCCAT	S1	15372	4145	3.13557116835805	3	CAPs
S1_CAGCAATCAATAGGGC	S1	30550	6008	2.40589198036007	2	LRRC15+ CAFs
S1_CAGCAATCATGGCACC	S1	20973	5056	3.79535593381967	3	CAPs
S1_CAGCAATTCACGGTCG	S1	11010	3432	2.76112624886467	0	ENG+ CAFs
S1_CAGCAATTCCTGTAGA	S1	21299	5078	2.065824686605	2	LRRC15+ CAFs
S1_CAGCACGAGTAAACTG	S1	7928	2728	3.70837537840565	2	LRRC15+ CAFs
S1_CAGCACGCACAGTGTT	S1	4737	2014	9.79522904792062	0	ENG+ CAFs
S1_CAGCACGCATTGACAC	S1	8606	2936	4.82221705786661	0	ENG+ CAFs
S1_CAGCACGGTAGTGGCA	S1	31789	5840	2.37818113183806	1	WT1+ CAFs
S1_CAGCACGGTCAACATC	S1	25908	5732	3.20364366218929	2	LRRC15+ CAFs
S1_CAGCACGGTCCTACGG	S1	43152	7013	1.68010752688172	0	ENG+ CAFs
S1_CAGCACGGTGCCCGTA	S1	14732	4250	3.68585392343198	0	ENG+ CAFs
S1_CAGCACGTCAGTAGGG	S1	19663	4702	2.60896099272746	2	LRRC15+ CAFs
S1_CAGCACGTCCCTCAAC	S1	13475	3473	6.60482374768089	0	ENG+ CAFs
S1_CAGCACGTCGGTCATA	S1	17448	4615	3.12356717102247	0	ENG+ CAFs
S1_CAGCAGCAGCGTTCAT	S1	4794	2172	7.98915310805173	0	ENG+ CAFs
S1_CAGCAGCAGTACCCTA	S1	14712	4630	0.88363240891789	0	ENG+ CAFs
S1_CAGCAGCCAGGCATTT	S1	19223	4834	2.44498777506112	0	ENG+ CAFs
S1_CAGCAGCGTAACTAAG	S1	26531	5122	2.9286495043534	1	WT1+ CAFs
S1_CAGCAGCTCGCTTTAT	S1	18936	5140	3.31643430502746	0	ENG+ CAFs
S1_CAGCCAGCAATAGGAT	S1	10285	3177	3.01409820126398	0	ENG+ CAFs
S1_CAGCCAGCAGTTTGGT	S1	24700	5885	3.08502024291498	0	ENG+ CAFs
S1_CAGCCAGGTATGTGTC	S1	12031	3331	3.15850718975979	0	ENG+ CAFs
S1_CAGCCAGGTCGATGCC	S1	14059	3983	4.48111529980795	0	ENG+ CAFs
S1_CAGCCAGGTCTAGATC	S1	7959	2603	3.39238597813796	0	ENG+ CAFs
S1_CAGCCAGTCCGATCGG	S1	7863	2489	3.47195726821824	0	ENG+ CAFs
S1_CAGCCAGTCCGTTGGG	S1	5753	2552	3.38953589431601	0	ENG+ CAFs
S1_CAGCGTGCAGGTTCAT	S1	8786	2865	4.31368085590712	0	ENG+ CAFs
S1_CAGCGTGTCAAGGACG	S1	13462	4097	4.31585202793047	0	ENG+ CAFs
S1_CAGCGTGTCACCATAG	S1	12986	3888	3.79639611889727	0	ENG+ CAFs
S1_CAGCGTGTCCGTATAG	S1	11854	3858	3.02851358191328	0	ENG+ CAFs
S1_CAGGCCAAGAGGTGCT	S1	30107	5078	4.54711528880327	1	WT1+ CAFs
S1_CAGGCCAAGCTAATCC	S1	33004	5834	1.68464428554115	1	WT1+ CAFs
S1_CAGGCCACATAACGGG	S1	10344	3179	3.25792730085073	0	ENG+ CAFs
S1_CAGGCCACATTCAGCA	S1	5526	2291	2.04487875497647	3	CAPs
S1_CAGGCCATCAAGGTGG	S1	3081	1335	6.13437195715677	3	CAPs
S1_CAGGCCATCCCATTCG	S1	24149	4805	1.71021574392314	2	LRRC15+ CAFs
S1_CAGGGCTAGCTGTCCG	S1	33323	6228	2.19067911052426	2	LRRC15+ CAFs
S1_CAGGGCTAGGGAGGAC	S1	12045	3650	4.01826484018265	0	ENG+ CAFs
S1_CAGGGCTCAGCGTAGA	S1	12476	3315	4.88938762423854	0	ENG+ CAFs
S1_CAGGGCTCATGACAGG	S1	12968	3789	3.15391733497841	0	ENG+ CAFs
S1_CAGGGCTGTAGCGATG	S1	22551	5208	2.54090727683916	0	ENG+ CAFs
S1_CAGGGCTTCGTCCATC	S1	12699	3426	3.63808173871958	0	ENG+ CAFs
S1_CAGGGCTTCTGGTGCG	S1	7880	2706	5.49492385786802	0	ENG+ CAFs
S1_CAGGTATAGTGCGACA	S1	22307	5173	4.11081723225893	0	ENG+ CAFs
S1_CAGTGCGAGGGTTAAT	S1	15378	3847	4.16178956951489	0	ENG+ CAFs
S1_CAGTGCGCAGCTGTGC	S1	16399	4237	4.71370205500335	0	ENG+ CAFs
S1_CAGTGCGGTCTGCAAT	S1	17171	4124	3.73303826218624	0	ENG+ CAFs
S1_CAGTTAGAGACTCATC	S1	15325	4397	1.65089722675367	0	ENG+ CAFs
S1_CAGTTAGAGTCATTGC	S1	16293	4165	1.74307985024244	2	LRRC15+ CAFs
S1_CAGTTAGCAATGACCT	S1	10035	3237	4.61385151968112	3	CAPs
S1_CAGTTAGCACCTGCTT	S1	35403	6680	1.99983052283705	2	LRRC15+ CAFs
S1_CAGTTAGCACCTTCCA	S1	11955	3447	2.2250104558762	0	ENG+ CAFs
S1_CAGTTAGGTACAAACA	S1	22543	5211	1.40620148161292	3	CAPs
S1_CAGTTAGGTTCCTACC	S1	15004	4301	4.60543854972008	0	ENG+ CAFs
S1_CAGTTAGTCCAGTGCG	S1	7860	2710	3.30788804071247	3	CAPs
S1_CAGTTAGTCTAAGCCA	S1	21288	5021	2.25009394964299	0	ENG+ CAFs
S1_CAGTTAGTCTACTCAT	S1	16650	4889	2.27027027027027	0	ENG+ CAFs
S1_CAGTTAGTCTATCGCC	S1	2550	1434	1.92156862745098	0	ENG+ CAFs
S1_CAGTTCCAGACTGGGT	S1	35764	5883	1.00659881445029	1	WT1+ CAFs
S1_CAGTTCCGTATCGAGG	S1	17728	4556	4.06137184115523	0	ENG+ CAFs
S1_CAGTTCCGTTCTCTAT	S1	19573	4414	3.6785367598222	2	LRRC15+ CAFs
S1_CATAAGCCAATCTCGA	S1	46871	7118	2.89091335793988	1	WT1+ CAFs
S1_CATAAGCCACATGACT	S1	17373	4614	3.46514706728832	0	ENG+ CAFs
S1_CATAAGCCACTGGCCA	S1	8538	3343	6.10213164675568	0	ENG+ CAFs
S1_CATACAGAGCTCGCAC	S1	8096	2866	4.74308300395257	0	ENG+ CAFs
S1_CATACAGAGGAAGTCC	S1	15644	4305	1.80260802863718	0	ENG+ CAFs
S1_CATACAGCAGATCATC	S1	7861	2953	4.4141966670907	3	CAPs
S1_CATACAGGTGCCCACA	S1	11512	3527	2.9186935371786	3	CAPs
S1_CATACCCCACTGGCCA	S1	17366	4990	1.58355407117356	0	ENG+ CAFs
S1_CATACTTAGGTACCTT	S1	10311	3427	4.16060517893512	0	ENG+ CAFs
S1_CATACTTCACAATGAA	S1	4964	2236	6.99033037872683	0	ENG+ CAFs
S1_CATACTTCACGGCGTT	S1	11754	3760	3.04577165220351	0	ENG+ CAFs
S1_CATACTTCACTACACA	S1	24156	5484	2.36380195396589	2	LRRC15+ CAFs
S1_CATACTTCACTCTGCT	S1	18474	5139	1.92161957345458	2	LRRC15+ CAFs
S1_CATACTTGTGCCTGCA	S1	34389	5752	1.56154584314752	1	WT1+ CAFs
S1_CATACTTTCGGTATGT	S1	19718	4862	3.50948372045846	0	ENG+ CAFs
S1_CATACTTTCTTCGATT	S1	12856	4284	3.08027380211574	0	ENG+ CAFs
S1_CATAGACAGTGCCTCG	S1	17103	4535	2.43232181488628	2	LRRC15+ CAFs
S1_CATAGACCACATAACC	S1	60598	7857	1.03633783293178	4	Proliferating cells
S1_CATAGACCAGCAAGAC	S1	27952	5760	2.60088723526045	0	ENG+ CAFs
S1_CATAGACGTACCTGTA	S1	14585	3759	2.97565992458005	0	ENG+ CAFs
S1_CATAGACTCGGAGATG	S1	13920	3818	3.11781609195402	0	ENG+ CAFs
S1_CATCAAGAGACGGTCA	S1	14521	3997	5.0960677639281	0	ENG+ CAFs
S1_CATCAAGAGAGCACTG	S1	6938	2788	3.41597002017873	0	ENG+ CAFs
S1_CATCAAGAGTTCATCG	S1	12756	3931	2.6497334587645	0	ENG+ CAFs
S1_CATCAAGCAGAAACCG	S1	13672	3655	6.20977179637215	3	CAPs
S1_CATCAAGGTTGTTGAC	S1	23016	4885	1.43378519290928	0	ENG+ CAFs
S1_CATCAAGTCACGATCA	S1	10107	3318	4.59087760957752	0	ENG+ CAFs
S1_CATCAAGTCATGCCCT	S1	17965	4680	3.7127748399666	0	ENG+ CAFs
S1_CATCCACAGCGCCTAC	S1	14316	3579	2.73120983514948	2	LRRC15+ CAFs
S1_CATCCACGTAGTCGTT	S1	13421	3838	1.25922062439461	0	ENG+ CAFs
S1_CATCCACGTCCAAGAG	S1	14372	3672	2.3100473142221	0	ENG+ CAFs
S1_CATCCACGTCGTGCCA	S1	9814	2922	5.08457305889546	3	CAPs
S1_CATCCACTCTATCCAT	S1	17304	4611	3.94706426259824	0	ENG+ CAFs
S1_CATCCACTCTATTGTC	S1	43726	7137	2.22979463019714	0	ENG+ CAFs
S1_CATCCCAAGCTACTAC	S1	11756	3568	4.51684246342293	3	CAPs
S1_CATCCCAAGGAACGCT	S1	10100	3080	1.30693069306931	2	LRRC15+ CAFs
S1_CATCCCACAGTGCGCT	S1	27126	5275	2.20452702204527	2	LRRC15+ CAFs
S1_CATCCCAGTCAGTCTA	S1	25726	5828	2.31672238202597	0	ENG+ CAFs
S1_CATCCCATCGATTGAC	S1	23561	5205	3.26386825686516	2	LRRC15+ CAFs
S1_CATCCGTGTTCTAACG	S1	12609	3910	5.18677135379491	0	ENG+ CAFs
S1_CATCCGTTCGGAGCAA	S1	12518	3033	3.31522607445279	0	ENG+ CAFs
S1_CATCGCTCAGATTTCG	S1	8306	2779	5.16494100650132	0	ENG+ CAFs
S1_CATCGCTCAGCCTACG	S1	19483	4513	1.365292819381	1	WT1+ CAFs
S1_CATCGCTCATAGAAAC	S1	22092	4545	2.6118051783451	2	LRRC15+ CAFs
S1_CATCGCTGTTCTCTAT	S1	40150	6934	1.49688667496887	0	ENG+ CAFs
S1_CATCGCTTCAAACGTC	S1	17286	4614	3.22804581742451	0	ENG+ CAFs
S1_CATCGCTTCACTGTCC	S1	14276	3857	4.11179602129448	0	ENG+ CAFs
S1_CATCGCTTCTATTCGT	S1	23124	5250	2.67254800207577	2	LRRC15+ CAFs
S1_CATCGGGAGGCTCCCA	S1	6065	2375	0.741962077493817	0	ENG+ CAFs
S1_CATCGGGAGGTCACAG	S1	44087	6096	1.06153741465738	1	WT1+ CAFs
S1_CATCGGGAGTAGTGCG	S1	15489	3917	2.25966815159145	0	ENG+ CAFs
S1_CATCGGGCAAGGTACG	S1	9661	3087	4.82351723424076	0	ENG+ CAFs
S1_CATCGGGCACTAGGTT	S1	12631	3504	2.75512627662101	3	CAPs
S1_CATCGGGCATGATAGA	S1	21339	4933	3.29443741506162	0	ENG+ CAFs
S1_CATCGGGGTCGAACGA	S1	25375	5434	5.2256157635468	0	ENG+ CAFs
S1_CATCGGGTCCACTTTA	S1	14582	3867	3.67576464133864	0	ENG+ CAFs
S1_CATCGGGTCTCCACTG	S1	21151	4777	1.489291286464	2	LRRC15+ CAFs
S1_CATCGTCAGGAACATT	S1	12754	3758	5.56688097851654	0	ENG+ CAFs
S1_CATCGTCCAAACCGGA	S1	8671	2527	4.1517702687118	0	ENG+ CAFs
S1_CATCGTCCAAAGTGTA	S1	9289	2682	7.9664118850253	0	ENG+ CAFs
S1_CATCGTCCACTTGGGC	S1	23493	5493	6.14225513982888	0	ENG+ CAFs
S1_CATCGTCCATAGATGA	S1	27801	5465	2.33804539405057	1	WT1+ CAFs
S1_CATCGTCTCTACCTTA	S1	22175	4851	2.61104847801578	3	CAPs
S1_CATGAGTAGAACCGCA	S1	20281	4422	0.729747053892806	2	LRRC15+ CAFs
S1_CATGAGTAGCGAATGC	S1	18746	4690	4.1555531846794	0	ENG+ CAFs
S1_CATGAGTAGGCCCAAA	S1	22876	5100	0.367197062423501	0	ENG+ CAFs
S1_CATGAGTAGGTGCAGT	S1	26690	5656	2.49906331959535	2	LRRC15+ CAFs
S1_CATGAGTAGGTTGGAC	S1	10455	3276	3.48158775705404	0	ENG+ CAFs
S1_CATGAGTCATCCGATA	S1	13558	4019	2.12420711019324	0	ENG+ CAFs
S1_CATGAGTGTATCGATC	S1	10087	3082	3.5491226330921	0	ENG+ CAFs
S1_CATGAGTGTTGACTGT	S1	12240	3608	3.12908496732026	0	ENG+ CAFs
S1_CATGAGTTCAGACCGC	S1	4933	2089	4.1354145550375	3	CAPs
S1_CATGAGTTCCATGATG	S1	28125	5846	2.71644444444444	0	ENG+ CAFs
S1_CATGAGTTCGAGCACC	S1	6289	2524	4.54762283351884	0	ENG+ CAFs
S1_CATGCAAAGAGTATAC	S1	26613	5779	2.32593093600872	0	ENG+ CAFs
S1_CATGCAACATGGCCAC	S1	18634	4867	2.05001609960288	0	ENG+ CAFs
S1_CATGCAATCATTCTTG	S1	40075	6551	2.84466625077979	3	CAPs
S1_CATGCAATCGCTCCTA	S1	13126	3619	2.55218650007618	0	ENG+ CAFs
S1_CATGCCTCAGCTGTGC	S1	23069	4982	3.53721444362564	1	WT1+ CAFs
S1_CATGCCTCAGTCCCGA	S1	27923	5672	5.67632417720159	0	ENG+ CAFs
S1_CATGCCTCATCGTGCG	S1	14559	3852	3.91510405934474	0	ENG+ CAFs
S1_CATGCCTGTAGCCCTG	S1	8558	2844	1.14512736620706	0	ENG+ CAFs
S1_CATGCCTGTGCCAAGA	S1	12993	4245	5.21819441237589	0	ENG+ CAFs
S1_CATGCCTTCTCTCTTC	S1	20594	5223	2.73866174613965	4	Proliferating cells
S1_CATGCGGCATGAATAG	S1	8376	3181	5.22922636103152	0	ENG+ CAFs
S1_CATGCGGGTTTCGTAG	S1	6788	2512	3.7713612256924	0	ENG+ CAFs
S1_CATGCTCCAACGCCCA	S1	24013	5482	3.09415733144547	0	ENG+ CAFs
S1_CATGCTCTCTGCTGAA	S1	10951	3197	3.83526618573646	1	WT1+ CAFs
S1_CATGCTCTCTGGTTGA	S1	15933	4207	6.39553128726542	0	ENG+ CAFs
S1_CATGGATGTGCCCAGT	S1	16825	4158	1.50965824665676	2	LRRC15+ CAFs
S1_CATGGATTCCATAGGT	S1	6473	2141	4.94361192646377	3	CAPs
S1_CATGGTAGTCATCGGC	S1	8914	2930	2.5353376710792	3	CAPs
S1_CATGGTAGTCATTGCA	S1	24207	5269	2.2762010988557	0	ENG+ CAFs
S1_CATGGTATCAAAGCCT	S1	15501	4360	1.98696858267209	0	ENG+ CAFs
S1_CATTCATCAGGATCTT	S1	16750	4484	2.94328358208955	2	LRRC15+ CAFs
S1_CATTCATCATGGCGCT	S1	29720	5417	2.21736204576043	1	WT1+ CAFs
S1_CATTCATGTATGGAGC	S1	9850	3119	4.96446700507614	0	ENG+ CAFs
S1_CATTCATGTCCAAATC	S1	13948	3802	3.0613708058503	0	ENG+ CAFs
S1_CATTCATGTCGCAGTC	S1	5974	2372	6.10980917308336	0	ENG+ CAFs
S1_CATTCATGTGCCAAGA	S1	15324	4165	1.94466196815453	3	CAPs
S1_CATTCATTCGCTCATC	S1	11209	4034	1.68614506200375	0	ENG+ CAFs
S1_CATTCATTCTCGAACA	S1	27865	6121	1.10891799748789	2	LRRC15+ CAFs
S1_CATTCCGCACTTCCTG	S1	43084	7038	1.92646922291338	0	ENG+ CAFs
S1_CATTCCGGTTTCCATT	S1	9895	3202	1.12177867609904	0	ENG+ CAFs
S1_CATTCCGTCAAGGCTT	S1	14078	4136	2.56428469953118	0	ENG+ CAFs
S1_CATTCTAAGCAAGTGC	S1	14819	3958	1.20790876577367	0	ENG+ CAFs
S1_CATTCTAAGCTGAGCA	S1	26282	5489	1.83014991248763	2	LRRC15+ CAFs
S1_CATTCTATCGAAGCCC	S1	10603	3362	7.69593511270395	0	ENG+ CAFs
S1_CATTCTATCTCGTGGG	S1	14070	3839	2.76474769012082	0	ENG+ CAFs
S1_CATTGAGAGCGCCTAC	S1	11648	3467	4.25824175824176	0	ENG+ CAFs
S1_CATTGAGAGCGTATAA	S1	5750	2084	6.76521739130435	0	ENG+ CAFs
S1_CATTGAGCAATTGCAC	S1	17169	3794	2.42297163492341	3	CAPs
S1_CATTGAGCATACTTTC	S1	11673	3382	2.38156429366915	0	ENG+ CAFs
S1_CATTGAGTCAGCTAGT	S1	14926	3899	1.06525525927911	2	LRRC15+ CAFs
S1_CATTGAGTCCACAGGC	S1	30902	5547	2.29111384376416	1	WT1+ CAFs
S1_CATTGAGTCGAAACAA	S1	11611	3618	3.14357075187322	0	ENG+ CAFs
S1_CATTGCCCAAGAGTAT	S1	18182	4177	1.1989880101199	0	ENG+ CAFs
S1_CATTGCCCAAGGTCGA	S1	7403	2596	5.14656220451168	3	CAPs
S1_CATTGCCCATAATCGC	S1	14659	4324	1.46667576233031	0	ENG+ CAFs
S1_CATTGCCCATACTTTC	S1	32464	5782	0.921020206998521	1	WT1+ CAFs
S1_CATTGCCCATGTAACC	S1	7484	3199	3.58097274184928	0	ENG+ CAFs
S1_CATTGCCGTATCTCGA	S1	42428	6279	1.03940793815405	1	WT1+ CAFs
S1_CATTGCCTCGGTTGTA	S1	7741	2899	4.79266244671231	0	ENG+ CAFs
S1_CATTGTTAGATCCGAG	S1	3257	1607	9.54866441510593	3	CAPs
S1_CATTGTTGTGACCTGC	S1	10100	3048	2.37623762376238	0	ENG+ CAFs
S1_CATTGTTGTTAGGCCC	S1	37049	7388	2.08642608437475	0	ENG+ CAFs
S1_CATTGTTTCGGACTTA	S1	22256	5325	2.29601006470165	2	LRRC15+ CAFs
S1_CATTTCAAGTGATAAC	S1	21119	5072	2.85524882806951	2	LRRC15+ CAFs
S1_CATTTCACATTCGATG	S1	14363	3796	0.863329388010861	2	LRRC15+ CAFs
S1_CATTTCAGTAAGATCA	S1	10834	3880	2.43677312165405	3	CAPs
S1_CATTTCAGTACGTACT	S1	23891	5743	4.29868988321962	0	ENG+ CAFs
S1_CATTTCATCTCGACCT	S1	7953	3114	4.40085502326166	0	ENG+ CAFs
S1_CCAAGCGAGTATGAAC	S1	13244	3915	3.59408033826638	0	ENG+ CAFs
S1_CCAAGCGCACTGCGTG	S1	8707	2985	2.96313311128977	3	CAPs
S1_CCAAGCGCAGCGATTT	S1	9646	2976	5.27679867302509	0	ENG+ CAFs
S1_CCAAGCGCAGTATTCG	S1	13419	3725	3.03301289216782	0	ENG+ CAFs
S1_CCAAGCGGTGCACAAG	S1	17079	4240	6.28256923707477	0	ENG+ CAFs
S1_CCAAGCGGTGCCTGAC	S1	18504	4471	2.53458711629918	0	ENG+ CAFs
S1_CCAAGCGGTGTCTTCC	S1	12707	3753	4.37554104037145	0	ENG+ CAFs
S1_CCAAGCGGTGTTGCCG	S1	10778	3145	4.19372796437187	0	ENG+ CAFs
S1_CCAATGACAAACTCGT	S1	10928	3583	4.23682284040996	0	ENG+ CAFs
S1_CCAATGATCTACTGCC	S1	11710	3614	7.67719897523484	0	ENG+ CAFs
S1_CCAATGATCTGCGGAC	S1	5600	2529	1.60714285714286	0	ENG+ CAFs
S1_CCAATTTAGAAGGCTC	S1	13667	3751	3.13894783054072	0	ENG+ CAFs
S1_CCAATTTAGACAGTCG	S1	3920	2093	4.71938775510204	2	LRRC15+ CAFs
S1_CCAATTTGTATCGATC	S1	21535	5722	1.92709542605062	0	ENG+ CAFs
S1_CCAATTTGTCTCTCCA	S1	21829	5069	0.980347244491273	2	LRRC15+ CAFs
S1_CCAATTTGTGACTATC	S1	27286	6117	2.74866231767207	0	ENG+ CAFs
S1_CCAATTTGTGTGAATA	S1	26752	5131	3.89503588516746	3	CAPs
S1_CCAATTTTCTAAGAAG	S1	9222	3322	4.39167208848406	0	ENG+ CAFs
S1_CCAATTTTCTGTGTGA	S1	28556	5595	2.7174674324135	0	ENG+ CAFs
S1_CCACAAAAGCATGCGA	S1	10424	3397	1.84190330007675	3	CAPs
S1_CCACAAAAGGGTCAAC	S1	19007	4549	2.2570631872468	2	LRRC15+ CAFs
S1_CCACAAAGTCCATCTC	S1	17413	4955	4.29564118761845	0	ENG+ CAFs
S1_CCACAAAGTCTTGTCC	S1	35249	6296	1.32486027972425	0	ENG+ CAFs
S1_CCACAAAGTGCACGCT	S1	7903	2523	2.16373529039605	3	CAPs
S1_CCACAAAGTTACACTG	S1	7232	2728	6.52654867256637	2	LRRC15+ CAFs
S1_CCACAAAGTTCTTAGG	S1	10849	3713	0.737395151626878	3	CAPs
S1_CCACAAATCAGAACCT	S1	53755	7275	1.25569714445168	1	WT1+ CAFs
S1_CCACAAATCGAATGCT	S1	34094	5991	3.29090162491934	2	LRRC15+ CAFs
S1_CCACACTGTGGATCAG	S1	20461	4981	5.55691315184986	0	ENG+ CAFs
S1_CCACACTTCACGGACC	S1	27300	5755	4.0989010989011	0	ENG+ CAFs
S1_CCACACTTCACTGAAC	S1	7017	1975	2.9784808322645	3	CAPs
S1_CCACACTTCGTTCTGC	S1	18690	5135	3.77742108079187	0	ENG+ CAFs
S1_CCACCATCAACAAGAT	S1	5317	2150	7.27854053037427	3	CAPs
S1_CCACCATTCACGAACT	S1	5949	2819	5.49672213817448	0	ENG+ CAFs
S1_CCACGAGAGAGGGTGG	S1	47941	7505	3.0036920381302	0	ENG+ CAFs
S1_CCACGAGAGGGATCTG	S1	30420	5442	1.02892833662064	1	WT1+ CAFs
S1_CCACGAGCATCTAGAC	S1	12321	3301	4.62624786949111	0	ENG+ CAFs
S1_CCACGAGCATTGAGCT	S1	15760	3982	1.90355329949239	3	CAPs
S1_CCACGAGGTAAGTCAA	S1	17270	4547	1.59814707585408	0	ENG+ CAFs
S1_CCACGAGGTATCTCGA	S1	13753	3796	3.03933687195521	3	CAPs
S1_CCACGAGGTCTCGGAC	S1	8572	2750	4.10639290713952	0	ENG+ CAFs
S1_CCACGAGGTTCTCTCG	S1	2767	1409	7.26418503794724	0	ENG+ CAFs
S1_CCACGAGTCCCTCTAG	S1	13948	3880	1.1256094063665	0	ENG+ CAFs
S1_CCACGAGTCGTCCATC	S1	13943	3780	2.50304812450692	0	ENG+ CAFs
S1_CCACGAGTCGTTCTGC	S1	17172	4650	3.65711623573259	0	ENG+ CAFs
S1_CCACGTTAGCATCCCG	S1	13858	4232	3.57916005195555	0	ENG+ CAFs
S1_CCACGTTAGCTATCCA	S1	14523	4032	2.19651587137644	0	ENG+ CAFs
S1_CCACGTTCACACGTGC	S1	7823	2871	4.64016362009459	2	LRRC15+ CAFs
S1_CCACGTTGTACGAGCA	S1	10102	3297	4.26648188477529	0	ENG+ CAFs
S1_CCACTTGAGCCGATAG	S1	9227	3300	4.11834832556627	0	ENG+ CAFs
S1_CCACTTGAGGGATCAC	S1	19570	4691	1.97751660705161	2	LRRC15+ CAFs
S1_CCACTTGCAAATCCCA	S1	23810	5417	2.19235615287694	1	WT1+ CAFs
S1_CCACTTGCACCCTGTT	S1	10056	3169	4.65393794749403	0	ENG+ CAFs
S1_CCACTTGGTGTTAACC	S1	19269	4784	3.33177642846022	3	CAPs
S1_CCACTTGTCACCGACG	S1	15387	4637	1.48826931825567	0	ENG+ CAFs
S1_CCACTTGTCGCTCCTA	S1	13663	4175	2.81782917368074	0	ENG+ CAFs
S1_CCACTTGTCGCTGTCT	S1	6318	1968	4.16270971826527	0	ENG+ CAFs
S1_CCACTTGTCTCTATGT	S1	10210	3539	4.76003917727718	0	ENG+ CAFs
S1_CCATAAGAGCGACTAG	S1	15447	3995	1.43069851751149	2	LRRC15+ CAFs
S1_CCATAAGCAAGGCGTA	S1	18418	4532	6.08643718101857	0	ENG+ CAFs
S1_CCATAAGGTGACTCGC	S1	25365	5464	1.9712201852947	0	ENG+ CAFs
S1_CCATCACCAAGCAGGT	S1	13892	3583	3.16729052692197	0	ENG+ CAFs
S1_CCATCACCACCAGACC	S1	10164	3449	3.6107831562377	0	ENG+ CAFs
S1_CCATCACCAGTTGTTG	S1	10063	2958	4.66063798072145	3	CAPs
S1_CCATCACGTTCTCGTC	S1	29713	5875	2.80685221956719	2	LRRC15+ CAFs
S1_CCCAACTAGAGAGGTA	S1	22348	5007	5.34723465187041	2	LRRC15+ CAFs
S1_CCCAACTCAACAGCCC	S1	19938	4968	2.1215768883539	0	ENG+ CAFs
S1_CCCAACTCATGTGCTA	S1	11006	3379	6.75086316554607	0	ENG+ CAFs
S1_CCCAACTGTACAGGTG	S1	8555	3061	3.22618351841029	0	ENG+ CAFs
S1_CCCAACTGTTAATCGC	S1	15182	4081	4.4262942958767	0	ENG+ CAFs
S1_CCCAACTTCAACCTCC	S1	7256	2613	2.78390297684675	0	ENG+ CAFs
S1_CCCAACTTCCCTCTAG	S1	12953	4111	4.13803752026558	0	ENG+ CAFs
S1_CCCAACTTCGCGTGAC	S1	6575	2416	6.23574144486692	3	CAPs
S1_CCCATTGAGACCAGAC	S1	15263	4334	2.804166939658	0	ENG+ CAFs
S1_CCCATTGAGATGTTCC	S1	27813	5407	3.31140114335023	2	LRRC15+ CAFs
S1_CCCATTGCAAACTCGT	S1	22339	4643	2.12184967993196	1	WT1+ CAFs
S1_CCCATTGCACTGTTCC	S1	11757	3268	3.90405715743812	2	LRRC15+ CAFs
S1_CCCATTGGTCCCTAAA	S1	12973	3783	2.78270253603638	3	CAPs
S1_CCCATTGTCTTAGCAG	S1	33825	5138	1.89209164818921	1	WT1+ CAFs
S1_CCCGAAGAGCGGCTCT	S1	13602	3830	3.74209675047787	0	ENG+ CAFs
S1_CCCGAAGCAATCCAGT	S1	15599	4484	2.07705622155266	0	ENG+ CAFs
S1_CCCGAAGGTACGTGTT	S1	4324	1695	2.65957446808511	0	ENG+ CAFs
S1_CCCGAAGTCTAAGGAA	S1	19075	4548	4.7916120576671	3	CAPs
S1_CCCGGAAAGTCCCGAC	S1	16692	4325	3.98394440450515	0	ENG+ CAFs
S1_CCCGGAAGTACGATTC	S1	18223	4218	1.03715085331724	2	LRRC15+ CAFs
S1_CCCGGAATCGCAGTCG	S1	18990	4643	2.1274354923644	0	ENG+ CAFs
S1_CCCTAACCAAGTCATC	S1	6123	2722	1.48619957537155	0	ENG+ CAFs
S1_CCCTAACGTACCCACG	S1	12882	3891	1.67675826734979	0	ENG+ CAFs
S1_CCCTAACGTAGCTTAC	S1	16525	4344	2.93494704992436	0	ENG+ CAFs
S1_CCCTAACTCGCCGTGA	S1	37926	6662	3.05067763539524	0	ENG+ CAFs
S1_CCCTCAAAGAAGTCAT	S1	20201	4906	2.31176674422058	0	ENG+ CAFs
S1_CCCTCAAGTACTAGCT	S1	16816	4406	3.3836822074215	0	ENG+ CAFs
S1_CCCTCAAGTCTGCATA	S1	16739	4470	1.51741442141108	0	ENG+ CAFs
S1_CCCTCTCAGTTCTACG	S1	5955	2221	9.151973131822	3	CAPs
S1_CCCTCTCGTAGAGTTA	S1	11629	3935	4.54037320491874	0	ENG+ CAFs
S1_CCCTCTCGTGTCGATT	S1	4204	1957	6.47002854424358	0	ENG+ CAFs
S1_CCCTGATAGACAGCTG	S1	10870	3271	3.15547378104876	0	ENG+ CAFs
S1_CCCTGATAGCATCCCG	S1	20643	4758	3.09063605096159	0	ENG+ CAFs
S1_CCCTGATAGGAAGTGA	S1	17232	4501	6.0933147632312	1	WT1+ CAFs
S1_CCCTGATCAGACAATA	S1	8361	2551	2.82262887214448	0	ENG+ CAFs
S1_CCCTGATGTCGCACAC	S1	10638	3866	1.92705395751081	1	WT1+ CAFs
S1_CCCTGATTCTGCAGCG	S1	12156	3612	1.71931556433037	3	CAPs
S1_CCCTTAGAGAAGCCTG	S1	11029	3635	2.76543657629885	0	ENG+ CAFs
S1_CCCTTAGAGCGAGAAA	S1	24278	5583	4.14778812093253	0	ENG+ CAFs
S1_CCCTTAGAGTTACGAA	S1	19928	4480	1.77137695704536	2	LRRC15+ CAFs
S1_CCCTTAGCAGGCTTGC	S1	13789	3848	7.09986220900718	0	ENG+ CAFs
S1_CCCTTAGGTACTCGTA	S1	49831	6593	1.13383235335434	1	WT1+ CAFs
S1_CCCTTAGGTCGCTGCA	S1	17148	4140	2.25682295311407	0	ENG+ CAFs
S1_CCCTTAGTCGGTAAGG	S1	7534	2707	3.90230953013008	3	CAPs
S1_CCGAACGCATTCTCTA	S1	24910	5888	5.25491770373344	0	ENG+ CAFs
S1_CCGAACGGTTACCTTT	S1	12902	3975	5.04572934428771	0	ENG+ CAFs
S1_CCGAACGTCGACACTA	S1	4334	1997	3.69173973234887	0	ENG+ CAFs
S1_CCGATCTAGAGATTCA	S1	9717	3209	4.38406915714727	0	ENG+ CAFs
S1_CCGATCTAGATTCGCT	S1	15055	4086	2.32480903354367	0	ENG+ CAFs
S1_CCGATCTAGCGCCCAT	S1	12251	3642	5.01999836748021	0	ENG+ CAFs
S1_CCGATCTAGCTGCGAA	S1	26420	5606	2.34670704012112	0	ENG+ CAFs
S1_CCGATCTCACCGGAAA	S1	8082	2482	5.12249443207127	0	ENG+ CAFs
S1_CCGATCTCAGAACATA	S1	22836	5038	2.60115606936416	1	WT1+ CAFs
S1_CCGATCTCAGAGAATT	S1	23830	5176	2.33738984473353	2	LRRC15+ CAFs
S1_CCGATCTGTGTTATCG	S1	12412	3566	1.4904930712214	0	ENG+ CAFs
S1_CCGATCTTCCATAAGC	S1	6757	2490	5.38700606778156	0	ENG+ CAFs
S1_CCGATGGAGATCGCCC	S1	11887	2899	2.82661731303104	0	ENG+ CAFs
S1_CCGATGGAGGCATTTC	S1	19885	4172	2.12220266532562	0	ENG+ CAFs
S1_CCGATGGCAAGTGCTT	S1	13165	4034	1.83820736802127	0	ENG+ CAFs
S1_CCGATGGCACTCACTC	S1	12402	3686	4.39445250766005	0	ENG+ CAFs
S1_CCGATGGCATAGTCGT	S1	27036	5698	3.29190708684717	0	ENG+ CAFs
S1_CCGATGGGTTTAGTCG	S1	11228	3667	2.52939080869255	2	LRRC15+ CAFs
S1_CCGATGGTCAAAGACA	S1	8098	2610	4.27265991602865	0	ENG+ CAFs
S1_CCGATGGTCACTGATG	S1	7289	2746	5.391686102346	0	ENG+ CAFs
S1_CCGATGGTCAGCTCTC	S1	11917	3441	2.01392968028866	0	ENG+ CAFs
S1_CCGATGGTCATGTCAG	S1	23062	4924	3.92854045616165	0	ENG+ CAFs
S1_CCGATGGTCTCTTAAC	S1	13772	3696	3.35463258785942	0	ENG+ CAFs
S1_CCGCAAGAGACATGCG	S1	43059	7196	1.15190784737221	2	LRRC15+ CAFs
S1_CCGCAAGAGCGACCCT	S1	20091	4829	3.16061918271863	1	WT1+ CAFs
S1_CCGCAAGAGGTCATTC	S1	23571	5214	3.56794365958169	0	ENG+ CAFs
S1_CCGCAAGCAACGCATT	S1	7725	2788	1.79935275080906	2	LRRC15+ CAFs
S1_CCGCAAGCACCCTATC	S1	17439	4319	3.02769654223293	3	CAPs
S1_CCGCAAGGTATAGGAT	S1	7188	2746	5.56483027267668	0	ENG+ CAFs
S1_CCGCAAGGTCCACATA	S1	17186	4262	2.47294309321541	0	ENG+ CAFs
S1_CCGCAAGGTGATTCAC	S1	16821	4377	4.03662089055347	0	ENG+ CAFs
S1_CCGCAAGTCATGCCGG	S1	4377	1878	5.57459447109893	0	ENG+ CAFs
S1_CCGGACAAGATAGTCA	S1	19626	4860	1.87506369102211	0	ENG+ CAFs
S1_CCGGACAAGCAATTAG	S1	7215	2717	3.04920304920305	0	ENG+ CAFs
S1_CCGGACAAGCGTTACT	S1	10394	3079	3.68481816432557	0	ENG+ CAFs
S1_CCGGACAAGTGACACG	S1	4784	1907	8.88377926421405	2	LRRC15+ CAFs
S1_CCGGACACAGCAGTCC	S1	11510	3643	2.60642919200695	0	ENG+ CAFs
S1_CCGGACACAGGCAATG	S1	14204	3953	4.25232328921431	3	CAPs
S1_CCGGACAGTACAGCGA	S1	9077	2975	4.39572545995373	0	ENG+ CAFs
S1_CCGGGTAAGTTCCGGC	S1	9399	2983	5.42610916054899	0	ENG+ CAFs
S1_CCGGGTAGTATAGCTC	S1	6851	2540	4.01401255291198	0	ENG+ CAFs
S1_CCGGGTAGTCTGTAAC	S1	6691	2661	5.79883425496936	0	ENG+ CAFs
S1_CCGGGTATCAACTTTC	S1	17626	4181	6.29184159763985	0	ENG+ CAFs
S1_CCGGGTATCCAACTAG	S1	14500	3975	3.31724137931035	0	ENG+ CAFs
S1_CCGGGTATCCTCGCAT	S1	13104	3733	2.48015873015873	2	LRRC15+ CAFs
S1_CCGGTAGAGGATTTCC	S1	16192	4114	5.18774703557312	3	CAPs
S1_CCGGTAGAGTCGCCAC	S1	25669	4843	1.33234641006662	0	ENG+ CAFs
S1_CCGGTAGCAAGGAGTC	S1	10670	3601	2.19306466729147	2	LRRC15+ CAFs
S1_CCGGTAGGTAGAAACT	S1	10552	3374	3.41167551175133	0	ENG+ CAFs
S1_CCGGTAGGTCAAAGAT	S1	15267	4072	4.00864609943014	0	ENG+ CAFs
S1_CCGGTAGTCAACCCGG	S1	20507	4701	5.49568440044863	3	CAPs
S1_CCGGTAGTCAACTGAC	S1	10861	3247	6.46349323266734	0	ENG+ CAFs
S1_CCGGTAGTCCGGGACT	S1	17248	4206	2.93367346938776	3	CAPs
S1_CCGGTAGTCGACCATA	S1	19197	4513	2.08365890503725	2	LRRC15+ CAFs
S1_CCGGTGAAGTCACTGT	S1	9011	2905	2.90755742980801	2	LRRC15+ CAFs
S1_CCGGTGAGTAGGCAGT	S1	25839	4713	0.808854831843338	1	WT1+ CAFs
S1_CCGGTGAGTTTCGATG	S1	31632	5719	1.79881133029843	1	WT1+ CAFs
S1_CCGGTGATCGGTATGT	S1	27875	5601	2.05919282511211	2	LRRC15+ CAFs
S1_CCGGTGATCGTGCAGC	S1	13049	3633	2.97340792397885	0	ENG+ CAFs
S1_CCGTAGGAGCCTCGTG	S1	6434	2472	5.39322350015542	0	ENG+ CAFs
S1_CCGTAGGAGTGGATAT	S1	13078	3684	4.48845389203242	0	ENG+ CAFs
S1_CCGTAGGGTCTCACAA	S1	13631	4004	4.25500696940797	0	ENG+ CAFs
S1_CCGTAGGTCGTCGACG	S1	7397	2430	4.51534405840206	3	CAPs
S1_CCGTGAGCACTGGAAG	S1	12244	3792	5.58640967004247	0	ENG+ CAFs
S1_CCGTGAGCAGGTTCAT	S1	6263	2031	4.98163819255948	0	ENG+ CAFs
S1_CCGTGAGTCATACGGT	S1	10367	3065	4.38892640108035	0	ENG+ CAFs
S1_CCGTTCACAGAGATTA	S1	13982	4047	2.03118294950651	0	ENG+ CAFs
S1_CCGTTCAGTTACCGTA	S1	18129	4515	3.09448949197418	0	ENG+ CAFs
S1_CCGTTCATCCTTCTTC	S1	11247	3451	2.24059749266471	0	ENG+ CAFs
S1_CCTAACCAGTAGAGTT	S1	15826	4137	0.530772147099709	0	ENG+ CAFs
S1_CCTAACCCAACGTTAC	S1	6462	3058	0.371402042711235	0	ENG+ CAFs
S1_CCTAACCGTGGGCTCT	S1	18292	4512	2.05554340695386	3	CAPs
S1_CCTAACCTCTCTATGT	S1	14997	4645	2.32046409281856	3	CAPs
S1_CCTAAGAAGGTAGATT	S1	18972	4694	1.98713894159814	2	LRRC15+ CAFs
S1_CCTAAGACACTCCCTA	S1	24709	5596	1.82119875349063	2	LRRC15+ CAFs
S1_CCTAAGAGTGCACGCT	S1	7769	3467	7.60715664821727	0	ENG+ CAFs
S1_CCTAAGAGTTGTAAAG	S1	14681	3878	2.30910700905933	0	ENG+ CAFs
S1_CCTAAGATCGATACTG	S1	26867	5341	1.84985297949157	1	WT1+ CAFs
S1_CCTACGTAGCTGCCAC	S1	8316	2824	2.63347763347763	0	ENG+ CAFs
S1_CCTACGTAGTTGTAAG	S1	4759	1831	7.77474259298172	2	LRRC15+ CAFs
S1_CCTACGTCACGCTGAC	S1	26142	5580	2.65473184913167	2	LRRC15+ CAFs
S1_CCTACGTCATACTTTC	S1	9365	3265	2.46663107314469	1	WT1+ CAFs
S1_CCTATCGAGTACCGGA	S1	12242	3780	3.44714915863421	0	ENG+ CAFs
S1_CCTATCGCAAGCTCTA	S1	11024	3676	3.58309143686502	2	LRRC15+ CAFs
S1_CCTATCGCACCTGTCT	S1	28768	5760	1.25486651835373	0	ENG+ CAFs
S1_CCTATCGCATCACAGT	S1	15489	4111	3.35722125379301	0	ENG+ CAFs
S1_CCTATCGGTAACTTCG	S1	20538	4720	3.80270717694031	3	CAPs
S1_CCTATCGGTCCTTTGC	S1	17713	4209	2.94134251679557	3	CAPs
S1_CCTATCGGTCTCTCTG	S1	38577	6208	1.64865075044716	1	WT1+ CAFs
S1_CCTATCGTCACCATCC	S1	13767	3678	3.31953221471635	0	ENG+ CAFs
S1_CCTATCGTCTATCCAT	S1	8595	3250	2.61780104712042	0	ENG+ CAFs
S1_CCTCAACAGCTGCCAC	S1	17948	4387	5.92823712948518	0	ENG+ CAFs
S1_CCTCAACGTGTCCCTT	S1	20001	4806	2.3598820058997	0	ENG+ CAFs
S1_CCTCAACTCCGTAATG	S1	12275	2375	2.37881873727088	0	ENG+ CAFs
S1_CCTCACAAGAGGCTGT	S1	5669	2203	6.52672428999824	0	ENG+ CAFs
S1_CCTCACACACGTTCGG	S1	12429	4143	5.23775042239923	0	ENG+ CAFs
S1_CCTCACAGTCATCGCG	S1	10214	3348	3.91619345995692	0	ENG+ CAFs
S1_CCTCACAGTCGCTCGA	S1	16465	3865	5.13817187974491	0	ENG+ CAFs
S1_CCTCACAGTGCCGGTT	S1	13636	3797	7.45819888530361	0	ENG+ CAFs
S1_CCTCACAGTGCTGATT	S1	25592	5362	2.17255392310097	1	WT1+ CAFs
S1_CCTCACAGTGGCGTAA	S1	6569	2644	3.56218602527021	0	ENG+ CAFs
S1_CCTCACATCAAGGAGC	S1	21688	5608	2.5036886757654	2	LRRC15+ CAFs
S1_CCTCACATCGAGTGAG	S1	9968	3387	2.30738362760835	3	CAPs
S1_CCTCAGTAGATGACAT	S1	16841	4697	2.64236090493439	0	ENG+ CAFs
S1_CCTCAGTCAAAGACGC	S1	9422	3590	3.58734875822543	0	ENG+ CAFs
S1_CCTCAGTCACTTGGGC	S1	29055	4872	0.819136121149544	1	WT1+ CAFs
S1_CCTCAGTTCATTCATC	S1	11246	3567	1.4227280810955	3	CAPs
S1_CCTCAGTTCTATTCGT	S1	14978	4730	2.44358392308719	0	ENG+ CAFs
S1_CCTCATGAGTCACTCA	S1	13164	3960	1.83834700698876	0	ENG+ CAFs
S1_CCTCATGCAACGTATC	S1	5713	2403	6.37143357255383	3	CAPs
S1_CCTCATGCAGTAACCT	S1	14718	4489	2.79249898083979	0	ENG+ CAFs
S1_CCTCCAAAGTTACGGG	S1	14529	4060	1.82393833023608	0	ENG+ CAFs
S1_CCTCCAACACAGTACT	S1	23162	5837	2.21915205940765	0	ENG+ CAFs
S1_CCTCCAAGTATCACCA	S1	17894	4744	2.74393651503297	0	ENG+ CAFs
S1_CCTCCAAGTCAGTCCG	S1	16380	4608	2.30769230769231	0	ENG+ CAFs
S1_CCTCCAATCAGCGTCG	S1	12249	3348	3.86970364927749	2	LRRC15+ CAFs
S1_CCTCCAATCGGATTAC	S1	9882	3533	1.56850839910949	0	ENG+ CAFs
S1_CCTCCTCAGCTGTACT	S1	21535	4813	3.14371952635245	3	CAPs
S1_CCTCCTCAGGTTTGAA	S1	21177	4974	4.48599896113708	2	LRRC15+ CAFs
S1_CCTCCTCAGTTTCTTC	S1	3967	2150	3.62994706327199	0	ENG+ CAFs
S1_CCTCCTCCAACAGTGG	S1	16455	4816	1.97508356122759	0	ENG+ CAFs
S1_CCTCCTCCATAGCACT	S1	20998	4876	1.47156872083056	2	LRRC15+ CAFs
S1_CCTCCTCGTACCAATC	S1	13137	4334	1.75078023901956	0	ENG+ CAFs
S1_CCTCCTCGTTTCCAAG	S1	11419	3682	4.02837376302653	0	ENG+ CAFs
S1_CCTCCTCTCAGCCCAG	S1	20436	4998	2.63750244666275	3	CAPs
S1_CCTCCTCTCCGAAGGA	S1	19693	4505	3.99634387853552	0	ENG+ CAFs
S1_CCTCCTCTCTCTATAC	S1	58061	6981	0.671707342277949	1	WT1+ CAFs
S1_CCTCTAGAGAAGCTCG	S1	16742	4400	1.67244056862979	1	WT1+ CAFs
S1_CCTCTAGAGAGAAGGT	S1	16259	4160	2.83535272772003	0	ENG+ CAFs
S1_CCTCTAGAGTCGGCAA	S1	20412	4903	3.01293356848912	1	WT1+ CAFs
S1_CCTCTAGGTGTGATGG	S1	9909	3391	5.8936320516702	0	ENG+ CAFs
S1_CCTCTAGGTTTGCAGT	S1	10507	3421	2.82668697059103	2	LRRC15+ CAFs
S1_CCTCTAGTCACCCTGT	S1	14513	4677	2.52876731206505	0	ENG+ CAFs
S1_CCTCTAGTCCAATCCC	S1	15638	4498	4.38675022381379	0	ENG+ CAFs
S1_CCTCTCCAGACCGTTT	S1	10236	3355	3.42907385697538	0	ENG+ CAFs
S1_CCTCTCCCACACCGCA	S1	17286	4996	1.89170426935092	0	ENG+ CAFs
S1_CCTCTCCGTACGATGG	S1	19580	4573	5.31664964249234	0	ENG+ CAFs
S1_CCTCTCCGTATTTCCT	S1	20230	4987	2.93129016312407	3	CAPs
S1_CCTCTCCGTGAGCGAT	S1	10683	3130	4.65225124028831	2	LRRC15+ CAFs
S1_CCTCTCCGTTAGGACG	S1	21228	5105	1.65818729979273	2	LRRC15+ CAFs
S1_CCTCTCCTCCCTCTTT	S1	10564	3490	4.10829231351761	0	ENG+ CAFs
S1_CCTCTCCTCGACACTA	S1	12303	4085	4.13720230838007	3	CAPs
S1_CCTCTCCTCTGCTGAA	S1	12865	4004	2.82938204430626	3	CAPs
S1_CCTGTTGAGAATTCAG	S1	8244	2549	4.86414361960214	3	CAPs
S1_CCTGTTGAGACCTCCG	S1	11393	3558	2.96673395944878	0	ENG+ CAFs
S1_CCTGTTGCAATACGAA	S1	12619	3567	3.20944607338141	0	ENG+ CAFs
S1_CCTGTTGGTGACGTCC	S1	8389	3395	1.71653355584694	0	ENG+ CAFs
S1_CCTGTTGGTGGCTAGA	S1	16276	4213	5.40058982550995	0	ENG+ CAFs
S1_CCTGTTGGTGTGTCCG	S1	5349	2214	4.05683305290709	0	ENG+ CAFs
S1_CCTGTTGTCCGATGCG	S1	13558	3737	4.9712346953828	0	ENG+ CAFs
S1_CCTTCAGAGTGGTTGG	S1	4214	1946	7.30897009966777	0	ENG+ CAFs
S1_CCTTCAGCAAAGGCGT	S1	8107	2641	7.00629085975083	0	ENG+ CAFs
S1_CCTTCAGCACACGTGC	S1	17277	4482	2.84192857556289	0	ENG+ CAFs
S1_CCTTCAGCAGGCCTGT	S1	24417	5573	3.28050129008478	3	CAPs
S1_CCTTCAGGTACCACGC	S1	29749	5508	1.87905475814313	0	ENG+ CAFs
S1_CCTTCAGGTACCCGAC	S1	21426	4737	2.03957808270326	0	ENG+ CAFs
S1_CCTTCAGTCCATCCGT	S1	14035	3859	3.00676879230495	0	ENG+ CAFs
S1_CCTTCAGTCGGTCATA	S1	24991	5188	2.56092193189548	2	LRRC15+ CAFs
S1_CCTTGTGAGATAGGGA	S1	13816	3984	4.54545454545455	0	ENG+ CAFs
S1_CCTTGTGCAATAGAGT	S1	13658	3954	2.54063552496705	3	CAPs
S1_CCTTGTGCACAAATGA	S1	24375	5391	3.7948717948718	0	ENG+ CAFs
S1_CCTTGTGGTCGTTGGC	S1	9348	2857	6.53615746683783	0	ENG+ CAFs
S1_CCTTGTGGTTTGGGAG	S1	19424	4576	3.43904448105437	2	LRRC15+ CAFs
S1_CCTTTGGAGTGGACTG	S1	5282	1933	5.45248012116623	0	ENG+ CAFs
S1_CCTTTGGCAAGTATAG	S1	14807	4422	4.20746944012967	2	LRRC15+ CAFs
S1_CCTTTGGCACAATGAA	S1	20391	4866	5.52694816340542	0	ENG+ CAFs
S1_CCTTTGGCAGGAAGTC	S1	5370	2452	1.73184357541899	0	ENG+ CAFs
S1_CCTTTGGCATCATTGG	S1	5775	1978	6.52813852813853	0	ENG+ CAFs
S1_CCTTTGGGTCCAGCGT	S1	20703	4908	4.50659324735546	0	ENG+ CAFs
S1_CCTTTGGGTCTTTATC	S1	9019	2921	1.3416121521233	0	ENG+ CAFs
S1_CCTTTGGTCATTTCGT	S1	19468	4056	1.53585370865009	1	WT1+ CAFs
S1_CGAAGGAAGCATCAAA	S1	19654	4801	2.49821919202198	0	ENG+ CAFs
S1_CGAAGGAAGCGACAGT	S1	9199	3136	2.96771388194369	0	ENG+ CAFs
S1_CGAAGGAGTCTCCTGT	S1	11577	3740	5.31225706141487	0	ENG+ CAFs
S1_CGAAGGATCTCATGCC	S1	18347	4507	3.02501771406769	3	CAPs
S1_CGAAGTTAGCTCGAAG	S1	8214	3056	2.76357438519601	0	ENG+ CAFs
S1_CGAAGTTAGGGCAAGG	S1	15695	4118	1.73303599872571	0	ENG+ CAFs
S1_CGAAGTTCATGAGATA	S1	12220	3323	5.76104746317512	0	ENG+ CAFs
S1_CGAAGTTCATTCAGCA	S1	12090	3290	2.77915632754342	0	ENG+ CAFs
S1_CGAAGTTTCGTAACTG	S1	6229	2502	5.71520308235672	0	ENG+ CAFs
S1_CGAAGTTTCTCGTGGG	S1	11384	3526	3.02178496134926	0	ENG+ CAFs
S1_CGAATTGAGATGCCGA	S1	52669	6780	1.02906833241565	1	WT1+ CAFs
S1_CGAATTGAGGGCCTCT	S1	16494	4727	1.78852916211956	0	ENG+ CAFs
S1_CGAATTGGTTGCCGAC	S1	13361	4048	1.89357084050595	0	ENG+ CAFs
S1_CGAATTGTCACTAGCA	S1	13295	3804	6.39338097028958	0	ENG+ CAFs
S1_CGAATTGTCGAGATAA	S1	13639	3706	3.46799618740377	0	ENG+ CAFs
S1_CGAATTGTCTTTCGAT	S1	8919	2985	6.57024330081848	0	ENG+ CAFs
S1_CGACAGCAGAGGTTTA	S1	29145	5519	0.84748670440899	1	WT1+ CAFs
S1_CGACAGCAGCGAAACC	S1	9591	3248	2.18955270566156	0	ENG+ CAFs
S1_CGACAGCCACGTACAT	S1	9780	3260	3.9161554192229	0	ENG+ CAFs
S1_CGACAGCCATCAGTGT	S1	30054	5937	1.99973381247089	2	LRRC15+ CAFs
S1_CGACAGCTCAGTGCGC	S1	16057	4284	3.32565236345519	0	ENG+ CAFs
S1_CGACAGCTCTTCCCAG	S1	14634	3692	2.52152521525215	0	ENG+ CAFs
S1_CGAGAAGAGGAACTAT	S1	20863	4850	2.70335042898912	0	ENG+ CAFs
S1_CGAGAAGGTCCCGGTA	S1	34397	6470	4.36956711341105	0	ENG+ CAFs
S1_CGAGGAAAGCCTAGGA	S1	15459	3964	1.62364965392328	1	WT1+ CAFs
S1_CGAGGAAAGTTGAATG	S1	25209	5345	0.829068983299615	2	LRRC15+ CAFs
S1_CGAGGAACAAGTCCAT	S1	13036	3586	6.106167536054	0	ENG+ CAFs
S1_CGAGGAACATCCTGTC	S1	9267	3062	5.74080069062264	0	ENG+ CAFs
S1_CGAGGAACATGTGACT	S1	15491	3995	4.33154735007424	0	ENG+ CAFs
S1_CGAGGAATCAACGAGG	S1	13113	3811	3.65286357050255	3	CAPs
S1_CGAGGAATCACGATCA	S1	6609	2429	5.05371463156302	0	ENG+ CAFs
S1_CGAGGAATCGTCCATC	S1	14338	4048	1.93192913934998	0	ENG+ CAFs
S1_CGAGGCTGTGGTTTAC	S1	10200	3392	3.22549019607843	0	ENG+ CAFs
S1_CGAGGCTGTTGCATCA	S1	20481	4887	2.21180606415702	2	LRRC15+ CAFs
S1_CGAGTGCAGATAGTCA	S1	10766	3501	4.60709641463868	3	CAPs
S1_CGAGTGCAGCATCAGG	S1	27469	5934	2.19884233135535	0	ENG+ CAFs
S1_CGAGTGCAGCGACATG	S1	9487	3314	2.82491830926531	3	CAPs
S1_CGAGTGCAGGAGGTTC	S1	19597	4570	2.7912435576874	0	ENG+ CAFs
S1_CGAGTGCGTGACTGTT	S1	4181	1736	5.83592441999522	0	ENG+ CAFs
S1_CGAGTGCTCAAATGCC	S1	12347	3835	4.87567830242164	0	ENG+ CAFs
S1_CGAGTTAAGGTAGACC	S1	43041	6396	2.31407262842406	1	WT1+ CAFs
S1_CGAGTTACAAATGATG	S1	13156	3707	3.04803891760413	0	ENG+ CAFs
S1_CGAGTTAGTACAGAGC	S1	18932	4769	2.17092753010775	0	ENG+ CAFs
S1_CGAGTTATCAGCACCG	S1	10848	3413	4.84882005899705	0	ENG+ CAFs
S1_CGAGTTATCAGTGTGT	S1	10619	3181	2.44844147283172	2	LRRC15+ CAFs
S1_CGATCGGAGCCTCATA	S1	45675	6476	1.56978653530378	1	WT1+ CAFs
[truncated: 28,788 more rows]

## Sheet: Figure 1. DEGs
Figure 1.
Broad FAP+ mesenchymal markers																														Olaniru et al 2023 mesenchymal markers
ENG+ CAFs						WT1+ CAFs						LRRC15+ CAFs						CAPs						Proliferating cells						Cluster A						Cluster B						Cluster C						Cluster D
Gene	p_val	avg_log2FC	pct.1	pct.2	p_val_adj	Gene	p_val	avg_log2FC	pct.1	pct.2	p_val_adj	Gene	p_val	avg_log2FC	pct.1	pct.2	p_val_adj	Gene	p_val	avg_log2FC	pct.1	pct.2	p_val_adj	Gene	p_val	avg_log2FC	pct.1	pct.2	p_val_adj	Gene	p_val	avg_log2FC	pct.1	pct.2	p_val_adj	Gene	p_val	avg_log2FC	pct.1	pct.2	p_val_adj	Gene	p_val	avg_log2FC	pct.1	pct.2	p_val_adj	Gene	p_val
NFIA	0	0.694162067364239	0.869	0.702	0	MMP23B	0	1.03787480521332	0.925	0.432	0	ISG15	0	0.641920253933671	0.754	0.564	0	FBLIM1	0	0.824634721842708	0.807	0.556	0	CLSPN	0	0.910141244032515	0.665	0.017	0	DCN	0	2.20442686771467	0.804	0.522	0	M6PR	0	0.648068022145203	0.604	0.178	0	HIST1H3D	0	0.745005809715253	0.273	0.013	0	MCAM	0
LMO4	0	1.09199276531619	0.927	0.81	0	SRM	0	0.920374258720105	0.935	0.609	0	MXRA8	0	0.652288610467298	0.985	0.945	0	ECE1	0	0.615401544344908	0.602	0.336	0	CDC20	0	1.33548707104441	0.723	0.024	0	LGALS1	0	0.9656388016081	0.913	0.919	0	NDUFAB1	0	0.753632850838366	0.761	0.289	0	UBE2T	0	1.05117633939021	0.43	0.011	0	ACAN	0
TXNIP	0	1.63234160171372	0.962	0.794	0	PLA2G2A	0	4.12493074827405	0.864	0.061	0	MFAP2	0	0.974540127780776	0.962	0.71	0	TINAGL1	0	2.29005889856202	0.842	0.024	0	DEPDC1	0	0.938875421657169	0.688	0.004	0	SFRP1	0	1.89520409491107	0.501	0.227	0	SLC25A5	0	0.684925254668187	0.859	0.455	0	ORC6	0	1.1951635468833	0.612	0.072	0	MYOCD	0
PRELP	0	0.688636662040351	0.815	0.739	0	ZNF593	0	0.629403044116832	0.839	0.335	0	CAPZB	0	0.591008267300039	0.985	0.938	0	GJA4	0	1.79834280491927	0.697	0.013	0	IQGAP3	0	0.631275568891727	0.543	0.002	0	PTN	0	1.50495965447059	0.684	0.446	0	PSMB1	0	0.703401463122306	0.89	0.493	0	CENPF	0	2.21389248458558	0.686	0.049	0	AVPR1A	0
HSD11B1	0	0.97454301966685	0.621	0.298	0	SH3BGRL3	0	1.0183193118395	0.984	0.871	0	NBL1	0	1.03003262534399	0.99	0.927	0	HEYL	0	0.902124969502059	0.669	0.217	0	NUF2	0	1.1065029047234	0.723	0.005	0	MEST	0	1.46059373233459	0.647	0.391	0	NOP16	0	0.882840029507925	0.708	0.198	0	CENPK	0	1.22099927293087	0.522	0.031	0	ADIRF	0
AGT	0	1.30573627090008	0.408	0.256	0	PODN	0	0.896803516127751	0.963	0.596	0	COL8A2	0	0.756683548682601	0.663	0.202	0	ARHGAP29	0	1.16088891248257	0.764	0.336	0	ASPM	0	1.61999884977435	0.763	0.011	0	OGN	0	2.19954431930871	0.744	0.401	0	RCN1	0	0.776158877241406	0.905	0.498	0	CENPN	0	0.765787110208869	0.445	0.043	0	PDGFA	2.18211169893518e-286
COLEC11	0	1.05334533808808	0.47	0.236	0	CCN1	0	1.15119761700398	0.935	0.756	0	COL11A1	0	2.60029442183621	0.896	0.135	0	SORT1	0	0.822030907129358	0.568	0.136	0	UBE2T	0	1.38903759328542	0.809	0.065	0	COL1A1	0	2.33418855109579	0.903	0.726	0	DCBLD2	0	0.94811336983939	0.793	0.338	0	PCLAF	0	1.79973151408945	0.579	0.036	0	RGS5	3.1602539218062e-254
LTBP1	0	0.66510584020151	0.86	0.693	0	F3	0	1.16203921759915	0.876	0.461	0	CTSK	0	0.947467480812145	0.979	0.892	0	ADAMTS4	0	1.78020978137226	0.676	0.326	0	CENPF	0	2.59447857308225	0.861	0.05	0	MDK	0	1.51629636958399	0.791	0.656	0	IPO5	0	0.696605984347104	0.817	0.364	0	TYMS	0	1.61237342729373	0.637	0.036	0	PDLIM5	3.50822845307507e-254
CD302	0	0.72072182733591	0.858	0.75	0	OLFML3	0	0.666655565476896	0.994	0.816	0	CD55	0	1.52845323202232	0.944	0.63	0	RGS5	0	4.31892546576672	0.868	0.078	0	RRM2	0	1.76952490942842	0.711	0.007	0	MGP	0	1.90753043060565	0.796	0.468	0	YBX1	0	0.934921346864987	0.991	0.815	0	CENPW	0	1.15464162582756	0.572	0.07	0	HSPB8	3.88995527036524e-243
SCN7A	0	0.946327965288397	0.498	0.125	0	S100A10	0	2.33448793397464	0.996	0.75	0	MATN3	0	1.02184007587844	0.737	0.238	0	RCSD1	0	0.689369113634085	0.46	0.033	0	CENPA	0	0.739260378739053	0.514	0.004	0	EGR1	0	1.97352989460976	0.656	0.417	0	MAP4K4	0	1.19432104414641	0.861	0.37	0	ASPM	0	1.48037284845904	0.572	0.027	0	ADAP2	1.21317949802203e-223
FRZB	0	0.924944821133659	0.815	0.463	0	S100A11	0	0.62323445762441	0.999	0.981	0	SDC1	0	1.74517252643871	0.825	0.067	0	KIAA0040	0	0.727801045717202	0.624	0.303	0	BUB1	0	0.603035662447962	0.561	0.002	0	CALD1	0	1.23749138140811	0.824	0.638	0	BUD23	0	0.722196382293639	0.684	0.23	0	CLSPN	0	0.941882388872729	0.371	0.021	0	ESAM	5.47442193575915e-222
IGFBP5	0	1.43645594642934	0.902	0.771	0	S100A16	0	1.15171256936256	0.941	0.57	0	ANTXR1	0	1.09910383440227	0.954	0.753	0	NIBAN1	0	0.92370111497993	0.462	0.117	0	CKAP2L	0	0.850650821207934	0.642	0.002	0	FOSB	0	1.72291816960429	0.663	0.447	0	ENO1	0	1.69413640288144	0.959	0.429	0	SMC2	0	1.40894286530008	0.651	0.07	0	FOXC2	4.43418278310426e-215
SLC6A6	0	0.658857224152077	0.476	0.278	0	LMNA	0	2.31403232127931	0.989	0.901	0	TMSB10	0	0.781445930917409	0.999	0.995	0	LMOD1	0	1.26598074157594	0.682	0.338	0	SPC25	0	0.846665438008875	0.561	0	0	DNAJB1	0	2.63096060983847	0.605	0.312	0	XRCC5	0	1.0234222389619	0.896	0.437	0	DIAPH3	0	1.15775869182948	0.517	0.017	0	ITGA3	1.17549322976726e-212
NT5DC2	0	0.648831160880237	0.587	0.469	0	CRABP2	0	1.40155091831926	0.796	0.272	0	FAP	0	0.736214544753095	0.959	0.786	0	PPP1R12B	0	0.775694550865656	0.623	0.335	0	SGO1	0	0.64119074269126	0.63	0.002	0	LUM	0	2.14677511769442	0.704	0.384	0	CD59	0	1.87536209578276	0.896	0.329	0	CENPU	0	1.07219510514182	0.445	0.023	0	CRIP1	1.34406400367965e-204
EPHA3	0	1.0260666399254	0.6	0.156	0	UAP1	0	1.26307443589257	0.946	0.472	0	COL5A2	0	0.996235126111122	0.985	0.901	0	KCNS3	0	0.616620733896187	0.537	0.241	0	TACC3	0	0.864175556939589	0.665	0.014	0	IFITM3	0	1.30538911455622	0.765	0.641	0	DDX18	0	1.23098030278266	0.938	0.436	0	KIF15	0	0.590464198203512	0.302	0.008	0	FGD4	1.05309793490849e-195
BOC	0	0.786262389886451	0.73	0.538	0	DPT	0	0.604378628595371	0.785	0.299	0	FN1	0	1.76038792628961	0.99	0.907	0	ADCY3	0	0.675619882260439	0.595	0.351	0	NCAPG	0	0.877509681266446	0.694	0.003	0	RPS11	0	0.902969149613196	0.953	0.987	0	ESF1	0	0.660137534978155	0.761	0.326	0	MAD2L1	0	1.30223549022468	0.636	0.031	0	BCAM	5.9780055292991e-190
ZBTB20	0	0.770959940151927	0.896	0.806	0	ABL2	0	1.00071853847021	0.878	0.365	0	CHPF	0	0.586715308594228	0.91	0.729	0	EPAS1	0	1.79220734738364	0.864	0.296	0	NMU	0	0.769791590809955	0.312	0.004	0	SPARCL1	0	1.83923221987171	0.682	0.378	0	MAP3K20	0	0.697294782698688	0.644	0.218	0	PRC1	0	1.65215755915538	0.607	0.038	0	MAP3K7CL	3.64917129685764e-184
LSAMP	0	0.604682988089911	0.757	0.603	0	CHI3L1	0	1.64364835328047	0.311	0.05	0	ARL4C	0	1.16046834084413	0.868	0.43	0	B3GNT2	0	0.699042881513014	0.557	0.201	0	CENPE	0	1.16586423189095	0.682	0.031	0	COL1A2	0	2.15200560638783	0.829	0.62	0	CDV3	0	1.0112975664373	0.931	0.463	0	TPX2	0	1.61307497393244	0.613	0.041	0	EZR	1.37802706845386e-178
RBP1	0	1.05505453023136	0.807	0.59	0	CD34	0	0.841798708866925	0.765	0.1	0	VGLL4	0	0.605668743349301	0.884	0.717	0	ACTG2	0	1.77076783634471	0.392	0.06	0	MAD2L1	0	1.33725680006312	0.913	0.047	0	ALDH1A1	0	1.72706816908798	0.505	0.169	0	TIMM13	0	0.866718380026709	0.822	0.357	0	KIF23	0	0.850662445672815	0.383	0.018	0	BDNF	3.74103041953635e-178
LXN	0	0.865105255128199	0.821	0.68	0	OSR1	0	0.995259667174745	0.68	0.09	0	TMEM158	0	0.904412463245272	0.721	0.359	0	MTHFD2	0	0.988703269575492	0.689	0.34	0	CCNA2	0	1.02461362614298	0.636	0.011	0	COL3A1	0	1.98544237942159	0.901	0.841	0	SNU13	0	1.18788392832776	0.953	0.51	0	CENPE	0	1.02719772474809	0.337	0.02	0	DGKD	1.02240370161461e-176
RARRES1	0	1.17233979439377	0.884	0.664	0	CYP1B1	0	0.773756945762358	0.93	0.489	0	COL8A1	0	1.44295187456842	0.958	0.656	0	ARHGAP15	0	0.812234261296447	0.487	0.103	0	MND1	0	0.587337566573548	0.618	0.021	0	UBB	0	1.12694412643875	0.904	0.906	0	TOMM22	0	0.606507721175385	0.656	0.232	0	ECT2	0	0.690878857022128	0.347	0.024	0	TES	6.72544957540197e-172
CLDN1	0	0.661397418374167	0.324	0.054	0	RTN4	0	0.64217081326826	0.997	0.942	0	ITGB5	0	0.742379260974885	0.881	0.657	0	ZEB2	0	0.939801426596891	0.87	0.738	0	CENPU	0	1.18622558008516	0.827	0.03	0	FOS	0	2.77610249345474	0.747	0.381	0	GNPNAT1	0	1.15647696605237	0.677	0.147	0	NUSAP1	0	1.699897600239	0.552	0.028	0	FADS3	7.86916746661857e-170
APOD	0	3.1351092952037	0.949	0.654	0	EFEMP1	0	1.24197363607859	0.995	0.678	0	TRIM59	0	0.829397860613762	0.673	0.157	0	COBLL1	0	0.656459692734862	0.632	0.381	0	TRIP13	0	0.608789313591495	0.734	0.012	0	JUN	0	1.96514135325509	0.826	0.618	0	PSMA3	0	0.655770539155588	0.729	0.302	0	KIF20B	0	1.43915762088428	0.591	0.059	0	CRYAB	8.99008597273011e-167
SPON2	0	0.616542538979978	0.931	0.838	0	UGP2	0	1.41321992982149	0.965	0.784	0	LRRC15	0	0.765417278365271	0.547	0.046	0	SLC38A11	0	0.938465471779967	0.375	0.006	0	CENPK	0	1.10528890891265	0.855	0.034	0	HSPA1B	0	2.37277770728517	0.534	0.219	0	PSMC1	0	0.867473511733742	0.823	0.323	0	NDC80	0	0.7495339688098	0.316	0.007	0	TINAGL1	6.29916150410857e-166
HOPX	0	0.839580297343783	0.775	0.514	0	CYTOR	0	0.660687242276826	0.88	0.631	0	OSTC	0	0.624170040106501	0.975	0.904	0	KLHL23	0	0.959038615732078	0.541	0.055	0	CENPH	0	0.860746864731587	0.815	0.051	0	HSPA1A	0	2.77282820712997	0.652	0.355	0	PSMA7	0	1.26772162277046	0.941	0.538	0	RRM2	0	1.00778275919489	0.404	0.009	0	ATP8B1	2.12155007091722e-164
IGFBP7	0	0.736288925378866	1	0.997	0	IL1R1	0	1.1603459473357	0.984	0.743	0	PDGFC	0	0.658448487833918	0.846	0.403	0	MAP3K20	0	0.814116975782297	0.828	0.682	0	LMNB1	0	0.905139433137071	0.757	0.033	0	SELENOP	0	1.56205726391042	0.473	0.152	0	NOP56	0	0.755506193071439	0.876	0.451	0	HIST1H1D	0	0.990407862617278	0.335	0.015	0	CD9	7.37084355707517e-164
SPRY1	0	0.699099816302429	0.768	0.673	0	SLC20A1	0	0.789416838906776	0.863	0.401	0	CPE	0	0.761486102898067	0.952	0.844	0	CHN1	0	0.997768872125785	0.615	0.307	0	KIF20A	0	0.861922009253916	0.63	0.003	0	MALAT1	0	1.00505799443062	0.993	0.992	0	UBE2I	0	0.806087232361269	0.82	0.338	0	CDK1	0	1.46908003411521	0.591	0.007	0	MEF2C	3.44682254463409e-162
HAND2	0	0.712001338112392	0.575	0.354	0	COL3A1	0	1.00625040336076	0.997	0.985	0	PALLD	0	0.669575760744538	0.969	0.919	0	TFPI	0	0.945212815732473	0.9	0.835	0	HMMR	0	1.15226353286004	0.676	0.003	0	DNAJB4	0	1.87281655204908	0.555	0.262	0	EIF3J	0	0.948759725523405	0.935	0.496	0	CKAP2	0	0.997318862898017	0.479	0.043	0	PLP2	1.86744637123546e-147
HAND2-AS1	0	0.884759291170839	0.587	0.24	0	EEF1B2	0	0.621150652905929	0.994	0.96	0	NPR3	0	0.645759779627671	0.355	0.118	0	IGFBP2	0	1.42833143018779	0.654	0.278	0	MXD3	0	0.595364340362793	0.497	0.024	0	C7	6.72724982136552e-292	1.91127992683565	0.572	0.332	2.2528886926771e-287	LAPTM4B	0	0.765677335644352	0.632	0.19	0	KIF11	0	0.862237003820253	0.407	0.009	0	ANKRD28	1.33390641539882e-137
C7	0	1.30652871240652	0.818	0.488	0	SCG2	0	1.47784236311275	0.655	0.152	0	C1QTNF3	0	2.18673986341342	0.735	0.264	0	TNS1	0	0.715038570245175	0.753	0.623	0	HIST1H1B	0	0.663708973145377	0.306	0.002	0	COL21A1	2.20391008161911e-280	1.42683734271546	0.526	0.269	7.38067447233425e-276	PDCD5	0	0.941779592370462	0.893	0.422	0	NCAPD2	0	0.608324401477175	0.308	0.016	0	FOXC1	7.13213610366034e-137
SELENOP	0	0.724895172695699	0.915	0.821	0	SERPINE2	0	2.16551370536208	0.925	0.439	0	RAI14	0	0.659534227312356	0.778	0.418	0	PTMA	0	1.00426308535511	0.999	0.995	0	TCF19	0	0.621535937883636	0.607	0.029	0	HSPA6	9.45987951298887e-275	2.90435530172218	0.323	0.07	3.16801905010484e-270	MRPL4	0	0.633262437506983	0.514	0.129	0	ANLN	0	0.955516466413222	0.397	0.016	0	HIGD1B	2.79662933033408e-132
ENC1	0	0.862775085283636	0.754	0.457	0	LRRFIP1	0	1.02932534212894	0.896	0.489	0	VCAN	0	0.802212918561207	0.98	0.867	0	EFHD1	0	1.26475858715159	0.731	0.146	0	KIFC1	0	0.693817097047348	0.618	0.01	0	SPARC	5.31015281496584e-272	1.13893983609361	0.823	0.849	1.77831707620391e-267	CHCHD2	0	1.07343030014832	0.989	0.768	0	HIST1H1B	0	0.694459302052702	0.299	0.003	0	CRIP2	5.30921610721761e-132
IQGAP2	0	0.668495699268605	0.34	0.049	0	TWIST2	0	0.752820230303256	0.819	0.204	0	EDIL3	0	0.745115333917386	0.809	0.361	0	MUSTN1	0	2.55968989785435	0.499	0.013	0	ANLN	0	1.26923632608896	0.792	0.007	0	RPL34	3.97795318405276e-271	0.692014452860399	0.973	0.993	1.33217674180743e-266	SERPINE1	0	1.68188974937766	0.946	0.417	0	DEPDC1	0	0.597627761911211	0.251	0.003	0	DBNDD2	1.20919474864112e-130
F2R	0	1.69775116906886	0.897	0.554	0	ANKRD28	0	0.944301165845444	0.89	0.376	0	TGFBI	0	0.966593296174692	0.621	0.24	0	ADAMTS9	0	0.905041704125841	0.442	0.053	0	ESCO2	0	0.68079561238095	0.538	0.006	0	RPL13A	2.81841525920264e-252	0.651750091318351	0.962	0.993	9.43859086154373e-248	SEC61B	0	0.779885616539526	0.969	0.711	0	BIRC5	0	0.780042038420786	0.371	0.006	0	SGMS2	2.89390863223636e-127
NR2F1	0	1.307756338043	0.821	0.563	0	GNL3	0	0.757641196638376	0.918	0.528	0	SPARC	0	0.895476609724794	0.994	0.987	0	FILIP1L	0	0.891532618946909	0.857	0.775	0	PBK	0	1.24997072360771	0.769	0.004	0	RBP1	4.05051578599407e-234	1.22242606954717	0.436	0.202	1.35647723157155e-229	GTPBP4	0	0.750336337021796	0.913	0.472	0	NCAPG	0	0.929580049520091	0.433	0.011	0	ANGPT2	4.85199223665434e-125
SOX4	0	0.675505572203131	0.923	0.901	0	ABI3BP	0	0.749964780807951	0.902	0.376	0	F13A1	0	0.705655578690428	0.508	0.093	0	MYLK	0	1.50253012749005	0.86	0.533	0	MELK	0	0.627478984923521	0.63	0.008	0	DYNLL1	2.43620519174364e-233	1.08780142094503	0.779	0.763	8.15860756663029e-229	PFN1	0	1.42820826922487	0.973	0.638	0	RAD51AP1	0	1.09397681282987	0.488	0.017	0	ITGA4	1.75281612759165e-121
HSPA1A	0	1.07585913754488	0.869	0.933	0	CCDC80	0	1.17989553897164	0.999	0.918	0	PTK7	0	0.724195209012059	0.908	0.651	0	MGLL	0	0.654898604750268	0.514	0.18	0	ZWINT	0	0.954743670473161	0.792	0.023	0	RSRC2	2.36901196783097e-230	1.38587664110676	0.811	0.869	7.93358417906912e-226	UTP6	0	0.620633169040488	0.668	0.245	0	ZWINT	0	0.599990076536178	0.316	0.006	0	DSP	3.45290093857617e-121
HSPA1B	0	1.17809153493723	0.827	0.851	0	FSTL1	0	0.800663278615942	0.997	0.91	0	RUNX2	0	0.772153581885153	0.706	0.251	0	PLXND1	0	0.683344170542396	0.57	0.273	0	CDK1	0	2.01600117923385	0.734	0.01	0	BEX3	3.11795371801499e-227	1.12012829319362	0.547	0.353	1.04417152062604e-222	EIF4G2	0	0.624198726328577	0.967	0.703	0	HJURP	0	0.638374465166012	0.273	0.002	0	IQGAP1	3.11616910454215e-120
MOXD1	0	1.11802572183055	0.78	0.348	0	PTX3	0	2.59093359738595	0.649	0.045	0	COL12A1	0	1.67231977518898	0.948	0.692	0	SERPINI1	0	0.650787353816783	0.386	0.074	0	KIF11	0	0.696998490487168	0.572	0.009	0	CCNL1	6.31766108883092e-225	1.54804633103472	0.738	0.764	2.11572152203859e-220	ATP5F1B	0	0.619548568526005	0.862	0.473	0	SGO1	0	0.587212682639699	0.261	0.003	0	HDAC5	1.93164756382552e-117
SFRP4	0	1.98917587273814	0.856	0.677	0	MLF1	0	0.64606765456849	0.814	0.307	0	MARCKS	0	0.816885624888909	0.972	0.871	0	LPP	0	1.34565514954596	0.905	0.814	0	CEP55	0	1.07919881263344	0.792	0.003	0	RPL10	7.28062042631346e-222	0.699014051943511	0.979	0.996	2.43820697456811e-217	LDHB	0	0.797129462738316	0.891	0.529	0	TOP2A	0	1.94679303148086	0.54	0.014	0	PHLDA2	1.66967575113836e-116
IGFBP3	0	1.05988706622596	0.677	0.432	0	RPL22L1	0	0.918547912249	0.95	0.707	0	COL10A1	0	1.53300162777601	0.966	0.481	0	SOD3	0	1.64892167655652	0.974	0.723	0	MKI67	0	2.10348214082707	0.798	0.002	0	PCOLCE	1.8388071405217e-221	1.17890354984828	0.562	0.382	6.15798123289311e-217	SOD2	0	1.76097589910001	0.906	0.488	0	NUF2	0	0.710042371846804	0.273	0.005	0	ZFHX3	3.40088084272829e-114
GNG11	0	0.615314925883759	0.915	0.862	0	ATP13A3	0	0.617151251960498	0.805	0.342	0	GJA1	0	0.623805094266773	0.789	0.483	0	TBC1D1	0	0.687742988380175	0.592	0.255	0	CDCA5	0	0.58945980219276	0.607	0.009	0	SELENOW	1.55883002619504e-220	1.09106268710605	0.588	0.417	5.22036587472458e-216	SUB1	0	0.676269729604991	0.972	0.75	0	MKI67	0	1.95794297626677	0.625	0.006	0	TM4SF1	3.63419616821063e-112
CPED1	0	0.891865493441806	0.695	0.382	0	UGDH	0	1.339993048469	0.926	0.51	0	ENPP1	0	0.597043023527328	0.58	0.163	0	IGFBP7	0	0.859194347714474	1	0.998	0	NRGN	0	0.905976554171935	0.746	0.054	0	OLFML3	9.08749546022811e-218	1.22213219986571	0.413	0.192	3.04331135467579e-213	SSR3	0	1.07682896288414	0.884	0.49	0	PBK	0	0.645227529249347	0.278	0.003	0	CCN2	6.19303038744906e-112
RUNX1T1	0	0.920552764585542	0.771	0.518	0	PDGFRA	0	0.74524620996466	0.972	0.684	0	PERP	0	0.721834109323391	0.819	0.366	0	PARM1	0	0.708003851403895	0.49	0.058	0	FOXM1	0	0.837289424011256	0.728	0.008	0	TCEAL9	5.16614487965307e-212	1.46862702688559	0.668	0.583	1.73009025874702e-207	NCL	0	1.28786224646507	0.991	0.793	0	CKAP2L	0	0.83477846051521	0.38	0.009	0	LMNA	5.04198132242168e-110
ALDH1A1	0	0.698406815388949	0.732	0.539	0	ANK2	0	1.52910301755664	0.898	0.203	0	FNDC1	0	0.765056412439519	0.809	0.427	0	SPARCL1	0	1.53266053528082	0.993	0.94	0	RAD51AP1	0	0.78004394842539	0.694	0.016	0	TXNIP	1.75979824439599e-209	1.25643953456142	0.409	0.181	5.89338834065774e-205	ACTR3	0	0.856780737534559	0.817	0.345	0	ESCO2	0	0.998309480081836	0.395	0.006	0	ARID5B	6.46504102195027e-107
TLE4	0	0.626516461725775	0.707	0.614	0	SFRP2	0	1.0463945184308	0.983	0.792	0	THBS2	0	1.40836103409555	0.98	0.764	0	ENPEP	0	1.2441316834128	0.561	0.114	0	CDCA3	0	0.876178935002235	0.543	0.009	0	SRPX	8.38208618092763e-208	1.19832348038348	0.431	0.221	2.80707684113085e-203	PSMD14	0	0.615163080631812	0.768	0.322	0	UBE2C	0	1.66935538924136	0.598	0.013	0	FAM107B	9.22926090041915e-106
PTCH1	0	0.939510827495166	0.442	0.137	0	SCRG1	0	0.746731639031096	0.794	0.269	0	ACTB	0	0.695770236015666	1	1	0	FAM241A	0	0.618862462207282	0.498	0.204	0	TROAP	0	0.778996652505052	0.647	0.002	0	SERF2	7.45686801979337e-205	0.79827716300872	0.85	0.905	2.4972305311486e-200	AUP1	0	0.685563910938622	0.657	0.212	0	AURKB	0	0.681040686537037	0.309	0.002	0	EPS8	2.17675922624531e-102
COL15A1	0	0.871501749290677	0.578	0.33	0	IL6ST	0	0.606404487887316	0.984	0.78	0	TWIST1	0	0.676189774657642	0.792	0.499	0	SYNPO2	0	1.09960874321081	0.759	0.454	0	RACGAP1	0	0.766555825531285	0.705	0.045	0	NR2F2	1.32947414612995e-203	1.2085955589522	0.426	0.203	4.4522759679746e-199	PRRX1	0	1.69968165172578	0.704	0.191	0	ARHGAP11A	0	0.623105543417111	0.314	0.007	0	TAGLN	3.45602958007207e-100
GSN	0	0.645734715303723	0.987	0.983	0	LHFPL2	0	0.873529830596709	0.863	0.23	0	SUGCT	0	1.05869312430803	0.702	0.205	0	PDE5A	0	0.745161335436746	0.661	0.322	0	DIAPH3	0	1.04550918299671	0.792	0.034	0	ASPN	6.59044641680782e-203	1.38567124771947	0.376	0.159	2.20707460052477e-198	PRDX1	0	1.1705921379138	0.955	0.577	0	HIST1H2AH	0	0.699445122416099	0.282	0.006	0	EDIL3	2.90113330643434e-97
ENG	0	1.17941115266567	0.881	0.729	0	LOX	0	0.956332307159653	0.903	0.541	0	INHBA	0	1.31858790391971	0.964	0.611	0	INPP4B	0	0.86127594806826	0.502	0.073	0	CDKN3	0	1.51667275313691	0.821	0.042	0	CPE	1.01534779805913e-201	1.24080875212904	0.568	0.413	3.40029824092022e-197	SET	0	0.896750230971217	0.978	0.736	0	HIST1H3B	0	0.916888833105907	0.323	0.005	0	VGLL4	8.84635808339024e-95
SOX6	0	0.588557010926671	0.42	0.125	0	PDLIM4	0	1.3011753179898	0.943	0.561	0	AEBP1	0	1.32096899517079	0.989	0.959	0	GUCY1A1	0	0.720040046012884	0.771	0.534	0	DLGAP5	0	1.17118498976927	0.653	0.002	0	FXYD1	2.59551554361426e-200	1.09032419369078	0.413	0.2	8.69212200400981e-196	SLIRP	0	0.937133072239559	0.785	0.269	0	KNL1	0	0.917273916968385	0.356	0.008	0	MGLL	8.98068347891332e-89
NRXN2	0	0.588997847569517	0.521	0.29	0	GPX3	0	0.609467224645582	0.767	0.288	0	IGFBP3	0	0.964208581249827	0.842	0.456	0	GUCY1B1	0	1.17899358798543	0.761	0.36	0	KNL1	0	1.01279538512979	0.728	0.004	0	LRRC17	8.81739772171902e-198	1.00429031871525	0.265	0.065	2.95285832302648e-193	TUBA1B	0	0.915866514847678	0.95	0.625	0	KIFC1	0	0.696083802162622	0.333	0.006	0	CALD1	2.76397678632122e-88
CTSC	0	0.798733295740089	0.928	0.789	0	SLIT3	0	1.26810309932816	0.953	0.345	0	FZD1	0	0.725666358452994	0.787	0.461	0	SORBS2	0	1.06769784531732	0.415	0.161	0	NUSAP1	0	2.04236745733661	0.821	0.024	0	ATF3	1.04996741602905e-195	1.5654868015668	0.559	0.39	3.51623587953969e-191	SNRPB2	0	0.643488029592369	0.89	0.48	0	RACGAP1	0	0.619855615818849	0.304	0.013	0	NOTCH3	3.44028850159873e-88
C1S	0	0.704603483007772	0.997	0.962	0	DUSP1	0	1.1168993443819	0.984	0.798	0	COL1A2	0	1.23188808678905	0.996	0.993	0	CDH6	0	1.40252027579173	0.734	0.112	0	CCNB2	0	1.25470783950046	0.734	0.012	0	CDKN1C	1.5922288889288e-194	1.066264749987	0.273	0.073	5.33221532613367e-190	PSMB2	0	0.676717421531678	0.748	0.31	0	SMC4	2.63504065172032e-290	1.74721761787211	0.856	0.246	8.82448763854619e-286	TSC22D1	1.93630790795253e-85
A2M	0	0.634835310024749	0.818	0.567	0	NOP16	0	0.65176720738683	0.751	0.177	0	LRRC17	0	0.963229031435988	0.655	0.281	0	ITGA1	0	1.30301486279512	0.882	0.57	0	PCLAF	0	1.88916044806462	0.942	0.022	0	PLAC9	4.07818191107121e-194	1.2305245209506	0.502	0.315	1.36574234019864e-189	PRMT1	0	0.737165043480249	0.762	0.341	0	HIST1H4C	1.92557845513697e-286	3.0054463256071	0.729	0.186	6.44856968840819e-282	NEAT1	5.19655930662374e-84
MGP	0	0.682780609668301	0.997	0.957	0	GFPT2	0	1.0917842163739	0.931	0.44	0	CALU	0	0.811423613079305	0.987	0.907	0	MAP1B	0	1.18578731784831	0.963	0.763	0	KIF23	0	1.05292199287264	0.653	0.029	0	GPC3	2.29209754801312e-193	1.31335860817068	0.621	0.501	7.67600547854112e-189	RAP1B	0	0.978389885237543	0.953	0.507	0	HIST1H1A	2.75599730830199e-286	0.902319805056043	0.287	0.017	9.22955938577254e-282	PPP1R12A	6.31974986570727e-83
SSPN	0	0.58681852900483	0.898	0.815	0	TUBB2A	0	0.724780633230239	0.9	0.492	0	RARRES2	0	0.910560161444726	0.993	0.929	0	MEF2C	0	1.90623003944067	0.906	0.499	0	FANCI	0	0.612460387300008	0.642	0.034	0	JUND	1.09424777561096e-188	1.31953647964838	0.572	0.406	3.66452637574355e-184	AKAP12	0	1.17864886759591	0.943	0.744	0	HMGB2	3.42727399126371e-261	2.11710020689686	0.84	0.256	1.1477597869343e-256	GPR183	3.11083852443849e-82
ITM2B	0	0.75586816162012	0.999	0.998	0	PXDC1	0	0.860338831133118	0.906	0.428	0	CTSB	0	0.881333985006385	0.987	0.925	0	CARMN	0	1.27342445732173	0.65	0.276	0	PRC1	0	1.56710626735632	0.867	0.033	0	UQCRB	3.19128150200571e-188	1.09846481727979	0.642	0.586	1.06872826220669e-183	RAN	0	0.987042872261512	0.991	0.745	0	PTTG1	2.27719739888331e-256	1.75511873031662	0.735	0.187	7.62610636912033e-252	MSRB3	3.69112113940865e-82
PCDH9	0	0.763859773252118	0.551	0.357	0	TNXB	0	1.24584104334975	0.863	0.132	0	PDLIM2	0	0.637966825165506	0.938	0.791	0	PDGFRB	0	1.16482056597214	0.927	0.836	0	PKMYT1	0	0.601655296985776	0.561	0.001	0	PBX1	1.34346633434532e-186	0.954665782146373	0.339	0.133	4.49913440708904e-182	SEC61G	0	0.714072289870507	0.924	0.594	0	KIF14	2.22971384995332e-254	0.588231294007372	0.251	0.015	7.46708871210868e-250	OPTN	2.19609300492401e-81
NR2F2	0	0.812998533856816	0.909	0.778	0	RPS18	0	0.747623325825185	0.999	0.993	0	LOXL2	0	1.29653402623518	0.809	0.291	0	EBF1	0	1.28778211164697	0.853	0.416	0	PLK1	0	0.780777634530588	0.486	0.013	0	TOMM7	6.00132921776571e-186	1.08625090607162	0.579	0.453	2.00978514173756e-181	EIF5A	0	1.34900470345244	0.974	0.559	0	KIF22	8.31466200603968e-254	0.653697186570494	0.337	0.03	2.78449715920263e-249	MFGE8	2.14787359156577e-80
TMEM204	0	0.597268120712694	0.726	0.546	0	HMGA1	0	1.07387432614893	0.687	0.061	0	SULF1	0	1.09852337105825	0.948	0.782	0	NEURL1B	0	0.612774258262738	0.444	0.096	0	SHCBP1	0	0.773403427939462	0.676	0.01	0	CLK1	2.44796579277306e-183	1.36307229492437	0.527	0.372	8.19799264341769e-179	DAP3	0	0.749562792005283	0.616	0.157	0	HIST1H1C	2.72585381476645e-252	1.28591800573907	0.491	0.073	9.12861184027136e-248	GJC1	9.31829724728248e-80
LITAF	0	0.697398658271961	0.864	0.74	0	PI16	0	1.15379172980095	0.308	0.01	0	FABP5	0	0.727535917620528	0.679	0.46	0	HRH2	0	0.773837279780704	0.341	0.023	0	ORC6	0	0.621189949333903	0.647	0.031	0	QPRT	4.83783088100158e-181	0.82688523647707	0.264	0.074	1.62014118373862e-176	BTF3L4	0	0.719294773020754	0.728	0.263	0	HIST1H1E	1.28647920016825e-236	0.808401534111252	0.354	0.038	4.30829019344346e-232	NET1	7.89744728215371e-77
NUPR1	0	0.598268933599603	0.942	0.888	0	TENT5A	0	1.38317443305681	0.899	0.549	0	CTHRC1	0	1.78974881461427	0.993	0.835	0	ID4	0	1.48426983291341	0.775	0.462	0	GINS2	0	0.700371433149068	0.566	0.021	0	EPB41L2	2.40110943725721e-177	1.04060395515187	0.601	0.5	8.04107539443068e-173	WDR36	0	0.605002030315565	0.58	0.187	0	CHEK1	5.29846207510498e-236	0.66210829964982	0.402	0.049	1.77440196433191e-231	JAG1	1.0039767746101e-76
DPEP1	0	0.74120182392281	0.371	0.138	0	SGK1	0	1.33825032532303	0.809	0.311	0	FBXO32	0	0.689976140693563	0.855	0.598	0	RCAN2	0	0.925700565536791	0.569	0.168	0	PIMREG	0	0.737365635698946	0.572	0.002	0	HSP90AA1	8.24562119467888e-177	1.03931929570115	0.942	0.992	2.76137608188601e-172	CTSL	0	1.46969888063129	0.89	0.341	0	SGO2	7.88192239900609e-218	0.680834038610114	0.297	0.028	2.63957699220315e-213	SLC38A2	1.29850896188699e-75
MFAP4	0	0.974274780166965	0.913	0.817	0	SOD2	0	0.847916842246376	0.964	0.744	0	GOLM1	0	0.754274952300001	0.807	0.514	0	ADGRF5	0	1.46025963396963	0.603	0.024	0	AURKB	0	0.713604332485478	0.526	0.002	0	SERPINF1	2.85474837524421e-174	1.07555735028707	0.4	0.209	9.56026683385535e-170	CD63	0	0.706647967421842	0.989	0.856	0	CKS1B	1.10675380456865e-217	1.40291448118258	0.806	0.264	3.70640781611994e-213	BMP2	2.84687476683797e-75
MTRNR2L1	0	1.13086936783953	0.607	0.425	0	EGFR	0	0.592383952855264	0.833	0.269	0	COL5A1	0	0.904528070127784	0.964	0.774	0	FILIP1	0	0.72914136955534	0.579	0.286	0	TOP2A	0	2.54929053528048	0.89	0.024	0	DNAJA1	5.41280315658517e-173	1.27441240758485	0.815	0.903	1.81269364910881e-168	PWP1	0	0.799601314908858	0.666	0.192	0	CCNB1	2.71914429929157e-208	0.851805740576662	0.354	0.044	9.10614234389754e-204	PPP1R12B	6.3243487184767e-75
ABCA6	0	0.900561951361209	0.656	0.368	0	ELN	0	1.29546290835445	0.954	0.663	0	KIAA1217	0	0.613988904310189	0.867	0.513	0	PNRC1	0	0.634357497125517	0.959	0.926	0	TK1	0	1.77717337454052	0.925	0.013	0	C12orf57	4.16878262893496e-172	0.936989063789793	0.702	0.687	1.39608361460403e-167	SPRY2	0	0.806446868015789	0.768	0.335	0	HMGB1	1.72843070606838e-205	1.359822028785	0.993	0.917	5.78834159155239e-201	MAP2K3	1.38918201144334e-74
ABCA10	0	0.592930295134376	0.399	0.121	0	STEAP1	0	0.811983133631414	0.938	0.492	0	PLAU	0	1.37309538156001	0.874	0.492	0	FHL5	0	0.87526417179169	0.52	0.068	0	BIRC5	0	1.90620911998233	0.838	0.01	0	FBLN1	4.75676342466742e-163	1.24817672890624	0.508	0.344	1.59299250328687e-158	RAC1	0	0.935496203274842	0.97	0.625	0	HIST2H2AC	3.70689768652917e-201	0.750896249206088	0.335	0.04	1.24140296624175e-196	JAK1	1.91964330145681e-74
CYGB	0	0.856845638685106	0.792	0.46	0	PCOLCE	0	0.788708381050628	0.996	0.934	0	ADRA2A	0	0.620430720665065	0.477	0.153	0	FAM162B	0	0.963403313252918	0.474	0.06	0	TYMS	0	2.40247294281025	0.942	0.055	0	ITM2B	2.32630682409106e-155	0.972736299778868	0.657	0.64	7.79056892319856e-151	KDELR2	0	0.724546496691509	0.855	0.456	0	RRM1	8.68392524612963e-188	0.824345496531377	0.471	0.089	2.90815972567635e-183	TP53BP2	3.59438683265311e-74
TCF4	0	0.805251293635196	0.961	0.895	0	SERPINE1	0	3.40355412218549	0.908	0.384	0	PLPP4	0	1.00284502043057	0.799	0.156	0	PLN	0	1.62161709590118	0.536	0.094	0	SPC24	0	0.759120527694214	0.682	0.011	0	NREP	2.73155299294671e-154	1.07086833555614	0.477	0.313	9.14769781807924e-150	IMP4	0	1.22533197917458	0.715	0.129	0	GGH	3.20714213349493e-181	0.606682739115955	0.29	0.033	1.07403982908612e-176	ENAH	5.86076295622484e-74
DNAJB1	0	1.20938482909766	0.791	0.87	0	NAMPT	0	0.797542479841758	0.881	0.47	0	HTRA1	0	1.21199882327578	0.964	0.843	0	HEY2	0	0.802163229881406	0.553	0.081	0	ASF1B	0	0.594243933401896	0.572	0.008	0	COL14A1	7.63064329807426e-153	1.19720004909112	0.47	0.315	2.55542613409209e-148	TXN	0	1.28412194675988	0.923	0.509	0	CDKN3	6.56404293884167e-179	0.802840617816208	0.335	0.045	2.19823233978869e-174	NR4A3	1.68975906626884e-73
LTBP4	0	0.751679340020652	0.797	0.636	0	CCDC71L	0	1.17463827794129	0.894	0.417	0	ADM	0	0.675942805291916	0.464	0.229	0	UTRN	0	0.764131333325941	0.753	0.611	0	TPX2	0	1.67416711119357	0.867	0.019	0	COL5A1	1.20205934861786e-148	1.11984380717526	0.511	0.391	4.02557655258635e-144	PSMB7	0	0.927468467139485	0.844	0.371	0	DNAJC9	5.7059204555211e-176	0.747719023561599	0.469	0.091	1.91085570134946e-171	STARD4	3.23657543274646e-73
LAMP5	0	0.695997114969519	0.532	0.314	0	FLNC	0	0.730890652571514	0.657	0.083	0	MDK	0	0.839454967297431	0.953	0.802	0	PDGFA	0	1.85358844266619	0.844	0.332	0	MYBL2	0	0.941428248932068	0.682	0.002	0	RPL31	2.44775361999726e-147	0.666139008704489	0.853	0.921	8.19728209800884e-143	RSL24D1	0	0.795450811958108	0.918	0.529	0	ATAD2	2.2542927481482e-173	1.14344597128117	0.682	0.209	7.54940098427352e-169	SBDS	6.37368947118537e-73
CST3	0	0.69787435029605	0.998	0.995	0	PDGFRL	0	0.793688596380485	0.948	0.579	0	SERPINH1	0	0.674177344022022	0.986	0.907	0	SEPTIN7	0	0.645363951190217	0.983	0.984	0	UBE2C	0	2.06903404669044	0.792	0.005	0	UBC	2.04489362901508e-141	1.22409176832611	0.877	0.945	6.84814427420859e-137	AFG3L2	0	0.630613566711338	0.563	0.16	0	TMPO	3.25668929153396e-173	1.15408787836034	0.644	0.186	1.09063267684181e-168	CRIM1	4.24064804303918e-72
CST1	0	1.83198263255468	0.292	0.088	0	CLU	0	1.17741449922951	0.982	0.6	0	PRSS23	0	1.01364832932981	0.933	0.764	0	HIP1	0	0.621151137080411	0.62	0.34	0	CENPM	0	0.845460309855313	0.746	0.005	0	GADD45B	3.19704750843652e-141	1.72446116117594	0.607	0.54	1.07065924010031e-136	SERBP1	0	1.19165884855	0.987	0.736	0	HELLS	1.74158794062523e-168	0.845666545550926	0.478	0.098	5.83240385435982e-164	SYNE1	6.03051359980801e-72
CST2	0	1.06357186201171	0.442	0.12	0	SFRP1	0	2.39229094833523	0.926	0.231	0	MMP7	0	1.10773546104908	0.261	0.026	0	CD36	0	1.29450262378876	0.283	0.014	0	GTSE1	0	1.07153165883846	0.723	0.012	0	PRSS35	3.24597005006385e-141	0.979394811973456	0.301	0.127	1.08704291006588e-136	PSMA5	0	0.787521132959782	0.738	0.279	0	STMN1	1.08705325747237e-167	1.80626783277245	0.885	0.435	3.64043265394921e-163	PALM2-AKAP2	3.09478458671394e-70
TGM2	0	0.785702300894929	0.66	0.39	0	PENK	0	1.03376629539075	0.315	0.027	0	CADM1	0	0.707225233947836	0.486	0.08	0	STEAP4	0	1.25949506824576	0.372	0.091	0	TMSB15A	0	0.863882975203484	0.775	0.038	0	ITM2A	4.66256937678224e-138	1.25282137542323	0.416	0.251	1.56144785859061e-133	PFDN2	0	0.952124680202966	0.936	0.506	0	PCNA	1.53263558393165e-166	0.887520527697866	0.46	0.094	5.13264330702869e-162	CAV1	7.76870096885001e-70
MAFB	0	0.79688145966382	0.672	0.583	0	COL14A1	0	1.29036944317691	0.992	0.674	0	NTM	0	0.812118809834923	0.885	0.563	0	ARPC1A	0	0.634333995237899	0.806	0.722	0	CENPN	2.57621733162822e-304	0.81526635176011	0.769	0.067	9.42921305549243e-300	IGFBP7	6.27209265648767e-137	1.00004142074925	0.731	0.716	2.10046110973116e-132	G3BP1	0	1.22411600470507	0.889	0.333	0	MIS18BP1	1.63247228369654e-164	0.93086802423734	0.553	0.131	5.46698643087133e-160	ACTN1	1.55456769568441e-69
TSHZ2	0	1.21596021474338	0.933	0.717	0	HAS2	0	1.24592657447621	0.73	0.237	0	MFAP5	0	1.04932926904012	0.803	0.37	0	CAV2	0	0.928553352921775	0.811	0.585	0	UHRF1	4.37073046454193e-290	0.653915980244667	0.624	0.044	1.59973105732699e-285	H19	9.17810704084101e-136	1.49110359899214	0.596	0.54	3.07365626690724e-131	MDH2	0	0.702150337839437	0.72	0.265	0	ATAD5	6.91436164173483e-164	0.792803021388494	0.397	0.069	2.31555057020058e-159	LRRC32	8.72788524794424e-69
MIR99AHG	0	1.11416269180696	0.788	0.511	0	MYC	0	1.22816771146262	0.873	0.307	0	PPFIBP1	0	0.717551843583454	0.884	0.659	0	CAV1	0	0.974005605973036	0.924	0.679	0	KIF20B	3.02823156578834e-238	1.26842416656109	0.815	0.098	1.10836303539419e-233	PTMS	2.45538470105026e-134	0.800658828410881	0.713	0.701	8.22283782534721e-130	CCT6A	0	1.00838260713316	0.886	0.406	0	MCM4	1.17936260729299e-161	0.674170966565355	0.426	0.081	3.94956743556349e-157	CDKN1A	1.13940614282475e-68
TIMP1	0	1.20207066670852	0.999	0.994	0	ARC	0	0.608105136290408	0.561	0.162	0	EPYC	0	1.69678558861726	0.353	0.04	0	CALD1	0	0.926699588108976	0.998	0.997	0	DHFR	2.5726729734858e-235	1.04197636897475	0.786	0.092	9.41624035025539e-231	NFIB	5.42565597169718e-133	0.934547033070867	0.493	0.356	1.81699792836167e-128	MSN	0	0.684404633630637	0.642	0.239	0	NUDT1	7.19805879733974e-154	0.688916218883934	0.424	0.083	2.4105579106411e-149	NR4A2	8.34421382999284e-68
XIST	0	0.725219782094144	0.85	0.604	0	AL583785.1	0	1.06470508161969	0.49	0.01	0	NUAK1	0	0.701898991920981	0.697	0.307	0	ANGPT2	0	1.85797525666399	0.769	0.113	0	ECT2	6.63182904245644e-233	0.698433855098472	0.682	0.066	2.42731574782948e-228	TRA2B	2.89945884629711e-132	1.2145747203418	0.697	0.768	9.70999773036438e-128	SURF4	0	0.624008883035149	0.691	0.267	0	BRCA2	2.29424356190442e-153	0.634615741487943	0.326	0.049	7.68319226446171e-149	COBLL1	9.91912057569874e-68
FTX	0	0.609126244036928	0.717	0.63	0	PLIN2	0	1.08353007143207	0.894	0.52	0	GJB2	0	2.14365411835486	0.849	0.184	0	SLC7A2	0	0.947081258115219	0.559	0.115	0	AURKA	2.4618088510103e-229	0.616846913826472	0.486	0.033	9.01046657558281e-225	MT-CYB	4.85235825499665e-132	0.662979310726707	0.981	0.992	1.62500625601583e-127	ITGB1	0	0.937549466340969	0.971	0.743	0	BARD1	1.02837449621529e-148	0.622744072473829	0.428	0.087	3.44392335037537e-144	PDLIM1	5.8028754305938e-66
FGL2	1.12890289336821e-264	0.731485839202584	0.321	0.179	4.131897480017e-260	ANXA1	0	2.1222842030092	0.996	0.877	0	POSTN	0	1.1184669354218	0.937	0.539	0	RBPMS	0	0.826992508545475	0.838	0.668	0	PTTG1	2.79876173872024e-229	2.38171241125865	0.861	0.124	1.02437478398899e-224	RUNX1T1	1.93579304491571e-130	0.798153280384969	0.264	0.102	6.48277732811822e-126	CCT5	0	0.993526599415444	0.96	0.504	0	GMNN	4.88004031644903e-139	0.719972081187715	0.411	0.085	1.63427670157562e-134	CAVIN1	1.16870738137577e-65
ITGBL1	2.05971552104148e-182	0.714557265088931	0.661	0.58	7.53876477856393e-178	GAS1	0	0.687866888949156	0.763	0.471	0	MMP14	0	1.11145706438934	0.963	0.764	0	PI15	0	1.30656471752018	0.313	0.046	0	CCNB1	9.64635216918916e-224	1.49502734471109	0.699	0.077	3.53066135744492e-219	IGF2	5.04368024155942e-130	1.07659040536794	0.569	0.497	1.68907807609583e-125	RBMS1	0	0.694360608564479	0.785	0.379	0	H2AFZ	7.7929708254065e-128	1.22007464462957	0.954	0.706	2.60978799972038e-123	AHNAK	2.67496363996997e-65
LEPR	8.12274122482781e-175	0.602652480787486	0.341	0.231	2.97300451569923e-170	CTSL	0	0.641293001624516	0.986	0.874	0	DIO2	0	1.09396978715467	0.756	0.35	0	FABP4	0	1.33450384021636	0.354	0.082	0	SGO2	2.01110023680388e-210	0.921556612636886	0.717	0.083	7.36082797672586e-206	BAG3	6.48306894557436e-130	1.26878378975354	0.561	0.493	2.1711149591834e-125	PITPNC1	0	0.829420534708969	0.511	0.1	0	TUBA1B	8.95191243915581e-127	1.33058308890871	0.947	0.755	2.99790595674889e-122	IL1RAP	3.18614450672546e-65
THBS4	2.43858757098576e-146	0.701795848775734	0.316	0.2	8.92547436856496e-142	OGN	0	1.57398292920779	0.967	0.4	0	IFI27	0	1.37790217049419	0.771	0.579	0	SDC2	0	0.782861916422835	0.782	0.701	0	CKAP2	1.15563500606103e-203	1.11977203832771	0.769	0.102	4.22973968568397e-199	HSPH1	2.70409250742748e-128	1.42903419115655	0.726	0.8	9.0557353981239e-124	NIFK	0	1.24066163676267	0.91	0.366	0	HMGN2	1.70888426634901e-126	1.50526193808938	0.936	0.664	5.72288251957621e-122	ADAMTS9	4.72226578029451e-65
IER2	5.24607757465042e-126	0.730881552193761	0.788	0.916	1.9201168530978e-121	KLF4	0	0.602609025171594	0.935	0.533	0	GREM1	0	1.56833678665306	0.801	0.232	0	ANGPT1	0	0.606397362429345	0.487	0.199	0	FEN1	7.35046905730471e-188	0.838789190733937	0.728	0.098	2.6903451796641e-183	POSTN	8.20150716584596e-127	1.46811489415539	0.617	0.53	2.74660273477015e-122	GPATCH4	0	1.15710272389266	0.722	0.176	0	DUT	2.98424319042122e-118	1.24171977689758	0.699	0.287	9.99393202040164e-114	MALAT1	1.18306408739161e-64
EGR1	9.81244437175865e-118	0.739902114023449	0.787	0.892	3.59145276450738e-113	TXN	0	0.728239366978317	0.989	0.895	0	TPM1	0	1.11150277216432	0.986	0.918	0	PTK2	0	0.93508819609118	0.724	0.461	0	CENPW	2.48780353846063e-186	1.2295651049487	0.908	0.173	9.10560973111977e-182	ITM2C	1.81833389562028e-126	0.900158633803204	0.345	0.188	6.08941838304276e-122	EIF4A1	0	1.05569963680276	0.993	0.808	0	DTYMK	4.47869796295903e-118	0.612860375712792	0.376	0.084	1.49987116081535e-113	ID4	1.82906466974779e-64
CXCL14	3.13628854945582e-07	0.992775515424916	0.466	0.473	0.0114791297198632	PAPPA	0	0.924261681923729	0.749	0.271	0	ITGA11	0	0.944829817228815	0.757	0.214	0	PTP4A3	0	1.92209151265861	0.778	0.094	0	HMGB3	8.36516966841647e-170	1.18652651376257	0.879	0.171	3.06173575033711e-165	PFDN5	5.10732362436322e-126	0.747764065130462	0.771	0.845	1.710391608563e-121	S100A11	0	1.1013332649362	0.976	0.743	0	MCM7	6.74255361820954e-113	0.702635659526853	0.565	0.182	2.25801378120219e-108	MYADM	6.95285057511397e-64
						ARPC5L	0	0.614114560070897	0.86	0.414	0	PKM	0	0.672524034593846	0.983	0.92	0	LURAP1L	0	0.787790466901793	0.593	0.202	0	BRCA2	2.31302592995084e-169	0.634528801628785	0.671	0.085	8.46590620621305e-165	SH3BGRL	3.8945634266977e-125	0.817082756497981	0.322	0.162	1.30425034596679e-120	CCT3	0	1.03581130475824	0.892	0.422	0	CKS2	2.65124910130824e-112	1.00253069817392	0.675	0.259	8.87876811537117e-108	ROCK2	1.0279334475406e-63
						PTGDS	0	1.33148923299054	0.894	0.494	0	LOXL1	0	0.837394464127042	0.857	0.562	0	TPM2	0	1.3838367776531	0.99	0.961	0	EZH2	1.79945411728848e-155	0.63205780517733	0.647	0.087	6.58618201468758e-151	NR2F1	1.95063043819701e-121	1.02670016074424	0.392	0.236	6.53246627447796e-117	TGFBR2	0	0.694361759236627	0.558	0.173	0	TMSB15A	1.34242689045126e-111	0.745161824446959	0.371	0.084	4.49565341343221e-107	ITGA1	1.39626498688192e-63
						TUBB4B	0	0.734224110684627	0.965	0.759	0	ISLR	0	0.605030347921603	0.948	0.785	0	TLN1	0	0.760143411998784	0.865	0.821	0	GGH	1.47474876621218e-151	1.30869046008427	0.931	0.227	5.39772795921318e-147	MFAP4	2.2805824540302e-121	0.833053087584603	0.278	0.123	7.63744258030172e-117	SNHG16	0	0.756996744075903	0.706	0.339	0	CCDC34	6.17603175775396e-110	0.640898105461445	0.299	0.057	2.06829127535422e-105	FAM241A	3.62005401780453e-63
						PFKP	0	0.594011117178735	0.729	0.223	0	HCFC1R1	0	0.669241740467547	0.943	0.779	0	S1PR3	0	0.7853774109777	0.545	0.232	0	SMC2	1.10980753326242e-149	1.19041339084575	0.919	0.216	4.06200655249379e-145	MAGED2	6.26973749987531e-121	0.938945110468004	0.467	0.348	2.09967239133324e-116	TKT	0	0.734695605193732	0.609	0.177	0	CEP135	2.86501277854124e-109	0.630737926712861	0.462	0.127	9.59464129405674e-105	B3GNT2	1.59869754101659e-62
						KLF6	0	1.30012029033596	0.953	0.754	0	IL32	0	1.04480860851991	0.94	0.668	0	STOM	0	0.939383668109469	0.903	0.756	0	HELLS	5.61606443107043e-141	0.833459759077187	0.688	0.109	2.05553574241609e-136	COMMD6	6.59008740593786e-121	0.899365716560313	0.512	0.42	2.20695437137453e-116	ANXA5	0	1.26165339503009	0.99	0.734	0	NUCKS1	3.47513850059149e-96	1.04634205234902	0.95	0.719	1.16378913246308e-91	GPR176	1.07189120826158e-61
						CELF2	0	0.630806080225458	0.789	0.234	0	MMP2	0	0.59922824786159	0.985	0.844	0	OLFML2A	0	0.916045446601708	0.462	0.038	0	NDC80	4.85750957387351e-138	0.888378454232366	0.694	0.114	1.77789707913344e-133	NR4A1	3.01078991721376e-117	1.21094349219688	0.367	0.213	1.00828343537572e-112	ABCE1	0	0.846430063942156	0.846	0.345	0	DEK	3.72512229204052e-94	0.950264633146878	0.875	0.615	1.24750620438145e-89	C1orf198	2.44585032223166e-61
						VIM	0	0.669293827832678	1	0.999	0	CDH11	0	0.915804638143402	0.954	0.811	0	NRARP	0	1.37147415167415	0.543	0.114	0	ATAD2	3.13258169024135e-137	1.09944016235044	0.775	0.151	1.14655622444523e-132	HEXIM1	1.4543055243304e-116	1.13058008992832	0.307	0.15	4.87032377043008e-112	VCP	0	0.71284162291672	0.766	0.336	0	FAM111A	3.26304019084787e-91	0.665231088177894	0.397	0.108	1.09275952951304e-86	EMP2	1.18911181351571e-59
						CXCL12	0	1.11209247978752	0.971	0.421	0	CMTM3	0	1.07675115952041	0.932	0.67	0	CCDC3	0	0.912424418552155	0.552	0.089	0	PHF19	3.17834209058478e-131	0.837843440826282	0.827	0.18	1.16330498857494e-126	RARRES2	6.80570387585181e-115	0.887520414959345	0.459	0.334	2.27916217098401e-110	STOML2	0	0.730861171422301	0.657	0.221	0	H2AFV	3.70026272458896e-90	0.851647703017962	0.754	0.392	1.2391809838376e-85	EPAS1	1.8170754884293e-59
						DDX21	0	1.15415972602934	0.961	0.639	0	COL1A1	0	1.27798448499915	0.993	0.981	0	RSU1	0	0.625917814375613	0.738	0.619	0	STMN1	1.31849706390585e-130	2.91208014187183	1	0.411	4.82583110360179e-126	COX7C	6.02742078751655e-113	0.825469986061819	0.662	0.679	2.01852294753142e-108	VDAC2	0	0.730203778720005	0.903	0.491	0	FBXO5	1.58422186018002e-89	0.673127392410121	0.387	0.107	5.30540058755687e-85	CREBRF	2.60229213325075e-59
						RGS10	0	0.608922663221283	0.832	0.329	0	P4HB	0	0.746539334514541	0.992	0.936	0	ITGB1	0	0.639465183929615	0.99	0.989	0	APOLD1	1.04224513164616e-126	0.619849521195535	0.578	0.077	3.8147214063381e-122	TSHZ2	3.15798696366064e-112	0.872773645226702	0.563	0.467	1.05757825426031e-107	DDX21	0	1.07229800286802	0.988	0.599	0	LSM4	3.45343818994757e-87	0.695265225863346	0.435	0.135	1.15652191543154e-82	TUBB4B	5.65977441331763e-59
						LSP1	0	0.764774422974926	0.767	0.16	0	SLC16A3	0	0.655728085450129	0.559	0.176	0	PRKG1	0	0.715082471853642	0.754	0.561	0	BARD1	8.68407380312496e-123	0.63093480205592	0.653	0.107	3.17845785268177e-118	TCEAL7	1.18992538250947e-111	1.05552580684703	0.317	0.168	3.98494111348596e-107	YWHAB	0	1.19781024206025	0.965	0.527	0	TUBB	9.29522378766265e-86	1.21527457011386	0.842	0.558	3.11287749425035e-81	ROCK1	3.22356389826421e-58
						H19	0	1.66493833283696	0.796	0.134	0	MYL12A	0	0.673804020921465	0.984	0.951	0	FAM13C	0	1.38545737614413	0.752	0.193	0	ACAN	5.98778159781769e-117	0.729877521146989	0.37	0.036	2.19158794261725e-112	HMGN3	1.26245920882233e-111	0.726500653425489	0.276	0.126	4.22784964442509e-107	TPM4	0	0.893958593903097	0.89	0.58	0	CBX5	1.27250144074315e-81	0.789219035933491	0.691	0.325	4.26148007490474e-77	MSN	5.27801228660956e-58
						IGF2	0	0.607756121183316	0.579	0.06	0	GALNT1	0	0.671774522983351	0.718	0.555	0	PLAC9	0	0.785069153324484	0.822	0.652	0	MCM7	2.3860896345851e-116	1.11530781870469	0.78	0.175	8.73332667154491e-112	PEG10	8.49189419434812e-110	0.869950483526412	0.541	0.43	2.84385044674524e-105	EEF2	0	0.642749992983974	0.978	0.788	0	USP1	2.14180131105099e-76	0.752199534075203	0.586	0.248	7.17267841057864e-72	CLIC4	9.5060182431609e-58
						SPON1	0	1.01467120671994	0.977	0.615	0	GRP	0	0.596113998643828	0.359	0.061	0	SNCG	0	1.21697287655594	0.415	0.069	0	MCM5	8.07527481298345e-116	0.740503603520961	0.578	0.092	2.95563133430007e-111	KLF4	9.55332686024829e-108	0.802868047006337	0.268	0.121	3.19931363222855e-103	UQCRFS1	0	0.775207581928144	0.816	0.318	0	DNMT1	1.2096300400236e-71	0.743303184750929	0.696	0.348	4.05093004103504e-67	ANKRD12	7.2045990817856e-57
						LDHA	0	0.682803339928032	0.997	0.954	0	CNN2	0	0.721917506738965	0.897	0.642	0	ADIRF	0	3.14044461022309	0.915	0.371	0	ACOT7	1.91441141762121e-111	0.703416149687082	0.763	0.169	7.00693722963538e-107	CIRBP	4.05268454095646e-107	0.815108945894253	0.65	0.662	1.35720352592091e-102	CXCL8	0	2.97172727554817	0.919	0.33	0	LSM5	6.98536123557614e-70	0.641025101267801	0.694	0.338	2.33932762418209e-65	COL4A2	1.19325140957779e-55
						WT1	0	0.63713355863679	0.651	0.08	0	TPM4	0	0.656103625344129	0.992	0.966	0	ACTA2	0	1.85892069496212	0.954	0.846	0	DTYMK	2.4007897969158e-109	1.09857342248868	0.884	0.29	8.78713073569152e-105	ARHGAP29	4.10656410015795e-107	0.788900826723896	0.261	0.114	1.3752472515019e-102	CNBP	0	0.816791555843211	0.929	0.54	0	SMC3	3.56671674395045e-59	0.694435637665764	0.637	0.33	1.19445777038157e-54	OSBPL9	2.22423394944221e-55
						CD44	0	0.695726057505809	0.847	0.438	0	IGFL2	0	2.01701067767685	0.668	0.082	0	PLCE1	0	0.888172008352152	0.539	0.159	0	SMC4	2.6551740108966e-109	1.93875440713658	0.96	0.383	9.71820239728265e-105	KCNQ1OT1	3.03005999270642e-105	1.25384491455302	0.585	0.511	1.01473679095745e-100	SF3B5	0	0.741823841997733	0.861	0.446	0	EZH2	4.75465733375501e-55	0.609093802444555	0.5	0.215	1.59228719450122e-50	TMOD3	5.28323557128499e-55
						FOSL1	0	0.653014563058214	0.64	0.042	0	RCN3	0	0.616689027991402	0.946	0.793	0	PDLIM1	0	0.930227742029721	0.875	0.765	0	H2AFZ	1.08523443588486e-106	2.72162687645931	1	0.87	3.97206655878217e-102	MFAP2	4.02754449880461e-105	0.785277659761156	0.299	0.156	1.34878437720467e-100	YWHAG	0	0.594795179535879	0.801	0.374	0	SYNE2	1.19764371807288e-53	0.612555980023423	0.565	0.256	4.01078904745427e-49	SEPTIN7	1.45899572295021e-54
						CD248	0	1.15513225087245	0.97	0.566	0	RIN2	0	0.793713162963277	0.796	0.421	0	GRK5	0	0.614728055270741	0.455	0.149	0	LMNB2	6.0937329012815e-104	0.716058975992514	0.775	0.186	2.23036717919804e-99	HSPB1	6.07048490628888e-105	1.17760789484108	0.679	0.662	2.03294469026708e-100	PGAM1	0	0.686238846869203	0.641	0.213	0	PSIP1	4.75513152131652e-53	0.730436883104584	0.529	0.24	1.59244599517369e-48	AKAP13	3.43447171595137e-54
						CLCF1	0	0.67045859985498	0.669	0.065	0	CST7	0	0.58939293466495	0.334	0.01	0	IFITM2	0	0.844927521496519	0.988	0.962	0	TUBA1B	1.51430463928633e-103	2.43392624574791	1	0.953	5.54250641025191e-99	FSTL1	5.68106024330607e-104	0.889335345909585	0.612	0.601	1.90253026488077e-99	RSL1D1	0	0.988468277701569	0.949	0.539	0	RAD21	8.24241226917219e-52	0.694617915642325	0.756	0.474	2.76030144482307e-47	CSRP1	7.25618507264809e-54
						MRGPRF	0	0.936048678719227	0.867	0.341	0	CTSZ	0	0.706230849320041	0.938	0.783	0	CD151	0	1.02974432402608	0.933	0.892	0	HMGB1	3.99836437514318e-100	1.59012674233793	1	0.991	1.46344134494616e-95	PNRC1	1.9990208565221e-103	0.934442728792452	0.582	0.508	6.69452094640687e-99	CYCS	0	0.804478585103027	0.915	0.512	0	ARL6IP1	7.04753948846e-48	0.884810563087868	0.689	0.393	2.36015049929037e-43	TSPO	1.09004675189126e-53
						PDGFD	0	0.66360350233774	0.79	0.207	0	PTTG1IP	0	0.598223450899949	0.942	0.827	0	PHLDA2	0	1.03492462808036	0.633	0.377	0	HIST1H1A	3.42926423332246e-99	0.669474048495346	0.393	0.048	1.25514500203835e-94	FKBP7	3.53562314224175e-103	0.775793884138452	0.278	0.14	1.18404483410534e-98	CFL1	0	0.757577305446208	0.947	0.694	0	ANP32B	5.62718061033486e-45	0.642390383135804	0.84	0.643	1.88448651459504e-40	MT2A	2.9240707738559e-53
						NNMT	0	0.921982929114088	0.997	0.95	0	MMP11	0	3.18270947763711	0.919	0.405	0	CAVIN3	0	0.971398436319721	0.926	0.866	0	SAC3D1	1.23462375843988e-98	0.78035598694009	0.734	0.175	4.51884641826579e-94	IGFBP5	1.59528816749728e-102	1.13597828414644	0.325	0.174	5.34246054413163e-98	EIF1AX	0	0.947070053720053	0.971	0.641	0	RANBP1	3.43131306373419e-44	0.649821763395336	0.758	0.499	1.14911243191394e-39	JUND	5.77816627646782e-53
						OAF	0	1.24658415666218	0.973	0.631	0	MIF	0	0.660069845208598	0.991	0.982	0	MRVI1	0	0.702226502483371	0.627	0.317	0	DNAJC9	1.20414400162754e-95	0.776296305803229	0.775	0.199	4.40728746035694e-91	TSC22D1	1.31190913815074e-101	0.86475487265637	0.406	0.262	4.39345251275303e-97	TOMM20	0	0.669596930954647	0.905	0.54	0	PTN	7.58364160930234e-41	0.895902236272165	0.804	0.546	2.53968573853926e-36	KLF5	1.17235322426873e-52
						MFAP5	0	1.1850518045586	0.833	0.338	0	TIMP3	0	1.29891594984839	0.955	0.865	0	CD59	0	0.878358093177222	0.955	0.947	0	OLFML2A	2.79149296589688e-95	0.717705019125561	0.543	0.089	1.02171434044792e-90	HSPA8	1.33704183187062e-96	0.89030207225682	0.734	0.761	4.47761939075152e-92	GNG5	0	0.688105625971513	0.897	0.537	0	S100A10	1.75273002160238e-38	0.603685362146607	0.582	0.316	5.8697175693442e-34	MYL9	1.21452785320154e-51
						YBX3	0	0.608656255027558	0.993	0.923	0	LGALS1	0	1.21766494969752	0.998	0.991	0	C11orf96	0	1.34487521063308	0.949	0.808	0	CKS2	3.41069694468937e-95	1.43883873927273	0.873	0.28	1.24834918872575e-90	ALKBH7	1.69349201202235e-94	0.704460908975494	0.256	0.126	5.67133539906164e-90	SRP72	0	0.649429404848552	0.786	0.375	0	CALM3	8.28221379886056e-37	0.587189717667367	0.476	0.24	2.77363057910041e-32	LBH	1.25054211441287e-51
						GPRC5A	0	1.31066738861368	0.88	0.192	0	CD99	0	1.12181209823661	0.994	0.973	0	FADS3	0	0.698081407901288	0.612	0.397	0	ITGA4	2.49779529933945e-93	0.656090484943098	0.63	0.124	9.14218057511233e-89	IFITM2	2.28149862683594e-91	0.861953596234304	0.472	0.374	7.64051075141087e-87	DRAP1	0	0.885631144276228	0.802	0.373	0	UBE2S	2.01982959068661e-35	0.621079625841939	0.682	0.421	6.76420731625039e-31	SLMAP	1.60667153543354e-51
						EMP1	0	2.56190099596633	0.988	0.763	0	MXRA5	0	0.946784461202707	0.902	0.628	0	MALAT1	0	0.647011279471338	0.987	0.976	0	GMNN	6.17627474290251e-92	0.865718791850335	0.792	0.225	2.26057831864975e-87	LY6E	1.53349172035198e-90	0.851588126716563	0.352	0.234	5.13551042228675e-86	TOMM5	0	1.13350471059689	0.84	0.357	0	TUBB4B	1.23893316120934e-34	0.778568485609539	0.763	0.579	4.14906326357396e-30	VASP	2.33471649664135e-51
						MGP	0	0.719743226018153	0.999	0.965	0	PGK1	0	0.678414609269254	0.918	0.823	0	ARHGEF17	0	0.746807647631025	0.606	0.29	0	GJC1	2.35788422148572e-88	0.737422297826401	0.659	0.136	8.63009203905989e-84	FLRT2	4.37969848471807e-89	0.840652997505519	0.325	0.197	1.46671722554723e-84	SOX11	0	1.29090408859653	0.795	0.323	0	TNC	5.81083020788725e-33	0.731184820252565	0.397	0.193	1.94598892831936e-28	COL4A1	5.44929763758077e-51
						MGST1	0	1.42530534192315	0.947	0.304	0	RPS4Y1	0	1.03204722650588	0.432	0.118	0	TRPC6	0	0.742409593000829	0.447	0.03	0	CCDC34	4.174939491005e-88	0.755558859796512	0.821	0.225	1.52806960310274e-83	NFIA	7.73559565936929e-88	0.813792785625464	0.379	0.256	2.59057363036618e-83	TUFM	0	0.794245554515377	0.705	0.231	0	IER3	1.04447336912039e-29	0.87535501098195	0.675	0.458	3.49783686584726e-25	CYSTM1	1.1038415254346e-50
						TUBA1C	0	1.11403805650292	0.94	0.654	0	PDLIM3	1.44102487020384e-302	0.589817521839529	0.905	0.729	5.27429512743309e-298	GUCY1A2	0	0.806972019235843	0.465	0.167	0	COX4I2	9.7206753984346e-88	0.680536179297206	0.468	0.069	3.55786440258105e-83	DDAH2	4.13214305061735e-87	0.744514293238657	0.377	0.257	1.38381338622124e-82	PUF60	0	0.793139764871633	0.689	0.208	0	NEAT1	3.69322787211178e-28	0.612809165670224	0.72	0.49	1.23682508209151e-23	DSTN	1.12813905343765e-50
						LIMA1	0	0.953913940789785	0.985	0.754	0	TAGLN	4.11072098231048e-286	0.601137638287336	0.972	0.92	1.50456498673546e-281	CRYAB	0	0.899866038918658	0.724	0.551	0	LSM4	9.88579858339641e-88	1.11624254439318	0.954	0.483	3.61830113950892e-83	COL5A2	2.90167467330192e-86	0.825016218917956	0.637	0.643	9.71741831342081e-82	DCTPP1	0	0.802331861848388	0.516	0.105	0	MT2A	9.56907053129329e-26	0.787203224624959	0.479	0.278	3.20458603022481e-21	C11orf96	1.55068205252672e-50
						IGFBP6	0	1.13846262904954	0.93	0.681	0	COMP	8.27925392954307e-261	0.795710744610582	0.583	0.36	3.03028973075206e-256	TAGLN	0	1.54739020191199	0.968	0.925	0	RRM1	1.57458705764524e-87	1.05656902614155	0.85	0.297	5.76314608968733e-83	TRA2A	3.58875972793667e-86	1.16218025427767	0.538	0.53	1.20183974528871e-81	NPM1	0	0.852088109579793	0.995	0.927	0	RARRES2	6.65339360535157e-21	0.676887114268802	0.574	0.384	2.22815498449619e-16	CFL2	7.76965416172387e-49
						ITGA5	0	1.29875988964989	0.838	0.297	0	GAPDH	3.25858622435232e-244	0.585025278857956	0.997	0.994	1.19267514397519e-239	MCAM	0	2.98589259813517	0.902	0.068	0	NUDT1	3.10594540470764e-87	0.822753364845316	0.908	0.356	1.13680707757704e-82	PIK3R1	4.07066862315795e-86	0.953041105409784	0.346	0.226	1.36322621520937e-81	ANXA2	0	1.12456814448196	0.941	0.498	0	MEG8	2.09112203758063e-16	0.692477862394824	0.674	0.504	7.00295859165377e-12	MYL6	8.00874425662192e-49
						CD63	0	0.672573107422297	1	0.997	0	HSPA5	1.1848243522744e-235	0.960388748229395	0.978	0.931	4.33657561175951e-231	ESAM	0	1.07599447468728	0.609	0.011	0	CSPG4	7.19525153487072e-87	0.739265362740482	0.538	0.098	2.63353401427803e-82	HES1	9.36460889184255e-86	1.52280654025303	0.458	0.366	3.13611387178915e-81	TMED9	0	0.639181264245734	0.728	0.32	0	SLC22A1	5.7601281302209e-15	0.736628072248215	0.28	0.158	1.92900930952968e-10	CAMK2N1	4.59494986044591e-48
						SRGAP1	0	1.11194853462613	0.906	0.393	0	IFI6	2.81866768812079e-200	0.782488735793667	0.782	0.689	1.03166056052909e-195	ETS1	0	0.759772042132501	0.667	0.487	0	PHGDH	7.89684278062837e-87	0.774577050636913	0.792	0.222	2.89032342613779e-82	EGFL6	2.21206296704846e-85	1.02991124953456	0.352	0.236	7.40797767034859e-81	PSMD13	0	0.589192130706903	0.634	0.223	0	TUBB3	1.41714657819025e-14	0.789463310737464	0.321	0.185	4.74588217570133e-10	EIF4G2	3.05171883826886e-47
						CCT2	0	0.673102631983658	0.952	0.689	0							A2M	0	1.5258835282561	0.985	0.628	0	FBXO5	2.93214569297612e-85	0.630703016754739	0.566	0.113	1.07319464508619e-80	LAMB1	1.03509166309041e-84	0.913898520316051	0.424	0.334	3.46641847052349e-80	UBE2L3	0	0.65329442835737	0.804	0.364	0							FLNC	9.41717678021719e-47
						EEA1	0	0.589686055284408	0.952	0.67	0							APOLD1	0	0.697129706901183	0.382	0.036	0	HMGN2	2.78502395460915e-84	1.97173606026006	1	0.91	1.0193466176265e-79	HSPB6	5.06284846010354e-84	0.784507968254577	0.325	0.203	1.69549732080407e-79	PTMA	0	0.644713607597412	0.997	0.954	0							BIRC2	1.08278499504606e-46
						HELLPAR	0	1.35918756496566	0.875	0.177	0							ARHGDIB	0	1.47333155390722	0.616	0.231	0	H2AFV	2.46144327512993e-83	1.42090008455931	0.988	0.721	9.00912853130306e-79	DPT	7.5756486558285e-84	0.972100867391465	0.304	0.176	2.53700897835041e-79	TCEA1	0	0.671280460895324	0.794	0.378	0							DLC1	1.86027802582243e-46
						IGF1	0	2.94519964731514	0.986	0.385	0							EPS8	0	1.24573330279218	0.933	0.779	0	RPA3	9.81406233668364e-82	0.979344936940531	0.942	0.415	3.59204495584958e-77	BST2	1.17681716379176e-81	0.778873556407457	0.344	0.225	3.94104299982222e-77	JPT1	0	0.698244047233407	0.605	0.213	0							LYST	1.90193721224855e-46
						CKAP4	0	0.662640911349795	0.945	0.632	0							RERGL	0	1.03202773568992	0.297	0.006	0	MZT1	2.59234238032544e-81	0.779273280627048	0.821	0.254	9.48823234622915e-77	TTC3	4.48889658677179e-81	0.875024000623894	0.516	0.48	1.50328657794401e-76	PPIA	0	0.714034059256781	0.985	0.827	0							DGKH	7.62816668087507e-46
						RAN	0	0.621664635315465	0.985	0.875	0							PDE3A	0	0.700709842391814	0.613	0.305	0	SKA2	4.80104155598007e-81	0.991300706410955	0.931	0.391	1.75722921990426e-76	ZFP36L1	5.13174108685446e-81	0.724673643595072	0.675	0.658	1.71856877257669e-76	HNRNPAB	0	1.26093751585254	0.953	0.5	0							ACTA2	3.07975887463927e-45
						MEDAG	0	2.26081285851117	0.913	0.18	0							KCNJ8	0	1.09989337434892	0.56	0.336	0	HMGB2	1.19290479898686e-80	2.1947889646516	0.919	0.496	4.36615085477181e-76	TOB1	6.57592291117475e-79	0.698033639049105	0.252	0.128	2.20221082372331e-74	CDC42SE1	0	0.606766235224475	0.614	0.209	0							CALM1	3.14911286079784e-45
						RGCC	0	2.10435519073403	0.845	0.313	0							KRT18	0	1.03947323460326	0.477	0.181	0	CDCA4	1.11329579188607e-79	0.625958795557376	0.671	0.167	4.0747739278822e-75	NID1	2.48902016016595e-78	0.840260116310985	0.542	0.507	8.33547961437976e-74	SFT2D1	0	0.620934614860432	0.622	0.209	0							AXL	3.61476453761885e-45
						TPT1	0	0.595088888890945	1	0.997	0							ATP5MC2	0	0.661135241316805	0.969	0.954	0	CKS1B	5.53704519930065e-79	1.12632982002035	0.867	0.354	2.02661391339603e-74	KCTD12	2.0550350115608e-77	0.785774803278662	0.252	0.134	6.88210675021597e-73	ABCF1	0	0.756585784843389	0.838	0.366	0							THBS1	7.35249593725749e-45
						NFKBIA	0	0.647780744046119	0.97	0.766	0							ITGA7	0	0.918858786069871	0.563	0.071	0	ESAM	1.46204610732819e-78	0.625520125586081	0.486	0.084	5.35123495743191e-74	ID2	3.04612639992561e-75	1.082225989759	0.427	0.32	1.02011727007109e-70	ITPRIPL2	0	1.25728624614698	0.819	0.271	0							SEMA6D	8.42764388736094e-45
						FRMD6	0	0.902611060575618	0.912	0.567	0							MYL6	0	0.867546505671836	0.998	0.996	0	TUBB	2.45246248869157e-78	1.99064693157598	1	0.956	8.97625795486e-74	NOVA1	1.66149952166937e-74	0.79969136821534	0.328	0.213	5.56419574811855e-70	RNPS1	0	0.759212564263544	0.854	0.39	0							SOCS2	2.45386452742161e-44
						GNPNAT1	0	0.617935975291699	0.756	0.271	0							NDUFA4L2	0	3.44397585547381	0.83	0.083	0	CDKN2D	2.61420824786494e-77	1.15086062363082	0.618	0.15	9.56826360801046e-73	FCGRT	2.81763561866891e-74	0.850659460447151	0.426	0.358	9.43597992336031e-70	VDAC1	0	1.04414055800555	0.897	0.405	0							MYO6	5.29073359766879e-44
						FERMT2	0	0.613789416588183	0.955	0.724	0							AVPR1A	0	0.815636085655976	0.436	0.01	0	RPL39L	3.7288648814151e-76	0.605119194061702	0.832	0.239	1.36480183524674e-71	LHFPL6	5.32560834108875e-74	0.75550798071758	0.535	0.509	1.78349297734721e-69	CSNK1E	0	0.721368899824596	0.794	0.336	0							KLF6	9.3216905529429e-44
						HIF1A	0	0.630172363958752	0.956	0.738	0							CPM	0	0.619570006420198	0.346	0.09	0	TUBG1	7.61651871023871e-76	0.638469405499136	0.694	0.191	2.78772201313447e-71	PDGFRB	6.12270375953022e-74	0.772791738084271	0.281	0.162	2.05043226202907e-69	MIF	0	0.819737455402133	0.922	0.615	0							PAM	9.96306624882108e-44
						SERPINA3	0	0.64647841124338	0.657	0.222	0							PHLDA1	0	0.971475593510885	0.762	0.584	0	PFN1	1.32024678239289e-75	1.2438362444397	1	0.978	4.83223524823623e-71	ID4	4.31011795272885e-73	0.704708071600135	0.394	0.28	1.44341540118937e-68	MRPL20	0	0.90461784912883	0.71	0.221	0							HIPK2	1.06139142265554e-43
						BDKRB1	0	0.885152041464999	0.486	0.043	0							CSRP2	0	2.60158574604811	0.921	0.396	0	PTN	7.16327557199383e-75	1.25894570844237	0.873	0.332	2.62183049210546e-70	MT-ND2	6.7471295672377e-73	0.601505980589311	0.952	0.974	2.25954622077223e-68	NME2	0	1.04564866215201	0.83	0.585	0							NFIL3	2.03801164983816e-43
						THBS1	0	1.40775545389583	0.976	0.798	0							PPP1R12A	0	0.982220350681976	0.9	0.803	0	GJA4	1.80205220769721e-73	0.819730394423515	0.514	0.096	6.59569128539254e-69	INTS6	2.51351632685427e-72	1.15484040093794	0.37	0.272	8.41751482700227e-68	PRKDC	0	0.597367646693353	0.645	0.239	0							RRAD	2.840346408573e-43
						FBN1	0	0.925203744746535	0.99	0.823	0							BTG1	0	0.756546928020497	0.918	0.871	0	RAN	8.38818441779165e-73	1.19946812831709	1	0.901	3.07015937875592e-68	PPDPF	1.11148168638263e-71	0.844637168490729	0.474	0.425	3.72224101952679e-67	MIR100HG	0	1.00152461989788	0.73	0.387	0							ALCAM	8.94890579763775e-43
						FGF7	0	1.01653773491238	0.953	0.583	0							NUDT4	0	1.05649501535932	0.782	0.582	0	PPIA	8.96793707791619e-71	1.04540188952897	1	0.978	3.2823546498881e-66	IGFBP2	3.35099903261292e-70	0.86748462383942	0.36	0.255	1.12221606603174e-65	TNFRSF12A	0	0.796577090563456	0.9	0.395	0							ATP2B4	1.03905379043001e-42
						ANXA2	0	1.42069898273235	0.991	0.882	0							NTN4	0	0.588643540311214	0.362	0.106	0	SPDL1	2.50123741137403e-70	0.600850349422426	0.705	0.196	9.1547790493701e-66	MT-ND3	4.06139455463751e-70	0.586968081421062	0.98	0.995	1.36012042240256e-65	SYPL1	0	0.779865314050373	0.733	0.278	0							PNP	2.33063841625826e-42
						CILP	0	1.04497091709718	0.725	0.142	0							COX6A1	0	0.605890369596511	0.955	0.94	0	ANAPC11	2.5381816892662e-69	0.896510215742801	0.994	0.856	9.28999880088322e-65	LIMA1	2.46701593057107e-68	0.905704473794472	0.472	0.405	8.26178964988946e-64	STRAP	0	0.843016612197191	0.919	0.475	0							LIMS1	5.78910574914136e-42
						CTSH	0	0.62949391322844	0.795	0.373	0							RASL11A	0	0.875224579349433	0.562	0.161	0	TMEM106C	2.57574406342931e-69	1.18946823262599	0.884	0.412	9.42748084655763e-65	MT-ND5	4.00268620641473e-68	0.681303237601424	0.879	0.937	1.34045958366623e-63	GCLM	0	0.702329126925717	0.768	0.315	0							ACTN4	9.92614601444176e-42
						RPS17	0	0.689438911058836	0.993	0.933	0							LHFPL6	0	1.08244073810615	0.934	0.898	0	TMPO	8.05363323001292e-69	0.993046199055449	0.809	0.296	2.94771029851703e-64	S100A6	1.7708953303251e-67	0.733285717813555	0.59	0.556	5.93055137172572e-63	CD44	0	1.65166412196982	0.723	0.155	0							DUSP14	1.3788064163532e-41
						ALDH1A3	0	1.35459540819424	0.833	0.42	0							COL4A1	0	2.35778928079658	0.919	0.702	0	HIGD1B	6.73358728738549e-68	0.769374478858734	0.451	0.079	2.46456028305596e-63	ZNF106	5.8053062330028e-67	0.90508429740959	0.373	0.286	1.94413900437031e-62	RAI14	0	1.42510694530938	0.821	0.208	0							MAP1B	3.04991333727901e-41
						TNFRSF12A	0	1.88265503137661	0.928	0.446	0							COL4A2	0	1.92695417257563	0.961	0.808	0	KIF22	1.13575942192544e-67	0.864876768597438	0.821	0.294	4.1569930601893e-63	MGST3	1.28838952150184e-66	0.648638687478146	0.438	0.355	4.31468766855751e-62	MRTO4	0	1.26775205353001	0.864	0.245	0							PLS3	4.35950685830897e-41
						VASN	0	0.607968187554604	0.874	0.528	0							ARHGEF7	0	0.709355275650926	0.571	0.308	0	YBX1	1.28879330207093e-67	0.916589051278007	1	0.975	4.7171123649098e-63	CLEC11A	1.92590549711632e-66	0.785467559424051	0.349	0.259	6.44966491929284e-62	YBX3	0	0.94833677652707	0.934	0.515	0							ATF3	7.78375454429757e-41
						C16orf89	0	0.801215864364321	0.797	0.136	0							CHURC1	0	0.604242932483428	0.882	0.871	0	MCM3	2.62605991891587e-66	0.755922630683069	0.699	0.219	9.61164190922397e-62	RSRP1	1.93048490705634e-65	0.983362907120874	0.417	0.344	6.46500090524096e-61	MTHFD2	0	1.19253203838228	0.774	0.219	0							SQLE	1.06648218085203e-40
						GSPT1	0	0.755177300388726	0.922	0.518	0							PGF	0	1.32320742915496	0.689	0.198	0	PCNA	3.85825426866217e-66	1.29405660098674	0.832	0.365	1.41215964487304e-61	THY1	5.67960349256385e-63	0.776925309710464	0.413	0.323	1.90204241362471e-58	RRP15	0	0.729841173421835	0.744	0.276	0							KMT2E	1.18474979821801e-40
						MT2A	0	2.38798021731115	0.981	0.889	0							CLMN	0	0.774854725091842	0.63	0.236	0	CFL1	6.48548205032691e-66	0.937315998633304	1	0.979	2.37375128524015e-61	ZEB2	2.80083588259393e-62	0.687709459276884	0.591	0.592	9.37971928721881e-58	CXCL2	0	1.98660984738564	0.807	0.304	0							RNF152	3.03968710196099e-40
						MT1E	0	1.77831859698541	0.914	0.681	0							CRIP2	0	1.68512725950921	0.914	0.594	0	DEK	3.69565847915641e-65	1.17777796889958	0.983	0.87	1.35264795995604e-60	PSIP1	6.11942942259906e-60	0.607715560140537	0.308	0.208	2.0493357193342e-55	NUDC	0	1.16841102277887	0.899	0.411	0							CCL3	3.67928355817614e-40
						MT1M	0	0.81806652076174	0.61	0.221	0							CRIP1	0	3.13870942717718	0.937	0.361	0	IDH2	3.58335299456573e-64	0.888287445897338	0.913	0.421	1.311543029541e-59	MMP2	1.1632953878596e-58	0.785905246528687	0.354	0.275	3.895759924403e-54	HMOX1	0	1.38128847442773	0.565	0.159	0							TUBA1A	7.44330827293571e-40
						MT1A	0	0.815994814044175	0.525	0.097	0							B2M	0	0.620989843344417	0.999	1	0	COX8A	2.76410797519191e-63	0.983688565578732	0.988	0.909	1.01169115999999e-58	TAF7	4.10528290821198e-58	0.727600211009723	0.686	0.784	1.37481819313111e-53	EIF3D	0	0.736727481947821	0.795	0.345	0							LRRFIP1	1.39043075284766e-39
						MT1X	0	1.38810422868992	0.885	0.542	0							OAZ2	0	0.867059127774162	0.7	0.495	0	RANBP1	3.06552067163594e-63	1.11846304813609	0.948	0.748	1.12201122102547e-58	GABARAP	1.33300067218586e-55	0.742236744656964	0.539	0.547	4.46408595108324e-51	HM13	0	0.854967139181596	0.68	0.22	0							DOK5	2.02431770020799e-39
						COTL1	0	0.734445831553119	0.876	0.337	0							RASL12	0	0.735089500070101	0.631	0.317	0	SNRPB	3.35859143773294e-63	0.931645593545029	0.983	0.764	1.22927805212463e-58	PRDX2	1.12460787055526e-52	0.632302494026506	0.34	0.255	3.76619929770252e-48	PSMD7	0	0.813888267634422	0.857	0.371	0							MBNL1	5.42583908655718e-39
						ZNF469	0	0.625561364053035	0.675	0.117	0							CSPG4	0	0.831120007418376	0.467	0.048	0	MCAM	1.16610738453161e-62	1.54081796919965	0.624	0.169	4.26806963812414e-58	PHPT1	1.31917227156546e-52	0.793892936885636	0.378	0.322	4.41777602024558e-48	GSPT1	0	1.03086426693372	0.924	0.42	0							MAP1LC3A	5.84058543362113e-39
						CYBA	0	0.644966811712256	0.98	0.679	0							LINGO1	0	0.609753268313129	0.41	0.034	0	HINT1	3.08379137778731e-62	0.845382916903205	1	0.941	1.12869848218393e-57	ADD3	5.67374312896439e-52	0.664509805124171	0.37	0.296	1.90007983645889e-47	TFPI2	0	1.8776015281744	0.893	0.33	0							KRT18	1.10198988147835e-38
						TUBB3	0	0.696026418687208	0.827	0.514	0							MFGE8	0	1.26058906036882	0.958	0.894	0	JPT1	4.80193640059722e-61	1.25511392148958	0.919	0.517	1.75755674198259e-56	IGFBP4	1.58663049524293e-50	0.668096997076522	0.32	0.24	5.31346686551905e-46	EIF3B	0	0.829822845764897	0.709	0.218	0							OSBPL1A	1.40650218390084e-38
						SERPINF1	0	0.748683164486025	0.999	0.945	0							SLCO3A1	0	0.637689856540756	0.609	0.392	0	WDR34	9.67415409915132e-61	0.661329256558834	0.751	0.268	3.54083714183037e-56	BGN	1.6750148393682e-50	0.846748644388319	0.444	0.397	5.60945719556016e-46	BAG1	0	0.793032781934403	0.725	0.266	0							RASAL2	2.86747902254771e-38
						EIF4A1	0	1.05729690330927	0.997	0.954	0							NR2F2	0	1.08656187165653	0.948	0.817	0	DUT	2.07857768365535e-60	1.51636364831828	0.988	0.842	7.60780217994694e-56	ADAMTS1	4.24525613385688e-50	0.74302184428699	0.335	0.237	1.42169382666733e-45	TFAM	0	0.719788781264534	0.76	0.31	0							KIDINS220	6.06990703668395e-38
						MAP2K3	0	0.603322222726789	0.76	0.254	0							SYNM	0	0.588410733195905	0.361	0.075	0	DNMT1	8.66825266361793e-60	0.764245877224723	0.861	0.375	3.1726671574108e-55	PDGFRA	6.95869267530291e-50	0.720209033127003	0.349	0.267	2.33039659003219e-45	C1QBP	0	1.49567455347984	0.885	0.284	0							MYH9	6.09300539169353e-38
						CCL2	0	1.144114396763	0.604	0.256	0							MYH11	0	2.53010583613527	0.637	0.116	0	ADAMTS9	1.23760729020526e-59	0.81479109695278	0.462	0.099	4.52976644288028e-55	LTBP4	1.30288364290317e-48	0.728819015068612	0.338	0.267	4.36322703171843e-44	CCL2	0	1.8625845796366	0.806	0.488	0							PNRC1	7.51768721814356e-38
						IGFBP4	0	1.18309176902189	0.999	0.988	0							TGFB1I1	0	0.77494847494735	0.864	0.753	0	SAE1	2.97550050604683e-59	0.752656313812673	0.85	0.383	1.0890629402182e-54	HSPE1	2.6284580570673e-48	1.25268928777047	0.808	0.925	8.80244318731269e-44	LRRC59	0	1.34337363495132	0.828	0.234	0							YPEL5	1.26655628026467e-37
						NGFR	0	0.587921158706646	0.66	0.097	0							TPPP3	0	0.978283185844314	0.543	0.194	0	GAPDH	3.40909087388887e-59	1.22906534693609	1	0.994	1.24776135075207e-54	MBNL2	3.196814032474e-48	0.608777307837895	0.299	0.211	1.07058105133522e-43	TMEM33	0	0.727874648855432	0.58	0.144	0							CREB3L2	1.3483956689943e-37
						LRRC59	0	0.659405414604621	0.901	0.513	0							ZFHX3	0	1.1412025180375	0.757	0.523	0	CENPX	5.31403728838185e-59	0.818864593287716	0.879	0.412	1.94499078792064e-54	ZFP36	1.8713268802588e-47	1.27268839354292	0.458	0.436	6.2668865892987e-43	NFKB1	0	0.671856204023888	0.837	0.371	0							MYLIP	2.10416325675071e-37
						NME1	0	0.66460673198029	0.91	0.562	0							WFDC1	0	0.911802722714493	0.372	0.041	0	KPNA2	9.08921722598575e-59	1.32297385621057	0.838	0.363	3.32674439688305e-54	MTRNR2L12	2.22330137941096e-47	0.85235692928415	0.534	0.54	7.44561398950935e-43	CPSF6	0	0.638067856120962	0.627	0.236	0							HSPA2	2.21150080408474e-37
						SPHK1	0	0.701000397846752	0.872	0.444	0							FOXC2	0	0.594250430404951	0.404	0.045	0	COL5A3	1.42800351367851e-58	0.983509380026462	0.717	0.246	5.22663566041471e-54	ZFP36L2	3.2095898561959e-47	0.652855642338142	0.388	0.315	1.07485954694144e-42	PAK1IP1	0	1.0174978232008	0.794	0.254	0							MIDN	5.24657417014882e-37
						SOCS3	0	0.897385848097271	0.898	0.527	0							ADAP2	0	0.801431867814636	0.461	0.01	0	NUCKS1	1.53359643903098e-57	1.17641210561115	1	0.972	5.6131163264973e-53	CHORDC1	6.1362292607015e-47	1.23574563826412	0.55	0.616	2.05496181711633e-42	VEGFA	0	1.3415991916268	0.813	0.405	0							MIR22HG	8.12332333376577e-37
						METRNL	0	1.24925480712192	0.892	0.27	0							AOC3	0	0.643697095083594	0.528	0.292	0	PARP1	2.50594060271777e-57	0.715990298600942	0.867	0.414	9.17199320000732e-53	CACYBP	1.27724210110905e-46	1.05915151378946	0.529	0.541	4.27735607240411e-42	BRIX1	0	0.621751917919173	0.77	0.334	0							SEPTIN11	2.63858021135727e-36
						COLEC12	0	0.992539005585777	0.95	0.347	0							GJC1	0	1.35625749371259	0.632	0.068	0	SLC25A5	7.4188061601223e-57	1.42541356197908	0.983	0.847	2.71535724266636e-52	CD99	1.92472920522092e-46	0.709322289410868	0.505	0.514	6.44572563536435e-42	EVA1A	0	0.793371185383333	0.588	0.178	0							HBEGF	5.22877363100838e-36
						TUBB6	0	0.929486043987276	0.941	0.609	0							HIGD1B	0	1.91156031952907	0.574	0.011	0	IKBIP	8.07801817251483e-56	0.90339042376544	0.954	0.615	2.95663543132215e-51	SYNE2	2.4073998946362e-46	0.736491526095114	0.315	0.233	8.06214150714718e-42	IL1R1	0	1.12442207555692	0.861	0.355	0							SLC2A3	5.57123684137939e-36
						NFATC1	0	0.676141637159792	0.734	0.143	0							SGCA	0	0.675830347765468	0.446	0.119	0	BANF1	2.48372386322734e-55	0.825029811599402	0.971	0.821	9.09067771179838e-51	IER2	5.85132607393343e-45	1.04977716179509	0.699	0.846	1.95955058889957e-40	IL1RL1	0	1.82103601448643	0.721	0.241	0							TNFRSF12A	7.115553375672e-36
						CFD	0	3.61496066906963	0.96	0.253	0							SEPTIN4	0	1.1039995705312	0.703	0.294	0	DDX39A	3.35816451838263e-55	0.793195816994067	0.861	0.411	1.22912179537323e-50	P4HA1	7.36641400013125e-45	0.655880312917822	0.328	0.263	2.46693838450396e-40	ODC1	0	1.35134949319579	0.87	0.307	0							TOB1	9.67024523525273e-36
						C3	0	1.71529230617712	0.997	0.598	0							TBX2	0	1.23854385701145	0.718	0.265	0	ANP32B	3.87431109855632e-55	0.942484231295341	0.988	0.787	1.4180366051826e-50	RGS2	9.11347769807547e-45	0.717752777676155	0.256	0.17	3.05201254630849e-40	ERRFI1	0	1.05353979719207	0.8	0.344	0							RSF1	1.02025394749731e-35
						ANGPTL4	0	2.40470557217091	0.867	0.193	0							SSTR2	0	0.857659899390907	0.393	0.031	0	LOXL2	1.67204560764286e-54	0.900058008016372	0.896	0.394	6.11985412853362e-50	LAMA4	2.39113982087794e-44	0.639652654132742	0.303	0.225	8.00768814613813e-40	PRRC2C	0	0.645579632152794	0.984	0.757	0							MAFF	1.42439112980164e-35
						JUND	0	1.05485039987182	0.984	0.883	0							GPRC5C	0	0.801793848722454	0.475	0.021	0	PSME2	1.25888841988578e-53	0.941472947056987	0.96	0.7	4.60765750562395e-49	NPC2	2.2944813819915e-43	0.617409462090893	0.292	0.218	7.68398870015135e-39	ALG2	0	0.606211601852463	0.532	0.163	0							FERMT2	1.65752847625085e-35
						HSPB6	0	0.832067821495321	0.967	0.574	0	CST7	0	0.58939293466495	0.334	0.01	0	C1QTNF1	0	1.00490943896478	0.756	0.432	0	WFDC1	2.09244719744767e-53	0.742949488997469	0.399	0.08	7.6585659873782e-49	PLCG2	5.90931438466359e-41	1.6049282372788	0.394	0.352	1.97897029427999e-36	UTP20	0	0.656869342150232	0.528	0.132	0							RTN4	4.3478369028394e-35
						ZFP36	0	0.906111813694823	0.987	0.825	0	CTSZ	0	0.706230849320041	0.938	0.783	0	IMPA2	0	0.600743412861798	0.379	0.131	0	ENPEP	2.62134064643429e-53	0.997164053950868	0.566	0.168	9.59436890001414e-49	WSB1	5.64889258050573e-40	0.640803544609162	0.598	0.678	1.89175763628556e-35	IL13RA2	0	0.941153306580553	0.329	0.042	0							CACUL1	1.00012302944747e-34
						PLAUR	0	0.985874742101803	0.908	0.506	0	PPDPF	0	0.496941724638511	0.987	0.962	0	MAPRE2	0	0.600639351882401	0.576	0.369	0	LSM5	2.9822319468656e-53	0.830242948094003	0.965	0.685	1.09152671487228e-48	DBI	4.11333614962137e-39	0.632040212116563	0.372	0.325	1.3775151431467e-34	NDUFAF4	0	0.61480663097733	0.624	0.214	0							MYLK	1.7664217592512e-34
						APOE	0	1.09312369059148	0.742	0.32	0	TTC3	0	0.422821489913045	0.952	0.88	0	RNF152	0	1.28751600335831	0.688	0.21	0	HNRNPA2B1	2.42724266133348e-52	0.847994172481398	0.994	0.982	8.88395086474668e-48	TMEM59	4.70107453958266e-39	0.61293684147204	0.452	0.446	1.57434285256084e-34	MPHOSPH10	0	0.707584533071092	0.75	0.294	0							KIF5B	3.81499551037141e-34
						EMP3	0	1.06986298706685	0.968	0.737	0	PTTG1IP	0	0.598223450899949	0.942	0.827	0	CCDC102B	0	1.33522739621055	0.643	0.287	0	NASP	1.02679367111604e-51	1.04695533364099	0.942	0.67	3.75816751565182e-47	ATP5PO	1.24150895060846e-38	0.642450853664088	0.362	0.322	4.15768932469268e-34	RIOK1	0	0.763493428612829	0.703	0.234	0							VAMP2	4.02503728004665e-34
						HAS1	0	0.937134401716676	0.415	0.066	0	MMP11	0	3.18270947763711	0.919	0.405	0	NOTCH3	0	2.06807648285445	0.922	0.408	0	AP2S1	1.91261309241378e-51	0.832140628992917	0.983	0.831	7.00035517954368e-47	PIM1	1.83118210258045e-38	1.0797391895297	0.31	0.246	6.13244574333168e-34	LRRFIP1	0	0.806829904862623	0.735	0.269	0							LATS2	4.72236643431478e-34
						MYADM	0	0.971755945069477	0.984	0.888	0	DERL3	0	0.552837888955807	0.307	0.061	0	ISYNA1	0	0.977237302154478	0.652	0.275	0	NDUFA4L2	3.07810658193063e-51	2.20150014383441	0.561	0.174	1.12661779005243e-46	CD81	3.02930525011994e-38	0.676997917968233	0.644	0.727	1.01448403521267e-33	SNRPB	0	0.598028269862693	0.971	0.64	0							CAV2	6.74864785686015e-34
						NOP56	0	0.634532186126536	0.884	0.544	0	MIF	0	0.660069845208598	0.991	0.982	0	UBA2	0	0.918671078629201	0.815	0.634	0	RHEB	7.71154705628454e-50	0.977845840551762	0.983	0.815	2.82250333807071e-45	IER5	9.7804971353818e-38	0.942306511456134	0.341	0.289	3.27539068566801e-33	EIF2S2	0	0.832144744238512	0.847	0.423	0							GALNT2	1.44231332916452e-33
						CPXM1	0	1.19427396799161	0.969	0.458	0	TIMP3	0	1.29891594984839	0.955	0.865	0	LGI4	0	0.796253632024579	0.449	0.019	0	COMMD4	1.29405600138513e-49	0.684034140301138	0.925	0.539	4.73637437066972e-45	YTHDC1	8.31912078523467e-36	0.765235460508899	0.596	0.697	2.78599035976724e-31	MRPS12	0	0.711751151055869	0.512	0.111	0							CD55	1.76786945635462e-33
						PROCR	0	0.940151289610897	0.761	0.28	0	LGALS1	0	1.21766494969752	0.998	0.991	0	COX7A1	0	0.691474982534384	0.839	0.756	0	MZT2B	3.28599498148466e-49	0.767948815341267	0.988	0.882	1.2027070231732e-44	TLE4	9.62650932503182e-35	0.778640292713974	0.335	0.281	3.22382170785991e-30	ADRM1	0	0.881831711525745	0.792	0.295	0							SMAD7	6.11162965794665e-33
						SULF2	0	0.806979316438017	0.934	0.449	0	KDELR3	0	0.488137778578002	0.775	0.518	0	PPP1R14A	0	2.44108517914236	0.909	0.272	0	SMC1A	3.16946193580897e-48	0.789287164258745	0.884	0.448	1.16005476312544e-43	TSPYL2	6.09535254974924e-34	0.840034287396772	0.397	0.377	2.04127261538552e-29	NINJ1	0	1.19842897631516	0.501	0.095	0							FOSL2	6.83814141559988e-33
						PTGIS	0	1.19796296841315	0.929	0.394	0	TSPO	0	0.554777172518235	0.893	0.72	0	ACTN4	0	0.881645026105171	0.807	0.728	0	ANP32E	3.90444769683468e-47	1.02861927597426	0.925	0.614	1.42906690151846e-42	PRDX5	6.65582285104987e-34	0.649571231527515	0.321	0.277	2.22896851458809e-29	POMP	0	0.89137002736325	0.97	0.62	0							KLF13	1.43246240835929e-32
						NFATC2	0	1.2908330112969	0.75	0.089	0	CD99	0	1.12181209823661	0.994	0.973	0	GMFG	0	0.62050412840864	0.387	0.052	0	YWHAH	4.60078910002328e-47	0.897597902125887	0.971	0.749	1.68393481849952e-42	ZFAND2A	9.3657230844444e-34	1.45108786689859	0.419	0.421	3.13648700374959e-29	ATP13A3	0	1.00026803177582	0.855	0.375	0							TJP1	2.17590458295993e-32
						DOK5	0	0.67827922633691	0.792	0.246	0	MXRA5	0	0.946784461202707	0.902	0.628	0	BCAM	0	1.26645442982965	0.53	0.051	0	CLIC1	4.92578854706905e-47	0.894031153911728	0.994	0.916	1.80288786611274e-42	MRPL18	1.23477174661927e-33	1.16028930965898	0.469	0.483	4.13512710225327e-29	EIF2S1	0	0.600850804264472	0.851	0.411	0							FILIP1L	3.21086350185927e-32
						RCAN1	0	0.690789262201947	0.749	0.251	0	PGK1	0	0.678414609269254	0.918	0.823	0	GPR4	0	0.644745605897833	0.365	0.005	0	SNRPG	6.75058069078543e-47	0.781853020181965	0.96	0.821	2.47078003863437e-42	COL12A1	3.64314139631197e-33	0.599471141380085	0.391	0.354	1.22005162221091e-28	NARS	0	0.852056081290644	0.671	0.213	0							KMT2A	1.49019397887979e-31
						COL6A1	0	0.984425413628472	0.999	0.953	0	RPS4Y1	0	1.03204722650588	0.432	0.118	0	EHD2	0	1.08712054742484	0.818	0.626	0	ACTG2	7.17657186423792e-47	1.12849220824116	0.428	0.099	2.62669706802972e-42	CXCL12	4.24297747722341e-32	0.602622757060979	0.262	0.197	1.42093072734735e-27	RBM17	0	0.652926810099836	0.774	0.343	0							DIAPH1	1.54336508977238e-31
						FBLN1	0	0.869661134658854	0.998	0.872	0	SPATS2L	2.26678573523756e-307	0.439210388096826	0.947	0.883	8.29666246954298e-303	RRAS	0	0.623482424976579	0.815	0.728	0	LGALS1	3.37285829947879e-46	1.08700673557777	1	0.992	1.23449986619223e-41	COL6A3	1.65898185553311e-31	0.773039322304188	0.535	0.56	5.55576433599482e-27	SYNCRIP	0	0.828868270886329	0.925	0.506	0							BACH1	4.75328523762157e-31
						SRPX	0	1.27936518052132	0.972	0.529	0	PDLIM3	1.44102487020384e-302	0.589817521839529	0.905	0.729	5.27429512743309e-298	JAG1	0	1.19856708739233	0.82	0.54	0	CALM3	4.26258615367726e-46	0.888438128441329	0.983	0.784	1.56014915810741e-41	TCF4	1.51675169532308e-30	0.672034132450047	0.378	0.343	5.07944975246747e-26	ARPC5L	0	0.775498965250042	0.787	0.307	0							PRKAR1A	7.70832463784206e-31
						ITM2A	0	1.00561437295025	0.864	0.282	0	TAGLN	4.11072098231048e-286	0.601137638287336	0.972	0.92	1.50456498673546e-281	DSTN	0	1.56514710466255	0.989	0.987	0	HMGN1	5.07169928250331e-46	0.719036747859772	1	0.858	1.85629265438904e-41	SNHG32	2.24312860573116e-30	0.681265748946071	0.464	0.48	7.51201338773307e-26	DUSP6	0	1.13097631194063	0.505	0.108	0							TSC22D2	1.96769696073978e-30
						ACSL4	0	0.934477429632007	0.87	0.373	0	MXRA7	7.36470618793693e-281	0.466034657695367	0.859	0.779	2.6955561118468e-276	COX4I2	0	1.4466980412901	0.512	0.009	0	VIM	4.40319567797573e-45	0.807416359887095	0.994	0.999	1.6116136500959e-40	PLAGL1	2.61824377074682e-30	0.635484222947475	0.414	0.4	8.76823656385401e-26	LYAR	0	0.953156228190626	0.722	0.203	0							SH3GLB1	2.21013936283304e-30
						CHRDL1	0	1.1015831902836	0.89	0.18	0	PDPN	5.96839272271262e-280	0.450280204222981	0.839	0.585	2.18449142044005e-275	FOXS1	0	0.715787433901034	0.526	0.159	0	PLP2	5.88878866978192e-45	0.847526705139802	0.954	0.64	2.15535554102688e-40	JUNB	2.89802559356085e-29	0.976316117269048	0.705	0.869	9.70519791027593e-25	NHP2	0	0.81294399894519	0.682	0.221	0							RAPGEF2	2.62655216229699e-30
						GPC3	0	0.880337228588685	0.829	0.401	0	EGLN3	1.9380949695614e-273	0.474167495748743	0.462	0.242	7.09362139809168e-269	MYL9	0	1.61080136464323	0.997	0.982	0	SNRPD1	9.03413511076133e-45	0.729561347050745	0.965	0.7	3.30658379188976e-40	CHD3	7.29148708245054e-28	0.59843943332167	0.283	0.236	2.44184610904186e-23	MTDH	0	0.648955742079496	0.915	0.547	0							CCDC50	3.38478669592479e-30
						CAV1	2.64515783879688e-250	0.726545996822259	0.823	0.674	9.68154220578046e-246	P4HA1	3.36081412554249e-269	0.464222939094499	0.846	0.68	1.23009157808981e-264	DBNDD2	0	1.46716057936618	0.872	0.321	0	USP1	3.94994977998885e-44	0.748638550832252	0.815	0.445	1.44572111897372e-39	ARGLU1	1.48844010990576e-27	0.603618421287101	0.619	0.732	4.98463708406341e-23	EIF3M	0	0.89639608029011	0.868	0.43	0							H2AFJ	3.42724340208467e-30
												COMP	8.27925392954307e-261	0.795710744610582	0.583	0.36	3.03028973075206e-256	PMEPA1	0	1.08618930330998	0.799	0.699	0	ARHGDIB	5.5268156800638e-44	1.07535672840773	0.705	0.276	2.02286980706015e-39	ARID4B	2.52567265335334e-26	0.812424122876651	0.566	0.679	8.45822514881498e-22	HMGA2	0	1.09688331013665	0.766	0.236	0							LPP	4.30839080862831e-30
												ID1	1.58398133479718e-257	0.566891119150856	0.61	0.412	5.79753008349117e-253	ADAMTS1	0	1.67531318533288	0.829	0.492	0	SSRP1	1.00108781587867e-43	0.618840228916852	0.896	0.519	3.66408151489752e-39	GPBP1	4.29523919860703e-26	0.624312380253412	0.596	0.72	1.43843265522151e-21	SRFBP1	0	0.850600520666088	0.876	0.376	0							NUDT4	6.60951349526757e-30
												HOPX	5.81613225740679e-245	0.422695915297414	0.823	0.572	2.12876256753346e-240	MAP3K7CL	0	1.11873238785366	0.546	0.07	0	EIF5A	2.71827022102023e-43	0.789469721788928	0.988	0.88	9.94914083595615e-39	IRF1	7.4815678757108e-25	1.01082373702663	0.446	0.463	2.50550226589679e-20	LARP1	0	0.842486236203112	0.663	0.189	0							PCMT1	7.44566484037918e-30
												GAPDH	3.25858622435232e-244	0.585025278857956	0.997	0.994	1.19267514397519e-239	COL18A1	0	2.42796324735831	0.971	0.822	0	CHN1	4.33708035438067e-43	0.787818445154853	0.775	0.343	1.58741478050687e-38	SNHG5	1.06599079737205e-24	0.710301649710006	0.583	0.66	3.56989658131924e-20	EIF5B	0	0.90922562309206	0.946	0.514	0							GAPDH	7.54054744224172e-30
												HSPA5	1.1848243522744e-235	0.960388748229395	0.978	0.931	4.33657561175951e-231	CHCHD10	0	0.922751838435339	0.822	0.569	0	RGS5	4.52559907290546e-43	1.67494352980136	0.555	0.174	1.65641451667413e-38	PCF11	1.89621499776452e-23	0.689040158474857	0.483	0.53	6.35023440601361e-19	ARPC2	0	0.910784993809171	0.952	0.59	0							NR4A1	1.24362984481359e-29
												LMCD1	1.062239295489e-230	0.430832819925788	0.832	0.634	3.88790204541929e-226	MYH9	0	0.741586926783895	0.893	0.797	0	ILF2	6.51067584989315e-43	0.67940724757612	0.977	0.766	2.38297246781939e-38	AHSA1	2.40089576040393e-23	0.921340807434177	0.545	0.673	8.04035981201672e-19	CXCL3	0	2.71790801816911	0.811	0.308	0							TPM1	1.3061767798123e-29
												PRRX1	8.69156102075682e-226	0.412163685421367	0.925	0.844	3.1811982492072e-221	TMSB4X	0	0.626699704028407	0.998	0.993	0	HPRT1	7.59265411040157e-43	0.663499064469011	0.867	0.422	2.77898733094808e-38	AL118516.1	3.34278416111e-23	0.782840976508237	0.298	0.25	1.11946498771413e-18	CXCL1	0	3.17063760319631	0.627	0.183	0							PELO	1.50168367019398e-29
												ACTA2	2.97617035979846e-218	0.474726659596324	0.921	0.843	1.08930811338983e-213	EGFL6	0	1.41872412631843	0.45	0.109	0	CMC2	3.00493319770407e-42	0.629406249354316	0.867	0.471	1.09983559969167e-37	MT-ND4L	6.66243367232707e-22	0.628879365987644	0.596	0.683	2.23118241252561e-17	WDR43	0	1.02454038382105	0.868	0.33	0							DLGAP4	2.89633398602177e-29
												H1F0	3.54927113669827e-215	0.421219415713682	0.719	0.523	1.29906872874294e-210	TMEM47	0	0.656910367530986	0.726	0.554	0	LSM3	3.42175007965842e-42	0.644356768585317	0.925	0.72	1.25239474665578e-37	CITED2	7.0866234727058e-22	0.657447972435923	0.344	0.311	2.37323933477445e-17	GNL3	0	0.869389053188197	0.804	0.297	0							DIPK2A	3.14577304213814e-29
												OMD	1.17266222517432e-204	0.523207581902606	0.651	0.5	4.29206101036052e-200	SH3BGRL	0	0.662907014585527	0.956	0.932	0	SIVA1	8.66576773948695e-42	0.832911170515042	0.965	0.804	3.17175765032962e-37	CEBPD	1.85663847848941e-21	0.916803308183992	0.575	0.644	6.21769660061317e-17	DCAF13	0	0.980680207433249	0.825	0.302	0							KIF1B	4.44896725721652e-29
												IFI6	2.81866768812079e-200	0.782488735793667	0.782	0.689	1.03166056052909e-195	ARPC5	1.42494294351665e-306	0.600733629268491	0.884	0.877	5.21543366756528e-302	EGFL6	9.106256515284e-42	1.2680366497229	0.497	0.15	3.3329809471591e-37	APOE	3.23789702165076e-21	0.819827156488226	0.416	0.403	1.08433933358062e-16	HPRT1	0	0.611002474522969	0.565	0.169	0							ARHGAP17	1.5447317923347e-28
												FTH1	3.26803621940763e-199	0.464245900624355	1	0.999	1.19613393666539e-194	RAB13	2.29287841131962e-306	0.62248128606372	0.832	0.766	8.39216427327093e-302	ATP5MC3	1.25678077112861e-41	0.698449607950955	0.988	0.912	4.59994330040781e-37	LINC00632	4.70141743644857e-20	0.681610164797099	0.293	0.262	1.57445768529226e-15	SNRPD1	0	1.37357604861354	0.927	0.415	0							CTNNAL1	2.03014759116156e-28
												CLEC2B	8.52424302071574e-195	0.45635553043115	0.763	0.616	3.11995818801217e-190	HLA-C	3.67570275357651e-306	0.628531166392557	0.981	0.986	1.34534396483654e-301	PTMA	1.78944603971853e-41	0.724869480349106	1	0.996	6.54955144997379e-37	KLF10	1.47419561825009e-19	1.16486652010257	0.519	0.616	4.93693370595773e-15	TUBA1C	0	1.68913939168109	0.929	0.323	0							GABARAPL1	2.40302880102926e-28
												RGS16	7.47575575475958e-171	0.420322457364278	0.611	0.421	2.73620136379955e-166	TPM1	3.46367394569182e-304	0.763297198648861	0.964	0.927	1.26773930086266e-299	TAGLN2	6.60982519721053e-41	0.946850969598085	0.994	0.943	2.41926212043102e-36	ZCCHC8	2.10741273427578e-19	0.597904800855948	0.265	0.231	7.05751450581616e-15	PRELID1	0	1.53734520197219	0.941	0.362	0							ARID5A	3.12866557266367e-28
												ENO1	1.12327633254137e-144	0.520563570258223	0.94	0.862	4.11130370473468e-140	LBH	1.24834209450657e-301	0.74435134188557	0.812	0.669	4.56905690010349e-297	RHOA	9.7844031331127e-41	0.704987835938471	1	0.972	3.58118939075058e-36	ID1	1.30488748625206e-18	0.775574387179182	0.38	0.362	4.36993770270953e-14	PA2G4	0	1.19351828660973	0.947	0.478	0							RC3H1	3.5978820794423e-28
												CCN5	3.68816212394149e-138	0.469207380412941	0.356	0.213	1.34990421898383e-133	PLXDC1	1.42206452364151e-298	1.09653152341298	0.651	0.553	5.20489836298028e-294	TPM4	1.38538594285764e-40	0.807347062118281	1	0.971	5.07065108945324e-36	DDIT3	1.64524668618155e-16	0.595263398573097	0.292	0.26	5.50976662735338e-12	NAA20	0	0.898697248579167	0.741	0.225	0							CCN1	4.48994031831739e-28
												HILPDA	1.13440502287835e-81	0.475552795240623	0.496	0.374	4.15203582423703e-77	KANK2	2.28902879839005e-298	0.693088173264418	0.78	0.696	8.37807430498741e-294	MTHFD2	2.14811237541247e-40	0.678699784224554	0.809	0.381	7.8623061052472e-36	RBBP6	2.63958926991535e-16	0.587870205769812	0.534	0.631	8.83972050601953e-12	PSMD1	0	0.62400172896089	0.677	0.251	0							CD151	4.90141749318992e-28
																		NDRG2	4.36720604026802e-294	0.597330114646476	0.616	0.376	1.5984410827985e-289	FAM111A	3.80700946801342e-40	0.640669002193516	0.694	0.289	1.39340353538759e-35	EFNB2	1.82624019814738e-12	0.670739054055594	0.251	0.223	6.11589579957577e-08	RGMB	0	0.904217807978402	0.729	0.231	0							CDR2	7.88813716176227e-28
																		ROCK1	3.70416854161954e-287	0.601724968306492	0.814	0.745	1.35576272791817e-282	TUBB4B	5.87928284837913e-40	1.21296888715963	0.977	0.808	2.15187631533524e-35	PPP1R10	1.06495585499121e-10	0.688970206365898	0.444	0.513	3.56643066278005e-06	RRS1	0	0.933233879976981	0.633	0.116	0							ZNF503	8.07256415350858e-28
																		GPX3	6.08126528990657e-283	0.690244403741734	0.632	0.373	2.22580390875871e-278	CRIP1	9.12194536356648e-40	1.58135870421324	0.821	0.43	3.33872322251897e-35	CSRNP1	5.44669048963929e-10	0.617132535660281	0.269	0.264	1.8240421780753e-05	PAK2	0	0.809087725012426	0.785	0.303	0							GPRC5A	1.2605450297762e-27
																		SLC25A5	1.95524993781883e-282	0.67171630697561	0.88	0.843	7.15641029741069e-278	CKLF	1.08892187155586e-39	0.68240523333382	0.919	0.554	3.98556294208162e-35	SOCS3	1.5552771538223e-08	0.785253446562259	0.46	0.521	0.000520846766043551	COA4	0	0.787244827163956	0.667	0.198	0							ANGPTL4	1.42072028665254e-27
																		KCNE4	6.34140672115928e-282	0.890528650874594	0.697	0.505	2.32101827401151e-277	HIST1H4C	1.19344923412639e-39	3.07097626729548	0.908	0.656	4.36814354182601e-35	ID3	1.80632912451328e-08	0.653859921144517	0.464	0.49	0.000604921560508253	NOP10	0	0.74711705926067	0.766	0.31	0							IRS2	2.03664407852667e-27
																		MSN	5.88123966629437e-276	0.596643069384766	0.753	0.677	2.1525925302604e-271	TPI1	1.26020567939357e-39	0.819256440470627	1	0.959	4.6124788071484e-35							C8orf33	0	0.629707676090452	0.578	0.195	0							CYP51A1	4.72936349636124e-27
																		HES4	1.61252591230906e-275	0.78365794254906	0.611	0.413	5.90200609164238e-271	ARPC2	1.40420843390584e-39	0.644613584474365	1	0.961	5.13954328893875e-35							PAPPA	0	1.44081340028162	0.544	0.124	0							ANXA2	5.4921543706697e-27
																		CLU	3.29205705217141e-272	0.808110005545887	0.312	0.748	1.20492580166526e-267	MYL6	2.95443299688422e-39	0.791198792907302	1	0.996	1.0813520211896e-34							UBE2G2	0	0.681028513574067	0.684	0.223	0							P3H2	8.78937024235499e-27
																		PLS3	9.59695018421426e-270	0.662594482347398	0.86	0.811	3.51257973692426e-265	BUB3	2.98131512837888e-39	0.674473471696222	0.936	0.584	1.09119115013795e-34							IGF2R	0	0.76091123885353	0.554	0.189	0							PALLD	1.6903618212518e-26
																		FLNA	3.35077948236415e-249	0.776447802337653	0.873	0.853	1.2264187983401e-244	PPP1CA	7.91352065318311e-39	0.66831598601709	0.913	0.627	2.89642769427155e-34							MAK16	0	0.784281172583151	0.651	0.18	0							ATP6V1D	1.83108249760815e-26
																		PALM2-AKAP2	1.18651615584975e-247	0.595496010214973	0.694	0.577	4.34276778202568e-243	ANGPT2	1.09711871442779e-38	0.65806646913243	0.584	0.193	4.01556420667715e-34							APRT	0	0.673702063650269	0.612	0.207	0							KLF9	3.03543614902993e-26
																		APLP2	5.62932275988207e-246	0.727368970237438	0.751	0.66	2.06038842334444e-241	UBE2S	1.47937678661899e-38	1.1949064461922	0.936	0.705	5.41466697670418e-34							SNHG15	0	0.704967607242829	0.836	0.404	0							CAST	3.11981881921159e-26
																		MYO1B	1.52205705542061e-237	0.693095265044025	0.649	0.501	5.57088102854496e-233	FDPS	3.40848167205358e-38	0.625574369514122	0.919	0.605	1.24753837678833e-33							NME1	0	1.57209988228574	0.907	0.301	0							ENPEP	3.73642118370086e-26
																		ZBTB16	9.07077260165095e-222	0.809219677298255	0.577	0.4	3.31999347993026e-217	PSMB2	4.46077053798068e-38	0.592083722279453	0.96	0.762	1.63268662460631e-33							ST3GAL1	0	0.980145778520622	0.563	0.11	0							DUSP5	4.84028325715482e-26
																		ID3	3.09492880668941e-220	0.753688066090288	0.909	0.838	1.13277489253639e-215	PKM	4.58817764370649e-38	0.762522606607309	1	0.932	1.67931889937301e-33							ATP1B3	0	0.976139468068816	0.856	0.333	0							EDNRB	5.24406368953912e-26
																		SYNE2	4.24811832305842e-220	0.636712369124783	0.617	0.47	1.55485378742261e-215	VPS29	4.64360507299135e-38	0.677282782624419	0.965	0.773	1.69960589276556e-33							B4GALT1	0	0.695016913528844	0.602	0.204	0							ZFP36L2	5.58637712647009e-26
																		SORBS1	1.17332232718337e-214	0.642645006404969	0.41	0.225	4.29447704972386e-210	CCT5	1.2614186574668e-37	0.698484686682736	0.919	0.68	4.61691842819422e-33							FKBP1A	0	0.803113966914331	0.834	0.374	0							ZBTB10	5.66996545770528e-26
																		RHOB	2.7433959649477e-206	0.982608127217792	0.798	0.752	1.00411035713051e-201	ENO1	2.50363256451502e-37	0.742340555293489	0.994	0.878	9.16354554938142e-33							RANBP1	0	0.76715494947127	0.759	0.325	0							ITPRID2	5.98428425339511e-26
																		TOB1	1.79492229853382e-201	0.720618239179998	0.764	0.707	6.56959510486363e-197	ACTB	3.09567640603842e-37	0.884499272810366	1	1	1.13304852137412e-32							USP14	0	0.833653414729215	0.784	0.291	0							HIF1A	7.79620850505222e-26
																		CSRP1	6.40867372879565e-199	0.877618415643015	0.825	0.78	2.3456386714765e-194	HNRNPR	6.23006329728825e-37	0.722676781409342	0.971	0.819	2.28026546744047e-32							SLC1A5	0	1.10865874329295	0.723	0.178	0							RBMS1	1.37697946055912e-25
																		LAMA4	6.62787269058845e-192	0.663552017061973	0.75	0.758	2.42586768348228e-187	SYNE2	1.12721306192291e-36	0.780683806081286	0.861	0.486	4.12571252794406e-32							SSBP1	0	0.806997587897976	0.808	0.359	0							ARHGAP24	1.96032431950168e-25
																		MIR4435-2HG	2.31231798616494e-187	0.824827661818287	0.641	0.588	8.46331506116231e-183	MIS18BP1	1.13773165636857e-36	0.638696737118391	0.821	0.42	4.16421163547462e-32							GARS	0	0.920770934703183	0.725	0.241	0							VCL	6.75912874045603e-25
																		PDK4	1.22770047284823e-186	0.977961296273071	0.533	0.359	4.49350650067182e-182	TINAGL1	1.69887164557081e-36	0.690308252587002	0.451	0.124	6.21804010995371e-32							GLIS3	0	0.957904856501908	0.742	0.23	0							KCTD9	1.47220898639499e-24
																		UACA	1.48631944834604e-182	0.984819860055089	0.763	0.797	5.44007781289133e-178	PSMC3	3.30208055244624e-36	0.596821118890192	0.948	0.752	1.20859450300085e-31							KPNB1	0	0.782793131947277	0.804	0.353	0							SDC2	1.7065409923916e-24
																		FHL1	3.63272150924238e-179	0.778585797548027	0.739	0.657	1.3296123995978e-174	COX7A2	3.32367794564267e-36	0.628696746515282	0.983	0.944	1.21649936488467e-31							GOLT1B	0	0.849293331257435	0.714	0.244	0							GPX4	1.91079718376139e-24
																		JUNB	1.14564755514561e-173	0.72245306918777	0.959	0.937	4.19318461658843e-169	PPDPF	4.30444966225944e-36	0.6536740807636	1	0.967	1.57547162088358e-31							NCBP2	0	0.641811112443939	0.597	0.203	0							SDCBP	1.47301851436065e-23
																		CYTOR	1.62466074119177e-170	0.836122951712748	0.739	0.685	5.946420778836e-166	DBI	4.57264356389814e-36	0.695775444084631	0.977	0.856	1.67363327082236e-31							ATP6V0B	0	0.679086010596935	0.737	0.307	0							ID2	1.81370345441197e-23
																		CNN1	3.31385093883352e-156	0.857086228480074	0.539	0.392	1.21290258212246e-151	SRP9	6.64072296379452e-36	0.620953380168562	0.971	0.842	2.43057101197843e-31							UFM1	0	0.953303320371007	0.91	0.491	0							SPTY2D1	1.85568371752994e-23
																		SLC12A2	4.2167595776455e-151	0.71826726882978	0.464	0.336	1.54337617301403e-146	CALM2	1.46727329751326e-35	0.698157561813877	1	0.987	5.37036699622829e-31							GTF3A	0	0.667699017887982	0.563	0.162	0							MAP4	2.13133730103581e-23
																		NR4A1	8.44137246981366e-149	0.637166183725306	0.852	0.797	3.0896267376765e-144	NES	1.50400418832289e-35	0.599101475770201	0.705	0.304	5.50480572968061e-31							KTN1	0	0.740009299367157	0.911	0.518	0							KPNA2	6.70724047640723e-23
																		NID1	3.23469748520465e-147	0.723286434238044	0.683	0.677	1.18393162655975e-142	CARHSP1	4.1354737926406e-35	0.601758979686699	0.936	0.568	1.51362476284438e-30							LIF	0	1.29744487034597	0.495	0.093	0							KLF2	2.46043638196744e-22
																		NR4A2	7.26925014027065e-139	0.798580578955036	0.568	0.446	2.66061824384046e-134	MIR4435-2HG	5.94617225834847e-35	0.819579016915287	0.913	0.593	2.17635850827812e-30							MYO1B	0	0.733193277060667	0.686	0.266	0							REST	3.45424231421211e-22
																		PEAK1	9.44150748683828e-132	0.586096485928298	0.549	0.469	3.45568615525768e-127	LDHB	7.25212209038387e-35	0.786257712332136	0.971	0.914	2.6543492063014e-30							SPCS3	0	0.79307795832142	0.754	0.3	0							ITPRIP	3.71024915293948e-22
																		CD9	1.44660239042086e-126	0.587155124868947	0.778	0.717	5.29470940917941e-122	HMGN3	7.38950850751671e-35	0.65542171698292	0.96	0.683	2.70463400883619e-30							SNX9	0	1.07002147878757	0.819	0.29	0							PLEKHO1	5.77579746908137e-22
																		CRIM1	2.20755454549439e-113	0.602988511541051	0.517	0.404	8.07987039196401e-109	CALM1	9.37972308829901e-35	0.689061870113318	0.988	0.971	3.43307244754832e-30							PDLIM4	0	1.68038361930744	0.727	0.134	0							NAV2	6.58499741174873e-22
																		CEBPD	1.31790260177411e-109	0.80309984876615	0.867	0.871	4.82365531275342e-105	NDUFA12	2.33464273649652e-34	0.588404617970864	0.977	0.763	8.54502587985093e-30							SELENOS	0	1.22543993411157	0.853	0.323	0							IFRD1	8.23689858338415e-22
																		CAMK2N1	1.40698574466825e-108	0.840233688276472	0.657	0.602	5.14970852406027e-104	GUCY1B1	3.31100077930491e-34	0.672158265740655	0.798	0.408	1.21185939523339e-29							CKAP4	0	0.944899143569653	0.854	0.384	0							FBXW7	1.82197513422162e-21
																		CDKN1A	3.80920290116784e-107	0.650476561149749	0.7	0.668	1.39420635385644e-102	PGAM1	3.42930066300366e-34	0.720155974959114	0.954	0.818	1.25515833566597e-29							SINHCAF	0	0.770137054794838	0.556	0.127	0							RBM27	4.86513348855025e-21
																		NET1	4.13227926831651e-86	0.785147102160009	0.458	0.38	1.51245553499652e-81	ARPC5	6.16833085376478e-34	0.698736108581274	0.988	0.877	2.25767077578645e-29							PHLDA1	0	0.94238060703813	0.887	0.471	0							ID1	6.70640456907273e-21
																		IFITM1	4.27358526724005e-78	0.605987926212745	0.776	0.84	1.56417494366253e-73	SEPTIN7	9.79049796458529e-34	0.623631330605273	1	0.984	3.58342016001786e-29							FRMD6	0	1.22110532785019	0.853	0.331	0							PHTF2	5.65257476117418e-20
																		GADD45B	1.04361924233131e-76	0.666272337793456	0.869	0.885	3.81975078885682e-72	RAD21	1.23289627856578e-33	0.867956237081159	0.913	0.678	4.51252366917862e-29							NOB1	0	0.654817547210641	0.556	0.131	0							PLPP3	7.95890042538186e-20
																		MT1M	3.12185090907669e-70	0.851083046678566	0.399	0.304	1.14262865123116e-65	HNRNPA1	3.67316751941772e-33	0.606155474750824	0.994	0.96	1.34441604378208e-28							SLC39A6	0	0.633015868394849	0.567	0.171	0							TUBB2A	1.77989766796006e-19
																		FABP5	5.15618821979666e-70	0.636309495022362	0.569	0.496	1.88721645032778e-65	TUBA1C	7.52735101377466e-33	1.24969035970099	0.96	0.722	2.75508574455166e-28							EFHD2	0	0.936230247294858	0.567	0.104	0							TPM2	6.95574331371635e-19
																		S100A4	8.19453112470821e-60	1.40328827616914	0.701	0.729	2.99928033695445e-55	P4HB	1.03464284742249e-32	0.626545089784268	0.994	0.947	3.78689628585106e-28							PGD	0	0.683091476419291	0.512	0.139	0							UBE2D1	1.81676955167039e-18
																		DEPP1	5.5984947730058e-53	0.653617383954386	0.445	0.343	2.04910507186785e-48	TDO2	1.49589808366242e-32	0.629087912647613	0.462	0.146	5.47513657601284e-28							TPM3	0	0.901334753101681	0.875	0.459	0							PCDH9	6.63681040128825e-18
																		C12orf75	1.73630272172324e-13	0.885138285198896	0.388	0.422	6.35504159177923e-09	KPNB1	1.61490289222415e-32	0.611002490114565	0.948	0.719	5.91070607582961e-28							EGFR	0	0.922560087228297	0.698	0.24	0							HSPB1	1.72470437566591e-17
																								PSIP1	5.45511966255497e-32	0.65092057418627	0.936	0.693	1.99662834769175e-27							NDUFB9	0	0.840910873561101	0.761	0.302	0							MTSS1	3.97839500339176e-16
																								CBX5	6.41949814670617e-32	0.58716799378473	0.925	0.627	2.34960051667593e-27							CDC123	0	0.684146699898081	0.635	0.193	0							ELN	1.88090759447163e-15
																								CALU	9.34931084866061e-32	0.670422008132792	0.994	0.923	3.42194126371827e-27							FRMD4A	0	0.928367226724551	0.601	0.165	0							EMP3	6.23515941465948e-15
																								COX5A	1.21472057478221e-31	0.590546502604583	0.954	0.761	4.44599877576037e-27							SACS	0	0.946560511990207	0.73	0.235	0							KITLG	1.0275622683938e-13
																								SDC2	3.15633944868737e-31	0.932185476335424	0.942	0.71	1.15525180161407e-26							PALM2-AKAP2	0	0.908874879213263	0.768	0.379	0							FN1	1.33381020133916e-10
																								PHLDA2	4.42179344514578e-31	0.710731210120581	0.815	0.407	1.61842061885781e-26							TAGLN2	0	0.78583363015727	0.856	0.419	0							S100A10	3.3755318149446e-07
																								CYCS	4.73558941423437e-31	0.624481473679336	0.948	0.719	1.73327308150392e-26							GART	0	0.600285247045912	0.619	0.195	0
																								ARL6IP1	7.87361863543485e-31	1.39615071748008	0.931	0.8	2.88182315675551e-26							CSTB	0	1.07891385616682	0.72	0.304	0
																								FABP5	8.19796901443215e-31	0.625939709837275	0.879	0.503	3.00053863897231e-26							PTX3	0	2.11014497759395	0.718	0.301	0
																								HNRNPD	1.59629312538452e-30	0.606530641929043	0.971	0.821	5.84259246821988e-26							NDUFAF2	0	0.872489088735577	0.762	0.266	0
																								PXDN	1.6083949354248e-30	0.587177577016446	0.867	0.511	5.8868863031483e-26							FABP5	0	1.24356360066827	0.761	0.277	0
																								NRARP	8.181176824601e-30	0.608206231603345	0.491	0.166	2.99439252957221e-25							LRRC8C	0	0.704110770318176	0.532	0.145	0
																								TUBB6	8.77071112297913e-30	0.633707465332934	0.948	0.688	3.21016797812159e-25							CLTB	0	0.709885873181674	0.645	0.228	0
																								DCTN3	9.85521082271776e-30	0.629171137595102	0.96	0.767	3.60710571322293e-25							FOSL1	0	1.64926693098255	0.893	0.236	0
																								CCDC88A	9.88465304300706e-30	0.613594909435307	0.838	0.495	3.61788186027101e-25							TUBB6	0	1.08847234395871	0.852	0.315	0
																								ACTN4	2.39629565645154e-29	0.825698981370374	0.965	0.737	8.77068173217829e-25							SPHK1	0	1.25639055223571	0.752	0.163	0
																								MYL12A	1.44511265650279e-28	0.604432644337997	1	0.957	5.28925683406588e-24							PPA1	0	1.00286937080849	0.858	0.357	0
																								POMP	1.63190129586845e-28	0.598332106796856	0.994	0.903	5.97292193300812e-24							SNHG17	0	0.730403278895103	0.619	0.237	0
																								CAVIN3	1.75424032417096e-28	0.724993749787513	0.988	0.873	6.42069501049814e-24							SRGAP1	0	1.22823340236986	0.843	0.3	0
																								CRIP2	1.58649613051601e-27	0.860947795434567	0.896	0.633	5.80673448730165e-23							PIM3	0	0.914315265485905	0.662	0.259	0
																								PGF	1.74645829013959e-27	0.680801519027037	0.601	0.258	6.3922119877399e-23							CLIC1	0	1.02755896420557	0.889	0.482	0
																								TPM1	8.51296899385433e-27	0.869471410056356	0.994	0.932	3.11583178144062e-22							JARID2	0	1.0638546890683	0.72	0.216	0
																								HLA-A	2.44359476974249e-26	0.628143012523394	1	0.992	8.94380121673449e-22							PGM3	0	0.984831483112843	0.754	0.274	0
																								CYTOR	3.19613127652855e-26	0.666717116834288	0.965	0.69	1.16981600852222e-21							BID	0	0.892858759007817	0.585	0.107	0
																								HLA-B	3.59049422377805e-26	0.617717527587356	1	0.99	1.314156790845e-21							SLC4A7	0	1.11797743669905	0.773	0.227	0
																								COL4A1	7.44417884738304e-26	1.82122330035312	0.896	0.728	2.72464389993067e-21							DNAJA2	0	0.690164762042455	0.809	0.358	0
																								ADAMTS4	1.38819862441904e-25	0.668716043564581	0.746	0.368	5.08094578523612e-21							GNB1	0	0.643097385332314	0.757	0.331	0
																								TPM2	1.02882628821351e-24	0.769025940554425	0.994	0.964	3.76560709749025e-20							SMAP2	0	0.703998641509521	0.438	0.103	0
																								NUCB2	3.91821401432599e-24	0.632980466480625	0.965	0.753	1.43410551138345e-19							NOP14	0	0.786103449785856	0.585	0.137	0
																								ANXA6	6.04674014956246e-24	0.648424025824727	0.965	0.81	2.21316736214136e-19							RTRAF	0	0.763311623013855	0.809	0.385	0
																								KIF5B	6.27593574133965e-24	0.637419094315281	0.954	0.783	2.29705524068773e-19							POLR2F	0	0.735197939064751	0.72	0.276	0
																								CSRP2	1.47232168602753e-23	0.680880433234965	0.792	0.46	5.38884460302938e-19							RBM28	0	0.670928785294929	0.621	0.191	0
																								PRSS23	2.28711533608806e-23	0.814854703347303	0.971	0.798	8.37107084161591e-19							EBNA1BP2	0	1.25515177239142	0.855	0.266	0
																								H2AFX	2.99148285751294e-23	0.629676514473975	0.838	0.58	1.09491264067831e-18							TNFRSF10B	0	0.635100505792958	0.523	0.141	0
																								HIST1H1C	1.01479113907983e-22	0.794243581059449	0.566	0.26	3.7142370481461e-18							EMC6	0	0.599172777460394	0.555	0.159	0
																								FN1	1.69845082687095e-22	0.941170573873935	0.983	0.924	6.21649987143038e-18							MED10	0	0.735585172924074	0.754	0.307	0
																								MYH9	2.61262409041929e-22	0.586390829806239	0.977	0.808	9.56246543334364e-18							TIMM17A	0	0.671353599401279	0.679	0.235	0
																								CYBA	3.51801424453398e-22	0.619348551881914	0.948	0.751	1.28762839364188e-17							YARS	0	0.590246673925932	0.538	0.154	0
																								COL18A1	6.26440205905409e-22	1.47015121244414	0.948	0.84	2.29283379763439e-17							MRPL15	0	0.772714568421951	0.549	0.111	0
																								DBNDD2	2.63140909079044e-21	0.604321592124216	0.676	0.388	9.6312204132021e-17							LRPPRC	0	0.62507500537786	0.641	0.22	0
																								NOTCH3	3.16166488501801e-21	0.817461696333557	0.763	0.471	1.15720096456544e-16							ARHGDIA	0	0.716053058076211	0.706	0.252	0
																								COL4A2	4.51987800732846e-20	1.26552653178813	0.925	0.826	1.65432054946229e-15							DEGS1	0	0.651610492046807	0.701	0.274	0
																								LAMA4	9.01251398775262e-20	0.629646257107728	0.948	0.756	3.29867024465734e-15							SRPRB	0	0.991446708652871	0.616	0.124	0
																								THY1	2.60581762181094e-19	0.62561130890681	0.988	0.932	9.53755307759024e-15							CAPN2	0	1.01664284320859	0.775	0.255	0
																								PDLIM1	3.47163058563014e-19	0.762816881679764	0.931	0.778	1.27065151064649e-14							BMS1	0	0.697739043885635	0.608	0.176	0
																								PTMS	6.14771284926276e-19	0.662649877965313	0.994	0.956	2.25012437995866e-14							HAS2	0	1.87377084132847	0.933	0.383	0
																								ACTA2	6.54113895375295e-19	1.17585595042053	0.965	0.859	2.39412226846312e-14							PPP1R14B	0	0.871301629930025	0.578	0.191	0
																								IGFBP2	3.98734176965506e-18	0.779324104801477	0.636	0.323	1.45940696111145e-13							CMSS1	0	0.960201897612491	0.651	0.171	0
																								ITGA1	2.47338419545785e-17	0.766479882963822	0.844	0.607	9.05283349379527e-13							RPF2	0	0.846538321305329	0.803	0.315	0
																								PDGFA	4.88617752023936e-17	0.694613976300367	0.642	0.395	1.78838983418281e-12							PLAUR	0	1.32869051727047	0.672	0.17	0
																								FABP4	7.50327792079448e-17	0.631899411569232	0.318	0.115	2.74627475178999e-12							ERCC1	0	0.733344429762625	0.637	0.22	0
																								UACA	2.11375795427213e-16	0.80622417730798	0.919	0.792	7.73656548843143e-12							PSMC4	0	0.740235932381681	0.799	0.323	0
																								MYLK	4.91808411646059e-15	0.75931884828113	0.838	0.573	1.80006796746574e-10							TNC	0	1.03177409636391	0.373	0.075	0
																								KRT18	1.97744770499511e-13	0.989191166026513	0.445	0.217	7.23765634505261e-09							PFKP	0	1.12416826547625	0.634	0.116	0
																								MYL9	3.53796967799793e-12	0.805660025117111	0.994	0.984	1.29493228184402e-07							ACSL4	0	0.586582410213876	0.504	0.151	0
																								MEF2C	7.23618509688235e-12	0.723021333773232	0.734	0.549	2.64851610730991e-07							PDCD2	0	0.653767044566248	0.532	0.127	0
																								IFI27	7.39169147515559e-08	0.668706031884339	0.815	0.617	0.0027054329968217							TFRC	0	0.790043642667107	0.584	0.123	0
																																				MYDGF	0	0.810098567927115	0.773	0.335	0
																																				PUM3	0	0.905058712426354	0.805	0.304	0
																																				TMED2	0	0.623916907920206	0.793	0.371	0
																																				PSMC5	0	0.670242871515141	0.614	0.198	0
																																				TRMT6	0	0.720212436080717	0.555	0.135	0
																																				ICAM1	0	1.01411039818118	0.516	0.147	0
																																				PSMD8	0	1.02525406100403	0.902	0.433	0
																																				PES1	0	0.585618718394567	0.408	0.069	0
																																				SMS	0	1.36435627990316	0.815	0.242	0
																																				SLC7A5	0	0.923390970960902	0.566	0.101	0
																																				SLC39A14	0	0.651885926052014	0.418	0.074	0
																																				NFKBIB	0	0.58880717028106	0.594	0.191	0
																																				CDC37	0	0.623439846367845	0.803	0.4	0
																																				BCCIP	0	0.629634733651457	0.593	0.2	0
																																				GLRX3	0	0.83930675655182	0.743	0.244	0
																																				PPIF	0	0.884457557840785	0.574	0.131	0
																																				GRPEL1	0	1.04073647016492	0.67	0.155	0
																																				GAR1	0	0.838445673361306	0.764	0.258	0
																																				ZPR1	0	0.6678535850202	0.52	0.116	0
																																				CCDC86	0	0.818057077761182	0.59	0.115	0
																																				ELK3	0	1.35611185697375	0.921	0.331	0
																																				MRPL3	0	0.961763519565267	0.693	0.193	0
																																				RRP9	0	0.939471986173341	0.541	0.065	0
																																				EIF4G1	0	0.778558309365615	0.74	0.269	0
																																				CCL20	0	2.5921633649507	0.482	0.077	0
																																				PPM1G	0	0.744879931091105	0.682	0.225	0
																																				PNO1	0	1.2257688522226	0.836	0.246	0
																																				SRM	0	1.6233039907924	0.79	0.197	0
																																				KDSR	0	0.708682604124181	0.737	0.274	0
																																				INHBA	0	1.94296541763266	0.637	0.205	0
																																				AGO2	0	0.931620182646626	0.84	0.334	0
																																				TXNDC17	0	0.585212527245032	0.556	0.178	0
																																				TOMM40	0	1.12481912356148	0.741	0.19	0
																																				DKC1	0	1.25820298251696	0.841	0.25	0
																																				TRIM47	0	0.698522475746413	0.495	0.112	0
																																				NIP7	0	1.06740854441452	0.76	0.202	0
																																				GNL2	0	0.748680287874536	0.695	0.225	0
																																				CAPRIN1	0	0.691682952866963	0.701	0.274	0
																																				CCT7	0	1.05668429711845	0.779	0.252	0
																																				BZW2	0	0.956241525563639	0.802	0.289	0
																																				PNPT1	0	0.628831038624665	0.487	0.108	0
																																				ZNF593	0	0.966824083023891	0.709	0.199	0
																																				MYO10	0	0.898130965097002	0.48	0.131	0
																																				TNFAIP8	0	0.959144042694555	0.523	0.138	0
																																				RPL7L1	0	0.86695857185843	0.795	0.31	0
																																				GSTO1	0	1.74007304400398	0.837	0.236	0
																																				PDCD11	0	0.783502838158142	0.575	0.123	0
																																				RER1	0	0.618615482300005	0.626	0.205	0
																																				SSU72	0	0.651015214769331	0.722	0.301	0
																																				RRP1B	0	0.870027263146405	0.652	0.162	0
																																				SQSTM1	0	1.04455759650157	0.893	0.387	0
																																				PLPP3	0	1.18987297632687	0.632	0.221	0
																																				ARPC5	0	0.646561017975367	0.848	0.439	0
																																				CXCL5	0	1.91561799478282	0.303	0.035	0
																																				OTUD4	0	0.771260463031537	0.707	0.227	0
																																				CLMP	0	1.37548107560122	0.598	0.14	0
																																				TSR1	0	0.776219519998762	0.634	0.172	0
																																				MRPL36	0	0.898055719475712	0.689	0.195	0
																																				EXOSC4	0	0.591105969095155	0.385	0.052	0
																																				MRPL41	0	0.651222707239246	0.566	0.156	0
																																				EXT1	0	0.732009443572194	0.707	0.264	0
																																				UPP1	0	0.983929683284634	0.598	0.172	0
																																				RRP7A	0	0.602353357416112	0.437	0.09	0
																																				YRDC	0	0.603444983866111	0.626	0.216	0
																																				MPZL1	0	1.00525297648932	0.661	0.185	0
																																				ASPH	0	0.823423527487833	0.626	0.213	0
																																				TXNRD1	0	1.397638471029	0.744	0.182	0
																																				IFRD2	0	0.644596067850064	0.465	0.092	0
																																				EIF6	0	1.10663547574797	0.786	0.229	0
																																				MRPL12	0	0.787076297052119	0.481	0.077	0
																																				AATF	0	0.593337302844461	0.515	0.134	0
																																				GAL	0	1.48833181607932	0.371	0.054	0
																																				CAP1	0	0.76887886370964	0.696	0.249	0
																																				PHC2	0	0.764279291875319	0.559	0.127	0
																																				STK17A	0	0.618647661067163	0.427	0.102	0
																																				SEC61A1	0	0.69312081489629	0.607	0.188	0
																																				MRPS35	0	0.589768441193217	0.55	0.151	0
																																				DNAJC2	0	0.828948976825668	0.837	0.367	0
																																				EEF1E1	0	0.771234101303534	0.63	0.161	0
																																				HMGA1	0	1.69491911316257	0.887	0.279	0
																																				METRNL	0	1.15809297736371	0.634	0.149	0
																																				KCNG1	0	1.08604871765199	0.507	0.061	0
																																				WDR3	0	0.848920161129663	0.648	0.162	0
																																				WDR74	0	0.597121186970408	0.557	0.157	0
																																				DCUN1D5	0	0.780952735418799	0.777	0.288	0
																																				SLC22A3	0	0.995536631329488	0.45	0.086	0
																																				AGPAT5	0	0.718805789990292	0.497	0.105	0
																																				UTP14A	0	0.723055922973984	0.526	0.12	0
																																				POLR3D	0	0.648357778131247	0.597	0.185	0
																																				IMP3	0	0.589587415571686	0.411	0.081	0
																																				DDX10	0	0.710291006844368	0.553	0.143	0
																																				MSC	0	0.763086911511512	0.463	0.094	0
																																				NOC2L	0	0.658440253103689	0.561	0.131	0
																																				BOP1	0	0.649846389834233	0.371	0.042	0
																																				RRP1	0	0.931557971414332	0.573	0.099	0
																																				THBD	0	1.15771737604561	0.293	0.035	0
																																				FAM207A	0	0.654077529243809	0.428	0.066	0
																																				CCDC47	9.8644847611993e-308	0.604832642067809	0.87	0.439	3.30351730167803e-303
																																				IFT57	6.52376792285834e-307	0.601919379820321	0.717	0.306	2.18474463968603e-302
																																				CCT8	1.33359317924704e-306	0.596679872916902	0.89	0.492	4.46607019798043e-302
																																				CEP170	1.85997143693688e-306	0.723602806080744	0.65	0.273	6.22885834515792e-302
																																				PYURF	2.52625773111126e-306	0.608751179143817	0.652	0.253	8.46018451571849e-302
																																				TARS	7.33633705631553e-306	0.606828148053742	0.766	0.343	2.45686591678951e-301
																																				SRI	7.57094321683071e-306	0.618715030757093	0.632	0.244	2.53543317388444e-301
																																				CD3EAP	1.04903869105674e-305	0.590528670775699	0.398	0.092	3.51312567247992e-301
																																				FTH1	1.03881070199744e-304	0.820806687371564	0.994	0.949	3.47887315991921e-300
																																				DYNLT1	4.87720403262792e-304	0.615222244458526	0.712	0.303	1.63332685848676e-299
																																				DIO3	2.52004622731559e-303	1.7017896762862	0.348	0.071	8.43938281065719e-299
																																				SH3BGRL3	5.28583036671179e-302	0.803356947998321	0.661	0.292	1.77017173150811e-297
																																				ANKRD11	2.09008298198614e-300	0.669086605899331	0.883	0.498	6.9994788983734e-296
																																				TMEM70	3.20866338945349e-298	0.611353574762651	0.636	0.249	1.07454928249408e-293
																																				SNRPF	5.59719448687976e-297	0.608145769593076	0.875	0.492	1.87444446171116e-292
																																				UGCG	1.01995430236179e-295	0.585983277709053	0.952	0.606	3.41572496317939e-291
																																				LMCD1	1.36590514861095e-295	1.1952210341583	0.553	0.222	4.57427975218322e-291
																																				ALKAL2	2.21424572962005e-295	2.06401284767165	0.318	0.057	7.41528752392459e-291
																																				FHL2	2.48202887188559e-294	0.617698752808401	0.448	0.127	8.31206648905767e-290
																																				ASAP1	3.96098749488647e-294	0.592179884142588	0.699	0.299	1.32649510216253e-289
																																				PSMA6	2.86246170501666e-290	0.650475058922352	0.723	0.341	9.5860980039303e-286
																																				SLC3A2	6.95359735641943e-290	0.587076664328195	0.898	0.489	2.3286902186913e-285
																																				MEDAG	2.19072363482644e-289	1.35613899265564	0.306	0.053	7.33651438067027e-285
																																				WWTR1	5.30035184313027e-287	0.701559349197979	0.63	0.262	1.7750348287459e-282
																																				INSIG1	8.64595135796237e-287	0.807836488821684	0.55	0.202	2.89544265026802e-282
																																				EIF3I	2.09628291153882e-284	0.59624293756564	0.837	0.447	7.02024184245237e-280
																																				DNAJB9	1.43481340650217e-282	0.75974552156892	0.589	0.235	4.80504661703512e-278
																																				THBS2	1.49975902478643e-281	0.659224597978185	0.636	0.264	5.02254299810729e-277
																																				SLC25A37	4.55569096232821e-278	0.592411132164899	0.461	0.139	1.5256553463741e-273
																																				WTAP	2.29742396346195e-275	0.705160037086638	0.835	0.451	7.69384311123774e-271
																																				IL11	2.4057325082615e-275	0.742407586504842	0.351	0.079	8.05655759691693e-271
																																				CIAO2B	1.84257410165656e-271	0.637888816789023	0.635	0.274	6.17059640903766e-267
																																				HLA-A	8.15710904191745e-270	0.63663734287332	0.735	0.365	2.73173424704773e-265
																																				SLC22A1	1.29764548376247e-268	0.869790653309015	0.306	0.057	4.34568496057215e-264
																																				PKM	5.35553548188783e-268	0.608470831353123	0.541	0.198	1.79351527752942e-263
																																				HLA-B	7.76354608395104e-262	0.59843905552065	0.751	0.369	2.59993394805436e-257
																																				SERP1	3.84694118725024e-261	0.609289224980475	0.917	0.58	1.28830213419823e-256
																																				TSLP	2.80071855013649e-255	1.98781546958515	0.384	0.113	9.37932635255211e-251
																																				UGDH	3.8139949782713e-253	0.586035231554128	0.731	0.351	1.27726877827328e-248
																																				EMP1	6.40910886308926e-252	0.727195093543104	0.706	0.344	2.14634646715996e-247
																																				MICOS10	4.99817968969793e-249	0.605804770000536	0.65	0.295	1.67384039628294e-244
																																				CTSC	9.81152456767984e-247	1.1723548311729	0.639	0.313	3.2857814624703e-242
																																				PLIN2	1.19394359077436e-242	0.806986729388536	0.535	0.219	3.99839769114427e-238
																																				TNFAIP6	7.52579302274267e-242	0.790355891035419	0.688	0.333	2.52031282538629e-237
																																				CTHRC1	2.80337002859516e-237	0.854527451126677	0.439	0.153	9.38820588876233e-233
																																				GREM1	5.54990714799093e-236	1.19282830705489	0.32	0.079	1.85860840479068e-231
																																				NRP2	1.8921582393016e-228	0.65516114620089	0.642	0.309	6.33664872759714e-224
																																				TMEM158	5.22028302591981e-227	0.617728310722061	0.51	0.195	1.74822058255029e-222
																																				ITGA2	6.12178486310586e-226	0.73701057521894	0.27	0.053	2.05012453280552e-221
																																				LOX	2.89981535324186e-224	0.791452936567627	0.494	0.199	9.71119163647167e-220
																																				STC1	3.31420681861499e-221	1.6370990957626	0.268	0.056	1.10989472148597e-216
																																				FGFR1	4.50190415520927e-221	0.621617830675208	0.889	0.578	1.50764268253803e-216
																																				DNAJC3	1.14518220618638e-220	0.674106254903367	0.645	0.309	3.83510069029758e-216
																																				IER3	2.40552892816562e-214	1.44838843809731	0.631	0.346	8.05587582753385e-210
																																				EDNRB	2.08366003116658e-210	0.656402649289793	0.381	0.125	6.97796907837375e-206
																																				CDK6	3.99953196879662e-199	0.662392552543911	0.711	0.4	1.3394032610303e-194
																																				SDF2L1	4.732529533569e-191	1.00150576004076	0.289	0.078	1.58487681549692e-186
																																				MANF	2.25910958656405e-186	0.73032761017642	0.526	0.24	7.56553209444435e-182
																																				FAT1	1.16019728400191e-181	0.64040466089206	0.763	0.454	3.88538468439401e-177
																																				PDIA6	9.56047726595649e-176	0.593356651103076	0.816	0.503	3.20170823159617e-171
																																				MT2A	5.58158690854294e-164	1.21166712281641	0.427	0.184	1.86921763980195e-159
																																				LMO4	6.10703661540486e-135	0.666809064935436	0.605	0.348	2.04518549213293e-130
																																				PTGS2	3.16437329583001e-129	0.901862264855068	0.537	0.303	1.05971697304051e-124
																																				TIMP1	2.04452903011636e-121	0.701483691933462	0.91	0.723	6.84692326895667e-117
																																				CCND1	2.27798506930543e-113	0.650235647546557	0.433	0.227	7.62874419859697e-109
																																				TM4SF1	5.14951262087718e-99	1.04638737549435	0.262	0.108	1.72452028160556e-94
																																				SPON2	3.33382510093618e-28	0.744298256071182	0.293	0.199	1.11646468805252e-23
[truncated: 4 more columns]

## Sheet: Fig 1. GSEA
Fig 1.
FAP+ mesenchymal cells GSEA																																			Olaniru et al 2023 mesenchymal cells GSEA
CAFs vs CAPs
CAFs					CAPs					ENG+ CAFs					WT1+ CAFs					LRRC15+ CAFs					CAPs					Proliferating cells					Cluster A					Cluster B					Cluster C
Pathway	Pval	adjPval	qval	FC	Pathway	Pval	adjPval	qval	FC	Pathway	Pval	adjPval	qval	FC	Pathway	Pval	adjPval	qval	FC	Pathway	Pval	adjPval	qval	FC	Pathway	Pval	adjPval	qval	FC	Pathway	Pval	adjPval	qval	FC	Pathway	Pval	adjPval	qval	FC	Pathway	Pval	adjPval	qval	FC	Pathway	Pval	adjPval	qval	FC
HALLMARK_EPITHELIAL_MESENCHYMAL_TRANSITION	1.25350376575137e-102	1.57314722601797e-99	9.93998142006251	44.527951178971	HALLMARK_MYOGENESIS	2.58902137224309e-99	3.24922182216508e-96	9.77180743970397	-3.0628643789875	HALLMARK_KRAS_SIGNALING_UP	1.50320800799138e-62	1.88652605002918e-59	7.6631806186127	3.67700141610698	HALLMARK_EPITHELIAL_MESENCHYMAL_TRANSITION	3.79608356080105e-88	4.76408486880532e-85	9.18270224446328	20.5601206995202	REACTOME_EXTRACELLULAR_MATRIX_ORGANIZATION	4.41601049973333e-85	5.54209317716533e-82	9.0142290949842	22.529898493554	HALLMARK_MYOGENESIS	4.70689434781849e-96	5.9071524065122e-93	9.60357338827868	3.28175691710326	HALLMARK_E2F_TARGETS	1.18393991788267e-70	1.48584459694275e-67	8.17484107555874	68.425993083628	REACTOME_EXTRACELLULAR_MATRIX_ORGANIZATION	1.97090611461216e-51	2.4636326432652e-48	6.89988579978817	2.56930663126129	REACTOME_CELL_CYCLE_MITOTIC	5.69217393216311e-72	7.11521741520389e-69	8.25516879445325	35.6327820989668	HALLMARK_G2M_CHECKPOINT	1.43583831949005e-83	1.79479789936256e-80	8.93006071913503	36.920245197934
REACTOME_DEGRADATION_OF_THE_EXTRACELLULAR_MATRIX	1.25350376575137e-102	1.57314722601797e-99	9.93998142006251	12.2904832284706	KEGG_FOCAL_ADHESION	4.70689434781849e-96	5.9071524065122e-93	9.60357338827868	-3.67323389058043	HALLMARK_COMPLEMENT	2.93519064722899e-61	3.68366426227238e-58	7.57850380743327	0.338183583135808	HALLMARK_MYOGENESIS	1.31554906981373e-86	1.65101408261623e-83	9.09847510423202	2.53036113748064	KEGG_FOCAL_ADHESION	1.43583831949005e-83	1.80197709096001e-80	8.92996364688174	10.0255302269254	KEGG_REGULATION_OF_ACTIN_CYTOSKELETON	1.06100055314012e-89	1.33155569419085e-86	9.2669110637724	9.97574044660175	REACTOME_CELL_CYCLE_MITOTIC	1.18393991788267e-70	1.48584459694275e-67	8.17484107555874	93.5851744253782	HALLMARK_MYOGENESIS	5.64515213957662e-48	7.05644017447078e-45	6.644653063639	1.83624533845894	HALLMARK_APOPTOSIS	3.5832750622883e-65	4.47909382786037e-62	7.83254810645159	4.28442478665599	HALLMARK_E2F_TARGETS	4.07617580516598e-79	5.09521975645747e-76	8.67714452341115	42.6575335503023
HALLMARK_APOPTOSIS	5.78838342891483e-101	7.26442120328811e-98	9.85590173361305	12.1462587237386	KEGG_PATHWAYS_IN_CANCER	1.91318062190647e-94	2.40104168049262e-91	9.51943277200974	-0.258475190502616	KEGG_COMPLEMENT_AND_COAGULATION_CASCADES	1.01711850726945e-58	1.27648372662316e-55	7.40904749056651	1.82589186983955	REACTOME_EXTRACELLULAR_MATRIX_ORGANIZATION	1.31554906981373e-86	1.65101408261623e-83	9.09847510423202	13.3407473204425	HALLMARK_EPITHELIAL_MESENCHYMAL_TRANSITION	4.52203620807839e-82	5.67515544113838e-79	8.8456781672606	32.7752964254962	KEGG_FOCAL_ADHESION	3.79608356080105e-88	4.76408486880532e-85	9.18270224446328	3.35067467718485	REACTOME_RHO_GTPASES_ACTIVATE_FORMINS	1.18393991788267e-70	1.48584459694275e-67	8.17484107555874	29.630066793486	REACTOME_DISEASES_OF_METABOLISM	1.2142601243758e-44	1.51782515546975e-41	6.38895752480239	0.117150960330238	HALLMARK_TNFA_SIGNALING_VIA_NFKB	3.5832750622883e-65	4.47909382786037e-62	7.83254810645159	22.6059907385121	REACTOME_MITOTIC_PROMETAPHASE	5.69217393216311e-72	7.11521741520389e-69	8.25516879445325	28.9705622112952
REACTOME_DISEASES_OF_GLYCOSYLATION	5.78838342891483e-101	7.26442120328811e-98	9.85590173361305	11.8111250212751	KEGG_REGULATION_OF_ACTIN_CYTOSKELETON	7.53227726587743e-93	9.45300796867617e-90	9.43527582935473	-10.0342875118202	HALLMARK_APOPTOSIS	5.16705525856272e-55	6.48465434949621e-52	7.15458686215305	0.121224437166993	REACTOME_NEUTROPHIL_DEGRANULATION	4.41601049973333e-85	5.54209317716533e-82	9.0142290949842	17.9999619983373	REACTOME_DEGRADATION_OF_THE_EXTRACELLULAR_MATRIX	4.07617580516598e-79	5.11560063548331e-76	8.67704462172203	12.8750155871518	REACTOME_RHO_GTPASE_CYCLE	1.31554906981373e-86	1.65101408261623e-83	9.09847510423202	9.91590805534435	HALLMARK_G2M_CHECKPOINT	1.8248546240614e-68	2.29019255319706e-65	8.03990845730344	56.2418718761434	REACTOME_ECM_PROTEOGLYCANS	1.2142601243758e-44	1.51782515546975e-41	6.38895752480239	5.08098562674652	REACTOME_RHO_GTPASE_EFFECTORS	3.5832750622883e-65	4.47909382786037e-62	7.83254810645159	24.4020532248401	REACTOME_CELL_CYCLE_MITOTIC	1.38917530623664e-70	1.7364691327958e-67	8.17069965989667	56.3567124200189
REACTOME_DISEASES_OF_METABOLISM	5.78838342891483e-101	7.26442120328811e-98	9.85590173361305	14.0941546451918	REACTOME_RHO_GTPASE_CYCLE	7.53227726587743e-93	9.45300796867617e-90	9.43527582935473	-9.42606248661169	HALLMARK_P53_PATHWAY	1.30221843509155e-52	1.6342841360399e-49	6.98474569579737	0.319108974174747	HALLMARK_XENOBIOTIC_METABOLISM	1.43583831949005e-83	1.80197709096001e-80	8.92996364688174	14.1476190535091	REACTOME_REGULATION_OF_INSULIN_LIKE_GROWTH_FACTOR_IGF_TRANSPORT_AND_UPTAKE_BY_INSULIN_LIKE_GROWTH_FACTOR_BINDING_PROTEINS_IGFBPS	1.16666102444544e-77	1.46415958567903e-74	8.59269524566581	0.407637790164277	KEGG_CALCIUM_SIGNALING_PATHWAY	4.41601049973333e-85	5.54209317716533e-82	9.0142290949842	4.24493295581156	REACTOME_MITOTIC_PROMETAPHASE	1.8248546240614e-68	2.29019255319706e-65	8.03990845730344	41.6741106104298	REACTOME_NUCLEAR_EVENTS_KINASE_AND_TRANSCRIPTION_FACTOR_ACTIVATION	1.2142601243758e-44	1.51782515546975e-41	6.38895752480239	1.91912064612927	HALLMARK_HYPOXIA	7.45705528985167e-64	9.32131911231459e-61	7.74793666880681	7.2288783622931	REACTOME_RHO_GTPASES_ACTIVATE_FORMINS	1.66784792300912e-66	2.0848099037614e-63	7.91712912226	19.2306368144143
REACTOME_EXTRACELLULAR_MATRIX_ORGANIZATION	5.78838342891483e-101	7.26442120328811e-98	9.85590173361305	29.2952581414964	HALLMARK_ADIPOGENESIS	2.87240705899399e-91	3.60487085903746e-88	9.35110208953146	-6.47985361842568	REACTOME_GPCR_LIGAND_BINDING	1.30221843509155e-52	1.6342841360399e-49	6.98474569579737	1.36431301021178	REACTOME_REGULATION_OF_INSULIN_LIKE_GROWTH_FACTOR_IGF_TRANSPORT_AND_UPTAKE_BY_INSULIN_LIKE_GROWTH_FACTOR_BINDING_PROTEINS_IGFBPS	1.43583831949005e-83	1.80197709096001e-80	8.92996364688174	10.0792506202468	HALLMARK_COAGULATION	3.23438966599575e-76	4.05915903082467e-73	8.50832321514899	2.79017831354357	REACTOME_RAC1_GTPASE_CYCLE	1.43583831949005e-83	1.80197709096001e-80	8.92996364688174	8.00080800704577	REACTOME_M_PHASE	2.59323960728049e-66	3.25451570713702e-63	7.90490440347631	66.5210362067968	REACTOME_INTEGRIN_CELL_SURFACE_INTERACTIONS	1.96163468973393e-41	2.45204336216741e-38	6.13273771279849	1.69167975440313	REACTOME_MITOTIC_METAPHASE_AND_ANAPHASE	7.45705528985167e-64	9.32131911231459e-61	7.74793666880681	27.39392624916	REACTOME_MITOTIC_SPINDLE_CHECKPOINT	3.5832750622883e-65	4.47909382786037e-62	7.83254810645159	15.5364432901056
REACTOME_PLATELET_ACTIVATION_SIGNALING_AND_AGGREGATION	5.78838342891483e-101	7.26442120328811e-98	9.85590173361305	4.59956560343072	REACTOME_MAPK_FAMILY_SIGNALING_CASCADES	2.87240705899399e-91	3.60487085903746e-88	9.35110208953146	-1.79249753969187	HALLMARK_INTERFERON_GAMMA_RESPONSE	1.2142601243758e-44	1.52389645609163e-41	6.38882184294727	2.85105015698654	HALLMARK_HYPOXIA	4.52203620807839e-82	5.67515544113838e-79	8.8456781672606	18.5610247219878	REACTOME_SIGNALING_BY_INTERLEUKINS	3.23438966599575e-76	4.05915903082467e-73	8.50832321514899	2.02285292133749	HALLMARK_ADIPOGENESIS	4.52203620807839e-82	5.67515544113838e-79	8.8456781672606	5.94294214241625	REACTOME_RESOLUTION_OF_SISTER_CHROMATID_COHESION	2.99860603165548e-65	3.76325056972763e-62	7.83737436032934	30.3360600731619	REACTOME_ASSEMBLY_OF_COLLAGEN_FIBRILS_AND_OTHER_MULTIMERIC_STRUCTURES	2.15989731613578e-40	2.69987164516972e-37	6.04720240129116	3.23706601717354	HALLMARK_EPITHELIAL_MESENCHYMAL_TRANSITION	1.50320800799138e-62	1.87901000998923e-59	7.66329373744021	8.35278785452327	REACTOME_M_PHASE	3.5832750622883e-65	4.47909382786037e-62	7.83254810645159	40.2982823689985
HALLMARK_HYPOXIA	1.1216598688973e-97	1.40768313546611e-94	9.68769813177294	7.48524621055608	REACTOME_RHOA_GTPASE_CYCLE	1.06100055314012e-89	1.33155569419085e-86	9.2669110637724	-6.83127089018304	REACTOME_MOLECULES_ASSOCIATED_WITH_ELASTIC_FIBRES	1.2142601243758e-44	1.52389645609163e-41	6.38882184294727	0.436314663655165	KEGG_FOCAL_ADHESION	4.52203620807839e-82	5.67515544113838e-79	8.8456781672606	7.48800556268958	HALLMARK_APICAL_JUNCTION	8.68553581624014e-75	1.09003474493814e-71	8.42392780469242	8.61175473924129	REACTOME_ESR_MEDIATED_SIGNALING	4.52203620807839e-82	5.67515544113838e-79	8.8456781672606	0.496215833015717	KEGG_CELL_CYCLE	3.39763355484366e-64	4.26403011132879e-61	7.76982494893614	21.0996636926945	REACTOME_DEGRADATION_OF_THE_EXTRACELLULAR_MATRIX	2.15989731613578e-40	2.69987164516972e-37	6.04720240129116	3.42339429016325	HALLMARK_MYC_TARGETS_V1	1.50320800799138e-62	1.87901000998923e-59	7.66329373744021	72.675654163126	REACTOME_CELL_CYCLE_CHECKPOINTS	7.45705528985167e-64	9.32131911231459e-61	7.74793666880681	29.944153850869
REACTOME_ECM_PROTEOGLYCANS	1.1216598688973e-97	1.40768313546611e-94	9.68769813177294	11.8298357489425	KEGG_MAPK_SIGNALING_PATHWAY	3.79608356080105e-88	4.76408486880532e-85	9.18270224446328	-0.99245593753656	REACTOME_COMPLEMENT_CASCADE	1.47081922378297e-43	1.84587812584763e-40	6.30347499215062	1.81358753013459	HALLMARK_COAGULATION	1.37948270492474e-80	1.73125079468055e-77	8.76137203948338	13.1559356611593	REACTOME_COLLAGEN_BIOSYNTHESIS_AND_MODIFYING_ENZYMES	2.2592187811295e-73	2.83531957031752e-70	8.33950825795258	10.6782393447843	REACTOME_MAPK_FAMILY_SIGNALING_CASCADES	4.52203620807839e-82	5.67515544113838e-79	8.8456781672606	1.14001861164816	REACTOME_CELL_CYCLE_CHECKPOINTS	3.39763355484366e-64	4.26403011132879e-61	7.76982494893614	52.1623728614334	REACTOME_MET_PROMOTES_CELL_MOTILITY	2.15989731613578e-40	2.69987164516972e-37	6.04720240129116	0.20901820686437	REACTOME_MITOTIC_G2_G2_M_PHASES	1.50320800799138e-62	1.87901000998923e-59	7.66329373744021	20.9762078296133	REACTOME_MITOTIC_METAPHASE_AND_ANAPHASE	7.45705528985167e-64	9.32131911231459e-61	7.74793666880681	28.5690993973015
REACTOME_INTEGRIN_CELL_SURFACE_INTERACTIONS	1.1216598688973e-97	1.40768313546611e-94	9.68769813177294	7.63794046197152	REACTOME_G_ALPHA_I_SIGNALLING_EVENTS	3.79608356080105e-88	4.76408486880532e-85	9.18270224446328	-1.2435543293928	REACTOME_CLASS_A_1_RHODOPSIN_LIKE_RECEPTORS	1.72581468066588e-42	2.16589742423568e-39	6.21806739390803	0.919996412941803	HALLMARK_KRAS_SIGNALING_UP	1.37948270492474e-80	1.73125079468055e-77	8.76137203948338	4.31079601177471	REACTOME_COLLAGEN_FORMATION	2.2592187811295e-73	2.83531957031752e-70	8.33950825795258	12.99286380186	REACTOME_RAC3_GTPASE_CYCLE	4.52203620807839e-82	5.67515544113838e-79	8.8456781672606	4.76847947061441	REACTOME_MITOTIC_METAPHASE_AND_ANAPHASE	3.39763355484366e-64	4.26403011132879e-61	7.76982494893614	51.1639765403205	REACTOME_COLLAGEN_FORMATION	2.30378015681818e-39	2.87972519602273e-36	5.96159785240077	4.06164008133631	REACTOME_METABOLISM_OF_CARBOHYDRATES	2.93519064722899e-61	3.66898830903624e-58	7.57861819015113	11.1693251132338	REACTOME_RESOLUTION_OF_SISTER_CHROMATID_COHESION	7.45705528985167e-64	9.32131911231459e-61	7.74793666880681	19.6452288101806
HALLMARK_ANGIOGENESIS	4.70689434781849e-96	5.9071524065122e-93	9.60357338827868	4.78306607328507	KEGG_LEUKOCYTE_TRANSENDOTHELIAL_MIGRATION	1.31554906981373e-86	1.65101408261623e-83	9.09847510423202	-1.83437181472494	KEGG_CELL_ADHESION_MOLECULES_CAMS	2.30378015681818e-39	2.89124409680682e-36	5.96145244390497	0.341857960911674	REACTOME_SIGNALING_BY_NUCLEAR_RECEPTORS	1.37948270492474e-80	1.73125079468055e-77	8.76137203948338	6.16375252519844	KEGG_ECM_RECEPTOR_INTERACTION	5.69217393216311e-72	7.1436782848647e-69	8.2550637860713	8.49216439455162	KEGG_LEUKOCYTE_TRANSENDOTHELIAL_MIGRATION	1.37948270492474e-80	1.73125079468055e-77	8.76137203948338	1.95871996743252	REACTOME_MITOTIC_SPINDLE_CHECKPOINT	3.39763355484366e-64	4.26403011132879e-61	7.76982494893614	24.6772472189639	KEGG_ECM_RECEPTOR_INTERACTION	2.38036718489832e-38	2.9754589811229e-35	5.87592086675993	0.581898268859871	REACTOME_M_PHASE	2.93519064722899e-61	3.66898830903624e-58	7.57861819015113	32.1862243914556	REACTOME_RHO_GTPASE_EFFECTORS	1.80506049595553e-57	2.25632561994441e-54	7.32438381198599	25.2589178982643
HALLMARK_APICAL_JUNCTION	4.70689434781849e-96	5.9071524065122e-93	9.60357338827868	3.91364085786154	REACTOME_ESR_MEDIATED_SIGNALING	1.31554906981373e-86	1.65101408261623e-83	9.09847510423202	-0.994729523270464	KEGG_NEUROACTIVE_LIGAND_RECEPTOR_INTERACTION	2.30378015681818e-39	2.89124409680682e-36	5.96145244390497	2.04416156375723	HALLMARK_IL2_STAT5_SIGNALING	4.07617580516598e-79	5.11560063548331e-76	8.67704462172203	7.91697799145653	REACTOME_COLLAGEN_CHAIN_TRIMERIZATION	5.69217393216311e-72	7.1436782848647e-69	8.2550637860713	7.63053930517551	REACTOME_G_ALPHA_Q_SIGNALLING_EVENTS	1.37948270492474e-80	1.73125079468055e-77	8.76137203948338	2.14422366617622	REACTOME_SEPARATION_OF_SISTER_CHROMATIDS	3.39763355484366e-64	4.26403011132879e-61	7.76982494893614	42.6129366366454	REACTOME_DISEASES_OF_GLYCOSYLATION	2.38256076949142e-37	2.97820096186427e-34	5.79016804595895	1.17423460202365	REACTOME_NEUTROPHIL_DEGRANULATION	2.93519064722899e-61	3.66898830903624e-58	7.57861819015113	45.7347740402862	REACTOME_SEPARATION_OF_SISTER_CHROMATIDS	3.10300075394096e-56	3.8787509424262e-53	7.2395654638857	23.811201440785
HALLMARK_KRAS_SIGNALING_UP	4.70689434781849e-96	5.9071524065122e-93	9.60357338827868	15.2540948986148	REACTOME_EPH_EPHRIN_SIGNALING	4.41601049973333e-85	5.54209317716533e-82	9.0142290949842	-4.65285883181572	KEGG_ENDOCYTOSIS	2.38036718489832e-38	2.98736081704739e-35	5.87577333800546	0.753613384851263	KEGG_ECM_RECEPTOR_INTERACTION	4.07617580516598e-79	5.11560063548331e-76	8.67704462172203	4.75838559471061	REACTOME_NEUTROPHIL_DEGRANULATION	5.69217393216311e-72	7.1436782848647e-69	8.2550637860713	8.14524009321955	REACTOME_NEURONAL_SYSTEM	1.37948270492474e-80	1.73125079468055e-77	8.76137203948338	2.31328389417044	REACTOME_MITOTIC_G1_PHASE_AND_G1_S_TRANSITION	3.77237210642225e-63	4.73432699355992e-60	7.70225562736259	31.0235437108554	REACTOME_FCERI_MEDIATED_MAPK_ACTIVATION	2.38256076949142e-37	2.97820096186427e-34	5.79016804595895	0.665050441389785	REACTOME_ORGANELLE_BIOGENESIS_AND_MAINTENANCE	2.93519064722899e-61	3.66898830903624e-58	7.57861819015113	16.8870872345082	HALLMARK_MITOTIC_SPINDLE	8.33444467086926e-54	1.04180558385866e-50	7.06980999173033	21.797978549015
REACTOME_COLLAGEN_DEGRADATION	4.70689434781849e-96	5.9071524065122e-93	9.60357338827868	10.542767229092	KEGG_CALCIUM_SIGNALING_PATHWAY	1.43583831949005e-83	1.80197709096001e-80	8.92996364688174	-4.36741372745955	REACTOME_G_ALPHA_Q_SIGNALLING_EVENTS	2.38036718489832e-38	2.98736081704739e-35	5.87577333800546	0.10271121738051	REACTOME_PLATELET_ACTIVATION_SIGNALING_AND_AGGREGATION	4.07617580516598e-79	5.11560063548331e-76	8.67704462172203	12.5721196187134	REACTOME_PLATELET_ACTIVATION_SIGNALING_AND_AGGREGATION	5.69217393216311e-72	7.1436782848647e-69	8.2550637860713	2.3465460046055	REACTOME_RHOA_GTPASE_CYCLE	1.37948270492474e-80	1.73125079468055e-77	8.76137203948338	7.12225887822055	REACTOME_CHROMOSOME_MAINTENANCE	4.10425073525355e-62	5.15083467274321e-59	7.63466583352035	16.9371361582038	REACTOME_COLLAGEN_BIOSYNTHESIS_AND_MODIFYING_ENZYMES	2.16992282193367e-35	2.71240352741709e-32	5.61842021385949	6.58540259310607	REACTOME_PROGRAMMED_CELL_DEATH	2.93519064722899e-61	3.66898830903624e-58	7.57861819015113	25.3653985784671	KEGG_CELL_CYCLE	1.30221843509155e-52	1.62777304386444e-49	6.98486980177647	13.9437921061015
REACTOME_GLYCOSAMINOGLYCAN_METABOLISM	4.70689434781849e-96	5.9071524065122e-93	9.60357338827868	13.7259602956912	REACTOME_EXTRA_NUCLEAR_ESTROGEN_SIGNALING	1.43583831949005e-83	1.80197709096001e-80	8.92996364688174	-0.628391939482883	HALLMARK_ANGIOGENESIS	2.38256076949142e-37	2.99011376571173e-34	5.79001833223653	0.826310011025556	REACTOME_RESPONSE_TO_ELEVATED_PLATELET_CYTOSOLIC_CA2	4.07617580516598e-79	5.11560063548331e-76	8.67704462172203	10.7460255443053	REACTOME_CELL_SURFACE_INTERACTIONS_AT_THE_VASCULAR_WALL	1.38917530623664e-70	1.74341500932698e-67	8.17059356591836	5.45564965780298	KEGG_VASCULAR_SMOOTH_MUSCLE_CONTRACTION	4.07617580516598e-79	5.11560063548331e-76	8.67704462172203	14.0522453257421	REACTOME_G1_S_SPECIFIC_TRANSCRIPTION	4.57108005881482e-60	5.7367054738126e-57	7.49942247419801	8.41630327806167	REACTOME_COLLAGEN_DEGRADATION	2.16992282193367e-35	2.71240352741709e-32	5.61842021385949	3.72370120823331	REACTOME_SIGNALING_BY_INTERLEUKINS	2.93519064722899e-61	3.66898830903624e-58	7.57861819015113	53.7134152226571	REACTOME_G1_S_SPECIFIC_TRANSCRIPTION	1.97090611461216e-51	2.4636326432652e-48	6.89988579978817	4.67026202408845
REACTOME_METABOLISM_OF_CARBOHYDRATES	4.70689434781849e-96	5.9071524065122e-93	9.60357338827868	15.2626977896095	REACTOME_RAC3_GTPASE_CYCLE	1.43583831949005e-83	1.80197709096001e-80	8.92996364688174	-4.57179015692706	KEGG_CYTOKINE_CYTOKINE_RECEPTOR_INTERACTION	2.31016677129441e-36	2.89925929797448e-33	5.70418381027239	0.0421825381201991	HALLMARK_APOPTOSIS	1.16666102444544e-77	1.46415958567903e-74	8.59269524566581	9.34545235093547	REACTOME_NON_INTEGRIN_MEMBRANE_ECM_INTERACTIONS	1.38917530623664e-70	1.74341500932698e-67	8.17059356591836	8.65414119611683	REACTOME_DISEASES_ASSOCIATED_WITH_O_GLYCOSYLATION_OF_PROTEINS	4.07617580516598e-79	5.11560063548331e-76	8.67704462172203	0.0781973932354556	REACTOME_METABOLISM_OF_NUCLEOTIDES	4.57108005881482e-60	5.7367054738126e-57	7.49942247419801	11.1268661896856	REACTOME_REGULATION_OF_HSF1_MEDIATED_HEAT_SHOCK_RESPONSE	2.16992282193367e-35	2.71240352741709e-32	5.61842021385949	0.425601284307859	HALLMARK_E2F_TARGETS	5.55162487718189e-60	6.93953109647736e-57	7.49390885144694	15.0235081046287	REACTOME_MITOTIC_G1_PHASE_AND_G1_S_TRANSITION	1.97090611461216e-51	2.4636326432652e-48	6.89988579978817	14.9289233170906
REACTOME_REGULATION_OF_INSULIN_LIKE_GROWTH_FACTOR_IGF_TRANSPORT_AND_UPTAKE_BY_INSULIN_LIKE_GROWTH_FACTOR_BINDING_PROTEINS_IGFBPS	4.70689434781849e-96	5.9071524065122e-93	9.60357338827868	14.7446779165697	REACTOME_RHOF_GTPASE_CYCLE	1.43583831949005e-83	1.80197709096001e-80	8.92996364688174	-1.5633157142119	REACTOME_GLYCOSAMINOGLYCAN_METABOLISM	2.31016677129441e-36	2.89925929797448e-33	5.70418381027239	0.0664064713954269	KEGG_MAPK_SIGNALING_PATHWAY	1.16666102444544e-77	1.46415958567903e-74	8.59269524566581	9.32923924298513	HALLMARK_HYPOXIA	3.283944542266e-69	4.12135040054383e-66	8.0860967382191	0.321247063727667	REACTOME_EPH_EPHRIN_SIGNALING	1.16666102444544e-77	1.46415958567903e-74	8.59269524566581	4.54458251718494	REACTOME_RHO_GTPASE_EFFECTORS	4.57108005881482e-60	5.7367054738126e-57	7.49942247419801	43.5755032251945	KEGG_PRION_DISEASES	1.97446409297483e-34	2.46808011621854e-31	5.53241726072787	1.89812447629168	HALLMARK_G2M_CHECKPOINT	5.55162487718189e-60	6.93953109647736e-57	7.49390885144694	17.5528930137347	REACTOME_DEPOSITION_OF_NEW_CENPA_CONTAINING_NUCLEOSOMES_AT_THE_CENTROMERE	4.10355640798625e-49	5.12944550998281e-46	6.72977931133903	5.68275013330291
REACTOME_RESPONSE_TO_ELEVATED_PLATELET_CYTOSOLIC_CA2	4.70689434781849e-96	5.9071524065122e-93	9.60357338827868	4.43554883954645	REACTOME_RHO_GTPASE_EFFECTORS	4.52203620807839e-82	5.67515544113838e-79	8.8456781672606	-12.6598506842236	REACTOME_PEPTIDE_LIGAND_BINDING_RECEPTORS	2.31016677129441e-36	2.89925929797448e-33	5.70418381027239	0.74725114184671	REACTOME_DISEASES_OF_SIGNAL_TRANSDUCTION_BY_GROWTH_FACTOR_RECEPTORS_AND_SECOND_MESSENGERS	1.16666102444544e-77	1.46415958567903e-74	8.59269524566581	8.78051789985518	REACTOME_ASSEMBLY_OF_COLLAGEN_FIBRILS_AND_OTHER_MULTIMERIC_STRUCTURES	3.283944542266e-69	4.12135040054383e-66	8.0860967382191	10.0670560116337	REACTOME_G_ALPHA_I_SIGNALLING_EVENTS	1.16666102444544e-77	1.46415958567903e-74	8.59269524566581	0.695219429467659	REACTOME_SUMOYLATION_OF_DNA_REPLICATION_PROTEINS	4.57108005881482e-60	5.7367054738126e-57	7.49942247419801	7.83984833025952	REACTOME_GPVI_MEDIATED_ACTIVATION_CASCADE	1.97446409297483e-34	2.46808011621854e-31	5.53241726072787	0.582331931872487	REACTOME_DISEASES_OF_SIGNAL_TRANSDUCTION_BY_GROWTH_FACTOR_RECEPTORS_AND_SECOND_MESSENGERS	5.55162487718189e-60	6.93953109647736e-57	7.49390885144694	41.8894542435076	REACTOME_G0_AND_EARLY_G1	7.52266227767014e-47	9.40332784708768e-44	6.55947546850718	3.58787234288185
HALLMARK_COAGULATION	1.91318062190647e-94	2.40104168049262e-91	9.51943277200974	17.6872098567267	KEGG_DILATED_CARDIOMYOPATHY	1.37948270492474e-80	1.73125079468055e-77	8.76137203948338	-5.333477238099	REACTOME_FORMATION_OF_FIBRIN_CLOT_CLOTTING_CASCADE	2.16992282193367e-35	2.72325314152676e-32	5.61826592345858	1.37162384293787	HALLMARK_COMPLEMENT	3.23438966599575e-76	4.05915903082467e-73	8.50832321514899	8.51194269467448	REACTOME_COLLAGEN_DEGRADATION	3.283944542266e-69	4.12135040054383e-66	8.0860967382191	13.4423016856808	REACTOME_SENSORY_PERCEPTION	1.16666102444544e-77	1.46415958567903e-74	8.59269524566581	0.914289800064241	HALLMARK_MYC_TARGETS_V1	4.67934966085551e-59	5.87258382437366e-56	7.43176767501867	44.1196894643133	REACTOME_IMMUNOREGULATORY_INTERACTIONS_BETWEEN_A_LYMPHOID_AND_A_NON_LYMPHOID_CELL	1.74044651351705e-33	2.17555814189631e-30	5.4463225488099	1.70922224184016	REACTOME_SELECTIVE_AUTOPHAGY	5.55162487718189e-60	6.93953109647736e-57	7.49390885144694	10.7971281506918	REACTOME_MITOTIC_PROPHASE	1.2142601243758e-44	1.51782515546975e-41	6.38895752480239	7.84008707517362
HALLMARK_COMPLEMENT	1.91318062190647e-94	2.40104168049262e-91	9.51943277200974	12.0613603003414	KEGG_GAP_JUNCTION	1.37948270492474e-80	1.73125079468055e-77	8.76137203948338	-1.44196336696365	HALLMARK_INTERFERON_ALPHA_RESPONSE	1.74044651351705e-33	2.1842603744639e-30	5.44616338286561	3.93728515454355	HALLMARK_UV_RESPONSE_DN	3.23438966599575e-76	4.05915903082467e-73	8.50832321514899	12.3980076503811	REACTOME_ELASTIC_FIBRE_FORMATION	3.283944542266e-69	4.12135040054383e-66	8.0860967382191	3.56088914540296	REACTOME_DISEASES_OF_SIGNAL_TRANSDUCTION_BY_GROWTH_FACTOR_RECEPTORS_AND_SECOND_MESSENGERS	3.23438966599575e-76	4.05915903082467e-73	8.50832321514899	6.91498868418107	KEGG_PYRIMIDINE_METABOLISM	4.69392037344846e-58	5.89087006867782e-55	7.36408993400586	11.2152698597432	REACTOME_DISEASES_ASSOCIATED_WITH_GLYCOSAMINOGLYCAN_METABOLISM	1.48621351989098e-32	1.85776689986372e-29	5.36013141436701	2.98332083215243	HALLMARK_UV_RESPONSE_UP	1.01711850726945e-58	1.27139813408681e-55	7.40916448935228	9.24943653653833	REACTOME_S_PHASE	1.2142601243758e-44	1.51782515546975e-41	6.38895752480239	16.6704045199527
KEGG_TGF_BETA_SIGNALING_PATHWAY	1.91318062190647e-94	2.40104168049262e-91	9.51943277200974	3.65481220102228	REACTOME_DISEASES_ASSOCIATED_WITH_O_GLYCOSYLATION_OF_PROTEINS	1.37948270492474e-80	1.73125079468055e-77	8.76137203948338	-0.552433908475914	KEGG_LYSOSOME	1.74044651351705e-33	2.1842603744639e-30	5.44616338286561	0.682544608763334	KEGG_COMPLEMENT_AND_COAGULATION_CASCADES	3.23438966599575e-76	4.05915903082467e-73	8.50832321514899	8.90306413318515	REACTOME_RHO_GTPASE_CYCLE	3.283944542266e-69	4.12135040054383e-66	8.0860967382191	3.02071901784594	REACTOME_RHOF_GTPASE_CYCLE	3.23438966599575e-76	4.05915903082467e-73	8.50832321514899	1.54731068283039	REACTOME_DEPOSITION_OF_NEW_CENPA_CONTAINING_NUCLEOSOMES_AT_THE_CENTROMERE	4.69392037344846e-58	5.89087006867782e-55	7.36408993400586	8.29615286871699	REACTOME_MAPK_TARGETS_NUCLEAR_EVENTS_MEDIATED_BY_MAP_KINASES	1.48621351989098e-32	1.85776689986372e-29	5.36013141436701	0.74303788656149	REACTOME_APOPTOSIS	1.01711850726945e-58	1.27139813408681e-55	7.40916448935228	24.5321126708359	REACTOME_CHROMOSOME_MAINTENANCE	1.72581468066588e-42	2.15726835083235e-39	6.21820680164235	10.299377907753
REACTOME_COLLAGEN_FORMATION	1.91318062190647e-94	2.40104168049262e-91	9.51943277200974	9.17115284979195	REACTOME_DISEASES_OF_SIGNAL_TRANSDUCTION_BY_GROWTH_FACTOR_RECEPTORS_AND_SECOND_MESSENGERS	1.37948270492474e-80	1.73125079468055e-77	8.76137203948338	-7.60738498595364	REACTOME_COMMON_PATHWAY_OF_FIBRIN_CLOT_FORMATION	1.48621351989098e-32	1.86519796746318e-29	5.35996968895115	0.461769021534868	KEGG_DILATED_CARDIOMYOPATHY	3.23438966599575e-76	4.05915903082467e-73	8.50832321514899	1.64244401235106	HALLMARK_GLYCOLYSIS	1.66784792300912e-66	2.09314914337645e-63	7.91701963024776	9.38226430162265	KEGG_HEMATOPOIETIC_CELL_LINEAGE	8.68553581624014e-75	1.09003474493814e-71	8.42392780469242	1.32488378560432	REACTOME_G0_AND_EARLY_G1	4.69392037344846e-58	5.89087006867782e-55	7.36408993400586	6.0716443421801	REACTOME_BINDING_AND_UPTAKE_OF_LIGANDS_BY_SCAVENGER_RECEPTORS	1.22945752304217e-31	1.53682190380271e-28	5.273838872989	5.14500129438354	REACTOME_SEPARATION_OF_SISTER_CHROMATIDS	1.01711850726945e-58	1.27139813408681e-55	7.40916448935228	22.3824051287399	REACTOME_E2F_MEDIATED_REGULATION_OF_DNA_REPLICATION	1.72581468066588e-42	2.15726835083235e-39	6.21820680164235	2.51335820970999
REACTOME_DISEASES_ASSOCIATED_WITH_GLYCOSAMINOGLYCAN_METABOLISM	1.91318062190647e-94	2.40104168049262e-91	9.51943277200974	11.0669564460502	REACTOME_LEISHMANIA_INFECTION	1.37948270492474e-80	1.73125079468055e-77	8.76137203948338	-1.76693177363637	REACTOME_TRANSCRIPTIONAL_REGULATION_OF_WHITE_ADIPOCYTE_DIFFERENTIATION	1.48621351989098e-32	1.86519796746318e-29	5.35996968895115	0.128126674043589	KEGG_HYPERTROPHIC_CARDIOMYOPATHY_HCM	3.23438966599575e-76	4.05915903082467e-73	8.50832321514899	1.63600756284514	HALLMARK_UV_RESPONSE_DN	1.66784792300912e-66	2.09314914337645e-63	7.91701963024776	0.10516308487022	REACTOME_MUSCLE_CONTRACTION	8.68553581624014e-75	1.09003474493814e-71	8.42392780469242	14.739907290367	HALLMARK_MITOTIC_SPINDLE	4.61392005606538e-57	5.79046967036205e-54	7.29638857304187	27.4491517825218	REACTOME_HEPARAN_SULFATE_HEPARIN_HS_GAG_METABOLISM	1.22945752304217e-31	1.53682190380271e-28	5.273838872989	0.975296259323662	REACTOME_PLATELET_ACTIVATION_SIGNALING_AND_AGGREGATION	1.80506049595553e-57	2.25632561994441e-54	7.32438381198599	15.3304076712646	REACTOME_KINESINS	2.15989731613578e-40	2.69987164516972e-37	6.04720240129116	7.10747805925502
REACTOME_SIGNALING_BY_INTERLEUKINS	1.91318062190647e-94	2.40104168049262e-91	9.51943277200974	2.99219067665078	REACTOME_RAC1_GTPASE_CYCLE	1.37948270492474e-80	1.73125079468055e-77	8.76137203948338	-7.72358138318472	REACTOME_FOXO_MEDIATED_TRANSCRIPTION	1.22945752304217e-31	1.54296919141792e-28	5.27367450127906	0.930657744444122	KEGG_PATHWAYS_IN_CANCER	3.23438966599575e-76	4.05915903082467e-73	8.50832321514899	3.98998399339255	KEGG_REGULATION_OF_ACTIN_CYTOSKELETON	3.5832750622883e-65	4.49701020317182e-62	7.83243743205583	4.40641194221527	REACTOME_RHOD_GTPASE_CYCLE	8.68553581624014e-75	1.09003474493814e-71	8.42392780469242	2.57272979015006	REACTOME_G2_M_DNA_DAMAGE_CHECKPOINT	4.61392005606538e-57	5.79046967036205e-54	7.29638857304187	9.94992128039455	HALLMARK_INTERFERON_ALPHA_RESPONSE	9.85281827681361e-31	1.2316022846017e-27	5.18743959137444	1.28758224215811	REACTOME_RHO_GTPASE_CYCLE	1.80506049595553e-57	2.25632561994441e-54	7.32438381198599	27.8408215826732	REACTOME_MITOTIC_G2_G2_M_PHASES	2.15989731613578e-40	2.69987164516972e-37	6.04720240129116	19.3570968887604
KEGG_ECM_RECEPTOR_INTERACTION	7.53227726587743e-93	9.45300796867617e-90	9.43527582935473	3.46671349226085	REACTOME_RHOB_GTPASE_CYCLE	1.37948270492474e-80	1.73125079468055e-77	8.76137203948338	-6.08323791906768	REACTOME_SLC_MEDIATED_TRANSMEMBRANE_TRANSPORT	9.85281827681361e-31	1.23652869374011e-27	5.18727248188777	1.27754712749966	HALLMARK_ESTROGEN_RESPONSE_EARLY	8.68553581624014e-75	1.09003474493814e-71	8.42392780469242	7.95747615051611	REACTOME_ECM_PROTEOGLYCANS	3.5832750622883e-65	4.49701020317182e-62	7.83243743205583	8.0697544183579	REACTOME_RHOG_GTPASE_CYCLE	8.68553581624014e-75	1.09003474493814e-71	8.42392780469242	3.45076353301237	REACTOME_MITOTIC_G2_G2_M_PHASES	4.61392005606538e-57	5.79046967036205e-54	7.29638857304187	36.20996875795	REACTOME_CHONDROITIN_SULFATE_DERMATAN_SULFATE_METABOLISM	9.85281827681361e-31	1.2316022846017e-27	5.18743959137444	1.31088678873491	REACTOME_THE_ROLE_OF_GTSE1_IN_G2_M_PROGRESSION_AFTER_G2_CHECKPOINT	1.80506049595553e-57	2.25632561994441e-54	7.32438381198599	17.7441694802483	REACTOME_HOMOLOGOUS_DNA_PAIRING_AND_STRAND_EXCHANGE	2.30378015681818e-39	2.87972519602273e-36	5.96159785240077	4.89072568234204
REACTOME_COLLAGEN_CHAIN_TRIMERIZATION	2.87240705899399e-91	3.60487085903746e-88	9.35110208953146	5.01258728189809	REACTOME_RHOD_GTPASE_CYCLE	4.07617580516598e-79	5.11560063548331e-76	8.67704462172203	-2.0848309853192	REACTOME_DISEASES_ASSOCIATED_WITH_GLYCOSAMINOGLYCAN_METABOLISM	7.64935813137827e-30	9.59994445487973e-27	5.10075791228851	1.23129284395116	HALLMARK_TNFA_SIGNALING_VIA_NFKB	8.68553581624014e-75	1.09003474493814e-71	8.42392780469242	16.7762342205242	REACTOME_SIGNALING_BY_MET	3.5832750622883e-65	4.49701020317182e-62	7.83243743205583	6.82643322946345	KEGG_ALZHEIMERS_DISEASE	2.2592187811295e-73	2.83531957031752e-70	8.33950825795258	11.7435025622806	REACTOME_DNA_REPAIR	4.44415436627425e-56	5.57741372967418e-53	7.22866288732382	28.6495134667651	REACTOME_MET_ACTIVATES_PTK2_SIGNALING	9.85281827681361e-31	1.2316022846017e-27	5.18743959137444	2.82615091477086	REACTOME_TRANSCRIPTIONAL_REGULATION_BY_TP53	1.80506049595553e-57	2.25632561994441e-54	7.32438381198599	21.349161982846	REACTOME_DISEASES_OF_DNA_REPAIR	2.38256076949142e-37	2.97820096186427e-34	5.79016804595895	3.39659633951083
REACTOME_ELASTIC_FIBRE_FORMATION	2.87240705899399e-91	3.60487085903746e-88	9.35110208953146	11.4351746183721	REACTOME_RHOG_GTPASE_CYCLE	4.07617580516598e-79	5.11560063548331e-76	8.67704462172203	-3.33855113029537	REACTOME_HEPARAN_SULFATE_HEPARIN_HS_GAG_METABOLISM	7.64935813137827e-30	9.59994445487973e-27	5.10075791228851	0.68288592744083	KEGG_CYTOKINE_CYTOKINE_RECEPTOR_INTERACTION	8.68553581624014e-75	1.09003474493814e-71	8.42392780469242	5.50770359037254	REACTOME_GLYCOSAMINOGLYCAN_METABOLISM	7.45705528985167e-64	9.35860438876385e-61	7.7478247857726	3.62170861255322	KEGG_NEUROACTIVE_LIGAND_RECEPTOR_INTERACTION	2.2592187811295e-73	2.83531957031752e-70	8.33950825795258	0.745886117936893	REACTOME_DNA_REPLICATION	4.44415436627425e-56	5.57741372967418e-53	7.22866288732382	26.5237220760077	REACTOME_NGF_STIMULATED_TRANSCRIPTION	9.85281827681361e-31	1.2316022846017e-27	5.18743959137444	4.09235457985492	REACTOME_UB_SPECIFIC_PROCESSING_PROTEASES	1.80506049595553e-57	2.25632561994441e-54	7.32438381198599	24.4118123266442	REACTOME_DNA_REPAIR	2.38256076949142e-37	2.97820096186427e-34	5.79016804595895	20.6559637946597
REACTOME_SIGNALING_BY_NUCLEAR_RECEPTORS	2.87240705899399e-91	3.60487085903746e-88	9.35110208953146	3.1403687006454	KEGG_VASCULAR_SMOOTH_MUSCLE_CONTRACTION	1.16666102444544e-77	1.46415958567903e-74	8.59269524566581	-14.3216342076497	KEGG_PRION_DISEASES	5.75320940055457e-29	7.22027779769599e-26	5.01412465867958	1.00145011141759	REACTOME_DEGRADATION_OF_THE_EXTRACELLULAR_MATRIX	8.68553581624014e-75	1.09003474493814e-71	8.42392780469242	4.63404897780347	REACTOME_MET_ACTIVATES_PTK2_SIGNALING	7.45705528985167e-64	9.35860438876385e-61	7.7478247857726	6.7882875421455	REACTOME_CELL_SURFACE_INTERACTIONS_AT_THE_VASCULAR_WALL	2.2592187811295e-73	2.83531957031752e-70	8.33950825795258	0.0993392750361486	REACTOME_NUCLEAR_ENVELOPE_NE_REASSEMBLY	4.44415436627425e-56	5.57741372967418e-53	7.22866288732382	13.7159918797413	REACTOME_NON_INTEGRIN_MEMBRANE_ECM_INTERACTIONS	9.85281827681361e-31	1.2316022846017e-27	5.18743959137444	0.437594961163766	KEGG_MAPK_SIGNALING_PATHWAY	3.10300075394096e-56	3.8787509424262e-53	7.2395654638857	4.38513301019326	REACTOME_POLO_LIKE_KINASE_MEDIATED_EVENTS	2.38256076949142e-37	2.97820096186427e-34	5.79016804595895	3.16292300645892
HALLMARK_ESTROGEN_RESPONSE_LATE	1.06100055314012e-89	1.33155569419085e-86	9.2669110637724	4.93800276616261	REACTOME_G_ALPHA_Q_SIGNALLING_EVENTS	1.16666102444544e-77	1.46415958567903e-74	8.59269524566581	-2.40271302611464	KEGG_SMALL_CELL_LUNG_CANCER	5.75320940055457e-29	7.22027779769599e-26	5.01412465867958	0.332134858361359	REACTOME_ECM_PROTEOGLYCANS	8.68553581624014e-75	1.09003474493814e-71	8.42392780469242	4.94231633986581	REACTOME_MET_PROMOTES_CELL_MOTILITY	7.45705528985167e-64	9.35860438876385e-61	7.7478247857726	7.00578906606804	REACTOME_EXTRA_NUCLEAR_ESTROGEN_SIGNALING	2.2592187811295e-73	2.83531957031752e-70	8.33950825795258	0.457594717460972	REACTOME_POLO_LIKE_KINASE_MEDIATED_EVENTS	4.44415436627425e-56	5.57741372967418e-53	7.22866288732382	5.24833849291837	REACTOME_SYNDECAN_INTERACTIONS	9.85281827681361e-31	1.2316022846017e-27	5.18743959137444	0.844364128440757	REACTOME_INTERLEUKIN_4_AND_INTERLEUKIN_13_SIGNALING	3.10300075394096e-56	3.8787509424262e-53	7.2395654638857	6.97401275434651	KEGG_OOCYTE_MEIOSIS	2.31016677129441e-36	2.88770846411801e-33	5.7043357767739	8.89831342263756
HALLMARK_XENOBIOTIC_METABOLISM	1.06100055314012e-89	1.33155569419085e-86	9.2669110637724	10.7983818220051	REACTOME_RHOC_GTPASE_CYCLE	1.16666102444544e-77	1.46415958567903e-74	8.59269524566581	-5.59785369038493	REACTOME_BIOLOGICAL_OXIDATIONS	4.19198059215845e-28	5.26093564315886e-25	4.92736613322772	0.784471122449812	REACTOME_SIGNALING_BY_WNT	8.68553581624014e-75	1.09003474493814e-71	8.42392780469242	5.66341626002199	REACTOME_SYNDECAN_INTERACTIONS	7.45705528985167e-64	9.35860438876385e-61	7.7478247857726	7.5306893372346	REACTOME_LAMININ_INTERACTIONS	2.2592187811295e-73	2.83531957031752e-70	8.33950825795258	6.93814800637675	REACTOME_SWITCHING_OF_ORIGINS_TO_A_POST_REPLICATIVE_STATE	4.44415436627425e-56	5.57741372967418e-53	7.22866288732382	18.339836608469	REACTOME_COMPLEMENT_CASCADE	7.64935813137827e-30	9.56169766422284e-27	5.10092785604569	0.668922224575731	REACTOME_INTRACELLULAR_SIGNALING_BY_SECOND_MESSENGERS	3.10300075394096e-56	3.8787509424262e-53	7.2395654638857	23.2039425411474	REACTOME_APC_C_MEDIATED_DEGRADATION_OF_CELL_CYCLE_PROTEINS	2.31016677129441e-36	2.88770846411801e-33	5.7043357767739	9.07799882082967
REACTOME_COLLAGEN_BIOSYNTHESIS_AND_MODIFYING_ENZYMES	1.06100055314012e-89	1.33155569419085e-86	9.2669110637724	8.02046047924455	REACTOME_CDC42_GTPASE_CYCLE	3.23438966599575e-76	4.05915903082467e-73	8.50832321514899	-4.26460826624593	REACTOME_THROMBIN_SIGNALLING_THROUGH_PROTEINASE_ACTIVATED_RECEPTORS_PARS	2.95907259463446e-27	3.71363610626625e-24	4.84047525088066	1.14949875748607	HALLMARK_APICAL_JUNCTION	2.2592187811295e-73	2.83531957031752e-70	8.33950825795258	3.07214667976174	REACTOME_IMMUNOREGULATORY_INTERACTIONS_BETWEEN_A_LYMPHOID_AND_A_NON_LYMPHOID_CELL	1.50320800799138e-62	1.88652605002918e-59	7.6631806186127	3.66200212483514	KEGG_GAP_JUNCTION	5.69217393216311e-72	7.1436782848647e-69	8.2550637860713	0.846591372820806	REACTOME_TRANSCRIPTION_OF_E2F_TARGETS_UNDER_NEGATIVE_CONTROL_BY_DREAM_COMPLEX	4.44415436627425e-56	5.57741372967418e-53	7.22866288732382	3.379858161353	REACTOME_HSF1_ACTIVATION	5.75320940055457e-29	7.19151175069321e-26	5.01429753859777	5.13347434164043	REACTOME_MAPK_FAMILY_SIGNALING_CASCADES	3.10300075394096e-56	3.8787509424262e-53	7.2395654638857	26.331537736916	REACTOME_DNA_REPLICATION	2.16992282193367e-35	2.71240352741709e-32	5.61842021385949	12.9932978849711
REACTOME_NON_INTEGRIN_MEMBRANE_ECM_INTERACTIONS	1.06100055314012e-89	1.33155569419085e-86	9.2669110637724	1.10140161877597	REACTOME_LAMININ_INTERACTIONS	3.23438966599575e-76	4.05915903082467e-73	8.50832321514899	-6.81873340300646	REACTOME_VISUAL_PHOTOTRANSDUCTION	2.95907259463446e-27	3.71363610626625e-24	4.84047525088066	0.078149506082214	REACTOME_ELASTIC_FIBRE_FORMATION	2.2592187811295e-73	2.83531957031752e-70	8.33950825795258	4.95518704101371	HALLMARK_ESTROGEN_RESPONSE_LATE	2.93519064722899e-61	3.68366426227238e-58	7.57850380743327	3.28207514682298	REACTOME_RHOB_GTPASE_CYCLE	5.69217393216311e-72	7.1436782848647e-69	8.2550637860713	6.03219237626362	HALLMARK_MTORC1_SIGNALING	4.19462884972196e-55	5.26425920640106e-52	7.16091214404139	15.9078752859865	REACTOME_PEROXISOMAL_PROTEIN_IMPORT	5.75320940055457e-29	7.19151175069321e-26	5.01429753859777	0.651614074858623	REACTOME_RRNA_PROCESSING	3.10300075394096e-56	3.8787509424262e-53	7.2395654638857	45.4917862379418	REACTOME_RESOLUTION_OF_D_LOOP_STRUCTURES	2.16992282193367e-35	2.71240352741709e-32	5.61842021385949	3.33433020241932
REACTOME_ASSEMBLY_OF_COLLAGEN_FIBRILS_AND_OTHER_MULTIMERIC_STRUCTURES	3.79608356080105e-88	4.76408486880532e-85	9.18270224446328	6.06373184193143	REACTOME_SIGNALING_BY_NOTCH	3.23438966599575e-76	4.05915903082467e-73	8.50832321514899	-6.87664075712982	HALLMARK_BILE_ACID_METABOLISM	2.02359123709369e-26	2.53960700255258e-23	4.75344438108828	3.75340693992709	REACTOME_GPCR_LIGAND_BINDING	2.2592187811295e-73	2.83531957031752e-70	8.33950825795258	3.44216911630065	REACTOME_BINDING_AND_UPTAKE_OF_LIGANDS_BY_SCAVENGER_RECEPTORS	2.93519064722899e-61	3.68366426227238e-58	7.57850380743327	2.53744045031107	KEGG_DILATED_CARDIOMYOPATHY	1.38917530623664e-70	1.74341500932698e-67	8.17059356591836	5.46131945154317	KEGG_BASE_EXCISION_REPAIR	4.19462884972196e-55	5.26425920640106e-52	7.16091214404139	4.7567064106776	REACTOME_RUNX2_REGULATES_BONE_DEVELOPMENT	5.75320940055457e-29	7.19151175069321e-26	5.01429753859777	0.671031210901666	REACTOME_TRANSLATION	3.10300075394096e-56	3.8787509424262e-53	7.2395654638857	54.6700457805264	REACTOME_ACTIVATION_OF_ATR_IN_RESPONSE_TO_REPLICATION_STRESS	1.74044651351705e-33	2.17555814189631e-30	5.4463225488099	5.33677306832626
REACTOME_CHONDROITIN_SULFATE_BIOSYNTHESIS	3.79608356080105e-88	4.76408486880532e-85	9.18270224446328	4.31878547756982	KEGG_ARRHYTHMOGENIC_RIGHT_VENTRICULAR_CARDIOMYOPATHY_ARVC	8.68553581624014e-75	1.09003474493814e-71	8.42392780469242	-2.98392959945417	REACTOME_A_TETRASACCHARIDE_LINKER_SEQUENCE_IS_REQUIRED_FOR_GAG_SYNTHESIS	2.02359123709369e-26	2.53960700255258e-23	4.75344438108828	0.548528316046238	REACTOME_G_ALPHA_I_SIGNALLING_EVENTS	2.2592187811295e-73	2.83531957031752e-70	8.33950825795258	6.67288739848793	REACTOME_DISEASES_ASSOCIATED_WITH_GLYCOSAMINOGLYCAN_METABOLISM	2.93519064722899e-61	3.68366426227238e-58	7.57850380743327	2.72575767702837	KEGG_HYPERTROPHIC_CARDIOMYOPATHY_HCM	1.38917530623664e-70	1.74341500932698e-67	8.17059356591836	4.1039790714604	REACTOME_APOPTOTIC_EXECUTION_PHASE	4.19462884972196e-55	5.26425920640106e-52	7.16091214404139	5.6137046038851	REACTOME_SIGNALING_BY_NOTCH2	5.75320940055457e-29	7.19151175069321e-26	5.01429753859777	1.84420241378969	HALLMARK_GLYCOLYSIS	5.16705525856272e-55	6.4588190732034e-52	7.15470802205806	15.1797817602006	REACTOME_COPI_DEPENDENT_GOLGI_TO_ER_RETROGRADE_TRAFFIC	1.74044651351705e-33	2.17555814189631e-30	5.4463225488099	6.83839483085018
REACTOME_KERATAN_SULFATE_BIOSYNTHESIS	3.79608356080105e-88	4.76408486880532e-85	9.18270224446328	5.16986419099322	KEGG_HUNTINGTONS_DISEASE	8.68553581624014e-75	1.09003474493814e-71	8.42392780469242	-14.093550507292	REACTOME_CLASS_B_2_SECRETIN_FAMILY_RECEPTORS	2.02359123709369e-26	2.53960700255258e-23	4.75344438108828	0.354562349979307	REACTOME_MOLECULES_ASSOCIATED_WITH_ELASTIC_FIBRES	2.2592187811295e-73	2.83531957031752e-70	8.33950825795258	3.94927908534371	REACTOME_DISEASES_OF_METABOLISM	2.93519064722899e-61	3.68366426227238e-58	7.57850380743327	3.03996992547868	KEGG_VIRAL_MYOCARDITIS	1.38917530623664e-70	1.74341500932698e-67	8.17059356591836	3.09909061950754	REACTOME_G2_M_CHECKPOINTS	4.19462884972196e-55	5.26425920640106e-52	7.16091214404139	26.3711043434361	HALLMARK_BILE_ACID_METABOLISM	4.19198059215845e-28	5.23997574019806e-25	4.92754205701874	1.23654863435282	HALLMARK_MTORC1_SIGNALING	5.16705525856272e-55	6.4588190732034e-52	7.15470802205806	34.6721526727478	REACTOME_DEPOLYMERISATION_OF_THE_NUCLEAR_LAMINA	1.74044651351705e-33	2.17555814189631e-30	5.4463225488099	2.34400073203339
REACTOME_MOLECULES_ASSOCIATED_WITH_ELASTIC_FIBRES	3.79608356080105e-88	4.76408486880532e-85	9.18270224446328	10.2797778831637	REACTOME_CELL_JUNCTION_ORGANIZATION	8.68553581624014e-75	1.09003474493814e-71	8.42392780469242	-3.19355856500648	REACTOME_NR1H2_AND_NR1H3_MEDIATED_SIGNALING	2.02359123709369e-26	2.53960700255258e-23	4.75344438108828	3.28122769147777	REACTOME_SIGNALING_BY_INTERLEUKINS	2.2592187811295e-73	2.83531957031752e-70	8.33950825795258	16.1332208964629	REACTOME_INTEGRIN_CELL_SURFACE_INTERACTIONS	2.93519064722899e-61	3.68366426227238e-58	7.57850380743327	9.79997072816553	REACTOME_RAC2_GTPASE_CYCLE	1.38917530623664e-70	1.74341500932698e-67	8.17059356591836	4.11449189971897	REACTOME_PROCESSING_OF_CAPPED_INTRON_CONTAINING_PRE_MRNA	4.19462884972196e-55	5.26425920640106e-52	7.16091214404139	27.8154522015988	REACTOME_KERATAN_SULFATE_BIOSYNTHESIS	4.19198059215845e-28	5.23997574019806e-25	4.92754205701874	0.901165317641013	HALLMARK_UNFOLDED_PROTEIN_RESPONSE	5.16705525856272e-55	6.4588190732034e-52	7.15470802205806	23.1487616761316	REACTOME_PROGRAMMED_CELL_DEATH	1.74044651351705e-33	2.17555814189631e-30	5.4463225488099	10.1500343297813
REACTOME_NEUTROPHIL_DEGRANULATION	3.79608356080105e-88	4.76408486880532e-85	9.18270224446328	14.480837138002	REACTOME_MAPK6_MAPK4_SIGNALING	8.68553581624014e-75	1.09003474493814e-71	8.42392780469242	-0.480609391015398	REACTOME_ANTI_INFLAMMATORY_RESPONSE_FAVOURING_LEISHMANIA_PARASITE_INFECTION	1.34067800027187e-25	1.6825508903412e-22	4.66626529370743	0.317225291372386	HALLMARK_ESTROGEN_RESPONSE_LATE	5.69217393216311e-72	7.1436782848647e-69	8.2550637860713	7.42594715293533	HALLMARK_ANGIOGENESIS	5.55162487718189e-60	6.96728922086327e-57	7.49379317575457	1.47621284520888	REACTOME_RHO_GTPASE_EFFECTORS	1.38917530623664e-70	1.74341500932698e-67	8.17059356591836	12.7257994644425	REACTOME_REGULATION_OF_TP53_ACTIVITY_THROUGH_PHOSPHORYLATION	4.19462884972196e-55	5.26425920640106e-52	7.16091214404139	9.06168170135274	REACTOME_PLATELET_ADHESION_TO_EXPOSED_COLLAGEN	4.19198059215845e-28	5.23997574019806e-25	4.92754205701874	1.46000498507217	KEGG_EPITHELIAL_CELL_SIGNALING_IN_HELICOBACTER_PYLORI_INFECTION	5.16705525856272e-55	6.4588190732034e-52	7.15470802205806	10.2886393891944	HALLMARK_MYC_TARGETS_V1	1.22945752304217e-31	1.53682190380271e-28	5.273838872989	17.7753601730826
REACTOME_SIGNALING_BY_PDGF	3.79608356080105e-88	4.76408486880532e-85	9.18270224446328	2.49777761571173	KEGG_HYPERTROPHIC_CARDIOMYOPATHY_HCM	2.2592187811295e-73	2.83531957031752e-70	8.33950825795258	-3.98683059383514	REACTOME_NR1H3_NR1H2_REGULATE_GENE_EXPRESSION_LINKED_TO_CHOLESTEROL_TRANSPORT_AND_EFFLUX	1.34067800027187e-25	1.6825508903412e-22	4.66626529370743	3.31085687281206	KEGG_P53_SIGNALING_PATHWAY	5.69217393216311e-72	7.1436782848647e-69	8.2550637860713	2.68166479740488	KEGG_CELL_ADHESION_MOLECULES_CAMS	5.55162487718189e-60	6.96728922086327e-57	7.49379317575457	2.90001674040794	REACTOME_RHOC_GTPASE_CYCLE	3.283944542266e-69	4.12135040054383e-66	8.0860967382191	5.60913227344845	REACTOME_SUMOYLATION	4.19462884972196e-55	5.26425920640106e-52	7.16091214404139	14.1353313242565	REACTOME_KERATAN_SULFATE_KERATIN_METABOLISM	2.02359123709369e-26	2.52948904636711e-23	4.7536267414374	0.956366270262022	KEGG_PATHWAYS_IN_CANCER	5.16705525856272e-55	6.4588190732034e-52	7.15470802205806	20.6378679313995	REACTOME_SYNTHESIS_OF_DNA	1.22945752304217e-31	1.53682190380271e-28	5.273838872989	11.5812982356278
REACTOME_ACTIVATION_OF_MATRIX_METALLOPROTEINASES	1.31554906981373e-86	1.65101408261623e-83	9.09847510423202	3.85611078930169	REACTOME_NEURONAL_SYSTEM	2.2592187811295e-73	2.83531957031752e-70	8.33950825795258	-2.55370537104682	REACTOME_PI3K_AKT_SIGNALING_IN_CANCER	8.60527170589975e-25	1.07996159909042e-21	4.57892909824283	1.00821726462576	REACTOME_CLASS_A_1_RHODOPSIN_LIKE_RECEPTORS	5.69217393216311e-72	7.1436782848647e-69	8.2550637860713	4.05665003445283	REACTOME_DISEASES_OF_GLYCOSYLATION	5.55162487718189e-60	6.96728922086327e-57	7.49379317575457	3.00214182565217	REACTOME_SIGNALING_BY_NOTCH	3.283944542266e-69	4.12135040054383e-66	8.0860967382191	5.55713669230375	REACTOME_KINESINS	3.87957278478385e-54	4.86886384490373e-51	7.09313558097477	9.97061489358184	REACTOME_METABOLISM_OF_FAT_SOLUBLE_VITAMINS	2.02359123709369e-26	2.52948904636711e-23	4.7536267414374	0.515971057572965	REACTOME_CELLULAR_SENESCENCE	5.16705525856272e-55	6.4588190732034e-52	7.15470802205806	9.19397950601458	KEGG_PROGESTERONE_MEDIATED_OOCYTE_MATURATION	9.85281827681361e-31	1.2316022846017e-27	5.18743959137444	4.94480307082765
REACTOME_A_TETRASACCHARIDE_LINKER_SEQUENCE_IS_REQUIRED_FOR_GAG_SYNTHESIS	1.31554906981373e-86	1.65101408261623e-83	9.09847510423202	4.99516958806911	REACTOME_SENSORY_PERCEPTION	2.2592187811295e-73	2.83531957031752e-70	8.33950825795258	-0.50218839196252	REACTOME_AMYLOID_FIBER_FORMATION	5.35115073722742e-24	6.71569417522041e-21	4.4914261754304	1.35176363389534	REACTOME_COLLAGEN_CHAIN_TRIMERIZATION	5.69217393216311e-72	7.1436782848647e-69	8.2550637860713	2.22152805374383	REACTOME_METABOLISM_OF_CARBOHYDRATES	5.55162487718189e-60	6.96728922086327e-57	7.49379317575457	6.13498974552183	REACTOME_SIGNALING_BY_NTRKS	3.283944542266e-69	4.12135040054383e-66	8.0860967382191	1.3078389999963	REACTOME_SYNTHESIS_OF_DNA	3.87957278478385e-54	4.86886384490373e-51	7.09313558097477	24.5963263635826	REACTOME_NOTCH2_ACTIVATION_AND_TRANSMISSION_OF_SIGNAL_TO_THE_NUCLEUS	2.02359123709369e-26	2.52948904636711e-23	4.7536267414374	1.82550256338185	REACTOME_CLASS_I_MHC_MEDIATED_ANTIGEN_PROCESSING_PRESENTATION	5.16705525856272e-55	6.4588190732034e-52	7.15470802205806	37.713121859967	REACTOME_AURKA_ACTIVATION_BY_TPX2	9.85281827681361e-31	1.2316022846017e-27	5.18743959137444	9.11414221228925
HALLMARK_P53_PATHWAY	4.41601049973333e-85	5.54209317716533e-82	9.0142290949842	2.80289108334221	KEGG_ALZHEIMERS_DISEASE	5.69217393216311e-72	7.1436782848647e-69	8.2550637860713	-12.3670798632494	REACTOME_CHONDROITIN_SULFATE_DERMATAN_SULFATE_METABOLISM	5.35115073722742e-24	6.71569417522041e-21	4.4914261754304	0.427173093601366	REACTOME_COLLAGEN_FORMATION	5.69217393216311e-72	7.1436782848647e-69	8.2550637860713	5.8196194904129	HALLMARK_ESTROGEN_RESPONSE_EARLY	1.01711850726945e-58	1.27648372662316e-55	7.40904749056651	0.42509150722157	KEGG_ARRHYTHMOGENIC_RIGHT_VENTRICULAR_CARDIOMYOPATHY_ARVC	7.51960993145341e-68	9.43711046397403e-65	8.00157240555788	3.00357392916452	REACTOME_TP53_REGULATES_TRANSCRIPTION_OF_GENES_INVOLVED_IN_G2_CELL_CYCLE_ARREST	3.87957278478385e-54	4.86886384490373e-51	7.09313558097477	3.77061590753766	REACTOME_RUNX2_REGULATES_OSTEOBLAST_DIFFERENTIATION	2.02359123709369e-26	2.52948904636711e-23	4.7536267414374	1.02387570771088	REACTOME_CYTOPROTECTION_BY_HMOX1	5.16705525856272e-55	6.4588190732034e-52	7.15470802205806	20.3062197528557	REACTOME_CILIUM_ASSEMBLY	9.85281827681361e-31	1.2316022846017e-27	5.18743959137444	12.3648266858003
KEGG_COMPLEMENT_AND_COAGULATION_CASCADES	4.41601049973333e-85	5.54209317716533e-82	9.0142290949842	9.15537073748048	HALLMARK_MITOTIC_SPINDLE	1.38917530623664e-70	1.74341500932698e-67	8.17059356591836	-4.82417736011698	REACTOME_FATTY_ACID_METABOLISM	5.35115073722742e-24	6.71569417522041e-21	4.4914261754304	0.779666191308126	REACTOME_ESR_MEDIATED_SIGNALING	5.69217393216311e-72	7.1436782848647e-69	8.2550637860713	4.7849289548993	KEGG_TGF_BETA_SIGNALING_PATHWAY	3.10300075394096e-56	3.8942659461959e-53	7.23944572416132	3.07494013081072	REACTOME_CELLULAR_RESPONSE_TO_CHEMICAL_STRESS	7.51960993145341e-68	9.43711046397403e-65	8.00157240555788	3.33112226302257	HALLMARK_DNA_REPAIR	3.51609720812927e-53	4.41270199620223e-50	7.0253324050076	15.7061461220479	REACTOME_FLT3_SIGNALING_IN_DISEASE	8.60527170589975e-25	1.07565896323747e-21	4.57911840855245	0.521605256798954	REACTOME_DEUBIQUITINATION	5.16705525856272e-55	6.4588190732034e-52	7.15470802205806	30.3902417840167	REACTOME_CYCLIN_A_B1_B2_ASSOCIATED_EVENTS_DURING_G2_M_TRANSITION	9.85281827681361e-31	1.2316022846017e-27	5.18743959137444	2.78845412171056
REACTOME_CHONDROITIN_SULFATE_DERMATAN_SULFATE_METABOLISM	4.41601049973333e-85	5.54209317716533e-82	9.0142290949842	7.0695559594021	KEGG_NEUROACTIVE_LIGAND_RECEPTOR_INTERACTION	1.38917530623664e-70	1.74341500932698e-67	8.17059356591836	-0.658377082646972	REACTOME_PURINERGIC_SIGNALING_IN_LEISHMANIASIS_INFECTION	5.35115073722742e-24	6.71569417522041e-21	4.4914261754304	0.637785972455366	KEGG_MELANOMA	1.38917530623664e-70	1.74341500932698e-67	8.17059356591836	3.04105044092651	REACTOME_DISEASES_OF_SIGNAL_TRANSDUCTION_BY_GROWTH_FACTOR_RECEPTORS_AND_SECOND_MESSENGERS	3.10300075394096e-56	3.8942659461959e-53	7.23944572416132	2.79432381327956	REACTOME_CELL_CELL_COMMUNICATION	7.51960993145341e-68	9.43711046397403e-65	8.00157240555788	4.24951748791946	HALLMARK_GLYCOLYSIS	3.51609720812927e-53	4.41270199620223e-50	7.0253324050076	12.3404648989	REACTOME_REGULATION_OF_SIGNALING_BY_CBL	8.60527170589975e-25	1.07565896323747e-21	4.57911840855245	0.251873803296554	HALLMARK_IL2_STAT5_SIGNALING	8.33444467086926e-54	1.04180558385866e-50	7.06980999173033	9.76079079148997	REACTOME_G2_M_CHECKPOINTS	9.85281827681361e-31	1.2316022846017e-27	5.18743959137444	13.456564432666
REACTOME_DEFECTIVE_B4GALT7_CAUSES_EDS_PROGEROID_TYPE	4.41601049973333e-85	5.54209317716533e-82	9.0142290949842	4.91295638335505	REACTOME_CELLULAR_RESPONSE_TO_CHEMICAL_STRESS	1.38917530623664e-70	1.74341500932698e-67	8.17059356591836	-3.47796999706528	KEGG_SYSTEMIC_LUPUS_ERYTHEMATOSUS	3.22386287426281e-23	4.04594790719983e-20	4.40374609999279	0.810307274915831	KEGG_REGULATION_OF_ACTIN_CYTOSKELETON	1.38917530623664e-70	1.74341500932698e-67	8.17059356591836	0.164153629315283	REACTOME_MAPK_FAMILY_SIGNALING_CASCADES	3.10300075394096e-56	3.8942659461959e-53	7.23944572416132	0.356297105034092	REACTOME_CELL_JUNCTION_ORGANIZATION	7.51960993145341e-68	9.43711046397403e-65	8.00157240555788	3.17769932110923	KEGG_OOCYTE_MEIOSIS	3.51609720812927e-53	4.41270199620223e-50	7.0253324050076	14.6101538180824	HALLMARK_KRAS_SIGNALING_DN	5.35115073722742e-24	6.68893842153427e-21	4.49161917376689	1.45957141101981	REACTOME_AUTOPHAGY	8.33444467086926e-54	1.04180558385866e-50	7.06980999173033	14.2422272683023	REACTOME_METABOLISM_OF_NUCLEOTIDES	9.85281827681361e-31	1.2316022846017e-27	5.18743959137444	6.53273547820961
REACTOME_EPH_EPHRIN_MEDIATED_REPULSION_OF_CELLS	4.41601049973333e-85	5.54209317716533e-82	9.0142290949842	2.30821328895101	REACTOME_MUSCLE_CONTRACTION	1.38917530623664e-70	1.74341500932698e-67	8.17059356591836	-14.6147926334526	KEGG_HEDGEHOG_SIGNALING_PATHWAY	1.0641280705836e-21	1.33548072858242e-18	4.22780822348966	0.210666285371193	REACTOME_BIOLOGICAL_OXIDATIONS	1.38917530623664e-70	1.74341500932698e-67	8.17059356591836	4.94061647146999	REACTOME_SIGNALING_BY_PDGF	5.16705525856272e-55	6.48465434949621e-52	7.15458686215305	2.07094837721841	REACTOME_SEMAPHORIN_INTERACTIONS	7.51960993145341e-68	9.43711046397403e-65	8.00157240555788	6.52478865469515	REACTOME_FACTORS_INVOLVED_IN_MEGAKARYOCYTE_DEVELOPMENT_AND_PLATELET_PRODUCTION	3.51609720812927e-53	4.41270199620223e-50	7.0253324050076	13.679288111218	REACTOME_A_TETRASACCHARIDE_LINKER_SEQUENCE_IS_REQUIRED_FOR_GAG_SYNTHESIS	5.35115073722742e-24	6.68893842153427e-21	4.49161917376689	1.79326563660485	REACTOME_ESR_MEDIATED_SIGNALING	8.33444467086926e-54	1.04180558385866e-50	7.06980999173033	5.93550901037976	REACTOME_NUCLEAR_ENVELOPE_NE_REASSEMBLY	9.85281827681361e-31	1.2316022846017e-27	5.18743959137444	7.77526546444791
REACTOME_GPCR_LIGAND_BINDING	4.41601049973333e-85	5.54209317716533e-82	9.0142290949842	4.24460966032899	HALLMARK_ANDROGEN_RESPONSE	3.283944542266e-69	4.12135040054383e-66	8.0860967382191	-0.453904661006314	REACTOME_NEGATIVE_REGULATION_OF_THE_PI3K_AKT_NETWORK	1.0641280705836e-21	1.33548072858242e-18	4.22780822348966	0.191612484167278	REACTOME_COLLAGEN_DEGRADATION	1.38917530623664e-70	1.74341500932698e-67	8.17059356591836	1.8543214875939	REACTOME_LEISHMANIA_INFECTION	8.33444467086926e-54	1.04597280619409e-50	7.0696873768478	1.67692529391399	HALLMARK_ANDROGEN_RESPONSE	1.66784792300912e-66	2.09314914337645e-63	7.91701963024776	0.622221542730727	REACTOME_MRNA_SPLICING	3.51609720812927e-53	4.41270199620223e-50	7.0253324050076	23.6210371587496	REACTOME_HSF1_DEPENDENT_TRANSACTIVATION	5.35115073722742e-24	6.68893842153427e-21	4.49161917376689	6.61811163251132	REACTOME_HEDGEHOG_OFF_STATE	8.33444467086926e-54	1.04180558385866e-50	7.06980999173033	19.854539946198	REACTOME_RECRUITMENT_OF_NUMA_TO_MITOTIC_CENTROSOMES	9.85281827681361e-31	1.2316022846017e-27	5.18743959137444	10.851504915966
REACTOME_KERATAN_SULFATE_KERATIN_METABOLISM	4.41601049973333e-85	5.54209317716533e-82	9.0142290949842	6.24333500748306	KEGG_VIRAL_MYOCARDITIS	3.283944542266e-69	4.12135040054383e-66	8.0860967382191	-3.50004779310201	REACTOME_ACTIVATION_OF_MATRIX_METALLOPROTEINASES	5.83030918146285e-21	7.31703802273588e-18	4.13952469350823	0.614430438511241	REACTOME_DISEASES_OF_METABOLISM	1.38917530623664e-70	1.74341500932698e-67	8.17059356591836	7.20196719166741	REACTOME_SCAVENGING_BY_CLASS_A_RECEPTORS	8.33444467086926e-54	1.04597280619409e-50	7.0696873768478	1.90762056218847	KEGG_OXIDATIVE_PHOSPHORYLATION	1.66784792300912e-66	2.09314914337645e-63	7.91701963024776	12.0980308648457	REACTOME_PROGRAMMED_CELL_DEATH	3.51609720812927e-53	4.41270199620223e-50	7.0253324050076	21.202900977253	REACTOME_MOLECULES_ASSOCIATED_WITH_ELASTIC_FIBRES	5.35115073722742e-24	6.68893842153427e-21	4.49161917376689	0.539610542745552	REACTOME_INTERLEUKIN_1_FAMILY_SIGNALING	8.33444467086926e-54	1.04180558385866e-50	7.06980999173033	24.7130841005495	REACTOME_REGULATION_OF_TP53_ACTIVITY	9.85281827681361e-31	1.2316022846017e-27	5.18743959137444	9.40535630190299
HALLMARK_GLYCOLYSIS	1.43583831949005e-83	1.80197709096001e-80	8.92996364688174	11.6851326511528	REACTOME_INTRACELLULAR_SIGNALING_BY_SECOND_MESSENGERS	3.283944542266e-69	4.12135040054383e-66	8.0860967382191	-6.0982990069517	REACTOME_CELLULAR_SENESCENCE	5.83030918146285e-21	7.31703802273588e-18	4.13952469350823	0.291333331014037	REACTOME_INITIAL_TRIGGERING_OF_COMPLEMENT	1.38917530623664e-70	1.74341500932698e-67	8.17059356591836	4.88902088572205	REACTOME_A_TETRASACCHARIDE_LINKER_SEQUENCE_IS_REQUIRED_FOR_GAG_SYNTHESIS	1.30221843509155e-52	1.6342841360399e-49	6.98474569579737	2.02074980043247	KEGG_PARKINSONS_DISEASE	1.66784792300912e-66	2.09314914337645e-63	7.91701963024776	12.8127646573132	REACTOME_RECRUITMENT_OF_NUMA_TO_MITOTIC_CENTROSOMES	3.51609720812927e-53	4.41270199620223e-50	7.0253324050076	14.9928162967997	REACTOME_ACTIVATED_NOTCH1_TRANSMITS_SIGNAL_TO_THE_NUCLEUS	3.22386287426281e-23	4.02982859282851e-20	4.40394294082141	0.926334422331795	REACTOME_MITOTIC_PROMETAPHASE	8.33444467086926e-54	1.04180558385866e-50	7.06980999173033	7.60499733709876	REACTOME_REGULATION_OF_TP53_ACTIVITY_THROUGH_PHOSPHORYLATION	9.85281827681361e-31	1.2316022846017e-27	5.18743959137444	6.98207155784064
HALLMARK_UV_RESPONSE_DN	1.43583831949005e-83	1.80197709096001e-80	8.92996364688174	7.94365760601874	REACTOME_RAC2_GTPASE_CYCLE	3.283944542266e-69	4.12135040054383e-66	8.0860967382191	-3.7566353920909	REACTOME_DEFECTIVE_B4GALT7_CAUSES_EDS_PROGEROID_TYPE	5.83030918146285e-21	7.31703802273588e-18	4.13952469350823	0.564983008093238	REACTOME_INTEGRIN_CELL_SURFACE_INTERACTIONS	1.38917530623664e-70	1.74341500932698e-67	8.17059356591836	2.97878730585699	REACTOME_CHONDROITIN_SULFATE_DERMATAN_SULFATE_METABOLISM	1.30221843509155e-52	1.6342841360399e-49	6.98474569579737	2.77035533678484	REACTOME_SMOOTH_MUSCLE_CONTRACTION	1.66784792300912e-66	2.09314914337645e-63	7.91701963024776	11.5474536757458	REACTOME_APC_C_MEDIATED_DEGRADATION_OF_CELL_CYCLE_PROTEINS	3.12266293750289e-52	3.91894198656613e-49	6.95750179054835	21.6213435897994	REACTOME_ATTENUATION_PHASE	3.22386287426281e-23	4.02982859282851e-20	4.40394294082141	6.60120842578206	REACTOME_TRANSCRIPTIONAL_REGULATION_BY_RUNX3	8.33444467086926e-54	1.04180558385866e-50	7.06980999173033	17.1251469624641	REACTOME_RESOLUTION_OF_D_LOOP_STRUCTURES_THROUGH_SYNTHESIS_DEPENDENT_STRAND_ANNEALING_SDSA	9.85281827681361e-31	1.2316022846017e-27	5.18743959137444	2.98315144456428
REACTOME_INTERLEUKIN_4_AND_INTERLEUKIN_13_SIGNALING	1.43583831949005e-83	1.80197709096001e-80	8.92996364688174	2.95141974044169	KEGG_GLIOMA	7.51960993145341e-68	9.43711046397403e-65	8.00157240555788	-1.56471899242811	REACTOME_KERATAN_SULFATE_KERATIN_METABOLISM	5.83030918146285e-21	7.31703802273588e-18	4.13952469350823	0.552033637260652	REACTOME_L1CAM_INTERACTIONS	1.38917530623664e-70	1.74341500932698e-67	8.17059356591836	7.57073601906357	REACTOME_ER_TO_GOLGI_ANTEROGRADE_TRANSPORT	1.30221843509155e-52	1.6342841360399e-49	6.98474569579737	7.47180874995692	REACTOME_TRANSCRIPTIONAL_REGULATION_BY_RUNX1	1.66784792300912e-66	2.09314914337645e-63	7.91701963024776	0.846456075221726	REACTOME_CYCLIN_A_B1_B2_ASSOCIATED_EVENTS_DURING_G2_M_TRANSITION	3.12266293750289e-52	3.91894198656613e-49	6.95750179054835	5.9567725494322	REACTOME_GAP_FILLING_DNA_REPAIR_SYNTHESIS_AND_LIGATION_IN_GG_NER	3.22386287426281e-23	4.02982859282851e-20	4.40394294082141	0.0392637542126994	HALLMARK_P53_PATHWAY	1.30221843509155e-52	1.62777304386444e-49	6.98486980177647	2.01141499516204	REACTOME_APOPTOTIC_EXECUTION_PHASE	7.64935813137827e-30	9.56169766422284e-27	5.10092785604569	4.59904205950609
HALLMARK_INTERFERON_GAMMA_RESPONSE	4.52203620807839e-82	5.67515544113838e-79	8.8456781672606	2.03895846852036	KEGG_HEMATOPOIETIC_CELL_LINEAGE	7.51960993145341e-68	9.43711046397403e-65	8.00157240555788	-1.37670650077446	REACTOME_TRANSPORT_OF_VITAMINS_NUCLEOSIDES_AND_RELATED_MOLECULES	5.83030918146285e-21	7.31703802273588e-18	4.13952469350823	1.8047181751528	REACTOME_RHO_GTPASE_CYCLE	1.38917530623664e-70	1.74341500932698e-67	8.17059356591836	6.32321820179981	REACTOME_MOLECULES_ASSOCIATED_WITH_ELASTIC_FIBRES	1.30221843509155e-52	1.6342841360399e-49	6.98474569579737	2.25234269257306	KEGG_GLIOMA	3.5832750622883e-65	4.49701020317182e-62	7.83243743205583	1.42754947079401	REACTOME_AGGREPHAGY	2.71754841335997e-51	3.41052325876676e-48	6.88964287785383	7.05491720696934	REACTOME_NEGATIVE_REGULATION_OF_FLT3	3.22386287426281e-23	4.02982859282851e-20	4.40394294082141	0.124849528062431	KEGG_REGULATION_OF_ACTIN_CYTOSKELETON	1.30221843509155e-52	1.62777304386444e-49	6.98486980177647	15.2972944183805	REACTOME_DNA_DAMAGE_BYPASS	7.64935813137827e-30	9.56169766422284e-27	5.10092785604569	5.53612365870303
KEGG_BLADDER_CANCER	4.52203620807839e-82	5.67515544113838e-79	8.8456781672606	2.11959455589833	KEGG_SMALL_CELL_LUNG_CANCER	7.51960993145341e-68	9.43711046397403e-65	8.00157240555788	-5.57515949675219	HALLMARK_KRAS_SIGNALING_DN	3.09496350762679e-20	3.88417920207162e-17	4.05101231070888	0.787272900695029	HALLMARK_ADIPOGENESIS	3.283944542266e-69	4.12135040054383e-66	8.0860967382191	7.30032207396329	HALLMARK_MITOTIC_SPINDLE	1.97090611461216e-51	2.47348717383826e-48	6.89976016520208	1.83520772215609	KEGG_HUNTINGTONS_DISEASE	3.5832750622883e-65	4.49701020317182e-62	7.83243743205583	13.3111753606279	REACTOME_AUTOPHAGY	2.71754841335997e-51	3.41052325876676e-48	6.88964287785383	7.38245399929213	REACTOME_CHONDROITIN_SULFATE_BIOSYNTHESIS	1.88172961555773e-22	2.35216201944716e-19	4.31607840138418	1.32433702116405	REACTOME_COOPERATION_OF_PREFOLDIN_AND_TRIC_CCT_IN_ACTIN_AND_TUBULIN_FOLDING	1.30221843509155e-52	1.62777304386444e-49	6.98486980177647	10.7613224004763	REACTOME_FACTORS_INVOLVED_IN_MEGAKARYOCYTE_DEVELOPMENT_AND_PLATELET_PRODUCTION	7.64935813137827e-30	9.56169766422284e-27	5.10092785604569	9.52075307166619
KEGG_CYTOKINE_CYTOKINE_RECEPTOR_INTERACTION	4.52203620807839e-82	5.67515544113838e-79	8.8456781672606	6.57864026868362	REACTOME_CELL_CELL_COMMUNICATION	7.51960993145341e-68	9.43711046397403e-65	8.00157240555788	-4.12405227125857	REACTOME_G_ALPHA_S_SIGNALLING_EVENTS	3.09496350762679e-20	3.88417920207162e-17	4.05101231070888	0.34848283572847	HALLMARK_P53_PATHWAY	3.283944542266e-69	4.12135040054383e-66	8.0860967382191	0.215411779707093	KEGG_DILATED_CARDIOMYOPATHY	1.97090611461216e-51	2.47348717383826e-48	6.89976016520208	1.32921000896539	REACTOME_CDC42_GTPASE_CYCLE	3.5832750622883e-65	4.49701020317182e-62	7.83243743205583	4.59846680927713	REACTOME_INTERCONVERSION_OF_NUCLEOTIDE_DI_AND_TRIPHOSPHATES	2.71754841335997e-51	3.41052325876676e-48	6.88964287785383	6.39698562492172	REACTOME_COLLAGEN_CHAIN_TRIMERIZATION	1.88172961555773e-22	2.35216201944716e-19	4.31607840138418	5.99122467378449	REACTOME_REGULATION_OF_MRNA_STABILITY_BY_PROTEINS_THAT_BIND_AU_RICH_ELEMENTS	1.30221843509155e-52	1.62777304386444e-49	6.98486980177647	18.0593709639316	REACTOME_INHIBITION_OF_THE_PROTEOLYTIC_ACTIVITY_OF_APC_C_REQUIRED_FOR_THE_ONSET_OF_ANAPHASE_BY_MITOTIC_SPINDLE_CHECKPOINT_COMPONENTS	7.64935813137827e-30	9.56169766422284e-27	5.10092785604569	3.16633686989914
KEGG_WNT_SIGNALING_PATHWAY	4.52203620807839e-82	5.67515544113838e-79	8.8456781672606	6.2635747323856	REACTOME_GAP_JUNCTION_TRAFFICKING_AND_REGULATION	1.66784792300912e-66	2.09314914337645e-63	7.91701963024776	-0.0184764439321754	REACTOME_KERATAN_SULFATE_BIOSYNTHESIS	3.09496350762679e-20	3.88417920207162e-17	4.05101231070888	0.623313175379868	REACTOME_ASSEMBLY_OF_COLLAGEN_FIBRILS_AND_OTHER_MULTIMERIC_STRUCTURES	3.283944542266e-69	4.12135040054383e-66	8.0860967382191	3.66987347424905	KEGG_WNT_SIGNALING_PATHWAY	1.97090611461216e-51	2.47348717383826e-48	6.89976016520208	1.29079541889051	REACTOME_LEISHMANIA_INFECTION	3.5832750622883e-65	4.49701020317182e-62	7.83243743205583	1.42321744874879	REACTOME_S_PHASE	2.71754841335997e-51	3.41052325876676e-48	6.88964287785383	29.7814875384073	REACTOME_CROSSLINKING_OF_COLLAGEN_FIBRILS	1.88172961555773e-22	2.35216201944716e-19	4.31607840138418	2.08820813004549	REACTOME_RHO_GTPASES_ACTIVATE_FORMINS	1.30221843509155e-52	1.62777304386444e-49	6.98486980177647	12.017204887353	REACTOME_INITIATION_OF_NUCLEAR_ENVELOPE_NE_REFORMATION	7.64935813137827e-30	9.56169766422284e-27	5.10092785604569	3.38741636303842
REACTOME_NCAM_SIGNALING_FOR_NEURITE_OUT_GROWTH	4.52203620807839e-82	5.67515544113838e-79	8.8456781672606	1.16755142603206	REACTOME_SEMAPHORIN_INTERACTIONS	1.66784792300912e-66	2.09314914337645e-63	7.91701963024776	-7.07590369137656	REACTOME_POST_TRANSLATIONAL_MODIFICATION_SYNTHESIS_OF_GPI_ANCHORED_PROTEINS	3.09496350762679e-20	3.88417920207162e-17	4.05101231070888	0.242470789760708	REACTOME_DISEASES_OF_GLYCOSYLATION	3.283944542266e-69	4.12135040054383e-66	8.0860967382191	5.85239710567497	REACTOME_CROSSLINKING_OF_COLLAGEN_FIBRILS	1.97090611461216e-51	2.47348717383826e-48	6.89976016520208	2.7853809211451	HALLMARK_MITOTIC_SPINDLE	7.45705528985167e-64	9.35860438876385e-61	7.7478247857726	5.28987861419788	REACTOME_THE_ROLE_OF_GTSE1_IN_G2_M_PROGRESSION_AFTER_G2_CHECKPOINT	2.71754841335997e-51	3.41052325876676e-48	6.88964287785383	18.5232284443045	REACTOME_METALLOPROTEASE_DUBS	1.88172961555773e-22	2.35216201944716e-19	4.31607840138418	0.18572455269639	REACTOME_SIGNALING_BY_HEDGEHOG	1.30221843509155e-52	1.62777304386444e-49	6.98486980177647	20.8817742218036	REACTOME_ORGANELLE_BIOGENESIS_AND_MAINTENANCE	7.64935813137827e-30	9.56169766422284e-27	5.10092785604569	15.5467563525199
KEGG_CELL_ADHESION_MOLECULES_CAMS	1.37948270492474e-80	1.73125079468055e-77	8.76137203948338	1.85176712595415	REACTOME_SIGNALING_BY_VEGF	1.66784792300912e-66	2.09314914337645e-63	7.91701963024776	-2.90104873754135	KEGG_ANTIGEN_PROCESSING_AND_PRESENTATION	1.59181018210258e-19	1.99772177853874e-16	3.96225503921936	2.12472612023643	REACTOME_MAPK_FAMILY_SIGNALING_CASCADES	3.283944542266e-69	4.12135040054383e-66	8.0860967382191	9.04088741798633	REACTOME_METABOLISM_OF_FAT_SOLUBLE_VITAMINS	1.97090611461216e-51	2.47348717383826e-48	6.89976016520208	0.131074022018811	REACTOME_RHO_GTPASES_ACTIVATE_PKNS	7.45705528985167e-64	9.35860438876385e-61	7.7478247857726	7.60873908247607	REACTOME_TRANSCRIPTIONAL_REGULATION_BY_TP53	2.71754841335997e-51	3.41052325876676e-48	6.88964287785383	25.3630948326413	REACTOME_SIGNALING_BY_ALK	1.88172961555773e-22	2.35216201944716e-19	4.31607840138418	0.380250927207315	REACTOME_SIGNALING_BY_NOTCH	1.30221843509155e-52	1.62777304386444e-49	6.98486980177647	19.4151191656812	REACTOME_G2_M_DNA_DAMAGE_CHECKPOINT	5.75320940055457e-29	7.19151175069321e-26	5.01429753859777	6.6642054188292
REACTOME_IMMUNOREGULATORY_INTERACTIONS_BETWEEN_A_LYMPHOID_AND_A_NON_LYMPHOID_CELL	1.37948270492474e-80	1.73125079468055e-77	8.76137203948338	5.23621202221249	KEGG_OXIDATIVE_PHOSPHORYLATION	3.5832750622883e-65	4.49701020317182e-62	7.83243743205583	-11.7892595240888	KEGG_JAK_STAT_SIGNALING_PATHWAY	1.59181018210258e-19	1.99772177853874e-16	3.96225503921936	0.282604633382729	REACTOME_SIGNALING_BY_PDGF	3.283944542266e-69	4.12135040054383e-66	8.0860967382191	4.19702718046143	REACTOME_MUSCLE_CONTRACTION	1.97090611461216e-51	2.47348717383826e-48	6.89976016520208	1.6391730738388	HALLMARK_KRAS_SIGNALING_DN	1.50320800799138e-62	1.88652605002918e-59	7.6631806186127	2.02277829825237	KEGG_DRUG_METABOLISM_OTHER_ENZYMES	2.31749131437925e-50	2.90845159954596e-47	6.82175477124735	2.38007808349618	REACTOME_ANTIGEN_ACTIVATES_B_CELL_RECEPTOR_BCR_LEADING_TO_GENERATION_OF_SECOND_MESSENGERS	1.0641280705836e-21	1.3301600882295e-18	4.22801325535006	0.261092393905085	REACTOME_SIGNALING_BY_NUCLEAR_RECEPTORS	1.30221843509155e-52	1.62777304386444e-49	6.98486980177647	6.35552336367124	REACTOME_PHOSPHORYLATION_OF_THE_APC_C	5.75320940055457e-29	7.19151175069321e-26	5.01429753859777	3.02330314481818
REACTOME_NCAM1_INTERACTIONS	1.37948270492474e-80	1.73125079468055e-77	8.76137203948338	1.18235938086241	KEGG_PARKINSONS_DISEASE	3.5832750622883e-65	4.49701020317182e-62	7.83243743205583	-12.8973959925377	REACTOME_INITIAL_TRIGGERING_OF_COMPLEMENT	1.59181018210258e-19	1.99772177853874e-16	3.96225503921936	0.551232193759046	HALLMARK_IL6_JAK_STAT3_SIGNALING	7.51960993145341e-68	9.43711046397403e-65	8.00157240555788	5.65583403196856	REACTOME_TRANSPORT_TO_THE_GOLGI_AND_SUBSEQUENT_MODIFICATION	1.97090611461216e-51	2.47348717383826e-48	6.89976016520208	8.25989442560035	KEGG_ENDOCYTOSIS	1.50320800799138e-62	1.88652605002918e-59	7.6631806186127	0.0840641882421344	REACTOME_APC_C_CDC20_MEDIATED_DEGRADATION_OF_CYCLIN_B	2.31749131437925e-50	2.90845159954596e-47	6.82175477124735	5.67154315575731	REACTOME_PHASE_I_FUNCTIONALIZATION_OF_COMPOUNDS	1.0641280705836e-21	1.3301600882295e-18	4.22801325535006	0.0181537750804082	HALLMARK_ESTROGEN_RESPONSE_LATE	1.97090611461216e-51	2.4636326432652e-48	6.89988579978817	4.81710102985048	REACTOME_ANCHORING_OF_THE_BASAL_BODY_TO_THE_PLASMA_MEMBRANE	4.19198059215845e-28	5.23997574019806e-25	4.92754205701874	8.88514109653669
REACTOME_SIGNALING_BY_WNT	1.37948270492474e-80	1.73125079468055e-77	8.76137203948338	0.234638947328697	REACTOME_RHO_GTPASES_ACTIVATE_PKNS	3.5832750622883e-65	4.49701020317182e-62	7.83243743205583	-7.76245278471079	REACTOME_LAMININ_INTERACTIONS	1.59181018210258e-19	1.99772177853874e-16	3.96225503921936	0.369250294626607	KEGG_ALDOSTERONE_REGULATED_SODIUM_REABSORPTION	7.51960993145341e-68	9.43711046397403e-65	8.00157240555788	2.856735763323	KEGG_ARRHYTHMOGENIC_RIGHT_VENTRICULAR_CARDIOMYOPATHY_ARVC	2.88951080642189e-50	3.62633606205947e-47	6.81472904458927	2.71311023869198	REACTOME_PI3K_AKT_SIGNALING_IN_CANCER	1.50320800799138e-62	1.88652605002918e-59	7.6631806186127	0.145608574699507	REACTOME_DNA_DAMAGE_BYPASS	2.31749131437925e-50	2.90845159954596e-47	6.82175477124735	7.37157430184623	REACTOME_SCAVENGING_BY_CLASS_A_RECEPTORS	5.83030918146285e-21	7.28788647682856e-18	4.13973409785863	3.15685606634596	REACTOME_CELLULAR_RESPONSE_TO_CHEMICAL_STRESS	1.97090611461216e-51	2.4636326432652e-48	6.89988579978817	25.1991341785041	REACTOME_APC_C_CDC20_MEDIATED_DEGRADATION_OF_CYCLIN_B	4.19198059215845e-28	5.23997574019806e-25	4.92754205701874	3.361494823099
REACTOME_TCF_DEPENDENT_SIGNALING_IN_RESPONSE_TO_WNT	1.37948270492474e-80	1.73125079468055e-77	8.76137203948338	0.879966289304302	REACTOME_TRANSCRIPTIONAL_REGULATION_BY_RUNX1	3.5832750622883e-65	4.49701020317182e-62	7.83243743205583	-1.54492777400941	REACTOME_METABOLISM_OF_STEROIDS	1.59181018210258e-19	1.99772177853874e-16	3.96225503921936	0.532193748650917	KEGG_AXON_GUIDANCE	7.51960993145341e-68	9.43711046397403e-65	8.00157240555788	4.02279622856193	REACTOME_OTHER_INTERLEUKIN_SIGNALING	2.88951080642189e-50	3.62633606205947e-47	6.81472904458927	1.23712720678355	KEGG_SMALL_CELL_LUNG_CANCER	5.55162487718189e-60	6.96728922086327e-57	7.49379317575457	5.40285248555504	KEGG_PROGESTERONE_MEDIATED_OOCYTE_MATURATION	1.93663734659905e-49	2.43047986998181e-46	6.75383653722397	7.10139241407443	REACTOME_ANCHORING_FIBRIL_FORMATION	3.09496350762679e-20	3.86870438453349e-17	4.05122629018967	2.10202695394955	REACTOME_CELL_CYCLE_CHECKPOINTS	1.97090611461216e-51	2.4636326432652e-48	6.89988579978817	23.4591046943408	REACTOME_APOPTOSIS	4.19198059215845e-28	5.23997574019806e-25	4.92754205701874	9.59547090035506
REACTOME_HEPARAN_SULFATE_HEPARIN_HS_GAG_METABOLISM	4.07617580516598e-79	5.11560063548331e-76	8.67704462172203	5.92204442482733	REACTOME_CELL_CELL_JUNCTION_ORGANIZATION	7.45705528985167e-64	9.35860438876385e-61	7.7478247857726	-0.0220253472723375	REACTOME_NOTCH1_INTRACELLULAR_DOMAIN_REGULATES_TRANSCRIPTION	7.93240113799911e-19	9.95516342818888e-16	3.873235289266	0.135240898326371	KEGG_LONG_TERM_DEPRESSION	7.51960993145341e-68	9.43711046397403e-65	8.00157240555788	4.03477212669396	REACTOME_RHO_GTPASE_EFFECTORS	2.88951080642189e-50	3.62633606205947e-47	6.81472904458927	5.95431389150812	REACTOME_CIRCADIAN_CLOCK	5.55162487718189e-60	6.96728922086327e-57	7.49379317575457	1.62481342147458	REACTOME_APC_CDC20_MEDIATED_DEGRADATION_OF_NEK2A	1.93663734659905e-49	2.43047986998181e-46	6.75383653722397	5.68618790227847	REACTOME_NCAM1_INTERACTIONS	3.09496350762679e-20	3.86870438453349e-17	4.05122629018967	1.42980841166093	REACTOME_DOWNSTREAM_SIGNALING_EVENTS_OF_B_CELL_RECEPTOR_BCR	1.97090611461216e-51	2.4636326432652e-48	6.89988579978817	19.2810986995047	REACTOME_DNA_STRAND_ELONGATION	4.19198059215845e-28	5.23997574019806e-25	4.92754205701874	5.09367997402445
HALLMARK_IL2_STAT5_SIGNALING	1.16666102444544e-77	1.46415958567903e-74	8.59269524566581	3.07316761793855	HALLMARK_NOTCH_SIGNALING	1.50320800799138e-62	1.88652605002918e-59	7.6631806186127	-2.61413671244597	REACTOME_NUCLEOTIDE_BINDING_DOMAIN_LEUCINE_RICH_REPEAT_CONTAINING_RECEPTOR_NLR_SIGNALING_PATHWAYS	7.93240113799911e-19	9.95516342818888e-16	3.873235289266	0.638943231512168	KEGG_PROSTATE_CANCER	7.51960993145341e-68	9.43711046397403e-65	8.00157240555788	3.37919370782192	KEGG_LEUKOCYTE_TRANSENDOTHELIAL_MIGRATION	4.10355640798625e-49	5.14996329202274e-46	6.72965050106748	4.78314244416544	REACTOME_DOWNSTREAM_SIGNAL_TRANSDUCTION	5.55162487718189e-60	6.96728922086327e-57	7.49379317575457	1.25882540396485	REACTOME_APOPTOSIS	1.93663734659905e-49	2.43047986998181e-46	6.75383653722397	21.0532979372136	REACTOME_REGULATION_OF_TP53_ACTIVITY_THROUGH_METHYLATION	1.59181018210258e-19	1.98976272762822e-16	3.96247381172775	0.334738118022029	REACTOME_METABOLISM_OF_AMINO_ACIDS_AND_DERIVATIVES	1.97090611461216e-51	2.4636326432652e-48	6.89988579978817	38.4269038390687	REACTOME_RHO_GTPASE_CYCLE	4.19198059215845e-28	5.23997574019806e-25	4.92754205701874	15.7334215537713
KEGG_GNRH_SIGNALING_PATHWAY	1.16666102444544e-77	1.46415958567903e-74	8.59269524566581	2.19635423545326	REACTOME_ANCHORING_FIBRIL_FORMATION	1.50320800799138e-62	1.88652605002918e-59	7.6631806186127	-0.364897269592701	REACTOME_SIGNALING_BY_NOTCH1	7.93240113799911e-19	9.95516342818888e-16	3.873235289266	0.47058038453237	REACTOME_COLLAGEN_BIOSYNTHESIS_AND_MODIFYING_ENZYMES	7.51960993145341e-68	9.43711046397403e-65	8.00157240555788	5.25713723509527	REACTOME_ACTIVATION_OF_MATRIX_METALLOPROTEINASES	4.10355640798625e-49	5.14996329202274e-46	6.72965050106748	3.62711675435955	REACTOME_TRANSCRIPTIONAL_REGULATION_BY_TP53	1.01711850726945e-58	1.27648372662316e-55	7.40904749056651	1.98071003127363	REACTOME_COPI_DEPENDENT_GOLGI_TO_ER_RETROGRADE_TRAFFIC	1.93663734659905e-49	2.43047986998181e-46	6.75383653722397	12.514994457156	REACTOME_CHAPERONE_MEDIATED_AUTOPHAGY	7.93240113799911e-19	9.91550142249889e-16	3.87345908960253	0.847529318243732	REACTOME_PCP_CE_PATHWAY	1.97090611461216e-51	2.4636326432652e-48	6.89988579978817	19.822842655164	REACTOME_APC_CDC20_MEDIATED_DEGRADATION_OF_NEK2A	2.95907259463446e-27	3.69884074329307e-24	4.84065433254608	3.56399818032162
REACTOME_CELL_SURFACE_INTERACTIONS_AT_THE_VASCULAR_WALL	1.16666102444544e-77	1.46415958567903e-74	8.59269524566581	0.0800827068461845	REACTOME_ORGANELLE_BIOGENESIS_AND_MAINTENANCE	1.50320800799138e-62	1.88652605002918e-59	7.6631806186127	-2.74902334008165	REACTOME_HSF1_DEPENDENT_TRANSACTIVATION	3.83002735523869e-18	4.80668433082456e-15	3.78393372013013	1.5083862370407	REACTOME_COMPLEMENT_CASCADE	7.51960993145341e-68	9.43711046397403e-65	8.00157240555788	7.38840411993717	REACTOME_HEPARAN_SULFATE_HEPARIN_HS_GAG_METABOLISM	4.10355640798625e-49	5.14996329202274e-46	6.72965050106748	2.133613559427	REACTOME_TRANSCRIPTIONAL_REGULATION_OF_WHITE_ADIPOCYTE_DIFFERENTIATION	1.01711850726945e-58	1.27648372662316e-55	7.40904749056651	4.12389490312109	REACTOME_GAP_JUNCTION_ASSEMBLY	1.93663734659905e-49	2.43047986998181e-46	6.75383653722397	5.08654733449872	REACTOME_INLB_MEDIATED_ENTRY_OF_LISTERIA_MONOCYTOGENES_INTO_HOST_CELL	7.93240113799911e-19	9.91550142249889e-16	3.87345908960253	0.0252948514648566	REACTOME_PROTEIN_FOLDING	1.97090611461216e-51	2.4636326432652e-48	6.89988579978817	16.236613167503	REACTOME_RECRUITMENT_OF_MITOTIC_CENTROSOME_PROTEINS_AND_COMPLEXES	2.95907259463446e-27	3.69884074329307e-24	4.84065433254608	8.76849823711602
REACTOME_CLASS_A_1_RHODOPSIN_LIKE_RECEPTORS	1.16666102444544e-77	1.46415958567903e-74	8.59269524566581	2.34809988342803	REACTOME_SMOOTH_MUSCLE_CONTRACTION	1.50320800799138e-62	1.88652605002918e-59	7.6631806186127	-11.6273131052658	REACTOME_GLUTATHIONE_CONJUGATION	1.79179957151977e-17	2.24870846225731e-14	3.69432901157744	0.187606828705665	REACTOME_LEISHMANIA_INFECTION	7.51960993145341e-68	9.43711046397403e-65	8.00157240555788	0.835433045188234	REACTOME_O_LINKED_GLYCOSYLATION	4.10355640798625e-49	5.14996329202274e-46	6.72965050106748	0.869933528379229	HALLMARK_NOTCH_SIGNALING	1.80506049595553e-57	2.26535092242419e-54	7.32426545890258	2.0419041854326	REACTOME_ORGANELLE_BIOGENESIS_AND_MAINTENANCE	1.93663734659905e-49	2.43047986998181e-46	6.75383653722397	24.8408092881454	REACTOME_TRAF6_MEDIATED_INDUCTION_OF_TAK1_COMPLEX_WITHIN_TLR4_COMPLEX	7.93240113799911e-19	9.91550142249889e-16	3.87345908960253	0.441730394216684	REACTOME_SIGNALING_BY_NTRKS	1.97090611461216e-51	2.4636326432652e-48	6.89988579978817	2.79158636558355	REACTOME_TP53_REGULATES_TRANSCRIPTION_OF_CELL_CYCLE_GENES	2.95907259463446e-27	3.69884074329307e-24	4.84065433254608	3.98789862411862
KEGG_MELANOMA	3.23438966599575e-76	4.05915903082467e-73	8.50832321514899	1.83027612877597	KEGG_AXON_GUIDANCE	2.93519064722899e-61	3.68366426227238e-58	7.57850380743327	-0.385859466772631	REACTOME_NITRIC_OXIDE_STIMULATES_GUANYLATE_CYCLASE	1.79179957151977e-17	2.24870846225731e-14	3.69432901157744	0.441737399528503	REACTOME_METABOLISM_OF_CARBOHYDRATES	7.51960993145341e-68	9.43711046397403e-65	8.00157240555788	8.46397005195938	REACTOME_SIGNALING_BY_WNT	4.10355640798625e-49	5.14996329202274e-46	6.72965050106748	3.45766040662962	KEGG_AXON_GUIDANCE	1.80506049595553e-57	2.26535092242419e-54	7.32426545890258	0.513266543522476	REACTOME_RECYCLING_PATHWAY_OF_L1	1.93663734659905e-49	2.43047986998181e-46	6.75383653722397	7.38967676933542	REACTOME_ACTIVATION_OF_IRF3_IRF7_MEDIATED_BY_TBK1_IKK_EPSILON	3.83002735523869e-18	4.78753419404836e-15	3.78416280188193	0.234750944780138	REACTOME_SIGNALING_BY_WNT	1.97090611461216e-51	2.4636326432652e-48	6.89988579978817	27.120874898906	REACTOME_TP53_REGULATES_TRANSCRIPTION_OF_GENES_INVOLVED_IN_G2_CELL_CYCLE_ARREST	2.95907259463446e-27	3.69884074329307e-24	4.84065433254608	2.50061568437509
REACTOME_BINDING_AND_UPTAKE_OF_LIGANDS_BY_SCAVENGER_RECEPTORS	3.23438966599575e-76	4.05915903082467e-73	8.50832321514899	4.82442273473339	REACTOME_CARDIAC_CONDUCTION	2.93519064722899e-61	3.68366426227238e-58	7.57850380743327	-2.55476840347416	REACTOME_PRE_NOTCH_EXPRESSION_AND_PROCESSING	1.79179957151977e-17	2.24870846225731e-14	3.69432901157744	0.272554458095914	REACTOME_SIGNALING_BY_TYPE_1_INSULIN_LIKE_GROWTH_FACTOR_1_RECEPTOR_IGF1R	7.51960993145341e-68	9.43711046397403e-65	8.00157240555788	4.02948919381721	KEGG_HYPERTROPHIC_CARDIOMYOPATHY_HCM	5.64515213957662e-48	7.08466593516866e-45	6.64452260311591	1.70535561559537	KEGG_RENAL_CELL_CARCINOMA	1.80506049595553e-57	2.26535092242419e-54	7.32426545890258	2.42319402879943	REACTOME_REGULATION_OF_TP53_ACTIVITY	1.93663734659905e-49	2.43047986998181e-46	6.75383653722397	13.234998505252	REACTOME_DEFECTIVE_B4GALT7_CAUSES_EDS_PROGEROID_TYPE	3.83002735523869e-18	4.78753419404836e-15	3.78416280188193	2.08022961169927	REACTOME_TOLL_LIKE_RECEPTOR_CASCADES	1.97090611461216e-51	2.4636326432652e-48	6.89988579978817	6.37807239955534	KEGG_PYRIMIDINE_METABOLISM	2.02359123709369e-26	2.52948904636711e-23	4.7536267414374	6.59726234568125
REACTOME_SLC_MEDIATED_TRANSMEMBRANE_TRANSPORT	3.23438966599575e-76	4.05915903082467e-73	8.50832321514899	3.82967659543455	REACTOME_SIGNALING_BY_PTK6	2.93519064722899e-61	3.68366426227238e-58	7.57850380743327	-1.4531308711253	REACTOME_THE_NLRP3_INFLAMMASOME	1.79179957151977e-17	2.24870846225731e-14	3.69432901157744	0.750562242331745	REACTOME_TRANSCRIPTIONAL_REGULATION_BY_TP53	7.51960993145341e-68	9.43711046397403e-65	8.00157240555788	2.55605912715467	REACTOME_NEURONAL_SYSTEM	5.64515213957662e-48	7.08466593516866e-45	6.64452260311591	0.64949293375074	REACTOME_INTRACELLULAR_SIGNALING_BY_SECOND_MESSENGERS	1.80506049595553e-57	2.26535092242419e-54	7.32426545890258	5.06354568348281	REACTOME_REPRODUCTION	1.93663734659905e-49	2.43047986998181e-46	6.75383653722397	6.85973801101779	REACTOME_AMYLOID_FIBER_FORMATION	3.56749691091583e-16	4.45937113864479e-13	3.51436002442255	1.15502594368019	HALLMARK_CHOLESTEROL_HOMEOSTASIS	2.88951080642189e-50	3.61188850802736e-47	6.81485624675807	4.78665790376473	REACTOME_ACTIVATION_OF_THE_PRE_REPLICATIVE_COMPLEX	2.02359123709369e-26	2.52948904636711e-23	4.7536267414374	4.72304233442235
HALLMARK_ESTROGEN_RESPONSE_EARLY	8.68553581624014e-75	1.09003474493814e-71	8.42392780469242	5.49057513017146	REACTOME_SIGNALING_BY_NTRKS	5.55162487718189e-60	6.96728922086327e-57	7.49379317575457	-2.4158463019566	REACTOME_CELLULAR_RESPONSE_TO_HEAT_STRESS	8.12221035323039e-17	1.01933739933041e-13	3.60439759756034	0.46341799096798	HALLMARK_ANDROGEN_RESPONSE	1.66784792300912e-66	2.09314914337645e-63	7.91701963024776	3.34896127638579	HALLMARK_MTORC1_SIGNALING	7.52266227767014e-47	9.44094115847603e-44	6.55934331386447	3.43216483536783	REACTOME_ORGANELLE_BIOGENESIS_AND_MAINTENANCE	1.80506049595553e-57	2.26535092242419e-54	7.32426545890258	2.77527746726905	KEGG_PATHOGENIC_ESCHERICHIA_COLI_INFECTION	1.58587367678938e-48	1.99027146437067e-45	6.68588720243409	10.716747330304	REACTOME_DISEASES_OF_CARBOHYDRATE_METABOLISM	1.51832696460245e-15	1.89790870575306e-12	3.42370043696553	0.461123624298794	HALLMARK_ESTROGEN_RESPONSE_EARLY	2.88951080642189e-50	3.61188850802736e-47	6.81485624675807	6.28923063512343	REACTOME_INTERCONVERSION_OF_NUCLEOTIDE_DI_AND_TRIPHOSPHATES	2.02359123709369e-26	2.52948904636711e-23	4.7536267414374	4.06893390051936
HALLMARK_TNFA_SIGNALING_VIA_NFKB	8.68553581624014e-75	1.09003474493814e-71	8.42392780469242	0.752825339783095	REACTOME_TRANSCRIPTIONAL_REGULATION_BY_TP53	5.55162487718189e-60	6.96728922086327e-57	7.49379317575457	-2.85504647579646	HALLMARK_NOTCH_SIGNALING	3.56749691091583e-16	4.47720862319937e-13	3.51411335452491	0.50576475928069	REACTOME_METABOLISM_OF_VITAMINS_AND_COFACTORS	1.66784792300912e-66	2.09314914337645e-63	7.91701963024776	5.14221164985141	REACTOME_MHC_CLASS_II_ANTIGEN_PRESENTATION	7.52266227767014e-47	9.44094115847603e-44	6.55934331386447	3.04471905601515	REACTOME_RHOQ_GTPASE_CYCLE	1.80506049595553e-57	2.26535092242419e-54	7.32426545890258	2.14264301780917	REACTOME_MITOTIC_PROPHASE	1.58587367678938e-48	1.99027146437067e-45	6.68588720243409	12.1367545881472	REACTOME_ER_QUALITY_CONTROL_COMPARTMENT_ERQC	1.51832696460245e-15	1.89790870575306e-12	3.42370043696553	0.242821316147424	HALLMARK_INTERFERON_GAMMA_RESPONSE	2.88951080642189e-50	3.61188850802736e-47	6.81485624675807	11.3217552023518	REACTOME_INTRA_GOLGI_AND_RETROGRADE_GOLGI_TO_ER_TRAFFIC	2.02359123709369e-26	2.52948904636711e-23	4.7536267414374	9.48808146380937
KEGG_PROSTATE_CANCER	8.68553581624014e-75	1.09003474493814e-71	8.42392780469242	1.11782290811435	HALLMARK_KRAS_SIGNALING_DN	1.01711850726945e-58	1.27648372662316e-55	7.40904749056651	-1.98268616984644	KEGG_DRUG_METABOLISM_CYTOCHROME_P450	3.56749691091583e-16	4.47720862319937e-13	3.51411335452491	0.201332306951666	REACTOME_PEPTIDE_HORMONE_METABOLISM	1.66784792300912e-66	2.09314914337645e-63	7.91701963024776	0.834998362027683	REACTOME_DEFECTIVE_B4GALT7_CAUSES_EDS_PROGEROID_TYPE	9.71068166951607e-46	1.21869054952427e-42	6.47411048381488	1.94124539628332	KEGG_TIGHT_JUNCTION	3.10300075394096e-56	3.8942659461959e-53	7.23944572416132	5.02623709524406	REACTOME_NUCLEOTIDE_SALVAGE	1.58587367678938e-48	1.99027146437067e-45	6.68588720243409	2.11722535387707	REACTOME_POST_TRANSLATIONAL_MODIFICATION_SYNTHESIS_OF_GPI_ANCHORED_PROTEINS	1.51832696460245e-15	1.89790870575306e-12	3.42370043696553	0.39003787823455	REACTOME_ANTIGEN_PROCESSING_UBIQUITINATION_PROTEASOME_DEGRADATION	2.88951080642189e-50	3.61188850802736e-47	6.81485624675807	29.6004802257207	REACTOME_SWITCHING_OF_ORIGINS_TO_A_POST_REPLICATIVE_STATE	2.02359123709369e-26	2.52948904636711e-23	4.7536267414374	7.84911804278135
REACTOME_TOLL_LIKE_RECEPTOR_CASCADES	8.68553581624014e-75	1.09003474493814e-71	8.42392780469242	1.18855619502544	REACTOME_NOTCH3_ACTIVATION_AND_TRANSMISSION_OF_SIGNAL_TO_THE_NUCLEUS	1.01711850726945e-58	1.27648372662316e-55	7.40904749056651	-2.18738294192734	REACTOME_ACTIVATION_OF_SMO	3.56749691091583e-16	4.47720862319937e-13	3.51411335452491	0.411167822237203	REACTOME_PEPTIDE_LIGAND_BINDING_RECEPTORS	1.66784792300912e-66	2.09314914337645e-63	7.91701963024776	4.31418483529687	REACTOME_TRANSCRIPTIONAL_REGULATION_BY_RUNX2	9.71068166951607e-46	1.21869054952427e-42	6.47411048381488	3.82883170190254	REACTOME_APOPTOSIS	3.10300075394096e-56	3.8942659461959e-53	7.23944572416132	5.23976085362419	REACTOME_TRANSLESION_SYNTHESIS_BY_Y_FAMILY_DNA_POLYMERASES_BYPASSES_LESIONS_ON_DNA_TEMPLATE	1.58587367678938e-48	1.99027146437067e-45	6.68588720243409	6.27377072567367	REACTOME_REGULATION_OF_FZD_BY_UBIQUITINATION	1.51832696460245e-15	1.89790870575306e-12	3.42370043696553	0.618964200655963	REACTOME_CLEC7A_DECTIN_1_SIGNALING	2.88951080642189e-50	3.61188850802736e-47	6.81485624675807	19.2921061869768	REACTOME_GOLGI_TO_ER_RETROGRADE_TRANSPORT	8.60527170589975e-25	1.07565896323747e-21	4.57911840855245	8.76817636736539
REACTOME_COMPLEMENT_CASCADE	2.2592187811295e-73	2.83531957031752e-70	8.33950825795258	7.96169107951799	REACTOME_NOTCH3_INTRACELLULAR_DOMAIN_REGULATES_TRANSCRIPTION	1.01711850726945e-58	1.27648372662316e-55	7.40904749056651	-3.32830722816099	REACTOME_CHONDROITIN_SULFATE_BIOSYNTHESIS	3.56749691091583e-16	4.47720862319937e-13	3.51411335452491	0.736845424292703	REACTOME_PHASE_II_CONJUGATION_OF_COMPOUNDS	1.66784792300912e-66	2.09314914337645e-63	7.91701963024776	3.14330647395139	HALLMARK_FATTY_ACID_METABOLISM	1.2142601243758e-44	1.52389645609163e-41	6.38882184294727	0.728762284096636	REACTOME_CARDIAC_CONDUCTION	3.10300075394096e-56	3.8942659461959e-53	7.23944572416132	2.58282731160457	HALLMARK_SPERMATOGENESIS	1.27256430707813e-47	1.59706820538305e-44	6.61790575153625	7.2330629111821	KEGG_OLFACTORY_TRANSDUCTION	2.5022986233163e-14	3.12787327914538e-11	3.24110333837291	0.0785562411274719	REACTOME_C_TYPE_LECTIN_RECEPTORS_CLRS	2.88951080642189e-50	3.61188850802736e-47	6.81485624675807	20.3143999393036	REACTOME_NUCLEAR_ENVELOPE_BREAKDOWN	8.60527170589975e-25	1.07565896323747e-21	4.57911840855245	5.01244309117166
REACTOME_O_LINKED_GLYCOSYLATION	2.2592187811295e-73	2.83531957031752e-70	8.33950825795258	1.75063061933785	REACTOME_SIGNALING_BY_NOTCH3	1.01711850726945e-58	1.27648372662316e-55	7.40904749056651	-4.13076255309614	REACTOME_INFLAMMASOMES	3.56749691091583e-16	4.47720862319937e-13	3.51411335452491	0.794085089826021	REACTOME_TCF_DEPENDENT_SIGNALING_IN_RESPONSE_TO_WNT	1.66784792300912e-66	2.09314914337645e-63	7.91701963024776	4.50170672266853	REACTOME_GAP_JUNCTION_ASSEMBLY	1.2142601243758e-44	1.52389645609163e-41	6.38882184294727	1.51965827126088	REACTOME_PROGRAMMED_CELL_DEATH	3.10300075394096e-56	3.8942659461959e-53	7.23944572416132	4.89552497712021	KEGG_P53_SIGNALING_PATHWAY	1.27256430707813e-47	1.59706820538305e-44	6.61790575153625	3.86269553245844	REACTOME_GLYCOGEN_METABOLISM	9.6901238729472e-14	1.2112654841184e-10	3.14908886158137	1.08695519086792	REACTOME_GOLGI_TO_ER_RETROGRADE_TRANSPORT	2.88951080642189e-50	3.61188850802736e-47	6.81485624675807	12.4500987515691	REACTOME_SUMOYLATION	8.60527170589975e-25	1.07565896323747e-21	4.57911840855245	11.0292732410722
HALLMARK_INFLAMMATORY_RESPONSE	5.69217393216311e-72	7.1436782848647e-69	8.2550637860713	7.91336015119172	REACTOME_TRANSCRIPTIONAL_REGULATION_OF_WHITE_ADIPOCYTE_DIFFERENTIATION	1.01711850726945e-58	1.27648372662316e-55	7.40904749056651	-4.02067437168599	REACTOME_INTERFERON_ALPHA_BETA_SIGNALING	3.56749691091583e-16	4.47720862319937e-13	3.51411335452491	1.94412413769133	HALLMARK_GLYCOLYSIS	3.5832750622883e-65	4.49701020317182e-62	7.83243743205583	8.24951889589618	REACTOME_METABOLISM_OF_AMINO_ACIDS_AND_DERIVATIVES	1.2142601243758e-44	1.52389645609163e-41	6.38882184294727	1.47577908359552	REACTOME_SIGNALING_BY_VEGF	3.10300075394096e-56	3.8942659461959e-53	7.23944572416132	2.84524285525157	KEGG_SPLICEOSOME	1.27256430707813e-47	1.59706820538305e-44	6.61790575153625	15.6980830115369	REACTOME_NOTCH3_INTRACELLULAR_DOMAIN_REGULATES_TRANSCRIPTION	9.6901238729472e-14	1.2112654841184e-10	3.14908886158137	0.296914018449059	REACTOME_G_ALPHA_I_SIGNALLING_EVENTS	2.88951080642189e-50	3.61188850802736e-47	6.81485624675807	13.8791425864574	REACTOME_SUMOYLATION_OF_DNA_REPLICATION_PROTEINS	8.60527170589975e-25	1.07565896323747e-21	4.57911840855245	4.83600927411941
KEGG_LYSOSOME	5.69217393216311e-72	7.1436782848647e-69	8.2550637860713	9.34406370504507	KEGG_CHEMOKINE_SIGNALING_PATHWAY	1.80506049595553e-57	2.26535092242419e-54	7.32426545890258	-1.54425853683715	REACTOME_INTERFERON_GAMMA_SIGNALING	3.56749691091583e-16	4.47720862319937e-13	3.51411335452491	0.694570010966022	HALLMARK_HEME_METABOLISM	3.5832750622883e-65	4.49701020317182e-62	7.83243743205583	3.47354971635424	REACTOME_NCAM1_INTERACTIONS	1.2142601243758e-44	1.52389645609163e-41	6.38882184294727	1.2362230123476	REACTOME_TRANSCRIPTIONAL_REGULATION_BY_RUNX3	3.10300075394096e-56	3.8942659461959e-53	7.23944572416132	3.25587987806516	REACTOME_AURKA_ACTIVATION_BY_TPX2	1.27256430707813e-47	1.59706820538305e-44	6.61790575153625	12.6772731658811	REACTOME_FCERI_MEDIATED_CA_2_MOBILIZATION	3.63636990445739e-13	4.54546238057174e-10	3.05653757251866	0.0655127914623347	REACTOME_MAPK6_MAPK4_SIGNALING	2.88951080642189e-50	3.61188850802736e-47	6.81485624675807	15.2852999259899	REACTOME_TRANSCRIPTIONAL_REGULATION_BY_TP53	8.60527170589975e-25	1.07565896323747e-21	4.57911840855245	17.9277657166164
REACTOME_CROSSLINKING_OF_COLLAGEN_FIBRILS	1.38917530623664e-70	1.74341500932698e-67	8.17059356591836	0.933607835204634	KEGG_TIGHT_JUNCTION	1.80506049595553e-57	2.26535092242419e-54	7.32426545890258	-5.00963633091439	REACTOME_PHASE_I_FUNCTIONALIZATION_OF_COMPOUNDS	3.56749691091583e-16	4.47720862319937e-13	3.51411335452491	1.55098868327981	HALLMARK_INFLAMMATORY_RESPONSE	3.5832750622883e-65	4.49701020317182e-62	7.83243743205583	12.2669706527085	REACTOME_TRANSPORT_OF_CONNEXONS_TO_THE_PLASMA_MEMBRANE	1.2142601243758e-44	1.52389645609163e-41	6.38882184294727	1.75777219323339	REACTOME_ANCHORING_FIBRIL_FORMATION	5.16705525856272e-55	6.48465434949621e-52	7.15458686215305	0.329873390508601	REACTOME_DNA_REPLICATION_PRE_INITIATION	1.27256430707813e-47	1.59706820538305e-44	6.61790575153625	17.8934386179612	REACTOME_GLYCOGEN_STORAGE_DISEASES	3.63636990445739e-13	4.54546238057174e-10	3.05653757251866	0.871756091339244	REACTOME_MUSCLE_CONTRACTION	2.88951080642189e-50	3.61188850802736e-47	6.81485624675807	2.90105709258252	REACTOME_TRANSCRIPTION_OF_E2F_TARGETS_UNDER_NEGATIVE_CONTROL_BY_DREAM_COMPLEX	8.60527170589975e-25	1.07565896323747e-21	4.57911840855245	2.16864275127763
REACTOME_MET_ACTIVATES_PTK2_SIGNALING	1.38917530623664e-70	1.74341500932698e-67	8.17059356591836	3.30843325450432	REACTOME_CLASS_I_MHC_MEDIATED_ANTIGEN_PROCESSING_PRESENTATION	1.80506049595553e-57	2.26535092242419e-54	7.32426545890258	-1.84533139348843	REACTOME_HATS_ACETYLATE_HISTONES	1.51832696460245e-15	1.90550034057607e-12	3.42344723477214	0.0916292958365647	KEGG_GLIOMA	3.5832750622883e-65	4.49701020317182e-62	7.83243743205583	2.33956809725128	REACTOME_CLASS_B_2_SECRETIN_FAMILY_RECEPTORS	1.47081922378297e-43	1.84587812584763e-40	6.30347499215062	1.83107580113815	REACTOME_NUCLEAR_EVENTS_KINASE_AND_TRANSCRIPTION_FACTOR_ACTIVATION	5.16705525856272e-55	6.48465434949621e-52	7.15458686215305	1.29108109614735	REACTOME_HIV_INFECTION	1.27256430707813e-47	1.59706820538305e-44	6.61790575153625	27.4019751754551	REACTOME_GLYCOGEN_SYNTHESIS	3.63636990445739e-13	4.54546238057174e-10	3.05653757251866	0.837646633720829	REACTOME_RECRUITMENT_OF_NUMA_TO_MITOTIC_CENTROSOMES	2.88951080642189e-50	3.61188850802736e-47	6.81485624675807	4.22080346768786	HALLMARK_APOPTOSIS	5.35115073722742e-24	6.68893842153427e-21	4.49161917376689	6.98116688698681
REACTOME_MET_PROMOTES_CELL_MOTILITY	1.38917530623664e-70	1.74341500932698e-67	8.17059356591836	2.54019398376116	REACTOME_DOWNSTREAM_SIGNAL_TRANSDUCTION	1.80506049595553e-57	2.26535092242419e-54	7.32426545890258	-1.26399891143767	REACTOME_PLASMA_LIPOPROTEIN_ASSEMBLY	1.51832696460245e-15	1.90550034057607e-12	3.42344723477214	0.26577549389788	REACTOME_FATTY_ACID_METABOLISM	3.5832750622883e-65	4.49701020317182e-62	7.83243743205583	5.29176982768782	REACTOME_EPH_EPHRIN_SIGNALING	1.47081922378297e-43	1.84587812584763e-40	6.30347499215062	5.94266463827623	REACTOME_ION_CHANNEL_TRANSPORT	8.33444467086926e-54	1.04597280619409e-50	7.0696873768478	1.28753728040841	REACTOME_MEIOSIS	1.27256430707813e-47	1.59706820538305e-44	6.61790575153625	7.24749904063099	REACTOME_INTERACTION_BETWEEN_L1_AND_ANKYRINS	4.66051712619044e-12	5.82564640773805e-09	2.86960901147855	0.106369369478156	REACTOME_REGULATION_OF_EXPRESSION_OF_SLITS_AND_ROBOS	2.88951080642189e-50	3.61188850802736e-47	6.81485624675807	31.8729750512904	HALLMARK_DNA_REPAIR	5.35115073722742e-24	6.68893842153427e-21	4.49161917376689	8.06693572928478
HALLMARK_HEME_METABOLISM	3.283944542266e-69	4.12135040054383e-66	8.0860967382191	2.32726551105475	HALLMARK_OXIDATIVE_PHOSPHORYLATION	3.10300075394096e-56	3.8942659461959e-53	7.23944572416132	-11.3238182898814	REACTOME_PROTEIN_PROTEIN_INTERACTIONS_AT_SYNAPSES	1.51832696460245e-15	1.90550034057607e-12	3.42344723477214	0.0525730709297341	REACTOME_NON_INTEGRIN_MEMBRANE_ECM_INTERACTIONS	3.5832750622883e-65	4.49701020317182e-62	7.83243743205583	0.417173037358245	REACTOME_HS_GAG_BIOSYNTHESIS	1.47081922378297e-43	1.84587812584763e-40	6.30347499215062	1.22721036317749	REACTOME_MYOGENESIS	8.33444467086926e-54	1.04597280619409e-50	7.0696873768478	0.503535350017132	REACTOME_NEUTROPHIL_DEGRANULATION	1.27256430707813e-47	1.59706820538305e-44	6.61790575153625	16.9012860850977	REACTOME_NEUREXINS_AND_NEUROLIGINS	4.66051712619044e-12	5.82564640773805e-09	2.86960901147855	0.192597227473542	REACTOME_SARS_COV_INFECTIONS	2.88951080642189e-50	3.61188850802736e-47	6.81485624675807	15.343807645788	HALLMARK_GLYCOLYSIS	5.35115073722742e-24	6.68893842153427e-21	4.49161917376689	8.39066274625341
REACTOME_NEGATIVE_REGULATION_OF_THE_PI3K_AKT_NETWORK	3.283944542266e-69	4.12135040054383e-66	8.0860967382191	0.291015209203718	KEGG_RENAL_CELL_CARCINOMA	3.10300075394096e-56	3.8942659461959e-53	7.23944572416132	-2.50274070759425	REACTOME_EGR2_AND_SOX10_MEDIATED_INITIATION_OF_SCHWANN_CELL_MYELINATION	6.26163235949069e-15	7.85834861116082e-12	3.33236683289442	0.243573929303114	REACTOME_PURINERGIC_SIGNALING_IN_LEISHMANIASIS_INFECTION	3.5832750622883e-65	4.49701020317182e-62	7.83243743205583	1.50752829948986	REACTOME_PEPTIDE_HORMONE_METABOLISM	1.47081922378297e-43	1.84587812584763e-40	6.30347499215062	2.34571135166012	HALLMARK_UV_RESPONSE_UP	1.30221843509155e-52	1.6342841360399e-49	6.98474569579737	0.254090622493601	REACTOME_TP53_REGULATES_TRANSCRIPTION_OF_CELL_CYCLE_GENES	1.27256430707813e-47	1.59706820538305e-44	6.61790575153625	5.39885614353637	REACTOME_SIGNALING_BY_NOTCH1_HD_DOMAIN_MUTANTS_IN_CANCER	4.66051712619044e-12	5.82564640773805e-09	2.86960901147855	0.55136871544764	REACTOME_SIGNALING_BY_ROBO_RECEPTORS	2.88951080642189e-50	3.61188850802736e-47	6.81485624675807	38.2959789008748	REACTOME_HDR_THROUGH_HOMOLOGOUS_RECOMBINATION_HRR	5.35115073722742e-24	6.68893842153427e-21	4.49161917376689	7.06470999607677
REACTOME_O_GLYCOSYLATION_OF_TSR_DOMAIN_CONTAINING_PROTEINS	3.283944542266e-69	4.12135040054383e-66	8.0860967382191	0.831317160199539	REACTOME_ADHERENS_JUNCTIONS_INTERACTIONS	3.10300075394096e-56	3.8942659461959e-53	7.23944572416132	-0.521850473901836	REACTOME_HSF1_ACTIVATION	6.26163235949069e-15	7.85834861116082e-12	3.33236683289442	1.66084369746391	REACTOME_SIGNALING_BY_NOTCH	3.5832750622883e-65	4.49701020317182e-62	7.83243743205583	0.91337270539418	REACTOME_ASPARAGINE_N_LINKED_GLYCOSYLATION	1.72581468066588e-42	2.16589742423568e-39	6.21806739390803	10.5728150351058	KEGG_CHEMOKINE_SIGNALING_PATHWAY	1.30221843509155e-52	1.6342841360399e-49	6.98474569579737	1.00988831381492	REACTOME_E2F_MEDIATED_REGULATION_OF_DNA_REPLICATION	1.00065075184671e-46	1.25581669356762e-43	6.54989112490918	4.04171008532723	REACTOME_TRANSLESION_SYNTHESIS_BY_POLK	4.66051712619044e-12	5.82564640773805e-09	2.86960901147855	0.565390753660866	REACTOME_S_PHASE	2.88951080642189e-50	3.61188850802736e-47	6.81485624675807	18.3917612313623	REACTOME_TRANSCRIPTION_OF_E2F_TARGETS_UNDER_NEGATIVE_CONTROL_BY_P107_RBL1_AND_P130_RBL2_IN_COMPLEX_WITH_HDAC1	5.35115073722742e-24	6.68893842153427e-21	4.49161917376689	1.89530504165399
REACTOME_PI3K_AKT_SIGNALING_IN_CANCER	3.283944542266e-69	4.12135040054383e-66	8.0860967382191	0.0445539058749825	REACTOME_INOSITOL_PHOSPHATE_METABOLISM	3.10300075394096e-56	3.8942659461959e-53	7.23944572416132	-2.99720190619786	REACTOME_INTERLEUKIN_10_SIGNALING	6.26163235949069e-15	7.85834861116082e-12	3.33236683289442	0.413117315200534	HALLMARK_MTORC1_SIGNALING	7.45705528985167e-64	9.35860438876385e-61	7.7478247857726	7.30671089975082	REACTOME_GAP_JUNCTION_TRAFFICKING_AND_REGULATION	1.72581468066588e-42	2.16589742423568e-39	6.21806739390803	2.73072965101049	REACTOME_ANTI_INFLAMMATORY_RESPONSE_FAVOURING_LEISHMANIA_PARASITE_INFECTION	1.30221843509155e-52	1.6342841360399e-49	6.98474569579737	2.11754767201954	REACTOME_INHIBITION_OF_THE_PROTEOLYTIC_ACTIVITY_OF_APC_C_REQUIRED_FOR_THE_ONSET_OF_ANAPHASE_BY_MITOTIC_SPINDLE_CHECKPOINT_COMPONENTS	1.00065075184671e-46	1.25581669356762e-43	6.54989112490918	5.40628434112211	REACTOME_NUCLEAR_SIGNALING_BY_ERBB4	5.26903195422322e-11	6.58628994277902e-08	2.67980580539291	0.117226783919071	HALLMARK_COAGULATION	4.10355640798625e-49	5.12944550998281e-46	6.72977931133903	6.0991432882533	REACTOME_TRANSLESION_SYNTHESIS_BY_Y_FAMILY_DNA_POLYMERASES_BYPASSES_LESIONS_ON_DNA_TEMPLATE	5.35115073722742e-24	6.68893842153427e-21	4.49161917376689	4.3107197579404
REACTOME_METABOLISM_OF_VITAMINS_AND_COFACTORS	7.51960993145341e-68	9.43711046397403e-65	8.00157240555788	5.01542438102218	REACTOME_MYOGENESIS	3.10300075394096e-56	3.8942659461959e-53	7.23944572416132	-0.168948808153082	REACTOME_IRON_UPTAKE_AND_TRANSPORT	6.26163235949069e-15	7.85834861116082e-12	3.33236683289442	0.112739044705529	KEGG_CALCIUM_SIGNALING_PATHWAY	7.45705528985167e-64	9.35860438876385e-61	7.7478247857726	0.768705338772326	REACTOME_NCAM_SIGNALING_FOR_NEURITE_OUT_GROWTH	1.72581468066588e-42	2.16589742423568e-39	6.21806739390803	0.55586286551118	REACTOME_G_ALPHA_S_SIGNALLING_EVENTS	1.30221843509155e-52	1.6342841360399e-49	6.98474569579737	2.42357595116645	REACTOME_INITIATION_OF_NUCLEAR_ENVELOPE_NE_REFORMATION	1.00065075184671e-46	1.25581669356762e-43	6.54989112490918	6.26973739634858	REACTOME_PROTEIN_PROTEIN_INTERACTIONS_AT_SYNAPSES	5.25612166428945e-10	6.57015208036181e-07	2.48644818519107	0.161742238142694	HALLMARK_UV_RESPONSE_DN	4.10355640798625e-49	5.12944550998281e-46	6.72977931133903	4.53857223523994	KEGG_DNA_REPLICATION	3.22386287426281e-23	4.02982859282851e-20	4.40394294082141	5.03928961194709
REACTOME_MHC_CLASS_II_ANTIGEN_PRESENTATION	7.51960993145341e-68	9.43711046397403e-65	8.00157240555788	4.99936344448925	REACTOME_PRE_NOTCH_EXPRESSION_AND_PROCESSING	3.10300075394096e-56	3.8942659461959e-53	7.23944572416132	-0.00936789075377669	REACTOME_TRANSPORT_OF_INORGANIC_CATIONS_ANIONS_AND_AMINO_ACIDS_OLIGOPEPTIDES	6.26163235949069e-15	7.85834861116082e-12	3.33236683289442	0.18459252253414	KEGG_HEMATOPOIETIC_CELL_LINEAGE	7.45705528985167e-64	9.35860438876385e-61	7.7478247857726	1.62411266374108	REACTOME_SLC_MEDIATED_TRANSMEMBRANE_TRANSPORT	1.72581468066588e-42	2.16589742423568e-39	6.21806739390803	0.907866130195077	REACTOME_RHOJ_GTPASE_CYCLE	1.97090611461216e-51	2.47348717383826e-48	6.89976016520208	1.3478596560922	REACTOME_MHC_CLASS_II_ANTIGEN_PRESENTATION	1.00065075184671e-46	1.25581669356762e-43	6.54989112490918	10.7201066836984	REACTOME_SIGNALING_BY_FLT3_FUSION_PROTEINS	5.25612166428945e-10	6.57015208036181e-07	2.48644818519107	0.033187020109295	KEGG_CHEMOKINE_SIGNALING_PATHWAY	4.10355640798625e-49	5.12944550998281e-46	6.72977931133903	19.7643554192124	REACTOME_HOMOLOGY_DIRECTED_REPAIR	3.22386287426281e-23	4.02982859282851e-20	4.40394294082141	10.3733718451966
REACTOME_NEGATIVE_REGULATION_OF_TCF_DEPENDENT_SIGNALING_BY_WNT_LIGAND_ANTAGONISTS	7.51960993145341e-68	9.43711046397403e-65	8.00157240555788	4.38245979363201	KEGG_NEUROTROPHIN_SIGNALING_PATHWAY	5.16705525856272e-55	6.48465434949621e-52	7.15458686215305	-2.94378636920397	KEGG_ABC_TRANSPORTERS	2.5022986233163e-14	3.14038477226196e-11	3.24083587014261	1.45833686696791	KEGG_LEUKOCYTE_TRANSENDOTHELIAL_MIGRATION	7.45705528985167e-64	9.35860438876385e-61	7.7478247857726	1.09645944569384	REACTOME_TRANSCRIPTIONAL_REGULATION_BY_RUNX1	1.72581468066588e-42	2.16589742423568e-39	6.21806739390803	0.937473257773923	REACTOME_NEDDYLATION	2.88951080642189e-50	3.62633606205947e-47	6.81472904458927	3.62199175628335	REACTOME_NEUROTRANSMITTER_RECEPTORS_AND_POSTSYNAPTIC_SIGNAL_TRANSMISSION	1.00065075184671e-46	1.25581669356762e-43	6.54989112490918	9.70629667810291	REACTOME_HS_GAG_DEGRADATION	1.58410791482518e-09	1.98013489353148e-06	2.388159379755	0.198605020257914	KEGG_SPLICEOSOME	4.10355640798625e-49	5.12944550998281e-46	6.72977931133903	19.048306354988	REACTOME_CLASS_I_MHC_MEDIATED_ANTIGEN_PROCESSING_PRESENTATION	1.88172961555773e-22	2.35216201944716e-19	4.31607840138418	8.78816455879288
HALLMARK_FATTY_ACID_METABOLISM	1.66784792300912e-66	2.09314914337645e-63	7.91701963024776	3.08744945693329	REACTOME_CELL_CYCLE_MITOTIC	5.16705525856272e-55	6.48465434949621e-52	7.15458686215305	-7.17540539892259	REACTOME_CONSTITUTIVE_SIGNALING_BY_ABERRANT_PI3K_IN_CANCER	2.5022986233163e-14	3.14038477226196e-11	3.24083587014261	0.562959250676394	KEGG_MTOR_SIGNALING_PATHWAY	7.45705528985167e-64	9.35860438876385e-61	7.7478247857726	3.25034877491221	HALLMARK_TGF_BETA_SIGNALING	1.96163468973393e-41	2.46185153561608e-38	6.1325963621595	0.730305937072433	REACTOME_PLATELET_HOMEOSTASIS	2.88951080642189e-50	3.62633606205947e-47	6.81472904458927	4.78623400353128	REACTOME_RHO_GTPASES_ACTIVATE_IQGAPS	1.00065075184671e-46	1.25581669356762e-43	6.54989112490918	6.44994949196237	REACTOME_METABOLISM_OF_COFACTORS	1.58410791482518e-09	1.98013489353148e-06	2.388159379755	0.427387655620279	KEGG_WNT_SIGNALING_PATHWAY	4.10355640798625e-49	5.12944550998281e-46	6.72977931133903	5.16552030126811	KEGG_BASE_EXCISION_REPAIR	1.0641280705836e-21	1.3301600882295e-18	4.22801325535006	3.19478746961273
HALLMARK_MTORC1_SIGNALING	1.66784792300912e-66	2.09314914337645e-63	7.91701963024776	2.60606014090886	REACTOME_RHO_GTPASES_ACTIVATE_ROCKS	5.16705525856272e-55	6.48465434949621e-52	7.15458686215305	-6.02851524412776	REACTOME_INTRINSIC_PATHWAY_OF_FIBRIN_CLOT_FORMATION	2.5022986233163e-14	3.14038477226196e-11	3.24083587014261	0.403830137600597	REACTOME_NEURONAL_SYSTEM	7.45705528985167e-64	9.35860438876385e-61	7.7478247857726	3.86237440622858	REACTOME_DETOXIFICATION_OF_REACTIVE_OXYGEN_SPECIES	1.96163468973393e-41	2.46185153561608e-38	6.1325963621595	0.171054710282732	REACTOME_TOLL_LIKE_RECEPTOR_TLR1_TLR2_CASCADE	2.88951080642189e-50	3.62633606205947e-47	6.81472904458927	1.08021214385732	REACTOME_TERMINATION_OF_TRANSLESION_DNA_SYNTHESIS	1.00065075184671e-46	1.25581669356762e-43	6.54989112490918	5.35745307955489	REACTOME_ROLE_OF_PHOSPHOLIPIDS_IN_PHAGOCYTOSIS	4.62765891657924e-09	5.78457364572405e-06	2.28860845174055	0.536797496308018	REACTOME_APC_C_CDH1_MEDIATED_DEGRADATION_OF_CDC20_AND_OTHER_APC_C_CDH1_TARGETED_PROTEINS_IN_LATE_MITOSIS_EARLY_G1	4.10355640798625e-49	5.12944550998281e-46	6.72977931133903	15.528534988287	REACTOME_DNA_DOUBLE_STRAND_BREAK_REPAIR	1.0641280705836e-21	1.3301600882295e-18	4.22801325535006	12.5928897654648
KEGG_ENDOCYTOSIS	1.66784792300912e-66	2.09314914337645e-63	7.91701963024776	0.202031858900049	KEGG_CARDIAC_MUSCLE_CONTRACTION	8.33444467086926e-54	1.04597280619409e-50	7.0696873768478	-8.08374600993178	REACTOME_OXIDATIVE_STRESS_INDUCED_SENESCENCE	2.5022986233163e-14	3.14038477226196e-11	3.24083587014261	0.30428288670628	HALLMARK_ALLOGRAFT_REJECTION	1.50320800799138e-62	1.88652605002918e-59	7.6631806186127	3.52671927546877	REACTOME_EXTRA_NUCLEAR_ESTROGEN_SIGNALING	1.96163468973393e-41	2.46185153561608e-38	6.1325963621595	1.31740018682068	KEGG_NEUROTROPHIN_SIGNALING_PATHWAY	4.10355640798625e-49	5.14996329202274e-46	6.72965050106748	2.52152962761081	REACTOME_ACTIVATION_OF_NMDA_RECEPTORS_AND_POSTSYNAPTIC_EVENTS	7.7104150794116e-46	9.67657092466156e-43	6.48184221621189	7.22370277779887	REACTOME_FOXO_MEDIATED_TRANSCRIPTION_OF_CELL_DEATH_GENES	3.59717677613814e-08	4.49647097017268e-05	2.08497678790572	0.00885221302976311	REACTOME_APC_C_MEDIATED_DEGRADATION_OF_CELL_CYCLE_PROTEINS	4.10355640798625e-49	5.12944550998281e-46	6.72977931133903	16.0822326841774	REACTOME_CYCLIN_A_CDK2_ASSOCIATED_EVENTS_AT_S_PHASE_ENTRY	5.83030918146285e-21	7.28788647682856e-18	4.13973409785863	5.51218984879132
REACTOME_PEPTIDE_LIGAND_BINDING_RECEPTORS	1.66784792300912e-66	2.09314914337645e-63	7.91701963024776	3.31727410442532	REACTOME_FOXO_MEDIATED_TRANSCRIPTION	8.33444467086926e-54	1.04597280619409e-50	7.0696873768478	-0.132344214212986	REACTOME_THE_CANONICAL_RETINOID_CYCLE_IN_RODS_TWILIGHT_VISION	2.5022986233163e-14	3.14038477226196e-11	3.24083587014261	0.852257300330485	HALLMARK_FATTY_ACID_METABOLISM	1.50320800799138e-62	1.88652605002918e-59	7.6631806186127	4.97834327372886	REACTOME_HS_GAG_DEGRADATION	1.96163468973393e-41	2.46185153561608e-38	6.1325963621595	0.819455520885925	REACTOME_CELL_CYCLE_MITOTIC	4.10355640798625e-49	5.14996329202274e-46	6.72965050106748	6.35296890032718	REACTOME_APC_C_CDH1_MEDIATED_DEGRADATION_OF_CDC20_AND_OTHER_APC_C_CDH1_TARGETED_PROTEINS_IN_LATE_MITOSIS_EARLY_G1	7.7104150794116e-46	9.67657092466156e-43	6.48184221621189	16.7980397034464	REACTOME_ACTIVATION_OF_SMO	9.5725425402497e-08	0.000119656781753121	1.98041982467585	0.0870450369340653	REACTOME_BETA_CATENIN_INDEPENDENT_WNT_SIGNALING	4.10355640798625e-49	5.12944550998281e-46	6.72977931133903	22.2393010928573	REACTOME_FANCONI_ANEMIA_PATHWAY	5.83030918146285e-21	7.28788647682856e-18	4.13973409785863	3.26298935339945
HALLMARK_ALLOGRAFT_REJECTION	3.5832750622883e-65	4.49701020317182e-62	7.83243743205583	2.04867138527605	REACTOME_NUCLEAR_EVENTS_KINASE_AND_TRANSCRIPTION_FACTOR_ACTIVATION	8.33444467086926e-54	1.04597280619409e-50	7.0696873768478	-2.31093255130797	HALLMARK_HEDGEHOG_SIGNALING	9.6901238729472e-14	1.21611054605487e-10	3.14881357741719	0.944758680211535	HALLMARK_INTERFERON_GAMMA_RESPONSE	1.50320800799138e-62	1.88652605002918e-59	7.6631806186127	1.92390004404806	REACTOME_TCF_DEPENDENT_SIGNALING_IN_RESPONSE_TO_WNT	1.96163468973393e-41	2.46185153561608e-38	6.1325963621595	2.11191601733723	REACTOME_CLASS_I_MHC_MEDIATED_ANTIGEN_PROCESSING_PRESENTATION	4.10355640798625e-49	5.14996329202274e-46	6.72965050106748	1.84475090716977	REACTOME_ASSEMBLY_AND_CELL_SURFACE_PRESENTATION_OF_NMDA_RECEPTORS	7.7104150794116e-46	9.67657092466156e-43	6.48184221621189	4.19958161876562	REACTOME_INOSITOL_PHOSPHATE_METABOLISM	9.5725425402497e-08	0.000119656781753121	1.98041982467585	0.084936913737917	REACTOME_FACTORS_INVOLVED_IN_MEGAKARYOCYTE_DEVELOPMENT_AND_PLATELET_PRODUCTION	4.10355640798625e-49	5.12944550998281e-46	6.72977931133903	7.63743822034164	REACTOME_HDR_THROUGH_SINGLE_STRAND_ANNEALING_SSA	5.83030918146285e-21	7.28788647682856e-18	4.13973409785863	3.58715165651626
REACTOME_CONSTITUTIVE_SIGNALING_BY_ABERRANT_PI3K_IN_CANCER	3.5832750622883e-65	4.49701020317182e-62	7.83243743205583	1.3732673456275	REACTOME_PRE_NOTCH_PROCESSING_IN_GOLGI	8.33444467086926e-54	1.04597280619409e-50	7.0696873768478	-0.538574839821795	KEGG_BASAL_CELL_CARCINOMA	9.6901238729472e-14	1.21611054605487e-10	3.14881357741719	1.04786215399703	REACTOME_CELL_SURFACE_INTERACTIONS_AT_THE_VASCULAR_WALL	1.50320800799138e-62	1.88652605002918e-59	7.6631806186127	3.89307934606542	KEGG_FC_GAMMA_R_MEDIATED_PHAGOCYTOSIS	2.15989731613578e-40	2.7106711317504e-37	6.04705905125563	1.25939983077467	REACTOME_CLATHRIN_MEDIATED_ENDOCYTOSIS	4.10355640798625e-49	5.14996329202274e-46	6.72965050106748	1.21145457126192	REACTOME_CARBOXYTERMINAL_POST_TRANSLATIONAL_MODIFICATIONS_OF_TUBULIN	7.7104150794116e-46	9.67657092466156e-43	6.48184221621189	4.80715212224224	KEGG_TERPENOID_BACKBONE_BIOSYNTHESIS	6.1774102028672e-07	0.0007721762753584	1.76416653010369	0.222960437842864	REACTOME_HOST_INTERACTIONS_OF_HIV_FACTORS	4.10355640798625e-49	5.12944550998281e-46	6.72977931133903	28.8037997105451	REACTOME_ORC1_REMOVAL_FROM_CHROMATIN	5.83030918146285e-21	7.28788647682856e-18	4.13973409785863	5.84144991232487
REACTOME_GAP_JUNCTION_ASSEMBLY	3.5832750622883e-65	4.49701020317182e-62	7.83243743205583	0.0787155673246577	HALLMARK_UV_RESPONSE_UP	1.30221843509155e-52	1.6342841360399e-49	6.98474569579737	-2.49423270891141	REACTOME_MYOGENESIS	9.6901238729472e-14	1.21611054605487e-10	3.14881357741719	0.267192599995411	REACTOME_GLYCOSAMINOGLYCAN_METABOLISM	1.50320800799138e-62	1.88652605002918e-59	7.6631806186127	5.02701107079257	KEGG_LYSOSOME	2.15989731613578e-40	2.7106711317504e-37	6.04705905125563	2.54516391174282	REACTOME_FOXO_MEDIATED_TRANSCRIPTION	4.10355640798625e-49	5.14996329202274e-46	6.72965050106748	0.498598350563907	REACTOME_CILIUM_ASSEMBLY	7.7104150794116e-46	9.67657092466156e-43	6.48184221621189	17.713727702531	REACTOME_GABA_SYNTHESIS_RELEASE_REUPTAKE_AND_DEGRADATION	6.1774102028672e-07	0.0007721762753584	1.76416653010369	0.369329717291088	REACTOME_NEURONAL_SYSTEM	4.10355640798625e-49	5.12944550998281e-46	6.72977931133903	8.74612733519471	REACTOME_PYROPTOSIS	5.83030918146285e-21	7.28788647682856e-18	4.13973409785863	1.22406547535772
REACTOME_POST_TRANSLATIONAL_MODIFICATION_SYNTHESIS_OF_GPI_ANCHORED_PROTEINS	3.5832750622883e-65	4.49701020317182e-62	7.83243743205583	4.21091644297719	REACTOME_CIRCADIAN_CLOCK	1.30221843509155e-52	1.6342841360399e-49	6.98474569579737	-1.26375472939464	REACTOME_NUCLEAR_RECEPTOR_TRANSCRIPTION_PATHWAY	9.6901238729472e-14	1.21611054605487e-10	3.14881357741719	1.19276184617411	REACTOME_IMMUNOREGULATORY_INTERACTIONS_BETWEEN_A_LYMPHOID_AND_A_NON_LYMPHOID_CELL	1.50320800799138e-62	1.88652605002918e-59	7.6631806186127	2.00500925395309	REACTOME_CDC42_GTPASE_CYCLE	2.15989731613578e-40	2.7106711317504e-37	6.04705905125563	0.230373291810449	REACTOME_NOTCH_HLH_TRANSCRIPTION_PATHWAY	4.10355640798625e-49	5.14996329202274e-46	6.72965050106748	1.58749949363915	REACTOME_HDR_THROUGH_HOMOLOGOUS_RECOMBINATION_HRR	7.7104150794116e-46	9.67657092466156e-43	6.48184221621189	8.27375819929527	KEGG_RETINOL_METABOLISM	3.81265104892234e-05	0.0476581381115292	1.14972297902396	0.895673211782528	REACTOME_PTEN_REGULATION	4.10355640798625e-49	5.12944550998281e-46	6.72977931133903	17.4996964363439	REACTOME_REGULATION_OF_PLK1_ACTIVITY_AT_G2_M_TRANSITION	5.83030918146285e-21	7.28788647682856e-18	4.13973409785863	9.27049354176936
REACTOME_FORMATION_OF_FIBRIN_CLOT_CLOTTING_CASCADE	7.45705528985167e-64	9.35860438876385e-61	7.7478247857726	0.30812485480197	REACTOME_NITRIC_OXIDE_STIMULATES_GUANYLATE_CYCLASE	1.30221843509155e-52	1.6342841360399e-49	6.98474569579737	-3.45978809157357	REACTOME_REGULATION_OF_LIPID_METABOLISM_BY_PPARALPHA	9.6901238729472e-14	1.21611054605487e-10	3.14881357741719	0.6209319902813	REACTOME_INTERFERON_SIGNALING	1.50320800799138e-62	1.88652605002918e-59	7.6631806186127	0.270999977954028	REACTOME_COPI_MEDIATED_ANTEROGRADE_TRANSPORT	2.15989731613578e-40	2.7106711317504e-37	6.04705905125563	5.6372296508867	REACTOME_SIGNALING_BY_NOTCH3	4.10355640798625e-49	5.14996329202274e-46	6.72965050106748	3.53995493052655	REACTOME_HEDGEHOG_OFF_STATE	7.7104150794116e-46	9.67657092466156e-43	6.48184221621189	14.8667121072429						REACTOME_REGULATION_OF_RUNX2_EXPRESSION_AND_ACTIVITY	4.10355640798625e-49	5.12944550998281e-46	6.72977931133903	16.7930640246607	REACTOME_PROCESSING_OF_DNA_DOUBLE_STRAND_BREAK_ENDS	3.09496350762679e-20	3.86870438453349e-17	4.05122629018967	6.35664507734021
HALLMARK_INTERFERON_ALPHA_RESPONSE	1.50320800799138e-62	1.88652605002918e-59	7.6631806186127	0.104208602023154	REACTOME_RHOQ_GTPASE_CYCLE	1.30221843509155e-52	1.6342841360399e-49	6.98474569579737	-2.08992435177802	REACTOME_ATTENUATION_PHASE	3.63636990445739e-13	4.56364423009402e-10	3.05625395204804	1.77641028038806	REACTOME_INTERLEUKIN_4_AND_INTERLEUKIN_13_SIGNALING	1.50320800799138e-62	1.88652605002918e-59	7.6631806186127	5.00995353671186	REACTOME_SMOOTH_MUSCLE_CONTRACTION	2.15989731613578e-40	2.7106711317504e-37	6.04705905125563	4.83094453158055	REACTOME_NETRIN_1_SIGNALING	5.64515213957662e-48	7.08466593516866e-45	6.64452260311591	0.671583976912968	REACTOME_HIV_LIFE_CYCLE	7.7104150794116e-46	9.67657092466156e-43	6.48184221621189	12.460682739505						HALLMARK_COMPLEMENT	5.64515213957662e-48	7.05644017447078e-45	6.644653063639	14.8990275436772	HALLMARK_SPERMATOGENESIS	1.59181018210258e-19	1.98976272762822e-16	3.96247381172775	4.69037183909255
REACTOME_SCAVENGING_BY_CLASS_A_RECEPTORS	1.50320800799138e-62	1.88652605002918e-59	7.6631806186127	3.06172548735764	REACTOME_SENSORY_PROCESSING_OF_SOUND_BY_OUTER_HAIR_CELLS_OF_THE_COCHLEA	1.30221843509155e-52	1.6342841360399e-49	6.98474569579737	-2.32537071697139	REACTOME_REGULATION_OF_HSF1_MEDIATED_HEAT_SHOCK_RESPONSE	3.63636990445739e-13	4.56364423009402e-10	3.05625395204804	0.833904617058179	REACTOME_SENSORY_PERCEPTION	1.50320800799138e-62	1.88652605002918e-59	7.6631806186127	2.59195506196521	HALLMARK_CHOLESTEROL_HOMEOSTASIS	2.30378015681818e-39	2.89124409680682e-36	5.96145244390497	0.78321043984584	REACTOME_PRE_NOTCH_PROCESSING_IN_GOLGI	5.64515213957662e-48	7.08466593516866e-45	6.64452260311591	0.31245256409468	REACTOME_HOMOLOGY_DIRECTED_REPAIR	7.7104150794116e-46	9.67657092466156e-43	6.48184221621189	13.2746607484452						HALLMARK_FATTY_ACID_METABOLISM	5.64515213957662e-48	7.05644017447078e-45	6.644653063639	5.62501902697009	KEGG_ONE_CARBON_POOL_BY_FOLATE	1.59181018210258e-19	1.98976272762822e-16	3.96247381172775	1.86647720470653
REACTOME_VISUAL_PHOTOTRANSDUCTION	1.50320800799138e-62	1.88652605002918e-59	7.6631806186127	2.64776117960607	REACTOME_TRANSMISSION_ACROSS_CHEMICAL_SYNAPSES	1.30221843509155e-52	1.6342841360399e-49	6.98474569579737	-1.15703121460498	REACTOME_RUNX1_REGULATES_GENES_INVOLVED_IN_MEGAKARYOCYTE_DIFFERENTIATION_AND_PLATELET_FUNCTION	3.63636990445739e-13	4.56364423009402e-10	3.05625395204804	0.100720186996785	HALLMARK_UV_RESPONSE_UP	2.93519064722899e-61	3.68366426227238e-58	7.57850380743327	3.02083705037967	REACTOME_SIGNALING_BY_TGFB_FAMILY_MEMBERS	2.30378015681818e-39	2.89124409680682e-36	5.96145244390497	0.163546103149168	REACTOME_RHO_GTPASES_ACTIVATE_ROCKS	5.64515213957662e-48	7.08466593516866e-45	6.64452260311591	5.70899180567726	REACTOME_HOST_INTERACTIONS_OF_HIV_FACTORS	7.7104150794116e-46	9.67657092466156e-43	6.48184221621189	21.7932625010788						HALLMARK_KRAS_SIGNALING_UP	5.64515213957662e-48	7.05644017447078e-45	6.644653063639	9.72278587197981	REACTOME_HIV_INFECTION	1.59181018210258e-19	1.98976272762822e-16	3.96247381172775	11.1147515350644
REACTOME_SIGNALING_BY_MET	2.93519064722899e-61	3.68366426227238e-58	7.57850380743327	2.80592268654822	KEGG_NOTCH_SIGNALING_PATHWAY	1.97090611461216e-51	2.47348717383826e-48	6.89976016520208	-1.68589322600873	REACTOME_SIGNALING_BY_NOTCH3	3.63636990445739e-13	4.56364423009402e-10	3.05625395204804	0.343832576977075	KEGG_OOCYTE_MEIOSIS	2.93519064722899e-61	3.68366426227238e-58	7.57850380743327	3.66708584188304	REACTOME_TRANSCRIPTIONAL_REGULATION_BY_TP53	2.30378015681818e-39	2.89124409680682e-36	5.96145244390497	1.65804362873244	REACTOME_TRANSMISSION_ACROSS_CHEMICAL_SYNAPSES	5.64515213957662e-48	7.08466593516866e-45	6.64452260311591	0.87445276300325	REACTOME_INTRA_GOLGI_AND_RETROGRADE_GOLGI_TO_ER_TRAFFIC	7.7104150794116e-46	9.67657092466156e-43	6.48184221621189	14.585739053129						HALLMARK_MYC_TARGETS_V2	5.64515213957662e-48	7.05644017447078e-45	6.644653063639	18.0396714381873	REACTOME_TERMINATION_OF_TRANSLESION_DNA_SYNTHESIS	1.59181018210258e-19	1.98976272762822e-16	3.96247381172775	3.87907269396173
REACTOME_ARACHIDONIC_ACID_METABOLISM	5.55162487718189e-60	6.96728922086327e-57	7.49379317575457	4.0744472178017	REACTOME_TOLL_LIKE_RECEPTOR_TLR1_TLR2_CASCADE	1.97090611461216e-51	2.47348717383826e-48	6.89976016520208	-1.98213533062399	REACTOME_ACTIVATION_OF_ANTERIOR_HOX_GENES_IN_HINDBRAIN_DEVELOPMENT_DURING_EARLY_EMBRYOGENESIS	1.32240927298422e-12	1.6596236375952e-09	2.96310485610174	0.750708590514259	REACTOME_ASPARAGINE_N_LINKED_GLYCOSYLATION	2.93519064722899e-61	3.68366426227238e-58	7.57850380743327	12.3679922094658	REACTOME_CELL_CELL_COMMUNICATION	2.38036718489832e-38	2.98736081704739e-35	5.87577333800546	3.01209915560033	KEGG_CARDIAC_MUSCLE_CONTRACTION	7.52266227767014e-47	9.44094115847603e-44	6.55934331386447	7.81513250490099	REACTOME_NEDDYLATION	7.7104150794116e-46	9.67657092466156e-43	6.48184221621189	16.0879087089431						KEGG_B_CELL_RECEPTOR_SIGNALING_PATHWAY	5.64515213957662e-48	7.05644017447078e-45	6.644653063639	0.554056826863621	REACTOME_THE_ROLE_OF_GTSE1_IN_G2_M_PROGRESSION_AFTER_G2_CHECKPOINT	1.59181018210258e-19	1.98976272762822e-16	3.96247381172775	7.06706348295175
REACTOME_METABOLISM_OF_FAT_SOLUBLE_VITAMINS	5.55162487718189e-60	6.96728922086327e-57	7.49379317575457	2.95267934762881	REACTOME_TRANSCRIPTIONAL_ACTIVATION_OF_MITOCHONDRIAL_BIOGENESIS	1.97090611461216e-51	2.47348717383826e-48	6.89976016520208	-1.95512078462257	REACTOME_ARACHIDONIC_ACID_METABOLISM	1.32240927298422e-12	1.6596236375952e-09	2.96310485610174	1.07931966182658	REACTOME_SARS_COV_INFECTIONS	2.93519064722899e-61	3.68366426227238e-58	7.57850380743327	4.2134849506292	REACTOME_SIGNALING_BY_ALK_IN_CANCER	2.38036718489832e-38	2.98736081704739e-35	5.87577333800546	3.37479864124289	REACTOME_ADHERENS_JUNCTIONS_INTERACTIONS	7.52266227767014e-47	9.44094115847603e-44	6.55934331386447	0.431921060782138	REACTOME_NUCLEAR_SIGNALING_BY_ERBB4	7.7104150794116e-46	9.67657092466156e-43	6.48184221621189	1.64981475396873						KEGG_PYRIMIDINE_METABOLISM	5.64515213957662e-48	7.05644017447078e-45	6.644653063639	10.7562857099951	REACTOME_APC_C_CDH1_MEDIATED_DEGRADATION_OF_CDC20_AND_OTHER_APC_C_CDH1_TARGETED_PROTEINS_IN_LATE_MITOSIS_EARLY_G1	7.93240113799911e-19	9.91550142249889e-16	3.87345908960253	6.18601612342152
REACTOME_NR1H2_AND_NR1H3_MEDIATED_SIGNALING	5.55162487718189e-60	6.96728922086327e-57	7.49379317575457	3.28030929357729	REACTOME_ION_CHANNEL_TRANSPORT	2.88951080642189e-50	3.62633606205947e-47	6.81472904458927	-0.993905458629709	HALLMARK_WNT_BETA_CATENIN_SIGNALING	4.66051712619044e-12	5.848948993369e-09	2.86930691386437	0.0610327589863491	REACTOME_SIGNALING_BY_ROBO_RECEPTORS	2.93519064722899e-61	3.68366426227238e-58	7.57850380743327	21.1616248698314	REACTOME_CLASS_I_MHC_MEDIATED_ANTIGEN_PROCESSING_PRESENTATION	2.38256076949142e-37	2.99011376571173e-34	5.79001833223653	6.24472572833146	REACTOME_INTERFERON_SIGNALING	7.52266227767014e-47	9.44094115847603e-44	6.55934331386447	2.41527104827911	REACTOME_PROTEIN_FOLDING	7.7104150794116e-46	9.67657092466156e-43	6.48184221621189	10.5279923125781						KEGG_TOLL_LIKE_RECEPTOR_SIGNALING_PATHWAY	5.64515213957662e-48	7.05644017447078e-45	6.644653063639	4.98523218693916	REACTOME_MHC_CLASS_II_ANTIGEN_PRESENTATION	7.93240113799911e-19	9.91550142249889e-16	3.87345908960253	8.91282840246481
REACTOME_NR1H3_NR1H2_REGULATE_GENE_EXPRESSION_LINKED_TO_CHOLESTEROL_TRANSPORT_AND_EFFLUX	5.55162487718189e-60	6.96728922086327e-57	7.49379317575457	3.26555213588173	REACTOME_NOTCH_HLH_TRANSCRIPTION_PATHWAY	2.88951080642189e-50	3.62633606205947e-47	6.81472904458927	-1.49245799846167	REACTOME_ONCOGENE_INDUCED_SENESCENCE	4.66051712619044e-12	5.848948993369e-09	2.86930691386437	0.849452003702106	REACTOME_SIGNALING_BY_TGFB_FAMILY_MEMBERS	2.93519064722899e-61	3.68366426227238e-58	7.57850380743327	4.71470082369013	REACTOME_INTERLEUKIN_12_FAMILY_SIGNALING	2.38256076949142e-37	2.99011376571173e-34	5.79001833223653	2.35881362644086	REACTOME_NOTCH3_INTRACELLULAR_DOMAIN_REGULATES_TRANSCRIPTION	7.52266227767014e-47	9.44094115847603e-44	6.55934331386447	3.04097372577373	REACTOME_REGULATED_NECROSIS	7.7104150794116e-46	9.67657092466156e-43	6.48184221621189	2.3103358174938						REACTOME_ASPARAGINE_N_LINKED_GLYCOSYLATION	5.64515213957662e-48	7.05644017447078e-45	6.644653063639	26.241152547663	REACTOME_NUCLEAR_PORE_COMPLEX_NPC_DISASSEMBLY	7.93240113799911e-19	9.91550142249889e-16	3.87345908960253	3.1045127339532
REACTOME_PLASMA_LIPOPROTEIN_ASSEMBLY_REMODELING_AND_CLEARANCE	5.55162487718189e-60	6.96728922086327e-57	7.49379317575457	0.652907681125944	REACTOME_PLATELET_HOMEOSTASIS	2.88951080642189e-50	3.62633606205947e-47	6.81472904458927	-5.06693791865606	REACTOME_PHASE_0_RAPID_DEPOLARISATION	4.66051712619044e-12	5.848948993369e-09	2.86930691386437	0.356160075183832	REACTOME_TRANSCRIPTIONAL_REGULATION_BY_RUNX1	2.93519064722899e-61	3.68366426227238e-58	7.57850380743327	5.18047575842663	REACTOME_O_GLYCOSYLATION_OF_TSR_DOMAIN_CONTAINING_PROTEINS	2.38256076949142e-37	2.99011376571173e-34	5.79001833223653	0.3012568656286	REACTOME_RHO_GTPASES_ACTIVATE_CIT	7.52266227767014e-47	9.44094115847603e-44	6.55934331386447	5.40696896708659	REACTOME_RHO_GTPASE_CYCLE	7.7104150794116e-46	9.67657092466156e-43	6.48184221621189	23.887494649323						REACTOME_ASYMMETRIC_LOCALIZATION_OF_PCP_PROTEINS	5.64515213957662e-48	7.05644017447078e-45	6.644653063639	14.803046563025	REACTOME_ABERRANT_REGULATION_OF_MITOTIC_EXIT_IN_CANCER_DUE_TO_RB1_DEFECTS	3.83002735523869e-18	4.78753419404836e-15	3.78416280188193	2.00594988987019
HALLMARK_IL6_JAK_STAT3_SIGNALING	1.01711850726945e-58	1.27648372662316e-55	7.40904749056651	0.308795111979112	REACTOME_PROGRAMMED_CELL_DEATH	2.88951080642189e-50	3.62633606205947e-47	6.81472904458927	-6.21969902342822	REACTOME_TP53_REGULATES_TRANSCRIPTION_OF_CELL_DEATH_GENES	4.66051712619044e-12	5.848948993369e-09	2.86930691386437	0.226422605423912	HALLMARK_REACTIVE_OXYGEN_SPECIES_PATHWAY	5.55162487718189e-60	6.96728922086327e-57	7.49379317575457	6.59698721469061	REACTOME_SEMAPHORIN_INTERACTIONS	2.38256076949142e-37	2.99011376571173e-34	5.79001833223653	1.78387293645301	REACTOME_SENSORY_PROCESSING_OF_SOUND	7.52266227767014e-47	9.44094115847603e-44	6.55934331386447	2.80420054853353	REACTOME_SARS_COV_INFECTIONS	7.7104150794116e-46	9.67657092466156e-43	6.48184221621189	8.72043012224388						REACTOME_CILIUM_ASSEMBLY	5.64515213957662e-48	7.05644017447078e-45	6.644653063639	9.06510885591729	REACTOME_DISEASES_OF_MITOTIC_CELL_CYCLE	3.83002735523869e-18	4.78753419404836e-15	3.78416280188193	3.182620940902
REACTOME_BIOLOGICAL_OXIDATIONS	1.01711850726945e-58	1.27648372662316e-55	7.40904749056651	6.06453262790565	KEGG_DORSO_VENTRAL_AXIS_FORMATION	4.10355640798625e-49	5.14996329202274e-46	6.72965050106748	-1.88303945311308	KEGG_NOTCH_SIGNALING_PATHWAY	1.59178638580836e-11	1.99769191418949e-08	2.77479215225651	0.533295446781405	KEGG_GAP_JUNCTION	5.55162487718189e-60	6.96728922086327e-57	7.49379317575457	3.60900700756802	KEGG_BASAL_CELL_CARCINOMA	2.31016677129441e-36	2.89925929797448e-33	5.70418381027239	1.51977587482082	HALLMARK_OXIDATIVE_PHOSPHORYLATION	9.71068166951607e-46	1.21869054952427e-42	6.47411048381488	10.4001651322218	REACTOME_SEALING_OF_THE_NUCLEAR_ENVELOPE_NE_BY_ESCRT_III	7.7104150794116e-46	9.67657092466156e-43	6.48184221621189	4.06702930830612						REACTOME_DEATH_RECEPTOR_SIGNALLING	5.64515213957662e-48	7.05644017447078e-45	6.644653063639	8.52279339962885	REACTOME_EXTENSION_OF_TELOMERES	3.83002735523869e-18	4.78753419404836e-15	3.78416280188193	3.92770075777821
REACTOME_TRANSPORT_OF_VITAMINS_NUCLEOSIDES_AND_RELATED_MOLECULES	1.01711850726945e-58	1.27648372662316e-55	7.40904749056651	1.7942493558007	KEGG_MELANOGENESIS	4.10355640798625e-49	5.14996329202274e-46	6.72965050106748	-0.032005789867296	KEGG_TYPE_II_DIABETES_MELLITUS	1.59178638580836e-11	1.99769191418949e-08	2.77479215225651	0.113336643861086	KEGG_VEGF_SIGNALING_PATHWAY	5.55162487718189e-60	6.96728922086327e-57	7.49379317575457	4.75397082922505	KEGG_HEMATOPOIETIC_CELL_LINEAGE	2.31016677129441e-36	2.89925929797448e-33	5.70418381027239	0.10045231940283	KEGG_PATHOGENIC_ESCHERICHIA_COLI_INFECTION	9.71068166951607e-46	1.21869054952427e-42	6.47411048381488	1.42758174677716	REACTOME_SIGNALING_BY_ERBB4	7.7104150794116e-46	9.67657092466156e-43	6.48184221621189	1.7263027543392						REACTOME_DISEASES_OF_PROGRAMMED_CELL_DEATH	5.64515213957662e-48	7.05644017447078e-45	6.644653063639	4.00385610922811	REACTOME_REGULATION_OF_TP53_EXPRESSION_AND_DEGRADATION	3.83002735523869e-18	4.78753419404836e-15	3.78416280188193	2.11573429274934
HALLMARK_CHOLESTEROL_HOMEOSTASIS	1.80506049595553e-57	2.26535092242419e-54	7.32426545890258	0.113940771789755	REACTOME_G_ALPHA_12_13_SIGNALLING_EVENTS	4.10355640798625e-49	5.14996329202274e-46	6.72965050106748	-3.21749786030475	REACTOME_CA2_PATHWAY	1.59178638580836e-11	1.99769191418949e-08	2.77479215225651	0.484318808584547	KEGG_WNT_SIGNALING_PATHWAY	5.55162487718189e-60	6.96728922086327e-57	7.49379317575457	4.38645497935609	REACTOME_CELL_CYCLE_MITOTIC	2.31016677129441e-36	2.89925929797448e-33	5.70418381027239	2.38278484964892	REACTOME_BETA_CATENIN_INDEPENDENT_WNT_SIGNALING	9.71068166951607e-46	1.21869054952427e-42	6.47411048381488	1.27657931556569	REACTOME_TRANSPORT_OF_CONNEXONS_TO_THE_PLASMA_MEMBRANE	7.7104150794116e-46	9.67657092466156e-43	6.48184221621189	4.12712864600881						REACTOME_G2_M_CHECKPOINTS	5.64515213957662e-48	7.05644017447078e-45	6.644653063639	19.2813850305519	REACTOME_SIGNALING_BY_INTERLEUKINS	3.83002735523869e-18	4.78753419404836e-15	3.78416280188193	11.8767079072772
REACTOME_ASPARAGINE_N_LINKED_GLYCOSYLATION	1.80506049595553e-57	2.26535092242419e-54	7.32426545890258	12.3565347046076	REACTOME_MITOTIC_G2_G2_M_PHASES	4.10355640798625e-49	5.14996329202274e-46	6.72965050106748	-4.80344656993325	REACTOME_PI_METABOLISM	1.59178638580836e-11	1.99769191418949e-08	2.77479215225651	0.25492587128893	REACTOME_BETA_CATENIN_INDEPENDENT_WNT_SIGNALING	5.55162487718189e-60	6.96728922086327e-57	7.49379317575457	3.94431890116106	REACTOME_RAC3_GTPASE_CYCLE	2.31016677129441e-36	2.89925929797448e-33	5.70418381027239	1.04745440293346	REACTOME_NOTCH3_ACTIVATION_AND_TRANSMISSION_OF_SIGNAL_TO_THE_NUCLEUS	9.71068166951607e-46	1.21869054952427e-42	6.47411048381488	1.77073767390545											REACTOME_HSP90_CHAPERONE_CYCLE_FOR_STEROID_HORMONE_RECEPTORS_SHR_IN_THE_PRESENCE_OF_LIGAND	5.64515213957662e-48	7.05644017447078e-45	6.644653063639	1.53256375493374	KEGG_P53_SIGNALING_PATHWAY	1.79179957151977e-17	2.23974946439971e-14	3.69456364928143	4.2758504435541
HALLMARK_REACTIVE_OXYGEN_SPECIES_PATHWAY	3.10300075394096e-56	3.8942659461959e-53	7.23944572416132	2.17388789542362	REACTOME_NEDDYLATION	4.10355640798625e-49	5.14996329202274e-46	6.72965050106748	-3.97764817124532	KEGG_GRAFT_VERSUS_HOST_DISEASE	5.26903195422322e-11	6.61263510255014e-08	2.67948230854554	0.72403078139708	REACTOME_EPH_EPHRIN_SIGNALING	5.55162487718189e-60	6.96728922086327e-57	7.49379317575457	0.373109785981645	HALLMARK_INTERFERON_ALPHA_RESPONSE	2.16992282193367e-35	2.72325314152676e-32	5.61826592345858	0.179088917468335	REACTOME_POTENTIAL_THERAPEUTICS_FOR_SARS	9.71068166951607e-46	1.21869054952427e-42	6.47411048381488	1.08315740348372											REACTOME_INTERFERON_SIGNALING	5.64515213957662e-48	7.05644017447078e-45	6.644653063639	11.1707536157667	REACTOME_IRAK4_DEFICIENCY_TLR2_4	1.79179957151977e-17	2.23974946439971e-14	3.69456364928143	1.08675180068606
REACTOME_TRANSPORT_TO_THE_GOLGI_AND_SUBSEQUENT_MODIFICATION	3.10300075394096e-56	3.8942659461959e-53	7.23944572416132	8.12116669287517	REACTOME_NEUROTRANSMITTER_RECEPTORS_AND_POSTSYNAPTIC_SIGNAL_TRANSMISSION	4.10355640798625e-49	5.14996329202274e-46	6.72965050106748	-1.4973544912632	KEGG_TRYPTOPHAN_METABOLISM	5.26903195422322e-11	6.61263510255014e-08	2.67948230854554	0.657479779485933	REACTOME_O_LINKED_GLYCOSYLATION	5.55162487718189e-60	6.96728922086327e-57	7.49379317575457	3.74417717810547	REACTOME_ONCOGENIC_MAPK_SIGNALING	2.16992282193367e-35	2.72325314152676e-32	5.61826592345858	2.06727010502818	REACTOME_TRANSCRIPTIONAL_ACTIVATION_OF_MITOCHONDRIAL_BIOGENESIS	9.71068166951607e-46	1.21869054952427e-42	6.47411048381488	2.13290220050935											REACTOME_INTERLEUKIN_1_SIGNALING	5.64515213957662e-48	7.05644017447078e-45	6.644653063639	22.0207471621129	REACTOME_MEIOSIS	1.79179957151977e-17	2.23974946439971e-14	3.69456364928143	5.38559890767254
REACTOME_L1CAM_INTERACTIONS	8.33444467086926e-54	1.04597280619409e-50	7.0696873768478	0.457700042136673	REACTOME_RHO_GTPASES_ACTIVATE_CIT	4.10355640798625e-49	5.14996329202274e-46	6.72965050106748	-5.67357879590997	REACTOME_ABC_TRANSPORTERS_IN_LIPID_HOMEOSTASIS	5.26903195422322e-11	6.61263510255014e-08	2.67948230854554	1.15411203117498	REACTOME_RAC1_GTPASE_CYCLE	5.55162487718189e-60	6.96728922086327e-57	7.49379317575457	0.695683461634084	REACTOME_PLATELET_AGGREGATION_PLUG_FORMATION	2.16992282193367e-35	2.72325314152676e-32	5.61826592345858	3.95382882863592	REACTOME_HEME_SIGNALING	1.2142601243758e-44	1.52389645609163e-41	6.38882184294727	1.4257979722092											REACTOME_L1CAM_INTERACTIONS	5.64515213957662e-48	7.05644017447078e-45	6.644653063639	11.5909266241163	REACTOME_NUCLEAR_SIGNALING_BY_ERBB4	1.79179957151977e-17	2.23974946439971e-14	3.69456364928143	1.66580330804488
REACTOME_SYNDECAN_INTERACTIONS	8.33444467086926e-54	1.04597280619409e-50	7.0696873768478	4.10769858302532	REACTOME_SEMA4D_IN_SEMAPHORIN_SIGNALING	4.10355640798625e-49	5.14996329202274e-46	6.72965050106748	-5.616023427192	REACTOME_FORMATION_OF_THE_BETA_CATENIN_TCF_TRANSACTIVATING_COMPLEX	5.26903195422322e-11	6.61263510255014e-08	2.67948230854554	0.692752586624496	REACTOME_RHO_GTPASE_EFFECTORS	5.55162487718189e-60	6.96728922086327e-57	7.49379317575457	1.99955830669204	REACTOME_SIGNALING_BY_VEGF	2.16992282193367e-35	2.72325314152676e-32	5.61826592345858	1.29580254362691	REACTOME_MITOCHONDRIAL_BIOGENESIS	1.2142601243758e-44	1.52389645609163e-41	6.38882184294727	4.46293522394081											REACTOME_METABOLISM_OF_NUCLEOTIDES	5.64515213957662e-48	7.05644017447078e-45	6.644653063639	10.7942610144091	HALLMARK_UNFOLDED_PROTEIN_RESPONSE	8.12221035323039e-17	1.0152762941538e-13	3.60463808919949	2.70691225350499
REACTOME_FATTY_ACID_METABOLISM	1.30221843509155e-52	1.6342841360399e-49	6.98474569579737	5.28222127461887	REACTOME_SENSORY_PROCESSING_OF_SOUND	4.10355640798625e-49	5.14996329202274e-46	6.72965050106748	-2.50114589227494	REACTOME_METABOLISM_OF_STEROID_HORMONES	5.26903195422322e-11	6.61263510255014e-08	2.67948230854554	0.321709596897517	REACTOME_SIGNALING_BY_NTRKS	5.55162487718189e-60	6.96728922086327e-57	7.49379317575457	3.64751486887461	KEGG_ENDOCYTOSIS	1.97446409297483e-34	2.47795243668341e-31	5.53226057177269	1.97613375369516	REACTOME_NEUROTRANSMITTER_RECEPTORS_AND_POSTSYNAPTIC_SIGNAL_TRANSMISSION	1.2142601243758e-44	1.52389645609163e-41	6.38882184294727	1.35432027395898											REACTOME_MITOTIC_G1_PHASE_AND_G1_S_TRANSITION	5.64515213957662e-48	7.05644017447078e-45	6.644653063639	17.6384654163283	REACTOME_DISEASES_OF_IMMUNE_SYSTEM	8.12221035323039e-17	1.0152762941538e-13	3.60463808919949	0.990255589933414
REACTOME_METABOLISM_OF_AMINO_ACIDS_AND_DERIVATIVES	1.30221843509155e-52	1.6342841360399e-49	6.98474569579737	8.88270765077853	REACTOME_ANTI_INFLAMMATORY_RESPONSE_FAVOURING_LEISHMANIA_PARASITE_INFECTION	5.64515213957662e-48	7.08466593516866e-45	6.64452260311591	-2.3283771567428	REACTOME_DEACTIVATION_OF_THE_BETA_CATENIN_TRANSACTIVATING_COMPLEX	1.69038678268048e-10	2.121435412264e-07	2.58328670223062	1.13163967139197	KEGG_GNRH_SIGNALING_PATHWAY	1.01711850726945e-58	1.27648372662316e-55	7.40904749056651	4.28945652267489	KEGG_VIRAL_MYOCARDITIS	1.97446409297483e-34	2.47795243668341e-31	5.53226057177269	2.35922800742067	REACTOME_SEMA4D_IN_SEMAPHORIN_SIGNALING	1.2142601243758e-44	1.52389645609163e-41	6.38882184294727	5.15861664908678											REACTOME_RUNX1_REGULATES_TRANSCRIPTION_OF_GENES_INVOLVED_IN_DIFFERENTIATION_OF_HSCS	5.64515213957662e-48	7.05644017447078e-45	6.644653063639	15.588598746062	REACTOME_REGULATION_OF_TLR_BY_ENDOGENOUS_LIGAND	8.12221035323039e-17	1.0152762941538e-13	3.60463808919949	1.06093888101328
REACTOME_PLATELET_AGGREGATION_PLUG_FORMATION	1.30221843509155e-52	1.6342841360399e-49	6.98474569579737	0.700823866543435	REACTOME_INTERFERON_SIGNALING	5.64515213957662e-48	7.08466593516866e-45	6.64452260311591	-4.41961258792823	REACTOME_NEUREXINS_AND_NEUROLIGINS	1.69038678268048e-10	2.121435412264e-07	2.58328670223062	0.0477371775186843	KEGG_PROGESTERONE_MEDIATED_OOCYTE_MATURATION	1.01711850726945e-58	1.27648372662316e-55	7.40904749056651	1.85281746600817	REACTOME_GPVI_MEDIATED_ACTIVATION_CASCADE	1.97446409297483e-34	2.47795243668341e-31	5.53226057177269	3.09451911673455	REACTOME_SIGNALING_BY_PTK6	1.2142601243758e-44	1.52389645609163e-41	6.38882184294727	1.10463697373791											REACTOME_SIGNALING_BY_THE_B_CELL_RECEPTOR_BCR	5.64515213957662e-48	7.05644017447078e-45	6.644653063639	19.5116557235565	KEGG_HOMOLOGOUS_RECOMBINATION	3.56749691091583e-16	4.45937113864479e-13	3.51436002442255	2.02032709296834
REACTOME_SIGNALING_BY_TGFB_FAMILY_MEMBERS	1.30221843509155e-52	1.6342841360399e-49	6.98474569579737	2.49100718793487	REACTOME_RHO_GTPASES_ACTIVATE_PAKS	5.64515213957662e-48	7.08466593516866e-45	6.64452260311591	-5.86411828102956	REACTOME_NOTCH2_ACTIVATION_AND_TRANSMISSION_OF_SIGNAL_TO_THE_NUCLEUS	1.69038678268048e-10	2.121435412264e-07	2.58328670223062	0.224145906710447	REACTOME_SIGNALING_BY_TGF_BETA_RECEPTOR_COMPLEX	1.01711850726945e-58	1.27648372662316e-55	7.40904749056651	3.65352026088488	REACTOME_SARS_COV_INFECTIONS	1.97446409297483e-34	2.47795243668341e-31	5.53226057177269	1.52260586719521	REACTOME_TRANSCRIPTIONAL_REGULATION_BY_MECP2	1.2142601243758e-44	1.52389645609163e-41	6.38882184294727	3.00398177208126											REACTOME_TRANSCRIPTIONAL_REGULATION_BY_RUNX1	5.64515213957662e-48	7.05644017447078e-45	6.644653063639	22.7416910517257	KEGG_MAPK_SIGNALING_PATHWAY	3.56749691091583e-16	4.45937113864479e-13	3.51436002442255	3.65437295484137
HALLMARK_HEDGEHOG_SIGNALING	1.97090611461216e-51	2.47348717383826e-48	6.89976016520208	0.0686505679696062	REACTOME_SEMA4D_INDUCED_CELL_MIGRATION_AND_GROWTH_CONE_COLLAPSE	5.64515213957662e-48	7.08466593516866e-45	6.64452260311591	-4.94963720437442	REACTOME_AFLATOXIN_ACTIVATION_AND_DETOXIFICATION	5.25612166428945e-10	6.59643268868326e-07	2.48609952834374	0.296091905169453	REACTOME_SYNDECAN_INTERACTIONS	1.01711850726945e-58	1.27648372662316e-55	7.40904749056651	2.75436904282801	REACTOME_SIGNALING_BY_NOTCH	1.97446409297483e-34	2.47795243668341e-31	5.53226057177269	0.627051957165809	KEGG_NOTCH_SIGNALING_PATHWAY	1.47081922378297e-43	1.84587812584763e-40	6.30347499215062	1.78222238272804											REACTOME_TRANSMISSION_ACROSS_CHEMICAL_SYNAPSES	5.64515213957662e-48	7.05644017447078e-45	6.644653063639	8.66604720606811	REACTOME_CELLULAR_SENESCENCE	3.56749691091583e-16	4.45937113864479e-13	3.51436002442255	7.05099208273408
KEGG_ARACHIDONIC_ACID_METABOLISM	1.97090611461216e-51	2.47348717383826e-48	6.89976016520208	3.87923085814985	REACTOME_APOPTOSIS	7.52266227767014e-47	9.44094115847603e-44	6.55934331386447	-6.32772571411951	REACTOME_DOWNSTREAM_SIGNAL_TRANSDUCTION	5.25612166428945e-10	6.59643268868326e-07	2.48609952834374	0.148917148559967	HALLMARK_G2M_CHECKPOINT	1.80506049595553e-57	2.26535092242419e-54	7.32426545890258	8.01703681528631	REACTOME_SRP_DEPENDENT_COTRANSLATIONAL_PROTEIN_TARGETING_TO_MEMBRANE	1.97446409297483e-34	2.47795243668341e-31	5.53226057177269	1.73683018097991	REACTOME_CELLULAR_RESPONSE_TO_HYPOXIA	1.47081922378297e-43	1.84587812584763e-40	6.30347499215062	3.64630480319019											REACTOME_UCH_PROTEINASES	5.64515213957662e-48	7.05644017447078e-45	6.644653063639	18.6263179494377	REACTOME_CONVERSION_FROM_APC_C_CDC20_TO_APC_C_CDH1_IN_LATE_ANAPHASE	3.56749691091583e-16	4.45937113864479e-13	3.51436002442255	2.01438211000748
REACTOME_SIGNALING_BY_ROBO_RECEPTORS	1.97090611461216e-51	2.47348717383826e-48	6.89976016520208	2.90740637778438	REACTOME_AUTOPHAGY	7.52266227767014e-47	9.44094115847603e-44	6.55934331386447	-0.0719954264748903	REACTOME_EGFR_DOWNREGULATION	5.25612166428945e-10	6.59643268868326e-07	2.48609952834374	0.020988034168521	KEGG_ARACHIDONIC_ACID_METABOLISM	1.80506049595553e-57	2.26535092242419e-54	7.32426545890258	5.90578604360098	HALLMARK_PROTEIN_SECRETION	1.74044651351705e-33	2.1842603744639e-30	5.44616338286561	2.28194323938899	REACTOME_RHO_GTPASES_ACTIVATE_PAKS	1.47081922378297e-43	1.84587812584763e-40	6.30347499215062	5.8694789491601											HALLMARK_ADIPOGENESIS	7.52266227767014e-47	9.40332784708768e-44	6.55947546850718	8.51387226947474	REACTOME_RHOA_GTPASE_CYCLE	3.56749691091583e-16	4.45937113864479e-13	3.51436002442255	7.02439965033841
KEGG_P53_SIGNALING_PATHWAY	2.88951080642189e-50	3.62633606205947e-47	6.81472904458927	2.69395827176209	REACTOME_CLATHRIN_MEDIATED_ENDOCYTOSIS	7.52266227767014e-47	9.44094115847603e-44	6.55934331386447	-1.07661382562275	REACTOME_SIGNALING_BY_SCF_KIT	5.25612166428945e-10	6.59643268868326e-07	2.48609952834374	0.0833684683261296	KEGG_ARRHYTHMOGENIC_RIGHT_VENTRICULAR_CARDIOMYOPATHY_ARVC	1.80506049595553e-57	2.26535092242419e-54	7.32426545890258	0.680183352322368	KEGG_ANTIGEN_PROCESSING_AND_PRESENTATION	1.74044651351705e-33	2.1842603744639e-30	5.44616338286561	2.75752703564448	REACTOME_INTRINSIC_PATHWAY_OF_FIBRIN_CLOT_FORMATION	1.72581468066588e-42	2.16589742423568e-39	6.21806739390803	0.372994575786788											HALLMARK_APICAL_JUNCTION	7.52266227767014e-47	9.40332784708768e-44	6.55947546850718	6.85464702159023	REACTOME_RHOJ_GTPASE_CYCLE	3.56749691091583e-16	4.45937113864479e-13	3.51436002442255	2.29928419111351
KEGG_SYSTEMIC_LUPUS_ERYTHEMATOSUS	4.10355640798625e-49	5.14996329202274e-46	6.72965050106748	4.22957707923362	REACTOME_G_ALPHA_S_SIGNALLING_EVENTS	7.52266227767014e-47	9.44094115847603e-44	6.55934331386447	-2.32122992548965	KEGG_TYPE_I_DIABETES_MELLITUS	1.58410791482518e-09	1.9880554331056e-06	2.38779637119725	0.170950588174349	REACTOME_ACYL_CHAIN_REMODELLING_OF_PG	1.80506049595553e-57	2.26535092242419e-54	7.32426545890258	2.33793149449742	KEGG_TIGHT_JUNCTION	1.74044651351705e-33	2.1842603744639e-30	5.44616338286561	2.65602971705474	REACTOME_ION_HOMEOSTASIS	1.72581468066588e-42	2.16589742423568e-39	6.21806739390803	2.35064607670471											KEGG_GLUTATHIONE_METABOLISM	7.52266227767014e-47	9.40332784708768e-44	6.55947546850718	5.25445401116453	REACTOME_TRANSCRIPTIONAL_REGULATION_BY_THE_AP_2_TFAP2_FAMILY_OF_TRANSCRIPTION_FACTORS	3.56749691091583e-16	4.45937113864479e-13	3.51436002442255	1.97699331786432
REACTOME_DEATH_RECEPTOR_SIGNALLING	4.10355640798625e-49	5.14996329202274e-46	6.72965050106748	0.424895131842634	REACTOME_TRANSCRIPTIONAL_REGULATION_BY_RUNX2	7.52266227767014e-47	9.44094115847603e-44	6.55934331386447	-0.0746965170263615	REACTOME_ACTIVATED_NOTCH1_TRANSMITS_SIGNAL_TO_THE_NUCLEUS	1.58410791482518e-09	1.9880554331056e-06	2.38779637119725	0.2730164121473	REACTOME_G_ALPHA_Q_SIGNALLING_EVENTS	1.80506049595553e-57	2.26535092242419e-54	7.32426545890258	0.810438846875145	REACTOME_APOPTOSIS	1.74044651351705e-33	2.1842603744639e-30	5.44616338286561	1.10356188281201	KEGG_DORSO_VENTRAL_AXIS_FORMATION	1.96163468973393e-41	2.46185153561608e-38	6.1325963621595	1.91225049549552											REACTOME_ABC_TRANSPORTER_DISORDERS	7.52266227767014e-47	9.40332784708768e-44	6.55947546850718	15.8328350990297	REACTOME_DNA_REPLICATION_PRE_INITIATION	1.51832696460245e-15	1.89790870575306e-12	3.42370043696553	7.89271441393293
REACTOME_PHASE_I_FUNCTIONALIZATION_OF_COMPOUNDS	4.10355640798625e-49	5.14996329202274e-46	6.72965050106748	3.09808337313723	KEGG_INOSITOL_PHOSPHATE_METABOLISM	9.71068166951607e-46	1.21869054952427e-42	6.47411048381488	-2.71430140173604	REACTOME_CYTOCHROME_P450_ARRANGED_BY_SUBSTRATE_TYPE	1.58410791482518e-09	1.9880554331056e-06	2.38779637119725	0.161570664481978	REACTOME_INTRACELLULAR_SIGNALING_BY_SECOND_MESSENGERS	1.80506049595553e-57	2.26535092242419e-54	7.32426545890258	5.3615869403816	REACTOME_ORGANELLE_BIOGENESIS_AND_MAINTENANCE	1.74044651351705e-33	2.1842603744639e-30	5.44616338286561	1.98860309476839	KEGG_OOCYTE_MEIOSIS	1.96163468973393e-41	2.46185153561608e-38	6.1325963621595	1.85630846968848											REACTOME_ANTIGEN_PROCESSING_CROSS_PRESENTATION	7.52266227767014e-47	9.40332784708768e-44	6.55947546850718	21.0723629567103	REACTOME_MEIOTIC_SYNAPSIS	1.51832696460245e-15	1.89790870575306e-12	3.42370043696553	3.08455055218931
REACTOME_SARS_COV_INFECTIONS	4.10355640798625e-49	5.14996329202274e-46	6.72965050106748	0.888672851967621	REACTOME_CELL_DEATH_SIGNALLING_VIA_NRAGE_NRIF_AND_NADE	9.71068166951607e-46	1.21869054952427e-42	6.47411048381488	-0.666637009005517	REACTOME_NOTCH3_INTRACELLULAR_DOMAIN_REGULATES_TRANSCRIPTION	1.58410791482518e-09	1.9880554331056e-06	2.38779637119725	0.570150887726124	REACTOME_M_PHASE	1.80506049595553e-57	2.26535092242419e-54	7.32426545890258	8.05712298270128	KEGG_CARDIAC_MUSCLE_CONTRACTION	1.48621351989098e-32	1.86519796746318e-29	5.35996968895115	0.0201877382235468	REACTOME_ADORA2B_MEDIATED_ANTI_INFLAMMATORY_CYTOKINES_PRODUCTION	1.96163468973393e-41	2.46185153561608e-38	6.1325963621595	1.70031496890057											REACTOME_CYCLIN_A_CDK2_ASSOCIATED_EVENTS_AT_S_PHASE_ENTRY	7.52266227767014e-47	9.40332784708768e-44	6.55947546850718	16.5618297697397	REACTOME_METABOLISM_OF_CARBOHYDRATES	1.51832696460245e-15	1.89790870575306e-12	3.42370043696553	7.67887484372267
KEGG_TOLL_LIKE_RECEPTOR_SIGNALING_PATHWAY	5.64515213957662e-48	7.08466593516866e-45	6.64452260311591	1.86166240862659	REACTOME_EPHB_MEDIATED_FORWARD_SIGNALING	9.71068166951607e-46	1.21869054952427e-42	6.47411048381488	-3.41625879458558	REACTOME_NOTCH_HLH_TRANSCRIPTION_PATHWAY	1.58410791482518e-09	1.9880554331056e-06	2.38779637119725	0.0160916755711748	REACTOME_SYNTHESIS_SECRETION_AND_DEACYLATION_OF_GHRELIN	1.80506049595553e-57	2.26535092242419e-54	7.32426545890258	2.89253761504251	KEGG_MELANOGENESIS	1.48621351989098e-32	1.86519796746318e-29	5.35996968895115	1.50052739326526	REACTOME_ANTIGEN_PROCESSING_CROSS_PRESENTATION	1.96163468973393e-41	2.46185153561608e-38	6.1325963621595	1.85236697641003											REACTOME_DEGRADATION_OF_GLI1_BY_THE_PROTEASOME	7.52266227767014e-47	9.40332784708768e-44	6.55947546850718	15.5917501421278	REACTOME_RHOC_GTPASE_CYCLE	1.51832696460245e-15	1.89790870575306e-12	3.42370043696553	4.97070965091845
REACTOME_INITIAL_TRIGGERING_OF_COMPLEMENT	5.64515213957662e-48	7.08466593516866e-45	6.64452260311591	5.0344596486792	REACTOME_ION_HOMEOSTASIS	9.71068166951607e-46	1.21869054952427e-42	6.47411048381488	-2.24866683027951	REACTOME_ATF4_ACTIVATES_GENES_IN_RESPONSE_TO_ENDOPLASMIC_RETICULUM_STRESS	4.62765891657924e-09	5.80771194030695e-06	2.2882296503125	0.0382160557513506	REACTOME_VISUAL_PHOTOTRANSDUCTION	1.80506049595553e-57	2.26535092242419e-54	7.32426545890258	1.76089629153041	REACTOME_CELL_CELL_JUNCTION_ORGANIZATION	1.48621351989098e-32	1.86519796746318e-29	5.35996968895115	2.19996694302516	REACTOME_INOSITOL_PHOSPHATE_METABOLISM	1.96163468973393e-41	2.46185153561608e-38	6.1325963621595	3.01338257464894											REACTOME_DISEASES_OF_METABOLISM	7.52266227767014e-47	9.40332784708768e-44	6.55947546850718	0.807776510887392	REACTOME_RHO_GTPASES_ACTIVATE_CIT	1.51832696460245e-15	1.89790870575306e-12	3.42370043696553	2.43589400351971
REACTOME_SYNTHESIS_OF_PROSTAGLANDINS_PG_AND_THROMBOXANES_TX	5.64515213957662e-48	7.08466593516866e-45	6.64452260311591	2.67595518058348	REACTOME_P75_NTR_RECEPTOR_MEDIATED_SIGNALLING	9.71068166951607e-46	1.21869054952427e-42	6.47411048381488	-0.23299313580045	REACTOME_FOXO_MEDIATED_TRANSCRIPTION_OF_OXIDATIVE_STRESS_METABOLIC_AND_NEURONAL_GENES	4.62765891657924e-09	5.80771194030695e-06	2.2882296503125	0.561045757926699	HALLMARK_TGF_BETA_SIGNALING	3.10300075394096e-56	3.8942659461959e-53	7.23944572416132	1.72061513107948	REACTOME_CELL_JUNCTION_ORGANIZATION	1.48621351989098e-32	1.86519796746318e-29	5.35996968895115	3.35203074208822	REACTOME_RHOH_GTPASE_CYCLE	1.96163468973393e-41	2.46185153561608e-38	6.1325963621595	2.67674611139465											REACTOME_DISORDERS_OF_TRANSMEMBRANE_TRANSPORTERS	7.52266227767014e-47	9.40332784708768e-44	6.55947546850718	19.928082654881	REACTOME_SCF_SKP2_MEDIATED_DEGRADATION_OF_P27_P21	1.51832696460245e-15	1.89790870575306e-12	3.42370043696553	4.3598838384099
HALLMARK_BILE_ACID_METABOLISM	7.52266227767014e-47	9.44094115847603e-44	6.55934331386447	4.29623050175902	REACTOME_RHOJ_GTPASE_CYCLE	9.71068166951607e-46	1.21869054952427e-42	6.47411048381488	-1.20198757535293	REACTOME_INOSITOL_PHOSPHATE_METABOLISM	4.62765891657924e-09	5.80771194030695e-06	2.2882296503125	0.12149405967897	KEGG_ALPHA_LINOLENIC_ACID_METABOLISM	3.10300075394096e-56	3.8942659461959e-53	7.23944572416132	2.46994157717321	REACTOME_INTERLEUKIN_12_SIGNALING	1.48621351989098e-32	1.86519796746318e-29	5.35996968895115	2.87861522906065	REACTOME_SIGNALING_BY_NOTCH1	1.96163468973393e-41	2.46185153561608e-38	6.1325963621595	2.66632681860251											REACTOME_FORMATION_OF_TUBULIN_FOLDING_INTERMEDIATES_BY_CCT_TRIC	7.52266227767014e-47	9.40332784708768e-44	6.55947546850718	9.12382350673182	REACTOME_SYNTHESIS_OF_ACTIVE_UBIQUITIN_ROLES_OF_E1_AND_E2_ENZYMES	1.51832696460245e-15	1.89790870575306e-12	3.42370043696553	2.44819163507243
HALLMARK_PEROXISOME	7.52266227767014e-47	9.44094115847603e-44	6.55934331386447	3.12579068064269	REACTOME_ACTIVATED_NOTCH1_TRANSMITS_SIGNAL_TO_THE_NUCLEUS	1.2142601243758e-44	1.52389645609163e-41	6.38882184294727	-0.172355713200062	REACTOME_RECEPTOR_TYPE_TYROSINE_PROTEIN_PHOSPHATASES	4.62765891657924e-09	5.80771194030695e-06	2.2882296503125	0.00646183476905502	KEGG_LEISHMANIA_INFECTION	3.10300075394096e-56	3.8942659461959e-53	7.23944572416132	4.11160803021527	REACTOME_MAPK6_MAPK4_SIGNALING	1.48621351989098e-32	1.86519796746318e-29	5.35996968895115	0.471361473450852	KEGG_PURINE_METABOLISM	2.15989731613578e-40	2.7106711317504e-37	6.04705905125563	2.18823379940913											REACTOME_INTERCONVERSION_OF_NUCLEOTIDE_DI_AND_TRIPHOSPHATES	7.52266227767014e-47	9.40332784708768e-44	6.55947546850718	5.33331047568573	REACTOME_TELOMERE_C_STRAND_LAGGING_STRAND_SYNTHESIS	1.51832696460245e-15	1.89790870575306e-12	3.42370043696553	3.26366012641464
REACTOME_NOTCH2_ACTIVATION_AND_TRANSMISSION_OF_SIGNAL_TO_THE_NUCLEUS	7.52266227767014e-47	9.44094115847603e-44	6.55934331386447	0.769109601796361	REACTOME_FCGAMMA_RECEPTOR_FCGR_DEPENDENT_PHAGOCYTOSIS	1.2142601243758e-44	1.52389645609163e-41	6.38882184294727	-2.39642915696805	REACTOME_SIGNALING_BY_NOTCH2	4.62765891657924e-09	5.80771194030695e-06	2.2882296503125	0.565914025292892	REACTOME_CELL_CYCLE_MITOTIC	3.10300075394096e-56	3.8942659461959e-53	7.23944572416132	6.20602524547233	REACTOME_M_PHASE	1.48621351989098e-32	1.86519796746318e-29	5.35996968895115	3.11094580823795	REACTOME_INTERLEUKIN_17_SIGNALING	2.15989731613578e-40	2.7106711317504e-37	6.04705905125563	0.922250888760124											REACTOME_MRNA_SPLICING	7.52266227767014e-47	9.40332784708768e-44	6.55947546850718	31.6596554721643	REACTOME_TELOMERE_MAINTENANCE	1.51832696460245e-15	1.89790870575306e-12	3.42370043696553	4.7032113063226
REACTOME_ER_TO_GOLGI_ANTEROGRADE_TRANSPORT	9.71068166951607e-46	1.21869054952427e-42	6.47411048381488	6.32721340968134	REACTOME_NETRIN_1_SIGNALING	1.2142601243758e-44	1.52389645609163e-41	6.38882184294727	-0.36307822243493	REACTOME_SYNTHESIS_OF_PIPS_AT_THE_PLASMA_MEMBRANE	4.62765891657924e-09	5.80771194030695e-06	2.2882296503125	0.59804043457757	REACTOME_ER_TO_GOLGI_ANTEROGRADE_TRANSPORT	3.10300075394096e-56	3.8942659461959e-53	7.23944572416132	6.62353527195688	REACTOME_NUCLEAR_SIGNALING_BY_ERBB4	1.48621351989098e-32	1.86519796746318e-29	5.35996968895115	0.254306018921192	REACTOME_MITOTIC_G2_G2_M_PHASES	2.15989731613578e-40	2.7106711317504e-37	6.04705905125563	4.00169809913601											REACTOME_MYD88_INDEPENDENT_TLR4_CASCADE	7.52266227767014e-47	9.40332784708768e-44	6.55947546850718	4.65913886878517	REACTOME_TOLL_LIKE_RECEPTOR_TLR1_TLR2_CASCADE	1.51832696460245e-15	1.89790870575306e-12	3.42370043696553	1.84055833225273
REACTOME_HS_GAG_BIOSYNTHESIS	9.71068166951607e-46	1.21869054952427e-42	6.47411048381488	1.54195057062211	REACTOME_TRANSCRIPTIONAL_REGULATION_BY_MECP2	1.2142601243758e-44	1.52389645609163e-41	6.38882184294727	-3.10061345369275	KEGG_STEROID_HORMONE_BIOSYNTHESIS	1.31042954439412e-08	1.64458907821462e-05	2.18722257629059	0.360816440389289	REACTOME_PHOSPHOLIPID_METABOLISM	3.10300075394096e-56	3.8942659461959e-53	7.23944572416132	1.263630711556	REACTOME_TRANSLATION	1.48621351989098e-32	1.86519796746318e-29	5.35996968895115	0.673558660309146	REACTOME_ONCOGENIC_MAPK_SIGNALING	2.15989731613578e-40	2.7106711317504e-37	6.04705905125563	1.72389949798769											REACTOME_NEDDYLATION	7.52266227767014e-47	9.40332784708768e-44	6.55947546850718	24.5274081228207	REACTOME_TRANSCRIPTIONAL_REGULATION_BY_E2F6	1.51832696460245e-15	1.89790870575306e-12	3.42370043696553	3.39134297914719
KEGG_MTOR_SIGNALING_PATHWAY	1.2142601243758e-44	1.52389645609163e-41	6.38882184294727	0.940363534251104	HALLMARK_WNT_BETA_CATENIN_SIGNALING	1.47081922378297e-43	1.84587812584763e-40	6.30347499215062	-0.869585945430417	REACTOME_ADP_SIGNALLING_THROUGH_P2Y_PURINOCEPTOR_1	1.31042954439412e-08	1.64458907821462e-05	2.18722257629059	0.00237812579505078	REACTOME_POTENTIAL_THERAPEUTICS_FOR_SARS	3.10300075394096e-56	3.8942659461959e-53	7.23944572416132	2.48074622099161	REACTOME_FCGAMMA_RECEPTOR_FCGR_DEPENDENT_PHAGOCYTOSIS	1.22945752304217e-31	1.54296919141792e-28	5.27367450127906	3.69739068504925	REACTOME_TOLL_LIKE_RECEPTOR_9_TLR9_CASCADE	2.15989731613578e-40	2.7106711317504e-37	6.04705905125563	0.695199490974631											REACTOME_NEGATIVE_REGULATION_OF_NOTCH4_SIGNALING	7.52266227767014e-47	9.40332784708768e-44	6.55947546850718	16.0357805715156	HALLMARK_MTORC1_SIGNALING	6.26163235949069e-15	7.82704044936336e-12	3.3326269550887	6.74100451756154
REACTOME_CLASS_B_2_SECRETIN_FAMILY_RECEPTORS	1.2142601243758e-44	1.52389645609163e-41	6.38882184294727	1.81409360332449	REACTOME_AMYLOID_FIBER_FORMATION	1.47081922378297e-43	1.84587812584763e-40	6.30347499215062	-0.0747824041920294	REACTOME_AMINO_ACID_TRANSPORT_ACROSS_THE_PLASMA_MEMBRANE	1.31042954439412e-08	1.64458907821462e-05	2.18722257629059	0.125801206322615	REACTOME_PROGRAMMED_CELL_DEATH	3.10300075394096e-56	3.8942659461959e-53	7.23944572416132	6.38248086223733	REACTOME_INFLUENZA_INFECTION	1.22945752304217e-31	1.54296919141792e-28	5.27367450127906	0.96455309754393	KEGG_LONG_TERM_DEPRESSION	2.30378015681818e-39	2.89124409680682e-36	5.96145244390497	0.716920086934132											REACTOME_SENESCENCE_ASSOCIATED_SECRETORY_PHENOTYPE_SASP	7.52266227767014e-47	9.40332784708768e-44	6.55947546850718	1.85139262196356	KEGG_GAP_JUNCTION	6.26163235949069e-15	7.82704044936336e-12	3.3326269550887	5.84084172600111
REACTOME_CELLULAR_RESPONSE_TO_STARVATION	1.47081922378297e-43	1.84587812584763e-40	6.30347499215062	7.87325175488858	REACTOME_EPHA_MEDIATED_GROWTH_CONE_COLLAPSE	1.47081922378297e-43	1.84587812584763e-40	6.30347499215062	-3.85721433622274	REACTOME_CREATION_OF_C4_AND_C2_ACTIVATORS	1.31042954439412e-08	1.64458907821462e-05	2.18722257629059	1.27944229756564	REACTOME_SCAVENGING_BY_CLASS_A_RECEPTORS	3.10300075394096e-56	3.8942659461959e-53	7.23944572416132	3.28700988468506	REACTOME_INTEGRATION_OF_ENERGY_METABOLISM	1.22945752304217e-31	1.54296919141792e-28	5.27367450127906	0.421683362461526	REACTOME_BASIGIN_INTERACTIONS	2.30378015681818e-39	2.89124409680682e-36	5.96145244390497	1.68381067294982											REACTOME_SWITCHING_OF_ORIGINS_TO_A_POST_REPLICATIVE_STATE	7.52266227767014e-47	9.40332784708768e-44	6.55947546850718	16.3047392443739	KEGG_SMALL_CELL_LUNG_CANCER	6.26163235949069e-15	7.82704044936336e-12	3.3326269550887	3.93924043884209
REACTOME_PLATELET_ADHESION_TO_EXPOSED_COLLAGEN	1.47081922378297e-43	1.84587812584763e-40	6.30347499215062	1.30111682979583	REACTOME_MITOCHONDRIAL_BIOGENESIS	1.47081922378297e-43	1.84587812584763e-40	6.30347499215062	-4.43325054762337	REACTOME_DEFECTS_OF_CONTACT_ACTIVATION_SYSTEM_CAS_AND_KALLIKREIN_KININ_SYSTEM_KKS	1.31042954439412e-08	1.64458907821462e-05	2.18722257629059	0.283024763820741	HALLMARK_CHOLESTEROL_HOMEOSTASIS	5.16705525856272e-55	6.48465434949621e-52	7.15458686215305	3.55217997602564	REACTOME_PLATELET_ADHESION_TO_EXPOSED_COLLAGEN	1.22945752304217e-31	1.54296919141792e-28	5.27367450127906	2.45339688581862	REACTOME_FCGAMMA_RECEPTOR_FCGR_DEPENDENT_PHAGOCYTOSIS	2.30378015681818e-39	2.89124409680682e-36	5.96145244390497	2.17768015509795											REACTOME_TOLL_LIKE_RECEPTOR_TLR1_TLR2_CASCADE	7.52266227767014e-47	9.40332784708768e-44	6.55947546850718	2.96446004424604	REACTOME_GAP_FILLING_DNA_REPAIR_SYNTHESIS_AND_LIGATION_IN_GG_NER	6.26163235949069e-15	7.82704044936336e-12	3.3326269550887	3.02902360785985
REACTOME_SIGNALING_BY_NOTCH2	1.47081922378297e-43	1.84587812584763e-40	6.30347499215062	0.219326843828503	REACTOME_SIGNALING_BY_HEDGEHOG	1.47081922378297e-43	1.84587812584763e-40	6.30347499215062	-0.0686493328781474	REACTOME_TRANSCRIPTIONAL_REGULATION_BY_E2F6	1.31042954439412e-08	1.64458907821462e-05	2.18722257629059	0.401264937323294	REACTOME_CLASS_I_MHC_MEDIATED_ANTIGEN_PROCESSING_PRESENTATION	5.16705525856272e-55	6.48465434949621e-52	7.15458686215305	2.59634205320937	REACTOME_SIGNALING_BY_HEDGEHOG	1.22945752304217e-31	1.54296919141792e-28	5.27367450127906	1.76933130125064	REACTOME_NITRIC_OXIDE_STIMULATES_GUANYLATE_CYCLASE	2.30378015681818e-39	2.89124409680682e-36	5.96145244390497	3.18027188619391											REACTOME_UNFOLDED_PROTEIN_RESPONSE_UPR	7.52266227767014e-47	9.40332784708768e-44	6.55947546850718	14.2745303378184	REACTOME_HEDGEHOG_OFF_STATE	6.26163235949069e-15	7.82704044936336e-12	3.3326269550887	6.33292426888175
[truncated: 885 more rows]
[truncated: 5 more columns]

## Sheet: Fig 1. Trancription factors
Figure 1.
Broad FAP+ mesenchymal markers																														Olaniru et al 2023 mesenchymal markers
ENG+ CAFs						WT1+ CAFs						LRRC15+ CAFs						CAPs						Proliferating cells						Cluster A						Cluster B						Cluster C						Cluster D
[truncated: 264 more rows]
[truncated: 4 more columns]
