# Supplementary material for: Dissecting FAP+ Cell Diversity in Pancreatic Cancer Uncovers an Interferon-Response Subtype of Cancer-Associated Fibroblasts with Tumor-Restraining Properties
Source: Cancer Res. 2025 Apr 11;85(13):2388–411. doi: 10.1158/0008-5472.CAN-23-3252 (PMC12214878; doi:10.1158/0008-5472.CAN-23-3252)
Supplement: Table S3 — Published gene signatures of mesenchymal cell types. [file can-23-3252_table_s3_suppst3.xlsx]

## Sheet: Wang_et_al_2019_Markers
Table S3. Published gene signatures of mesenchymal cell types.
Wang Y, Liang Y, Xu H, et al. Single-cell analysis of pancreatic ductal adenocarcinoma identifies a novel fibroblast subtype associated with poor prognosis but better immunotherapy response. Cell Discov. 2021;7(1). doi:10.1038/s41421-021-00271-4
	Broad cluster markers		Individual cluster markers
	Fibroblast-like CAFs	Stellate-like CAFs	iCAFs	myCAFs	meCAFs	Stellatelike-CAFs 1	Stellatelike-CAFs 2
	MMP11	ADIRF	APOD	MMP11	PLA2G2A	RGS5	ADIRF
	FN1	CRIP1	PTGDS	FN1	CRABP2	NDUFA4L2	CRIP1
	POSTN	MYH11	C7	POSTN	SERPINE2	HIGD1B	MYH11
	CTHRC1	DSTN	C3	CTHRC1	MFAP5	FABP4	DSTN
	COL10A1	SOD3	MGP	COL10A1	EFEMP1	ARHGDIB	SOD3
	COL11A1	PLN	FBLN1	COL11A1	RARRES1	COL4A1	PLN
	COL1A1	TAGLN	C1S	COL1A1	PI16	COX4I2	TAGLN
	COL1A2	MYL9	DCN	COL1A2	RPL22L1	NOTCH3	MYL9
	IGFL2	MT1M	LUM	IGFL2	S100A10	PDGFRB	MT1M
	INHBA	TSC22D1	C1R	INHBA	TGFBI	IGFBP2	TSC22D1
	IGFBP3	RERGL	CST3	IGFBP3	IGFBP6	COL18A1	RERGL
	RARRES2	CSRP2	GSN	RARRES2	IGF1	STEAP4	CSRP2
	THBS2	PHLDA2	FBLN5	THBS2	PRDX4	MAP1B	PHLDA2
	CST1	SPARCL1	SERPINF1	CST1	CFD	PPP1R14A	SPARCL1
	MMP14	S100A4	SFRP2	MMP14	FKBP11	COL4A2	S100A4
	SULF1	ACTA2	MFAP4	SULF1	ANGPTL4	SPARCL1	ACTA2
	CXCL14	RHOB	TSHZ2	CXCL14	ANXA2	GJA4	RHOB
	COL3A1	C11orf96	MMP2	COL3A1	RCN3	TPPP3	C11orf96
	VCAN	MT1X	SELENOP	VCAN	TUBA1B		MT1X
	AEBP1	RASD1	CYBRD1	AEBP1	SERPINH1		RASD1
	COL6A3	PDK4	PRELP	COL6A3	NME1		PDK4
	HTRA1	JUNB	GPNMB	HTRA1	PPIB		JUNB
	LGALS1	RGS5	SCN7A	LGALS1	CCDC80
	COL5A2	NDUFA4L2	CYR61	COL5A2	KDELR2
	GJB2	HIGD1B	ALDH1A1	GJB2	CCL11
	CTSK	FABP4	SFRP4	CTSK	SFRP4
	COL12A1	ARHGDIB	CTGF	COL12A1	MYDGF
	RGS16	COL4A1		RGS16	P4HB
	SOX4	COX4I2		SOX4	KDELR3
	LUM	NOTCH3		LUM	EEF1B2
	TMSB10	PDGFRB		TMSB10	SPARC
	C1QTNF3	IGFBP2		C1QTNF3	NNMT
	HOPX	COL18A1		HOPX	TIMP1
	COL8A1	STEAP4		COL8A1	NUCB2
	APOD	MAP1B			LOX
	PTGDS	PPP1R14A			HTRA3
	C7	COL4A2			ENO1
	C3	SPARCL1			SRM
	MGP	GJA4			SSR4
	FBLN1	TPPP3			RPSA
	C1S				COMP
	DCN				PTGS1
	LUM				COPZ2
	C1R				SH3BGRL3
	CST3				CKAP4
	GSN				COL1A1
	FBLN5				SSR3
	SERPINF1				TMED3
	SFRP2				RCN1
	MFAP4				MGST1
	TSHZ2				TUBA1C
	MMP2				LDHA
	SELENOP				OSTC
	CYBRD1				PLIN2
	PRELP				OLFML3
	GPNMB				LXN
	SCN7A				ELN
	CYR61				YIF1A
	ALDH1A1				RPS2
	SFRP4				ETFB
	CTGF				SSR2
	PLA2G2A				SEC61B
	CRABP2				SPON2
	SERPINE2				TMED9
	MFAP5				UCHL1
	EFEMP1				PLPP1
	RARRES1				ARF4
	PI16				FKBP10
	RPL22L1				GSTP1
	S100A10				TPI1
	TGFBI				JPT1
	IGFBP6				PRDX6
	IGF1				HSP90B1
	PRDX4				PTGIS
	CFD				PDIA6
	FKBP11				CERCAM
	ANGPTL4				PYCR1
	ANXA2
	RCN3
	TUBA1B
	SERPINH1
	NME1
	PPIB
	CCDC80
	KDELR2
	CCL11
	SFRP4
	MYDGF
	P4HB
	KDELR3
	EEF1B2
	SPARC
	NNMT
	TIMP1
	NUCB2
	LOX
	HTRA3
	ENO1
	SRM
	SSR4
	RPSA
	COMP
	PTGS1
	COPZ2
	SH3BGRL3
	CKAP4
	COL1A1
	SSR3
	TMED3
	RCN1
	MGST1
	TUBA1C
	LDHA
	OSTC
	PLIN2
	OLFML3
	LXN
	ELN
	YIF1A
	RPS2
	ETFB
	SSR2
	SEC61B
	SPON2
	TMED9
	UCHL1
	PLPP1
	ARF4
	FKBP10
	GSTP1
	TPI1
	JPT1
	PRDX6
	HSP90B1
	PTGIS
	PDIA6
	CERCAM
	PYCR1

## Sheet: Elyada_et_al_2019_markers
Elyada E, Bolisetty M, Laise P, et al. Cross-species single-cell analysis of pancreatic ductal adenocarcinoma reveals antigen-presenting cancer-associated fibroblasts. Cancer Discov. 2019;9(8):1102-1123. doi:10.1158/2159-8290.CD-19-0094
	iCAFs	myCAFs
	C3	MYL9
	DUSP1	CALD1
	FBLN1	MMP11
	LMNA	HOPX
	CLU	BGN
	CCDC80	IGFBP7
	MYC	TPM2
	EFEMP1	CTHRC1
	HAS1	ACTA2
	NR4A1	TAGLN
	CFD	INHBA
	ANXA1	COL10A1
	CXCL12	TPM1
	FGF7	POSTN
	KLF4	GRP
	EMP1	CST1
	GPRC5A
	SRPX
	MT2A
	MEDAG
	IGF1
	MGST1
	MCL1
	CEBPD
	S100A10
	UAP1
	TNXB
	CEBPB
	PNRC1
	SOCS3
	PTGDS
	FOSB
	NFKBIA
	CXCL2
	THBS1
	CCL2
	OGN
	GSN
	DPT
	PLA2G2A
	NAMPT
	ITM2A
	RGCC
	JUND
	NNMT
	ZFP36
	PIM1
	CPE
	GFPT2
	SOD2
	KDM6B
	FSTL1
	FBLN2
	NR4A3
	MFAP5
	ABL2
	SGK1
	CILP
	UGDH
	FBLN5
	ADAMTS1
	ADH1B
	WISP2
	GPX3
	S100A4
	IL6
	HAS2
	PLAC9
	IGFBP6
	FBN1
	BDKRB1
	TPPP3
	RASD1
	MT1A
	CXCL14
	PI16
	APOE
	IL8
	ARC
	PTX3
	TNFAIP6
	MT1E
	MT1X
	CXCL1

## Sheet: Wu_et_al_2021_markers
Wu SZ, Al-Eryani G, Roden DL, et al. A single-cell and spatially resolved atlas of human breast cancers. Nat Genet. 2021;53(9):1334-1347. doi:10.1038/s41588-021-00911-1
	Broad cluster markers
	CAFs	PVLs
	DCN	ACTA2
	COL1A1	RGS5
	LUM	TAGLN
	COL1A2	MYL9
	SFRP2	NDUFA4L2
	COL3A1	TPM2
	APOD	IGFBP7
	POSTN	CALD1
	CTHRC1	SOD3
	MMP11	CCL19
	COL6A3	ADIRF
	CTGF	MT1M
	CTSK	COL18A1
	C1S	SPARCL1
	COL6A2	CCL2
	FN1	C11orf96
	CCDC80	MYH11
	SPARC	LHFP
	RARRES2	MFGE8
	CXCL14	PPP1R14A
	COL6A1	RERGL
	SFRP4	PLAC9
	AEBP1	IGFBP5
	BGN	NOTCH3
	PTGDS	PTP4A3
	SERPINF1	CPE
	MMP2	MCAM
	CFD	TINAGL1
	TIMP1	CAV1
	FBLN1	TPM1
	VCAN	BGN
	C1R	MT1E
	C3	FRZB
	MFAP4	GJA4
	CXCL12	PDGFRB
	CYR61	TIMP3
	COL5A2	DSTN
	MXRA8	CSRP2
	ISLR	MAP1B
	IGFBP4	MYLK
	GSN	PRKCDBP
	SERPING1	MT2A
	IGF2	COL4A2
	IGF1	COX4I2
	PCOLCE	SORBS2
	MEG3	SPARC
	SPON2	HIGD1B
	THY1	SERPING1
	CALD1	MT1A
	IGFBP6	ADAMTS1
	MFAP2	PLN
	ASPN	GPX3
	LGALS1	TIMP1
	DPT	ID3
	TIMP3	COL4A1
	THBS2	THY1
	FSTL1	IFITM3
	NNMT	CCL21
	LRP1	FILIP1L
	COL5A1	PGF
	HTRA1	PTRF
	COL14A1	A2M
	COL12A1	CRISPLD2
	TIMP2	RGS16
	FBLN2	MAP3K7CL
	SRPX	CRYAB
	PDGFRL	C1QTNF1
	MXRA5	NR2F2
	OLFML3	CSRP1
	EFEMP1	TPPP3
	MMP14	C2orf40
	LAPTM4A	ISYNA1
	GEM	EPS8
	PPIC	STEAP4
	IGFBP7	AC013461.1
	EGR1	TGFB1I1
	FBN1	PCOLCE
	CD63	LMOD1
	PRRX1	EGR1
	PMP22	COL6A2
	HTRA3	TSC22D1
	TMEM176B	JAG1
	TNFAIP6	RASD1
	MDK	FLNA
	CDH11	NTRK2
	COMP	SMOC2
	CLEC11A	MEF2C
	COL10A1	EPAS1
	FGF7	MGST3
	PALLD	C10orf10
	EFEMP2	WFDC1
	MFAP5	EDNRA
	FBLN5	OAZ2
	CYP1B1	PTK2
	SERPINH1	ANGPTL4
	LGALS3BP	SERPINF1
	COL8A1	ADAMTS4
	PLPP3	MYC
	CFH	FHL1
	CILP	DKK3
	FAP	BCAM
	RCN3	SDC2
	PODN	CNN3
	NBL1	CDKN1A
	PRSS23	SYNPO2
	ELN	CAV2
	SULF1	GUCY1B3
	TMEM176A	CEBPD
	ID3	PHLDA2
	LHFP	VIM
	COL11A1	SLIT3
	CST3	FXYD1
	CRISPLD2	GADD45B
	F2R	EHD2
	IFITM3	GUCY1A3
	GPNMB	CNN1
	ADAM12	PHLDA1
	TCF4	PDK4
	SOD3	HES4
	GGT5	TBX2
	PLAC9	CCL8
	CD99	MYO1B
	CD248	TGFBI
	SSPN	LPP
	CPE	PRRX1
	TAGLN	HSPB6
	INHBA	SELM
	ANTXR1	ITGB1
	SELM	GEM
	PDGFRB	PDGFA
	CERCAM	LGALS1
	ADH1B	FAM162B
	SERPINE2	C1R
	RASD1	LBH
	SERPINE1	EBF1
	MRC2	LGI4
	WISP2	TFPI
	PI16	NET1
	OGN	COL14A1
	MAFB	MSRB3
	PRELP	UACA
	GPC3	ANGPT2
	PDGFRA	KCNJ8
	FXYD1	RCAN2
	EMILIN1	CD151
	NREP	ACTG2
	THBS1	GGT5
	NR2F1	GSN
	TMEM98	RASL11A
	LOXL1	ENPEP
	TPM2	CYB5R3
	LAMB1	CRIP2
	FKBP10	JUN
	SEPP1	CCDC102B
	CNN3	OLFML2B
	CALU	PLXDC1
	NID1	PLS3
	ITGBL1	SNCG
	ITM2A	COX7A1
	PTRF	TNS1
	COL16A1	ITGA1
	COL18A1	IGFBP4
	SMOC2	PDLIM3
	GLT8D2	RASL12
	MGP	CASQ2
	WBP5	RBPMS
	PLTP	SOCS3
	RND3	PPP1R12A
	MYL9	MGLL
	MFGE8	NDRG2
	LAMA2	PKIG
	PLXDC2	SERPINH1
	CPXM1	NUDT4
	PLXDC1	GPRC5C
	TMEM119	ESAM
	VIM	ID4
	2023-09-11	LGALS3BP
	KCNQ1OT1	UBA2
	FRZB	S100A4
	NGFRAP1	YBX3
	PPIB	CDH6
	LAMA4	STOM
	TNXB	CHN1
	TSPAN4	ILK
	CYBRD1	EGFL6
	ABCA6	MRGPRF
	DPYSL3	CD248
	SGCE	SORBS3
	CCL2	CD63
	RGS16	CRTAP
	RUNX1T1	SERPINI1
	COL15A1	HCFC1R1
	FIGF	ABCC9
	OLFML2B	CARMN
	IGFBP3	FOXS1
	IFI27	OR51E1
	CRTAP	LAPTM4A
	IGFBP5	EFHD1
	CHPF	NNMT
	EID1	CD36
	ANXA5	PDLIM7
	TPM1	FOS
	ABCA8	CD59
	PLAU	KANK2
	FILIP1L	INAFM1
	ITGB1	FABP4
	ALDH1A1	LAMA4
	FGFR1	GJC1
	ANGPTL2	COL6A1
	PRKCDBP	ATF3
	DIO2	C1S
	AKAP12	ACTN1
	UACA	EGFLAM
	LGALS3	ACTN4
	OSTC	ARHGAP29
	SVEP1	KCNE4
	ABI3BP	SSTR2
	CTSF	VASN
	ECM1	MRVI1
	LIMA1	OLFML2A
	SPARCL1	FILIP1
	CD81	ZFHX3
	TFPI	EPHX1
	TCF7L2	FBLIM1
	THBS4	PARM1
	LOX	CALM2
	PLAGL1	PALLD
	FMO1	CD81
	COL4A2	ARPC5
	SVIL	C9orf3
	SLIT3	DLC1
	C10orf10	HEYL
	S100A6	MIR4435-2HG
	GAS6	GAS6
	RARRES1	PPP1R12B
	PDPN	ITGA7
	MARCKS	IFITM2
	LTBP4	LINC00152
	EMP1	CYSTM1
	SCPEP1	AOC3
	LTBP2	PDLIM1
	PDLIM7	NEURL1B
	GAS1	TBX2-AS1
	ADD3	AXL
	RBMS3	CYR61
	NUPR1	TPM4
	GPX8	AVPR1A
	SDC2	EID1
	BICC1	IL6
	ITGB5	RRAD
	CPQ	RHOB
	FIBIN	FAM13C
	RRBP1	NR4A1
	HSPB6	PTMS
	TGFB1I1	CLMN
	RAB34	ARPC1A
	BOC	NEXN
	S100A13	ARHGEF17
	ZFHX4	AEBP1
	MIR99AHG	CCDC3
	NFIC	TUBA1A
	PLEKHH2	HSPB8
	LRRC17	C12orf57
	SDC1	RBPMS2
	PPFIBP1	HES1
	CYB5R3	MT1X
	RP11-14N7.2	VCL
	SPHK1	LAMB2
	IFI6	FHL5
	C11orf96	CPM
	ADAMTS2	HSPB1
	COL4A1	TSPAN3
	MMP23B	PDE1A
	PTN	RERG
	FKBP7	MYH9
	PAM	ESD
	TPM4	PMEPA1
	PTK7	KLF9
	PHLDB1	CSPG4
	ADAMTS12	FN1
	FHL1	LAMC1
	ARF4	FADS3
	FAM114A1	RSU1
	RCN1	PHLDB2
	RGMA	TACC1
	WNT2	KCNMB1
	MEIS2	NDN
	ANGPTL4	TLN1
	FAM46A	SGCE
	PCDH18	AKAP12
	SPRY1	PDE5A
	MAP1B	ADGRF5
	ACTN1	TCF4
	TUBA1A	SMTN
	PDLIM2	C20orf27
	FRMD6	FERMT2
	ANXA2	COL5A2
	FAM127A	ANGPT1
	HCFC1R1	PRKG1
	LEPROT	APOLD1
	SH3PXD2B	COL5A3
	FLNA	LEPROT
	COLEC12	SGCA
	DDR2	HEY2
	KDELR3	RARRES2
	LY6E	ATP1B2
	OAF	FOSB
	COX7A1	CFH
	TWIST2	RHOC
	LAMC1	ARHGAP10
	VKORC1	ANXA6
	DLK1	ADCY3
	RAB31	FXYD6
	SPON1	LRRC32
	DKK3	SBDS
	VCAM1	GPR4
	DAB2	DDR2
	PSAP
	ITM2B
	TPBG
	SPATS2L
	OMD
	RHOBTB3
	ZBTB20
	GOLIM4
	PARVA
	INAFM1
	GADD45B
	CLMP
	SPOCK1
	CTSL
	MMP19
	LOXL2
	HSPG2
	CD276
	SOX4
	DLC1
	MAP1A
	TMEM204
	BMP1
	GPM6B
	TGFB3
	LXN
	SH3PXD2A
