# Supplementary material for: Dissecting FAP+ Cell Diversity in Pancreatic Cancer Uncovers an Interferon-Response Subtype of Cancer-Associated Fibroblasts with Tumor-Restraining Properties
Source: Cancer Res. 2025 Apr 11;85(13):2388–411. doi: 10.1158/0008-5472.CAN-23-3252 (PMC12214878; doi:10.1158/0008-5472.CAN-23-3252)
Supplement: Table S4 — Cell annotation and metadata of previously published scRNAseq data from Olaniru et al, 2023. [file can-23-3252_table_s4_suppst4.xlsx]

## Sheet: All cells metadata
Table S4. Cell annotation and metadata of previously published scRNAseq data from Olaniru et al, 2023.
Olaniru OE, Kadolsky U, Kannambath S, Vaikkinen H, Fung K, Dhami P, et al. Single-cell transcriptomic and spatial landscapes of the developing human pancreas. Cell Metab. 2023;35:184-199.e5
Cell.ID	nCount_RNA	nFeature_RNA	Sample	percent.mt	integrated_snn_res.0.1	Annotation
S1_AAACCCAAGCAAGTGC-1	6216	2204	S1	3.98970398970399	1	Mesenchymal cells
S1_AAACGAACAGTGACCC-1	4834	1229	S1	2.97889946214315	1	Mesenchymal cells
S1_AACAACCAGGAGTCTG-1	7281	2145	S1	4.91690701826672	1	Mesenchymal cells
S1_AGAGAATCAACTGTGT-1	6058	2329	S1	2.57510729613734	1	Mesenchymal cells
S1_AGAGAATCAATACAGA-1	10559	3075	S1	3.60829624017426	0	Mesenchymal cells
S1_AGAGAATCAGCACAGA-1	4104	1780	S1	7.38304093567251	0	Mesenchymal cells
S1_AGAGAATGTGTCATCA-1	12204	2739	S1	6.35037692559816	2	Acinar cells
S1_AGAGAATTCGTCAGAT-1	40115	6063	S1	2.49034027171881	2	Acinar cells
S1_AGAGAGCAGCCTATTG-1	8144	2679	S1	6.91306483300589	0	Mesenchymal cells
S1_AGAGAGCCACAGGATG-1	5160	2097	S1	1.33720930232558	1	Mesenchymal cells
S1_AGAGAGCGTAACATCC-1	7097	2122	S1	2.26856418204875	0	Mesenchymal cells
S1_AGAGAGCGTCTGGTTA-1	3945	1431	S1	5.95690747782003	2	Acinar cells
S1_AGAGAGCGTGTTGAGG-1	2917	1023	S1	0.617072334590333	1	Mesenchymal cells
S1_AACAACCAGGCGTTAG-1	5747	1747	S1	2.57525665564642	1	Mesenchymal cells
S1_AGAGAGCGTTGTCAGT-1	12712	2867	S1	4.05129011957206	2	Acinar cells
S1_AGAGAGCTCATGAGTC-1	5298	1841	S1	9.79614949037373	2	Acinar cells
S1_AGAGAGCTCTCCTGCA-1	3484	1156	S1	6.2284730195178	1	Mesenchymal cells
S1_AGAGCAGAGTATGATG-1	6062	2385	S1	4.09105905641702	10	Schwann cells
S1_AGAGCAGTCATCTACT-1	4803	1697	S1	3.03976681240891	0	Mesenchymal cells
S1_AGAGCAGTCCTAACAG-1	5770	1747	S1	3.57019064124783	0	Mesenchymal cells
S1_AGAGCCCAGGCTTAAA-1	3953	1779	S1	2.02377940804452	1	Mesenchymal cells
S1_AGAGCCCCAAGGTCAG-1	7068	2707	S1	8.1918505942275	9	Ductal cells
S1_AGAGCCCCAATCTGCA-1	3646	1551	S1	3.42841470104224	1	Mesenchymal cells
S1_AGAGCCCCACAGCTTA-1	5288	1978	S1	3.87670196671709	0	Mesenchymal cells
S1_AACAACCCAAAGGGCT-1	15376	2761	S1	4.63059313215401	2	Acinar cells
S1_AGAGCCCCACTTGACA-1	8604	2507	S1	1.10413761041376	0	Mesenchymal cells
S1_AGAGCCCCAGTAGATA-1	8037	2520	S1	1.81659823317158	0	Mesenchymal cells
S1_AGAGCCCCAGTGGTGA-1	9171	1842	S1	6.36789881147094	2	Acinar cells
S1_AGAGCCCGTTAAGGAT-1	6275	2350	S1	2.35856573705179	0	Mesenchymal cells
S1_AGATAGACAAAGAGTT-1	16489	3528	S1	6.62866153193038	2	Acinar cells
S1_AGATAGACAAAGCTAA-1	9510	2745	S1	4.66876971608833	0	Mesenchymal cells
S1_AGATAGACAACTCGAT-1	3489	1408	S1	5.53167096589281	1	Mesenchymal cells
S1_AGATAGACAATCGAAA-1	6221	2033	S1	2.07362160424369	1	Mesenchymal cells
S1_AGATAGACACACCAGC-1	3762	1831	S1	3.1632110579479	1	Mesenchymal cells
S1_AACAACCCACCAATTG-1	16148	4314	S1	3.30691107257865	4	Immune cells
S1_AGATAGACAGCGTAGA-1	812	405	S1	29.064039408867	6	Endothelial cells
S1_AGATAGACAGCGTATT-1	6334	2059	S1	0.363119671613514	1	Mesenchymal cells
S1_AGATAGAGTCATGCAT-1	11652	2923	S1	9.79231033299004	4	Immune cells
S1_AGATAGAGTCTGTAAC-1	12040	3348	S1	3.20598006644518	1	Mesenchymal cells
S1_AGATAGAGTTATCTGG-1	594	95	S1	82.8282828282828	3	Endocrine cells
S1_AGATAGAGTTGTTGTG-1	16435	4113	S1	4.13751140857925	0	Mesenchymal cells
S1_AGATAGATCATGGGAG-1	6375	2566	S1	3.01176470588235	0	Mesenchymal cells
S1_AGATAGATCCTCACGT-1	6117	2302	S1	3.62923001471309	5	Immune cells
S1_AGATAGATCCTTCGAC-1	17234	2965	S1	4.38667749796913	2	Acinar cells
S1_AGATAGATCGGCGATC-1	23838	4476	S1	4.62287104622871	2	Acinar cells
S1_AACAACCCAGCGCTTG-1	3519	1582	S1	4.12048877522023	1	Mesenchymal cells
S1_AGATAGATCTAGACCA-1	16196	4267	S1	5.37787107927883	2	Acinar cells
S1_AGATCCAAGGAAGTAG-1	2346	974	S1	10.0596760443308	1	Mesenchymal cells
S1_AGATCCACAAGGACAC-1	7235	2313	S1	2.98548721492744	0	Mesenchymal cells
S1_AGATCCACAATACGAA-1	1795	967	S1	2.06128133704735	1	Mesenchymal cells
S1_AGATCCACACCAGTTA-1	3595	1074	S1	8.09457579972184	1	Mesenchymal cells
S1_AGATCCACACTAGGTT-1	3820	1173	S1	5.20942408376963	1	Mesenchymal cells
S1_AGATCCACAGGCGAAT-1	4473	1242	S1	0	2	Acinar cells
S1_AGATCCAGTCCCTCAT-1	9291	3015	S1	2.71230222796254	0	Mesenchymal cells
S1_AGATCCAGTCTTACAG-1	3292	1534	S1	4.5868772782503	1	Mesenchymal cells
S1_AGATCCATCGCCTATC-1	10831	2907	S1	4.78256855322685	4	Immune cells
S1_AACAACCCATAACAGA-1	12455	3202	S1	1.71818546768366	0	Mesenchymal cells
S1_AGATCGTAGACCAACG-1	4804	1808	S1	5.9533721898418	0	Mesenchymal cells
S1_AGATCGTAGAGGTCGT-1	1355	816	S1	2.80442804428044	1	Mesenchymal cells
S1_AGATCGTCAACACAAA-1	3848	1582	S1	8.93970893970894	0	Mesenchymal cells
S1_AGATCGTCAACCGTAT-1	9237	3003	S1	1.88372848327379	0	Mesenchymal cells
S1_AGATCGTCAATAGTAG-1	4749	2099	S1	3.20067382606865	0	Mesenchymal cells
S1_AGATCGTGTAACAGGC-1	2110	935	S1	8.48341232227488	1	Mesenchymal cells
S1_AGATCGTGTACCTTCC-1	5249	1493	S1	2.43855972566203	1	Mesenchymal cells
S1_AGATCGTGTGGGCTCT-1	6112	2152	S1	7.18259162303665	5	Immune cells
S1_AGATCGTGTTCCAGGC-1	8464	2340	S1	2.98913043478261	1	Mesenchymal cells
S1_AGATCGTTCCAGTTCC-1	7633	2236	S1	1.02187868465872	1	Mesenchymal cells
S1_AACAACCCATGGATCT-1	10059	2919	S1	2.46545382244756	0	Mesenchymal cells
S1_AGATGAAAGCTAATCC-1	3071	1426	S1	10.3223705633344	9	Ductal cells
S1_AGATGAACAATAGTCC-1	11028	3098	S1	6.85527747551687	2	Acinar cells
S1_AGATGAACACAGTACT-1	4162	1702	S1	5.04565112926478	1	Mesenchymal cells
S1_AGATGAAGTCGGCCTA-1	11369	3205	S1	2.37487905708506	0	Mesenchymal cells
S1_AGATGAAGTGCTTATG-1	8691	2467	S1	5.1892762628006	2	Acinar cells
S1_AGATGAAGTGTTCCTC-1	11073	3386	S1	2.83572654203919	0	Mesenchymal cells
S1_AGATGAAGTTAGTTCG-1	10140	2974	S1	3.54043392504931	0	Mesenchymal cells
S1_AGATGAATCAAGCCTA-1	13741	2785	S1	1.45549814423987	8	Erythroblasts
S1_AGATGCTAGACGTCGA-1	11769	2207	S1	6.59359333843147	2	Acinar cells
S1_AGATGCTAGCCGGAAT-1	18386	4115	S1	2.50190362232133	0	Mesenchymal cells
S1_AACAACCCATTACTCT-1	6448	2195	S1	4.80769230769231	0	Mesenchymal cells
S1_AGATGCTAGCGACTAG-1	5679	2354	S1	3.85631273111463	0	Mesenchymal cells
S1_AGATGCTAGTACCATC-1	19700	4396	S1	5.06091370558376	4	Immune cells
S1_AGATGCTCAAGTGGGT-1	11161	3409	S1	5.80593136815698	3	Endocrine cells
S1_AGATGCTCAATTGCCA-1	3056	1405	S1	4.02486910994764	1	Mesenchymal cells
S1_AGATGCTGTGGCGCTT-1	4464	1743	S1	9.45340501792115	5	Immune cells
S1_AGATGCTGTTCACCGG-1	11737	3483	S1	1.90849450455823	0	Mesenchymal cells
S1_AGATGCTGTTTGATCG-1	8763	2838	S1	8.09083647152801	2	Acinar cells
S1_AGATGCTTCAAGATAG-1	16843	4059	S1	2.54705218785252	0	Mesenchymal cells
S1_AGATGCTTCACCTGGG-1	8682	3370	S1	6.30039161483529	3	Endocrine cells
S1_AGATGCTTCTAGGCAT-1	3808	1598	S1	4.04411764705882	1	Mesenchymal cells
S1_AACAACCGTTGCGGCT-1	5971	2097	S1	1.84223748115894	0	Mesenchymal cells
S1_AGCATCAAGAAGGATG-1	9131	2379	S1	5.70583725769357	2	Acinar cells
S1_AGCATCACAACCTATG-1	34276	6067	S1	4.10491305869996	2	Acinar cells
S1_AGCCAATAGGTCCAGA-1	8189	3055	S1	4.89681279765539	7	Immune cells
S1_AGCCAATCATGACTAC-1	7678	2450	S1	4.44126074498567	0	Mesenchymal cells
S1_AGCCAATGTACCTATG-1	3195	1200	S1	1.03286384976526	1	Mesenchymal cells
S1_AGCCAATGTTCTGAGT-1	10848	2685	S1	1.75147492625369	0	Mesenchymal cells
S1_AGCCAATGTTTGTTGG-1	7081	2505	S1	16.170032481288	7	Immune cells
S1_AGCCACGAGTATCTGC-1	4303	1555	S1	5.13595166163142	0	Mesenchymal cells
S1_AGCCACGCAATTGAAG-1	13293	3241	S1	6.11600090273076	4	Immune cells
S1_AACAACCTCAAGCGTT-1	4376	1475	S1	5.5073126142596	0	Mesenchymal cells
S1_AGCCACGCAGTTTCAG-1	884	534	S1	11.3122171945701	1	Mesenchymal cells
S1_AGCCACGGTTGTCATG-1	13986	3418	S1	2.30945230945231	0	Mesenchymal cells
S1_AGCCACGTCGAATCCA-1	8986	2455	S1	7.71199643890496	2	Acinar cells
S1_AGCCAGCAGAATAACC-1	8704	2556	S1	1.99908088235294	0	Mesenchymal cells
S1_AGCCAGCAGACGAGCT-1	24435	5611	S1	8.56967464702271	2	Acinar cells
S1_AGCCAGCAGGGCTGAT-1	8464	3356	S1	6.1554820415879	3	Endocrine cells
S1_AGCGATTAGACACACG-1	10237	3130	S1	4.68887369346488	0	Mesenchymal cells
S1_AGCGATTAGCGTTAGG-1	3867	1115	S1	6.05120248254461	1	Mesenchymal cells
S1_AGCGATTCAAATACAG-1	6970	2222	S1	2.15208034433286	0	Mesenchymal cells
S1_AGCGATTCAGTAACCT-1	7601	2193	S1	1.35508485725562	0	Mesenchymal cells
S1_AAACGAACAGTTTCAG-1	5424	1566	S1	3.77949852507375	1	Mesenchymal cells
S1_AACAACCTCACCGACG-1	18119	5189	S1	3.75848556763618	2	Acinar cells
S1_AGCGATTCATCCGAGC-1	1416	648	S1	35.8757062146893	9	Ductal cells
S1_AGCGATTCATGATGCT-1	7133	2858	S1	3.1964110472452	1	Mesenchymal cells
S1_AGCGATTGTAAGATTG-1	2915	1364	S1	2.88164665523156	1	Mesenchymal cells
S1_AGCGATTTCGCAGTGC-1	16022	4258	S1	6.98414679815254	3	Endocrine cells
S1_AGCGATTTCTAAACGC-1	9164	2749	S1	3.48101265822785	0	Mesenchymal cells
S1_AGCGCCAAGGGTGAAA-1	11061	3092	S1	3.29988246993943	0	Mesenchymal cells
S1_AGCGCCACAATAGTCC-1	25899	4870	S1	1.80701957604541	0	Mesenchymal cells
S1_AGCGCCACATTGAGCT-1	8406	2824	S1	5.17487508922198	2	Acinar cells
S1_AGCGCCAGTCATTGCA-1	22909	5190	S1	4.91073377275307	6	Endothelial cells
S1_AGCGCCAGTCTTGCGG-1	8372	2871	S1	3.48781653129479	0	Mesenchymal cells
S1_AACAACCTCCAGTGTA-1	5808	1974	S1	6.00895316804408	2	Acinar cells
S1_AGCGCCAGTGAATATG-1	4462	2088	S1	2.44285073957866	0	Mesenchymal cells
S1_AGCGCCATCAACTGGT-1	15651	3744	S1	6.88773880263242	4	Immune cells
S1_AGCGCCATCAGGGTAG-1	4623	1875	S1	2.22799048237076	1	Mesenchymal cells
S1_AGCGCCATCTGGGCCA-1	3764	1839	S1	3.21466524973433	6	Endothelial cells
S1_AGCGCCATCTTCTGTA-1	4053	1317	S1	2.46730816679003	0	Mesenchymal cells
S1_AGCGCTGAGATGCCGA-1	4891	2108	S1	4.80474340625639	0	Mesenchymal cells
S1_AGCGCTGAGCACACCC-1	5232	1788	S1	4.22400611620795	0	Mesenchymal cells
S1_AGCGCTGAGTAACCTC-1	3897	1511	S1	5.18347446753913	1	Mesenchymal cells
S1_AGCGCTGCAACTGCCG-1	4246	1536	S1	4.30993876589732	1	Mesenchymal cells
S1_AGCGCTGCAGCCTACG-1	2108	1087	S1	11.2903225806452	1	Mesenchymal cells
S1_AACAACCTCTCAACGA-1	505	269	S1	32.8712871287129	6	Endothelial cells
S1_AGCGCTGCATGACTTG-1	10926	2623	S1	5.15284642138019	2	Acinar cells
S1_AGCGCTGGTAATTAGG-1	5629	2464	S1	5.89802806892876	5	Immune cells
S1_AGCGCTGGTCTTCAAG-1	2908	1411	S1	4.57359009628611	1	Mesenchymal cells
S1_AGCGCTGGTGGAATGC-1	5883	2349	S1	8.9410164881863	3	Endocrine cells
S1_AGCGCTGGTTACCGTA-1	2904	1127	S1	39.6349862258953	9	Ductal cells
S1_AGCGCTGGTTCGGCGT-1	10620	3015	S1	5.11299435028249	2	Acinar cells
S1_AGCGCTGGTTTCGATG-1	11276	3023	S1	4.41645973749557	2	Acinar cells
S1_AGCGTATAGAATGTTG-1	15590	3684	S1	3.83579217447081	2	Acinar cells
S1_AGCGTATAGACGCCCT-1	7323	2574	S1	1.18803768947153	0	Mesenchymal cells
S1_AGCGTATAGAGGTGCT-1	3054	1009	S1	6.35232481990832	1	Mesenchymal cells
S1_AACAAGAAGAGTTGCG-1	4735	1694	S1	4.75184794086589	1	Mesenchymal cells
S1_AGCGTATAGGAGACCT-1	4908	1588	S1	4.27872860635697	7	Immune cells
S1_AGCGTATAGGTGCCTC-1	6785	2078	S1	1.68017686072218	0	Mesenchymal cells
S1_AGCGTATAGTTAGTAG-1	9784	2710	S1	1.62510220768602	0	Mesenchymal cells
S1_AGCGTATCAGGTTCGC-1	10917	2862	S1	3.04112851515984	0	Mesenchymal cells
S1_AGCGTATGTGTTCGTA-1	4596	1791	S1	6.59268929503916	0	Mesenchymal cells
S1_AGCGTATGTTGTCTAG-1	7699	2264	S1	5.93583582283413	0	Mesenchymal cells
S1_AGCGTATTCAACGCTA-1	14269	3677	S1	8.08045413133366	5	Immune cells
S1_AGCGTATTCGCAGTCG-1	4295	1726	S1	9.66239813736903	2	Acinar cells
S1_AGCGTATTCTACCTTA-1	8814	2268	S1	8.18016791468119	5	Immune cells
S1_AGCGTCGAGAGTCAAT-1	1342	726	S1	14.4560357675112	9	Ductal cells
S1_AACAAGAAGGGTATAT-1	4851	1949	S1	4.84436198721913	0	Mesenchymal cells
S1_AGCGTCGAGCATCAAA-1	2475	949	S1	0.808080808080808	0	Mesenchymal cells
S1_AGCGTCGTCGTCAAAC-1	1574	953	S1	4.06607369758577	0	Mesenchymal cells
S1_AGCTACAAGCATCCTA-1	9359	3697	S1	4.1243722619938	6	Endothelial cells
S1_AGCTACAAGCCTGCCA-1	20333	3363	S1	5.0951654945163	2	Acinar cells
S1_AGCTACAAGCTCGCAC-1	1573	1017	S1	7.56516211061666	1	Mesenchymal cells
S1_AGCTACAAGTAAATGC-1	3767	1744	S1	5.60127422352004	0	Mesenchymal cells
S1_AGCTACACACTAACCA-1	9158	2526	S1	7.96025333042149	2	Acinar cells
S1_AGCTACACAGGCTTGC-1	15442	4330	S1	5.20010361352156	0	Mesenchymal cells
S1_AGCTACACAGTAGTGG-1	3487	1717	S1	2.95382850587898	1	Mesenchymal cells
S1_AACAAGACAACTGGTT-1	3462	1555	S1	4.39052570768342	1	Mesenchymal cells
S1_AGCTACACATGAGTAA-1	7288	2601	S1	2.14050493962678	0	Mesenchymal cells
S1_AGCTACAGTAACTAAG-1	16349	3995	S1	1.93283992904765	0	Mesenchymal cells
S1_AGCTACAGTCTGCCTT-1	8443	2484	S1	6.07603932251569	2	Acinar cells
S1_AGCTACAGTTGTGTTG-1	4967	1501	S1	1.24823837326354	2	Acinar cells
S1_AGCTACATCATTGCGA-1	6166	2409	S1	3.90853065196237	0	Mesenchymal cells
S1_AGCTACATCTACCTTA-1	15590	3642	S1	2.55291853752405	0	Mesenchymal cells
S1_AGCTCAAAGCCTGTCG-1	8362	2247	S1	2.90600334848122	0	Mesenchymal cells
S1_AGCTCAAAGGAGTATT-1	12393	3168	S1	7.57685790365529	4	Immune cells
S1_AGCTCAATCCCGTGTT-1	9261	2928	S1	5.118237771299	10	Schwann cells
S1_AGCTCAATCGGTCAGC-1	6547	2550	S1	10.2947915075607	3	Endocrine cells
S1_AACAAGAGTAACCCTA-1	7709	2491	S1	2.51653911013102	0	Mesenchymal cells
S1_AGCTTCCAGACTCTAC-1	9838	3299	S1	4.46228908314698	5	Immune cells
S1_AGCTTCCAGGAACGTC-1	1407	623	S1	22.2459132906894	1	Mesenchymal cells
S1_AGCTTCCAGGCGTTAG-1	4533	1700	S1	5.53717185087139	6	Endothelial cells
S1_AGCTTCCCAAGGGCAT-1	6092	1877	S1	7.9940906106369	2	Acinar cells
S1_AGCTTCCCAGGTTCGC-1	4464	1761	S1	3.78584229390681	0	Mesenchymal cells
S1_AGCTTCCCATCTCAAG-1	4991	2156	S1	3.1857343217792	1	Mesenchymal cells
S1_AGCTTCCCATCTCCCA-1	4841	1941	S1	8.44866763065482	9	Ductal cells
S1_AGCTTCCGTCTGTAGT-1	1194	649	S1	4.10385259631491	1	Mesenchymal cells
S1_AGCTTCCTCCAGTGCG-1	12706	2745	S1	4.65134582087203	2	Acinar cells
S1_AGCTTCCTCCTAACAG-1	14035	4120	S1	2.82151763448522	0	Mesenchymal cells
S1_AACAAGAGTATGGTAA-1	8922	2828	S1	2.21923335574983	0	Mesenchymal cells
S1_AGCTTCCTCCTTACCG-1	506	347	S1	6.71936758893281	6	Endothelial cells
S1_AGGAAATAGCGACTAG-1	12562	2907	S1	3.00907498805923	0	Mesenchymal cells
S1_AGGAAATAGCTACTAC-1	6547	2355	S1	15.060332976936	3	Endocrine cells
S1_AGGAAATAGTAATTGG-1	1870	1092	S1	8.50267379679144	5	Immune cells
S1_AGGAAATAGTTGAAGT-1	8275	2860	S1	4.99093655589124	0	Mesenchymal cells
S1_AGGAAATCAACCACAT-1	6237	2287	S1	2.53326919993587	1	Mesenchymal cells
S1_AGGAAATGTGAGCCAA-1	4417	1499	S1	7.19945664478153	0	Mesenchymal cells
S1_AGGAAATTCCACAGCG-1	928	571	S1	11.5301724137931	1	Mesenchymal cells
S1_AGGAATACAACGACTT-1	4141	1416	S1	4.1294373339773	1	Mesenchymal cells
S1_AGGAATACAGCAGATG-1	11729	2368	S1	4.60397305823173	2	Acinar cells
S1_AACAAGAGTCCAGTTA-1	1601	789	S1	29.4815740162398	9	Ductal cells
S1_AGGAATAGTCAAGGCA-1	5618	2097	S1	8.63296546813813	4	Immune cells
S1_AGGAATAGTTAAAGTG-1	4693	1588	S1	9.01342424888131	7	Immune cells
S1_AGGAATATCAGCACCG-1	22399	4822	S1	6.49582570650475	4	Immune cells
S1_AGGAATATCGGTGTAT-1	2657	1285	S1	4.14000752728641	1	Mesenchymal cells
S1_AGGAATATCTCGACCT-1	4450	1765	S1	4.67415730337079	1	Mesenchymal cells
S1_AGGACGAAGACGATAT-1	5253	2226	S1	4.68303826384923	1	Mesenchymal cells
S1_AGGACGAAGGGATCTG-1	7067	2548	S1	8.94297438800057	9	Ductal cells
S1_AGGACGAAGTTACGAA-1	2612	1335	S1	2.45022970903522	5	Immune cells
S1_AGGACGACACAAGTTC-1	2506	967	S1	15.6025538707103	1	Mesenchymal cells
S1_AGGACGACATCCTTCG-1	3759	1481	S1	5.29396115988295	1	Mesenchymal cells
S1_AACAAGAGTGCCTACG-1	3831	1017	S1	7.96136778908901	1	Mesenchymal cells
S1_AGGACGAGTGCGAACA-1	12848	2814	S1	6.78704856787049	2	Acinar cells
S1_AGGACGAGTTAGGCCC-1	12392	3610	S1	3.15526145900581	0	Mesenchymal cells
S1_AGGACGATCAAGCCAT-1	11249	2672	S1	4.02702462441106	0	Mesenchymal cells
S1_AGGACGATCACAAGGG-1	1811	893	S1	20.7067918277195	3	Endocrine cells
S1_AGGACGATCAGCGTCG-1	3155	1349	S1	7.67036450079239	2	Acinar cells
S1_AGGACGATCCATTTCA-1	2655	1270	S1	2.90018832391714	1	Mesenchymal cells
S1_AGGACGATCGACGCTG-1	11830	2989	S1	5.44378698224852	5	Immune cells
S1_AGGACTTAGTAAAGCT-1	3935	1099	S1	0.0762388818297332	2	Acinar cells
S1_AGGACTTCACATACGT-1	3363	1712	S1	2.73565269104966	1	Mesenchymal cells
S1_AGGACTTCAGCTCCTT-1	9926	2734	S1	7.90852307072335	4	Immune cells
S1_AAACGAACATATACCG-1	6405	2210	S1	2.26385636221702	0	Mesenchymal cells
S1_AACAAGAGTGTGCTTA-1	5634	1933	S1	2.64465743698971	1	Mesenchymal cells
S1_AGGACTTCAGGTCAAG-1	2739	1482	S1	2.55567725447243	1	Mesenchymal cells
S1_AGGACTTCATCCTGTC-1	8744	2783	S1	2.91628545288198	0	Mesenchymal cells
S1_AGGACTTCATGGCCCA-1	9926	2971	S1	4.35220632681846	2	Acinar cells
S1_AGGACTTGTATCCCAA-1	11218	2827	S1	1.92547691210554	1	Mesenchymal cells
S1_AGGACTTGTGACTATC-1	6966	2537	S1	3.83290267011197	0	Mesenchymal cells
S1_AGGACTTGTTGCTCAA-1	7902	2346	S1	4.99873449759555	2	Acinar cells
S1_AGGACTTTCATCGTAG-1	732	473	S1	4.91803278688525	1	Mesenchymal cells
S1_AGGACTTTCATGCGGC-1	9451	3036	S1	3.73505449158819	0	Mesenchymal cells
S1_AGGACTTTCCTGGGTG-1	15056	3095	S1	4.6692348565356	2	Acinar cells
S1_AACAAGATCGATACGT-1	6037	2070	S1	16.862680139142	3	Endocrine cells
S1_AGGAGGTAGAGTAACT-1	15042	4090	S1	14.4994016753091	3	Endocrine cells
S1_AGGAGGTAGGATGTTA-1	4859	782	S1	1.44062564313645	8	Erythroblasts
S1_AGGAGGTAGGGCTAAC-1	9048	2069	S1	8.84173297966401	2	Acinar cells
S1_AGGAGGTAGTGAGGCT-1	8765	2574	S1	2.36166571591557	0	Mesenchymal cells
S1_AGGAGGTCAATTCTTC-1	7803	2175	S1	12.0466487248494	3	Endocrine cells
S1_AGGAGGTCACTGAATC-1	5978	1981	S1	2.70993643358983	0	Mesenchymal cells
S1_AGGAGGTGTCGTGCCA-1	25841	4225	S1	5.34422042490616	2	Acinar cells
S1_AGGAGGTTCACTTCTA-1	18722	3660	S1	4.05405405405405	2	Acinar cells
S1_AGGAGGTTCCATAGAC-1	9273	3065	S1	4.09791868866602	0	Mesenchymal cells
S1_AACACACAGATCCCGC-1	16983	4690	S1	5.98834128245893	3	Endocrine cells
S1_AGGAGGTTCCTTCTGG-1	11863	2612	S1	6.18730506617213	2	Acinar cells
S1_AGGAGGTTCGAAATCC-1	4593	1888	S1	11.1909427389506	9	Ductal cells
S1_AGGATAAAGGGCAGTT-1	4192	1207	S1	23.3062977099237	2	Acinar cells
S1_AGGATAACAAGATGGC-1	3969	1840	S1	2.67069790879315	1	Mesenchymal cells
S1_AGGATAACAGTAGGAC-1	12435	3551	S1	1.56815440289505	0	Mesenchymal cells
S1_AGGATAACATGTCGTA-1	8231	2860	S1	0.971935366298141	0	Mesenchymal cells
S1_AGGATAAGTATTGGCT-1	5468	2249	S1	3.91367959034382	1	Mesenchymal cells
S1_AGGATAAGTGACTCGC-1	1649	906	S1	5.09399636143117	1	Mesenchymal cells
S1_AGGATAAGTGAGGAAA-1	6150	1705	S1	9.86991869918699	2	Acinar cells
S1_AACACACAGGGTAATT-1	1087	617	S1	12.9714811407544	1	Mesenchymal cells
S1_AGGATAATCATGGAGG-1	5138	2185	S1	2.6858699883223	1	Mesenchymal cells
S1_AGGATAATCGAAACAA-1	16509	4027	S1	9.87945968865467	5	Immune cells
S1_AGGATCTAGCCTTCTC-1	3163	1078	S1	3.69901991779956	1	Mesenchymal cells
S1_AGGATCTCAAGACGAC-1	2511	1185	S1	12.1863799283154	1	Mesenchymal cells
S1_AGGATCTCAGCAGTAG-1	1280	605	S1	20.625	1	Mesenchymal cells
S1_AGGATCTGTCAAATCC-1	5126	2036	S1	3.27740928599298	1	Mesenchymal cells
S1_AGGATCTGTCGTATTG-1	3263	1661	S1	6.86484829911125	9	Ductal cells
S1_AGGATCTGTGTAGGAC-1	8367	2308	S1	5.09143062029401	0	Mesenchymal cells
S1_AGGATCTGTTCTATCT-1	6847	2658	S1	2.74572805608296	1	Mesenchymal cells
S1_AGGATCTTCAAGTCGT-1	3870	1687	S1	2.0671834625323	1	Mesenchymal cells
S1_AACACACCAACTACGT-1	9844	3019	S1	1.23933360422592	0	Mesenchymal cells
S1_AGGATCTTCACATACG-1	1973	1120	S1	12.9751647237709	1	Mesenchymal cells
S1_AGGATCTTCCACTTCG-1	5566	2085	S1	7.90513833992095	3	Endocrine cells
S1_AGGATCTTCTCAATCT-1	7462	2435	S1	4.22138836772983	4	Immune cells
S1_AGGATCTTCTGCAGCG-1	7477	2338	S1	1.95265480807811	0	Mesenchymal cells
S1_AGGCATTAGACTAAGT-1	3567	1523	S1	3.9529015979815	0	Mesenchymal cells
S1_AGGCATTAGCGTCGAA-1	6625	2645	S1	2.4	0	Mesenchymal cells
S1_AGGCATTAGGTACAAT-1	13387	3222	S1	8.03764846492866	4	Immune cells
S1_AGGCATTAGTAAACTG-1	13204	3159	S1	3.81702514389579	2	Acinar cells
S1_AGGCATTCAAAGGGCT-1	7405	2632	S1	3.63268062120189	0	Mesenchymal cells
S1_AGGCATTCAACCAACT-1	10447	2620	S1	3.32152771130468	0	Mesenchymal cells
S1_AACACACCAAGTCCCG-1	8085	3446	S1	4.15584415584416	3	Endocrine cells
S1_AGGCATTCACCTAAAC-1	19093	4870	S1	3.8757659875347	0	Mesenchymal cells
S1_AGGCATTCAGCAGTGA-1	13881	2891	S1	3.81096462790865	2	Acinar cells
S1_AGGCATTGTGTCTAAC-1	4949	1922	S1	3.85936552838957	0	Mesenchymal cells
S1_AGGCATTGTTTGAAAG-1	9543	1998	S1	6.1091899821859	4	Immune cells
S1_AGGCCACAGATTTGCC-1	2785	1089	S1	2.58527827648115	0	Mesenchymal cells
S1_AGGCCACCACTACCGG-1	8120	2916	S1	11.1206896551724	3	Endocrine cells
S1_AGGCCACGTCTTTATC-1	13360	3756	S1	2.70958083832335	0	Mesenchymal cells
S1_AGGCCACGTTATCTGG-1	755	514	S1	7.81456953642384	6	Endothelial cells
S1_AGGCCACTCATGAAAG-1	4995	2122	S1	11.6516516516517	1	Mesenchymal cells
S1_AGGCTGCAGAGTCGAC-1	3868	1880	S1	11.2202688728025	3	Endocrine cells
S1_AACACACCACCAGCTG-1	4709	2049	S1	3.2278615417286	10	Schwann cells
S1_AGGCTGCAGGAATGTT-1	5628	1933	S1	4.40653873489694	2	Acinar cells
S1_AGGCTGCCAGCCGGTT-1	4586	1486	S1	3.46707370257305	10	Schwann cells
S1_AGGCTGCGTCACCTTC-1	17473	3535	S1	4.73301665426658	2	Acinar cells
S1_AGGCTGCGTCCAGGTC-1	9089	3084	S1	11.8164814611068	3	Endocrine cells
S1_AGGCTGCTCCCTTTGG-1	9274	3425	S1	2.65257709726116	1	Mesenchymal cells
S1_AGGCTGCTCGGTGTTA-1	3265	1119	S1	5.51301684532925	1	Mesenchymal cells
S1_AGGCTGCTCTGCGGCA-1	10795	2964	S1	5.56739231125521	2	Acinar cells
S1_AGGGAGTAGCCACAAG-1	9991	3760	S1	6.67600840756681	4	Immune cells
S1_AGGGAGTAGCTGGTGA-1	9415	2572	S1	1.89060010621349	0	Mesenchymal cells
S1_AGGGAGTAGGCGAAGG-1	4108	1807	S1	1.70399221032132	1	Mesenchymal cells
S1_AACACACGTATAGGGC-1	1039	357	S1	55.7266602502406	0	Mesenchymal cells
S1_AGGGAGTAGGCTCTAT-1	10564	2900	S1	1.45778114350625	0	Mesenchymal cells
S1_AGGGAGTAGTCAACAA-1	6241	1934	S1	7.19435987822464	7	Immune cells
S1_AGGGAGTCACCTAAAC-1	19976	4264	S1	4.27513015618742	2	Acinar cells
S1_AGGGAGTCAGCTCGGT-1	3159	1330	S1	4.8116492560937	1	Mesenchymal cells
S1_AGGGAGTGTAGTTACC-1	3037	1109	S1	2.40368784985183	1	Mesenchymal cells
S1_AGGGAGTTCACCACAA-1	2891	1335	S1	3.7357315807679	1	Mesenchymal cells
S1_AGGGAGTTCCACCTCA-1	4396	1884	S1	1.97907188353048	1	Mesenchymal cells
S1_AGGGAGTTCCAGTACA-1	3737	1469	S1	3.29141022210329	0	Mesenchymal cells
S1_AGGGAGTTCTATCCAT-1	18260	2993	S1	3.53778751369113	2	Acinar cells
S1_AGGGAGTTCTCAAAGC-1	5696	2278	S1	4.89817415730337	0	Mesenchymal cells
S1_AACACACGTGACACAG-1	21650	3990	S1	5.36258660508083	2	Acinar cells
S1_AGGGCCTAGCTGACTT-1	3867	1674	S1	2.81872252392035	1	Mesenchymal cells
S1_AGGGCCTAGGATTACA-1	11465	3742	S1	4.30876580898386	0	Mesenchymal cells
S1_AGGGCCTAGTCGCGAA-1	10521	2717	S1	2.26214238190286	1	Mesenchymal cells
S1_AGGGCCTGTACTGCCG-1	6312	2179	S1	3.48542458808618	6	Endothelial cells
S1_AGGGCCTGTTGCTCGG-1	4522	1881	S1	4.40070765148165	0	Mesenchymal cells
S1_AGGGCTCAGACTCTAC-1	727	425	S1	1.37551581843191	6	Endothelial cells
S1_AGGGCTCGTGCTTCAA-1	7185	1906	S1	1.12734864300626	1	Mesenchymal cells
S1_AGGGCTCGTTGGCCGT-1	16815	3891	S1	6.69045495093666	2	Acinar cells
S1_AGGGCTCTCAGAGTGG-1	4258	1998	S1	3.21747299201503	1	Mesenchymal cells
S1_AGGGCTCTCGAAACAA-1	12688	3778	S1	2.43537200504414	6	Endothelial cells
S1_AACACACTCTCGAACA-1	2357	1226	S1	3.86084005091218	1	Mesenchymal cells
S1_AGGGCTCTCGACGACC-1	7726	2678	S1	4.76313745793425	1	Mesenchymal cells
S1_AGGGCTCTCTTCGATT-1	11018	3497	S1	4.85569068796515	0	Mesenchymal cells
S1_AGGGTCCAGGAGAATG-1	12021	3323	S1	4.60028283836619	2	Acinar cells
S1_AGGGTCCAGTTGCGAG-1	7795	2482	S1	8.80051314945478	4	Immune cells
S1_AGGGTCCCAACCTAAC-1	3665	1566	S1	3.92905866302865	1	Mesenchymal cells
S1_AGGGTCCCATAGACTC-1	517	389	S1	3.86847195357834	10	Schwann cells
S1_AGGGTCCCATCGTCCT-1	13393	3448	S1	5.17434480698873	0	Mesenchymal cells
S1_AGGGTCCGTAATCAAG-1	8863	2359	S1	1.78269209071421	0	Mesenchymal cells
S1_AGGGTCCTCAGCTTCC-1	4804	1828	S1	15.1332223147377	1	Mesenchymal cells
S1_AGGGTCCTCAGTCACA-1	15212	2631	S1	6.35682356034709	4	Immune cells
S1_AAACGAAGTTTCGACA-1	3782	1537	S1	3.41089370703332	1	Mesenchymal cells
S1_AACACACTCTTTCGAT-1	9524	3476	S1	4.34691306173877	3	Endocrine cells
S1_AGGGTCCTCGATGGAG-1	11558	2983	S1	3.37428620868662	0	Mesenchymal cells
S1_AGGGTGAAGATCCAAA-1	18237	3998	S1	3.05423041070351	0	Mesenchymal cells
S1_AGGGTGAAGTGCCAGA-1	5826	2146	S1	12.7016821146584	0	Mesenchymal cells
S1_AGGGTGACAAATAAGC-1	26456	5408	S1	5.6584517689749	2	Acinar cells
S1_AGGGTGACAGCCGTCA-1	5390	2048	S1	1.85528756957328	0	Mesenchymal cells
S1_AGGGTGACAGTTGAAA-1	8828	2942	S1	2.60534662437698	0	Mesenchymal cells
S1_AGGGTGAGTCATCAGT-1	6750	2492	S1	7.54074074074074	3	Endocrine cells
S1_AGGGTTTAGACTTCAC-1	13193	3157	S1	2.79693777002956	0	Mesenchymal cells
S1_AGGGTTTAGCAGGCAT-1	7900	2810	S1	4.81012658227848	1	Mesenchymal cells
S1_AGGGTTTCAAGTCCAT-1	10687	2871	S1	2.69486291756339	0	Mesenchymal cells
S1_AACAGGGAGAAGTATC-1	4176	1783	S1	2.63409961685824	0	Mesenchymal cells
S1_AGGGTTTGTCACAGAG-1	9777	2398	S1	7.5994681395111	2	Acinar cells
S1_AGGGTTTGTGTCCCTT-1	9028	3186	S1	11.8630926007975	0	Mesenchymal cells
S1_AGGGTTTGTGTTCAGT-1	6256	1896	S1	1.34271099744246	0	Mesenchymal cells
S1_AGGGTTTGTTAGTCGT-1	11087	2923	S1	3.16586993776495	0	Mesenchymal cells
S1_AGGGTTTTCGTAGTGT-1	6060	2413	S1	4.93399339933993	0	Mesenchymal cells
S1_AGGGTTTTCTAGGCCG-1	7450	2203	S1	3.06040268456376	0	Mesenchymal cells
S1_AGGGTTTTCTCGAACA-1	3070	1322	S1	6.57980456026059	1	Mesenchymal cells
S1_AGGTAGGAGCAAGCCA-1	6036	2650	S1	3.82703777335984	0	Mesenchymal cells
S1_AGGTAGGAGGTTCATC-1	2754	1108	S1	8.71459694989107	1	Mesenchymal cells
S1_AACAGGGAGCCATTGT-1	10753	2729	S1	2.12963824049103	0	Mesenchymal cells
S1_AGGTAGGCACTCACTC-1	11508	3151	S1	4.13625304136253	0	Mesenchymal cells
S1_AGGTAGGCATCCGCGA-1	13244	3418	S1	8.61522198731501	2	Acinar cells
S1_AGGTAGGGTCAGATTC-1	7777	2224	S1	3.13745660280314	0	Mesenchymal cells
S1_AGGTAGGGTCTCGGAC-1	6880	2126	S1	6.94767441860465	4	Immune cells
S1_AGGTAGGGTTGTACGT-1	11558	2712	S1	8.17615504412528	2	Acinar cells
S1_AGGTAGGTCGAACCAT-1	8703	2514	S1	5.69918418935999	2	Acinar cells
S1_AGGTAGGTCGAGAATA-1	7746	2476	S1	5.57707203718048	2	Acinar cells
S1_AGGTAGGTCGTAGGAG-1	23897	4697	S1	7.72481901493911	2	Acinar cells
S1_AGGTAGGTCGTCTCAC-1	4615	1731	S1	5.43878656554713	4	Immune cells
S1_AGGTCATAGCGTCGAA-1	5847	1967	S1	6.29382589362066	4	Immune cells
S1_AACAGGGAGGTGCGAT-1	4226	1631	S1	2.2479886417416	1	Mesenchymal cells
S1_AGGTCATCAGCTTTGA-1	20583	3806	S1	3.88184424039256	2	Acinar cells
S1_AGGTCATCAGGGTCTC-1	8965	3011	S1	15.2704963747909	3	Endocrine cells
S1_AGGTCATCATCATTTC-1	2224	1210	S1	5.6205035971223	10	Schwann cells
S1_AGGTCATGTAGGTTTC-1	4677	2138	S1	4.76801368398546	0	Mesenchymal cells
S1_AGGTCATGTGAACTAA-1	822	496	S1	18.3698296836983	1	Mesenchymal cells
S1_AGGTCATGTGTCATGT-1	3376	1622	S1	5.03554502369668	0	Mesenchymal cells
S1_AGGTCATTCGAGAATA-1	19231	3548	S1	3.52555769330768	2	Acinar cells
S1_AGGTCATTCGATTCCC-1	3577	1428	S1	3.41067934022924	1	Mesenchymal cells
S1_AGGTCATTCGGCTTGG-1	9561	2982	S1	1.58979186277586	0	Mesenchymal cells
S1_AGGTCATTCTCCGATC-1	4451	1918	S1	4.38103796899573	0	Mesenchymal cells
S1_AACAGGGCAAGACAAT-1	5844	2391	S1	10.8487337440109	4	Immune cells
S1_AGGTCTAAGGTAATCA-1	5702	2072	S1	4.84040687478078	0	Mesenchymal cells
S1_AGGTCTACACGTAACT-1	19259	4507	S1	3.7073575990446	0	Mesenchymal cells
S1_AGGTCTACAGCGCGTT-1	9323	2875	S1	3.4752761986485	0	Mesenchymal cells
S1_AGGTCTACAGGACAGT-1	10337	2652	S1	3.26980748766567	0	Mesenchymal cells
S1_AGGTCTACATATCTCT-1	4646	1996	S1	5.01506672406371	0	Mesenchymal cells
S1_AGGTCTAGTCTACAAC-1	1243	653	S1	11.3435237329043	1	Mesenchymal cells
S1_AGGTCTAGTGATGTAA-1	4086	1674	S1	3.47528144884973	10	Schwann cells
S1_AGGTCTATCACGATCA-1	5811	1282	S1	1.87575288246429	8	Erythroblasts
S1_AGGTCTATCGAAACAA-1	1005	615	S1	9.75124378109453	1	Mesenchymal cells
S1_AACAGGGGTATCCCAA-1	16098	3720	S1	4.52230090694496	2	Acinar cells
S1_AGGTCTATCTTTGATC-1	3328	1698	S1	3.36538461538462	0	Mesenchymal cells
S1_AGGTGTTAGACATAAC-1	5224	2167	S1	2.73736600306279	10	Schwann cells
S1_AGGTGTTAGTTAGAAC-1	2836	949	S1	0.564174894217207	8	Erythroblasts
S1_AGGTGTTCACAAATAG-1	4405	1859	S1	10.6923950056754	7	Immune cells
S1_AGGTGTTCACAATTCG-1	3205	1051	S1	8.45553822152886	6	Endothelial cells
S1_AGGTGTTCAGCACACC-1	10555	2842	S1	1.94220748460445	0	Mesenchymal cells
S1_AGGTGTTGTGTATACC-1	21681	4137	S1	3.2885936995526	2	Acinar cells
S1_AGGTGTTGTTCAGCGC-1	6060	1806	S1	1.65016501650165	1	Mesenchymal cells
S1_AGGTGTTGTTTGTTGG-1	12337	2933	S1	1.92105049850045	0	Mesenchymal cells
S1_AGGTGTTTCCTCACGT-1	4471	1916	S1	2.34846790427197	0	Mesenchymal cells
S1_AACAGGGGTTCTTGCC-1	564	280	S1	33.5106382978723	6	Endothelial cells
S1_AGGTGTTTCTTCTGGC-1	7081	2347	S1	4.02485524643412	0	Mesenchymal cells
S1_AGGTGTTTCTTTCAGT-1	7239	2741	S1	3.72979693327808	0	Mesenchymal cells
S1_AGGTTACAGATAGCAT-1	20629	3444	S1	4.49852149886083	2	Acinar cells
S1_AGGTTACAGCACGTCC-1	4655	1474	S1	8.8077336197637	5	Immune cells
S1_AGGTTACAGCTCCACG-1	6924	2401	S1	2.10860774119006	0	Mesenchymal cells
S1_AGGTTACAGTCCCGGT-1	5670	1736	S1	3.10405643738977	0	Mesenchymal cells
S1_AGGTTACCAAATTGGA-1	11030	3401	S1	2.36627379873073	0	Mesenchymal cells
S1_AGGTTACGTACGATCT-1	8623	2658	S1	2.76006030383857	0	Mesenchymal cells
S1_AGGTTACGTCGCACAC-1	2930	1497	S1	5.73378839590444	1	Mesenchymal cells
S1_AGGTTACGTGATGTAA-1	12199	3234	S1	7.79572096073449	4	Immune cells
S1_AACAGGGTCAAGCCTA-1	17893	3734	S1	4.06863019057732	2	Acinar cells
S1_AGGTTACTCTGATGGT-1	2955	1352	S1	4.33164128595601	1	Mesenchymal cells
S1_AGGTTACTCTGCTGAA-1	631	441	S1	15.689381933439	1	Mesenchymal cells
S1_AGGTTGTAGGCGAACT-1	690	460	S1	2.17391304347826	10	Schwann cells
S1_AGGTTGTAGTCTAGCT-1	6335	2097	S1	2.52565114443567	1	Mesenchymal cells
S1_AGGTTGTCAAGCACCC-1	10932	2981	S1	4.31759970728138	2	Acinar cells
S1_AGGTTGTCACGACCTG-1	20446	3721	S1	3.2524699207669	2	Acinar cells
S1_AGGTTGTCACTCTGCT-1	3288	1535	S1	4.50121654501217	0	Mesenchymal cells
S1_AGGTTGTGTGTCCGTG-1	10472	1798	S1	5.59587471352177	2	Acinar cells
S1_AGGTTGTGTTCAAGGG-1	3284	1328	S1	7.8258221680877	1	Mesenchymal cells
S1_AGGTTGTTCACCGCTT-1	10481	3308	S1	1.85096841904398	0	Mesenchymal cells
S1_AACAGGGTCTAATTCC-1	10518	3076	S1	2.42441528807758	0	Mesenchymal cells
S1_AGGTTGTTCACGGTCG-1	16566	3545	S1	5.16720994808644	2	Acinar cells
S1_AGGTTGTTCGCGGACT-1	3909	1513	S1	3.6326426195958	1	Mesenchymal cells
S1_AGGTTGTTCGGCGATC-1	2660	1263	S1	4.28571428571429	4	Immune cells
S1_AGTAACCAGCGTTAGG-1	9904	2611	S1	1.67609046849758	0	Mesenchymal cells
S1_AGTAACCAGTTTGTCG-1	2642	1117	S1	5.07191521574565	1	Mesenchymal cells
S1_AGTAACCTCGAATGCT-1	8128	2801	S1	2.28838582677165	0	Mesenchymal cells
S1_AGTAACCTCTAGAACC-1	662	478	S1	4.98489425981873	6	Endothelial cells
S1_AGTACCAAGGCAGGGA-1	6746	2336	S1	2.71271864808776	0	Mesenchymal cells
S1_AGTACCAAGTATGAAC-1	7648	2710	S1	4.90324267782427	1	Mesenchymal cells
S1_AACAGGGTCTGTTGGA-1	6680	2447	S1	4.3562874251497	0	Mesenchymal cells
S1_AGTACCAAGTCTAGAA-1	4443	1503	S1	1.35043889264011	1	Mesenchymal cells
S1_AGTACCACAGGTATGG-1	14489	3782	S1	2.60197391124301	0	Mesenchymal cells
S1_AGTACCAGTGGGCTCT-1	19947	5192	S1	3.79004361558129	0	Mesenchymal cells
S1_AGTACCATCATTTGCT-1	10097	3439	S1	3.65455085669011	2	Acinar cells
S1_AGTACCATCCGTATAG-1	5490	1789	S1	3.6247723132969	1	Mesenchymal cells
S1_AGTACCATCGCCAGAC-1	8539	3547	S1	6.99145098957723	10	Schwann cells
S1_AGTACCATCTCCTGAC-1	12015	2954	S1	3.55389096962131	2	Acinar cells
S1_AGTACTGCACTACTTT-1	2019	1217	S1	7.62753838533928	6	Endothelial cells
S1_AGTACTGCAGTAGAGC-1	706	396	S1	22.8045325779037	6	Endothelial cells
S1_AGTACTGGTCAGCTTA-1	5116	1518	S1	3.98749022673964	1	Mesenchymal cells
S1_AAACGCTAGACGCTCC-1	2826	1369	S1	4.63552724699221	5	Immune cells
S1_AACCAACCAGGATGAC-1	17254	4459	S1	2.85730845021444	0	Mesenchymal cells
S1_AGTACTGGTTTACGTG-1	3632	1110	S1	5.86453744493392	1	Mesenchymal cells
S1_AGTACTGTCAGTGTCA-1	2567	1247	S1	2.53213868328788	1	Mesenchymal cells
S1_AGTACTGTCATCACAG-1	2504	1138	S1	4.43290734824281	1	Mesenchymal cells
S1_AGTACTGTCCAAGCCG-1	10285	3329	S1	4.48225571220224	0	Mesenchymal cells
S1_AGTACTGTCCCGTGTT-1	744	360	S1	27.1505376344086	6	Endothelial cells
S1_AGTACTGTCGCTAAAC-1	1538	798	S1	15.2795838751626	1	Mesenchymal cells
S1_AGTACTGTCTAGAACC-1	10864	2727	S1	1.51877761413844	0	Mesenchymal cells
S1_AGTAGCTGTGTGGACA-1	12925	3413	S1	5.53191489361702	4	Immune cells
S1_AGTAGCTTCTGCCTCA-1	1704	880	S1	15.7276995305164	1	Mesenchymal cells
S1_AGTAGTCAGCACGGAT-1	8410	2239	S1	3.63852556480381	0	Mesenchymal cells
S1_AACCAACCATGACTCA-1	11273	2818	S1	3.25556639758715	0	Mesenchymal cells
S1_AGTAGTCAGTTGCTCA-1	5786	1615	S1	3.80228136882129	2	Acinar cells
S1_AGTAGTCCACCCTAAA-1	6093	2151	S1	7.13934022648941	7	Immune cells
S1_AGTAGTCCACTGTGTA-1	6643	1900	S1	3.62787897034472	2	Acinar cells
S1_AGTAGTCCAGCGACAA-1	2575	1130	S1	13.0485436893204	1	Mesenchymal cells
S1_AGTAGTCGTCCTTTGC-1	12870	3655	S1	1.63170163170163	0	Mesenchymal cells
S1_AGTAGTCGTCGGCACT-1	4807	2073	S1	3.45329727480757	1	Mesenchymal cells
S1_AGTAGTCGTGTATTGC-1	4346	1857	S1	2.64611136677405	0	Mesenchymal cells
S1_AGTAGTCGTTACTCAG-1	996	384	S1	32.1285140562249	3	Endocrine cells
S1_AGTCAACCAAAGCTAA-1	8634	2779	S1	2.89552930275654	0	Mesenchymal cells
S1_AACCAACCATGGCTAT-1	1080	643	S1	3.61111111111111	1	Mesenchymal cells
S1_AGTCAACGTAAGGTCG-1	1561	698	S1	6.02178090967329	1	Mesenchymal cells
S1_AGTCAACGTAGGACTG-1	12304	3496	S1	1.63361508452536	0	Mesenchymal cells
S1_AGTCAACGTGTCCGGT-1	9959	3214	S1	5.41218997891355	7	Immune cells
S1_AGTCAACGTTAAGTCC-1	7727	2595	S1	4.74957939691989	2	Acinar cells
S1_AGTCAACGTTGCTCCT-1	8241	2931	S1	2.28127654410872	0	Mesenchymal cells
S1_AGTCAACTCCATTTAC-1	5538	2028	S1	3.34055615745757	1	Mesenchymal cells
S1_AGTCACAAGTACTGTC-1	565	242	S1	51.6814159292035	0	Mesenchymal cells
S1_AGTCACAAGTGTTGTC-1	14424	3257	S1	4.5687742651137	2	Acinar cells
S1_AGTCACAAGTTCGGTT-1	5465	1675	S1	1.2259835315645	1	Mesenchymal cells
S1_AGTCACACAAATGAGT-1	8794	1932	S1	6.87969069820332	2	Acinar cells
S1_AACCAACGTCATGGCC-1	7049	2434	S1	10.3844516952759	3	Endocrine cells
S1_AGTCACACACAATGCT-1	1622	893	S1	5.42540073982737	1	Mesenchymal cells
S1_AGTCACACATGAATCC-1	2835	1306	S1	3.20987654320988	1	Mesenchymal cells
S1_AGTCACAGTAGAATAC-1	11111	3438	S1	4.4550445504455	0	Mesenchymal cells
S1_AGTCACAGTTTGAAAG-1	5123	2538	S1	10.3259808705836	3	Endocrine cells
S1_AGTCACATCCGGTAGC-1	11294	2451	S1	4.50681777935187	2	Acinar cells
S1_AGTCATGAGGAACATT-1	8204	2234	S1	2.45002437835202	0	Mesenchymal cells
S1_AGTCATGGTATGTCCA-1	5588	2045	S1	6.40658554044381	7	Immune cells
S1_AGTCATGGTCGACTTA-1	3985	1744	S1	3.61355081555834	1	Mesenchymal cells
S1_AGTCATGTCAAATGCC-1	2841	1376	S1	4.75184794086589	1	Mesenchymal cells
S1_AGTCATGTCAGGACGA-1	6426	1790	S1	7.90538437597261	4	Immune cells
S1_AACCAACGTCCAGCAC-1	5357	1318	S1	18.6671644577189	2	Acinar cells
S1_AGTCATGTCTAGCAAC-1	8861	2864	S1	3.00191851935447	0	Mesenchymal cells
S1_AGTCATGTCTCTCTTC-1	2890	1586	S1	4.18685121107267	10	Schwann cells
S1_AGTCTCCAGATGTTGA-1	8378	2226	S1	11.064693244211	4	Immune cells
S1_AGTCTCCCAACATACC-1	8129	2864	S1	5.32660843892238	0	Mesenchymal cells
S1_AGTCTCCCAGGCTATT-1	11758	2938	S1	3.94624936213642	2	Acinar cells
S1_AGTCTCCGTCACTAGT-1	2081	1172	S1	7.01585776069197	1	Mesenchymal cells
S1_AGTCTCCGTCATCGGC-1	2916	1164	S1	7.81893004115226	1	Mesenchymal cells
S1_AGTCTCCTCCATCACC-1	10428	3343	S1	3.1837360951285	0	Mesenchymal cells
S1_AGTCTCCTCGAACACT-1	566	345	S1	18.5512367491166	6	Endothelial cells
S1_AGTGACTAGCCTTTGA-1	7574	2485	S1	3.40639028254555	2	Acinar cells
S1_AACCAACTCGAAATCC-1	2311	1054	S1	7.09649502379922	1	Mesenchymal cells
S1_AGTGACTCAAATACAG-1	13847	3481	S1	4.05141907994511	2	Acinar cells
S1_AGTGACTCAGTATTCG-1	9170	2540	S1	5.82333696837514	2	Acinar cells
S1_AGTGACTCATTCGGGC-1	7065	2432	S1	5.33616418966737	0	Mesenchymal cells
S1_AGTGACTGTGTGGACA-1	10207	2646	S1	1.94964240227295	1	Mesenchymal cells
S1_AGTGACTTCCCATTTA-1	6708	2457	S1	6.27608825283244	0	Mesenchymal cells
S1_AGTGACTTCCTCTCGA-1	9428	3157	S1	13.0462452269835	3	Endocrine cells
S1_AGTGACTTCTCGGTAA-1	12192	3400	S1	2.87073490813648	0	Mesenchymal cells
S1_AGTGACTTCTTTCTAG-1	7401	3045	S1	3.95892446966626	10	Schwann cells
S1_AGTGATCAGACGACTG-1	9200	2410	S1	3.92391304347826	0	Mesenchymal cells
S1_AGTGATCAGAGTTGTA-1	6285	2553	S1	3.29355608591885	0	Mesenchymal cells
S1_AACCACAAGTAGTCAA-1	10368	2934	S1	1.37924382716049	0	Mesenchymal cells
S1_AGTGATCCAGTGTATC-1	8401	3107	S1	2.3330555886204	0	Mesenchymal cells
S1_AGTGATCGTAAGTCAA-1	5810	1851	S1	3.75215146299484	1	Mesenchymal cells
S1_AGTGATCGTAGCTGAG-1	5268	2127	S1	15.9832953682612	3	Endocrine cells
S1_AGTGATCGTCAACCAT-1	19783	4299	S1	4.91836425213567	2	Acinar cells
S1_AGTGCCGAGACTCTAC-1	4478	2093	S1	3.21572130415364	0	Mesenchymal cells
S1_AGTGCCGAGATTGGGC-1	8023	2587	S1	6.95500436245793	4	Immune cells
S1_AGTGCCGAGCCGATTT-1	2206	1044	S1	5.93834995466908	1	Mesenchymal cells
S1_AGTGCCGAGGCAGCTA-1	7603	2678	S1	4.12994870445877	0	Mesenchymal cells
S1_AGTGCCGAGTTGGCTT-1	10855	2875	S1	3.9705204974666	2	Acinar cells
S1_AACCACACACTTCATT-1	2500	1014	S1	3.32	1	Mesenchymal cells
S1_AGTGCCGCAAGAGATT-1	2743	1394	S1	2.8436018957346	10	Schwann cells
S1_AGTGCCGCATGACAGG-1	6726	2488	S1	3.50877192982456	0	Mesenchymal cells
S1_AGTGCCGGTACTCCCT-1	9664	3260	S1	2.9283940397351	0	Mesenchymal cells
S1_AGTGCCGGTCTCAGAT-1	8820	2503	S1	4.6031746031746	2	Acinar cells
S1_AGTGCCGTCGGACAAG-1	22352	4010	S1	3.26145311381532	2	Acinar cells
S1_AGTGTTGAGAAGGCTC-1	545	351	S1	17.2477064220184	1	Mesenchymal cells
S1_AGTGTTGAGTTTAGGA-1	4596	1771	S1	2.65448215839861	1	Mesenchymal cells
S1_AGTGTTGCACCGTGGT-1	5009	2030	S1	4.05270513076462	0	Mesenchymal cells
S1_AGTGTTGGTACAAGCG-1	5944	2261	S1	4.20592193808883	0	Mesenchymal cells
S1_AGTGTTGGTCGCACGT-1	4861	1879	S1	7.54988685455668	7	Immune cells
S1_AACCACATCCCTCATG-1	14549	3451	S1	4.11712145164616	2	Acinar cells
S1_AGTTAGCAGCTAGAAT-1	5312	1952	S1	21.0843373493976	1	Mesenchymal cells
S1_AGTTAGCAGGTTCATC-1	9773	2887	S1	3.06968177632252	0	Mesenchymal cells
S1_AGTTAGCAGTTTGCTG-1	3210	1497	S1	3.2398753894081	1	Mesenchymal cells
S1_AGTTAGCCAACGACAG-1	6916	2604	S1	3.67264314632736	1	Mesenchymal cells
S1_AGTTAGCCACACCGCA-1	12232	2942	S1	3.76062786134729	2	Acinar cells
S1_AGTTAGCCAGCTTTGA-1	9013	3225	S1	8.39897925219128	3	Endocrine cells
S1_AGTTAGCGTTTCCAAG-1	4978	2298	S1	4.15829650462033	0	Mesenchymal cells
S1_AGTTAGCTCAACTTTC-1	1221	791	S1	4.42260442260442	1	Mesenchymal cells
S1_AGTTAGCTCGGTTCAA-1	1675	890	S1	6.62686567164179	6	Endothelial cells
S1_AGTTAGCTCGTGGGTC-1	9345	1810	S1	5.75708935259497	2	Acinar cells
S1_AACCACATCCTAACAG-1	6734	2291	S1	2.46510246510247	1	Mesenchymal cells
S1_AGTTCCCAGAATAGTC-1	9758	3172	S1	7.29657716745235	4	Immune cells
S1_AGTTCCCAGACAACTA-1	9669	3040	S1	4.00248215947875	0	Mesenchymal cells
S1_AGTTCCCAGAGTCACG-1	6414	2050	S1	1.60586217648893	0	Mesenchymal cells
S1_AGTTCCCAGCACTAGG-1	16215	3745	S1	4.40333024976873	0	Mesenchymal cells
S1_AGTTCCCAGCCGCTTG-1	3683	1514	S1	4.42573988596253	0	Mesenchymal cells
S1_AGTTCCCAGCTAATGA-1	7734	2570	S1	3.72381691233514	0	Mesenchymal cells
S1_AGTTCCCAGCTACTGT-1	816	531	S1	16.5441176470588	1	Mesenchymal cells
S1_AGTTCCCCAACCGCTG-1	9281	2938	S1	2.32733541644219	0	Mesenchymal cells
S1_AGTTCCCCACATAGCT-1	13813	3379	S1	4.79982625063346	2	Acinar cells
S1_AGTTCCCGTAGGTACG-1	3129	1114	S1	5.78459571748162	1	Mesenchymal cells
S1_AAACGCTAGTACTCGT-1	6131	2294	S1	3.60463219703148	1	Mesenchymal cells
S1_AACCACATCGATACTG-1	2840	1495	S1	3.48591549295775	1	Mesenchymal cells
S1_AGTTCCCTCAAGGCTT-1	6862	2072	S1	3.70154473914311	0	Mesenchymal cells
S1_AGTTCCCTCGAGCCTG-1	12349	3279	S1	5.47412745971334	4	Immune cells
S1_AGTTCGAAGAGGCGTT-1	5970	2477	S1	4.48911222780569	0	Mesenchymal cells
S1_AGTTCGAAGCACAAAT-1	4670	1041	S1	3.66167023554604	1	Mesenchymal cells
S1_AGTTCGACAGTTCCAA-1	7122	2237	S1	8.24206683515866	4	Immune cells
S1_AGTTCGACATAGCTGT-1	16983	4020	S1	4.59871636342225	2	Acinar cells
S1_AGTTCGATCGTTAGAC-1	15379	2971	S1	3.7843812991742	2	Acinar cells
S1_ATACCGAAGCTGAGTG-1	7732	2759	S1	7.91515778582514	3	Endocrine cells
S1_AACCACATCGTTCTAT-1	17177	4344	S1	3.00401699947604	0	Mesenchymal cells
S1_ATACCGAAGGACAGCT-1	2652	1099	S1	5.7315233785822	1	Mesenchymal cells
S1_ATACCGACAATGTCTG-1	3130	1366	S1	7.73162939297125	1	Mesenchymal cells
S1_ATACCGAGTAGGTCAG-1	7619	2493	S1	7.66504790654942	0	Mesenchymal cells
S1_ATACCGATCCTTATGT-1	3412	1572	S1	4.24970691676436	0	Mesenchymal cells
S1_ATACCGATCTATGTGG-1	14169	3354	S1	1.85616486696309	0	Mesenchymal cells
S1_ATACCGATCTCAAAGC-1	6258	2400	S1	3.72323426014701	0	Mesenchymal cells
S1_ATACCTTAGCACCGTC-1	34140	5406	S1	2.23491505565319	6	Endothelial cells
S1_ATACCTTAGCATATGA-1	3310	1465	S1	25.226586102719	3	Endocrine cells
S1_ATACCTTAGTCAATCC-1	7293	2065	S1	4.86768133826957	2	Acinar cells
S1_ATACCTTCACCCTATC-1	11288	3308	S1	2.93231750531538	0	Mesenchymal cells
S1_AACCATGAGCCTCATA-1	1369	532	S1	51.1322132943755	0	Mesenchymal cells
S1_ATACCTTCACCGTGCA-1	11415	1055	S1	6.508979413053	2	Acinar cells
S1_ATACCTTTCAAGAATG-1	5197	1499	S1	5.48393303829132	1	Mesenchymal cells
S1_ATACCTTTCCATCACC-1	551	423	S1	1.4519056261343	2	Acinar cells
S1_ATACCTTTCCTCTAAT-1	1725	872	S1	10.3768115942029	0	Mesenchymal cells
S1_ATACCTTTCTTGTTAC-1	2996	1277	S1	8.81174899866489	1	Mesenchymal cells
S1_ATACTTCAGAAGTCCG-1	10975	2732	S1	6.50569476082005	2	Acinar cells
S1_ATACTTCAGCCGAACA-1	12099	2126	S1	0.851310025621952	8	Erythroblasts
S1_ATACTTCAGTCGAGGT-1	8240	2817	S1	3.05825242718447	10	Schwann cells
S1_ATACTTCAGTCTAGCT-1	2918	1285	S1	9.69842357779301	0	Mesenchymal cells
S1_ATACTTCCAGACACCC-1	6555	2429	S1	2.68497330282227	0	Mesenchymal cells
S1_AACCATGCAACACACT-1	6388	2172	S1	5.65122103944897	0	Mesenchymal cells
S1_ATACTTCGTGTGTGTT-1	5185	2010	S1	9.18032786885246	4	Immune cells
S1_ATACTTCTCTCCGAAA-1	3993	1682	S1	7.5381918357125	0	Mesenchymal cells
S1_ATAGACCAGAGCGACT-1	12875	3766	S1	5.45242718446602	0	Mesenchymal cells
S1_ATAGACCCAGGGAATC-1	1026	558	S1	12.6705653021442	1	Mesenchymal cells
S1_ATAGACCGTACCTTCC-1	6453	2324	S1	2.77390361072369	1	Mesenchymal cells
S1_ATAGACCGTCATCCGG-1	10917	2558	S1	5.49601538884309	2	Acinar cells
S1_ATAGACCGTCCAGAAG-1	5673	2167	S1	3.19055173629473	0	Mesenchymal cells
S1_ATAGACCGTCCGCAGT-1	11929	2249	S1	6.45485790929667	2	Acinar cells
S1_ATAGACCTCAGCCTCT-1	11168	3729	S1	2.92800859598854	1	Mesenchymal cells
S1_ATAGACCTCAGGTAAA-1	2948	1106	S1	5.05427408412483	1	Mesenchymal cells
S1_AACCATGCAGGTAGTG-1	7592	2393	S1	1.30400421496312	0	Mesenchymal cells
S1_ATAGACCTCCATACTT-1	3128	1097	S1	5.59462915601023	1	Mesenchymal cells
S1_ATAGACCTCGCAATTG-1	2376	1139	S1	3.82996632996633	10	Schwann cells
S1_ATAGACCTCTAAGAAG-1	5762	2332	S1	3.57514751822284	0	Mesenchymal cells
S1_ATAGACCTCTCTTAAC-1	6796	2447	S1	4.53207769276045	7	Immune cells
S1_ATAGAGAAGGGTAGCT-1	35545	5917	S1	2.64453509635673	2	Acinar cells
S1_ATAGAGAGTAACCCGC-1	5877	1883	S1	2.53530712948783	1	Mesenchymal cells
S1_ATAGAGAGTAGAGACC-1	18287	4493	S1	5.17307376825067	0	Mesenchymal cells
S1_ATAGAGAGTGCCTAAT-1	12046	3205	S1	4.30018263323925	2	Acinar cells
S1_ATAGAGATCGTCTACC-1	12210	3178	S1	3.13677313677314	0	Mesenchymal cells
S1_ATAGAGATCTACGGGC-1	8228	2767	S1	2.47933884297521	0	Mesenchymal cells
S1_AACCATGGTAACATAG-1	5218	2071	S1	3.39210425450364	1	Mesenchymal cells
S1_ATAGGCTAGCGCACAA-1	9221	2589	S1	7.09250623576619	2	Acinar cells
S1_ATAGGCTAGCTGACTT-1	8515	2961	S1	7.82149148561362	3	Endocrine cells
S1_ATAGGCTAGTATAGGT-1	627	332	S1	26.9537480063796	6	Endothelial cells
S1_ATAGGCTCAGCCCACA-1	12678	3450	S1	4.43287584792554	2	Acinar cells
S1_ATAGGCTGTATGCGTT-1	828	441	S1	34.1787439613527	6	Endothelial cells
S1_ATAGGCTGTCCGAAAG-1	23833	4808	S1	3.44060756094491	2	Acinar cells
S1_ATAGGCTTCGCGTCGA-1	4754	1513	S1	1.03071098022718	0	Mesenchymal cells
S1_ATAGGCTTCGTTTACT-1	6884	2649	S1	2.62928529924463	0	Mesenchymal cells
S1_ATAGGCTTCTCCGAGG-1	9584	3433	S1	6.53171953255426	3	Endocrine cells
S1_ATAGGCTTCTTCACGC-1	5162	1370	S1	2.98333979077877	1	Mesenchymal cells
S1_AACCATGGTCAAAGTA-1	15334	3365	S1	2.11295161079953	0	Mesenchymal cells
S1_ATATCCTAGGTGCTTT-1	16036	2998	S1	4.19680718383637	2	Acinar cells
S1_ATATCCTCAATTGCCA-1	3974	1926	S1	2.18922999496729	1	Mesenchymal cells
S1_ATATCCTCAGAGCGTA-1	2554	1298	S1	4.15035238841034	1	Mesenchymal cells
S1_ATATCCTCAGCTTCCT-1	7109	2179	S1	1.9412012941342	1	Mesenchymal cells
S1_ATATCCTCAGGTTTAC-1	12878	3399	S1	5.27255785059792	2	Acinar cells
S1_ATATCCTCAGTCAGCC-1	5476	2165	S1	6.99415631848064	7	Immune cells
S1_ATATCCTGTCTACATG-1	5256	1865	S1	4.07153729071537	1	Mesenchymal cells
S1_ATATCCTGTGAATTAG-1	6473	2760	S1	12.1118492198362	9	Ductal cells
S1_ATATCCTTCAGCATTG-1	5064	2054	S1	3.08056872037915	6	Endothelial cells
S1_AACCATGGTTAACCTG-1	11977	3126	S1	2.37956082491442	0	Mesenchymal cells
S1_ATATCCTTCTGTCGCT-1	18011	4335	S1	3.44234079173838	0	Mesenchymal cells
S1_ATATCCTTCTTTGATC-1	944	659	S1	3.49576271186441	2	Acinar cells
S1_ATCACAGAGATGCCGA-1	3523	1568	S1	2.2140221402214	0	Mesenchymal cells
S1_ATCACAGAGCCTCAGC-1	13715	3567	S1	2.43528982865476	0	Mesenchymal cells
S1_ATCACAGAGGAGCAAA-1	8878	2806	S1	7.95224149583239	5	Immune cells
S1_ATCACAGAGTTGAAGT-1	15196	3530	S1	2.62569097130824	0	Mesenchymal cells
S1_ATCACAGCAAGAGTAT-1	9132	2540	S1	7.15067893123084	2	Acinar cells
S1_ATCACAGCAGAATCGG-1	7933	2861	S1	2.16815832598008	0	Mesenchymal cells
S1_ATCACAGCAGGACAGT-1	18679	3480	S1	7.48969430911719	2	Acinar cells
S1_ATCACAGGTATCGCTA-1	4401	2046	S1	10.1567825494206	10	Schwann cells
S1_AACCATGTCATCTCTA-1	7401	2127	S1	2.52668558302932	0	Mesenchymal cells
S1_ATCACAGTCACCGGGT-1	8604	2911	S1	1.77824267782427	0	Mesenchymal cells
S1_ATCACAGTCAGGCGAA-1	11953	3124	S1	2.17518614573747	0	Mesenchymal cells
S1_ATCACAGTCATTGGTG-1	2139	988	S1	9.67741935483871	1	Mesenchymal cells
S1_ATCACGAAGACCTCAT-1	7907	2933	S1	2.42822815227014	1	Mesenchymal cells
S1_ATCACGACACCGGTCA-1	3174	1526	S1	4.09577819785759	1	Mesenchymal cells
S1_ATCACGACATAATCCG-1	3848	1380	S1	3.32640332640333	1	Mesenchymal cells
S1_ATCACGACATACCGTA-1	5717	2197	S1	3.27094630050726	1	Mesenchymal cells
S1_ATCACGATCATGGCCG-1	1746	812	S1	4.86827033218786	1	Mesenchymal cells
S1_ATCACTTAGACGAGCT-1	4287	1792	S1	6.29811056682995	0	Mesenchymal cells
S1_ATCACTTAGGTTAGTA-1	7347	2133	S1	3.03525248400708	2	Acinar cells
S1_AACCATGTCTTTCGAT-1	6418	1837	S1	3.77064506076659	2	Acinar cells
S1_ATCACTTCACAATGAA-1	8726	3069	S1	2.93376117350447	0	Mesenchymal cells
S1_ATCACTTCACACGGAA-1	5985	2250	S1	16.0902255639098	3	Endocrine cells
S1_ATCACTTCACTGGACC-1	6294	2263	S1	3.54305687956784	4	Immune cells
S1_ATCACTTCATCGTGGC-1	6113	2849	S1	7.6394568951415	3	Endocrine cells
S1_ATCACTTGTGCCTGAC-1	14346	3545	S1	2.11208699289	0	Mesenchymal cells
S1_ATCACTTGTGCGGCTT-1	2263	1141	S1	6.31904551480336	7	Immune cells
S1_ATCACTTTCCCTCTTT-1	6344	2321	S1	2.97919293820933	0	Mesenchymal cells
S1_ATCACTTTCTTGGCTC-1	7532	2753	S1	1.87201274561869	0	Mesenchymal cells
S1_ATCAGGTAGCACTCGC-1	7495	2539	S1	2.41494329553035	0	Mesenchymal cells
S1_ATCAGGTAGCCGTAAG-1	14458	3433	S1	9.06764421081754	4	Immune cells
S1_AAACGCTAGTAGCCAG-1	3606	1698	S1	3.27232390460344	1	Mesenchymal cells
S1_AACCCAAAGGATATGT-1	8415	2116	S1	5.02673796791444	2	Acinar cells
S1_ATCAGGTAGGGAGGTG-1	8810	2995	S1	4.98297389330306	2	Acinar cells
S1_ATCAGGTAGTATGAAC-1	20553	4300	S1	3.55665839536807	2	Acinar cells
S1_ATCAGGTCACCGCTGA-1	4923	2447	S1	4.12350192971765	0	Mesenchymal cells
S1_ATCAGGTCAGTGAGCA-1	5353	2168	S1	3.77358490566038	0	Mesenchymal cells
S1_ATCAGGTCATATCTGG-1	7887	2766	S1	3.52478762520603	0	Mesenchymal cells
S1_ATCAGGTCATCCGGTG-1	5193	1799	S1	5.95031773541306	7	Immune cells
S1_ATCAGGTGTACAGTTC-1	8795	2628	S1	2.92211483797612	0	Mesenchymal cells
S1_ATCAGGTGTGTCCGTG-1	3100	1529	S1	3.80645161290323	1	Mesenchymal cells
S1_ATCAGGTGTTCCACGG-1	8537	3177	S1	5.03689820780134	3	Endocrine cells
S1_AACCCAACAAGGGTCA-1	6057	1778	S1	2.55902261845798	1	Mesenchymal cells
S1_ATCAGGTTCAATCTTC-1	3555	1718	S1	3.57243319268636	1	Mesenchymal cells
S1_ATCAGGTTCGGTCTAA-1	6910	2078	S1	2.61939218523878	0	Mesenchymal cells
S1_ATCATTCAGACTCCGC-1	7280	552	S1	0.508241758241758	8	Erythroblasts
S1_ATCATTCAGAGAGGTA-1	4546	1375	S1	6.99516058073031	1	Mesenchymal cells
S1_ATCATTCAGCCTCTCT-1	4768	2163	S1	1.8246644295302	1	Mesenchymal cells
S1_ATCATTCAGCGTGTTT-1	3191	1419	S1	1.6922594797869	1	Mesenchymal cells
S1_ATCATTCAGGACTATA-1	10989	3115	S1	2.31140231140231	0	Mesenchymal cells
S1_ATCATTCAGGATTTAG-1	5894	2027	S1	6.85442823210044	3	Endocrine cells
S1_ATCATTCAGTTAACGA-1	2719	1541	S1	2.53769768297168	10	Schwann cells
S1_ATCATTCCAATTCTCT-1	5855	2083	S1	3.36464560204953	0	Mesenchymal cells
S1_AACCCAACACTTGTCC-1	6690	2444	S1	2.61584454409567	0	Mesenchymal cells
S1_ATCATTCTCATGAGGG-1	3283	1582	S1	2.95461468169357	10	Schwann cells
S1_ATCATTCTCGGACTTA-1	6801	2465	S1	2.97015144831642	0	Mesenchymal cells
S1_ATCCACCAGCGGTATG-1	21976	4083	S1	4.71423370950127	2	Acinar cells
S1_ATCCACCAGTGTTCCA-1	1486	902	S1	8.14266487213997	7	Immune cells
S1_ATCCACCCAGCTACCG-1	8017	2774	S1	2.46975177747287	0	Mesenchymal cells
S1_ATCCACCCAGTCGCTG-1	3513	1465	S1	2.6757756902932	1	Mesenchymal cells
S1_ATCCACCGTAGGTTTC-1	812	367	S1	43.2266009852217	0	Mesenchymal cells
S1_ATCCACCGTCAATCTG-1	6308	2156	S1	1.79137603043754	1	Mesenchymal cells
S1_ATCCACCGTGGGATTG-1	8874	2828	S1	3.3693937345053	0	Mesenchymal cells
S1_ATCCACCGTTATGACC-1	8176	2504	S1	3.90166340508806	0	Mesenchymal cells
S1_AACCCAACAGGTTCAT-1	5773	2193	S1	5.09267278711242	0	Mesenchymal cells
S1_ATCCACCGTTGTGGCC-1	10503	3240	S1	3.15148052937256	0	Mesenchymal cells
S1_ATCCACCTCCCATAAG-1	9055	2786	S1	8.20541137493098	4	Immune cells
S1_ATCCACCTCGTTGTAG-1	6545	2347	S1	2.58212375859435	0	Mesenchymal cells
S1_ATCCATTAGAGGACTC-1	2961	1527	S1	4.15400202634245	0	Mesenchymal cells
S1_ATCCATTAGCAAATCA-1	10139	2627	S1	4.06351711214124	0	Mesenchymal cells
S1_ATCCATTCACAACCGC-1	10580	3127	S1	3.64839319470699	0	Mesenchymal cells
S1_ATCCATTCAGGTATGG-1	5851	2412	S1	2.01674927362844	1	Mesenchymal cells
S1_ATCCATTGTAGGCAAC-1	3597	1750	S1	3.25271059216013	0	Mesenchymal cells
S1_ATCCATTGTGAGACCA-1	6458	2230	S1	2.29173118612574	0	Mesenchymal cells
S1_AACCCAAGTAACCCGC-1	16563	4134	S1	4.61872849121536	5	Immune cells
S1_ATCCATTGTGGACTGA-1	2201	1008	S1	4.17991821899137	1	Mesenchymal cells
S1_ATCCATTGTTTAGAGA-1	3431	1618	S1	2.94374817837365	10	Schwann cells
S1_ATCCATTTCTACGCGG-1	4728	1988	S1	4.06091370558376	1	Mesenchymal cells
S1_ATCCCTGAGAGTCACG-1	8428	2667	S1	4.05790223065971	0	Mesenchymal cells
S1_ATCCCTGAGTGCACCC-1	29277	3995	S1	2.33972059978823	2	Acinar cells
S1_ATCCCTGCACATTGTG-1	737	514	S1	2.03527815468114	1	Mesenchymal cells
S1_ATCCCTGCAGTTAGGG-1	3630	1398	S1	1.73553719008264	0	Mesenchymal cells
S1_ATCCCTGCATTCATCT-1	2161	1056	S1	1.850994909764	2	Acinar cells
S1_ATCCCTGGTCTCTCTG-1	9313	2377	S1	7.6989154944701	2	Acinar cells
S1_ATCCCTGGTTACAGCT-1	3295	1297	S1	0.0910470409711684	2	Acinar cells
S1_AACCCAAGTACGTTCA-1	13030	4007	S1	7.52110514198005	3	Endocrine cells
S1_ATCCCTGGTTGTCATG-1	5622	2072	S1	2.84596229099964	1	Mesenchymal cells
S1_ATCCCTGGTTTACTGG-1	16571	4329	S1	4.60442942489892	0	Mesenchymal cells
S1_ATCCCTGTCCAAAGGG-1	11626	2864	S1	5.90056769310167	2	Acinar cells
S1_ATCCCTGTCCGATGCG-1	6041	2316	S1	5.0157258731998	5	Immune cells
S1_ATCCGTCAGTGTGTTC-1	8102	2110	S1	1.39471735373982	0	Mesenchymal cells
S1_ATCCGTCCAATAGTGA-1	5133	2046	S1	8.29924021040327	3	Endocrine cells
S1_ATCCGTCGTTATTCTC-1	1980	966	S1	2.57575757575758	1	Mesenchymal cells
S1_ATCCGTCTCATTTGTC-1	2234	1170	S1	10.5192479856759	1	Mesenchymal cells
S1_ATCCGTCTCCGGGACT-1	7461	3039	S1	6.19219943707278	3	Endocrine cells
S1_ATCCTATAGAGTTGTA-1	5456	2109	S1	4.06891495601173	0	Mesenchymal cells
S1_AACCCAAGTTGCTCAA-1	1185	509	S1	44.7257383966245	0	Mesenchymal cells
S1_ATCCTATAGCACTTTG-1	11347	3341	S1	6.53917334978408	5	Immune cells
S1_ATCCTATCAGATGCGA-1	5943	1880	S1	2.40619215884234	0	Mesenchymal cells
S1_ATCCTATGTCGTCAGC-1	12466	3347	S1	2.12578212738649	0	Mesenchymal cells
S1_ATCCTATGTGTAGTGG-1	6000	1884	S1	1.58333333333333	1	Mesenchymal cells
S1_ATCCTATTCATTTCCA-1	7830	2450	S1	2.69476372924649	1	Mesenchymal cells
S1_ATCCTATTCCCGAGGT-1	26323	6076	S1	3.45325380845648	6	Endothelial cells
S1_ATCGATGAGTCAGAGC-1	9517	2842	S1	3.03667121992224	0	Mesenchymal cells
S1_ATCGATGCAAATGAAC-1	10335	2943	S1	7.73101112723754	4	Immune cells
S1_ATCGATGCAACAAGTA-1	3377	1474	S1	2.87237192774652	1	Mesenchymal cells
S1_ATCGATGCACCAGGTC-1	5832	1797	S1	3.00068587105624	1	Mesenchymal cells
S1_AACCCAATCACTTGGA-1	4011	1918	S1	5.53477935676888	1	Mesenchymal cells
S1_ATCGATGGTAAGCTCT-1	7386	2321	S1	2.84321689683184	0	Mesenchymal cells
S1_ATCGATGGTGTTTGCA-1	7932	2384	S1	2.28189611699445	0	Mesenchymal cells
S1_ATCGATGGTTGCAAGG-1	2800	1321	S1	4.14285714285714	1	Mesenchymal cells
S1_ATCGATGTCTGCCTGT-1	14259	3589	S1	2.9595343291956	0	Mesenchymal cells
S1_ATCGATGTCTTGGTCC-1	9697	3155	S1	4.3724863359802	0	Mesenchymal cells
S1_ATCGCCTAGAATAGTC-1	7860	3226	S1	6.7175572519084	3	Endocrine cells
S1_ATCGCCTAGCATGCAG-1	6451	1870	S1	2.60424740350333	2	Acinar cells
S1_ATCGCCTCAACAACAA-1	3201	1527	S1	2.8116213683224	1	Mesenchymal cells
S1_ATCGCCTCACTGTGAT-1	7452	2737	S1	2.97906602254428	0	Mesenchymal cells
S1_ATCGCCTGTCGCATGC-1	3991	1692	S1	4.4850914557755	0	Mesenchymal cells
S1_AACCCAATCCCAGTGG-1	5203	2258	S1	3.86315587161253	10	Schwann cells
S1_ATCGCCTGTCTTTATC-1	4029	1773	S1	4.29386944651278	1	Mesenchymal cells
S1_ATCGCCTGTTCGGCGT-1	6956	2627	S1	3.23461759631972	10	Schwann cells
S1_ATCGCCTTCATCGGGC-1	3343	1491	S1	2.72210589291056	1	Mesenchymal cells
S1_ATCGCCTTCTGGTGGC-1	4285	1799	S1	2.63710618436406	1	Mesenchymal cells
S1_ATCGCCTTCTTGTTAC-1	7633	2556	S1	2.50229267653609	0	Mesenchymal cells
S1_ATCGGATAGCATTTGC-1	8037	2999	S1	7.35349010824935	3	Endocrine cells
S1_ATCGGATAGCCAGTAG-1	14278	2874	S1	3.6909931362936	2	Acinar cells
S1_ATCGGATAGGCTAGCA-1	7528	3004	S1	6.65515409139214	3	Endocrine cells
S1_ATCGGATAGGTACATA-1	1478	749	S1	18.2679296346414	6	Endothelial cells
S1_ATCGGATAGGTTACAA-1	7198	2104	S1	1.05584884690192	0	Mesenchymal cells
S1_AACCTGAAGAGAGGGC-1	28742	5596	S1	3.17305685060191	2	Acinar cells
S1_ATCGGATCACCAGACC-1	2948	1277	S1	4.98643147896879	1	Mesenchymal cells
S1_ATCGGATCACCCTAGG-1	9903	3406	S1	7.2200343330304	3	Endocrine cells
S1_ATCGGATCACCCTTAC-1	1827	930	S1	31.8555008210181	6	Endothelial cells
S1_ATCGGATCACTCACTC-1	9227	2840	S1	6.70857266717243	4	Immune cells
S1_ATCGGATGTCAGTCCG-1	11528	3272	S1	3.18355308813324	0	Mesenchymal cells
S1_ATCGGATTCACCGGGT-1	4030	1695	S1	2.30769230769231	1	Mesenchymal cells
S1_ATCGGATTCCAAGGGA-1	5609	2173	S1	4.42146550187199	1	Mesenchymal cells
S1_ATCGGATTCGAGATAA-1	2697	1355	S1	2.26177233963663	1	Mesenchymal cells
S1_ATCGGATTCGTCAACA-1	3373	1157	S1	6.93744441150311	1	Mesenchymal cells
S1_ATCGGATTCTTGCGCT-1	8797	2847	S1	10.0147777651472	3	Endocrine cells
S1_AAACGCTAGTCTGGTT-1	3525	1456	S1	3.48936170212766	1	Mesenchymal cells
S1_AACCTGAAGGCAGGTT-1	12578	3497	S1	5.98664334552393	2	Acinar cells
S1_ATCGGATTCTTTGATC-1	8448	2661	S1	1.71638257575758	4	Immune cells
S1_ATCGGCGAGACTACCT-1	2986	1338	S1	5.0569323509712	1	Mesenchymal cells
S1_ATCGGCGAGCCGATAG-1	1076	521	S1	39.4052044609665	1	Mesenchymal cells
S1_ATCGGCGAGTATGCAA-1	5829	2394	S1	6.36472808371933	7	Immune cells
S1_ATCGGCGAGTCTGCAT-1	3256	1262	S1	26.965601965602	9	Ductal cells
S1_ATCGGCGCACTACAGT-1	16527	4250	S1	1.88781993102196	10	Schwann cells
S1_ATCGGCGCATATCTCT-1	9424	2911	S1	2.13285229202037	0	Mesenchymal cells
S1_ATCGGCGCATGCGGTC-1	9139	3027	S1	9.02724586935113	3	Endocrine cells
S1_ATCGGCGCATGGCGCT-1	15656	2726	S1	4.45835462442514	2	Acinar cells
S1_ATCGGCGGTACGTTCA-1	9129	3510	S1	4.7759886077336	0	Mesenchymal cells
S1_AACCTGAAGTATTAGG-1	16892	2459	S1	5.71276343831399	2	Acinar cells
S1_ATCGGCGGTGCACATT-1	11643	3075	S1	1.91531392252856	0	Mesenchymal cells
S1_ATCGGCGTCAGTCTTT-1	9775	2951	S1	1.79028132992327	0	Mesenchymal cells
S1_ATCGGCGTCTTACACT-1	6567	2045	S1	6.47175270290848	4	Immune cells
S1_ATCGTAGAGTGAGGTC-1	4807	2124	S1	4.97191595589765	0	Mesenchymal cells
S1_ATCGTAGCACAACGTT-1	4513	1745	S1	6.84688677154886	4	Immune cells
S1_ATCGTAGCAGCTGAAG-1	4060	1660	S1	3.32512315270936	1	Mesenchymal cells
S1_ATCGTAGCAGGCGTTC-1	3248	1463	S1	10.5911330049261	7	Immune cells
S1_ATCGTAGGTAGGTTTC-1	11355	3354	S1	2.30735358872743	0	Mesenchymal cells
S1_ATCGTAGTCCTCACGT-1	10881	4223	S1	3.25337744692583	10	Schwann cells
S1_ATCGTCCCAGTCTCTC-1	14047	3024	S1	4.79105858902257	2	Acinar cells
S1_AACCTGACAGCCTACG-1	3962	1405	S1	4.89651691065119	6	Endothelial cells
S1_ATCGTCCCATCTGTTT-1	6278	2024	S1	2.32558139534884	0	Mesenchymal cells
S1_ATCGTCCGTACTAAGA-1	10399	3088	S1	2.34637945956342	0	Mesenchymal cells
S1_ATCGTCCGTGAGCGAT-1	2527	1047	S1	23.189552829442	3	Endocrine cells
S1_ATCGTCCTCGTGGACC-1	1072	651	S1	9.14179104477612	1	Mesenchymal cells
S1_ATCGTCCTCTCATTAC-1	1143	603	S1	27.1216097987752	1	Mesenchymal cells
S1_ATCGTGAAGATGGCAC-1	4154	1463	S1	5.27202696196437	2	Acinar cells
S1_ATCGTGACAAAGACTA-1	8686	2731	S1	6.90766751093714	0	Mesenchymal cells
S1_ATCGTGACAATCAGCT-1	1161	756	S1	4.73729543496985	1	Mesenchymal cells
S1_ATCGTGAGTAGACTGG-1	22848	4643	S1	3.99159663865546	2	Acinar cells
S1_AACCTGACAGCTTTCC-1	7092	2385	S1	4.24421883812747	2	Acinar cells
S1_ATCGTGAGTTAGGAGC-1	2106	948	S1	9.78157644824311	1	Mesenchymal cells
S1_ATCGTGAGTTGGACCC-1	6206	2536	S1	2.41701579116984	0	Mesenchymal cells
S1_ATCGTGATCCGATTAG-1	760	340	S1	49.6052631578947	0	Mesenchymal cells
S1_ATCTCTACAAGTACCT-1	933	593	S1	8.68167202572347	1	Mesenchymal cells
S1_ATCTCTAGTAGCTGAG-1	5896	1722	S1	4.22320217096336	0	Mesenchymal cells
S1_ATCTCTAGTCCTGTTC-1	8542	2674	S1	2.35307890423788	0	Mesenchymal cells
S1_ATCTCTAGTCTGATCA-1	8591	2720	S1	3.52694680479572	0	Mesenchymal cells
S1_ATCTCTAGTGGGCTCT-1	3191	1098	S1	5.57818865559386	2	Acinar cells
S1_ATCTCTATCATTGCTT-1	515	283	S1	32.2330097087379	6	Endothelial cells
S1_ATCTCTATCCAGCCTT-1	8606	3452	S1	4.05531024866372	3	Endocrine cells
S1_AACCTGACATCGGAAG-1	10519	2758	S1	5.96064264663941	3	Endocrine cells
S1_ATCTTCACACGGCACT-1	8480	2779	S1	2.13443396226415	0	Mesenchymal cells
S1_ATCTTCACATGACAGG-1	3655	1387	S1	8.34473324213406	1	Mesenchymal cells
S1_ATCTTCACATTAGGCT-1	8090	2526	S1	2.39802224969098	0	Mesenchymal cells
S1_ATCTTCAGTATGGAGC-1	3407	1628	S1	3.22864690343411	1	Mesenchymal cells
S1_ATCTTCAGTCGCTTGG-1	5298	1839	S1	2.32163080407701	0	Mesenchymal cells
S1_ATCTTCAGTGTGACCC-1	3864	1899	S1	3.83022774327122	10	Schwann cells
S1_ATGAAAGAGAGAAGGT-1	7188	2780	S1	6.14913745130774	3	Endocrine cells
S1_ATGAAAGAGATTAGTG-1	8874	2297	S1	5.05972503944106	2	Acinar cells
S1_ATGAAAGAGCTCGACC-1	3822	1763	S1	3.66300366300366	1	Mesenchymal cells
S1_ATGAAAGAGGACAGCT-1	13643	2966	S1	2.32353587920545	0	Mesenchymal cells
S1_ATGAAAGCAACTCGTA-1	8921	2517	S1	2.83600493218249	0	Mesenchymal cells
S1_ATGAAAGCACAAGCCC-1	767	451	S1	11.0821382007823	1	Mesenchymal cells
S1_ATGAAAGCAGAGTGAC-1	2413	1049	S1	7.21094073767095	7	Immune cells
S1_ATGAAAGCAGCCGTTG-1	7935	2886	S1	2.43226212980466	0	Mesenchymal cells
S1_ATGAAAGCAGTCCGTG-1	5526	2386	S1	7.43756786102063	9	Ductal cells
S1_ATGAAAGCATGGCGCT-1	1815	806	S1	8.15426997245179	1	Mesenchymal cells
S1_ATGAAAGGTGAATATG-1	3983	1695	S1	0.728094401205122	0	Mesenchymal cells
S1_ATGAAAGGTTTCTTAC-1	7302	2580	S1	7.87455491646124	3	Endocrine cells
S1_ATGAAAGTCCCTCATG-1	13194	2751	S1	7.45035622252539	2	Acinar cells
S1_ATGACCAAGCAGTACG-1	19752	4446	S1	4.09578776832726	2	Acinar cells
S1_AACCTGATCGCGATCG-1	2656	1385	S1	5.68524096385542	1	Mesenchymal cells
S1_ATGACCAAGTAAGGGA-1	2801	1442	S1	13.3166726169225	9	Ductal cells
S1_ATGACCACAGACACCC-1	3857	1330	S1	8.8929219600726	1	Mesenchymal cells
S1_ATGACCACATCGCTAA-1	2718	1253	S1	4.37821927888153	1	Mesenchymal cells
S1_ATGACCAGTAAGACCG-1	9131	2875	S1	3.57025517467966	0	Mesenchymal cells
S1_ATGACCAGTACGGGAT-1	6859	2300	S1	2.24522525149439	0	Mesenchymal cells
S1_ATGACCAGTACGGTTT-1	11067	3056	S1	5.03298093430921	2	Acinar cells
S1_ATGACCAGTTTCGCTC-1	5375	2129	S1	9.61860465116279	7	Immune cells
S1_ATGACCATCACAAGAA-1	8388	2799	S1	7.08154506437768	3	Endocrine cells
S1_ATGACCATCCTGTTGC-1	707	141	S1	78.9250353606789	0	Mesenchymal cells
S1_ATGACCATCGCCGATG-1	24001	4407	S1	5.43727344693971	2	Acinar cells
S1_AACCTTTAGCACACAG-1	5770	2419	S1	4.62738301559792	1	Mesenchymal cells
S1_ATGACCATCGGAGTGA-1	8796	3106	S1	3.83128694861301	0	Mesenchymal cells
S1_ATGAGGGAGAAACCCG-1	1237	632	S1	11.5602263540825	1	Mesenchymal cells
S1_ATGAGGGAGCACCGAA-1	11738	2991	S1	4.44709490543534	2	Acinar cells
S1_ATGAGGGAGCTCGTGC-1	5975	1830	S1	3.06276150627615	0	Mesenchymal cells
S1_ATGAGGGAGGCTTCCG-1	2597	1097	S1	2.07932229495572	1	Mesenchymal cells
S1_ATGAGGGCAATAGTCC-1	6574	2676	S1	3.16397931244296	0	Mesenchymal cells
S1_ATGAGGGCACAAGCCC-1	3298	1654	S1	4.24499696785931	1	Mesenchymal cells
S1_ATGAGGGGTCTGTGAT-1	11267	2647	S1	5.23653146356617	2	Acinar cells
S1_ATGAGGGTCTCTCTTC-1	10279	3017	S1	4.78645782663683	0	Mesenchymal cells
S1_ATGAGTCAGACTACCT-1	3717	1400	S1	9.09335485606672	6	Endothelial cells
S1_AACCTTTAGGATTCAA-1	10123	2476	S1	8.54489775758174	4	Immune cells
S1_ATGAGTCAGCCATTGT-1	3570	1597	S1	4.31372549019608	1	Mesenchymal cells
S1_ATGAGTCAGGAAGTCC-1	22729	5068	S1	6.82828105064015	2	Acinar cells
S1_ATGAGTCAGTAGGAAG-1	8901	2761	S1	3.90967307044152	0	Mesenchymal cells
S1_ATGAGTCAGTCACGAG-1	9203	3426	S1	6.59567532326415	3	Endocrine cells
S1_ATGAGTCAGTTAACAG-1	2521	1080	S1	9.75803252677509	1	Mesenchymal cells
S1_ATGAGTCCACATGAAA-1	25921	4845	S1	4.88021295474712	2	Acinar cells
S1_ATGAGTCCACTGTCCT-1	11703	3341	S1	1.99948731094591	0	Mesenchymal cells
S1_ATGAGTCGTGTCCGTG-1	7007	2071	S1	4.22434708148994	2	Acinar cells
S1_ATGAGTCGTTCACCGG-1	3427	1535	S1	5.16486723081412	1	Mesenchymal cells
S1_AACCTTTAGGTTGGAC-1	12771	2944	S1	5.75522668545924	2	Acinar cells
S1_ATGAGTCTCAGCAATC-1	4098	1848	S1	3.92874572962421	1	Mesenchymal cells
S1_ATGAGTCTCCACGTGG-1	4526	1899	S1	5.72249226690234	4	Immune cells
S1_ATGAGTCTCCTTATAC-1	3886	1386	S1	7.72002058672156	5	Immune cells
S1_ATGAGTCTCTCACGAA-1	518	329	S1	16.4092664092664	6	Endothelial cells
S1_ATGATCGAGAATCGAT-1	2530	1219	S1	2.92490118577075	1	Mesenchymal cells
S1_ATGATCGAGAGGACTC-1	7441	2513	S1	3.7494960354791	0	Mesenchymal cells
S1_ATGATCGAGTGCCAGA-1	2667	802	S1	3.41207349081365	1	Mesenchymal cells
S1_ATGATCGCAAAGCACG-1	22122	4313	S1	4.61079468402495	2	Acinar cells
S1_ATGATCGCAACTCGAT-1	8921	3195	S1	9.68501289093151	9	Ductal cells
S1_ATGATCGCACTGAGTT-1	6590	2642	S1	8.7556904400607	3	Endocrine cells
S1_AAACGCTCAGGGAGAG-1	9487	2290	S1	3.02519236850427	2	Acinar cells
S1_AACCTTTAGTATAGAC-1	13603	3610	S1	2.90377122693523	0	Mesenchymal cells
S1_ATGATCGCACTTTATC-1	1707	750	S1	7.90861159929701	1	Mesenchymal cells
S1_ATGATCGCAGGTCCCA-1	1971	850	S1	3.34855403348554	6	Endothelial cells
S1_ATGATCGCATTGCCGG-1	6150	2169	S1	3.08943089430894	0	Mesenchymal cells
S1_ATGATCGCATTGCCTC-1	4986	2155	S1	5.73606097071801	5	Immune cells
S1_ATGATCGGTCTTGGTA-1	4679	2206	S1	11.1776020517205	3	Endocrine cells
S1_ATGATCGTCACCTCTG-1	8858	2929	S1	4.22217204786634	2	Acinar cells
S1_ATGATCGTCTCAAAGC-1	3880	1602	S1	5.41237113402062	0	Mesenchymal cells
S1_ATGATCGTCTTTCGAT-1	3839	1708	S1	4.35009116957541	0	Mesenchymal cells
S1_ATGCATGAGACCGTTT-1	8318	2267	S1	7.26136090406348	2	Acinar cells
S1_ATGCATGAGCCGGATA-1	2224	1153	S1	5.39568345323741	7	Immune cells
S1_AACCTTTCACTATCCC-1	7571	2700	S1	3.13036586976621	0	Mesenchymal cells
S1_ATGCATGAGGACACTG-1	3482	1543	S1	3.15910396323952	0	Mesenchymal cells
S1_ATGCATGAGGCATGGT-1	4645	1936	S1	22.6264800861141	3	Endocrine cells
S1_ATGCATGCAGACCGCT-1	4363	1801	S1	2.72748109099244	0	Mesenchymal cells
S1_ATGCATGGTCGAGATG-1	5974	1985	S1	1.62370271175092	0	Mesenchymal cells
S1_ATGCATGGTGAGTGAC-1	3894	1896	S1	5.1617873651772	0	Mesenchymal cells
S1_ATGCATGTCAAATGAG-1	10549	2912	S1	2.73011659872974	0	Mesenchymal cells
S1_ATGCATGTCAGTGCGC-1	2962	1185	S1	3.88251181634031	1	Mesenchymal cells
S1_ATGCATGTCGCTATTT-1	2373	1339	S1	16.1820480404551	3	Endocrine cells
S1_ATGCCTCAGACATACA-1	8386	3388	S1	5.80729787741474	3	Endocrine cells
S1_ATGCCTCAGACCCGCT-1	6790	2271	S1	2.72459499263623	1	Mesenchymal cells
S1_AACCTTTCACTATGTG-1	5047	2218	S1	3.72498513968694	1	Mesenchymal cells
S1_ATGCCTCAGGATGCGT-1	8677	2619	S1	3.16929814452	0	Mesenchymal cells
S1_ATGCCTCGTACCGGCT-1	4458	1846	S1	4.1274113952445	1	Mesenchymal cells
S1_ATGCCTCGTGCGTTTA-1	2596	808	S1	0	2	Acinar cells
S1_ATGCCTCTCTACACTT-1	5296	1771	S1	2.24697885196375	1	Mesenchymal cells
S1_ATGCCTCTCTAGTGAC-1	7144	2569	S1	3.16349384098544	0	Mesenchymal cells
S1_ATGCCTCTCTGCTCTG-1	13417	4091	S1	6.29052694342998	3	Endocrine cells
S1_ATGCGATAGTTTGCTG-1	14173	4089	S1	4.99541381500035	2	Acinar cells
S1_ATGCGATCAATAGGAT-1	3263	1351	S1	4.19859025436715	1	Mesenchymal cells
S1_ATGCGATCACCGTGGT-1	6510	2345	S1	5.13056835637481	0	Mesenchymal cells
S1_ATGCGATCATACCACA-1	5345	2350	S1	11.5622076707203	3	Endocrine cells
S1_AACCTTTGTAGTCTTG-1	3384	1551	S1	2.51182033096927	1	Mesenchymal cells
S1_ATGCGATTCAGCAATC-1	12209	3439	S1	6.24129740355475	4	Immune cells
S1_ATGCGATTCATAAGGA-1	3954	1781	S1	3.51542741527567	1	Mesenchymal cells
S1_ATGCGATTCCTTGACC-1	6770	1876	S1	0	2	Acinar cells
S1_ATGCGATTCTAGTGAC-1	12103	3695	S1	9.78269850450302	3	Endocrine cells
S1_ATGGAGGAGCCGCTTG-1	3559	1578	S1	4.66423152570947	0	Mesenchymal cells
S1_ATGGAGGAGGTATCTC-1	13518	3701	S1	3.4398579671549	2	Acinar cells
S1_ATGGAGGCACCCTGAG-1	17463	3629	S1	4.8330756456508	2	Acinar cells
S1_ATGGAGGCAGATCATC-1	7485	1773	S1	3.52705410821643	0	Mesenchymal cells
S1_ATGGAGGGTCATGGCC-1	5840	1888	S1	15.3595890410959	4	Immune cells
S1_AACCTTTGTATCGATC-1	6022	2290	S1	1.85984722683494	0	Mesenchymal cells
S1_ATGGAGGTCAGCTTGA-1	4293	1880	S1	3.42417889587701	0	Mesenchymal cells
S1_ATGGAGGTCATTCCTA-1	4665	1878	S1	1.95069667738478	1	Mesenchymal cells
S1_ATGGAGGTCCACAGCG-1	4769	1421	S1	2.57915705598658	0	Mesenchymal cells
S1_ATGGAGGTCCATGCAA-1	4141	1649	S1	1.88360299444579	1	Mesenchymal cells
S1_ATGGATCAGCTGAGCA-1	5345	2330	S1	7.03461178671656	10	Schwann cells
S1_ATGGATCAGTGCAGGT-1	5092	1746	S1	3.8688138256088	0	Mesenchymal cells
S1_ATGGATCGTCTACAGT-1	2945	1357	S1	3.59932088285229	1	Mesenchymal cells
S1_ATGGATCGTGTCCACG-1	3410	1214	S1	3.75366568914956	1	Mesenchymal cells
S1_ATGGATCTCCACGTAA-1	13226	3636	S1	4.4835929230304	2	Acinar cells
S1_ATGGATCTCGCGTGAC-1	5787	2220	S1	3.7670641092103	0	Mesenchymal cells
S1_AACCTTTGTTTAGAGA-1	8479	2605	S1	2.44132562802217	1	Mesenchymal cells
S1_ATGGATCTCGTGCACG-1	3840	1639	S1	4.71354166666667	7	Immune cells
S1_ATGGGAGAGGCACAAC-1	5167	2275	S1	2.38049158118831	0	Mesenchymal cells
S1_ATGGGAGCAGGTTCAT-1	9005	2816	S1	2.8317601332593	0	Mesenchymal cells
S1_ATGGGAGGTCAAAGAT-1	6344	2520	S1	13.2250945775536	9	Ductal cells
S1_ATGGGAGGTTCCGCGA-1	6483	2083	S1	2.7302174919019	0	Mesenchymal cells
S1_ATGGGAGGTTGCATCA-1	4319	1343	S1	3.35725862468164	1	Mesenchymal cells
S1_ATGGGAGTCGCCCAGA-1	9829	2420	S1	7.53891545426798	2	Acinar cells
S1_ATGGGAGTCGGTTGTA-1	3534	1574	S1	3.53706847764573	0	Mesenchymal cells
S1_ATGGGTTAGTAGTGCG-1	11738	2767	S1	4.27670812744931	0	Mesenchymal cells
S1_ATGGGTTAGTTCACTG-1	13098	3508	S1	9.42128569247213	4	Immune cells
S1_AACGAAAAGAGAGGTA-1	12621	2687	S1	4.72228824974249	2	Acinar cells
S1_ATGGGTTCACACTTAG-1	3361	1575	S1	3.27283546563523	1	Mesenchymal cells
S1_ATGGGTTCAGAGGCAT-1	840	521	S1	7.5	10	Schwann cells
S1_ATGGGTTCAGATCCAT-1	3054	1292	S1	3.7328094302554	1	Mesenchymal cells
S1_ATGGGTTGTCTGCAAT-1	6261	2834	S1	15.732311132407	3	Endocrine cells
S1_ATGGGTTTCCACGTAA-1	23413	5655	S1	5.35172767266049	3	Endocrine cells
S1_ATGGGTTTCTCATTTG-1	3464	1122	S1	1.78983833718245	1	Mesenchymal cells
S1_ATGGTTGAGGCCCGTT-1	5260	1777	S1	6.23574144486692	0	Mesenchymal cells
S1_ATGGTTGCAACACGAG-1	5525	1369	S1	9.7737556561086	2	Acinar cells
S1_ATGGTTGCACACACTA-1	8544	3124	S1	3.07818352059925	0	Mesenchymal cells
S1_ATGGTTGCACTGGCCA-1	3670	1460	S1	2.12534059945504	1	Mesenchymal cells
S1_AACGAAAAGCCACCGT-1	8118	2746	S1	6.95984232569598	0	Mesenchymal cells
S1_ATGGTTGCAGCTCATA-1	3323	1472	S1	4.00240746313572	1	Mesenchymal cells
S1_ATGGTTGGTCACCACG-1	3684	1631	S1	5.51031487513572	1	Mesenchymal cells
S1_ATGGTTGGTCTTCGAA-1	4252	1464	S1	25.2822201317027	3	Endocrine cells
S1_ATGGTTGGTGGATGAC-1	3188	1281	S1	7.30865746549561	1	Mesenchymal cells
S1_ATGGTTGGTTACGTAC-1	5167	1710	S1	1.64505515773176	1	Mesenchymal cells
S1_ATGGTTGTCAATCTTC-1	16855	4126	S1	4.17680213586473	2	Acinar cells
S1_ATGGTTGTCACTTGTT-1	6287	588	S1	0.890726896771115	8	Erythroblasts
S1_ATGGTTGTCCAAGCTA-1	8608	2554	S1	8.67797397769517	0	Mesenchymal cells
S1_ATGGTTGTCCTCTTTC-1	3929	1499	S1	2.39246627640621	1	Mesenchymal cells
S1_ATGGTTGTCGCGTTTC-1	2148	1120	S1	4.00372439478585	1	Mesenchymal cells
S1_AACGAAAAGCCGTTAT-1	9084	3287	S1	10.1717305151915	3	Endocrine cells
S1_ATGGTTGTCTCCCAAC-1	11120	2985	S1	3.57913669064748	4	Immune cells
S1_ATGTCCCAGGTCATTC-1	10368	3764	S1	5.92206790123457	3	Endocrine cells
S1_ATGTCCCAGGTTCCAT-1	5801	2533	S1	2.98224444061369	10	Schwann cells
S1_ATGTCCCAGTCCTGTA-1	8807	2623	S1	5.43885545588736	4	Immune cells
S1_ATGTCCCCAATCGTCA-1	14736	3720	S1	2.73479913137894	0	Mesenchymal cells
S1_ATGTCCCCACAGTCAT-1	2488	1048	S1	5.58681672025723	1	Mesenchymal cells
S1_ATGTCCCCACGACGCT-1	10493	3045	S1	5.47984370532736	0	Mesenchymal cells
S1_ATGTCCCCAGTTTGGT-1	7433	2827	S1	2.15256289519709	0	Mesenchymal cells
S1_ATGTCCCCATGTGGCC-1	2849	1417	S1	3.96630396630397	10	Schwann cells
S1_ATGTCCCCATTGAAGA-1	9861	2984	S1	4.147652367914	2	Acinar cells
S1_AACGAAAAGCGATGGT-1	4306	1263	S1	7.66372503483511	1	Mesenchymal cells
S1_ATGTCCCGTATCGCGC-1	12202	3187	S1	4.95820357318472	2	Acinar cells
S1_ATGTCCCGTCAAGCCC-1	14389	3674	S1	5.37215928834526	4	Immune cells
S1_ATGTCCCGTGAAGCGT-1	3947	1986	S1	7.95540917152268	9	Ductal cells
S1_ATGTCCCTCCTCATAT-1	3828	1464	S1	4.33646812957158	1	Mesenchymal cells
S1_ATGTCTTCAAGGGTCA-1	10045	2863	S1	1.87157789945246	0	Mesenchymal cells
S1_ATGTCTTCATCGCTCT-1	8058	2672	S1	2.65574584264085	2	Acinar cells
S1_ATGTCTTCATCTGGGC-1	2640	1194	S1	9.20454545454545	1	Mesenchymal cells
S1_ATGTCTTGTGTACGCC-1	1747	1018	S1	11.9633657698912	7	Immune cells
S1_ATGTCTTGTTACCCAA-1	13540	3421	S1	4.72673559822747	2	Acinar cells
S1_ATGTCTTGTTTGATCG-1	1965	989	S1	5.29262086513995	0	Mesenchymal cells
S1_AAACGCTCAGTTGGTT-1	7165	2746	S1	7.77390090718772	3	Endocrine cells
S1_AACGAAAAGGTACCTT-1	9758	2763	S1	5.72863291658127	2	Acinar cells
S1_ATGTCTTTCGTAGTGT-1	6994	2036	S1	1.0151558478696	0	Mesenchymal cells
S1_ATTACCTAGACCGCCT-1	13730	3059	S1	3.7727603787327	2	Acinar cells
S1_ATTACCTAGCCATTGT-1	3957	1395	S1	0.0252716704574172	2	Acinar cells
S1_ATTACCTAGCTGGCTC-1	9421	3162	S1	2.33520857658423	0	Mesenchymal cells
S1_ATTACCTAGTTAGAAC-1	24448	4500	S1	1.51750654450262	0	Mesenchymal cells
S1_ATTACCTAGTTGTAGA-1	2987	1430	S1	3.24740542350184	0	Mesenchymal cells
S1_ATTACCTCAATAGAGT-1	1840	938	S1	7.5	6	Endothelial cells
S1_ATTACCTTCAGCGCGT-1	3282	1313	S1	4.47897623400366	1	Mesenchymal cells
S1_ATTACCTTCCGACGGT-1	4901	2124	S1	2.71373189145072	1	Mesenchymal cells
S1_AACGAAACACAAGTGG-1	4030	1686	S1	5.35980148883375	1	Mesenchymal cells
S1_ATTACTCAGTCGAATA-1	10429	2814	S1	11.2858375683191	6	Endothelial cells
S1_ATTACTCCAACCGGAA-1	9365	2960	S1	1.34543513080619	0	Mesenchymal cells
S1_ATTACTCCACCGTCGA-1	8767	2856	S1	9.95779628151021	4	Immune cells
S1_ATTACTCCAGCTAACT-1	9785	3219	S1	2.6877874297394	0	Mesenchymal cells
S1_ATTACTCCAGTCAGAG-1	1964	1099	S1	2.85132382892057	5	Immune cells
S1_ATTACTCGTAACATGA-1	8961	2776	S1	1.51768775806272	0	Mesenchymal cells
S1_ATTACTCGTTATGTCG-1	5101	2113	S1	4.25406782983729	0	Mesenchymal cells
S1_ATTACTCGTTGACGGA-1	12416	4001	S1	5.09020618556701	3	Endocrine cells
S1_ATTACTCTCGAGCCTG-1	9980	2382	S1	1.69338677354709	0	Mesenchymal cells
S1_AACGAAAGTTTAGACC-1	3896	1645	S1	4.0041067761807	1	Mesenchymal cells
S1_ATTATCCAGCAACTTC-1	11911	3130	S1	5.4571404583998	2	Acinar cells
S1_ATTATCCAGTCTGGAG-1	6577	2685	S1	12.2396229283868	7	Immune cells
S1_ATTATCCCAACCCTAA-1	10628	3055	S1	2.08882197967633	0	Mesenchymal cells
S1_ATTATCCCAATACCCA-1	19364	3994	S1	4.58066515182813	2	Acinar cells
S1_ATTATCCCACCGTGGT-1	9713	3344	S1	2.0488005765469	2	Acinar cells
S1_ATTATCCCATACACCA-1	10910	3342	S1	3.35472043996334	0	Mesenchymal cells
S1_ATTATCCGTGTTCAGT-1	7209	2532	S1	5.7150783742544	2	Acinar cells
S1_ATTATCCGTTCCTACC-1	4706	2089	S1	1.46621334466638	1	Mesenchymal cells
S1_ATTATCCGTTTGGCTA-1	2344	1195	S1	5.54607508532423	1	Mesenchymal cells
S1_ATTATCCTCAACTGGT-1	8026	2299	S1	2.1679541490157	0	Mesenchymal cells
S1_AACGAAATCATCGCAA-1	5494	2103	S1	2.62104113578449	0	Mesenchymal cells
S1_ATTATCCTCACTGAAC-1	18620	4317	S1	1.99248120300752	0	Mesenchymal cells
S1_ATTATCCTCGAGATAA-1	4901	1901	S1	6.73331973066721	2	Acinar cells
S1_ATTCACTAGCAAGTCG-1	4506	1723	S1	2.50776742121616	1	Mesenchymal cells
S1_ATTCACTAGGAGAATG-1	2018	1072	S1	5.69871159563925	1	Mesenchymal cells
S1_ATTCACTCAAATTAGG-1	14097	3610	S1	2.20614315102504	0	Mesenchymal cells
S1_ATTCACTCACACAGCC-1	5016	2028	S1	7.41626794258373	7	Immune cells
S1_ATTCACTGTACAATAG-1	6183	2648	S1	8.00582241630277	9	Ductal cells
S1_ATTCACTGTCGAACAG-1	8041	2750	S1	3.68113418729014	0	Mesenchymal cells
S1_ATTCACTTCCGGTAGC-1	3631	1566	S1	4.2963370972184	1	Mesenchymal cells
S1_ATTCAGGAGAGAGCGG-1	11252	2771	S1	5.69676501955208	2	Acinar cells
S1_AACGAAATCATCGCTC-1	20608	4368	S1	3.37247670807453	2	Acinar cells
S1_ATTCAGGAGTTCAACC-1	14182	3604	S1	3.84289945000705	0	Mesenchymal cells
S1_ATTCAGGAGTTGTACC-1	3399	1476	S1	2.79493968814357	1	Mesenchymal cells
S1_ATTCAGGCAAACTCGT-1	8174	2767	S1	3.46219721066797	1	Mesenchymal cells
S1_ATTCAGGGTGTGTGTT-1	3669	1541	S1	6.48678113927501	10	Schwann cells
S1_ATTCAGGGTTGGGCCT-1	10362	3246	S1	6.24396834587917	4	Immune cells
S1_ATTCAGGTCGGTGAAG-1	8610	2969	S1	10.8943089430894	3	Endocrine cells
S1_ATTCAGGTCTAGAGCT-1	6474	2390	S1	5.79240037071362	2	Acinar cells
S1_ATTCATCAGCCGTTAT-1	5326	2197	S1	5.33233195644011	0	Mesenchymal cells
S1_ATTCATCAGGTCACTT-1	3233	1221	S1	5.16548097742035	1	Mesenchymal cells
S1_AACGAAATCCCGTGAG-1	9993	1939	S1	6.39447613329331	2	Acinar cells
S1_ATTCATCCACGAAAGC-1	8142	2428	S1	2.83714075165807	1	Mesenchymal cells
S1_ATTCATCCACGACTAT-1	31983	5540	S1	4.26789231779383	4	Immune cells
S1_ATTCATCCAGAGGTAC-1	7008	2137	S1	1.84075342465753	0	Mesenchymal cells
S1_ATTCATCCAGGAACCA-1	4393	1346	S1	5.30389255633963	1	Mesenchymal cells
S1_ATTCATCGTAGCGCCT-1	8407	3032	S1	2.81907933864637	0	Mesenchymal cells
S1_ATTCATCTCAAAGAAC-1	7056	2460	S1	6.25	0	Mesenchymal cells
S1_ATTCCATAGGGAGTGG-1	612	366	S1	13.2352941176471	1	Mesenchymal cells
S1_ATTCCATCATCCGGTG-1	8632	2965	S1	5.64179796107507	0	Mesenchymal cells
S1_ATTCCCGAGGCTCCCA-1	14427	4022	S1	3.35482082206973	2	Acinar cells
S1_AACGAAATCCCGTGTT-1	4104	1254	S1	7.55360623781676	1	Mesenchymal cells
S1_ATTCCCGTCACCTACC-1	4810	1848	S1	5.17671517671518	1	Mesenchymal cells
S1_ATTCCCGTCCCTTTGG-1	8228	2881	S1	2.24842002916869	1	Mesenchymal cells
S1_ATTCCTAAGGGCGAAG-1	6433	2299	S1	4.39919166796207	0	Mesenchymal cells
S1_ATTCCTACAAATCGGG-1	3661	1693	S1	4.80742966402622	0	Mesenchymal cells
S1_ATTCCTACAAGCGGAT-1	9718	3373	S1	2.97386293476024	0	Mesenchymal cells
S1_ATTCCTACACGGGCTT-1	8767	2867	S1	1.92768335804722	0	Mesenchymal cells
S1_ATTCCTACACTACCGG-1	12917	2756	S1	5.45792366648603	2	Acinar cells
S1_ATTCCTACACTGGATT-1	704	507	S1	1.84659090909091	1	Mesenchymal cells
S1_ATTCCTACAGCAATTC-1	11634	3322	S1	9.16279869348461	4	Immune cells
S1_AACGAAATCCGTTGAA-1	6998	2872	S1	4.41554729922835	3	Endocrine cells
S1_ATTCCTACATCATTGG-1	6406	2612	S1	2.21667187012176	5	Immune cells
S1_ATTCCTAGTGCCTTTC-1	20046	4155	S1	3.67654394891749	2	Acinar cells
S1_ATTCCTAGTGTTTCTT-1	4470	1930	S1	4.13870246085011	10	Schwann cells
S1_ATTCCTAGTTGGAGGT-1	6097	2181	S1	4.95325569952436	4	Immune cells
S1_ATTCCTATCAGGAACG-1	8047	2596	S1	1.24269914253759	0	Mesenchymal cells
S1_ATTCCTATCGCCGAGT-1	4976	1690	S1	3.59726688102894	0	Mesenchymal cells
S1_ATTCGTTAGCGCTTCG-1	4469	2034	S1	11.053927053032	3	Endocrine cells
S1_ATTCGTTAGCTAATGA-1	3792	1125	S1	4.40400843881857	1	Mesenchymal cells
S1_ATTCGTTAGTAGACCG-1	3401	1126	S1	1.85239635401353	0	Mesenchymal cells
S1_ATTCGTTCAACCTAAC-1	7711	2653	S1	3.19024769809363	1	Mesenchymal cells
S1_AACGAAATCTCGCAGG-1	3300	1528	S1	2.60606060606061	1	Mesenchymal cells
S1_ATTCGTTCAGAAATCA-1	8129	2642	S1	8.19288965432403	3	Endocrine cells
S1_ATTCGTTCATGGGTCC-1	897	466	S1	17.7257525083612	1	Mesenchymal cells
S1_ATTCGTTGTAGCGATG-1	4674	1839	S1	13.4146341463415	3	Endocrine cells
S1_ATTCGTTGTTCGGCCA-1	9008	2772	S1	8.13721136767318	4	Immune cells
S1_ATTCGTTTCGGCCTTT-1	7370	2740	S1	3.59565807327001	1	Mesenchymal cells
S1_ATTCTACAGACCATGG-1	3876	1622	S1	1.85758513931889	1	Mesenchymal cells
S1_ATTCTACAGCATTTCG-1	26618	3740	S1	1.83710271245022	2	Acinar cells
S1_ATTCTACAGGGTTAGC-1	11050	2973	S1	2.80542986425339	0	Mesenchymal cells
S1_ATTCTACCAAAGGCAC-1	3865	1065	S1	0.0776196636481242	2	Acinar cells
S1_AACGGGAAGAGTGTGC-1	2441	1102	S1	2.41704219582138	1	Mesenchymal cells
S1_ATTCTACCACTCGATA-1	4786	1230	S1	17.5094024237359	2	Acinar cells
S1_ATTCTACGTAATTGGA-1	6309	2259	S1	4.15279759074338	0	Mesenchymal cells
S1_ATTCTACGTGAACCGA-1	10315	3025	S1	3.88754241396025	0	Mesenchymal cells
S1_ATTCTACGTGTTCGAT-1	13635	3192	S1	9.42427576090942	3	Endocrine cells
S1_ATTCTACGTTATCTTC-1	8030	2383	S1	1.50684931506849	0	Mesenchymal cells
S1_ATTCTACTCCCAAGCG-1	7456	2629	S1	11.1856223175966	1	Mesenchymal cells
S1_ATTCTTGAGCTGTTAC-1	4157	1794	S1	4.45032475342795	10	Schwann cells
S1_ATTCTTGAGGTCGAGT-1	5095	2009	S1	7.92934249263984	7	Immune cells
S1_ATTCTTGCACAGGATG-1	8335	2351	S1	6.71865626874625	2	Acinar cells
S1_ATTCTTGCAGTTTCGA-1	41817	6331	S1	3.42205323193916	2	Acinar cells
S1_AAACCCAAGCTTCGTA-1	5296	1638	S1	4.72054380664653	1	Mesenchymal cells
S1_AAACGCTGTCTTCATT-1	2245	1056	S1	5.79064587973274	1	Mesenchymal cells
S1_AACGGGAAGCCAGTAG-1	14450	3477	S1	2.16608996539792	0	Mesenchymal cells
S1_ATTCTTGGTCGATTCA-1	6937	2177	S1	1.34063716303878	1	Mesenchymal cells
S1_ATTCTTGGTGTGTACT-1	12718	3597	S1	3.09797137914766	0	Mesenchymal cells
S1_ATTCTTGTCCGATGTA-1	6820	2642	S1	8.90029325513196	3	Endocrine cells
S1_ATTGGGTAGCCTTCTC-1	11224	2902	S1	6.85138987883108	2	Acinar cells
S1_ATTGGGTAGGCAATGC-1	803	479	S1	13.200498132005	6	Endothelial cells
S1_ATTGGGTAGGTAGTAT-1	859	558	S1	0.116414435389988	1	Mesenchymal cells
S1_ATTGGGTAGTATGCAA-1	13625	2449	S1	4.5651376146789	2	Acinar cells
S1_ATTGGGTCAAACGAGC-1	7527	2664	S1	3.60037199415438	2	Acinar cells
S1_ATTGGGTCAGCGTATT-1	2346	1154	S1	24.6376811594203	9	Ductal cells
S1_ATTGGGTCATGACTCA-1	3224	1340	S1	3.16377171215881	1	Mesenchymal cells
S1_AACGGGAAGGGAGTTC-1	656	455	S1	3.50609756097561	1	Mesenchymal cells
S1_ATTGGGTGTTAGTTCG-1	11610	3558	S1	3.66925064599483	0	Mesenchymal cells
S1_ATTGGGTTCCAAAGGG-1	2955	1330	S1	2.8087986463621	1	Mesenchymal cells
S1_ATTGTTCAGGTGGCTA-1	5697	1929	S1	1.6148850272073	0	Mesenchymal cells
S1_ATTGTTCGTAGCGTAG-1	3620	1585	S1	17.8453038674033	3	Endocrine cells
S1_ATTGTTCGTAGGGTAC-1	16559	3610	S1	2.7779455281116	0	Mesenchymal cells
S1_ATTGTTCGTATCTCGA-1	901	512	S1	24.0843507214206	1	Mesenchymal cells
S1_ATTGTTCGTGACACAG-1	4641	1763	S1	3.94311570782159	0	Mesenchymal cells
S1_ATTGTTCGTTGATGTC-1	2807	1181	S1	6.27003918774492	4	Immune cells
S1_ATTGTTCTCGAACCAT-1	11370	3627	S1	1.87335092348285	0	Mesenchymal cells
S1_ATTGTTCTCTGTACAG-1	7071	2521	S1	2.07891387356809	0	Mesenchymal cells
S1_AACGGGAAGTCACTAC-1	18100	4731	S1	5.5414364640884	4	Immune cells
S1_ATTTACCAGAGCAAGA-1	11342	3106	S1	2.61858578733909	0	Mesenchymal cells
S1_ATTTACCAGCCATTCA-1	3802	1094	S1	2.81430825881115	1	Mesenchymal cells
S1_ATTTACCCACCTGTCT-1	715	369	S1	20.2797202797203	6	Endothelial cells
S1_ATTTACCGTAGGTGCA-1	2760	1117	S1	3.8768115942029	10	Schwann cells
S1_ATTTACCGTTCACCGG-1	8465	2631	S1	3.62669816893089	0	Mesenchymal cells
S1_ATTTACCGTTGCTCGG-1	1414	422	S1	21.4992927864215	2	Acinar cells
S1_ATTTACCTCATCGTAG-1	5664	2276	S1	2.68361581920904	0	Mesenchymal cells
S1_ATTTACCTCCTCCACA-1	3751	1101	S1	0.559850706478272	8	Erythroblasts
S1_ATTTACCTCGCATAGT-1	12195	3700	S1	3.4440344403444	0	Mesenchymal cells
S1_ATTTCACAGGGCTGAT-1	4953	1663	S1	3.10922673127398	1	Mesenchymal cells
S1_AACGGGAAGTGTGTTC-1	3098	1310	S1	5.74564234990316	1	Mesenchymal cells
S1_ATTTCACCAGGATTCT-1	23104	2804	S1	3.9343836565097	2	Acinar cells
S1_ATTTCACCATCCAACA-1	6706	2545	S1	7.1875932001193	7	Immune cells
S1_ATTTCACCATTCAGGT-1	8632	2990	S1	8.71177015755329	4	Immune cells
S1_ATTTCACGTCACCCTT-1	7549	1689	S1	2.05325208636906	8	Erythroblasts
S1_ATTTCACTCAACCTCC-1	14770	3963	S1	2.55924170616114	0	Mesenchymal cells
S1_ATTTCACTCCATTCAT-1	10025	2778	S1	1.75561097256858	0	Mesenchymal cells
S1_ATTTCACTCCTCACGT-1	11082	3208	S1	7.23696083739397	2	Acinar cells
S1_ATTTCTGAGTATGAAC-1	3397	1537	S1	3.9152193111569	1	Mesenchymal cells
S1_ATTTCTGCACGTCGTG-1	6844	2824	S1	7.34950321449445	9	Ductal cells
S1_ATTTCTGGTAGCGAGT-1	13486	3093	S1	3.90775619160611	2	Acinar cells
S1_AACGGGAGTGAGAGGG-1	895	557	S1	0.111731843575419	1	Mesenchymal cells
S1_ATTTCTGGTATAGGGC-1	6665	2199	S1	2.94073518379595	0	Mesenchymal cells
S1_ATTTCTGGTTCTGACA-1	7577	2394	S1	8.35422990629537	2	Acinar cells
S1_ATTTCTGTCGACATCA-1	12231	3970	S1	5.22442972774099	0	Mesenchymal cells
S1_ATTTCTGTCTCTGCTG-1	7408	2432	S1	2.25431965442765	0	Mesenchymal cells
S1_CAAAGAAAGAGTTCGG-1	2708	1109	S1	5.68685376661743	1	Mesenchymal cells
S1_CAAAGAAAGCAATTCC-1	3126	1505	S1	2.87907869481766	0	Mesenchymal cells
S1_CAAAGAAAGCCTGTCG-1	560	421	S1	0	6	Endothelial cells
S1_CAAAGAACAAACACGG-1	3998	1829	S1	4.55227613806903	1	Mesenchymal cells
S1_CAAAGAACACATTGTG-1	1348	866	S1	6.97329376854599	1	Mesenchymal cells
S1_AACGGGAGTGCAGATG-1	3171	1561	S1	3.18511510564491	1	Mesenchymal cells
S1_CAAAGAACATCGCTGG-1	12515	2875	S1	4.95405513383939	2	Acinar cells
S1_CAAAGAAGTAACATCC-1	6101	2090	S1	1.91771840681855	0	Mesenchymal cells
S1_CAAAGAAGTGAACCGA-1	11646	3464	S1	3.58921518117809	0	Mesenchymal cells
S1_CAACAACAGCACCTGC-1	12821	3205	S1	4.51602839092114	2	Acinar cells
S1_CAACAACAGCATGATA-1	3743	1656	S1	2.3510553032327	1	Mesenchymal cells
S1_CAACAACAGCCGAATG-1	3321	1239	S1	0.301114122252334	1	Mesenchymal cells
S1_CAACAACCACAAAGCG-1	5445	1861	S1	2.46097337006428	0	Mesenchymal cells
S1_CAACAACCAGGGAGAG-1	5076	1886	S1	3.86130811662727	1	Mesenchymal cells
S1_CAACAACGTACGAGCA-1	15430	3832	S1	1.51652624756967	0	Mesenchymal cells
S1_CAACAACGTACTTGTG-1	5864	2431	S1	3.47885402455662	10	Schwann cells
S1_AACGGGAGTGGCACTC-1	9258	3096	S1	4.40699935191186	0	Mesenchymal cells
S1_CAACAACGTCGACGCT-1	2624	450	S1	0.609756097560976	8	Erythroblasts
S1_CAACAACGTTGCATAC-1	3438	1360	S1	1.91972076788831	6	Endothelial cells
S1_CAACAACTCCGGACTG-1	9995	3769	S1	9.13456728364182	3	Endocrine cells
S1_CAACAGTAGCTAAGTA-1	7020	2603	S1	2.12250712250712	1	Mesenchymal cells
S1_CAACAGTAGGCCCGTT-1	5848	2168	S1	7.79753761969904	0	Mesenchymal cells
S1_CAACAGTAGTAGAATC-1	8408	2848	S1	1.48667935299715	0	Mesenchymal cells
S1_CAACAGTAGTATGGCG-1	2062	1033	S1	1.06692531522793	1	Mesenchymal cells
S1_CAACAGTAGTCTGTAC-1	2538	1232	S1	9.1016548463357	4	Immune cells
S1_CAACAGTCACGCTATA-1	12832	3258	S1	3.42892768079801	0	Mesenchymal cells
S1_CAACAGTCACTTGTCC-1	8225	2926	S1	1.81155015197568	0	Mesenchymal cells
S1_AACGGGATCCTAGCCT-1	13406	3443	S1	6.48217216171863	4	Immune cells
S1_CAACAGTCAGCCGTTG-1	8835	2719	S1	3.61063950198076	0	Mesenchymal cells
S1_CAACAGTCAGCCTATA-1	24673	5239	S1	4.34888339480404	2	Acinar cells
S1_CAACAGTCAGGAATAT-1	15322	3951	S1	8.45842579297742	4	Immune cells
S1_CAACAGTGTAGAATGT-1	18315	4087	S1	2.16216216216216	0	Mesenchymal cells
S1_CAACAGTGTATACCCA-1	6471	2355	S1	5.02240766496678	0	Mesenchymal cells
S1_CAACAGTGTCGTAATC-1	738	494	S1	16.8021680216802	1	Mesenchymal cells
S1_CAACAGTGTTCTCCTG-1	3516	1779	S1	7.22411831626849	9	Ductal cells
S1_CAACAGTTCAGTAGGG-1	3336	1458	S1	9.77218225419664	0	Mesenchymal cells
S1_CAACCAACACCCTAAA-1	14960	4113	S1	6.14304812834225	4	Immune cells
S1_CAACCAACACTTCTCG-1	12606	3274	S1	2.14976995081707	0	Mesenchymal cells
S1_AACGTCAAGAAGGCTC-1	16217	4869	S1	4.23012887710427	3	Endocrine cells
S1_CAACCAAGTCGACGCT-1	2342	1390	S1	3.3731853116994	9	Ductal cells
S1_CAACCAAGTGTTTACG-1	12888	4386	S1	8.30229671011794	3	Endocrine cells
S1_CAACCAATCAAGCCCG-1	4476	812	S1	48.704200178731	2	Acinar cells
S1_CAACCAATCTAACGCA-1	3296	1095	S1	3.91383495145631	1	Mesenchymal cells
S1_CAACCAATCTTCCACG-1	804	513	S1	9.5771144278607	6	Endothelial cells
S1_CAACCTCAGCACAAAT-1	4636	1835	S1	3.99050905953408	1	Mesenchymal cells
S1_CAACCTCAGGATATAC-1	12220	3539	S1	3.30605564648118	2	Acinar cells
S1_CAACCTCAGGTAAGGA-1	8544	2837	S1	3.59316479400749	0	Mesenchymal cells
S1_CAACCTCAGGTAAGTT-1	10037	3308	S1	3.80591810301883	0	Mesenchymal cells
S1_CAACCTCAGTATGATG-1	18985	5070	S1	4.77745588622597	2	Acinar cells
S1_AACGTCACACAAAGTA-1	4360	1596	S1	3.18807339449541	1	Mesenchymal cells
S1_CAACCTCCAGATCCAT-1	10647	2995	S1	2.14144829529445	0	Mesenchymal cells
S1_CAACCTCCAGCAGACA-1	8531	2669	S1	5.02871879029422	1	Mesenchymal cells
S1_CAACCTCCAGGCATTT-1	2097	1091	S1	1.76442536957558	1	Mesenchymal cells
S1_CAACCTCCATCATGAC-1	8779	2927	S1	1.92504841098075	0	Mesenchymal cells
S1_CAACCTCGTGGCTAGA-1	6922	2394	S1	3.85726668592892	0	Mesenchymal cells
S1_CAACCTCGTGTCTAAC-1	5892	2422	S1	7.12830957230142	4	Immune cells
S1_CAACCTCTCATTACTC-1	3104	1064	S1	3.15721649484536	1	Mesenchymal cells
S1_CAACCTCTCCCAGGCA-1	11565	3709	S1	7.31517509727627	0	Mesenchymal cells
S1_CAACCTCTCCTGGGTG-1	7367	2776	S1	2.93199402741957	0	Mesenchymal cells
S1_CAACCTCTCTTCCCAG-1	14150	3470	S1	4.45229681978799	2	Acinar cells
S1_AAACGCTGTGCGCTCA-1	1219	772	S1	0.820344544708778	1	Mesenchymal cells
S1_AACGTCACACACGGTC-1	10311	2715	S1	3.9472408107846	0	Mesenchymal cells
S1_CAACGATAGTGAGTGC-1	11080	2276	S1	4.47653429602888	2	Acinar cells
S1_CAACGATCAACTCGTA-1	5147	1743	S1	18.0493491354187	3	Endocrine cells
S1_CAACGATTCACCCTCA-1	15261	3589	S1	3.69569490859053	0	Mesenchymal cells
S1_CAACGGCAGGTAGACC-1	2765	1294	S1	3.29113924050633	1	Mesenchymal cells
S1_CAACGGCCAGGGAATC-1	12801	3618	S1	4.42934145769862	2	Acinar cells
S1_CAACGGCCATCCTCAC-1	11256	3760	S1	5.54371002132196	3	Endocrine cells
S1_CAACGGCGTACAATAG-1	4904	2115	S1	5.38336052202284	10	Schwann cells
S1_CAACGGCGTCTACGTA-1	20594	4774	S1	4.99174516849568	2	Acinar cells
S1_CAACGGCTCTGAACGT-1	8164	2455	S1	2.44977951984321	0	Mesenchymal cells
S1_CAAGACTAGCATCAGG-1	7629	2253	S1	4.2207366627343	0	Mesenchymal cells
S1_AACGTCACACCCTATC-1	16023	3676	S1	7.72639330961743	2	Acinar cells
S1_CAAGACTAGGTCGCCT-1	7138	2603	S1	4.13281031101149	0	Mesenchymal cells
S1_CAAGACTCAGCTCGGT-1	4454	1887	S1	2.35743152222721	1	Mesenchymal cells
S1_CAAGACTCAGTTTGGT-1	6415	1927	S1	8.48012470771629	0	Mesenchymal cells
S1_CAAGACTGTTGCTTGA-1	5524	2194	S1	3.56625633598841	6	Endothelial cells
S1_CAAGACTTCAATCCAG-1	10907	3268	S1	1.22856880902173	0	Mesenchymal cells
S1_CAAGACTTCCACTGGG-1	14652	3458	S1	3.97215397215397	2	Acinar cells
S1_CAAGACTTCCGGCAGT-1	16754	4370	S1	1.8443356810314	0	Mesenchymal cells
S1_CAAGACTTCCTTGACC-1	8469	2913	S1	3.35340654150431	0	Mesenchymal cells
S1_CAAGAGGAGAGGTATT-1	660	352	S1	26.6666666666667	6	Endothelial cells
S1_CAAGAGGAGGAGTCTG-1	4059	1795	S1	1.8970189701897	6	Endothelial cells
S1_AACGTCAGTAGACTGG-1	12081	3600	S1	4.84231437794885	0	Mesenchymal cells
S1_CAAGAGGCACATGGTT-1	13871	4327	S1	4.00115348568957	9	Ductal cells
S1_CAAGAGGCAGTCGGAA-1	2463	1193	S1	5.92773041006902	1	Mesenchymal cells
S1_CAAGAGGCAGTGAGCA-1	12943	3141	S1	2.23286718689639	0	Mesenchymal cells
S1_CAAGAGGCAGTGTGCC-1	2405	1134	S1	10.6860706860707	0	Mesenchymal cells
S1_CAAGAGGCATTGAGCT-1	1309	673	S1	5.19480519480519	1	Mesenchymal cells
S1_CAAGAGGGTCTCGGAC-1	11119	2766	S1	4.51479449590791	0	Mesenchymal cells
S1_CAAGAGGGTGCCTACG-1	6443	2247	S1	1.5986341766258	1	Mesenchymal cells
S1_CAAGAGGTCACGTCCT-1	15188	3640	S1	3.19331050829602	0	Mesenchymal cells
S1_CAAGCTACACGGTGTC-1	3031	1408	S1	2.04552952820851	1	Mesenchymal cells
S1_CAAGCTAGTCAGGTAG-1	3381	1388	S1	3.25347530316474	1	Mesenchymal cells
S1_AACGTCAGTGCAACGA-1	3678	1432	S1	3.96954866775421	1	Mesenchymal cells
S1_CAAGCTAGTGAGATTA-1	11663	3684	S1	3.84120723656006	10	Schwann cells
S1_CAAGCTAGTTAAGACA-1	2278	1129	S1	4.828797190518	1	Mesenchymal cells
S1_CAAGCTATCCAACTAG-1	6481	2720	S1	3.99629686776732	0	Mesenchymal cells
S1_CAAGCTATCCATCTAT-1	5115	1900	S1	17.3216031280547	0	Mesenchymal cells
S1_CAAGCTATCTCGAACA-1	6820	2536	S1	4.35483870967742	1	Mesenchymal cells
S1_CAAGCTATCTCTTAAC-1	5148	1682	S1	2.17560217560218	2	Acinar cells
S1_CAAGGGAAGAGGGTCT-1	2418	1139	S1	5.08684863523573	1	Mesenchymal cells
S1_CAAGGGAAGCGCCATC-1	14001	3545	S1	6.78522962645525	2	Acinar cells
S1_CAAGGGAAGTCAGAGC-1	29872	5235	S1	3.10324049276915	2	Acinar cells
S1_CAAGGGAAGTTCATCG-1	18494	3729	S1	2.94690169784795	2	Acinar cells
S1_AACGTCATCACCATAG-1	3819	1417	S1	2.19952867242734	1	Mesenchymal cells
S1_CAAGGGAAGTTTGGCT-1	9056	3238	S1	3.52252650176678	3	Endocrine cells
S1_CAAGGGACACGGCACT-1	4081	1693	S1	3.16098995344278	1	Mesenchymal cells
S1_CAAGGGAGTAGCGCTC-1	11336	1877	S1	4.70183486238532	2	Acinar cells
S1_CAAGGGATCGCACTCT-1	8163	2473	S1	2.27857405365674	0	Mesenchymal cells
S1_CAAGGGATCTGCACCT-1	9717	2643	S1	2.68601420191417	0	Mesenchymal cells
S1_CAATACGAGAGGTTAT-1	3522	1305	S1	1.07893242475866	2	Acinar cells
S1_CAATACGAGAGTCTTC-1	3913	1757	S1	3.5778175313059	1	Mesenchymal cells
S1_CAATACGAGCGTGCCT-1	12451	3403	S1	6.60991085053409	0	Mesenchymal cells
S1_AACGTCATCATATGGC-1	9377	2557	S1	1.9195904873627	0	Mesenchymal cells
S1_CAATACGAGGTCCCTG-1	8561	2837	S1	3.79628548066815	0	Mesenchymal cells
S1_CAATACGAGGTGCATG-1	3132	1435	S1	3.54406130268199	1	Mesenchymal cells
S1_CAATACGGTGCGGATA-1	1333	697	S1	21.6054013503376	1	Mesenchymal cells
S1_CAATACGGTTACGATC-1	1569	370	S1	8.47673677501593	2	Acinar cells
S1_CAATACGTCAAACCCA-1	4936	1361	S1	1.90437601296596	2	Acinar cells
S1_CAATACGTCAGAGCGA-1	8454	2700	S1	2.33025786609889	0	Mesenchymal cells
S1_CAATCGAAGACTGAGC-1	5792	1986	S1	6.94060773480663	0	Mesenchymal cells
S1_CAATCGAAGCTCCACG-1	11273	2297	S1	4.45311806972412	2	Acinar cells
S1_CAATCGAAGGATACCG-1	1834	1092	S1	3.81679389312977	5	Immune cells
S1_CAATCGACACGAGAAC-1	6989	2338	S1	1.88868221490914	0	Mesenchymal cells
S1_CAATCGAGTACAGAAT-1	6385	2750	S1	4.96476115896633	3	Endocrine cells
S1_CAATCGAGTCGAGTGA-1	2815	1237	S1	13.9253996447602	3	Endocrine cells
S1_CAATCGATCTCAACCC-1	9710	2815	S1	5.25231719876416	4	Immune cells
S1_CAATCGATCTCTGCTG-1	7594	2440	S1	2.15959968396102	0	Mesenchymal cells
S1_CAATCGATCTTTGATC-1	27124	5438	S1	3.69414540628226	4	Immune cells
S1_CAATGACCAAGACAAT-1	16912	3328	S1	4.99645222327342	2	Acinar cells
S1_CAATGACCATACGCAT-1	27159	5425	S1	4.33742037630252	2	Acinar cells
S1_CAATGACGTACGTAGG-1	5096	2078	S1	3.19858712715856	1	Mesenchymal cells
S1_CAATGACGTAGAGACC-1	9154	2698	S1	7.84356565435875	4	Immune cells
S1_CAATGACGTCAGACGA-1	4147	832	S1	0	2	Acinar cells
S1_CAATGACGTGGATACG-1	19848	3715	S1	3.4310761789601	2	Acinar cells
S1_CAATGACTCCAAATGC-1	27311	5603	S1	5.73029182380726	5	Immune cells
S1_CAATGACTCGAGTCTA-1	5258	2034	S1	2.90985165462153	0	Mesenchymal cells
S1_CAATTTCAGGTGCTTT-1	14997	4731	S1	5.36107221444289	3	Endocrine cells
S1_CAATTTCCAACCGTAT-1	4283	1715	S1	4.55288349287882	1	Mesenchymal cells
S1_CAATTTCCAAGTCGTT-1	1899	799	S1	4.05476566614007	1	Mesenchymal cells
S1_CAATTTCCAGAGACTG-1	6057	2524	S1	3.25243519894337	10	Schwann cells
S1_CAATTTCCATGAAGGC-1	10624	3750	S1	7.55835843373494	3	Endocrine cells
S1_AACTTCTAGCTGCCTG-1	4204	2003	S1	3.06850618458611	1	Mesenchymal cells
S1_CAATTTCGTTAGAAGT-1	13032	3850	S1	4.780540208717	2	Acinar cells
S1_CAATTTCTCCAGCCTT-1	3445	1418	S1	3.91872278664731	1	Mesenchymal cells
S1_CAATTTCTCGACATTG-1	11015	3281	S1	5.32909668633681	4	Immune cells
S1_CACAACAAGCTCTGTA-1	3461	1553	S1	4.33400751227969	1	Mesenchymal cells
S1_CACAACACAAGTTGGG-1	11994	2812	S1	4.99416374854094	2	Acinar cells
S1_CACAACACAATTGCCA-1	9805	2619	S1	4.06935237123916	0	Mesenchymal cells
S1_CACAACACAGGCACAA-1	3633	1346	S1	3.68841178089733	1	Mesenchymal cells
S1_CACAACAGTACAGGTG-1	2376	1087	S1	2.65151515151515	1	Mesenchymal cells
S1_CACAACATCCCGTTGT-1	4866	2215	S1	4.1718043567612	0	Mesenchymal cells
S1_CACAACATCCTCAGGG-1	1021	647	S1	3.81978452497551	2	Acinar cells
S1_CACAACATCGGCTCTT-1	8247	2714	S1	1.55207954407663	0	Mesenchymal cells
S1_CACAACATCTTGGATG-1	3297	1665	S1	3.30603579011222	1	Mesenchymal cells
S1_CACAACATCTTTCCGG-1	9648	3001	S1	3.96973466003317	0	Mesenchymal cells
S1_CACACAACAAATCAAG-1	3197	1369	S1	3.19049108539256	1	Mesenchymal cells
S1_CACACAACAACAGATA-1	8709	2594	S1	1.32047307383167	1	Mesenchymal cells
S1_CACACAACACCTTCCA-1	15268	2953	S1	4.66334817919832	2	Acinar cells
S1_CACACAACACTTCCTG-1	9991	2780	S1	2.83254929436493	0	Mesenchymal cells
S1_CACACAACATCAGTGT-1	18688	4752	S1	6.29815924657534	2	Acinar cells
S1_CACACAACATGTTTGG-1	2148	1231	S1	13.7337057728119	1	Mesenchymal cells
S1_CACACAAGTACACGTT-1	14486	3345	S1	1.77412674306227	0	Mesenchymal cells
S1_AAACGCTGTGTGTTTG-1	13254	2647	S1	7.20537196318093	2	Acinar cells
S1_AACTTCTCAAGACAAT-1	8049	2583	S1	4.05019257050565	0	Mesenchymal cells
S1_CACACAAGTCTGTTAG-1	4413	1583	S1	4.26014049399501	0	Mesenchymal cells
S1_CACACAAGTGCTGATT-1	2253	1026	S1	4.66045272969374	1	Mesenchymal cells
S1_CACACAATCATCACCC-1	8551	2789	S1	2.86516196936031	0	Mesenchymal cells
S1_CACACAATCTCCTACG-1	3164	1482	S1	1.89633375474083	1	Mesenchymal cells
S1_CACACAATCTCTTGCG-1	5686	2425	S1	4.20330636651425	1	Mesenchymal cells
S1_CACAGATAGATCCGAG-1	2270	907	S1	8.01762114537445	1	Mesenchymal cells
S1_CACAGATAGCACTCAT-1	12154	3356	S1	1.90060885305249	0	Mesenchymal cells
S1_CACAGATCAATGGCCC-1	6436	2451	S1	4.61466749533872	5	Immune cells
S1_CACAGATCACGCTGTG-1	10718	3148	S1	2.48180630714686	0	Mesenchymal cells
S1_CACAGATCAGCTGTCG-1	3257	1545	S1	4.08351243475591	1	Mesenchymal cells
S1_AACTTCTCACCGGAAA-1	2498	1144	S1	8.8470776621297	1	Mesenchymal cells
S1_CACAGATCAGCTGTGC-1	3666	1417	S1	4.63720676486634	1	Mesenchymal cells
S1_CACAGATCAGGTTCGC-1	4183	1623	S1	3.44250537891465	1	Mesenchymal cells
S1_CACAGATGTCTGTGCG-1	6079	2442	S1	4.60602072709327	1	Mesenchymal cells
S1_CACAGATTCACGAACT-1	10268	3250	S1	3.15543435917413	0	Mesenchymal cells
S1_CACAGATTCATTGCTT-1	10488	3181	S1	3.66132723112128	0	Mesenchymal cells
S1_CACAGATTCCATTTCA-1	15580	4432	S1	4.4801026957638	5	Immune cells
S1_CACAGATTCCGTAATG-1	5467	1746	S1	1.95719773184562	1	Mesenchymal cells
S1_CACAGGCAGAGCATCG-1	5362	2309	S1	3.07720999627005	1	Mesenchymal cells
S1_CACAGGCAGGCCACCT-1	2402	1310	S1	6.24479600333056	1	Mesenchymal cells
S1_CACAGGCAGTCTCTGA-1	8728	3117	S1	2.31439046746104	1	Mesenchymal cells
S1_AACTTCTCACCGGCTA-1	1532	813	S1	14.2950391644909	1	Mesenchymal cells
S1_CACAGGCCATCGTGCG-1	9386	2078	S1	8.13978265501811	4	Immune cells
S1_CACAGGCGTAATGTGA-1	15465	3205	S1	4.16424183640479	2	Acinar cells
S1_CACAGGCGTACAAGTA-1	25853	4220	S1	5.27985146791475	2	Acinar cells
S1_CACAGGCGTCTCGGAC-1	4578	1897	S1	13.739624290083	3	Endocrine cells
S1_CACAGGCGTGTCCTAA-1	4310	1604	S1	11.368909512761	4	Immune cells
S1_CACAGGCTCACCTCAC-1	4756	1915	S1	1.09335576114382	1	Mesenchymal cells
S1_CACAGGCTCATTCCTA-1	8910	2801	S1	10.9539842873176	7	Immune cells
S1_CACAGGCTCATTGCCC-1	12644	3344	S1	3.044922492882	0	Mesenchymal cells
S1_CACAGGCTCCTGTAGA-1	6314	2268	S1	2.48653785239151	0	Mesenchymal cells
S1_CACAGGCTCGAGCTGC-1	3313	1420	S1	3.47117416239058	1	Mesenchymal cells
S1_AACTTCTCACTCCTGT-1	13497	2788	S1	3.08216640734978	2	Acinar cells
S1_CACATGAAGACCTTTG-1	8594	2984	S1	3.45589946474284	0	Mesenchymal cells
S1_CACATGAAGCACTAGG-1	9015	2606	S1	2.44037714919578	0	Mesenchymal cells
S1_CACATGACAAATTGCC-1	6576	2577	S1	3.16301703163017	1	Mesenchymal cells
S1_CACATGACAATTCGTG-1	6390	2482	S1	12.8325508607199	9	Ductal cells
S1_CACATGACAGAGGACT-1	14188	3230	S1	7.54158443755286	2	Acinar cells
S1_CACATGACATCTTCGC-1	7548	2331	S1	1.45733969263381	0	Mesenchymal cells
S1_CACATGACATGATAGA-1	7733	2653	S1	3.5173929910772	0	Mesenchymal cells
S1_CACATGAGTACTAACC-1	8074	3003	S1	3.19544216001982	0	Mesenchymal cells
S1_CACATGAGTGGTTCTA-1	14565	3777	S1	4.46961894953656	2	Acinar cells
S1_CACATGAGTGTTTACG-1	8084	2426	S1	2.00395843641761	0	Mesenchymal cells
S1_AACTTCTCAGCGTAGA-1	15517	3939	S1	8.35857446671393	4	Immune cells
S1_CACATGAGTTCTATCT-1	5127	2260	S1	2.36005461283402	5	Immune cells
S1_CACATGATCACTGGGC-1	3006	1423	S1	5.95475715236194	1	Mesenchymal cells
S1_CACATGATCCGCACGA-1	3471	1600	S1	3.45721694036301	1	Mesenchymal cells
S1_CACCAAAAGGACCCAA-1	5873	2145	S1	2.24757364209092	1	Mesenchymal cells
S1_CACCAAACATTCTCCG-1	2149	882	S1	7.67798976268032	1	Mesenchymal cells
S1_CACCAAAGTCCGAAGA-1	6897	2554	S1	2.11686240394374	0	Mesenchymal cells
S1_CACCAAATCTTGGGCG-1	6153	1719	S1	2.34032179424671	2	Acinar cells
S1_CACCGTTGTAGATGTA-1	13679	3085	S1	6.12617881424081	2	Acinar cells
S1_CACCGTTGTGATACCT-1	27332	5380	S1	4.57339382408898	2	Acinar cells
S1_CACCGTTTCTCCAATT-1	826	585	S1	0.242130750605327	6	Endothelial cells
S1_AACTTCTCAGCTGTTA-1	13613	3736	S1	3.12201572026739	6	Endothelial cells
S1_CACCGTTTCTGGTGGC-1	9468	2362	S1	5.36544148711449	0	Mesenchymal cells
S1_CACGAATAGAGTGGCT-1	2775	1325	S1	5.47747747747748	1	Mesenchymal cells
S1_CACGAATAGCACTCGC-1	2708	1289	S1	13.4416543574594	7	Immune cells
S1_CACGAATAGCGATCGA-1	3500	1068	S1	10.4571428571429	1	Mesenchymal cells
S1_CACGAATAGTGCAGCA-1	20882	4472	S1	3.62034287903457	2	Acinar cells
S1_CACGAATCACCACTGG-1	7916	2920	S1	6.94795351187468	3	Endocrine cells
S1_CACGAATCAGGTGTGA-1	14918	3735	S1	3.89462394422845	0	Mesenchymal cells
S1_CACGAATCAGTTAGGG-1	9585	2899	S1	10.2660406885759	2	Acinar cells
S1_CACGAATGTCGTCTCT-1	2220	1050	S1	3.96396396396396	1	Mesenchymal cells
S1_CACGAATGTGTTGATC-1	5298	1808	S1	6.90826727066818	1	Mesenchymal cells
S1_AACTTCTGTACAGTTC-1	4353	1427	S1	35.8603262118079	9	Ductal cells
S1_CACGAATGTTGGAGGT-1	4029	1085	S1	15.1402333085133	2	Acinar cells
S1_CACGGGTAGGTAAGAG-1	2824	391	S1	0.424929178470255	8	Erythroblasts
S1_CACGGGTCAGGATCTT-1	4154	1484	S1	4.14058738565238	1	Mesenchymal cells
S1_CACGGGTCATAGAAAC-1	7330	2569	S1	8.94952251023192	4	Immune cells
S1_CACGGGTGTGACTGAG-1	4678	2096	S1	4.61735784523301	0	Mesenchymal cells
S1_CACGGGTTCCAACACA-1	8509	2906	S1	1.28099659184393	0	Mesenchymal cells
S1_CACGGGTTCCCAAGTA-1	3505	1474	S1	4.16547788873039	1	Mesenchymal cells
S1_CACGGGTTCGAGATGG-1	4290	1811	S1	9.88344988344988	10	Schwann cells
S1_CACGGGTTCGCAGTGC-1	3002	1265	S1	6.49566955363091	0	Mesenchymal cells
S1_CACGGGTTCTGCCCTA-1	2956	1272	S1	3.24763193504736	1	Mesenchymal cells
S1_AACTTCTGTAGTCTTG-1	12951	3963	S1	5.45131650065632	3	Endocrine cells
S1_CACGTGGAGCGATGGT-1	11950	3143	S1	2.62761506276151	0	Mesenchymal cells
S1_CACGTGGAGTGCAAAT-1	10687	3465	S1	10.0870216150463	7	Immune cells
S1_CACGTGGCACCTATCC-1	9475	2975	S1	1.76253298153034	0	Mesenchymal cells
S1_CACGTGGCACGAGAAC-1	3108	1009	S1	18.4362934362934	2	Acinar cells
S1_CACGTGGCAGAGGTAC-1	17613	4062	S1	3.33844319536706	2	Acinar cells
S1_CACGTGGGTGAGTTTC-1	2000	1077	S1	4.05	1	Mesenchymal cells
S1_CACGTTCAGCTGTCCG-1	1264	533	S1	0.632911392405063	3	Endocrine cells
S1_CACGTTCAGTACTGGG-1	1492	700	S1	19.4369973190349	1	Mesenchymal cells
S1_CACGTTCCACATCATG-1	7195	2686	S1	5.74009728978457	0	Mesenchymal cells
S1_CACGTTCCACCAGGTC-1	28000	5160	S1	5.01071428571429	2	Acinar cells
S1_AACTTCTGTATCAAGA-1	9410	2431	S1	3.03931987247609	1	Mesenchymal cells
S1_CACGTTCGTAGTGATA-1	13335	4069	S1	4.0044994375703	9	Ductal cells
S1_CACGTTCGTCCTTAAG-1	6420	2337	S1	2.55451713395639	0	Mesenchymal cells
S1_CACGTTCGTGGGACAT-1	2437	922	S1	8.370947886746	1	Mesenchymal cells
S1_CACGTTCGTTGTCAGT-1	14881	3176	S1	2.8223909683489	2	Acinar cells
S1_CACGTTCTCAAAGGTA-1	5197	2076	S1	3.271117952665	0	Mesenchymal cells
S1_CACGTTCTCTATACGG-1	9400	2778	S1	5.41489361702128	0	Mesenchymal cells
S1_CACGTTCTCTCAATCT-1	19106	4851	S1	5.88820265885062	0	Mesenchymal cells
S1_CACGTTCTCTTCACGC-1	20418	4989	S1	4.15809579782545	3	Endocrine cells
S1_CACTAAGAGCTCCATA-1	5086	1659	S1	0.216279984270547	2	Acinar cells
S1_CACTAAGAGGGATGTC-1	5020	1942	S1	8.60557768924303	4	Immune cells
S1_AACTTCTGTGCATTTG-1	4708	2104	S1	2.50637213254036	10	Schwann cells
S1_CACTAAGAGGGCAGGA-1	3858	1735	S1	3.03265940902022	1	Mesenchymal cells
S1_CACTAAGCACACCGCA-1	9199	2656	S1	5.15273399282531	2	Acinar cells
S1_CACTAAGCACGCAAAG-1	6101	2149	S1	7.70365513850188	0	Mesenchymal cells
S1_CACTAAGCAGTGGTGA-1	10038	3437	S1	4.58258617254433	4	Immune cells
S1_CACTAAGGTTTGGCTA-1	7429	2702	S1	2.84022075649482	0	Mesenchymal cells
S1_CACTAAGTCAGACATC-1	15414	3389	S1	3.98339172181134	2	Acinar cells
S1_CACTAAGTCAGGGATG-1	5979	1345	S1	5.90399732396722	2	Acinar cells
S1_CACTAAGTCCTACCGT-1	3192	1344	S1	8.64661654135338	2	Acinar cells
S1_CACTGAAAGGACAAGA-1	6374	2492	S1	3.1063696266081	0	Mesenchymal cells
S1_CACTGAAAGGGTATAT-1	6120	2013	S1	0.996732026143791	0	Mesenchymal cells
S1_AAACGCTTCGCAAGAG-1	9008	2577	S1	2.33126110124334	0	Mesenchymal cells
S1_AACTTCTGTTCATCTT-1	10112	3552	S1	10.067246835443	3	Endocrine cells
S1_CACTGAAAGTAACAGT-1	1139	707	S1	15.188762071993	1	Mesenchymal cells
S1_CACTGAACAGCGGATA-1	12399	3224	S1	2.05661746915074	0	Mesenchymal cells
S1_CACTGAAGTACTGTTG-1	4991	1883	S1	14.3658585453817	3	Endocrine cells
S1_CACTGAAGTAGGCTGA-1	8053	2784	S1	3.47696510617161	0	Mesenchymal cells
S1_CACTGAAGTCGGTACC-1	6539	2590	S1	3.05857164704083	0	Mesenchymal cells
S1_CACTGAAGTTTCCAAG-1	4673	1692	S1	8.94500320992938	1	Mesenchymal cells
S1_CACTGAATCAGCTTCC-1	4143	1950	S1	3.66883900555153	1	Mesenchymal cells
S1_CACTGAATCATGCCCT-1	12405	2763	S1	4.42563482466747	2	Acinar cells
S1_CACTGAATCCGGCTTT-1	18062	3950	S1	2.69626840881409	0	Mesenchymal cells
S1_CACTGAATCGTCTACC-1	7776	2742	S1	5.13117283950617	1	Mesenchymal cells
S1_AAGAACAAGAAATCCA-1	23281	5093	S1	4.25669000472488	2	Acinar cells
S1_CACTGAATCTATCGCC-1	1867	919	S1	4.6598821638993	2	Acinar cells
S1_CACTGGGAGCCTCTTC-1	4567	1815	S1	2.03634771184585	0	Mesenchymal cells
S1_CACTGGGAGCGTATGG-1	3023	1312	S1	8.00529275554085	4	Immune cells
S1_CACTGGGAGGGCCCTT-1	1781	863	S1	8.36608646827625	1	Mesenchymal cells
S1_CACTGGGCAAGCTGTT-1	2130	1160	S1	6.19718309859155	5	Immune cells
S1_CACTGGGCAGGAAGTC-1	21633	3958	S1	4.46540008320621	2	Acinar cells
S1_CACTGGGGTATGGTAA-1	11296	3139	S1	2.26628895184136	0	Mesenchymal cells
S1_CACTGGGGTTTAGACC-1	13977	3450	S1	3.37697646132933	2	Acinar cells
S1_CACTGGGTCTTCGCTG-1	5236	1927	S1	9.98854087089381	7	Immune cells
S1_CACTGTCAGCGCTTCG-1	12293	3389	S1	2.76580167575043	2	Acinar cells
S1_AAGAACAAGAATTGTG-1	1109	642	S1	5.04959422903517	1	Mesenchymal cells
S1_CACTGTCAGGAGTATT-1	5995	2314	S1	4.42035029190992	1	Mesenchymal cells
S1_CACTGTCAGTCACACT-1	17702	4013	S1	2.51384024404022	0	Mesenchymal cells
S1_CACTGTCAGTCGTTAC-1	2676	1141	S1	6.20328849028401	1	Mesenchymal cells
S1_CACTGTCAGTGGTGGT-1	7834	2556	S1	8.48863926474343	3	Endocrine cells
S1_CACTGTCAGTTACGAA-1	5152	1756	S1	3.55201863354037	1	Mesenchymal cells
S1_CACTGTCCAAAGCACG-1	9908	2869	S1	2.41219216794509	0	Mesenchymal cells
S1_CACTGTCGTAATGCGG-1	1247	817	S1	3.04731355252606	1	Mesenchymal cells
S1_CACTGTCGTCGCAACC-1	3502	1552	S1	5.85379782981154	1	Mesenchymal cells
S1_CACTGTCGTGATTAGA-1	3934	1290	S1	5.54143365531266	1	Mesenchymal cells
S1_CACTGTCGTGCGAACA-1	3214	1256	S1	9.83198506533914	4	Immune cells
S1_AAGAACAAGCAGTCTT-1	1137	594	S1	13.0167106420405	1	Mesenchymal cells
S1_CACTGTCGTTGCAACT-1	3705	1282	S1	0.0539811066126856	2	Acinar cells
S1_CACTGTCTCACCCATC-1	5464	2148	S1	3.03806734992679	1	Mesenchymal cells
S1_CACTTCGGTACGGCAA-1	9470	3077	S1	11.1826821541711	3	Endocrine cells
S1_CACTTCGTCTCTCAAT-1	8375	2871	S1	2.35223880597015	0	Mesenchymal cells
S1_CAGAGCCAGAATTTGG-1	5001	1740	S1	7.85842831433713	7	Immune cells
S1_CAGAGCCCAATAGTGA-1	2154	1038	S1	7.56731662024141	5	Immune cells
S1_CAGAGCCCATCGCTCT-1	5103	1910	S1	3.25298843817362	1	Mesenchymal cells
S1_CAGAGCCCATTGCTTT-1	1702	828	S1	1.46886016451234	10	Schwann cells
S1_CAGAGCCGTATGCGGA-1	1942	871	S1	8.34191555097837	1	Mesenchymal cells
S1_CAGAGCCGTATTCCTT-1	7640	2379	S1	2.95811518324607	0	Mesenchymal cells
S1_AAGAACACAAAGAACT-1	2265	1265	S1	6.18101545253863	5	Immune cells
S1_CAGAGCCTCAAGAGGC-1	5711	2100	S1	5.42812116967256	0	Mesenchymal cells
S1_CAGAGCCTCCACGTGG-1	2201	1134	S1	6.99681962744207	0	Mesenchymal cells
S1_CAGATACCAGGCCCTA-1	1972	503	S1	7.96146044624746	2	Acinar cells
S1_CAGATACCATGGTGGA-1	8559	2592	S1	4.36966935389648	6	Endothelial cells
S1_CAGATACCATTCCTCG-1	13085	2456	S1	4.79174627435995	2	Acinar cells
S1_CAGATACGTAAGCAAT-1	8493	2723	S1	3.83845519839868	0	Mesenchymal cells
S1_CAGATACGTCACTCGG-1	3270	862	S1	3.27217125382263	1	Mesenchymal cells
S1_CAGATACGTGGCCACT-1	7184	2003	S1	1.44766146993318	0	Mesenchymal cells
S1_CAGATACGTTGTGTTG-1	6479	2661	S1	2.65473066831301	7	Immune cells
S1_CAGATACTCCTAACAG-1	12551	3231	S1	0.82065174089714	1	Mesenchymal cells
S1_AAGAACACAGAGATGC-1	742	204	S1	71.0242587601078	9	Ductal cells
S1_CAGATACTCTATCCAT-1	3564	1503	S1	3.53535353535354	5	Immune cells
S1_CAGATCAAGCAGTAAT-1	9875	3021	S1	4.4253164556962	3	Endocrine cells
S1_CAGATCAAGTTGCCTA-1	9291	2638	S1	8.13690668388763	4	Immune cells
S1_CAGATCAGTGGATCAG-1	16386	3646	S1	2.91102160380813	0	Mesenchymal cells
S1_CAGATCAGTTGCAACT-1	6003	2288	S1	2.03231717474596	1	Mesenchymal cells
S1_CAGATCATCACCATGA-1	13459	3023	S1	5.6467791069173	2	Acinar cells
S1_CAGATCATCAGGAAAT-1	6139	1659	S1	8.71477439322365	4	Immune cells
S1_CAGATCATCATCCTAT-1	11493	3261	S1	8.80535978421648	4	Immune cells
S1_CAGATCATCGCCGTGA-1	3786	1539	S1	3.98837823560486	1	Mesenchymal cells
S1_AAGAACACAGTCTTCC-1	10927	2260	S1	6.43360483206736	2	Acinar cells
S1_CAGATTGAGAGCAAGA-1	1990	788	S1	12.2110552763819	1	Mesenchymal cells
S1_CAGATTGAGGCAGTCA-1	3959	1703	S1	3.63728214195504	1	Mesenchymal cells
S1_CAGATTGAGTTGGAAT-1	7882	2528	S1	2.66429840142096	0	Mesenchymal cells
S1_CAGATTGCAAAGACTA-1	3547	1524	S1	2.73470538483225	1	Mesenchymal cells
S1_CAGATTGCAAGAGTAT-1	5950	2266	S1	7.98319327731092	4	Immune cells
S1_CAGATTGCAATGCAGG-1	4415	2025	S1	2.37825594563986	10	Schwann cells
S1_CAGATTGCACAATGAA-1	2426	1261	S1	3.66859027205276	5	Immune cells
S1_CAGATTGCAGTCTGGC-1	13832	3172	S1	3.51359167148641	2	Acinar cells
S1_CAGATTGCATAACCCA-1	3791	1494	S1	6.11975731996835	4	Immune cells
S1_CAGATTGCATGCCGGT-1	4581	1901	S1	2.83780833879066	1	Mesenchymal cells
S1_AAGAACAGTGAATAAC-1	1053	618	S1	3.22886989553656	1	Mesenchymal cells
S1_CAGATTGGTTAACAGA-1	3113	1512	S1	3.24445872149052	1	Mesenchymal cells
S1_CAGATTGGTTGCCGAC-1	9171	2471	S1	14.9492966961073	3	Endocrine cells
S1_CAGATTGGTTGGGCCT-1	10233	3317	S1	9.08824391673996	5	Immune cells
S1_CAGATTGTCAAACGAA-1	7513	2743	S1	1.61054172767204	0	Mesenchymal cells
S1_CAGATTGTCAGTCAGT-1	7413	2605	S1	4.30325104546068	1	Mesenchymal cells
S1_CAGATTGTCTTACCAT-1	22547	4206	S1	2.98044085687675	0	Mesenchymal cells
S1_CAGCAATAGAGGCTGT-1	6841	2055	S1	8.97529600935536	2	Acinar cells
S1_CAGCAATCAAGGGCAT-1	11831	3276	S1	4.10785225255684	0	Mesenchymal cells
S1_CAGCAATGTCAGTCCG-1	6609	2111	S1	1.52821909517325	6	Endothelial cells
S1_CAGCAATGTGAGTGAC-1	2944	1243	S1	8.11820652173913	1	Mesenchymal cells
S1_AAGAACAGTTATAGAG-1	1361	744	S1	6.90668626010287	1	Mesenchymal cells
S1_CAGCAATTCACAGTGT-1	2327	973	S1	6.44606789858187	1	Mesenchymal cells
S1_CAGCAATTCTCTAGGA-1	2728	873	S1	8.79765395894428	1	Mesenchymal cells
S1_CAGCACGAGGCGCTCT-1	4343	1822	S1	5.96361961777573	10	Schwann cells
S1_CAGCACGAGGTCACTT-1	5378	183	S1	0.464856824098178	8	Erythroblasts
S1_CAGCACGAGGTCGTCC-1	4539	1697	S1	1.3439083498568	1	Mesenchymal cells
S1_CAGCACGCAAGAATAC-1	4652	2011	S1	5.37403267411866	1	Mesenchymal cells
S1_CAGCACGCATAATGCC-1	9554	3109	S1	3.8936571069709	6	Endothelial cells
S1_CAGCACGGTGAATGTA-1	7535	2533	S1	8.06901128069011	4	Immune cells
S1_CAGCACGGTTGAATCC-1	17886	1788	S1	4.07022252040702	2	Acinar cells
S1_CAGCAGCAGAGCAGTC-1	5502	2009	S1	2.19920029080334	0	Mesenchymal cells
S1_AAGAACATCAGCACCG-1	13069	3711	S1	5.16489402402632	0	Mesenchymal cells
S1_CAGCAGCAGTGCAACG-1	4095	1804	S1	3.85836385836386	1	Mesenchymal cells
S1_CAGCAGCCAACACAGG-1	9272	2868	S1	5.55435720448663	3	Endocrine cells
S1_CAGCAGCCAATGTCAC-1	6330	2525	S1	14.8183254344392	3	Endocrine cells
S1_CAGCAGCGTATATGGA-1	3281	1184	S1	6.55288021944529	1	Mesenchymal cells
S1_CAGCAGCGTCGTCGGT-1	1993	1053	S1	2.55895634721525	0	Mesenchymal cells
S1_CAGCAGCTCCTCAGGG-1	500	358	S1	6.2	1	Mesenchymal cells
S1_CAGCAGCTCGAAGAAT-1	6319	2197	S1	2.89602785250831	1	Mesenchymal cells
S1_CAGCAGCTCTAGTCAG-1	6801	2790	S1	3.79355977062197	0	Mesenchymal cells
S1_CAGCAGCTCTTTCGAT-1	6447	2450	S1	3.73817279354739	1	Mesenchymal cells
S1_CAGCCAGAGCGTTAGG-1	8763	2137	S1	9.03800068469702	2	Acinar cells
S1_AAACGCTTCTTAATCC-1	4539	1510	S1	1.63031504736726	2	Acinar cells
S1_AAGACAAAGCGCGTTC-1	13478	3481	S1	3.51684226146313	0	Mesenchymal cells
S1_CAGCCAGAGGCTCAAG-1	4930	1669	S1	1.96754563894523	1	Mesenchymal cells
S1_CAGCCAGAGGGCAGGA-1	9215	2255	S1	1.93163320672816	1	Mesenchymal cells
S1_CAGCCAGCAAAGCAAT-1	12031	3060	S1	5.34452663951459	2	Acinar cells
S1_CAGCCAGCAACTCCCT-1	4363	1632	S1	4.01100160440064	1	Mesenchymal cells
S1_CAGCCAGGTCCATAGT-1	8798	2331	S1	7.29711298022278	2	Acinar cells
S1_CAGCCAGGTCTCGACG-1	8526	2761	S1	6.36875439831105	4	Immune cells
S1_CAGCCAGGTTCTCGTC-1	7448	2409	S1	1.27551020408163	0	Mesenchymal cells
S1_CAGCCAGTCACCACAA-1	7500	2100	S1	3.29333333333333	6	Endothelial cells
S1_CAGCCAGTCTGCGGGT-1	10732	2429	S1	5.20872158032054	2	Acinar cells
S1_CAGCCAGTCTTGAACG-1	1106	537	S1	25.2260397830018	1	Mesenchymal cells
S1_AAGACAAAGGTTGCCC-1	9725	2826	S1	2.09768637532134	0	Mesenchymal cells
S1_CAGCGTGAGAGGCGTT-1	8497	2883	S1	7.02600917971049	3	Endocrine cells
S1_CAGCGTGCAACAACAA-1	12674	4427	S1	6.22534322234496	4	Immune cells
S1_CAGCGTGCACTAACCA-1	8928	2693	S1	2.83378136200717	0	Mesenchymal cells
S1_CAGCGTGCATATAGCC-1	3183	1307	S1	2.67043669494188	1	Mesenchymal cells
S1_CAGCGTGGTAGTGCGA-1	4922	1618	S1	6.92807801706623	7	Immune cells
S1_CAGCGTGGTTTGTTGG-1	13785	3778	S1	4.20021762785637	0	Mesenchymal cells
S1_CAGCGTGTCATCACCC-1	4795	1730	S1	6.04796663190824	7	Immune cells
S1_CAGCGTGTCATTACCT-1	6293	2488	S1	8.45383759733037	3	Endocrine cells
S1_CAGCGTGTCGCAGTGC-1	4010	373	S1	0.57356608478803	8	Erythroblasts
S1_CAGGCCAAGACGCATG-1	12244	2797	S1	3.82228030055537	2	Acinar cells
S1_AAGACAACACGTCATA-1	4179	1924	S1	5.0251256281407	1	Mesenchymal cells
S1_CAGGCCAAGCCGGATA-1	16209	4226	S1	5.36121907582207	0	Mesenchymal cells
S1_CAGGCCAAGCTGCCAC-1	4490	1524	S1	4.94432071269488	0	Mesenchymal cells
S1_CAGGCCAAGGCTGGAT-1	4329	1673	S1	4.38900438900439	1	Mesenchymal cells
S1_CAGGCCACAACTGCTA-1	4658	1981	S1	5.71060541004723	1	Mesenchymal cells
S1_CAGGCCACATAACTCG-1	2395	1220	S1	5.38622129436326	5	Immune cells
S1_CAGGCCACATGGCTAT-1	12178	3466	S1	2.04467071768763	0	Mesenchymal cells
S1_CAGGCCAGTGCAGATG-1	2466	1147	S1	3.00081103000811	0	Mesenchymal cells
S1_CAGGCCATCCTCGATC-1	10569	2041	S1	5.90405904059041	2	Acinar cells
S1_CAGGCCATCGACCAAT-1	8495	2899	S1	2.4014125956445	0	Mesenchymal cells
S1_CAGGCCATCTCGACGG-1	10447	3071	S1	3.50339810471906	0	Mesenchymal cells
S1_AAGACAACAGATTCGT-1	6759	2815	S1	3.10696848646249	0	Mesenchymal cells
S1_CAGGGCTAGGAGAATG-1	8071	2288	S1	3.30814025523479	0	Mesenchymal cells
S1_CAGGGCTAGTCGGCAA-1	15077	4001	S1	2.54029316176958	0	Mesenchymal cells
S1_CAGGGCTCAAATGCTC-1	2874	1084	S1	24.8782185107864	1	Mesenchymal cells
S1_CAGGGCTCAATGAGCG-1	3143	1551	S1	22.2080814508431	9	Ductal cells
S1_CAGGGCTGTTAGGGTG-1	8383	2604	S1	2.93451031850173	0	Mesenchymal cells
S1_CAGGTATCAAGCTGCC-1	6062	2443	S1	2.01253711646321	0	Mesenchymal cells
S1_CAGGTATCAAGGTTGG-1	5807	1743	S1	3.82297227484071	0	Mesenchymal cells
S1_CAGGTATCAGCTGTGC-1	12077	3301	S1	5.56429576881676	5	Immune cells
S1_CAGGTATGTGATACCT-1	12268	2404	S1	1.27160091294425	2	Acinar cells
S1_AAGACAACATAACCCA-1	9763	2846	S1	2.34559049472498	0	Mesenchymal cells
S1_CAGGTATGTGGCTGCT-1	3431	1313	S1	8.86039055668901	0	Mesenchymal cells
S1_CAGGTATGTGTAACGG-1	4691	1584	S1	8.27115753570667	7	Immune cells
S1_CAGGTATGTTCCGGTG-1	18352	5097	S1	5.80863121185702	9	Ductal cells
S1_CAGGTATTCTTACGGA-1	1326	634	S1	14.3288084464555	1	Mesenchymal cells
S1_CAGTGCGAGGAAAGTG-1	9561	2852	S1	5.64794477565108	3	Endocrine cells
S1_CAGTGCGAGGCAGCTA-1	12651	2932	S1	4.67156746502253	2	Acinar cells
S1_CAGTGCGCACAAAGTA-1	8997	3015	S1	3.86795598532844	0	Mesenchymal cells
S1_CAGTGCGCACACACTA-1	18116	3885	S1	3.64870832413336	2	Acinar cells
S1_CAGTGCGCAGACCTAT-1	3814	1745	S1	4.32616675406397	0	Mesenchymal cells
S1_CAGTGCGCATACCACA-1	8464	2385	S1	8.09310018903592	4	Immune cells
S1_AAGACAAGTCTATGAC-1	10251	3377	S1	2.88752316847137	0	Mesenchymal cells
S1_CAGTGCGGTCGAATGG-1	3024	1460	S1	7.93650793650794	7	Immune cells
S1_CAGTGCGGTTCAGCTA-1	3123	1668	S1	6.05187319884726	0	Mesenchymal cells
S1_CAGTGCGGTTGACTAC-1	8647	2484	S1	6.15242280559732	4	Immune cells
S1_CAGTGCGTCATGCTAG-1	9005	2447	S1	1.68795113825652	0	Mesenchymal cells
S1_CAGTGCGTCTGAGAGG-1	2858	1353	S1	4.44366689993002	0	Mesenchymal cells
S1_CAGTTAGAGCTAGATA-1	3597	1402	S1	4.86516541562413	1	Mesenchymal cells
S1_CAGTTAGAGCTTAAGA-1	9182	2765	S1	2.75539098235679	1	Mesenchymal cells
S1_CAGTTAGAGGTGGCTA-1	630	335	S1	29.8412698412698	1	Mesenchymal cells
S1_CAGTTAGCACCTCTGT-1	15874	3037	S1	4.52311956658687	2	Acinar cells
S1_CAGTTAGCACCTGCTT-1	4579	1881	S1	5.45970735968552	10	Schwann cells
S1_AAGACAAGTGAGCGAT-1	2539	1022	S1	6.65616384403308	10	Schwann cells
S1_CAGTTAGCAGCAGATG-1	3251	1167	S1	1.19963088280529	2	Acinar cells
S1_CAGTTAGGTCCCTAAA-1	5298	1929	S1	0.849377123442808	4	Immune cells
S1_CAGTTAGGTGAGATCG-1	2923	1454	S1	3.3869312350325	1	Mesenchymal cells
S1_CAGTTAGTCAGCGCGT-1	6308	2023	S1	2.85351934051997	0	Mesenchymal cells
S1_CAGTTAGTCCAACTGA-1	11734	2963	S1	7.75524117947844	4	Immune cells
S1_CAGTTAGTCCTTGGAA-1	4905	2230	S1	3.38430173292559	10	Schwann cells
S1_CAGTTAGTCGTGTGGC-1	16734	3941	S1	5.82646109716744	2	Acinar cells
S1_CAGTTCCAGAGAATCT-1	2037	991	S1	8.14923907707413	2	Acinar cells
S1_CAGTTCCAGGACGCTA-1	4223	1814	S1	6.48827847501776	0	Mesenchymal cells
S1_CAGTTCCAGGCCCAAA-1	19113	3291	S1	3.66242871344111	2	Acinar cells
S1_AAGACAAGTGAGTTGG-1	9235	3097	S1	6.46453708716838	3	Endocrine cells
S1_CAGTTCCAGGGTCACA-1	6722	2289	S1	2.05296042844392	0	Mesenchymal cells
S1_CAGTTCCAGTCGTTAC-1	14415	2861	S1	5.17516475893167	2	Acinar cells
S1_CAGTTCCAGTTAGTGA-1	2811	996	S1	23.763785129847	2	Acinar cells
S1_CAGTTCCCAACCCGCA-1	4425	1919	S1	2.10169491525424	10	Schwann cells
S1_CAGTTCCCACCCAAGC-1	716	476	S1	4.60893854748603	1	Mesenchymal cells
S1_CAGTTCCCAGCTGAGA-1	12128	3834	S1	4.70811345646438	0	Mesenchymal cells
S1_CAGTTCCGTTCCTACC-1	22427	5665	S1	5.87684487448165	3	Endocrine cells
S1_CAGTTCCTCACCTCAC-1	7081	2719	S1	3.88363225533117	6	Endothelial cells
S1_CATAAGCAGAACTTCC-1	6812	2533	S1	2.51027598355843	1	Mesenchymal cells
S1_AAGACAATCCGTCAAA-1	9361	2632	S1	2.99113342591603	0	Mesenchymal cells
S1_CATAAGCAGAGCAGTC-1	1452	802	S1	4.75206611570248	1	Mesenchymal cells
S1_CATAAGCAGTATGCAA-1	15358	4873	S1	4.40812605808048	3	Endocrine cells
S1_CATAAGCCAAACTGCT-1	4698	1821	S1	7.81183482332908	1	Mesenchymal cells
S1_CATAAGCCACAGCATT-1	4067	1791	S1	12.8841898205065	9	Ductal cells
S1_CATAAGCCACGGTGAA-1	4919	1654	S1	3.84224435860947	1	Mesenchymal cells
S1_CATAAGCCATAACTCG-1	3661	1654	S1	2.70417918601475	1	Mesenchymal cells
S1_CATAAGCGTTGGGTTT-1	730	304	S1	35.2054794520548	6	Endothelial cells
S1_CATAAGCGTTTCTTAC-1	10789	3081	S1	5.56121976086755	4	Immune cells
S1_CATAAGCTCGCAAGAG-1	4959	1814	S1	5.02117362371446	0	Mesenchymal cells
S1_AAGACTCAGAGTATAC-1	4913	1861	S1	2.38143700386729	1	Mesenchymal cells
S1_CATACAGAGAAATCCA-1	24139	4841	S1	4.03082149219106	2	Acinar cells
S1_CATACAGCACGATTCA-1	17179	4164	S1	4.52878514465336	4	Immune cells
S1_CATACAGCACTGTCGG-1	4741	559	S1	0.527314912465724	8	Erythroblasts
S1_CATACAGCATATGAAG-1	4611	1645	S1	7.78572977662112	4	Immune cells
S1_CATACAGGTAAGGTCG-1	7604	2300	S1	8.64018937401368	4	Immune cells
S1_CATACAGGTACAGTCT-1	13931	3628	S1	5.64209317349795	4	Immune cells
S1_CATACAGTCCGATGTA-1	3807	1635	S1	3.598634095088	10	Schwann cells
S1_CATACAGTCTAAGAAG-1	2357	1195	S1	6.15188799321171	7	Immune cells
S1_CATACAGTCTAAGCGT-1	1510	794	S1	7.35099337748344	1	Mesenchymal cells
S1_CATACCCAGAGTCTTC-1	10613	2799	S1	6.06802977480448	3	Endocrine cells
S1_AAAGAACAGCGACAGT-1	5607	2332	S1	5.45746388443018	5	Immune cells
S1_AAGACTCAGTCTGCAT-1	12547	3811	S1	2.24754921495178	0	Mesenchymal cells
S1_CATACCCGTAGCTGAG-1	6010	2274	S1	10.5158069883527	3	Endocrine cells
S1_CATACCCGTAGCTGCC-1	3146	1432	S1	5.05403687221869	0	Mesenchymal cells
S1_CATACCCTCAAATGCC-1	6082	2173	S1	6.05064123643538	4	Immune cells
S1_CATACTTAGGTTGACG-1	14333	4061	S1	5.85362450289542	3	Endocrine cells
S1_CATACTTCACCAGCTG-1	12486	3280	S1	2.12237706230979	1	Mesenchymal cells
S1_CATACTTGTAACAAGT-1	4610	1754	S1	1.75704989154013	1	Mesenchymal cells
S1_CATACTTGTAGGAAAG-1	4270	1856	S1	2.45901639344262	1	Mesenchymal cells
S1_CATACTTGTCTCAAGT-1	9843	2201	S1	5.38453723458295	2	Acinar cells
S1_CATACTTGTTATGTCG-1	7855	2858	S1	2.54614894971356	0	Mesenchymal cells
S1_CATACTTGTTCGCGTG-1	2523	1190	S1	6.69837495045581	1	Mesenchymal cells
S1_AAGACTCCACATAACC-1	3243	1152	S1	6.50632130743139	1	Mesenchymal cells
S1_CATACTTTCCTAGCGG-1	9056	2418	S1	2.99249116607774	2	Acinar cells
S1_CATACTTTCGGTGAAG-1	1345	531	S1	3.71747211895911	4	Immune cells
S1_CATAGACCACACACGC-1	22324	4641	S1	8.88729618347966	4	Immune cells
S1_CATAGACCACCGTGAC-1	6150	2448	S1	4.24390243902439	0	Mesenchymal cells
S1_CATAGACCATACCGTA-1	6309	2640	S1	4.58075764780472	3	Endocrine cells
S1_CATAGACGTAGCGTAG-1	3800	1581	S1	3.68421052631579	1	Mesenchymal cells
S1_CATAGACGTCCGATCG-1	2584	1009	S1	3.1733746130031	1	Mesenchymal cells
S1_CATAGACGTCTTCCGT-1	12760	3542	S1	3.34639498432602	0	Mesenchymal cells
S1_CATAGACGTTCCGCAG-1	9242	2924	S1	6.03765418740532	2	Acinar cells
S1_CATAGACGTTTAGTCG-1	9715	2730	S1	1.11168296448791	0	Mesenchymal cells
S1_AAGACTCCAGAGTCAG-1	7536	2723	S1	1.7515923566879	0	Mesenchymal cells
S1_CATAGACTCAGGCGAA-1	2544	1091	S1	6.5251572327044	1	Mesenchymal cells
S1_CATAGACTCGAAGCAG-1	8353	2493	S1	3.87884592362026	6	Endothelial cells
S1_CATAGACTCTTCGACC-1	10824	2862	S1	4.92424242424242	2	Acinar cells
S1_CATCAAGAGCACTCAT-1	1280	746	S1	10.546875	0	Mesenchymal cells
S1_CATCAAGAGGTAGATT-1	13830	3526	S1	10.4555314533623	4	Immune cells
S1_CATCAAGAGTCAGCCC-1	14970	3549	S1	2.70541082164329	0	Mesenchymal cells
S1_CATCAAGCACCAGCCA-1	6903	2752	S1	4.66463856294365	10	Schwann cells
S1_CATCAAGCATCTAGAC-1	8499	3521	S1	5.30650664784092	3	Endocrine cells
S1_CATCAAGGTGACAACG-1	4153	1622	S1	4.67132193594992	1	Mesenchymal cells
S1_CATCAAGGTTATTCCT-1	8388	3257	S1	6.24701955174058	9	Ductal cells
S1_AAGACTCGTCCCACGA-1	4908	1877	S1	4.84922575387123	0	Mesenchymal cells
S1_CATCAAGTCTGTCGTC-1	9223	2950	S1	2.60219017673208	0	Mesenchymal cells
S1_CATCCACAGAACAAGG-1	5593	2570	S1	3.05739317003397	10	Schwann cells
S1_CATCCACAGTCAATCC-1	7307	2432	S1	1.92965649377309	0	Mesenchymal cells
S1_CATCCACCACAGCCTG-1	6350	2717	S1	4.51968503937008	10	Schwann cells
S1_CATCCACGTTCATCGA-1	9936	2411	S1	2.60668276972625	0	Mesenchymal cells
S1_CATCCACTCACGACTA-1	3276	1677	S1	3.54090354090354	10	Schwann cells
S1_CATCCACTCACGTCCT-1	21434	4398	S1	1.82887001959504	0	Mesenchymal cells
S1_CATCCACTCCAAATGC-1	920	491	S1	26.6304347826087	9	Ductal cells
S1_CATCCACTCTTCGCTG-1	4697	564	S1	5.7696401958697	3	Endocrine cells
S1_CATCCCAAGACAACTA-1	9982	2683	S1	9.06631937487477	2	Acinar cells
S1_AAGACTCGTCCCGTGA-1	6728	2581	S1	9.8692033293698	1	Mesenchymal cells
S1_CATCCCAAGCATTTCG-1	4697	1984	S1	3.06578667234405	1	Mesenchymal cells
S1_CATCCCAAGTGCCCGT-1	4160	1411	S1	3.05288461538462	1	Mesenchymal cells
S1_CATCCCAAGTTTGTCG-1	1466	873	S1	4.3656207366985	1	Mesenchymal cells
S1_CATCCCACAGAACTTC-1	3522	1648	S1	16.0136286201022	0	Mesenchymal cells
S1_CATCCCAGTCAGCTTA-1	9663	3525	S1	4.67763634482045	7	Immune cells
S1_CATCCCAGTTCTCGTC-1	8382	2459	S1	1.98043426389883	0	Mesenchymal cells
S1_CATCCCATCTGGTGCG-1	10028	3119	S1	3.43039489429597	0	Mesenchymal cells
S1_CATCCCATCTTAATCC-1	4722	530	S1	0.825921219822109	8	Erythroblasts
S1_CATCCGTAGCTGGTGA-1	9914	2838	S1	3.28827920112972	0	Mesenchymal cells
S1_CATCCGTCACATGACT-1	3201	1253	S1	3.90502967822555	1	Mesenchymal cells
S1_AAGACTCGTTTGACAC-1	14390	3247	S1	3.13412091730368	2	Acinar cells
S1_CATCCGTGTCCTCCAT-1	6385	2250	S1	3.64917776037588	1	Mesenchymal cells
S1_CATCCGTGTCGTCGGT-1	14520	3778	S1	2.90633608815427	0	Mesenchymal cells
S1_CATCCGTTCCGTACGG-1	13338	3524	S1	2.00929674613885	0	Mesenchymal cells
S1_CATCCGTTCGAAGCCC-1	9446	2652	S1	4.61571035358882	2	Acinar cells
S1_CATCCGTTCTGATTCT-1	5335	2041	S1	2.90534208059981	4	Immune cells
S1_CATCGCTAGCAACTTC-1	5147	1941	S1	2.81717505342918	1	Mesenchymal cells
S1_CATCGCTAGTAAACTG-1	17682	4980	S1	6.60558760321231	4	Immune cells
S1_CATCGCTAGTCCTGCG-1	10321	2880	S1	4.27284177889739	2	Acinar cells
S1_CATCGCTGTACCCGAC-1	1951	780	S1	12.6089185033316	1	Mesenchymal cells
S1_CATCGCTGTCATGGCC-1	2960	1076	S1	3.61486486486486	1	Mesenchymal cells
S1_AAGACTCTCCGAGGCT-1	2959	1082	S1	7.73910104765123	1	Mesenchymal cells
S1_CATCGCTGTCGATTAC-1	4918	1320	S1	9.23139487596584	4	Immune cells
S1_CATCGCTGTGGTCTGC-1	13782	3238	S1	1.57451748657669	0	Mesenchymal cells
S1_CATCGCTTCCCTAGGG-1	956	585	S1	12.6569037656904	1	Mesenchymal cells
S1_CATCGGGAGTACGTCT-1	6900	2630	S1	3.91304347826087	0	Mesenchymal cells
S1_CATCGGGAGTCACTCA-1	6624	2385	S1	4.13647342995169	0	Mesenchymal cells
S1_CATCGGGCAACAAGAT-1	8370	2803	S1	2.48506571087216	0	Mesenchymal cells
S1_CATCGGGCACCGGCTA-1	3448	940	S1	12.8190255220418	3	Endocrine cells
S1_CATCGGGCACGAGGTA-1	14434	2713	S1	6.04821948177913	4	Immune cells
S1_CATCGGGGTGTGCTTA-1	10098	2993	S1	0.930877401465637	1	Mesenchymal cells
S1_CATCGGGTCCTCTCGA-1	1954	1103	S1	8.44421699078813	7	Immune cells
S1_AAGACTCTCGCTGATA-1	8975	2933	S1	16.3454038997214	3	Endocrine cells
S1_CATCGTCAGAGCCGTA-1	3882	1719	S1	9.86604842864503	7	Immune cells
S1_CATCGTCAGCTAAATG-1	10291	3039	S1	8.1041686910893	5	Immune cells
S1_CATCGTCCAACCACGC-1	5150	2250	S1	3.00970873786408	4	Immune cells
S1_CATCGTCCAAGACCGA-1	4834	2079	S1	1.4480761274307	1	Mesenchymal cells
S1_CATCGTCCATGAGATA-1	20410	4740	S1	6.23713865752082	4	Immune cells
S1_CATCGTCCATTCACAG-1	1235	742	S1	10.1214574898785	1	Mesenchymal cells
S1_CATCGTCGTTGGCCTG-1	3356	1294	S1	13.2598331346841	3	Endocrine cells
S1_CATCGTCTCTAGAACC-1	6079	2184	S1	3.93156769205461	0	Mesenchymal cells
S1_CATGAGTAGGAGACCT-1	4742	1773	S1	0.822437789962041	0	Mesenchymal cells
S1_CATGAGTAGTATGACA-1	4444	1350	S1	4.16291629162916	1	Mesenchymal cells
S1_AAGACTCTCTGTCGTC-1	20651	3932	S1	2.9780640162704	0	Mesenchymal cells
S1_CATGAGTCAATGAACA-1	11965	2758	S1	2.84162139573757	0	Mesenchymal cells
S1_CATGAGTCACACAGAG-1	4350	1907	S1	3.17241379310345	1	Mesenchymal cells
S1_CATGAGTCACAGCATT-1	16721	4022	S1	8.79732073440584	4	Immune cells
S1_CATGAGTCAGCTGTAT-1	36408	5935	S1	6.43265216435948	2	Acinar cells
S1_CATGAGTTCATGACAC-1	534	339	S1	2.05992509363296	1	Mesenchymal cells
S1_CATGAGTTCCACATAG-1	3687	1752	S1	5.04475183075671	1	Mesenchymal cells
S1_CATGAGTTCGGTAACT-1	9488	2661	S1	3.39376053962901	2	Acinar cells
S1_CATGAGTTCGTAACTG-1	6429	2370	S1	4.21527453725307	0	Mesenchymal cells
S1_CATGAGTTCGTTCTCG-1	7381	2451	S1	6.55737704918033	3	Endocrine cells
S1_CATGAGTTCTGCGGAC-1	9149	2031	S1	5.08252268007432	0	Mesenchymal cells
S1_AAGATAGAGCACTCCG-1	9654	2612	S1	1.42945929148539	0	Mesenchymal cells
S1_CATGAGTTCTTCCAGC-1	13218	3187	S1	1.24829777576033	0	Mesenchymal cells
S1_CATGCAAAGCAGATAT-1	10284	3107	S1	3.70478413068845	0	Mesenchymal cells
S1_CATGCAACAACTTCTT-1	4097	2013	S1	3.34391017817916	10	Schwann cells
S1_CATGCAACACATATCG-1	5623	2524	S1	12.8223368308732	3	Endocrine cells
S1_CATGCAACACTGGAAG-1	663	384	S1	23.8310708898944	1	Mesenchymal cells
S1_CATGCAACATCAGCAT-1	3371	1502	S1	4.03441115396025	1	Mesenchymal cells
S1_CATGCAAGTCGTGATT-1	3926	1415	S1	34.9974528782476	10	Schwann cells
S1_CATGCAAGTCTTGTCC-1	1419	757	S1	13.0373502466526	1	Mesenchymal cells
S1_CATGCAAGTGAGACCA-1	2038	993	S1	4.61236506378803	1	Mesenchymal cells
S1_AAAGAACCATATCGGT-1	9185	2674	S1	8.27436037016875	0	Mesenchymal cells
S1_CATGCAAGTGGCAGAT-1	3719	1452	S1	7.34068297929551	7	Immune cells
S1_CATGCAATCCGTGGTG-1	12196	2888	S1	5.5755985569039	2	Acinar cells
S1_CATGCCTAGATTGAGT-1	13768	3048	S1	7.47385241138873	2	Acinar cells
S1_CATGCCTAGGTTACCT-1	9028	2820	S1	2.28178998670802	0	Mesenchymal cells
S1_CATGCCTAGTATAGAC-1	2196	1234	S1	5.73770491803279	10	Schwann cells
S1_CATGCCTAGTCGGCAA-1	2378	1271	S1	3.65853658536585	10	Schwann cells
S1_CATGCCTCATCCTTCG-1	6600	2334	S1	5.10606060606061	4	Immune cells
S1_CATGCCTGTATCACGT-1	5020	1894	S1	2.92828685258964	1	Mesenchymal cells
S1_CATGCCTGTCAAGCGA-1	734	446	S1	3.67847411444142	6	Endothelial cells
S1_CATGCCTTCGCGAAGA-1	3594	1112	S1	2.36505286588759	1	Mesenchymal cells
S1_AAGATAGAGGTAGTAT-1	2928	1470	S1	4.30327868852459	1	Mesenchymal cells
S1_CATGCGGCAAGTATAG-1	3887	1435	S1	6.40596861332647	1	Mesenchymal cells
S1_CATGCGGCAGTGCGCT-1	5869	2169	S1	15.5051967967286	9	Ductal cells
S1_CATGCGGGTCGAACGA-1	4588	1964	S1	3.46556233653008	1	Mesenchymal cells
S1_CATGCGGGTCGCGGTT-1	6206	2294	S1	5.02739284563326	0	Mesenchymal cells
S1_CATGCGGTCATCGCCT-1	31279	6589	S1	3.50394833594424	2	Acinar cells
S1_CATGCGGTCCATTCAT-1	10546	2944	S1	8.26853783424995	4	Immune cells
S1_CATGCGGTCTAGGCAT-1	15971	4440	S1	5.02160165299606	0	Mesenchymal cells
S1_CATGCGGTCTGCTTAT-1	4905	1784	S1	21.0601427115189	3	Endocrine cells
S1_CATGCTCAGACGACTG-1	22373	4082	S1	2.07839806910115	2	Acinar cells
S1_CATGCTCAGCGCGTTC-1	1955	1064	S1	6.90537084398977	1	Mesenchymal cells
S1_AAGATAGCAAGCACAG-1	3161	1557	S1	6.35874723188864	7	Immune cells
S1_CATGCTCAGGAGAGTA-1	1730	1009	S1	7.39884393063584	1	Mesenchymal cells
S1_CATGCTCCAGCCGGTT-1	585	316	S1	18.974358974359	6	Endothelial cells
S1_CATGCTCCAGCTGGTC-1	11600	3605	S1	5.98275862068965	3	Endocrine cells
S1_CATGCTCCAGGTGGAT-1	9054	3010	S1	5.55555555555556	0	Mesenchymal cells
S1_CATGCTCCATAGGCGA-1	653	440	S1	4.59418070444104	1	Mesenchymal cells
S1_CATGCTCGTCCTACGG-1	8898	2416	S1	7.7320746235109	4	Immune cells
S1_CATGGATAGCCTCACG-1	2334	782	S1	4.67009425878321	10	Schwann cells
S1_CATGGATAGGGATGTC-1	24691	3329	S1	5.30152687213965	2	Acinar cells
S1_CATGGATCAAACTCGT-1	661	399	S1	22.6928895612708	6	Endothelial cells
S1_CATGGATGTGAGCGAT-1	10895	2616	S1	2.27627351996329	0	Mesenchymal cells
S1_AAGATAGGTAGTTCCA-1	14131	4610	S1	2.92265232467624	6	Endothelial cells
S1_CATGGATGTGTCCGTG-1	3498	1545	S1	6.23213264722699	4	Immune cells
S1_CATGGTAAGCCATTTG-1	6199	2389	S1	4.35554121632521	0	Mesenchymal cells
S1_CATGGTACACCTGATA-1	14772	3758	S1	6.14676414838884	2	Acinar cells
S1_CATGGTACAGAGGTTG-1	19363	3246	S1	2.82497546867737	2	Acinar cells
S1_CATGGTACAGATACCT-1	6415	2143	S1	4.6921278254092	1	Mesenchymal cells
S1_CATGGTACATGGACAG-1	3685	1192	S1	11.506105834464	1	Mesenchymal cells
S1_CATGGTAGTAGAATGT-1	3938	1853	S1	3.12341289994921	0	Mesenchymal cells
S1_CATGGTAGTTGGAGGT-1	4945	1938	S1	5.03538928210313	4	Immune cells
S1_CATGGTATCGTAACAC-1	14223	3449	S1	3.45215496027561	0	Mesenchymal cells
S1_CATGGTATCGTTGCCT-1	7211	2543	S1	7.32214672028845	7	Immune cells
S1_AAGATAGGTATTGAGA-1	4295	1416	S1	3.23632130384168	1	Mesenchymal cells
S1_CATTCATAGAGGCGTT-1	2064	1117	S1	14.5833333333333	9	Ductal cells
S1_CATTCATAGCCATTGT-1	2380	1327	S1	6.1344537815126	5	Immune cells
S1_CATTCATCATGCCATA-1	2609	1449	S1	4.33116136450747	0	Mesenchymal cells
S1_CATTCATGTACTCCGG-1	2074	1168	S1	3.8572806171649	10	Schwann cells
S1_CATTCATGTTCCGTTC-1	3524	1765	S1	5.10783200908059	1	Mesenchymal cells
S1_CATTCATTCCACCCTA-1	16191	3474	S1	3.67488110678772	2	Acinar cells
S1_CATTCATTCGAGAGAC-1	10623	2913	S1	4.73500894285983	0	Mesenchymal cells
S1_CATTCCGAGAAATTGC-1	602	418	S1	4.31893687707641	6	Endothelial cells
S1_CATTCCGAGACGGAAA-1	8619	2190	S1	6.24202343659357	2	Acinar cells
S1_CATTCCGAGCGCCTAC-1	3658	1402	S1	11.372334609076	3	Endocrine cells
S1_AAGCATCAGTCGGCAA-1	9185	2599	S1	3.88677191072401	0	Mesenchymal cells
S1_CATTCCGCACGCCACA-1	3305	1574	S1	5.74886535552194	1	Mesenchymal cells
S1_CATTCCGCAGGTCCGT-1	6882	2669	S1	2.7898866608544	10	Schwann cells
S1_CATTCCGGTACAGAAT-1	5558	2191	S1	2.5368837711407	1	Mesenchymal cells
S1_CATTCCGGTACCCGCA-1	7772	2896	S1	3.21667524446732	1	Mesenchymal cells
S1_CATTCCGGTGTCCCTT-1	10582	2837	S1	2.42865242865243	1	Mesenchymal cells
S1_CATTCCGTCCATCACC-1	7094	2118	S1	8.83845503242176	4	Immune cells
S1_CATTCCGTCGAACCAT-1	10124	2744	S1	3.65468194389569	0	Mesenchymal cells
S1_CATTCCGTCGAAGCAG-1	8054	2929	S1	3.29029053886268	0	Mesenchymal cells
S1_CATTCCGTCGACATCA-1	3604	1575	S1	1.72031076581576	1	Mesenchymal cells
S1_CATTCCGTCTCGGTAA-1	3715	1600	S1	2.96096904441454	0	Mesenchymal cells
S1_AAGCATCGTATAATGG-1	4401	1932	S1	3.24926153147012	1	Mesenchymal cells
S1_CATTCCGTCTGCCTCA-1	15954	4147	S1	4.54431490535289	6	Endothelial cells
S1_CATTCTAAGTCATGGG-1	4997	1645	S1	2.12127276365819	1	Mesenchymal cells
S1_CATTCTAAGTGGTGGT-1	34270	5647	S1	8.45637583892617	8	Erythroblasts
S1_CATTCTACATTGGGAG-1	2149	994	S1	4.60679385760819	10	Schwann cells
S1_CATTCTAGTATATGGA-1	3482	1517	S1	2.87191269385411	0	Mesenchymal cells
S1_CATTCTATCCCATTCG-1	12603	3464	S1	2.04713163532492	0	Mesenchymal cells
S1_CATTGAGAGACGAAGA-1	8739	2967	S1	6.62547202197048	3	Endocrine cells
S1_CATTGAGAGCACTGGA-1	11260	2913	S1	3.92539964476021	0	Mesenchymal cells
S1_CATTGAGCAATTGTGC-1	10468	2890	S1	2.74168895682079	0	Mesenchymal cells
S1_CATTGAGCATGTGCTA-1	4549	1822	S1	4.63838206199165	1	Mesenchymal cells
S1_AAGCATCGTCACTCGG-1	7063	2545	S1	7.71626787484072	4	Immune cells
S1_CATTGAGGTCTTAGTG-1	3353	338	S1	0.328064419922457	8	Erythroblasts
S1_CATTGAGGTGCTGTCG-1	2305	1014	S1	6.55097613882863	1	Mesenchymal cells
S1_CATTGAGTCACTTATC-1	547	369	S1	5.85009140767824	6	Endothelial cells
S1_CATTGAGTCATTACGG-1	13777	4115	S1	3.36067358641214	4	Immune cells
S1_CATTGAGTCGAAATCC-1	8484	2518	S1	1.10796793965111	0	Mesenchymal cells
S1_CATTGCCAGACATAGT-1	4441	1746	S1	3.87300157622157	1	Mesenchymal cells
S1_CATTGCCAGACGTCGA-1	3568	1024	S1	5.80156950672646	1	Mesenchymal cells
S1_CATTGCCAGCATCAAA-1	7733	2755	S1	3.72429846114057	0	Mesenchymal cells
S1_CATTGCCAGTAAGCAT-1	4596	1751	S1	11.7058311575283	3	Endocrine cells
S1_CATTGCCCAATAGGAT-1	15869	4313	S1	2.7033839561409	0	Mesenchymal cells
S1_AAGCATCGTCATGGCC-1	14035	3341	S1	3.66227288920556	0	Mesenchymal cells
S1_CATTGCCCAATGTCTG-1	15093	3930	S1	5.95640363082224	2	Acinar cells
S1_CATTGCCCACGGGCTT-1	7524	2278	S1	2.77777777777778	0	Mesenchymal cells
S1_CATTGCCCAGAAGCGT-1	10149	3089	S1	3.96098137747561	2	Acinar cells
S1_CATTGCCGTGTACGCC-1	5396	2261	S1	3.11341734618236	2	Acinar cells
S1_CATTGCCTCGATGGAG-1	2607	1196	S1	4.64135021097046	1	Mesenchymal cells
S1_CATTGTTAGGGAGAAT-1	8820	2700	S1	1.78004535147392	0	Mesenchymal cells
S1_CATTGTTCACCGGCTA-1	6495	2595	S1	1.72440338722094	0	Mesenchymal cells
S1_CATTGTTGTATCAGCT-1	4512	1971	S1	5.14184397163121	1	Mesenchymal cells
S1_CATTGTTGTATCGATC-1	1579	728	S1	0	1	Mesenchymal cells
S1_CATTGTTGTGGACTAG-1	26692	5444	S1	6.9159298666267	4	Immune cells
S1_AAGCATCTCAGACCTA-1	13104	3268	S1	5.10531135531135	2	Acinar cells
S1_CATTGTTGTTGCCGAC-1	8379	2775	S1	8.89127580856904	3	Endocrine cells
S1_CATTGTTTCCCAGGCA-1	2753	1301	S1	3.74137304758445	1	Mesenchymal cells
S1_CATTGTTTCCCGGTAG-1	9689	3011	S1	2.55960367426979	0	Mesenchymal cells
S1_CATTTCAAGATTGATG-1	16628	3311	S1	5.0036083714217	2	Acinar cells
S1_CATTTCAAGCACCGAA-1	8410	2711	S1	13.1034482758621	3	Endocrine cells
S1_CATTTCAAGCAGTACG-1	4501	912	S1	13.9080204399022	2	Acinar cells
S1_CATTTCACATAGAGGC-1	9357	2808	S1	1.43208293256386	0	Mesenchymal cells
S1_CATTTCACATGCACTA-1	12786	3859	S1	2.99546378851869	10	Schwann cells
S1_CATTTCAGTATGCTAC-1	5837	1878	S1	2.19290731540175	0	Mesenchymal cells
S1_CATTTCAGTCATACCA-1	6845	2675	S1	6.48648648648649	4	Immune cells
S1_AAAGAACCATCCGAGC-1	14205	3784	S1	3.25237592397043	0	Mesenchymal cells
S1_AAGCATCTCAGTCATG-1	11336	2997	S1	1.42907551164432	0	Mesenchymal cells
S1_CATTTCAGTCTTGGTA-1	13835	3489	S1	1.77809902421395	0	Mesenchymal cells
S1_CATTTCAGTGACTATC-1	10733	3443	S1	3.99701854094848	0	Mesenchymal cells
S1_CATTTCAGTGTGAATA-1	2649	1008	S1	4.86976217440544	1	Mesenchymal cells
S1_CATTTCATCCACAGGC-1	1947	887	S1	2.15716486902928	1	Mesenchymal cells
S1_CATTTCATCGTGGCGT-1	7667	3152	S1	7.23881570366506	3	Endocrine cells
S1_CATTTCATCTAGTTCT-1	12868	3270	S1	3.81566677028287	2	Acinar cells
S1_CCAAGCGAGGTCTGGA-1	3636	1710	S1	2.55775577557756	1	Mesenchymal cells
S1_CCAAGCGCAAATAAGC-1	16061	3888	S1	1.50675549467655	1	Mesenchymal cells
S1_CCAAGCGCAACTTCTT-1	6067	2741	S1	4.53271798252843	5	Immune cells
S1_CCAAGCGCACACCTGG-1	3152	1297	S1	6.18654822335025	1	Mesenchymal cells
S1_AAGCATCTCATTTCGT-1	5837	1892	S1	2.63834161384273	0	Mesenchymal cells
S1_CCAAGCGCATCGGAAG-1	8882	3103	S1	2.28552127899122	0	Mesenchymal cells
S1_CCAAGCGGTAGAGGAA-1	8154	2324	S1	1.88864361049791	0	Mesenchymal cells
S1_CCAAGCGGTAGCGAGT-1	13011	2732	S1	6.14864345553762	2	Acinar cells
S1_CCAAGCGGTCGAAGCA-1	6286	2289	S1	9.64047088768692	4	Immune cells
S1_CCAAGCGGTCGGAACA-1	3073	1479	S1	3.15652456882525	10	Schwann cells
S1_CCAAGCGGTTATAGAG-1	8656	2522	S1	1.54805914972274	0	Mesenchymal cells
S1_CCAAGCGTCCAGCCTT-1	2043	1007	S1	3.67107195301028	1	Mesenchymal cells
S1_CCAAGCGTCCTTTGAT-1	9308	2822	S1	1.70820799312419	0	Mesenchymal cells
S1_CCAAGCGTCGATACAC-1	2922	1626	S1	1.88227241615332	0	Mesenchymal cells
S1_CCAAGCGTCTCAATCT-1	5770	2293	S1	2.92894280762565	0	Mesenchymal cells
S1_AAGCATCTCCATAAGC-1	8041	2857	S1	7.37470463872653	4	Immune cells
S1_CCAATGAAGGAGGCAG-1	5811	2287	S1	2.61572879022543	10	Schwann cells
S1_CCAATGAAGTACGTCT-1	7706	2670	S1	7.47469504282377	4	Immune cells
S1_CCAATGACAAATAGCA-1	9294	3544	S1	4.06714009038089	3	Endocrine cells
S1_CCAATGACACAACGAG-1	9881	3324	S1	2.47950612286206	1	Mesenchymal cells
S1_CCAATGACAGTTGCGC-1	741	528	S1	2.96896086369771	10	Schwann cells
S1_CCAATGACATGACTAC-1	10016	2913	S1	4.62260383386581	0	Mesenchymal cells
S1_CCAATGACATGCCATA-1	8744	2867	S1	1.87557182067704	0	Mesenchymal cells
S1_CCAATGAGTAACTGCT-1	13530	3409	S1	1.84035476718404	0	Mesenchymal cells
S1_CCAATGAGTGTATTGC-1	6526	2338	S1	4.65828991725406	10	Schwann cells
S1_CCAATGATCCGTGTAA-1	9656	2806	S1	2.18516984258492	0	Mesenchymal cells
S1_AAGCATCTCCTGTTGC-1	2180	915	S1	3.99082568807339	1	Mesenchymal cells
S1_CCAATGATCTGGTGCG-1	21603	4437	S1	7.60542517242976	4	Immune cells
S1_CCAATTTAGAGCAGTC-1	8419	2479	S1	3.71778120916973	0	Mesenchymal cells
S1_CCAATTTAGCTAGTTC-1	3148	1306	S1	5.17789072426938	1	Mesenchymal cells
S1_CCAATTTCAAGAGGCT-1	8004	2480	S1	2.7736131934033	0	Mesenchymal cells
S1_CCAATTTCAAGTCCCG-1	14770	2246	S1	3.33107650643196	2	Acinar cells
S1_CCAATTTCACGTAGTT-1	8356	2884	S1	1.60363810435615	0	Mesenchymal cells
S1_CCAATTTCATCGATGT-1	10733	3027	S1	2.11497251467437	0	Mesenchymal cells
S1_CCAATTTCATCTGCGG-1	5812	2084	S1	10.4267033723331	2	Acinar cells
S1_CCAATTTGTAGTCGGA-1	10804	2895	S1	2.07330618289522	0	Mesenchymal cells
S1_CCAATTTGTCACTCAA-1	3998	1411	S1	2.90145072536268	0	Mesenchymal cells
S1_AAGCATCTCGCGAAGA-1	11102	2920	S1	3.62997658079625	2	Acinar cells
S1_CCAATTTTCGAACTCA-1	5998	2405	S1	4.48482827609203	0	Mesenchymal cells
S1_CCAATTTTCGTCAACA-1	8549	2741	S1	2.7020704175927	0	Mesenchymal cells
S1_CCAATTTTCGTTCGCT-1	19249	4273	S1	2.11959062808458	0	Mesenchymal cells
S1_CCACAAAAGACCCTTA-1	2373	1058	S1	4.88832701222082	1	Mesenchymal cells
S1_CCACAAAAGGTGAGAA-1	2998	1297	S1	4.56971314209473	1	Mesenchymal cells
S1_CCACAAAAGTTTGTCG-1	5973	2379	S1	3.49907918968692	0	Mesenchymal cells
S1_CCACAAACACTAGTAC-1	7476	2102	S1	1.65864098448368	1	Mesenchymal cells
S1_CCACAAACATGCAGCC-1	1860	985	S1	6.02150537634409	1	Mesenchymal cells
S1_CCACAAATCTAGCATG-1	10910	2584	S1	1.39321723189734	0	Mesenchymal cells
S1_AAGCATCTCTTCGACC-1	6167	1944	S1	6.95638073617642	1	Mesenchymal cells
S1_CCACAAATCTGGGCCA-1	2451	1222	S1	21.6646266829865	0	Mesenchymal cells
S1_CCACAAATCTTAGTTC-1	7128	2567	S1	8.41750841750842	7	Immune cells
S1_CCACACTAGTAGCAAT-1	2737	992	S1	5.59006211180124	1	Mesenchymal cells
S1_CCACACTCAAATGGAT-1	10519	3037	S1	1.83477516874228	0	Mesenchymal cells
S1_CCACACTCAACCGTAT-1	5718	2362	S1	2.55334032878629	0	Mesenchymal cells
S1_CCACACTCACACCGCA-1	4653	1934	S1	1.93423597678917	1	Mesenchymal cells
S1_CCACACTCAGAAATCA-1	4708	1790	S1	5.28887000849618	1	Mesenchymal cells
S1_CCACACTGTAAGGTCG-1	5444	1554	S1	2.33284349742836	1	Mesenchymal cells
S1_CCACCATAGACTTCAC-1	7079	2768	S1	1.94942788529453	6	Endothelial cells
S1_AAGCATCTCTTTCAGT-1	12656	3489	S1	2.60745891276865	0	Mesenchymal cells
S1_CCACCATAGAGGCGTT-1	5557	1772	S1	11.0671225481375	4	Immune cells
S1_CCACCATAGTGAATAC-1	8651	3271	S1	3.53716333371865	10	Schwann cells
S1_CCACCATCAGCCTTCT-1	10619	3082	S1	2.74978811564177	0	Mesenchymal cells
S1_CCACCATCAGTTGTCA-1	3858	1589	S1	3.05857957490928	1	Mesenchymal cells
S1_CCACCATGTACTGTTG-1	9156	2772	S1	3.06902577544779	0	Mesenchymal cells
S1_CCACCATGTATTTCGG-1	5938	2180	S1	5.97844392051196	5	Immune cells
S1_CCACCATGTCCACACG-1	2571	1315	S1	1.67250097238429	1	Mesenchymal cells
S1_CCACCATTCGTCGACG-1	11109	2897	S1	2.02538482311639	0	Mesenchymal cells
S1_CCACCATTCGTTAGTG-1	2244	1199	S1	5.3030303030303	1	Mesenchymal cells
S1_CCACGAGAGCACTCAT-1	13165	3554	S1	3.74477781997721	0	Mesenchymal cells
S1_AAGCCATAGAAGCTGC-1	3259	1604	S1	3.37526848726603	1	Mesenchymal cells
S1_CCACGAGCATCATCTT-1	8506	2538	S1	3.40935810016459	0	Mesenchymal cells
S1_CCACGAGGTGCTCCGA-1	10697	3162	S1	3.74871459287651	0	Mesenchymal cells
S1_CCACGAGGTGGGTATG-1	3238	1089	S1	4.97220506485485	1	Mesenchymal cells
S1_CCACGAGTCCATACAG-1	2439	908	S1	5.37105371053711	6	Endothelial cells
S1_CCACGAGTCTAGACAC-1	3721	1537	S1	3.17119054017737	1	Mesenchymal cells
S1_CCACGTTAGAAACCAT-1	5544	2362	S1	2.84992784992785	0	Mesenchymal cells
S1_CCACGTTAGAGGGTAA-1	4209	1128	S1	5.79710144927536	0	Mesenchymal cells
S1_CCACGTTAGCAACAGC-1	14365	3979	S1	6.89871214758093	3	Endocrine cells
S1_CCACGTTAGCCGCTTG-1	13936	3430	S1	6.07060849598163	4	Immune cells
S1_CCACGTTCAATGGGTG-1	546	329	S1	4.02930402930403	6	Endothelial cells
S1_AAGCCATAGCTAATCC-1	11730	2834	S1	5.02983802216539	2	Acinar cells
S1_CCACGTTCACCGTCTT-1	957	459	S1	27.2727272727273	2	Acinar cells
S1_CCACGTTGTGTCCGGT-1	13024	3626	S1	6.44963144963145	2	Acinar cells
S1_CCACGTTGTTGTGGCC-1	3896	1608	S1	4.10677618069815	1	Mesenchymal cells
S1_CCACTTGAGCACTAAA-1	7833	2383	S1	4.91510277033065	0	Mesenchymal cells
S1_CCACTTGAGGTCGTGA-1	2901	1430	S1	6.61840744570838	1	Mesenchymal cells
S1_CCACTTGCATAATGCC-1	1609	888	S1	0.807955251709136	6	Endothelial cells
S1_CCACTTGCATGTGGTT-1	4426	1861	S1	3.524627202892	0	Mesenchymal cells
S1_CCACTTGTCGTTCCCA-1	24293	3861	S1	2.93500185238546	2	Acinar cells
S1_CCACTTGTCTCGCAGG-1	23976	5405	S1	4.14581247914581	4	Immune cells
S1_AAGCCATAGGGTGGGA-1	25422	5258	S1	4.90520022028165	2	Acinar cells
S1_CCATAAGAGATAGGGA-1	5675	2298	S1	6.36123348017621	6	Endothelial cells
S1_CCATAAGAGCCGCTTG-1	7413	2482	S1	2.17186024551464	0	Mesenchymal cells
S1_CCATAAGGTATGCTAC-1	23296	4847	S1	4.56301510989011	2	Acinar cells
S1_CCATAAGGTCAGTCGC-1	6816	2114	S1	9.75645539906103	3	Endocrine cells
S1_CCATAAGTCGAAGGAC-1	5011	1670	S1	4.90919976052684	7	Immune cells
S1_CCATAAGTCTACGGTA-1	2337	949	S1	3.59435173299101	1	Mesenchymal cells
S1_CCATAAGTCTCAGGCG-1	10018	2752	S1	2.40566979437013	0	Mesenchymal cells
S1_CCATCACAGCTGTGCC-1	4462	1593	S1	6.49932765575975	0	Mesenchymal cells
S1_CCATCACAGGCAGCTA-1	13148	3699	S1	2.28171585031944	0	Mesenchymal cells
S1_AAAGAACGTAAGCTCT-1	3091	1112	S1	5.14396635393077	1	Mesenchymal cells
S1_AAGCCATCACGTCGTG-1	10662	2919	S1	4.48321140498968	4	Immune cells
S1_CCATCACAGGTACCTT-1	13256	3251	S1	4.02836451418226	0	Mesenchymal cells
S1_CCATCACCAGAGCGTA-1	1124	595	S1	10.1423487544484	1	Mesenchymal cells
S1_CCATCACGTGATACCT-1	4786	2362	S1	5.80860844128709	0	Mesenchymal cells
S1_CCATCACGTGATTGGG-1	6972	2203	S1	3.81526104417671	0	Mesenchymal cells
S1_CCATCACGTGTATCCA-1	4733	1736	S1	4.69047115994084	1	Mesenchymal cells
S1_CCATCACGTTCCAAAC-1	5738	2049	S1	3.88637155803416	0	Mesenchymal cells
S1_CCATCACTCGCAGTTA-1	5836	2037	S1	2.74160383824537	0	Mesenchymal cells
S1_CCATCACTCGGCCCAA-1	6935	2603	S1	2.36481614996395	0	Mesenchymal cells
S1_CCATCACTCGGTAGGA-1	7906	2168	S1	4.26258537819378	0	Mesenchymal cells
S1_CCATCACTCTTCGGAA-1	5498	2212	S1	9.98544925427428	9	Ductal cells
S1_AAGCCATCAGAAACCG-1	5983	2098	S1	7.53802440247368	0	Mesenchymal cells
S1_CCCAACTAGCTTTCCC-1	7552	2882	S1	9.58686440677966	3	Endocrine cells
S1_CCCAACTCAATTGCGT-1	7373	2149	S1	1.34273701342737	1	Mesenchymal cells
S1_CCCAACTGTACGCTTA-1	12278	3517	S1	6.67046750285063	3	Endocrine cells
S1_CCCAACTGTTCCTTGC-1	16089	4551	S1	2.61669463608677	0	Mesenchymal cells
S1_CCCAACTTCAAAGCCT-1	9308	2770	S1	4.24366136656639	0	Mesenchymal cells
S1_CCCAACTTCATTATCC-1	19365	4768	S1	3.9710818486961	2	Acinar cells
S1_CCCAACTTCTCGGTAA-1	10533	3429	S1	5.7628405962214	5	Immune cells
S1_CCCAACTTCTTGGCTC-1	5043	2067	S1	3.58913345231013	10	Schwann cells
S1_CCCATTGAGCCAAGTG-1	6545	2139	S1	7.19633307868602	0	Mesenchymal cells
S1_AAGCCATGTATGGTTC-1	560	405	S1	5.89285714285714	6	Endothelial cells
S1_CCCATTGAGCTCATAC-1	5450	2120	S1	14.8440366972477	2	Acinar cells
S1_CCCATTGAGGTTCTTG-1	8505	1798	S1	4.23280423280423	2	Acinar cells
S1_CCCATTGGTATCAAGA-1	9214	2250	S1	5.64358584762318	2	Acinar cells
S1_CCCATTGGTCCAGAAG-1	1432	845	S1	5.02793296089385	9	Ductal cells
S1_CCCATTGGTGCGTTTA-1	6487	2077	S1	2.55896408201017	0	Mesenchymal cells
S1_CCCATTGGTTGGGACA-1	13704	3176	S1	1.88995913601868	0	Mesenchymal cells
S1_CCCATTGTCACATCAG-1	8280	2512	S1	2.59661835748792	0	Mesenchymal cells
S1_CCCATTGTCATCTCTA-1	7297	2453	S1	10.2507879950665	7	Immune cells
S1_CCCATTGTCCGTACGG-1	4303	1909	S1	2.64931443179177	10	Schwann cells
S1_CCCATTGTCTTCCACG-1	16763	4348	S1	4.05655312294935	0	Mesenchymal cells
S1_AAGCCATGTGCCCGTA-1	1684	690	S1	42.6365795724465	3	Endocrine cells
S1_CCCGAAGAGATGAATC-1	10188	3799	S1	4.48566941499804	0	Mesenchymal cells
S1_CCCGAAGAGCCTGTCG-1	3597	1470	S1	9.03530720044482	7	Immune cells
S1_CCCGAAGAGTATGAAC-1	3907	1625	S1	28.9480419759406	9	Ductal cells
S1_CCCGAAGAGTTCGCAT-1	4240	1782	S1	8.58490566037736	4	Immune cells
S1_CCCGAAGCATTCTCCG-1	21978	3890	S1	2.93020293020293	2	Acinar cells
S1_CCCGAAGTCCCGTTGT-1	11151	3699	S1	6.88727468388485	0	Mesenchymal cells
S1_CCCGAAGTCCTCAGGG-1	9161	2407	S1	2.2923261652658	1	Mesenchymal cells
[truncated: 24,747 more rows]

## Sheet: Mesenchymal cells metadata
Cell.ID	nCount_RNA	nFeature_RNA	Sample	integrated_snn_res.0.1	Annotation
S1_AAACCCAAGCAAGTGC-1	6216	2204	S1	0	A
S1_AAACGAACAGTGACCC-1	4834	1229	S1	0	A
S1_AACAACCAGGAGTCTG-1	7281	2145	S1	0	A
S1_AGAGAATCAACTGTGT-1	6058	2329	S1	2	C
S1_AGAGAATCAATACAGA-1	10559	3075	S1	1	B
S1_AGAGAATCAGCACAGA-1	4104	1780	S1	1	B
S1_AGAGAGCAGCCTATTG-1	8144	2679	S1	1	B
S1_AGAGAGCCACAGGATG-1	5160	2097	S1	0	A
S1_AGAGAGCGTAACATCC-1	7097	2122	S1	1	B
S1_AGAGAGCGTGTTGAGG-1	2917	1023	S1	0	A
S1_AACAACCAGGCGTTAG-1	5747	1747	S1	0	A
S1_AGAGAGCTCTCCTGCA-1	3484	1156	S1	0	A
S1_AGAGCAGTCATCTACT-1	4803	1697	S1	1	B
S1_AGAGCAGTCCTAACAG-1	5770	1747	S1	1	B
S1_AGAGCCCAGGCTTAAA-1	3953	1779	S1	0	A
S1_AGAGCCCCAATCTGCA-1	3646	1551	S1	0	A
S1_AGAGCCCCACAGCTTA-1	5288	1978	S1	1	B
S1_AGAGCCCCACTTGACA-1	8604	2507	S1	1	B
S1_AGAGCCCCAGTAGATA-1	8037	2520	S1	1	B
S1_AGAGCCCGTTAAGGAT-1	6275	2350	S1	1	B
S1_AGATAGACAAAGCTAA-1	9510	2745	S1	3	D
S1_AGATAGACAACTCGAT-1	3489	1408	S1	0	A
S1_AGATAGACAATCGAAA-1	6221	2033	S1	0	A
S1_AGATAGACACACCAGC-1	3762	1831	S1	0	A
S1_AGATAGACAGCGTATT-1	6334	2059	S1	0	A
S1_AGATAGAGTCTGTAAC-1	12040	3348	S1	0	A
S1_AGATAGAGTTGTTGTG-1	16435	4113	S1	1	B
S1_AGATAGATCATGGGAG-1	6375	2566	S1	1	B
S1_AACAACCCAGCGCTTG-1	3519	1582	S1	0	A
S1_AGATCCAAGGAAGTAG-1	2346	974	S1	0	A
S1_AGATCCACAAGGACAC-1	7235	2313	S1	3	D
S1_AGATCCACAATACGAA-1	1795	967	S1	0	A
S1_AGATCCACACCAGTTA-1	3595	1074	S1	0	A
S1_AGATCCACACTAGGTT-1	3820	1173	S1	0	A
S1_AGATCCAGTCCCTCAT-1	9291	3015	S1	1	B
S1_AGATCCAGTCTTACAG-1	3292	1534	S1	0	A
S1_AACAACCCATAACAGA-1	12455	3202	S1	1	B
S1_AGATCGTAGACCAACG-1	4804	1808	S1	1	B
S1_AGATCGTAGAGGTCGT-1	1355	816	S1	0	A
S1_AGATCGTCAACACAAA-1	3848	1582	S1	1	B
S1_AGATCGTCAACCGTAT-1	9237	3003	S1	1	B
S1_AGATCGTCAATAGTAG-1	4749	2099	S1	3	D
S1_AGATCGTGTAACAGGC-1	2110	935	S1	0	A
S1_AGATCGTGTACCTTCC-1	5249	1493	S1	0	A
S1_AGATCGTGTTCCAGGC-1	8464	2340	S1	0	A
S1_AGATCGTTCCAGTTCC-1	7633	2236	S1	0	A
S1_AACAACCCATGGATCT-1	10059	2919	S1	1	B
S1_AGATGAACACAGTACT-1	4162	1702	S1	0	A
S1_AGATGAAGTCGGCCTA-1	11369	3205	S1	1	B
S1_AGATGAAGTGTTCCTC-1	11073	3386	S1	1	B
S1_AGATGAAGTTAGTTCG-1	10140	2974	S1	1	B
S1_AGATGCTAGCCGGAAT-1	18386	4115	S1	1	B
S1_AACAACCCATTACTCT-1	6448	2195	S1	2	C
S1_AGATGCTAGCGACTAG-1	5679	2354	S1	1	B
S1_AGATGCTCAATTGCCA-1	3056	1405	S1	0	A
S1_AGATGCTGTTCACCGG-1	11737	3483	S1	1	B
S1_AGATGCTTCAAGATAG-1	16843	4059	S1	2	C
S1_AGATGCTTCTAGGCAT-1	3808	1598	S1	0	A
S1_AACAACCGTTGCGGCT-1	5971	2097	S1	1	B
S1_AGCCAATCATGACTAC-1	7678	2450	S1	0	A
S1_AGCCAATGTACCTATG-1	3195	1200	S1	0	A
S1_AGCCAATGTTCTGAGT-1	10848	2685	S1	1	B
S1_AGCCACGAGTATCTGC-1	4303	1555	S1	3	D
S1_AACAACCTCAAGCGTT-1	4376	1475	S1	1	B
S1_AGCCACGCAGTTTCAG-1	884	534	S1	0	A
S1_AGCCACGGTTGTCATG-1	13986	3418	S1	1	B
S1_AGCCAGCAGAATAACC-1	8704	2556	S1	1	B
S1_AGCGATTAGACACACG-1	10237	3130	S1	1	B
S1_AGCGATTAGCGTTAGG-1	3867	1115	S1	0	A
S1_AGCGATTCAAATACAG-1	6970	2222	S1	1	B
S1_AGCGATTCAGTAACCT-1	7601	2193	S1	1	B
S1_AAACGAACAGTTTCAG-1	5424	1566	S1	0	A
S1_AGCGATTCATGATGCT-1	7133	2858	S1	0	A
S1_AGCGATTGTAAGATTG-1	2915	1364	S1	0	A
S1_AGCGATTTCTAAACGC-1	9164	2749	S1	1	B
S1_AGCGCCAAGGGTGAAA-1	11061	3092	S1	1	B
S1_AGCGCCACAATAGTCC-1	25899	4870	S1	2	C
S1_AGCGCCAGTCTTGCGG-1	8372	2871	S1	1	B
S1_AGCGCCAGTGAATATG-1	4462	2088	S1	1	B
S1_AGCGCCATCAGGGTAG-1	4623	1875	S1	0	A
S1_AGCGCCATCTTCTGTA-1	4053	1317	S1	1	B
S1_AGCGCTGAGATGCCGA-1	4891	2108	S1	1	B
S1_AGCGCTGAGCACACCC-1	5232	1788	S1	1	B
S1_AGCGCTGAGTAACCTC-1	3897	1511	S1	0	A
S1_AGCGCTGCAACTGCCG-1	4246	1536	S1	2	C
S1_AGCGCTGCAGCCTACG-1	2108	1087	S1	2	C
S1_AGCGCTGGTCTTCAAG-1	2908	1411	S1	2	C
S1_AGCGTATAGACGCCCT-1	7323	2574	S1	1	B
S1_AGCGTATAGAGGTGCT-1	3054	1009	S1	0	A
S1_AACAAGAAGAGTTGCG-1	4735	1694	S1	0	A
S1_AGCGTATAGGTGCCTC-1	6785	2078	S1	1	B
S1_AGCGTATAGTTAGTAG-1	9784	2710	S1	1	B
S1_AGCGTATCAGGTTCGC-1	10917	2862	S1	1	B
S1_AGCGTATGTGTTCGTA-1	4596	1791	S1	3	D
S1_AGCGTATGTTGTCTAG-1	7699	2264	S1	1	B
S1_AACAAGAAGGGTATAT-1	4851	1949	S1	1	B
S1_AGCGTCGAGCATCAAA-1	2475	949	S1	1	B
S1_AGCTACAAGCTCGCAC-1	1573	1017	S1	0	A
S1_AGCTACAAGTAAATGC-1	3767	1744	S1	1	B
S1_AGCTACACAGGCTTGC-1	15442	4330	S1	2	C
S1_AGCTACACAGTAGTGG-1	3487	1717	S1	0	A
S1_AACAAGACAACTGGTT-1	3462	1555	S1	0	A
S1_AGCTACACATGAGTAA-1	7288	2601	S1	1	B
S1_AGCTACAGTAACTAAG-1	16349	3995	S1	2	C
S1_AGCTACATCATTGCGA-1	6166	2409	S1	3	D
S1_AGCTACATCTACCTTA-1	15590	3642	S1	1	B
S1_AGCTCAAAGCCTGTCG-1	8362	2247	S1	1	B
S1_AACAAGAGTAACCCTA-1	7709	2491	S1	1	B
S1_AGCTTCCAGGAACGTC-1	1407	623	S1	0	A
S1_AGCTTCCCAGGTTCGC-1	4464	1761	S1	0	A
S1_AGCTTCCCATCTCAAG-1	4991	2156	S1	0	A
S1_AGCTTCCGTCTGTAGT-1	1194	649	S1	0	A
S1_AGCTTCCTCCTAACAG-1	14035	4120	S1	1	B
S1_AACAAGAGTATGGTAA-1	8922	2828	S1	1	B
S1_AGGAAATAGCGACTAG-1	12562	2907	S1	1	B
S1_AGGAAATAGTTGAAGT-1	8275	2860	S1	1	B
S1_AGGAAATCAACCACAT-1	6237	2287	S1	0	A
S1_AGGAAATGTGAGCCAA-1	4417	1499	S1	3	D
S1_AGGAAATTCCACAGCG-1	928	571	S1	0	A
S1_AGGAATACAACGACTT-1	4141	1416	S1	0	A
S1_AGGAATATCGGTGTAT-1	2657	1285	S1	0	A
S1_AGGAATATCTCGACCT-1	4450	1765	S1	0	A
S1_AGGACGAAGACGATAT-1	5253	2226	S1	2	C
S1_AGGACGACACAAGTTC-1	2506	967	S1	0	A
S1_AGGACGACATCCTTCG-1	3759	1481	S1	0	A
S1_AACAAGAGTGCCTACG-1	3831	1017	S1	0	A
S1_AGGACGAGTTAGGCCC-1	12392	3610	S1	1	B
S1_AGGACGATCAAGCCAT-1	11249	2672	S1	1	B
S1_AGGACGATCCATTTCA-1	2655	1270	S1	0	A
S1_AGGACTTCACATACGT-1	3363	1712	S1	0	A
S1_AAACGAACATATACCG-1	6405	2210	S1	1	B
S1_AACAAGAGTGTGCTTA-1	5634	1933	S1	0	A
S1_AGGACTTCAGGTCAAG-1	2739	1482	S1	0	A
S1_AGGACTTCATCCTGTC-1	8744	2783	S1	1	B
S1_AGGACTTGTATCCCAA-1	11218	2827	S1	0	A
S1_AGGACTTGTGACTATC-1	6966	2537	S1	1	B
S1_AGGACTTTCATCGTAG-1	732	473	S1	0	A
S1_AGGACTTTCATGCGGC-1	9451	3036	S1	1	B
S1_AGGAGGTAGTGAGGCT-1	8765	2574	S1	1	B
S1_AGGAGGTCACTGAATC-1	5978	1981	S1	3	D
S1_AGGAGGTTCCATAGAC-1	9273	3065	S1	1	B
S1_AGGATAACAAGATGGC-1	3969	1840	S1	2	C
S1_AGGATAACAGTAGGAC-1	12435	3551	S1	2	C
S1_AGGATAACATGTCGTA-1	8231	2860	S1	1	B
S1_AGGATAAGTATTGGCT-1	5468	2249	S1	0	A
S1_AGGATAAGTGACTCGC-1	1649	906	S1	0	A
S1_AACACACAGGGTAATT-1	1087	617	S1	0	A
S1_AGGATAATCATGGAGG-1	5138	2185	S1	0	A
S1_AGGATCTAGCCTTCTC-1	3163	1078	S1	0	A
S1_AGGATCTCAAGACGAC-1	2511	1185	S1	2	C
S1_AGGATCTCAGCAGTAG-1	1280	605	S1	0	A
S1_AGGATCTGTCAAATCC-1	5126	2036	S1	0	A
S1_AGGATCTGTGTAGGAC-1	8367	2308	S1	1	B
S1_AGGATCTGTTCTATCT-1	6847	2658	S1	0	A
S1_AGGATCTTCAAGTCGT-1	3870	1687	S1	0	A
S1_AACACACCAACTACGT-1	9844	3019	S1	1	B
S1_AGGATCTTCACATACG-1	1973	1120	S1	2	C
S1_AGGATCTTCTGCAGCG-1	7477	2338	S1	1	B
S1_AGGCATTAGACTAAGT-1	3567	1523	S1	3	D
S1_AGGCATTAGCGTCGAA-1	6625	2645	S1	1	B
S1_AGGCATTCAAAGGGCT-1	7405	2632	S1	3	D
S1_AGGCATTCAACCAACT-1	10447	2620	S1	1	B
S1_AGGCATTGTGTCTAAC-1	4949	1922	S1	1	B
S1_AGGCCACAGATTTGCC-1	2785	1089	S1	3	D
S1_AGGCCACGTCTTTATC-1	13360	3756	S1	3	D
S1_AGGCCACTCATGAAAG-1	4995	2122	S1	0	A
S1_AGGCTGCTCCCTTTGG-1	9274	3425	S1	2	C
S1_AGGCTGCTCGGTGTTA-1	3265	1119	S1	0	A
S1_AGGGAGTAGCTGGTGA-1	9415	2572	S1	1	B
S1_AGGGAGTAGGCGAAGG-1	4108	1807	S1	0	A
S1_AGGGAGTAGGCTCTAT-1	10564	2900	S1	1	B
S1_AGGGAGTCAGCTCGGT-1	3159	1330	S1	0	A
S1_AGGGAGTGTAGTTACC-1	3037	1109	S1	0	A
S1_AGGGAGTTCACCACAA-1	2891	1335	S1	0	A
S1_AGGGAGTTCCACCTCA-1	4396	1884	S1	0	A
S1_AGGGAGTTCCAGTACA-1	3737	1469	S1	0	A
S1_AGGGAGTTCTCAAAGC-1	5696	2278	S1	1	B
S1_AGGGCCTAGCTGACTT-1	3867	1674	S1	0	A
S1_AGGGCCTAGGATTACA-1	11465	3742	S1	1	B
S1_AGGGCCTAGTCGCGAA-1	10521	2717	S1	2	C
S1_AGGGCCTGTTGCTCGG-1	4522	1881	S1	3	D
S1_AGGGCTCGTGCTTCAA-1	7185	1906	S1	0	A
S1_AGGGCTCTCAGAGTGG-1	4258	1998	S1	0	A
S1_AACACACTCTCGAACA-1	2357	1226	S1	0	A
S1_AGGGCTCTCGACGACC-1	7726	2678	S1	0	A
S1_AGGGCTCTCTTCGATT-1	11018	3497	S1	1	B
S1_AGGGTCCCAACCTAAC-1	3665	1566	S1	0	A
S1_AGGGTCCCATCGTCCT-1	13393	3448	S1	1	B
S1_AGGGTCCGTAATCAAG-1	8863	2359	S1	1	B
S1_AGGGTCCTCAGCTTCC-1	4804	1828	S1	0	A
S1_AAACGAAGTTTCGACA-1	3782	1537	S1	0	A
S1_AGGGTCCTCGATGGAG-1	11558	2983	S1	1	B
S1_AGGGTGAAGATCCAAA-1	18237	3998	S1	1	B
S1_AGGGTGAAGTGCCAGA-1	5826	2146	S1	1	B
S1_AGGGTGACAGCCGTCA-1	5390	2048	S1	1	B
S1_AGGGTGACAGTTGAAA-1	8828	2942	S1	1	B
S1_AGGGTTTAGACTTCAC-1	13193	3157	S1	1	B
S1_AGGGTTTAGCAGGCAT-1	7900	2810	S1	0	A
S1_AGGGTTTCAAGTCCAT-1	10687	2871	S1	1	B
S1_AACAGGGAGAAGTATC-1	4176	1783	S1	1	B
S1_AGGGTTTGTGTCCCTT-1	9028	3186	S1	1	B
S1_AGGGTTTGTGTTCAGT-1	6256	1896	S1	1	B
S1_AGGGTTTGTTAGTCGT-1	11087	2923	S1	1	B
S1_AGGGTTTTCGTAGTGT-1	6060	2413	S1	3	D
S1_AGGGTTTTCTAGGCCG-1	7450	2203	S1	1	B
S1_AGGGTTTTCTCGAACA-1	3070	1322	S1	0	A
S1_AGGTAGGAGCAAGCCA-1	6036	2650	S1	1	B
S1_AGGTAGGAGGTTCATC-1	2754	1108	S1	0	A
S1_AACAGGGAGCCATTGT-1	10753	2729	S1	1	B
S1_AGGTAGGCACTCACTC-1	11508	3151	S1	1	B
S1_AGGTAGGGTCAGATTC-1	7777	2224	S1	1	B
S1_AACAGGGAGGTGCGAT-1	4226	1631	S1	0	A
S1_AGGTCATGTAGGTTTC-1	4677	2138	S1	2	C
S1_AGGTCATGTGAACTAA-1	822	496	S1	0	A
S1_AGGTCATGTGTCATGT-1	3376	1622	S1	1	B
S1_AGGTCATTCGATTCCC-1	3577	1428	S1	0	A
S1_AGGTCATTCGGCTTGG-1	9561	2982	S1	1	B
S1_AGGTCATTCTCCGATC-1	4451	1918	S1	1	B
S1_AGGTCTAAGGTAATCA-1	5702	2072	S1	3	D
S1_AGGTCTACAGCGCGTT-1	9323	2875	S1	1	B
S1_AGGTCTACAGGACAGT-1	10337	2652	S1	1	B
S1_AGGTCTACATATCTCT-1	4646	1996	S1	1	B
S1_AGGTCTAGTCTACAAC-1	1243	653	S1	0	A
S1_AGGTCTATCGAAACAA-1	1005	615	S1	0	A
S1_AGGTCTATCTTTGATC-1	3328	1698	S1	1	B
S1_AGGTGTTCAGCACACC-1	10555	2842	S1	1	B
S1_AGGTGTTGTTCAGCGC-1	6060	1806	S1	0	A
S1_AGGTGTTGTTTGTTGG-1	12337	2933	S1	1	B
S1_AGGTGTTTCCTCACGT-1	4471	1916	S1	1	B
S1_AGGTGTTTCTTCTGGC-1	7081	2347	S1	1	B
S1_AGGTGTTTCTTTCAGT-1	7239	2741	S1	1	B
S1_AGGTTACAGCTCCACG-1	6924	2401	S1	1	B
S1_AGGTTACAGTCCCGGT-1	5670	1736	S1	1	B
S1_AGGTTACCAAATTGGA-1	11030	3401	S1	1	B
S1_AGGTTACGTACGATCT-1	8623	2658	S1	1	B
S1_AGGTTACGTCGCACAC-1	2930	1497	S1	0	A
S1_AGGTTACTCTGATGGT-1	2955	1352	S1	0	A
S1_AGGTTACTCTGCTGAA-1	631	441	S1	0	A
S1_AGGTTGTAGTCTAGCT-1	6335	2097	S1	0	A
S1_AGGTTGTCACTCTGCT-1	3288	1535	S1	0	A
S1_AGGTTGTGTTCAAGGG-1	3284	1328	S1	0	A
S1_AGGTTGTTCACCGCTT-1	10481	3308	S1	1	B
S1_AACAGGGTCTAATTCC-1	10518	3076	S1	1	B
S1_AGGTTGTTCGCGGACT-1	3909	1513	S1	0	A
S1_AGTAACCAGCGTTAGG-1	9904	2611	S1	1	B
S1_AGTAACCAGTTTGTCG-1	2642	1117	S1	0	A
S1_AGTAACCTCGAATGCT-1	8128	2801	S1	1	B
S1_AGTACCAAGGCAGGGA-1	6746	2336	S1	1	B
S1_AGTACCAAGTATGAAC-1	7648	2710	S1	0	A
S1_AACAGGGTCTGTTGGA-1	6680	2447	S1	1	B
S1_AGTACCAAGTCTAGAA-1	4443	1503	S1	0	A
S1_AGTACCACAGGTATGG-1	14489	3782	S1	1	B
S1_AGTACCATCCGTATAG-1	5490	1789	S1	0	A
S1_AGTACTGGTCAGCTTA-1	5116	1518	S1	0	A
S1_AACCAACCAGGATGAC-1	17254	4459	S1	1	B
S1_AGTACTGGTTTACGTG-1	3632	1110	S1	0	A
S1_AGTACTGTCAGTGTCA-1	2567	1247	S1	0	A
S1_AGTACTGTCATCACAG-1	2504	1138	S1	0	A
S1_AGTACTGTCCAAGCCG-1	10285	3329	S1	1	B
S1_AGTACTGTCGCTAAAC-1	1538	798	S1	2	C
S1_AGTACTGTCTAGAACC-1	10864	2727	S1	1	B
S1_AGTAGCTTCTGCCTCA-1	1704	880	S1	0	A
S1_AGTAGTCAGCACGGAT-1	8410	2239	S1	1	B
S1_AACCAACCATGACTCA-1	11273	2818	S1	1	B
S1_AGTAGTCCAGCGACAA-1	2575	1130	S1	0	A
S1_AGTAGTCGTCCTTTGC-1	12870	3655	S1	2	C
S1_AGTAGTCGTCGGCACT-1	4807	2073	S1	2	C
S1_AGTAGTCGTGTATTGC-1	4346	1857	S1	1	B
S1_AGTCAACCAAAGCTAA-1	8634	2779	S1	1	B
S1_AACCAACCATGGCTAT-1	1080	643	S1	0	A
S1_AGTCAACGTAAGGTCG-1	1561	698	S1	0	A
S1_AGTCAACGTAGGACTG-1	12304	3496	S1	2	C
S1_AGTCAACGTTGCTCCT-1	8241	2931	S1	1	B
S1_AGTCAACTCCATTTAC-1	5538	2028	S1	0	A
S1_AGTCACAAGTTCGGTT-1	5465	1675	S1	0	A
S1_AGTCACACACAATGCT-1	1622	893	S1	0	A
S1_AGTCACACATGAATCC-1	2835	1306	S1	0	A
S1_AGTCACAGTAGAATAC-1	11111	3438	S1	1	B
S1_AGTCATGAGGAACATT-1	8204	2234	S1	1	B
S1_AGTCATGGTCGACTTA-1	3985	1744	S1	0	A
S1_AGTCATGTCAAATGCC-1	2841	1376	S1	0	A
S1_AGTCATGTCTAGCAAC-1	8861	2864	S1	1	B
S1_AGTCTCCCAACATACC-1	8129	2864	S1	3	D
S1_AGTCTCCGTCACTAGT-1	2081	1172	S1	0	A
S1_AGTCTCCGTCATCGGC-1	2916	1164	S1	2	C
S1_AGTCTCCTCCATCACC-1	10428	3343	S1	1	B
S1_AACCAACTCGAAATCC-1	2311	1054	S1	0	A
S1_AGTGACTCATTCGGGC-1	7065	2432	S1	1	B
S1_AGTGACTGTGTGGACA-1	10207	2646	S1	0	A
S1_AGTGACTTCCCATTTA-1	6708	2457	S1	1	B
S1_AGTGACTTCTCGGTAA-1	12192	3400	S1	1	B
S1_AGTGATCAGACGACTG-1	9200	2410	S1	1	B
S1_AGTGATCAGAGTTGTA-1	6285	2553	S1	1	B
S1_AACCACAAGTAGTCAA-1	10368	2934	S1	1	B
S1_AGTGATCCAGTGTATC-1	8401	3107	S1	1	B
S1_AGTGATCGTAAGTCAA-1	5810	1851	S1	0	A
S1_AGTGCCGAGACTCTAC-1	4478	2093	S1	1	B
S1_AGTGCCGAGCCGATTT-1	2206	1044	S1	0	A
S1_AGTGCCGAGGCAGCTA-1	7603	2678	S1	1	B
S1_AACCACACACTTCATT-1	2500	1014	S1	0	A
S1_AGTGCCGCATGACAGG-1	6726	2488	S1	1	B
S1_AGTGCCGGTACTCCCT-1	9664	3260	S1	2	C
S1_AGTGTTGAGAAGGCTC-1	545	351	S1	0	A
S1_AGTGTTGAGTTTAGGA-1	4596	1771	S1	0	A
S1_AGTGTTGCACCGTGGT-1	5009	2030	S1	3	D
S1_AGTGTTGGTACAAGCG-1	5944	2261	S1	1	B
S1_AGTTAGCAGCTAGAAT-1	5312	1952	S1	0	A
S1_AGTTAGCAGGTTCATC-1	9773	2887	S1	1	B
S1_AGTTAGCAGTTTGCTG-1	3210	1497	S1	0	A
S1_AGTTAGCCAACGACAG-1	6916	2604	S1	2	C
S1_AGTTAGCGTTTCCAAG-1	4978	2298	S1	1	B
S1_AGTTAGCTCAACTTTC-1	1221	791	S1	0	A
S1_AACCACATCCTAACAG-1	6734	2291	S1	0	A
S1_AGTTCCCAGACAACTA-1	9669	3040	S1	3	D
S1_AGTTCCCAGAGTCACG-1	6414	2050	S1	1	B
S1_AGTTCCCAGCACTAGG-1	16215	3745	S1	1	B
S1_AGTTCCCAGCCGCTTG-1	3683	1514	S1	1	B
S1_AGTTCCCAGCTAATGA-1	7734	2570	S1	1	B
S1_AGTTCCCAGCTACTGT-1	816	531	S1	0	A
S1_AGTTCCCCAACCGCTG-1	9281	2938	S1	1	B
S1_AGTTCCCGTAGGTACG-1	3129	1114	S1	0	A
S1_AAACGCTAGTACTCGT-1	6131	2294	S1	0	A
S1_AACCACATCGATACTG-1	2840	1495	S1	0	A
S1_AGTTCCCTCAAGGCTT-1	6862	2072	S1	1	B
S1_AGTTCGAAGAGGCGTT-1	5970	2477	S1	1	B
S1_AGTTCGAAGCACAAAT-1	4670	1041	S1	0	A
S1_AACCACATCGTTCTAT-1	17177	4344	S1	1	B
S1_ATACCGAAGGACAGCT-1	2652	1099	S1	0	A
S1_ATACCGACAATGTCTG-1	3130	1366	S1	0	A
S1_ATACCGAGTAGGTCAG-1	7619	2493	S1	1	B
S1_ATACCGATCCTTATGT-1	3412	1572	S1	3	D
S1_ATACCGATCTATGTGG-1	14169	3354	S1	1	B
S1_ATACCGATCTCAAAGC-1	6258	2400	S1	1	B
S1_ATACCTTCACCCTATC-1	11288	3308	S1	1	B
S1_ATACCTTTCAAGAATG-1	5197	1499	S1	0	A
S1_ATACCTTTCCTCTAAT-1	1725	872	S1	0	A
S1_ATACCTTTCTTGTTAC-1	2996	1277	S1	0	A
S1_ATACTTCAGTCTAGCT-1	2918	1285	S1	1	B
S1_ATACTTCCAGACACCC-1	6555	2429	S1	1	B
S1_AACCATGCAACACACT-1	6388	2172	S1	1	B
S1_ATACTTCTCTCCGAAA-1	3993	1682	S1	3	D
S1_ATAGACCAGAGCGACT-1	12875	3766	S1	1	B
S1_ATAGACCCAGGGAATC-1	1026	558	S1	0	A
S1_ATAGACCGTACCTTCC-1	6453	2324	S1	0	A
S1_ATAGACCGTCCAGAAG-1	5673	2167	S1	1	B
S1_ATAGACCTCAGCCTCT-1	11168	3729	S1	0	A
S1_ATAGACCTCAGGTAAA-1	2948	1106	S1	0	A
S1_AACCATGCAGGTAGTG-1	7592	2393	S1	1	B
S1_ATAGACCTCCATACTT-1	3128	1097	S1	0	A
S1_ATAGACCTCTAAGAAG-1	5762	2332	S1	1	B
S1_ATAGAGAGTAACCCGC-1	5877	1883	S1	0	A
S1_ATAGAGAGTAGAGACC-1	18287	4493	S1	2	C
S1_ATAGAGATCGTCTACC-1	12210	3178	S1	1	B
S1_ATAGAGATCTACGGGC-1	8228	2767	S1	1	B
S1_AACCATGGTAACATAG-1	5218	2071	S1	0	A
S1_ATAGGCTTCGCGTCGA-1	4754	1513	S1	1	B
S1_ATAGGCTTCGTTTACT-1	6884	2649	S1	1	B
S1_ATAGGCTTCTTCACGC-1	5162	1370	S1	0	A
S1_AACCATGGTCAAAGTA-1	15334	3365	S1	1	B
S1_ATATCCTCAATTGCCA-1	3974	1926	S1	0	A
S1_ATATCCTCAGAGCGTA-1	2554	1298	S1	0	A
S1_ATATCCTCAGCTTCCT-1	7109	2179	S1	0	A
S1_ATATCCTGTCTACATG-1	5256	1865	S1	0	A
S1_AACCATGGTTAACCTG-1	11977	3126	S1	1	B
S1_ATATCCTTCTGTCGCT-1	18011	4335	S1	2	C
S1_ATCACAGAGATGCCGA-1	3523	1568	S1	0	A
S1_ATCACAGAGCCTCAGC-1	13715	3567	S1	1	B
S1_ATCACAGAGTTGAAGT-1	15196	3530	S1	1	B
S1_ATCACAGCAGAATCGG-1	7933	2861	S1	1	B
S1_AACCATGTCATCTCTA-1	7401	2127	S1	1	B
S1_ATCACAGTCACCGGGT-1	8604	2911	S1	2	C
S1_ATCACAGTCAGGCGAA-1	11953	3124	S1	1	B
S1_ATCACAGTCATTGGTG-1	2139	988	S1	0	A
S1_ATCACGAAGACCTCAT-1	7907	2933	S1	0	A
S1_ATCACGACACCGGTCA-1	3174	1526	S1	0	A
S1_ATCACGACATAATCCG-1	3848	1380	S1	0	A
S1_ATCACGACATACCGTA-1	5717	2197	S1	1	B
S1_ATCACGATCATGGCCG-1	1746	812	S1	0	A
S1_ATCACTTAGACGAGCT-1	4287	1792	S1	1	B
S1_ATCACTTCACAATGAA-1	8726	3069	S1	2	C
S1_ATCACTTGTGCCTGAC-1	14346	3545	S1	1	B
S1_ATCACTTTCCCTCTTT-1	6344	2321	S1	1	B
S1_ATCACTTTCTTGGCTC-1	7532	2753	S1	1	B
S1_ATCAGGTAGCACTCGC-1	7495	2539	S1	1	B
S1_AAACGCTAGTAGCCAG-1	3606	1698	S1	0	A
S1_ATCAGGTCACCGCTGA-1	4923	2447	S1	1	B
S1_ATCAGGTCAGTGAGCA-1	5353	2168	S1	1	B
S1_ATCAGGTCATATCTGG-1	7887	2766	S1	1	B
S1_ATCAGGTGTACAGTTC-1	8795	2628	S1	1	B
S1_ATCAGGTGTGTCCGTG-1	3100	1529	S1	0	A
S1_AACCCAACAAGGGTCA-1	6057	1778	S1	1	B
S1_ATCAGGTTCAATCTTC-1	3555	1718	S1	0	A
S1_ATCAGGTTCGGTCTAA-1	6910	2078	S1	1	B
S1_ATCATTCAGAGAGGTA-1	4546	1375	S1	0	A
S1_ATCATTCAGCCTCTCT-1	4768	2163	S1	0	A
S1_ATCATTCAGCGTGTTT-1	3191	1419	S1	0	A
S1_ATCATTCAGGACTATA-1	10989	3115	S1	1	B
S1_ATCATTCCAATTCTCT-1	5855	2083	S1	3	D
S1_AACCCAACACTTGTCC-1	6690	2444	S1	1	B
S1_ATCATTCTCGGACTTA-1	6801	2465	S1	1	B
S1_ATCCACCCAGCTACCG-1	8017	2774	S1	1	B
S1_ATCCACCCAGTCGCTG-1	3513	1465	S1	0	A
S1_ATCCACCGTCAATCTG-1	6308	2156	S1	0	A
S1_ATCCACCGTGGGATTG-1	8874	2828	S1	1	B
S1_ATCCACCGTTATGACC-1	8176	2504	S1	1	B
S1_AACCCAACAGGTTCAT-1	5773	2193	S1	1	B
S1_ATCCACCGTTGTGGCC-1	10503	3240	S1	1	B
S1_ATCCACCTCGTTGTAG-1	6545	2347	S1	1	B
S1_ATCCATTAGAGGACTC-1	2961	1527	S1	0	A
S1_ATCCATTAGCAAATCA-1	10139	2627	S1	1	B
S1_ATCCATTCACAACCGC-1	10580	3127	S1	1	B
S1_ATCCATTCAGGTATGG-1	5851	2412	S1	0	A
S1_ATCCATTGTAGGCAAC-1	3597	1750	S1	1	B
S1_ATCCATTGTGAGACCA-1	6458	2230	S1	1	B
S1_ATCCATTGTGGACTGA-1	2201	1008	S1	0	A
S1_ATCCATTTCTACGCGG-1	4728	1988	S1	0	A
S1_ATCCCTGAGAGTCACG-1	8428	2667	S1	1	B
S1_ATCCCTGCACATTGTG-1	737	514	S1	0	A
S1_ATCCCTGCAGTTAGGG-1	3630	1398	S1	1	B
S1_ATCCCTGGTTGTCATG-1	5622	2072	S1	0	A
S1_ATCCCTGGTTTACTGG-1	16571	4329	S1	1	B
S1_ATCCGTCAGTGTGTTC-1	8102	2110	S1	1	B
S1_ATCCGTCGTTATTCTC-1	1980	966	S1	0	A
S1_ATCCGTCTCATTTGTC-1	2234	1170	S1	0	A
S1_ATCCTATAGAGTTGTA-1	5456	2109	S1	1	B
S1_ATCCTATCAGATGCGA-1	5943	1880	S1	1	B
S1_ATCCTATGTCGTCAGC-1	12466	3347	S1	1	B
S1_ATCCTATGTGTAGTGG-1	6000	1884	S1	0	A
S1_ATCCTATTCATTTCCA-1	7830	2450	S1	3	D
S1_ATCGATGAGTCAGAGC-1	9517	2842	S1	1	B
S1_ATCGATGCAACAAGTA-1	3377	1474	S1	0	A
S1_ATCGATGCACCAGGTC-1	5832	1797	S1	0	A
S1_AACCCAATCACTTGGA-1	4011	1918	S1	0	A
S1_ATCGATGGTAAGCTCT-1	7386	2321	S1	1	B
S1_ATCGATGGTGTTTGCA-1	7932	2384	S1	1	B
S1_ATCGATGGTTGCAAGG-1	2800	1321	S1	0	A
S1_ATCGATGTCTGCCTGT-1	14259	3589	S1	1	B
S1_ATCGATGTCTTGGTCC-1	9697	3155	S1	3	D
S1_ATCGCCTCAACAACAA-1	3201	1527	S1	0	A
S1_ATCGCCTCACTGTGAT-1	7452	2737	S1	1	B
S1_ATCGCCTGTCGCATGC-1	3991	1692	S1	1	B
S1_ATCGCCTGTCTTTATC-1	4029	1773	S1	0	A
S1_ATCGCCTTCATCGGGC-1	3343	1491	S1	0	A
S1_ATCGCCTTCTGGTGGC-1	4285	1799	S1	0	A
S1_ATCGCCTTCTTGTTAC-1	7633	2556	S1	1	B
S1_ATCGGATAGGTTACAA-1	7198	2104	S1	1	B
S1_ATCGGATCACCAGACC-1	2948	1277	S1	0	A
S1_ATCGGATGTCAGTCCG-1	11528	3272	S1	1	B
S1_ATCGGATTCACCGGGT-1	4030	1695	S1	0	A
S1_ATCGGATTCCAAGGGA-1	5609	2173	S1	0	A
S1_ATCGGATTCGAGATAA-1	2697	1355	S1	0	A
S1_ATCGGATTCGTCAACA-1	3373	1157	S1	0	A
S1_AAACGCTAGTCTGGTT-1	3525	1456	S1	0	A
S1_ATCGGCGAGACTACCT-1	2986	1338	S1	0	A
S1_ATCGGCGAGCCGATAG-1	1076	521	S1	0	A
S1_ATCGGCGCATATCTCT-1	9424	2911	S1	1	B
S1_ATCGGCGGTACGTTCA-1	9129	3510	S1	1	B
S1_ATCGGCGGTGCACATT-1	11643	3075	S1	2	C
S1_ATCGGCGTCAGTCTTT-1	9775	2951	S1	2	C
S1_ATCGTAGAGTGAGGTC-1	4807	2124	S1	1	B
S1_ATCGTAGCAGCTGAAG-1	4060	1660	S1	0	A
S1_ATCGTAGGTAGGTTTC-1	11355	3354	S1	1	B
S1_ATCGTCCCATCTGTTT-1	6278	2024	S1	1	B
S1_ATCGTCCGTACTAAGA-1	10399	3088	S1	1	B
S1_ATCGTCCTCGTGGACC-1	1072	651	S1	2	C
S1_ATCGTCCTCTCATTAC-1	1143	603	S1	0	A
S1_ATCGTGACAAAGACTA-1	8686	2731	S1	1	B
S1_ATCGTGACAATCAGCT-1	1161	756	S1	0	A
S1_ATCGTGAGTTAGGAGC-1	2106	948	S1	0	A
S1_ATCGTGAGTTGGACCC-1	6206	2536	S1	1	B
S1_ATCTCTACAAGTACCT-1	933	593	S1	0	A
S1_ATCTCTAGTAGCTGAG-1	5896	1722	S1	0	A
S1_ATCTCTAGTCCTGTTC-1	8542	2674	S1	1	B
S1_ATCTCTAGTCTGATCA-1	8591	2720	S1	1	B
S1_ATCTTCACACGGCACT-1	8480	2779	S1	1	B
S1_ATCTTCACATGACAGG-1	3655	1387	S1	0	A
S1_ATCTTCACATTAGGCT-1	8090	2526	S1	1	B
S1_ATCTTCAGTATGGAGC-1	3407	1628	S1	0	A
S1_ATCTTCAGTCGCTTGG-1	5298	1839	S1	1	B
S1_ATGAAAGAGCTCGACC-1	3822	1763	S1	0	A
S1_ATGAAAGAGGACAGCT-1	13643	2966	S1	1	B
S1_ATGAAAGCAACTCGTA-1	8921	2517	S1	1	B
S1_ATGAAAGCACAAGCCC-1	767	451	S1	0	A
S1_ATGAAAGCAGCCGTTG-1	7935	2886	S1	1	B
S1_ATGAAAGCATGGCGCT-1	1815	806	S1	0	A
S1_ATGAAAGGTGAATATG-1	3983	1695	S1	1	B
S1_AACCTGATCGCGATCG-1	2656	1385	S1	0	A
S1_ATGACCACAGACACCC-1	3857	1330	S1	0	A
S1_ATGACCACATCGCTAA-1	2718	1253	S1	0	A
S1_ATGACCAGTAAGACCG-1	9131	2875	S1	1	B
S1_ATGACCAGTACGGGAT-1	6859	2300	S1	1	B
S1_AACCTTTAGCACACAG-1	5770	2419	S1	2	C
S1_ATGACCATCGGAGTGA-1	8796	3106	S1	2	C
S1_ATGAGGGAGAAACCCG-1	1237	632	S1	1	B
S1_ATGAGGGAGCTCGTGC-1	5975	1830	S1	1	B
S1_ATGAGGGAGGCTTCCG-1	2597	1097	S1	0	A
S1_ATGAGGGCAATAGTCC-1	6574	2676	S1	1	B
S1_ATGAGGGCACAAGCCC-1	3298	1654	S1	2	C
S1_ATGAGGGTCTCTCTTC-1	10279	3017	S1	1	B
S1_ATGAGTCAGCCATTGT-1	3570	1597	S1	0	A
S1_ATGAGTCAGTAGGAAG-1	8901	2761	S1	1	B
S1_ATGAGTCAGTTAACAG-1	2521	1080	S1	0	A
S1_ATGAGTCCACTGTCCT-1	11703	3341	S1	1	B
S1_ATGAGTCGTTCACCGG-1	3427	1535	S1	0	A
S1_ATGAGTCTCAGCAATC-1	4098	1848	S1	0	A
S1_ATGATCGAGAATCGAT-1	2530	1219	S1	0	A
S1_ATGATCGAGAGGACTC-1	7441	2513	S1	1	B
S1_ATGATCGAGTGCCAGA-1	2667	802	S1	0	A
S1_AACCTTTAGTATAGAC-1	13603	3610	S1	1	B
S1_ATGATCGCACTTTATC-1	1707	750	S1	0	A
S1_ATGATCGCATTGCCGG-1	6150	2169	S1	1	B
S1_ATGATCGTCTCAAAGC-1	3880	1602	S1	0	A
S1_ATGATCGTCTTTCGAT-1	3839	1708	S1	3	D
S1_AACCTTTCACTATCCC-1	7571	2700	S1	1	B
S1_ATGCATGAGGACACTG-1	3482	1543	S1	1	B
S1_ATGCATGCAGACCGCT-1	4363	1801	S1	1	B
S1_ATGCATGGTCGAGATG-1	5974	1985	S1	1	B
S1_ATGCATGGTGAGTGAC-1	3894	1896	S1	1	B
S1_ATGCATGTCAAATGAG-1	10549	2912	S1	1	B
S1_ATGCATGTCAGTGCGC-1	2962	1185	S1	0	A
S1_ATGCCTCAGACCCGCT-1	6790	2271	S1	0	A
S1_AACCTTTCACTATGTG-1	5047	2218	S1	0	A
S1_ATGCCTCAGGATGCGT-1	8677	2619	S1	1	B
S1_ATGCCTCGTACCGGCT-1	4458	1846	S1	0	A
S1_ATGCCTCTCTACACTT-1	5296	1771	S1	0	A
S1_ATGCCTCTCTAGTGAC-1	7144	2569	S1	1	B
S1_ATGCGATCAATAGGAT-1	3263	1351	S1	0	A
S1_ATGCGATCACCGTGGT-1	6510	2345	S1	3	D
S1_AACCTTTGTAGTCTTG-1	3384	1551	S1	0	A
S1_ATGCGATTCATAAGGA-1	3954	1781	S1	0	A
S1_ATGGAGGAGCCGCTTG-1	3559	1578	S1	3	D
S1_ATGGAGGCAGATCATC-1	7485	1773	S1	1	B
S1_AACCTTTGTATCGATC-1	6022	2290	S1	1	B
S1_ATGGAGGTCAGCTTGA-1	4293	1880	S1	1	B
S1_ATGGAGGTCATTCCTA-1	4665	1878	S1	0	A
S1_ATGGAGGTCCACAGCG-1	4769	1421	S1	1	B
S1_ATGGAGGTCCATGCAA-1	4141	1649	S1	0	A
S1_ATGGATCAGTGCAGGT-1	5092	1746	S1	1	B
S1_ATGGATCGTCTACAGT-1	2945	1357	S1	0	A
S1_ATGGATCGTGTCCACG-1	3410	1214	S1	0	A
S1_ATGGATCTCGCGTGAC-1	5787	2220	S1	1	B
S1_AACCTTTGTTTAGAGA-1	8479	2605	S1	0	A
S1_ATGGGAGAGGCACAAC-1	5167	2275	S1	1	B
S1_ATGGGAGCAGGTTCAT-1	9005	2816	S1	1	B
S1_ATGGGAGGTTCCGCGA-1	6483	2083	S1	1	B
S1_ATGGGAGGTTGCATCA-1	4319	1343	S1	0	A
S1_ATGGGAGTCGGTTGTA-1	3534	1574	S1	1	B
S1_ATGGGTTAGTAGTGCG-1	11738	2767	S1	1	B
S1_ATGGGTTCACACTTAG-1	3361	1575	S1	0	A
S1_ATGGGTTCAGATCCAT-1	3054	1292	S1	0	A
S1_ATGGGTTTCTCATTTG-1	3464	1122	S1	0	A
S1_ATGGTTGAGGCCCGTT-1	5260	1777	S1	1	B
S1_ATGGTTGCACACACTA-1	8544	3124	S1	1	B
S1_ATGGTTGCACTGGCCA-1	3670	1460	S1	0	A
S1_AACGAAAAGCCACCGT-1	8118	2746	S1	3	D
S1_ATGGTTGCAGCTCATA-1	3323	1472	S1	0	A
S1_ATGGTTGGTCACCACG-1	3684	1631	S1	0	A
S1_ATGGTTGGTGGATGAC-1	3188	1281	S1	0	A
S1_ATGGTTGGTTACGTAC-1	5167	1710	S1	0	A
S1_ATGGTTGTCCAAGCTA-1	8608	2554	S1	1	B
S1_ATGGTTGTCCTCTTTC-1	3929	1499	S1	0	A
S1_ATGGTTGTCGCGTTTC-1	2148	1120	S1	0	A
S1_ATGTCCCCAATCGTCA-1	14736	3720	S1	1	B
S1_ATGTCCCCACAGTCAT-1	2488	1048	S1	0	A
S1_ATGTCCCCACGACGCT-1	10493	3045	S1	1	B
S1_ATGTCCCCAGTTTGGT-1	7433	2827	S1	1	B
S1_AACGAAAAGCGATGGT-1	4306	1263	S1	0	A
S1_ATGTCCCTCCTCATAT-1	3828	1464	S1	0	A
S1_ATGTCTTCAAGGGTCA-1	10045	2863	S1	1	B
S1_ATGTCTTCATCTGGGC-1	2640	1194	S1	0	A
S1_ATGTCTTGTTTGATCG-1	1965	989	S1	0	A
S1_ATGTCTTTCGTAGTGT-1	6994	2036	S1	1	B
S1_ATTACCTAGCTGGCTC-1	9421	3162	S1	2	C
S1_ATTACCTAGTTAGAAC-1	24448	4500	S1	1	B
S1_ATTACCTAGTTGTAGA-1	2987	1430	S1	3	D
S1_ATTACCTTCAGCGCGT-1	3282	1313	S1	0	A
S1_ATTACCTTCCGACGGT-1	4901	2124	S1	0	A
S1_AACGAAACACAAGTGG-1	4030	1686	S1	0	A
S1_ATTACTCCAACCGGAA-1	9365	2960	S1	1	B
S1_ATTACTCCAGCTAACT-1	9785	3219	S1	1	B
S1_ATTACTCGTAACATGA-1	8961	2776	S1	1	B
S1_ATTACTCGTTATGTCG-1	5101	2113	S1	1	B
S1_ATTACTCTCGAGCCTG-1	9980	2382	S1	1	B
S1_AACGAAAGTTTAGACC-1	3896	1645	S1	0	A
S1_ATTATCCCAACCCTAA-1	10628	3055	S1	1	B
S1_ATTATCCCATACACCA-1	10910	3342	S1	1	B
S1_ATTATCCGTTCCTACC-1	4706	2089	S1	0	A
S1_ATTATCCGTTTGGCTA-1	2344	1195	S1	0	A
S1_ATTATCCTCAACTGGT-1	8026	2299	S1	1	B
S1_AACGAAATCATCGCAA-1	5494	2103	S1	1	B
S1_ATTATCCTCACTGAAC-1	18620	4317	S1	1	B
S1_ATTCACTAGCAAGTCG-1	4506	1723	S1	0	A
S1_ATTCACTAGGAGAATG-1	2018	1072	S1	0	A
S1_ATTCACTCAAATTAGG-1	14097	3610	S1	2	C
S1_ATTCACTGTCGAACAG-1	8041	2750	S1	1	B
S1_ATTCACTTCCGGTAGC-1	3631	1566	S1	0	A
S1_ATTCAGGAGTTCAACC-1	14182	3604	S1	1	B
S1_ATTCAGGAGTTGTACC-1	3399	1476	S1	0	A
S1_ATTCAGGCAAACTCGT-1	8174	2767	S1	2	C
S1_ATTCATCAGCCGTTAT-1	5326	2197	S1	1	B
S1_ATTCATCAGGTCACTT-1	3233	1221	S1	0	A
S1_ATTCATCCACGAAAGC-1	8142	2428	S1	0	A
S1_ATTCATCCAGAGGTAC-1	7008	2137	S1	1	B
S1_ATTCATCCAGGAACCA-1	4393	1346	S1	0	A
S1_ATTCATCGTAGCGCCT-1	8407	3032	S1	2	C
S1_ATTCATCTCAAAGAAC-1	7056	2460	S1	3	D
S1_ATTCCATAGGGAGTGG-1	612	366	S1	0	A
S1_ATTCCATCATCCGGTG-1	8632	2965	S1	1	B
S1_AACGAAATCCCGTGTT-1	4104	1254	S1	0	A
S1_ATTCCCGTCACCTACC-1	4810	1848	S1	0	A
S1_ATTCCCGTCCCTTTGG-1	8228	2881	S1	0	A
S1_ATTCCTAAGGGCGAAG-1	6433	2299	S1	1	B
S1_ATTCCTACAAATCGGG-1	3661	1693	S1	3	D
S1_ATTCCTACAAGCGGAT-1	9718	3373	S1	1	B
S1_ATTCCTACACGGGCTT-1	8767	2867	S1	1	B
S1_ATTCCTACACTGGATT-1	704	507	S1	0	A
S1_ATTCCTATCAGGAACG-1	8047	2596	S1	1	B
S1_ATTCCTATCGCCGAGT-1	4976	1690	S1	1	B
S1_ATTCGTTAGCTAATGA-1	3792	1125	S1	0	A
S1_ATTCGTTAGTAGACCG-1	3401	1126	S1	0	A
S1_ATTCGTTCAACCTAAC-1	7711	2653	S1	0	A
S1_AACGAAATCTCGCAGG-1	3300	1528	S1	0	A
S1_ATTCGTTCATGGGTCC-1	897	466	S1	0	A
S1_ATTCGTTTCGGCCTTT-1	7370	2740	S1	2	C
S1_ATTCTACAGACCATGG-1	3876	1622	S1	0	A
S1_ATTCTACAGGGTTAGC-1	11050	2973	S1	1	B
S1_AACGGGAAGAGTGTGC-1	2441	1102	S1	0	A
S1_ATTCTACGTAATTGGA-1	6309	2259	S1	1	B
S1_ATTCTACGTGAACCGA-1	10315	3025	S1	1	B
S1_ATTCTACGTTATCTTC-1	8030	2383	S1	1	B
S1_ATTCTACTCCCAAGCG-1	7456	2629	S1	0	A
S1_AAACCCAAGCTTCGTA-1	5296	1638	S1	0	A
S1_AAACGCTGTCTTCATT-1	2245	1056	S1	0	A
S1_AACGGGAAGCCAGTAG-1	14450	3477	S1	2	C
S1_ATTCTTGGTCGATTCA-1	6937	2177	S1	0	A
S1_ATTCTTGGTGTGTACT-1	12718	3597	S1	1	B
S1_ATTGGGTAGGTAGTAT-1	859	558	S1	0	A
S1_ATTGGGTCATGACTCA-1	3224	1340	S1	0	A
S1_AACGGGAAGGGAGTTC-1	656	455	S1	0	A
S1_ATTGGGTGTTAGTTCG-1	11610	3558	S1	1	B
S1_ATTGGGTTCCAAAGGG-1	2955	1330	S1	0	A
S1_ATTGTTCAGGTGGCTA-1	5697	1929	S1	1	B
S1_ATTGTTCGTAGGGTAC-1	16559	3610	S1	2	C
S1_ATTGTTCGTATCTCGA-1	901	512	S1	0	A
S1_ATTGTTCGTGACACAG-1	4641	1763	S1	3	D
S1_ATTGTTCTCGAACCAT-1	11370	3627	S1	2	C
S1_ATTGTTCTCTGTACAG-1	7071	2521	S1	0	A
S1_ATTTACCAGAGCAAGA-1	11342	3106	S1	1	B
S1_ATTTACCAGCCATTCA-1	3802	1094	S1	0	A
S1_ATTTACCGTTCACCGG-1	8465	2631	S1	1	B
S1_ATTTACCTCATCGTAG-1	5664	2276	S1	1	B
S1_ATTTACCTCGCATAGT-1	12195	3700	S1	1	B
S1_ATTTCACAGGGCTGAT-1	4953	1663	S1	0	A
S1_AACGGGAAGTGTGTTC-1	3098	1310	S1	0	A
S1_ATTTCACTCAACCTCC-1	14770	3963	S1	1	B
S1_ATTTCACTCCATTCAT-1	10025	2778	S1	0	A
S1_ATTTCTGAGTATGAAC-1	3397	1537	S1	0	A
S1_AACGGGAGTGAGAGGG-1	895	557	S1	0	A
S1_ATTTCTGGTATAGGGC-1	6665	2199	S1	1	B
S1_ATTTCTGTCGACATCA-1	12231	3970	S1	2	C
S1_ATTTCTGTCTCTGCTG-1	7408	2432	S1	1	B
S1_CAAAGAAAGAGTTCGG-1	2708	1109	S1	0	A
S1_CAAAGAAAGCAATTCC-1	3126	1505	S1	1	B
S1_CAAAGAACAAACACGG-1	3998	1829	S1	0	A
S1_CAAAGAACACATTGTG-1	1348	866	S1	0	A
S1_AACGGGAGTGCAGATG-1	3171	1561	S1	0	A
S1_CAAAGAAGTAACATCC-1	6101	2090	S1	1	B
S1_CAAAGAAGTGAACCGA-1	11646	3464	S1	1	B
S1_CAACAACAGCATGATA-1	3743	1656	S1	0	A
S1_CAACAACAGCCGAATG-1	3321	1239	S1	0	A
S1_CAACAACCACAAAGCG-1	5445	1861	S1	1	B
S1_CAACAACCAGGGAGAG-1	5076	1886	S1	0	A
S1_CAACAACGTACGAGCA-1	15430	3832	S1	1	B
S1_AACGGGAGTGGCACTC-1	9258	3096	S1	1	B
S1_CAACAGTAGCTAAGTA-1	7020	2603	S1	2	C
S1_CAACAGTAGGCCCGTT-1	5848	2168	S1	1	B
S1_CAACAGTAGTAGAATC-1	8408	2848	S1	1	B
S1_CAACAGTAGTATGGCG-1	2062	1033	S1	0	A
S1_CAACAGTCACGCTATA-1	12832	3258	S1	1	B
S1_CAACAGTCACTTGTCC-1	8225	2926	S1	1	B
S1_CAACAGTCAGCCGTTG-1	8835	2719	S1	1	B
S1_CAACAGTGTAGAATGT-1	18315	4087	S1	1	B
S1_CAACAGTGTATACCCA-1	6471	2355	S1	1	B
S1_CAACAGTGTCGTAATC-1	738	494	S1	0	A
S1_CAACAGTTCAGTAGGG-1	3336	1458	S1	3	D
S1_CAACCAACACTTCTCG-1	12606	3274	S1	1	B
S1_CAACCAATCTAACGCA-1	3296	1095	S1	0	A
S1_CAACCTCAGCACAAAT-1	4636	1835	S1	0	A
S1_CAACCTCAGGTAAGGA-1	8544	2837	S1	1	B
S1_CAACCTCAGGTAAGTT-1	10037	3308	S1	1	B
S1_AACGTCACACAAAGTA-1	4360	1596	S1	0	A
S1_CAACCTCCAGATCCAT-1	10647	2995	S1	1	B
S1_CAACCTCCAGCAGACA-1	8531	2669	S1	0	A
S1_CAACCTCCAGGCATTT-1	2097	1091	S1	0	A
S1_CAACCTCCATCATGAC-1	8779	2927	S1	1	B
S1_CAACCTCGTGGCTAGA-1	6922	2394	S1	1	B
S1_CAACCTCTCATTACTC-1	3104	1064	S1	0	A
S1_CAACCTCTCCCAGGCA-1	11565	3709	S1	1	B
S1_CAACCTCTCCTGGGTG-1	7367	2776	S1	1	B
S1_AAACGCTGTGCGCTCA-1	1219	772	S1	0	A
S1_AACGTCACACACGGTC-1	10311	2715	S1	1	B
S1_CAACGATTCACCCTCA-1	15261	3589	S1	1	B
S1_CAACGGCAGGTAGACC-1	2765	1294	S1	0	A
S1_CAACGGCTCTGAACGT-1	8164	2455	S1	1	B
S1_CAAGACTAGCATCAGG-1	7629	2253	S1	1	B
S1_CAAGACTAGGTCGCCT-1	7138	2603	S1	1	B
S1_CAAGACTCAGCTCGGT-1	4454	1887	S1	0	A
S1_CAAGACTCAGTTTGGT-1	6415	1927	S1	1	B
S1_CAAGACTTCAATCCAG-1	10907	3268	S1	1	B
S1_CAAGACTTCCGGCAGT-1	16754	4370	S1	2	C
S1_CAAGACTTCCTTGACC-1	8469	2913	S1	1	B
S1_AACGTCAGTAGACTGG-1	12081	3600	S1	3	D
S1_CAAGAGGCAGTCGGAA-1	2463	1193	S1	0	A
S1_CAAGAGGCAGTGAGCA-1	12943	3141	S1	1	B
S1_CAAGAGGCATTGAGCT-1	1309	673	S1	0	A
S1_CAAGAGGGTCTCGGAC-1	11119	2766	S1	1	B
S1_CAAGAGGGTGCCTACG-1	6443	2247	S1	0	A
S1_CAAGAGGTCACGTCCT-1	15188	3640	S1	1	B
S1_CAAGCTACACGGTGTC-1	3031	1408	S1	0	A
S1_CAAGCTAGTCAGGTAG-1	3381	1388	S1	0	A
S1_AACGTCAGTGCAACGA-1	3678	1432	S1	0	A
S1_CAAGCTAGTTAAGACA-1	2278	1129	S1	0	A
S1_CAAGCTATCCAACTAG-1	6481	2720	S1	2	C
S1_CAAGCTATCCATCTAT-1	5115	1900	S1	1	B
S1_CAAGCTATCTCGAACA-1	6820	2536	S1	0	A
S1_CAAGGGAAGAGGGTCT-1	2418	1139	S1	0	A
S1_AACGTCATCACCATAG-1	3819	1417	S1	0	A
S1_CAAGGGACACGGCACT-1	4081	1693	S1	0	A
S1_CAAGGGATCGCACTCT-1	8163	2473	S1	1	B
S1_CAAGGGATCTGCACCT-1	9717	2643	S1	1	B
S1_CAATACGAGAGTCTTC-1	3913	1757	S1	0	A
S1_CAATACGAGCGTGCCT-1	12451	3403	S1	1	B
S1_AACGTCATCATATGGC-1	9377	2557	S1	1	B
S1_CAATACGAGGTCCCTG-1	8561	2837	S1	1	B
S1_CAATACGAGGTGCATG-1	3132	1435	S1	0	A
S1_CAATACGGTGCGGATA-1	1333	697	S1	0	A
S1_CAATACGTCAGAGCGA-1	8454	2700	S1	1	B
S1_CAATCGAAGACTGAGC-1	5792	1986	S1	1	B
S1_CAATCGACACGAGAAC-1	6989	2338	S1	1	B
S1_CAATCGATCTCTGCTG-1	7594	2440	S1	1	B
S1_CAATGACGTACGTAGG-1	5096	2078	S1	0	A
S1_CAATGACTCGAGTCTA-1	5258	2034	S1	1	B
S1_CAATTTCCAACCGTAT-1	4283	1715	S1	0	A
S1_CAATTTCCAAGTCGTT-1	1899	799	S1	0	A
S1_AACTTCTAGCTGCCTG-1	4204	2003	S1	2	C
S1_CAATTTCTCCAGCCTT-1	3445	1418	S1	0	A
S1_CACAACAAGCTCTGTA-1	3461	1553	S1	0	A
S1_CACAACACAATTGCCA-1	9805	2619	S1	1	B
S1_CACAACACAGGCACAA-1	3633	1346	S1	0	A
S1_CACAACAGTACAGGTG-1	2376	1087	S1	0	A
S1_CACAACATCCCGTTGT-1	4866	2215	S1	1	B
S1_CACAACATCGGCTCTT-1	8247	2714	S1	1	B
S1_CACAACATCTTGGATG-1	3297	1665	S1	0	A
S1_CACAACATCTTTCCGG-1	9648	3001	S1	1	B
S1_CACACAACAAATCAAG-1	3197	1369	S1	0	A
S1_CACACAACAACAGATA-1	8709	2594	S1	0	A
S1_CACACAACACTTCCTG-1	9991	2780	S1	1	B
S1_CACACAACATGTTTGG-1	2148	1231	S1	0	A
S1_CACACAAGTACACGTT-1	14486	3345	S1	1	B
S1_AACTTCTCAAGACAAT-1	8049	2583	S1	1	B
S1_CACACAAGTCTGTTAG-1	4413	1583	S1	3	D
S1_CACACAAGTGCTGATT-1	2253	1026	S1	0	A
S1_CACACAATCATCACCC-1	8551	2789	S1	1	B
S1_CACACAATCTCCTACG-1	3164	1482	S1	0	A
S1_CACACAATCTCTTGCG-1	5686	2425	S1	0	A
S1_CACAGATAGATCCGAG-1	2270	907	S1	0	A
S1_CACAGATAGCACTCAT-1	12154	3356	S1	1	B
S1_CACAGATCACGCTGTG-1	10718	3148	S1	1	B
S1_CACAGATCAGCTGTCG-1	3257	1545	S1	0	A
S1_AACTTCTCACCGGAAA-1	2498	1144	S1	0	A
S1_CACAGATCAGCTGTGC-1	3666	1417	S1	2	C
S1_CACAGATCAGGTTCGC-1	4183	1623	S1	0	A
S1_CACAGATGTCTGTGCG-1	6079	2442	S1	0	A
S1_CACAGATTCACGAACT-1	10268	3250	S1	1	B
S1_CACAGATTCATTGCTT-1	10488	3181	S1	2	C
S1_CACAGATTCCGTAATG-1	5467	1746	S1	0	A
S1_CACAGGCAGAGCATCG-1	5362	2309	S1	0	A
S1_CACAGGCAGGCCACCT-1	2402	1310	S1	0	A
S1_CACAGGCAGTCTCTGA-1	8728	3117	S1	0	A
S1_AACTTCTCACCGGCTA-1	1532	813	S1	0	A
S1_CACAGGCTCACCTCAC-1	4756	1915	S1	0	A
S1_CACAGGCTCATTGCCC-1	12644	3344	S1	1	B
S1_CACAGGCTCCTGTAGA-1	6314	2268	S1	1	B
S1_CACAGGCTCGAGCTGC-1	3313	1420	S1	0	A
S1_CACATGAAGACCTTTG-1	8594	2984	S1	1	B
S1_CACATGAAGCACTAGG-1	9015	2606	S1	1	B
S1_CACATGACAAATTGCC-1	6576	2577	S1	0	A
S1_CACATGACATCTTCGC-1	7548	2331	S1	1	B
S1_CACATGACATGATAGA-1	7733	2653	S1	1	B
S1_CACATGAGTACTAACC-1	8074	3003	S1	1	B
S1_CACATGAGTGTTTACG-1	8084	2426	S1	1	B
S1_CACATGATCACTGGGC-1	3006	1423	S1	0	A
S1_CACATGATCCGCACGA-1	3471	1600	S1	0	A
S1_CACCAAAAGGACCCAA-1	5873	2145	S1	0	A
S1_CACCAAACATTCTCCG-1	2149	882	S1	0	A
S1_CACCAAAGTCCGAAGA-1	6897	2554	S1	1	B
S1_CACCGTTTCTGGTGGC-1	9468	2362	S1	1	B
S1_CACGAATAGAGTGGCT-1	2775	1325	S1	0	A
S1_CACGAATAGCGATCGA-1	3500	1068	S1	2	C
S1_CACGAATCAGGTGTGA-1	14918	3735	S1	2	C
S1_CACGAATGTCGTCTCT-1	2220	1050	S1	0	A
S1_CACGAATGTGTTGATC-1	5298	1808	S1	0	A
S1_CACGGGTCAGGATCTT-1	4154	1484	S1	0	A
S1_CACGGGTGTGACTGAG-1	4678	2096	S1	1	B
S1_CACGGGTTCCAACACA-1	8509	2906	S1	1	B
S1_CACGGGTTCCCAAGTA-1	3505	1474	S1	0	A
S1_CACGGGTTCGCAGTGC-1	3002	1265	S1	0	A
S1_CACGGGTTCTGCCCTA-1	2956	1272	S1	0	A
S1_CACGTGGAGCGATGGT-1	11950	3143	S1	1	B
S1_CACGTGGCACCTATCC-1	9475	2975	S1	1	B
S1_CACGTGGGTGAGTTTC-1	2000	1077	S1	0	A
S1_CACGTTCAGTACTGGG-1	1492	700	S1	0	A
S1_CACGTTCCACATCATG-1	7195	2686	S1	3	D
S1_AACTTCTGTATCAAGA-1	9410	2431	S1	0	A
S1_CACGTTCGTCCTTAAG-1	6420	2337	S1	1	B
S1_CACGTTCGTGGGACAT-1	2437	922	S1	0	A
S1_CACGTTCTCAAAGGTA-1	5197	2076	S1	1	B
S1_CACGTTCTCTATACGG-1	9400	2778	S1	1	B
S1_CACGTTCTCTCAATCT-1	19106	4851	S1	2	C
S1_CACTAAGAGGGCAGGA-1	3858	1735	S1	0	A
S1_CACTAAGCACGCAAAG-1	6101	2149	S1	1	B
S1_CACTAAGGTTTGGCTA-1	7429	2702	S1	1	B
S1_CACTGAAAGGACAAGA-1	6374	2492	S1	1	B
S1_CACTGAAAGGGTATAT-1	6120	2013	S1	1	B
S1_AAACGCTTCGCAAGAG-1	9008	2577	S1	1	B
S1_CACTGAAAGTAACAGT-1	1139	707	S1	0	A
S1_CACTGAACAGCGGATA-1	12399	3224	S1	1	B
S1_CACTGAAGTAGGCTGA-1	8053	2784	S1	1	B
S1_CACTGAAGTTTCCAAG-1	4673	1692	S1	0	A
S1_CACTGAATCAGCTTCC-1	4143	1950	S1	0	A
S1_CACTGAATCCGGCTTT-1	18062	3950	S1	1	B
S1_CACTGAATCGTCTACC-1	7776	2742	S1	0	A
S1_CACTGGGAGCCTCTTC-1	4567	1815	S1	1	B
S1_CACTGGGAGGGCCCTT-1	1781	863	S1	0	A
S1_CACTGGGGTATGGTAA-1	11296	3139	S1	1	B
S1_AAGAACAAGAATTGTG-1	1109	642	S1	0	A
S1_CACTGTCAGGAGTATT-1	5995	2314	S1	0	A
S1_CACTGTCAGTCACACT-1	17702	4013	S1	1	B
S1_CACTGTCAGTCGTTAC-1	2676	1141	S1	0	A
S1_CACTGTCAGTTACGAA-1	5152	1756	S1	0	A
S1_CACTGTCCAAAGCACG-1	9908	2869	S1	1	B
S1_CACTGTCGTAATGCGG-1	1247	817	S1	0	A
S1_CACTGTCGTCGCAACC-1	3502	1552	S1	0	A
S1_CACTGTCGTGATTAGA-1	3934	1290	S1	0	A
S1_AAGAACAAGCAGTCTT-1	1137	594	S1	0	A
S1_CACTGTCTCACCCATC-1	5464	2148	S1	0	A
S1_CACTTCGTCTCTCAAT-1	8375	2871	S1	1	B
S1_CAGAGCCCATCGCTCT-1	5103	1910	S1	0	A
S1_CAGAGCCGTATGCGGA-1	1942	871	S1	0	A
S1_CAGAGCCGTATTCCTT-1	7640	2379	S1	1	B
S1_CAGAGCCTCAAGAGGC-1	5711	2100	S1	1	B
S1_CAGAGCCTCCACGTGG-1	2201	1134	S1	3	D
S1_CAGATACGTAAGCAAT-1	8493	2723	S1	2	C
S1_CAGATACGTCACTCGG-1	3270	862	S1	0	A
S1_CAGATACGTGGCCACT-1	7184	2003	S1	1	B
S1_CAGATACTCCTAACAG-1	12551	3231	S1	0	A
S1_CAGATCAGTGGATCAG-1	16386	3646	S1	1	B
S1_CAGATCAGTTGCAACT-1	6003	2288	S1	0	A
S1_CAGATCATCGCCGTGA-1	3786	1539	S1	0	A
S1_CAGATTGAGAGCAAGA-1	1990	788	S1	0	A
S1_CAGATTGAGGCAGTCA-1	3959	1703	S1	0	A
S1_CAGATTGAGTTGGAAT-1	7882	2528	S1	1	B
S1_CAGATTGCAAAGACTA-1	3547	1524	S1	0	A
S1_CAGATTGCATGCCGGT-1	4581	1901	S1	0	A
S1_AAGAACAGTGAATAAC-1	1053	618	S1	0	A
S1_CAGATTGGTTAACAGA-1	3113	1512	S1	0	A
S1_CAGATTGTCAAACGAA-1	7513	2743	S1	1	B
S1_CAGATTGTCAGTCAGT-1	7413	2605	S1	0	A
S1_CAGATTGTCTTACCAT-1	22547	4206	S1	1	B
S1_CAGCAATCAAGGGCAT-1	11831	3276	S1	2	C
S1_CAGCAATGTGAGTGAC-1	2944	1243	S1	0	A
S1_AAGAACAGTTATAGAG-1	1361	744	S1	0	A
S1_CAGCAATTCACAGTGT-1	2327	973	S1	0	A
S1_CAGCAATTCTCTAGGA-1	2728	873	S1	0	A
S1_CAGCACGAGGTCGTCC-1	4539	1697	S1	0	A
S1_CAGCACGCAAGAATAC-1	4652	2011	S1	2	C
S1_CAGCAGCAGAGCAGTC-1	5502	2009	S1	1	B
S1_AAGAACATCAGCACCG-1	13069	3711	S1	2	C
S1_CAGCAGCAGTGCAACG-1	4095	1804	S1	0	A
S1_CAGCAGCGTATATGGA-1	3281	1184	S1	0	A
S1_CAGCAGCGTCGTCGGT-1	1993	1053	S1	1	B
S1_CAGCAGCTCCTCAGGG-1	500	358	S1	0	A
S1_CAGCAGCTCGAAGAAT-1	6319	2197	S1	0	A
S1_CAGCAGCTCTAGTCAG-1	6801	2790	S1	1	B
S1_CAGCAGCTCTTTCGAT-1	6447	2450	S1	0	A
S1_AAGACAAAGCGCGTTC-1	13478	3481	S1	2	C
S1_CAGCCAGAGGCTCAAG-1	4930	1669	S1	0	A
S1_CAGCCAGAGGGCAGGA-1	9215	2255	S1	0	A
S1_CAGCCAGCAACTCCCT-1	4363	1632	S1	0	A
S1_CAGCCAGGTTCTCGTC-1	7448	2409	S1	1	B
S1_CAGCCAGTCTTGAACG-1	1106	537	S1	0	A
S1_AAGACAAAGGTTGCCC-1	9725	2826	S1	1	B
S1_CAGCGTGCACTAACCA-1	8928	2693	S1	1	B
S1_CAGCGTGCATATAGCC-1	3183	1307	S1	0	A
S1_CAGCGTGGTTTGTTGG-1	13785	3778	S1	2	C
S1_AAGACAACACGTCATA-1	4179	1924	S1	2	C
S1_CAGGCCAAGCCGGATA-1	16209	4226	S1	1	B
S1_CAGGCCAAGCTGCCAC-1	4490	1524	S1	1	B
S1_CAGGCCAAGGCTGGAT-1	4329	1673	S1	0	A
S1_CAGGCCACAACTGCTA-1	4658	1981	S1	0	A
S1_CAGGCCACATGGCTAT-1	12178	3466	S1	1	B
S1_CAGGCCAGTGCAGATG-1	2466	1147	S1	1	B
S1_CAGGCCATCGACCAAT-1	8495	2899	S1	1	B
S1_CAGGCCATCTCGACGG-1	10447	3071	S1	1	B
S1_CAGGGCTAGGAGAATG-1	8071	2288	S1	1	B
S1_CAGGGCTAGTCGGCAA-1	15077	4001	S1	2	C
S1_CAGGGCTCAAATGCTC-1	2874	1084	S1	0	A
S1_CAGGGCTGTTAGGGTG-1	8383	2604	S1	1	B
S1_CAGGTATCAAGCTGCC-1	6062	2443	S1	1	B
S1_CAGGTATCAAGGTTGG-1	5807	1743	S1	1	B
S1_AAGACAACATAACCCA-1	9763	2846	S1	1	B
S1_CAGGTATGTGGCTGCT-1	3431	1313	S1	0	A
S1_CAGGTATTCTTACGGA-1	1326	634	S1	0	A
S1_CAGTGCGCACAAAGTA-1	8997	3015	S1	1	B
S1_CAGTGCGCAGACCTAT-1	3814	1745	S1	3	D
S1_AAGACAAGTCTATGAC-1	10251	3377	S1	1	B
S1_CAGTGCGGTTCAGCTA-1	3123	1668	S1	3	D
S1_CAGTGCGTCATGCTAG-1	9005	2447	S1	2	C
S1_CAGTGCGTCTGAGAGG-1	2858	1353	S1	1	B
S1_CAGTTAGAGCTAGATA-1	3597	1402	S1	0	A
S1_CAGTTAGAGCTTAAGA-1	9182	2765	S1	0	A
S1_CAGTTAGAGGTGGCTA-1	630	335	S1	0	A
S1_CAGTTAGGTGAGATCG-1	2923	1454	S1	0	A
S1_CAGTTAGTCAGCGCGT-1	6308	2023	S1	1	B
S1_CAGTTCCAGGACGCTA-1	4223	1814	S1	3	D
S1_CAGTTCCAGGGTCACA-1	6722	2289	S1	1	B
S1_CAGTTCCCACCCAAGC-1	716	476	S1	0	A
S1_CAGTTCCCAGCTGAGA-1	12128	3834	S1	1	B
S1_CATAAGCAGAACTTCC-1	6812	2533	S1	0	A
S1_AAGACAATCCGTCAAA-1	9361	2632	S1	1	B
S1_CATAAGCAGAGCAGTC-1	1452	802	S1	0	A
S1_CATAAGCCAAACTGCT-1	4698	1821	S1	1	B
S1_CATAAGCCACGGTGAA-1	4919	1654	S1	0	A
S1_CATAAGCCATAACTCG-1	3661	1654	S1	0	A
S1_CATAAGCTCGCAAGAG-1	4959	1814	S1	1	B
S1_AAGACTCAGAGTATAC-1	4913	1861	S1	0	A
S1_CATACAGTCTAAGCGT-1	1510	794	S1	0	A
S1_AAGACTCAGTCTGCAT-1	12547	3811	S1	1	B
S1_CATACCCGTAGCTGCC-1	3146	1432	S1	3	D
S1_CATACTTCACCAGCTG-1	12486	3280	S1	0	A
S1_CATACTTGTAACAAGT-1	4610	1754	S1	0	A
S1_CATACTTGTAGGAAAG-1	4270	1856	S1	0	A
S1_CATACTTGTTATGTCG-1	7855	2858	S1	1	B
S1_CATACTTGTTCGCGTG-1	2523	1190	S1	0	A
S1_AAGACTCCACATAACC-1	3243	1152	S1	0	A
S1_CATAGACCACCGTGAC-1	6150	2448	S1	1	B
S1_CATAGACGTAGCGTAG-1	3800	1581	S1	0	A
S1_CATAGACGTCCGATCG-1	2584	1009	S1	0	A
S1_CATAGACGTCTTCCGT-1	12760	3542	S1	1	B
S1_CATAGACGTTTAGTCG-1	9715	2730	S1	1	B
S1_AAGACTCCAGAGTCAG-1	7536	2723	S1	1	B
S1_CATAGACTCAGGCGAA-1	2544	1091	S1	0	A
S1_CATCAAGAGCACTCAT-1	1280	746	S1	1	B
S1_CATCAAGAGTCAGCCC-1	14970	3549	S1	2	C
S1_CATCAAGGTGACAACG-1	4153	1622	S1	0	A
S1_AAGACTCGTCCCACGA-1	4908	1877	S1	0	A
S1_CATCAAGTCTGTCGTC-1	9223	2950	S1	1	B
S1_CATCCACAGTCAATCC-1	7307	2432	S1	1	B
S1_CATCCACGTTCATCGA-1	9936	2411	S1	1	B
S1_CATCCACTCACGTCCT-1	21434	4398	S1	1	B
S1_AAGACTCGTCCCGTGA-1	6728	2581	S1	0	A
S1_CATCCCAAGCATTTCG-1	4697	1984	S1	0	A
S1_CATCCCAAGTGCCCGT-1	4160	1411	S1	0	A
S1_CATCCCAAGTTTGTCG-1	1466	873	S1	0	A
S1_CATCCCACAGAACTTC-1	3522	1648	S1	0	A
S1_CATCCCAGTTCTCGTC-1	8382	2459	S1	1	B
S1_CATCCCATCTGGTGCG-1	10028	3119	S1	1	B
S1_CATCCGTAGCTGGTGA-1	9914	2838	S1	1	B
S1_CATCCGTCACATGACT-1	3201	1253	S1	0	A
S1_CATCCGTGTCCTCCAT-1	6385	2250	S1	0	A
S1_CATCCGTGTCGTCGGT-1	14520	3778	S1	1	B
S1_CATCCGTTCCGTACGG-1	13338	3524	S1	1	B
S1_CATCGCTAGCAACTTC-1	5147	1941	S1	0	A
S1_CATCGCTGTACCCGAC-1	1951	780	S1	0	A
S1_CATCGCTGTCATGGCC-1	2960	1076	S1	0	A
S1_AAGACTCTCCGAGGCT-1	2959	1082	S1	0	A
S1_CATCGCTGTGGTCTGC-1	13782	3238	S1	1	B
S1_CATCGCTTCCCTAGGG-1	956	585	S1	0	A
S1_CATCGGGAGTACGTCT-1	6900	2630	S1	1	B
S1_CATCGGGAGTCACTCA-1	6624	2385	S1	1	B
S1_CATCGGGCAACAAGAT-1	8370	2803	S1	1	B
S1_CATCGGGGTGTGCTTA-1	10098	2993	S1	0	A
S1_CATCGTCCAAGACCGA-1	4834	2079	S1	2	C
S1_CATCGTCCATTCACAG-1	1235	742	S1	0	A
S1_CATCGTCTCTAGAACC-1	6079	2184	S1	1	B
S1_CATGAGTAGGAGACCT-1	4742	1773	S1	0	A
S1_CATGAGTAGTATGACA-1	4444	1350	S1	0	A
S1_AAGACTCTCTGTCGTC-1	20651	3932	S1	2	C
S1_CATGAGTCAATGAACA-1	11965	2758	S1	1	B
S1_CATGAGTCACACAGAG-1	4350	1907	S1	0	A
S1_CATGAGTTCATGACAC-1	534	339	S1	0	A
S1_CATGAGTTCCACATAG-1	3687	1752	S1	0	A
S1_CATGAGTTCGTAACTG-1	6429	2370	S1	1	B
S1_CATGAGTTCTGCGGAC-1	9149	2031	S1	1	B
S1_AAGATAGAGCACTCCG-1	9654	2612	S1	1	B
S1_CATGAGTTCTTCCAGC-1	13218	3187	S1	1	B
S1_CATGCAAAGCAGATAT-1	10284	3107	S1	1	B
S1_CATGCAACACTGGAAG-1	663	384	S1	0	A
S1_CATGCAACATCAGCAT-1	3371	1502	S1	0	A
S1_CATGCAAGTCTTGTCC-1	1419	757	S1	0	A
S1_CATGCAAGTGAGACCA-1	2038	993	S1	0	A
S1_AAAGAACCATATCGGT-1	9185	2674	S1	1	B
S1_CATGCCTAGGTTACCT-1	9028	2820	S1	1	B
S1_CATGCCTGTATCACGT-1	5020	1894	S1	0	A
S1_CATGCCTTCGCGAAGA-1	3594	1112	S1	0	A
S1_AAGATAGAGGTAGTAT-1	2928	1470	S1	0	A
S1_CATGCGGCAAGTATAG-1	3887	1435	S1	0	A
S1_CATGCGGGTCGAACGA-1	4588	1964	S1	0	A
S1_CATGCGGGTCGCGGTT-1	6206	2294	S1	1	B
S1_CATGCGGTCTAGGCAT-1	15971	4440	S1	2	C
S1_CATGCTCAGCGCGTTC-1	1955	1064	S1	0	A
S1_CATGCTCAGGAGAGTA-1	1730	1009	S1	0	A
S1_CATGCTCCAGGTGGAT-1	9054	3010	S1	1	B
S1_CATGCTCCATAGGCGA-1	653	440	S1	0	A
S1_CATGGATGTGAGCGAT-1	10895	2616	S1	1	B
S1_CATGGTAAGCCATTTG-1	6199	2389	S1	1	B
S1_CATGGTACAGATACCT-1	6415	2143	S1	0	A
S1_CATGGTACATGGACAG-1	3685	1192	S1	0	A
S1_CATGGTAGTAGAATGT-1	3938	1853	S1	0	A
S1_CATGGTATCGTAACAC-1	14223	3449	S1	1	B
S1_AAGATAGGTATTGAGA-1	4295	1416	S1	0	A
S1_CATTCATCATGCCATA-1	2609	1449	S1	1	B
S1_CATTCATGTTCCGTTC-1	3524	1765	S1	2	C
S1_CATTCATTCGAGAGAC-1	10623	2913	S1	0	A
S1_AAGCATCAGTCGGCAA-1	9185	2599	S1	1	B
S1_CATTCCGCACGCCACA-1	3305	1574	S1	0	A
S1_CATTCCGGTACAGAAT-1	5558	2191	S1	0	A
S1_CATTCCGGTACCCGCA-1	7772	2896	S1	0	A
S1_CATTCCGGTGTCCCTT-1	10582	2837	S1	0	A
S1_CATTCCGTCGAACCAT-1	10124	2744	S1	1	B
S1_CATTCCGTCGAAGCAG-1	8054	2929	S1	1	B
S1_CATTCCGTCGACATCA-1	3604	1575	S1	0	A
S1_CATTCCGTCTCGGTAA-1	3715	1600	S1	1	B
S1_AAGCATCGTATAATGG-1	4401	1932	S1	0	A
S1_CATTCTAAGTCATGGG-1	4997	1645	S1	0	A
S1_CATTCTAGTATATGGA-1	3482	1517	S1	1	B
S1_CATTCTATCCCATTCG-1	12603	3464	S1	1	B
S1_CATTGAGAGCACTGGA-1	11260	2913	S1	1	B
S1_CATTGAGCAATTGTGC-1	10468	2890	S1	1	B
S1_CATTGAGCATGTGCTA-1	4549	1822	S1	0	A
S1_CATTGAGGTGCTGTCG-1	2305	1014	S1	0	A
S1_CATTGAGTCGAAATCC-1	8484	2518	S1	1	B
S1_CATTGCCAGACATAGT-1	4441	1746	S1	0	A
S1_CATTGCCAGACGTCGA-1	3568	1024	S1	0	A
S1_CATTGCCAGCATCAAA-1	7733	2755	S1	3	D
S1_CATTGCCCAATAGGAT-1	15869	4313	S1	2	C
S1_AAGCATCGTCATGGCC-1	14035	3341	S1	1	B
S1_CATTGCCCACGGGCTT-1	7524	2278	S1	1	B
S1_CATTGCCTCGATGGAG-1	2607	1196	S1	0	A
S1_CATTGTTAGGGAGAAT-1	8820	2700	S1	1	B
S1_CATTGTTCACCGGCTA-1	6495	2595	S1	1	B
S1_CATTGTTGTATCAGCT-1	4512	1971	S1	2	C
S1_CATTGTTGTATCGATC-1	1579	728	S1	0	A
S1_CATTGTTTCCCAGGCA-1	2753	1301	S1	0	A
S1_CATTGTTTCCCGGTAG-1	9689	3011	S1	1	B
S1_CATTTCACATAGAGGC-1	9357	2808	S1	1	B
S1_CATTTCAGTATGCTAC-1	5837	1878	S1	1	B
S1_AAAGAACCATCCGAGC-1	14205	3784	S1	1	B
S1_AAGCATCTCAGTCATG-1	11336	2997	S1	1	B
S1_CATTTCAGTCTTGGTA-1	13835	3489	S1	2	C
S1_CATTTCAGTGACTATC-1	10733	3443	S1	0	A
S1_CATTTCAGTGTGAATA-1	2649	1008	S1	0	A
S1_CATTTCATCCACAGGC-1	1947	887	S1	0	A
S1_CCAAGCGAGGTCTGGA-1	3636	1710	S1	0	A
S1_CCAAGCGCAAATAAGC-1	16061	3888	S1	0	A
S1_CCAAGCGCACACCTGG-1	3152	1297	S1	0	A
S1_AAGCATCTCATTTCGT-1	5837	1892	S1	1	B
S1_CCAAGCGCATCGGAAG-1	8882	3103	S1	1	B
S1_CCAAGCGGTAGAGGAA-1	8154	2324	S1	1	B
S1_CCAAGCGGTTATAGAG-1	8656	2522	S1	1	B
S1_CCAAGCGTCCAGCCTT-1	2043	1007	S1	0	A
S1_CCAAGCGTCCTTTGAT-1	9308	2822	S1	1	B
S1_CCAAGCGTCGATACAC-1	2922	1626	S1	1	B
S1_CCAAGCGTCTCAATCT-1	5770	2293	S1	1	B
S1_CCAATGACACAACGAG-1	9881	3324	S1	2	C
S1_CCAATGACATGACTAC-1	10016	2913	S1	1	B
S1_CCAATGACATGCCATA-1	8744	2867	S1	1	B
S1_CCAATGAGTAACTGCT-1	13530	3409	S1	2	C
S1_CCAATGATCCGTGTAA-1	9656	2806	S1	1	B
S1_AAGCATCTCCTGTTGC-1	2180	915	S1	0	A
S1_CCAATTTAGAGCAGTC-1	8419	2479	S1	1	B
S1_CCAATTTAGCTAGTTC-1	3148	1306	S1	1	B
S1_CCAATTTCAAGAGGCT-1	8004	2480	S1	1	B
S1_CCAATTTCACGTAGTT-1	8356	2884	S1	1	B
S1_CCAATTTCATCGATGT-1	10733	3027	S1	1	B
S1_CCAATTTGTAGTCGGA-1	10804	2895	S1	1	B
S1_CCAATTTGTCACTCAA-1	3998	1411	S1	1	B
S1_CCAATTTTCGAACTCA-1	5998	2405	S1	1	B
S1_CCAATTTTCGTCAACA-1	8549	2741	S1	1	B
S1_CCAATTTTCGTTCGCT-1	19249	4273	S1	1	B
S1_CCACAAAAGACCCTTA-1	2373	1058	S1	0	A
S1_CCACAAAAGGTGAGAA-1	2998	1297	S1	0	A
S1_CCACAAAAGTTTGTCG-1	5973	2379	S1	1	B
S1_CCACAAACACTAGTAC-1	7476	2102	S1	0	A
S1_CCACAAACATGCAGCC-1	1860	985	S1	0	A
S1_CCACAAATCTAGCATG-1	10910	2584	S1	1	B
S1_AAGCATCTCTTCGACC-1	6167	1944	S1	0	A
S1_CCACAAATCTGGGCCA-1	2451	1222	S1	2	C
S1_CCACACTAGTAGCAAT-1	2737	992	S1	0	A
S1_CCACACTCAAATGGAT-1	10519	3037	S1	1	B
S1_CCACACTCAACCGTAT-1	5718	2362	S1	1	B
S1_CCACACTCACACCGCA-1	4653	1934	S1	0	A
S1_CCACACTCAGAAATCA-1	4708	1790	S1	0	A
S1_CCACACTGTAAGGTCG-1	5444	1554	S1	0	A
S1_AAGCATCTCTTTCAGT-1	12656	3489	S1	1	B
S1_CCACCATCAGCCTTCT-1	10619	3082	S1	1	B
S1_CCACCATCAGTTGTCA-1	3858	1589	S1	0	A
S1_CCACCATGTACTGTTG-1	9156	2772	S1	2	C
S1_CCACCATGTCCACACG-1	2571	1315	S1	0	A
S1_CCACCATTCGTCGACG-1	11109	2897	S1	1	B
S1_CCACCATTCGTTAGTG-1	2244	1199	S1	0	A
S1_CCACGAGAGCACTCAT-1	13165	3554	S1	1	B
S1_AAGCCATAGAAGCTGC-1	3259	1604	S1	0	A
S1_CCACGAGCATCATCTT-1	8506	2538	S1	1	B
S1_CCACGAGGTGCTCCGA-1	10697	3162	S1	1	B
S1_CCACGAGGTGGGTATG-1	3238	1089	S1	0	A
S1_CCACGAGTCTAGACAC-1	3721	1537	S1	0	A
S1_CCACGTTAGAAACCAT-1	5544	2362	S1	1	B
S1_CCACGTTAGAGGGTAA-1	4209	1128	S1	1	B
S1_CCACGTTGTTGTGGCC-1	3896	1608	S1	0	A
S1_CCACTTGAGCACTAAA-1	7833	2383	S1	1	B
S1_CCACTTGAGGTCGTGA-1	2901	1430	S1	0	A
S1_CCACTTGCATGTGGTT-1	4426	1861	S1	1	B
S1_CCATAAGAGCCGCTTG-1	7413	2482	S1	1	B
S1_CCATAAGTCTACGGTA-1	2337	949	S1	0	A
S1_CCATAAGTCTCAGGCG-1	10018	2752	S1	1	B
S1_CCATCACAGCTGTGCC-1	4462	1593	S1	1	B
S1_CCATCACAGGCAGCTA-1	13148	3699	S1	2	C
S1_AAAGAACGTAAGCTCT-1	3091	1112	S1	0	A
S1_CCATCACAGGTACCTT-1	13256	3251	S1	0	A
S1_CCATCACCAGAGCGTA-1	1124	595	S1	0	A
S1_CCATCACGTGATACCT-1	4786	2362	S1	3	D
S1_CCATCACGTGATTGGG-1	6972	2203	S1	1	B
S1_CCATCACGTGTATCCA-1	4733	1736	S1	0	A
S1_CCATCACGTTCCAAAC-1	5738	2049	S1	1	B
S1_CCATCACTCGCAGTTA-1	5836	2037	S1	1	B
S1_CCATCACTCGGCCCAA-1	6935	2603	S1	1	B
S1_CCATCACTCGGTAGGA-1	7906	2168	S1	1	B
S1_AAGCCATCAGAAACCG-1	5983	2098	S1	3	D
S1_CCCAACTCAATTGCGT-1	7373	2149	S1	0	A
S1_CCCAACTGTTCCTTGC-1	16089	4551	S1	2	C
S1_CCCAACTTCAAAGCCT-1	9308	2770	S1	1	B
S1_CCCATTGAGCCAAGTG-1	6545	2139	S1	3	D
S1_CCCATTGGTGCGTTTA-1	6487	2077	S1	1	B
S1_CCCATTGGTTGGGACA-1	13704	3176	S1	1	B
S1_CCCATTGTCACATCAG-1	8280	2512	S1	1	B
S1_CCCATTGTCTTCCACG-1	16763	4348	S1	1	B
S1_CCCGAAGTCCCGTTGT-1	11151	3699	S1	3	D
S1_CCCGAAGTCCTCAGGG-1	9161	2407	S1	0	A
S1_CCCGAAGTCCTCTAAT-1	4803	2041	S1	0	A
S1_CCCGGAAAGATTAGCA-1	3955	1881	S1	3	D
S1_AAGCCATGTGGTAACG-1	5927	2217	S1	2	C
S1_CCCGGAAAGGAGTATT-1	5027	1765	S1	1	B
S1_CCCGGAAAGTTCTCTT-1	2892	1358	S1	0	A
S1_CCCTAACGTCATCTAG-1	14385	3707	S1	1	B
S1_CCCTAACGTCTACATG-1	2028	917	S1	0	A
S1_CCCTAACGTCTGTTAG-1	2336	1169	S1	0	A
S1_AAGCCATTCGGAGTGA-1	2216	755	S1	0	A
S1_CCCTCAAAGGGCTAAC-1	5846	2227	S1	3	D
S1_CCCTCAACACCTGTCT-1	6349	2521	S1	1	B
S1_CCCTCAACAGCGACCT-1	6217	2044	S1	0	A
S1_CCCTCAAGTACGGCAA-1	6122	2492	S1	1	B
S1_CCCTCAAGTGAATATG-1	9707	2618	S1	1	B
S1_CCCTCAAGTTCCGTTC-1	3028	1005	S1	0	A
S1_CCCTCAATCACGTAGT-1	8174	2610	S1	1	B
S1_AAGCCATTCGTGGGTC-1	4593	2055	S1	1	B
S1_CCCTCAATCCCTCAAC-1	2799	1344	S1	0	A
S1_CCCTCAATCGTTGCCT-1	5530	1912	S1	2	C
S1_CCCTCTCAGGTGAGCT-1	3302	1563	S1	1	B
S1_CCCTCTCCACATATGC-1	2596	1127	S1	0	A
S1_CCCTCTCCATCGGATT-1	1421	665	S1	0	A
S1_CCCTCTCGTAGGTACG-1	3954	1783	S1	0	A
S1_CCCTGATTCCGAGATT-1	9567	3212	S1	1	B
S1_AAGCGAGAGCGTCTGC-1	1673	1021	S1	0	A
S1_CCCTTAGCAATTGAGA-1	9724	2903	S1	1	B
S1_CCCTTAGGTCCCGGTA-1	8835	2524	S1	1	B
S1_CCCTTAGGTTAAGGAT-1	2712	1160	S1	3	D
S1_CCCTTAGTCAGCGCGT-1	6926	2609	S1	1	B
S1_CCCTTAGTCCAAGGGA-1	9737	3064	S1	1	B
S1_CCGAACGCAAGGTACG-1	2727	1235	S1	0	A
S1_CCGAACGCATGTGTCA-1	10502	2877	S1	1	B
S1_CCGAACGGTATCCCAA-1	7392	2160	S1	0	A
S1_CCGAACGGTCAAAGCG-1	8784	3093	S1	3	D
S1_CCGATCTGTCGTAATC-1	5241	1729	S1	1	B
S1_CCGATCTTCGCGGACT-1	7634	2394	S1	0	A
S1_CCGATCTTCTTGTTAC-1	2457	1247	S1	0	A
S1_AAGCGAGCATAGCTGT-1	6262	2425	S1	3	D
S1_CCGATGGAGGTCCCGT-1	1375	735	S1	0	A
S1_CCGATGGCACGGTGAA-1	9199	2424	S1	1	B
S1_CCGATGGGTAACTTCG-1	7639	2199	S1	1	B
S1_CCGATGGGTCATCCCT-1	9710	2880	S1	1	B
S1_CCGATGGGTCCAGCGT-1	5854	1802	S1	0	A
S1_CCGATGGTCCCTCTAG-1	9435	2704	S1	1	B
S1_CCGATGGTCGTGGCGT-1	6575	2118	S1	1	B
S1_CCGCAAGAGTAAACAC-1	3901	1446	S1	1	B
S1_CCGCAAGCAATAGGAT-1	6459	2421	S1	1	B
S1_CCGCAAGCAGCTTCCT-1	894	586	S1	0	A
S1_CCGCAAGCATGTGTCA-1	3610	1666	S1	1	B
S1_CCGCAAGGTTTCGTTT-1	5146	2239	S1	1	B
S1_AAGCGAGTCCGAAATC-1	5459	1770	S1	0	A
S1_CCGCAAGTCATAGCAC-1	9689	2902	S1	1	B
S1_CCGGACAAGGTTTGAA-1	11457	3562	S1	1	B
S1_CCGGACAGTTGCATAC-1	6711	2308	S1	0	A
S1_CCGGACAGTTTAGTCG-1	8745	2567	S1	1	B
S1_AAGCGAGTCTAAGGAA-1	4242	1753	S1	0	A
S1_CCGGACATCACCCTCA-1	4668	1866	S1	1	B
S1_CCGGACATCGTCACCT-1	2703	1320	S1	0	A
S1_CCGGGTAAGCCATGCC-1	5473	2135	S1	0	A
S1_CCGGGTAAGGGATCAC-1	9659	2784	S1	1	B
S1_CCGGGTAAGTGGTGAC-1	4645	1860	S1	1	B
S1_CCGGGTACAAGGCAAC-1	17863	4137	S1	1	B
S1_CCGGGTACAATGGCAG-1	8791	2797	S1	1	B
S1_CCGGGTAGTACAGTCT-1	4452	1869	S1	0	A
S1_CCGGGTAGTTATTCCT-1	6668	2167	S1	1	B
S1_CCGGGTATCCGTGCGA-1	11499	3047	S1	1	B
S1_CCGGTAGCAATCAGCT-1	2792	1446	S1	0	A
S1_AAGCGTTAGAGCGACT-1	8178	2705	S1	1	B
S1_CCGGTAGTCAGACCTA-1	4924	1670	S1	3	D
S1_CCGGTGACACACGGTC-1	3068	1170	S1	0	A
S1_CCGGTGACATCGAAGG-1	6962	2691	S1	1	B
S1_CCGGTGAGTAGCGTTT-1	12113	3547	S1	2	C
S1_CCGGTGATCCGAACGC-1	4129	1647	S1	0	A
S1_CCGTAGGCATACCATG-1	1677	856	S1	0	A
S1_CCGTAGGGTGAGACGT-1	8965	2463	S1	1	B
S1_AAGCGTTCACGTACAT-1	2630	1156	S1	1	B
S1_CCGTGAGCACCGTGCA-1	10571	2929	S1	1	B
S1_CCGTGAGGTATCGATC-1	9712	2818	S1	1	B
S1_CCGTGAGTCTGAGAAA-1	8164	2613	S1	1	B
S1_CCGTTCAAGCAGTAAT-1	5266	2132	S1	1	B
S1_CCGTTCACACGGTGAA-1	5077	2311	S1	1	B
S1_CCGTTCACATCAGCAT-1	3355	1709	S1	0	A
S1_AAGCGTTCAGTTAGAA-1	6343	2682	S1	1	B
S1_CCGTTCATCATTCATC-1	6472	2225	S1	0	A
S1_CCGTTCATCATTTCGT-1	10159	2661	S1	1	B
S1_CCTAACCGTACACTCA-1	11652	3409	S1	1	B
S1_CCTAACCGTCCAAGAG-1	9063	2394	S1	2	C
S1_CCTAAGACAGTTCTAG-1	5745	2296	S1	1	B
S1_CCTAAGAGTCATCGCG-1	4816	1798	S1	1	B
S1_AAAGGATAGACAAGCC-1	3995	1364	S1	2	C
S1_AAGCGTTGTCCATACA-1	2758	1474	S1	3	D
S1_CCTAAGAGTCTTTCAT-1	3760	1501	S1	0	A
S1_CCTAAGAGTTAGGACG-1	5379	2010	S1	0	A
S1_CCTAAGATCAATCAGC-1	11648	2739	S1	1	B
S1_CCTAAGATCGACCAAT-1	3062	1436	S1	0	A
S1_CCTAAGATCTTGCAAG-1	3704	1513	S1	1	B
S1_CCTACGTCAACTTCTT-1	23973	5499	S1	1	B
S1_CCTATCGAGATGGTCG-1	1458	776	S1	0	A
S1_CCTATCGAGCGCTGAA-1	5968	2151	S1	1	B
S1_CCTATCGAGCTTTGTG-1	3871	1506	S1	0	A
S1_CCTATCGAGGTATTGA-1	7421	2696	S1	1	B
S1_CCTATCGCAGGCTACC-1	2123	1113	S1	0	A
S1_AAGGAATAGGTCACTT-1	7053	2411	S1	1	B
S1_CCTATCGTCATTCGGA-1	1907	978	S1	0	A
S1_CCTATCGTCGAAACAA-1	4976	1762	S1	0	A
S1_CCTATCGTCGTTACCC-1	6040	2294	S1	1	B
S1_CCTCAACAGCGAGAAA-1	2379	1221	S1	0	A
S1_CCTCAACAGGTGCGAT-1	8683	2863	S1	1	B
S1_CCTCAACAGTTGTCGT-1	2071	962	S1	0	A
S1_CCTCAACTCACCCTTG-1	4082	1749	S1	0	A
S1_CCTCAACTCCGGCTTT-1	13082	3279	S1	1	B
S1_CCTCAACTCTTGGTCC-1	4615	1968	S1	0	A
S1_CCTCACAAGCTAGATA-1	8537	2874	S1	1	B
S1_CCTCACAAGTATCTGC-1	10279	2949	S1	1	B
S1_CCTCACAGTATGGAAT-1	5870	2180	S1	0	A
S1_AAGGAATGTCACCACG-1	7411	2344	S1	1	B
S1_CCTCACATCCGGGACT-1	12763	3799	S1	2	C
S1_CCTCACATCTGAGGCC-1	7783	2255	S1	1	B
S1_CCTCAGTCACTACACA-1	14019	4010	S1	1	B
S1_AAGGAATGTTGTAGCT-1	3615	1202	S1	0	A
S1_CCTCAGTGTCTTTCAT-1	2691	1518	S1	0	A
S1_CCTCAGTGTTGAATCC-1	14517	3605	S1	1	B
S1_CCTCAGTTCCACGTCT-1	5480	2264	S1	0	A
S1_CCTCAGTTCGGAGCAA-1	12689	3433	S1	1	B
S1_CCTCAGTTCTGCCCTA-1	16124	4384	S1	1	B
S1_CCTCATGGTCTTTCAT-1	11109	3211	S1	0	A
S1_AAGGTAAAGGACTATA-1	5256	2209	S1	1	B
S1_CCTCATGGTGACTATC-1	8228	2146	S1	0	A
S1_CCTCATGTCGGAGTAG-1	6098	2071	S1	1	B
S1_CCTCATGTCTACACAG-1	2982	1298	S1	0	A
S1_CCTCATGTCTCCATAT-1	18672	4694	S1	2	C
S1_CCTCATGTCTGCAGCG-1	8466	2635	S1	1	B
S1_CCTCCAACACACCTGG-1	7710	2737	S1	3	D
S1_AAGGTAAAGGCATCTT-1	2711	1349	S1	1	B
S1_CCTCCAACAGGTATGG-1	4093	1426	S1	0	A
S1_CCTCCAAGTATGTCAC-1	9517	3084	S1	3	D
S1_CCTCCAATCTACCCAC-1	7198	2348	S1	0	A
S1_AAGGTAACACCGCTAG-1	3480	912	S1	0	A
S1_CCTCCTCCAGTACTAC-1	2276	1064	S1	0	A
S1_CCTCCTCCAGTTAGAA-1	4579	2310	S1	1	B
S1_CCTCCTCGTAGATCCT-1	2438	1098	S1	0	A
S1_CCTCTAGAGCCTTCTC-1	10819	3344	S1	1	B
S1_AAGGTAACACGACTAT-1	4011	1802	S1	0	A
S1_CCTCTAGAGGATTTGA-1	2461	1226	S1	0	A
S1_CCTCTAGAGTCGCTAT-1	2981	1326	S1	2	C
S1_CCTCTAGTCACTACGA-1	4584	1427	S1	0	A
S1_CCTCTAGTCAGGGTAG-1	2903	1335	S1	0	A
S1_CCTCTAGTCCTAGCCT-1	4062	1753	S1	0	A
S1_CCTCTAGTCTATTGTC-1	3943	1683	S1	0	A
S1_CCTCTCCAGGTCGCCT-1	9561	2538	S1	0	A
S1_AAAGGATAGACCACGA-1	5362	1871	S1	0	A
S1_AAGGTAACAGCCGTCA-1	828	539	S1	0	A
S1_CCTCTCCCATGGAATA-1	3816	1228	S1	0	A
S1_CCTCTCCTCTGACCCT-1	3777	1559	S1	0	A
S1_CCTGCATAGTTCCGTA-1	7522	2276	S1	1	B
S1_CCTGCATGTGGCCCAT-1	13004	3095	S1	1	B
S1_AAGGTAACAGCGTTTA-1	2116	1076	S1	0	A
S1_CCTGTTGCAAAGGAGA-1	8426	3015	S1	1	B
S1_CCTGTTGCACAGACGA-1	1862	969	S1	1	B
S1_CCTGTTGCATGCCGGT-1	5399	2061	S1	3	D
S1_CCTGTTGGTAGCTAAA-1	11930	3098	S1	1	B
S1_CCTGTTGGTAGTCCTA-1	2547	1360	S1	0	A
S1_AAGGTAATCAGACCCG-1	6115	2080	S1	1	B
S1_CCTTCAGCAAAGGGTC-1	3082	1291	S1	0	A
S1_CCTTCAGCATGGTGGA-1	8373	2329	S1	1	B
S1_CCTTCAGGTCTGATCA-1	1124	545	S1	0	A
S1_CCTTCAGGTGCCCTTT-1	1101	624	S1	0	A
S1_CCTTCAGGTGTGTGGA-1	13729	3396	S1	1	B
S1_CCTTGTGAGCGCGTTC-1	10948	3109	S1	2	C
S1_CCTTGTGCAACAGCCC-1	4849	1992	S1	1	B
S1_CCTTGTGCACTGGCCA-1	4917	1634	S1	1	B
S1_CCTTGTGTCCCTGTTG-1	5145	1822	S1	1	B
S1_CCTTGTGTCGCCGAAC-1	11528	3171	S1	1	B
S1_CCTTGTGTCGCGTCGA-1	920	622	S1	0	A
S1_CCTTGTGTCGGTCTGG-1	8128	2775	S1	1	B
S1_CCTTGTGTCTACTTCA-1	9860	2694	S1	1	B
S1_CCTTTGGAGAACTTCC-1	8903	2752	S1	1	B
S1_CCTTTGGAGGGAGATA-1	6730	2241	S1	1	B
S1_CCTTTGGCACAGTCGC-1	11856	3334	S1	1	B
S1_CCTTTGGCAGACACAG-1	1306	733	S1	0	A
S1_CCTTTGGGTATGACAA-1	3836	1731	S1	0	A
S1_CCTTTGGGTGTCACAT-1	8289	2113	S1	1	B
S1_CCTTTGGGTTTACTGG-1	2514	1210	S1	0	A
S1_CGAAGGAAGCGCGTTC-1	10467	3189	S1	1	B
S1_CGAAGGAAGCGTTAGG-1	8074	2886	S1	1	B
S1_CGAAGGAAGGTGATCG-1	7352	2463	S1	2	C
S1_CGAAGGACAAACCACT-1	7114	2331	S1	0	A
S1_CGAAGGACAGACACCC-1	5538	1687	S1	0	A
S1_AAGTACCGTAAGTAGT-1	6211	2586	S1	1	B
S1_CGAAGGAGTACTAAGA-1	6924	2229	S1	1	B
S1_CGAAGGAGTAGCTGCC-1	3940	1219	S1	1	B
S1_CGAAGGAGTTCTCCTG-1	3291	1642	S1	0	A
S1_CGAAGTTAGACTCATC-1	8355	2461	S1	1	B
S1_CGAAGTTAGAGCATTA-1	3859	1554	S1	0	A
S1_CGAAGTTAGTCACTCA-1	1231	669	S1	0	A
S1_CGAAGTTCAAAGCTAA-1	3203	1409	S1	0	A
S1_CGAAGTTCAGGGAATC-1	11347	3102	S1	1	B
S1_AAGTACCGTACGTACT-1	5714	2408	S1	0	A
S1_CGAAGTTCATATCTGG-1	8566	2761	S1	1	B
S1_CGAAGTTGTAGCGATG-1	5234	1571	S1	1	B
S1_CGAAGTTGTGTAGGAC-1	4416	1807	S1	0	A
S1_CGAAGTTTCGTCCATC-1	3593	1623	S1	0	A
S1_CGAATTGTCACCTACC-1	15557	2891	S1	1	B
S1_CGAATTGTCATCGGGC-1	8394	2556	S1	1	B
S1_CGAATTGTCGTTACCC-1	5230	2039	S1	0	A
S1_CGACAGCAGGCTTAAA-1	1931	927	S1	0	A
S1_CGACAGCAGTCTGCAT-1	2584	1428	S1	0	A
S1_CGACAGCCACTCGATA-1	7304	2484	S1	1	B
S1_AAGTACCTCACCGACG-1	6489	2197	S1	0	A
S1_CGACAGCGTCAGGAGT-1	8176	2473	S1	1	B
S1_CGACAGCGTGACATCT-1	10548	3582	S1	1	B
S1_CGACAGCGTTTGAACC-1	7652	2528	S1	1	B
S1_CGACAGCTCACCGGGT-1	7429	2569	S1	1	B
S1_CGACAGCTCCGGGACT-1	5158	2115	S1	1	B
S1_CGAGAAGAGTGCCCGT-1	3445	1445	S1	0	A
S1_AAAGGATAGACTCTTG-1	3828	1717	S1	1	B
S1_CGAGAAGGTAGAGCTG-1	2799	1434	S1	3	D
S1_CGAGAAGTCCTGATAG-1	5837	2081	S1	3	D
S1_CGAGAAGTCGCTACAA-1	4656	1745	S1	3	D
S1_CGAGAAGTCGCTGATA-1	17180	4057	S1	1	B
S1_CGAGGAAAGTCAGGGT-1	2559	1220	S1	0	A
S1_CGAGGAACACCTCTGT-1	2345	1045	S1	0	A
S1_CGAGGAAGTCTACGAT-1	1694	955	S1	0	A
S1_CGAGGCTCAGAATGTA-1	10047	2862	S1	1	B
S1_CGAGGCTCATTCCTAT-1	3992	1824	S1	0	A
S1_CGAGGCTGTACCATAC-1	7381	2893	S1	0	A
S1_CGAGGCTGTGACGCCT-1	597	330	S1	0	A
S1_CGAGGCTTCCTTGGAA-1	868	566	S1	0	A
S1_CGAGTGCAGAGTACCG-1	10776	3168	S1	1	B
S1_AAGTCGTCATAGTCGT-1	13241	3732	S1	1	B
S1_CGAGTGCGTACAAGTA-1	9955	2867	S1	1	B
S1_CGAGTGCGTACGAGCA-1	6636	2377	S1	1	B
S1_CGAGTGCGTGGGTCAA-1	2022	967	S1	0	A
S1_CGAGTTACACGGGCTT-1	4979	2344	S1	0	A
S1_CGAGTTACACTAGTAC-1	6103	2198	S1	0	A
S1_AAGTCGTGTGAGTTTC-1	5337	1927	S1	1	B
S1_CGAGTTACAGAAGCGT-1	10893	3172	S1	1	B
S1_CGATCGGAGACGCATG-1	2392	1034	S1	0	A
S1_CGATCGGCAGGTGACA-1	8015	2386	S1	1	B
S1_CGATCGGGTGCCGAAA-1	1713	1046	S1	0	A
S1_AAGTCGTTCATGCATG-1	14002	3607	S1	1	B
S1_CGATGCGAGTACCCTA-1	7112	2358	S1	1	B
S1_CGATGCGCAGCGGTCT-1	3609	1892	S1	1	B
S1_CGATGGCAGGGCAGGA-1	2874	1313	S1	0	A
S1_CGATGGCCACATGACT-1	7234	2024	S1	1	B
S1_AAGTCGTTCTCATAGG-1	5659	2392	S1	3	D
S1_CGATGGCCAGGGATAC-1	6513	1753	S1	0	A
S1_CGATGGCGTGTCATGT-1	4449	1929	S1	3	D
S1_CGCAGGTAGACCTTTG-1	7908	2368	S1	1	B
S1_CGCAGGTCACTTCCTG-1	1250	695	S1	0	A
S1_CGCAGGTCATGACAGG-1	8242	2505	S1	0	A
S1_CGCAGGTGTATGGAAT-1	6228	2202	S1	1	B
S1_CGCAGGTGTCACTCTC-1	4640	1707	S1	0	A
S1_CGCAGGTGTGTGCTTA-1	4440	1885	S1	0	A
S1_CGCAGGTGTTGTGGAG-1	2535	1176	S1	1	B
S1_CGCAGGTTCCATTGTT-1	6923	2565	S1	1	B
S1_CGCAGGTTCGACGCTG-1	8302	2789	S1	1	B
S1_CGCATAAAGCATGTTC-1	6230	2382	S1	1	B
S1_AAGTGAAGTAGGCAGT-1	10831	3211	S1	1	B
S1_CGCATAAAGTGCTCAT-1	13723	3636	S1	1	B
S1_CGCATAACACAGTGAG-1	6685	2273	S1	1	B
S1_CGCATAACAGAGGGTT-1	2452	1097	S1	2	C
S1_CGCATAACAGGCTTGC-1	11678	3315	S1	1	B
S1_CGCATAAGTTCGGCTG-1	8020	2836	S1	1	B
S1_CGCATAATCCTAGAGT-1	4015	1791	S1	1	B
S1_CGCATGGAGATGTTCC-1	2736	1322	S1	3	D
S1_CGCATGGAGTAGCAAT-1	7491	2290	S1	1	B
S1_AAGTGAAGTTCGGTTA-1	20231	4043	S1	1	B
S1_CGCATGGGTCGTGATT-1	6782	2255	S1	1	B
S1_CGCCAGAAGAAGCTCG-1	12325	3250	S1	1	B
S1_CGCCAGACAGTAGGAC-1	13462	3715	S1	1	B
S1_CGCCAGATCACCATCC-1	4955	2099	S1	0	A
S1_CGCCAGATCGCATAGT-1	5092	1885	S1	1	B
S1_AAGTGAATCGACGCGT-1	4326	1820	S1	0	A
S1_CGCCATTCAGATTTCG-1	5025	2006	S1	0	A
S1_CGCCATTGTAACTGCT-1	17214	4437	S1	1	B
S1_CGCGTGACAGCTGAAG-1	8031	2721	S1	1	B
S1_CGCGTGACAGGTACGA-1	9076	2302	S1	1	B
S1_CGCGTGAGTACGAGTG-1	8812	2526	S1	1	B
S1_CGCGTGAGTCTGTGGC-1	5266	2113	S1	0	A
S1_CGCGTGATCCGCGATG-1	6765	2121	S1	1	B
S1_CGCGTGATCGTGCTCT-1	15728	3998	S1	1	B
S1_CGCGTGATCTTCGTAT-1	8204	2247	S1	1	B
S1_AAGTTCGAGACGGTCA-1	7221	2342	S1	3	D
S1_CGGAACCCATGGGTCC-1	3260	1514	S1	0	A
S1_CGGAACCGTTCGGACC-1	4370	1892	S1	1	B
S1_CGGAACCGTTGTCTAG-1	9339	3071	S1	1	B
S1_CGGAACCTCCCGAGGT-1	4550	1306	S1	0	A
S1_CGGAATTAGAGGACTC-1	7115	2734	S1	1	B
S1_CGGAATTCAATGTCAC-1	8008	2576	S1	1	B
S1_CGGAATTCAGAGGCAT-1	5217	2143	S1	0	A
S1_AAGTTCGAGGGCAATC-1	2773	1025	S1	0	A
S1_CGGAATTCATGGGTCC-1	5529	2429	S1	3	D
S1_CGGAATTGTCAATCTG-1	15603	4051	S1	1	B
S1_CGGACACGTAACATGA-1	3675	1451	S1	3	D
S1_AAGTTCGCACAAGCTT-1	3677	1395	S1	0	A
S1_CGGACACTCAACCGAT-1	8639	3031	S1	1	B
S1_CGGACACTCACTTTGT-1	9390	2314	S1	0	A
S1_CGGAGAAAGAAAGTCT-1	7647	2357	S1	0	A
S1_CGGAGAACAAGTCATC-1	4550	1320	S1	2	C
S1_CGGAGAACACGTTCGG-1	6246	2108	S1	0	A
S1_CGGAGAACATCATCCC-1	12798	3382	S1	1	B
S1_CGGAGAATCGGAGTAG-1	1181	715	S1	0	A
S1_CGGCAGTAGTAGGCCA-1	2359	1054	S1	0	A
S1_CGGCAGTAGTCTAGAA-1	7770	2336	S1	1	B
S1_CGGCAGTCACAAGTTC-1	3605	1101	S1	0	A
S1_CGGCAGTGTCGCATTA-1	4948	2380	S1	0	A
S1_CGGCAGTGTCTTCCGT-1	8457	2733	S1	1	B
S1_CGGCAGTGTTCCACAA-1	7886	2397	S1	1	B
S1_CGGCAGTTCTCCTGTG-1	16700	3755	S1	2	C
S1_CGGCAGTTCTTGAGCA-1	4945	2047	S1	1	B
S1_CGGGACTCAATGGCAG-1	11818	2911	S1	1	B
S1_CGGGACTCACCAAAGG-1	4076	1675	S1	1	B
S1_CGGGACTCATGGACAG-1	11716	3149	S1	1	B
S1_CGGGACTTCCTCATAT-1	9938	2771	S1	1	B
S1_AAGTTCGGTGCCTTTC-1	15555	4055	S1	1	B
S1_CGGGCATCAAATAGCA-1	3093	1396	S1	0	A
S1_CGGGCATCATCTTTCA-1	8861	2592	S1	1	B
S1_CGGGCATCATGCCGCA-1	6838	2650	S1	0	A
S1_CGGGCATGTCCGAAAG-1	8981	2500	S1	1	B
S1_AAGTTCGGTTAGGAGC-1	4657	1861	S1	2	C
S1_CGGGCATGTTCCGCTT-1	3071	1295	S1	1	B
S1_CGGGCATTCGTAGAGG-1	604	366	S1	0	A
S1_CGGGTCAGTTGGGATG-1	3742	1370	S1	0	A
S1_CGGGTCATCAGCGGAA-1	2490	1254	S1	1	B
S1_AAAGGATCAGGGATAC-1	3670	1617	S1	0	A
S1_AATAGAGAGCACGATG-1	4239	1408	S1	0	A
S1_CGGGTCATCCCTTTGG-1	3274	1381	S1	0	A
S1_CGGGTCATCCTTGAAG-1	7424	2758	S1	0	A
S1_CGGGTGTAGGGCCCTT-1	7715	2517	S1	1	B
S1_CGGGTGTTCTCGCCTA-1	8719	2578	S1	1	B
S1_CGGTCAGCAACTAGAA-1	6976	2488	S1	1	B
S1_CGGTCAGCACGTAGAG-1	10925	2831	S1	1	B
S1_CGGTCAGGTCGAGTGA-1	3643	1690	S1	0	A
S1_CGGTCAGTCAACTGAC-1	5482	1939	S1	1	B
S1_CGGTCAGTCCCTAGGG-1	5769	2417	S1	1	B
S1_CGTAAGTAGTATGGCG-1	4606	1654	S1	1	B
S1_CGTAAGTCACGACGCT-1	7864	2196	S1	1	B
S1_CGTAAGTCATCCAACA-1	3333	1023	S1	0	A
S1_CGTAAGTGTATGAAGT-1	5079	2150	S1	0	A
S1_CGTAAGTGTCAGCGTC-1	4525	1002	S1	0	A
S1_CGTAAGTGTCCACTCT-1	2448	1111	S1	0	A
S1_CGTAATGAGACGGTTG-1	9348	3050	S1	2	C
S1_CGTAATGAGCGGTATG-1	6234	2331	S1	3	D
S1_CGTAATGCAAGTTTGC-1	6634	2081	S1	1	B
S1_CGTAATGGTATCGCGC-1	2329	1005	S1	0	A
S1_AATAGAGAGTACAGCG-1	6338	2382	S1	1	B
S1_CGTAATGTCGAGCCAC-1	7666	2341	S1	0	A
S1_CGTAGTACAAATCCCA-1	2185	912	S1	0	A
S1_CGTAGTACACGACCTG-1	3992	1705	S1	0	A
S1_CGTCAAAAGTAGGCCA-1	2110	1254	S1	2	C
S1_CGTCCATCATAGTCAC-1	4790	1992	S1	0	A
S1_CGTCCATGTGCTGTCG-1	5900	2290	S1	1	B
S1_CGTCCATGTGGCTAGA-1	3559	1176	S1	0	A
S1_CGTCCATGTTCATCGA-1	6822	2305	S1	0	A
S1_CGTCCATGTTCGCGTG-1	5349	2107	S1	1	B
S1_CGTCCATTCACCTTAT-1	1573	681	S1	0	A
S1_AATAGAGCATTGACAC-1	16220	3717	S1	2	C
S1_CGTCCATTCCATTTCA-1	2793	1043	S1	0	A
S1_CGTCCATTCCTTGGAA-1	2310	1053	S1	0	A
S1_CGTGAATAGGACGCTA-1	4255	1386	S1	1	B
S1_CGTGAATAGGTAGCAC-1	2301	1239	S1	1	B
S1_AATAGAGGTGAATTAG-1	3760	1642	S1	0	A
S1_CGTGAATCATGGGATG-1	4456	1887	S1	0	A
S1_CGTGAATGTACCGCGT-1	8698	2370	S1	1	B
S1_CGTGAATGTGGTTCTA-1	5942	2240	S1	1	B
S1_CGTGAATTCTACAGGT-1	4619	1892	S1	1	B
S1_AATAGAGGTGCTTATG-1	10513	3273	S1	1	B
S1_CGTGATAGTAACAAGT-1	6781	2435	S1	1	B
S1_CGTGATAGTCATCACA-1	4245	1517	S1	1	B
S1_CGTGATAGTTATGACC-1	5016	1487	S1	0	A
S1_CGTGATATCGCATTAG-1	13109	3540	S1	1	B
S1_CGTGCTTAGCATCCCG-1	4310	1829	S1	1	B
S1_CGTGCTTAGCCGATAG-1	4702	1786	S1	1	B
S1_AATAGAGTCCATTTAC-1	3468	1676	S1	1	B
S1_CGTGCTTCAACCACGC-1	7375	2790	S1	1	B
S1_CGTGCTTGTAGCGTTT-1	4162	1288	S1	0	A
S1_CGTGTCTCAAAGCTAA-1	2988	1321	S1	1	B
S1_CGTGTCTCACACTGGC-1	5993	2280	S1	1	B
S1_AATAGAGTCTTTCTAG-1	5647	2071	S1	1	B
S1_CGTGTCTGTAGCCAGA-1	6328	2054	S1	1	B
S1_CGTGTCTGTGTCCTAA-1	2394	1299	S1	1	B
S1_CGTGTCTGTTCTTGTT-1	2838	1380	S1	0	A
S1_CGTTAGAAGAAGCCTG-1	9783	2337	S1	1	B
S1_CGTTAGACAGCAATTC-1	3570	1617	S1	0	A
S1_CGTTAGAGTACCTAGT-1	1945	991	S1	0	A
S1_CGTTAGAGTCCTGTCT-1	6970	2254	S1	1	B
S1_CGTTAGAGTTACACTG-1	3021	1539	S1	3	D
S1_CGTTCTGAGTTGTACC-1	12420	3154	S1	1	B
S1_CGTTCTGGTCGAATGG-1	3169	1675	S1	1	B
S1_CGTTCTGGTGCGGCTT-1	2997	1450	S1	3	D
S1_AATCACGAGGTAACTA-1	12419	3618	S1	1	B
S1_CGTTGGGAGATGATTG-1	15125	3647	S1	1	B
S1_CGTTGGGAGGCTGGAT-1	2018	1133	S1	0	A
S1_CGTTGGGCAACCAATC-1	16918	3554	S1	1	B
S1_CGTTGGGCAAGATGGC-1	4765	1939	S1	0	A
S1_CGTTGGGCAATGTCTG-1	5333	2312	S1	0	A
S1_CGTTGGGCAGGTAGTG-1	4605	1679	S1	0	A
S1_CGTTGGGGTACGGATG-1	2943	1258	S1	0	A
S1_AATCACGCAATTTCTC-1	11961	3002	S1	1	B
S1_CGTTGGGGTTGCTGAT-1	6745	2421	S1	1	B
S1_CGTTGGGTCAGGAACG-1	7947	2257	S1	1	B
S1_CTAACCCAGGTCATCT-1	1684	890	S1	2	C
S1_CTAACCCAGTGCTAGG-1	16227	4105	S1	1	B
S1_AATCACGCACTGTCGG-1	6462	2079	S1	1	B
S1_CTAACCCCAGACGATG-1	8515	2694	S1	1	B
S1_CTAACCCGTGCCTTCT-1	8486	2675	S1	1	B
S1_CTAACCCGTGGTCTGC-1	2789	1099	S1	0	A
S1_CTAACCCGTTGGGCCT-1	11203	2522	S1	0	A
S1_CTAACCCTCTCGGGAC-1	11539	2615	S1	1	B
S1_CTAACTTAGTATAACG-1	7727	2782	S1	1	B
S1_CTAACTTGTGCGTGCT-1	2673	1047	S1	0	A
S1_AATCACGTCAAGTCTG-1	6280	2140	S1	1	B
S1_CTAAGTGGTAGATTAG-1	3473	1633	S1	0	A
S1_CTAAGTGGTGAATGTA-1	9490	2591	S1	1	B
S1_CTAAGTGGTTGGAGGT-1	5395	2102	S1	1	B
S1_CTACAGAAGCTGGCTC-1	10719	3292	S1	1	B
S1_CTACAGACAAATGATG-1	14115	3720	S1	1	B
S1_CTACAGATCACTACGA-1	3431	1336	S1	0	A
S1_CTACAGATCGAGAAAT-1	6311	2169	S1	1	B
S1_AATCACGTCGAAGCCC-1	7047	2369	S1	1	B
S1_CTACAGATCTCTATGT-1	1559	760	S1	0	A
S1_CTACATTAGGTATTGA-1	5207	1952	S1	1	B
S1_CTACATTCACCGTACG-1	12149	3450	S1	1	B
S1_CTACATTCACGCCACA-1	12687	3911	S1	3	D
S1_CTACATTCATGACAAA-1	6940	2058	S1	0	A
S1_CTACATTGTAGGAGGG-1	4152	1603	S1	3	D
S1_CTACATTGTCTACAGT-1	5291	2126	S1	1	B
S1_AATCACGTCGATGCTA-1	15382	3913	S1	1	B
S1_CTACCCAAGGACACTG-1	2915	1095	S1	0	A
S1_CTACCCACACCTGCGA-1	14627	3234	S1	2	C
S1_CTACCCACAGCTGTGC-1	3153	1265	S1	0	A
S1_CTACCCAGTTGGGACA-1	2979	1276	S1	0	A
S1_CTACCCATCGATCCAA-1	12067	3309	S1	1	B
S1_CTACCTGAGCCAAGGT-1	6848	2345	S1	1	B
S1_CTACCTGAGTGCACCC-1	2974	1018	S1	0	A
S1_CTACCTGAGTGCCGAA-1	6202	2401	S1	1	B
S1_CTACCTGTCACAACCA-1	3692	1705	S1	0	A
S1_CTACGGGAGAGGGTAA-1	1582	808	S1	0	A
S1_CTACGGGAGGTTGACG-1	1114	654	S1	0	A
S1_CTACGGGCAGCTGAGA-1	10837	2960	S1	0	A
S1_CTACGGGGTACCCGAC-1	2625	1254	S1	1	B
S1_CTACGGGGTCAAAGTA-1	7293	2782	S1	2	C
S1_CTACGGGTCCCAAGTA-1	13630	3210	S1	1	B
S1_CTACGGGTCGACACCG-1	15261	3975	S1	1	B
S1_CTACTATAGGTTGAGC-1	6553	2037	S1	1	B
S1_CTACTATAGTCGAATA-1	8189	2731	S1	1	B
S1_CTACTATCAACATCGT-1	4508	1779	S1	0	A
S1_CTACTATTCCATCCGT-1	2228	1024	S1	0	A
S1_CTAGACAAGCCGTCGT-1	3358	1137	S1	0	A
S1_CTAGACAAGTGGAATT-1	8112	2732	S1	1	B
S1_CTAGACACAATGGCCC-1	18088	4293	S1	1	B
S1_CTAGACAGTGACTGTT-1	10977	2831	S1	0	A
S1_CTAGACATCATTCACT-1	8804	2571	S1	1	B
S1_CTAGGTAAGTTCCAGT-1	3260	1194	S1	0	A
S1_CTAGGTACAAACCGGA-1	5054	1305	S1	1	B
S1_CTAGGTAGTCCTTAAG-1	4273	1585	S1	0	A
S1_CTAGGTAGTCTTGTCC-1	2640	952	S1	0	A
S1_CTAGGTAGTGCGAACA-1	3274	1036	S1	0	A
S1_CTAGGTAGTGGATCGA-1	13552	2901	S1	1	B
S1_CTAGGTATCCACCTGT-1	4185	1464	S1	0	A
S1_CTAGGTATCTGGACTA-1	2968	1433	S1	0	A
S1_CTATAGGCAATACCTG-1	1612	970	S1	2	C
S1_CTATAGGCAATCACGT-1	3336	1533	S1	0	A
S1_CTATAGGGTACGATTC-1	3148	966	S1	0	A
S1_CTATAGGGTCAATGGG-1	9892	2691	S1	1	B
S1_CTATAGGTCCTCCACA-1	4378	1763	S1	0	A
S1_AATCGACTCGAGAGAC-1	5334	1681	S1	1	B
S1_CTATAGGTCGTGGCTG-1	3272	1226	S1	0	A
S1_CTATCCGAGGCGTCCT-1	8348	2514	S1	1	B
S1_CTATCCGCACCTCGTT-1	2116	966	S1	0	A
S1_CTATCCGGTGTTAAAG-1	6086	2258	S1	3	D
S1_AATCGACTCTTGGTCC-1	11870	3214	S1	1	B
S1_CTATCTAAGGTTCTAC-1	6100	2122	S1	1	B
S1_CTATCTAAGTGCAAAT-1	3519	1586	S1	0	A
S1_CTATCTAGTAGGCAAC-1	9087	2729	S1	1	B
S1_CTATCTATCAGTCAGT-1	2338	1184	S1	0	A
S1_AATCGTGAGATACGAT-1	1553	928	S1	0	A
S1_CTCAACCCAGCATCTA-1	6035	2332	S1	3	D
S1_CTCAACCTCAGCTTCC-1	13926	3209	S1	1	B
S1_CTCAACCTCCGCGATG-1	5437	2009	S1	3	D
S1_CTCAACCTCCTCTGCA-1	2960	1049	S1	0	A
S1_CTCAACCTCGGTTGTA-1	4885	2071	S1	1	B
S1_CTCAAGACAGACACAG-1	9546	2772	S1	1	B
S1_CTCAAGAGTCTTCCGT-1	4518	1999	S1	0	A
S1_AATCGTGAGCCTGTCG-1	4106	1699	S1	1	B
S1_CTCAAGAGTGGCAACA-1	6654	2316	S1	1	B
S1_CTCAAGATCACCATCC-1	4635	1969	S1	0	A
S1_CTCAAGATCATAGAGA-1	3640	1508	S1	1	B
S1_CTCAAGATCTTCGTGC-1	10002	3264	S1	2	C
S1_CTCAATTCACATTCGA-1	1876	1002	S1	0	A
S1_CTCAATTCACTAGTAC-1	7950	2733	S1	1	B
S1_CTCAATTGTGGTTTGT-1	1726	981	S1	0	A
S1_CTCAATTTCTTCACAT-1	6174	2166	S1	1	B
S1_CTCACTGAGTATTCCG-1	11831	3580	S1	1	B
S1_AATCGTGGTGAATTAG-1	3382	1650	S1	0	A
S1_CTCACTGCAGTTTGGT-1	8085	2350	S1	0	A
S1_CTCACTGGTAAGTAGT-1	3923	1800	S1	2	C
S1_CTCACTGGTGCAATGG-1	10603	3139	S1	1	B
S1_CTCACTGGTTGTGTTG-1	583	382	S1	0	A
S1_CTCACTGTCAAGGCTT-1	4734	2153	S1	0	A
S1_CTCAGAAAGATCGCCC-1	10479	2689	S1	1	B
S1_CTCAGAACAATGACCT-1	1997	1164	S1	0	A
S1_CTCAGAATCGCAGAGA-1	2982	1390	S1	0	A
S1_CTCAGGGAGAAGGGAT-1	2855	1418	S1	0	A
S1_CTCAGGGCATCTGGGC-1	8494	2506	S1	1	B
S1_AATCGTGTCTCGGTAA-1	2149	923	S1	0	A
S1_CTCAGGGGTTCGAACT-1	4985	1534	S1	2	C
S1_CTCAGGGTCAGTCAGT-1	5828	2240	S1	1	B
S1_CTCAGGGTCGTGGTAT-1	8234	2673	S1	0	A
S1_CTCAGGGTCTGCTTTA-1	2665	1257	S1	0	A
S1_CTCAGTCAGGTGCATG-1	4886	2144	S1	0	A
S1_CTCAGTCAGTATGTAG-1	3350	1532	S1	1	B
S1_CTCAGTCCACTTGGCG-1	5239	1915	S1	0	A
S1_CTCAGTCCATCCGATA-1	6078	2534	S1	1	B
S1_CTCAGTCGTAACGTTC-1	5690	1811	S1	1	B
S1_AATGAAGAGACTCAAA-1	9077	2516	S1	1	B
S1_CTCAGTCGTCCAAGAG-1	3292	1120	S1	2	C
S1_CTCAGTCTCGAGAAGC-1	3289	1825	S1	0	A
S1_CTCAGTCTCGCGATCG-1	8995	2615	S1	1	B
S1_CTCATCGCACTTTAGG-1	805	513	S1	0	A
S1_AATGAAGAGAGTGACC-1	2715	1127	S1	2	C
S1_CTCATCGGTGCTCCGA-1	17627	3935	S1	2	C
S1_CTCATCGGTTAGGGAC-1	9138	2922	S1	1	B
S1_CTCATCGTCAAACTGC-1	8156	2595	S1	0	A
S1_CTCATCGTCATTTCGT-1	6748	2463	S1	1	B
S1_CTCATGCAGCCACTCG-1	12650	3437	S1	1	B
S1_CTCATGCAGTACTCGT-1	19762	4587	S1	2	C
S1_CTCATGCTCCCGAGAC-1	13002	3477	S1	1	B
S1_CTCATGCTCGCAGATT-1	2334	1101	S1	0	A
S1_CTCATTAAGCGAACTG-1	9193	2840	S1	2	C
S1_CTCATTAAGCTGTTCA-1	7185	1942	S1	0	A
S1_CTCATTAAGGTAGGCT-1	6036	2311	S1	1	B
S1_AATGAAGAGCATTTCG-1	1863	983	S1	0	A
S1_CTCATTACACTAGGCC-1	5235	2167	S1	0	A
S1_CTCATTACAGGGTCTC-1	7924	2687	S1	1	B
S1_CTCATTACATTGCAAC-1	7600	2277	S1	1	B
S1_CTCATTAGTAGCTCGC-1	11263	3171	S1	1	B
S1_CTCATTAGTTGGACCC-1	937	580	S1	0	A
S1_CTCATTATCATGAGAA-1	2940	1402	S1	0	A
S1_CTCATTATCCAAATGC-1	5370	2244	S1	0	A
S1_CTCCAACAGGAAAGAC-1	12798	3580	S1	1	B
S1_AATGAAGGTCCGGTGT-1	13016	3339	S1	1	B
S1_CTCCAACCAACCGACC-1	20195	4727	S1	2	C
S1_CTCCAACCAGATCACT-1	8615	3034	S1	2	C
S1_CTCCAACGTATCACGT-1	3085	1620	S1	0	A
S1_CTCCAACGTTGTAGCT-1	5512	2131	S1	3	D
S1_AATGAAGGTGTCCAAT-1	3635	1313	S1	0	A
S1_CTCCAACTCATGAAAG-1	4902	1880	S1	0	A
S1_CTCCACACAACCAGAG-1	15128	3908	S1	1	B
S1_CTCCACACAATTGCAC-1	5120	2336	S1	0	A
S1_CTCCACATCACTGTTT-1	7630	2632	S1	1	B
S1_CTCCACATCCTTATGT-1	6003	2245	S1	0	A
S1_CTCCACATCTTCGTGC-1	12535	3075	S1	1	B
S1_CTCCACATCTTTGGAG-1	5972	2352	S1	0	A
S1_CTCCATGAGGTCCAGA-1	3428	1541	S1	0	A
S1_CTCCATGAGTTCATGC-1	4645	1390	S1	0	A
S1_CTCCATGCAATGCAGG-1	8134	2943	S1	1	B
S1_CTCCATGTCGCTGTTC-1	6557	2017	S1	0	A
S1_CTCCCAAAGAAGAACG-1	9806	2682	S1	1	B
S1_CTCCCAACAGCGGATA-1	5145	1975	S1	1	B
S1_CTCCCAAGTCGATGCC-1	4387	1623	S1	0	A
S1_CTCCCAATCCATCTAT-1	11747	3483	S1	0	A
S1_CTCCCTCAGTGGTGGT-1	5786	2050	S1	1	B
S1_AATGACCAGAGAAGGT-1	2952	1195	S1	0	A
S1_CTCCCTCCAGCGCGTT-1	4517	1891	S1	1	B
S1_CTCCCTCGTGCTCTCT-1	2539	1300	S1	0	A
S1_CTCCCTCGTGTCCGGT-1	2455	1001	S1	0	A
S1_CTCCCTCGTTCCGGTG-1	8445	2528	S1	1	B
S1_CTCCCTCTCATCACTT-1	12551	3635	S1	1	B
S1_CTCCCTCTCGGAGATG-1	8452	2716	S1	1	B
S1_CTCCCTCTCTAACGCA-1	3758	1727	S1	0	A
S1_CTCCGATGTAATGATG-1	6919	2538	S1	1	B
S1_CTCCGATGTGCTTCAA-1	9524	2288	S1	0	A
S1_CTCCGATGTGGGTTGA-1	2121	1122	S1	0	A
S1_CTCCGATTCAAAGGAT-1	7342	2392	S1	1	B
S1_CTCCGATTCAGATGCT-1	4855	1661	S1	0	A
S1_CTCCGATTCCCATGGG-1	4091	1758	S1	0	A
S1_CTCCGATTCTGCCTGT-1	2902	1555	S1	0	A
S1_CTCCTCCAGACACACG-1	3333	1503	S1	1	B
S1_CTCCTCCAGGCTCTAT-1	16170	3875	S1	1	B
S1_CTCCTCCAGGTACATA-1	6141	2014	S1	1	B
S1_CTCCTCCGTCCTCCAT-1	5663	2506	S1	0	A
S1_CTCCTTTAGTTGTCAC-1	16614	4176	S1	2	C
S1_CTCCTTTCAAACACGG-1	11658	3332	S1	2	C
S1_CTCCTTTCAATTCGTG-1	7436	3237	S1	1	B
S1_CTCCTTTCACGCTGTG-1	3037	1450	S1	0	A
S1_CTCCTTTGTCATATGC-1	3175	1477	S1	1	B
S1_CTCCTTTGTGGCACTC-1	5576	2487	S1	1	B
S1_CTCCTTTTCACTTATC-1	766	471	S1	0	A
S1_CTCCTTTTCAGCACCG-1	5521	1747	S1	0	A
S1_CTCCTTTTCTCCAATT-1	4664	1815	S1	0	A
S1_CTCGAGGAGCCGTTGC-1	4256	1824	S1	0	A
S1_CTCGAGGAGGCGATAC-1	8077	2960	S1	1	B
S1_CTCGAGGGTAATGATG-1	3724	1627	S1	1	B
S1_CTCGAGGTCCCTCATG-1	5358	1910	S1	1	B
S1_AATGCCACACTCATAG-1	8711	2745	S1	1	B
S1_CTCGAGGTCTCAACGA-1	16651	4257	S1	1	B
S1_CTCTCAGAGCCTCCAG-1	6430	2139	S1	1	B
S1_CTCTCAGAGCTAAGTA-1	3768	1504	S1	2	C
S1_CTCTCAGAGGTCTGGA-1	4082	1449	S1	0	A
S1_CTCTCAGCACGGTGCT-1	15281	3709	S1	1	B
S1_CTCTCAGCACTGTGAT-1	2409	1200	S1	0	A
S1_CTCTCAGCAGGAATCG-1	4384	1944	S1	1	B
S1_CTCTCAGGTACGTGTT-1	2564	1064	S1	0	A
S1_CTCTCAGTCGGTAGAG-1	3390	1471	S1	2	C
S1_CTCTCAGTCGTGGGTC-1	14765	3791	S1	2	C
S1_CTCTCGAGTGAGCTCC-1	4684	1476	S1	0	A
S1_CTCTGGTAGCGGGTTA-1	2029	835	S1	0	A
S1_CTCTGGTGTGCAGTGA-1	2739	1183	S1	0	A
S1_CTGAATGAGCAGTAAT-1	3819	1163	S1	0	A
S1_CTGAATGAGTAAAGCT-1	11130	2884	S1	1	B
S1_CTGAATGCACGCAAAG-1	4165	1896	S1	0	A
S1_CTGAATGGTAGGTCAG-1	2261	1222	S1	0	A
S1_CTGAATGTCAACTCTT-1	4237	1893	S1	0	A
S1_CTGAGCGAGTCACGCC-1	8016	2819	S1	1	B
S1_CTGAGCGCAACACACT-1	15789	3712	S1	1	B
S1_CTGAGCGGTCCGGACT-1	8108	2523	S1	2	C
S1_CTGAGCGGTTAGGAGC-1	5031	2019	S1	0	A
S1_CTGAGGCAGCTTTCTT-1	11654	3462	S1	1	B
S1_CTGAGGCAGGATGCGT-1	8553	2715	S1	2	C
S1_CTGAGGCCATCGGCCA-1	8888	2739	S1	1	B
S1_CTGAGGCGTCACATTG-1	2861	1050	S1	0	A
S1_CTGAGGCTCTGCGGGT-1	8258	1961	S1	1	B
S1_CTGATCCAGCGATTCT-1	6611	2138	S1	1	B
S1_CTGATCCAGTCCCAGC-1	5166	1846	S1	1	B
S1_CTGATCCAGTCGTCTA-1	3391	1182	S1	0	A
S1_CTGATCCCAAAGGCTG-1	2964	1314	S1	0	A
S1_AATGCCAGTCAATCTG-1	9222	2623	S1	1	B
S1_CTGATCCGTAGCGATG-1	6452	2588	S1	1	B
S1_CTGATCCGTCTGGTTA-1	8925	2497	S1	1	B
S1_CTGATCCTCACTACTT-1	6755	2208	S1	0	A
S1_CTGCAGGAGATGTTGA-1	7165	2493	S1	1	B
S1_CTGCAGGAGATTGCGG-1	2657	1242	S1	0	A
S1_CTGCAGGAGGGTATAT-1	861	536	S1	0	A
S1_CTGCAGGCACTAACCA-1	3622	1260	S1	0	A
S1_CTGCAGGCAGCATTGT-1	843	499	S1	0	A
S1_AATGCCAGTGAATGAT-1	20627	4450	S1	1	B
S1_CTGCAGGTCATCTACT-1	2614	1281	S1	0	A
S1_CTGCAGGTCTAGACCA-1	4164	1991	S1	2	C
S1_CTGCAGGTCTGTGCAA-1	18036	4425	S1	2	C
S1_CTGCATCAGATTTGCC-1	3535	1331	S1	0	A
S1_CTGCATCAGCACTCAT-1	10607	2934	S1	1	B
S1_CTGCATCAGGGACCAT-1	11097	3013	S1	1	B
S1_CTGCATCCACGGATCC-1	4456	1800	S1	0	A
S1_CTGCATCCAGCATACT-1	3028	1535	S1	1	B
S1_CTGCATCCATGGGATG-1	3643	1573	S1	2	C
S1_CTGCATCCATTGGCAT-1	3240	1586	S1	0	A
S1_CTGCATCGTATCAAGA-1	5407	1585	S1	0	A
S1_CTGCATCGTATCTTCT-1	5455	2264	S1	0	A
S1_CTGCCATAGCACTCCG-1	1980	1062	S1	0	A
S1_CTGCCATAGCGACAGT-1	8032	2579	S1	1	B
S1_CTGCCATAGTAAGCAT-1	2981	1333	S1	0	A
S1_CTGCCATGTACGTAGG-1	3150	784	S1	0	A
S1_CTGCCATGTCATCACA-1	10330	2612	S1	0	A
S1_CTGCCATTCCTCTAAT-1	7735	2185	S1	1	B
S1_CTGCCATTCGCTAATG-1	15652	2263	S1	0	A
S1_CTGCCTAAGCACCCAC-1	3264	1063	S1	0	A
S1_AATGCCATCCTAGCGG-1	7883	2431	S1	1	B
S1_CTGCCTACAGCGGATA-1	11830	2993	S1	1	B
S1_CTGCCTAGTCGTGCCA-1	3663	1308	S1	0	A
S1_CTGCCTATCTATGCCC-1	5383	2183	S1	0	A
S1_CTGCGAGAGGTTCTTG-1	9979	2854	S1	1	B
S1_CTGCGAGCACCCTCTA-1	8259	2827	S1	2	C
S1_CTGCGAGGTCACTAGT-1	15434	4009	S1	1	B
S1_CTGCGAGTCTAAGGAA-1	5160	1912	S1	3	D
S1_AATGCCATCTCCGAAA-1	1910	959	S1	0	A
S1_CTGCTCAGTGGTGATG-1	3888	1673	S1	0	A
S1_CTGCTCATCATGCATG-1	7070	2504	S1	1	B
S1_CTGCTCATCATTTCCA-1	1084	597	S1	0	A
S1_CTGCTCATCCTCGATC-1	4252	1853	S1	0	A
S1_CTGCTCATCCTGGGAC-1	6408	2501	S1	0	A
S1_CTGGACGAGAGGGCGA-1	6785	2174	S1	1	B
S1_AATGGAACAGTAGAAT-1	4991	1825	S1	0	A
S1_CTGGACGGTACGAGTG-1	6372	2441	S1	1	B
S1_CTGGACGGTTCTTAGG-1	2105	1030	S1	0	A
S1_CTGGACGTCCGGTTCT-1	3771	1737	S1	1	B
S1_CTGGACGTCCTAGCTC-1	7435	2448	S1	1	B
S1_CTGGACGTCTACTGCC-1	3973	1806	S1	1	B
S1_AATGGAAGTATCACGT-1	10903	2853	S1	1	B
S1_CTGGCAGAGAGTTCGG-1	4416	1680	S1	0	A
S1_CTGGCAGAGCACTAGG-1	2205	928	S1	2	C
S1_CTGGCAGAGTTATGGA-1	5140	2054	S1	0	A
S1_CTGGCAGCAAGACGGT-1	7459	2444	S1	1	B
S1_CTGGCAGGTCTTCGAA-1	4744	1392	S1	2	C
S1_CTGGCAGGTGAGTGAC-1	3137	1550	S1	0	A
S1_CTGGCAGTCTTAGCCC-1	4077	1746	S1	0	A
S1_CTGGTCTAGACTCATC-1	5188	2127	S1	0	A
S1_AATGGAAGTCGCTTGG-1	6641	2481	S1	1	B
S1_CTGGTCTAGCGCCTTG-1	1002	652	S1	0	A
S1_CTGGTCTCAAGAGAGA-1	15203	3456	S1	1	B
S1_CTGGTCTTCATGGAGG-1	9645	2556	S1	1	B
S1_CTGGTCTTCTCGGGAC-1	9604	2836	S1	1	B
S1_AATGGAAGTTGTGGAG-1	4698	1992	S1	0	A
S1_CTGTACCCACTATCGA-1	1562	887	S1	0	A
S1_CTGTACCCATTCCTAT-1	10956	3044	S1	1	B
S1_CTGTACCGTCGAATGG-1	1440	655	S1	0	A
S1_CTGTACCTCTGTAACG-1	5741	2347	S1	0	A
S1_CTGTAGACAATCGCGC-1	9918	2774	S1	1	B
S1_CTGTAGACAATGGCAG-1	8620	3008	S1	1	B
S1_CTGTAGAGTATCCCAA-1	2971	1391	S1	1	B
S1_CTGTAGATCACGACTA-1	6452	2422	S1	3	D
S1_CTGTAGATCGATGCAT-1	4148	1585	S1	1	B
S1_AATGGCTAGAAGATCT-1	3403	1474	S1	0	A
S1_CTGTATTGTCAGACTT-1	2904	1528	S1	0	A
S1_CTGTATTTCCACTGAA-1	10145	2878	S1	1	B
S1_CTGTCGTAGACGCAGT-1	18835	4101	S1	1	B
S1_CTGTCGTAGGATTTCC-1	8627	2821	S1	1	B
S1_CTGTCGTAGTATTGCC-1	2337	1022	S1	0	A
S1_AATGGCTAGCGGATCA-1	13116	3306	S1	1	B
S1_CTGTCGTGTGTTGATC-1	3648	1482	S1	2	C
S1_CTGTGAAAGGGTACGT-1	7011	2312	S1	1	B
S1_CTGTGAAAGTCATGGG-1	4475	1755	S1	0	A
S1_CTGTGAACACGTAGAG-1	7320	2542	S1	0	A
S1_CTGTGAATCTGCTTAT-1	4497	2129	S1	0	A
S1_AATGGCTCATGCCGCA-1	6805	2501	S1	1	B
S1_CTGTGGGGTACAACGG-1	3719	1354	S1	1	B
S1_CTGTGGGGTTATAGCC-1	3196	1560	S1	0	A
S1_CTTACCGAGATGACCG-1	7053	2275	S1	1	B
S1_CTTACCGAGCAGCACA-1	7584	2479	S1	1	B
S1_AATGGCTGTATAGGGC-1	3768	1510	S1	0	A
S1_CTTACCGAGCGACCCT-1	8700	2543	S1	1	B
S1_CTTACCGAGTGGGAAA-1	2390	1097	S1	0	A
S1_CTTACCGCAGCTACAT-1	2186	1061	S1	0	A
S1_CTTACCGCATTGGATC-1	3012	1385	S1	0	A
S1_CTTACCGTCGTGGGTC-1	960	630	S1	0	A
S1_CTTAGGAAGATACTGA-1	3039	1400	S1	0	A
S1_CTTAGGAAGCTAGCCC-1	8240	2680	S1	1	B
S1_CTTAGGAGTCACGCTG-1	3201	1476	S1	0	A
S1_CTTCAATAGACGGATC-1	10872	3465	S1	2	C
S1_CTTCAATAGCACTCAT-1	2969	1420	S1	0	A
S1_CTTCAATCAAATGGCG-1	5422	1959	S1	0	A
S1_CTTCAATCAATTGCCA-1	822	555	S1	0	A
S1_CTTCAATCACAGCTGC-1	8756	2619	S1	1	B
S1_AATTCCTAGCGGTAGT-1	3305	1041	S1	0	A
S1_CTTCAATTCCATTTCA-1	3191	1128	S1	0	A
S1_CTTCAATTCCTCTCTT-1	6394	2368	S1	3	D
S1_CTTCAATTCCTGTAAG-1	3935	1683	S1	3	D
S1_CTTCCGACAACAGAGC-1	11498	3636	S1	1	B
S1_CTTCCGAGTCCGGTCA-1	2456	1120	S1	0	A
S1_CTTCCGATCATGGGAG-1	9581	2637	S1	1	B
S1_CTTCCTTAGGTTATAG-1	12279	3739	S1	2	C
S1_CTTCCTTAGTCATCCA-1	5637	2156	S1	0	A
S1_AAAGGGCAGTTCTCTT-1	10449	3127	S1	1	B
S1_AATTCCTAGTATGGAT-1	5389	2187	S1	0	A
S1_CTTCCTTCACAGTGTT-1	7697	2324	S1	0	A
S1_CTTCCTTTCACAACCA-1	3051	1551	S1	0	A
S1_CTTCCTTTCAGGAAAT-1	2903	837	S1	0	A
S1_CTTCCTTTCGTGCTCT-1	10626	2813	S1	1	B
S1_CTTCGGTAGTGGAATT-1	4294	1738	S1	0	A
S1_CTTCGGTCATAGATGA-1	11155	2515	S1	1	B
S1_CTTCGGTGTCAGCGTC-1	6486	2324	S1	1	B
S1_AATTCCTAGTGCCAGA-1	2777	1113	S1	0	A
S1_CTTCTAACAGCTACAT-1	9007	2637	S1	0	A
S1_AATTCCTCAAAGAGTT-1	2855	1322	S1	0	A
S1_CTTCTAATCGCGTCGA-1	2732	1373	S1	1	B
S1_CTTCTCTAGATGGCAC-1	10636	2585	S1	1	B
S1_CTTCTCTAGCTGGTGA-1	5697	2106	S1	1	B
S1_CTTCTCTCAGCATCTA-1	4158	1944	S1	2	C
S1_AATTCCTCAAGCAATA-1	4805	2041	S1	0	A
S1_CTTCTCTGTTCGTTCC-1	6569	2130	S1	1	B
S1_CTTCTCTTCACGAGGA-1	4760	1886	S1	1	B
S1_CTTGAGACAACTTCTT-1	5763	2244	S1	0	A
S1_CTTGAGACAAGAAACT-1	6511	2372	S1	1	B
S1_CTTGAGACACAACGAG-1	5601	2039	S1	1	B
S1_CTTGAGAGTACTGGGA-1	9901	2952	S1	1	B
S1_AATTCCTCATGATAGA-1	9620	2911	S1	1	B
S1_CTTGAGAGTCTCTCCA-1	9818	2779	S1	1	B
S1_CTTGAGAGTTGCATGT-1	5532	2500	S1	1	B
S1_CTTGATTTCGGAGTGA-1	13462	3708	S1	2	C
S1_AATTCCTGTCGCTGCA-1	7975	2754	S1	3	D
S1_CTTTCAACACTTGAGT-1	6933	2107	S1	0	A
S1_CTTTCAACAGAGTAAT-1	2138	1174	S1	1	B
S1_CTTTCAACAGCTGTGC-1	1461	899	S1	2	C
S1_CTTTCAACATTGACTG-1	2531	1097	S1	1	B
S1_CTTTCAAGTGTGAGCA-1	6285	2414	S1	1	B
S1_CTTTCAAGTGTGTACT-1	2555	1168	S1	0	A
S1_CTTTCAATCGTGCGAC-1	10550	2950	S1	1	B
S1_CTTTCAATCTAAGCCA-1	12834	4027	S1	2	C
S1_CTTTCGGAGACCGTTT-1	2069	1176	S1	0	A
S1_CTTTCGGAGAGCCATG-1	26809	5678	S1	1	B
S1_CTTTCGGAGATGCTAA-1	6893	2366	S1	1	B
S1_CTTTCGGCAACACGAG-1	5573	1967	S1	1	B
S1_CTTTCGGCACAGCATT-1	5177	2044	S1	1	B
S1_CTTTCGGCATAGGAGC-1	3467	1615	S1	1	B
S1_CTTTCGGTCCATCAGA-1	6290	2184	S1	1	B
S1_AATTCCTTCAAACGAA-1	1411	792	S1	0	A
S1_GAAACCTAGATGGGCT-1	7999	2549	S1	1	B
S1_GAAACCTAGTAACCGG-1	8612	2805	S1	1	B
S1_GAAACCTGTAATTAGG-1	10829	3471	S1	2	C
S1_GAAACCTGTTACCCTC-1	8021	2763	S1	1	B
S1_GAAATGAAGGATTTAG-1	12617	3915	S1	2	C
S1_GAAATGACAAAGCTCT-1	9578	2576	S1	1	B
S1_GAAATGACAATACCTG-1	5203	1814	S1	3	D
S1_GAAATGAGTGTCCTAA-1	4122	1636	S1	0	A
S1_GAAATGATCGCGTTTC-1	4307	1239	S1	1	B
S1_GAAATGATCGTTACCC-1	3552	1136	S1	0	A
S1_GAAATGATCTCCTACG-1	3921	1688	S1	0	A
S1_GAAATGATCTTAGCAG-1	5236	1990	S1	0	A
S1_GAACACTCACCCTTAC-1	16879	4273	S1	1	B
S1_GAACACTCACGAAGAC-1	9578	3159	S1	1	B
S1_GAACACTGTCCCTCAT-1	6977	2449	S1	1	B
S1_GAACGTTAGACGCATG-1	5511	2222	S1	1	B
S1_AAAGGGCCAAGTCATC-1	4980	1760	S1	0	A
S1_GAACGTTAGCTGTGCC-1	14982	3505	S1	1	B
S1_GAACGTTAGGTGCAGT-1	10197	2962	S1	1	B
S1_GAACGTTAGTACCCTA-1	6229	2708	S1	1	B
S1_GAACGTTCACATTCGA-1	6703	2250	S1	3	D
S1_GAACGTTCATCCGTTC-1	13236	3828	S1	1	B
S1_GAACGTTCATGATCTG-1	8971	2553	S1	1	B
S1_GAACGTTTCCGTAATG-1	3185	1356	S1	0	A
S1_AATTTCCCAACCACAT-1	15820	4337	S1	3	D
S1_GAACGTTTCCTGGGTG-1	8683	2698	S1	1	B
S1_GAACTGTCACCGTCGA-1	7931	2351	S1	2	C
S1_GAACTGTCAGAAGTTA-1	6164	2454	S1	1	B
S1_GAAGAATCAGGCAATG-1	10796	3052	S1	1	B
S1_GAAGAATCATCCCACT-1	10242	3363	S1	1	B
S1_AATTTCCCAGGTGACA-1	4348	1566	S1	0	A
S1_GAAGAATCATCCTGTC-1	3143	1539	S1	0	A
S1_GAAGAATCATGATAGA-1	3354	1567	S1	3	D
S1_GAAGAATGTATGAGAT-1	5935	1790	S1	1	B
S1_GAAGCCCAGCGGTAGT-1	1339	797	S1	0	A
S1_GAAGCCCAGCGTCAGA-1	4348	1204	S1	0	A
S1_GAAGCCCGTACGATTC-1	9053	2679	S1	1	B
S1_AATTTCCGTAGCTGCC-1	10990	2358	S1	0	A
S1_GAAGCGAAGATCCAAA-1	3103	1486	S1	0	A
S1_GAAGCGAAGCCACTCG-1	6997	2512	S1	1	B
S1_GAAGCGAAGGCCTTCG-1	4934	2059	S1	1	B
S1_GAAGCGACAAGTAGTA-1	3974	1658	S1	0	A
S1_GAAGCGAGTACAGTTC-1	8551	2633	S1	1	B
S1_GAAGCGAGTAGAGGAA-1	4008	1301	S1	0	A
S1_AATTTCCGTCAAAGCG-1	5271	1777	S1	1	B
S1_GAAGCGAGTTCTCTCG-1	4870	1596	S1	0	A
S1_GAAGGACAGGTGCTGA-1	3064	1326	S1	0	A
S1_GAAGGACGTGTGTGTT-1	4946	1762	S1	3	D
S1_GAAGGGTAGCTGGCCT-1	13360	3501	S1	1	B
S1_GAAGGGTAGGCTTCCG-1	4391	1412	S1	0	A
S1_GAAGGGTAGTTTGAGA-1	9751	2918	S1	1	B
S1_AATTTCCTCACCTGTC-1	16640	3654	S1	2	C
S1_GAAGGGTCATTCCTAT-1	10077	2586	S1	1	B
S1_GAAGGGTGTTCTAACG-1	3906	1672	S1	0	A
S1_GAAGGGTTCAACTGGT-1	5192	2090	S1	0	A
S1_GAAGGGTTCCTCTGCA-1	19098	4736	S1	2	C
S1_GAAGTAACACGGAAGT-1	695	445	S1	0	A
S1_GAAGTAACAGCACACC-1	22326	4830	S1	0	A
S1_GAAGTAACATCACGGC-1	5792	2629	S1	1	B
S1_GAAGTAATCCACGGAC-1	3427	1495	S1	0	A
S1_GAATAGAAGCGTACAG-1	3819	1583	S1	0	A
S1_GAATAGACAATGACCT-1	4115	1904	S1	0	A
S1_GAATAGACAGTGTATC-1	6216	2011	S1	1	B
[truncated: 9,220 more rows]
