# Supplementary material for: Dissecting FAP+ Cell Diversity in Pancreatic Cancer Uncovers an Interferon-Response Subtype of Cancer-Associated Fibroblasts with Tumor-Restraining Properties
Source: Cancer Res. 2025 Apr 11;85(13):2388–411. doi: 10.1158/0008-5472.CAN-23-3252 (PMC12214878; doi:10.1158/0008-5472.CAN-23-3252)
Supplement: Table S5 — Cell metadata, differentially expressed genes, gene-set enrichment analysis results and differentially active transcription factors for CAF subtypes characterized in Figure 2. [file can-23-3252_table_s5_suppst5.xlsx]

## Sheet: Fig 2. Cell Metadata
Table S5. Cell metadata, differentially expressed genes, gene-set enrichment analysis results and differentially active transcription factors for CAF subtypes characterized in Figure 2.
Cell.ID	orig.ident	nCount_RNA	nFeature_RNA	percent.mt	integrated_snn_res.0.6	Annotation
S1_AAACCCACAAGCTGCC	S1	12454	3745	1.61393929661153	3	ENG+ iCAFs
S1_AAACCCAGTCCAGGTC	S1	18783	5192	2.92285577383804	7	ENG+ myCAFs
S1_AAACGAAGTTGCATGT	S1	11600	3633	2.08620689655172	3	ENG+ iCAFs
S1_AAACGAATCTACACTT	S1	5656	2125	7.6025459688826	7	ENG+ myCAFs
S1_AAACGAATCTAGCATG	S1	6147	2418	5.53115340816658	3	ENG+ iCAFs
S1_AAACGCTAGCATGGGT	S1	18381	4331	3.11734943691856	4	ENG+ myCAFs
S1_AAACGCTAGCCGATCC	S1	17828	4714	1.16109490688804	6	LRRC15+ myCAFs
S1_AAACGCTAGTAGCATA	S1	24590	5585	2.63928426189508	6	LRRC15+ myCAFs
S1_AAACGCTCATAATCGC	S1	8591	3332	3.67826795483646	3	ENG+ iCAFs
S1_AAACGCTGTTCTATCT	S1	27959	6236	3.43717586465897	7	ENG+ myCAFs
S1_AAACGCTTCATCACCC	S1	29064	6065	1.02876410679879	7	ENG+ myCAFs
S1_AAACGCTTCCTCTAAT	S1	21064	5357	4.98006076718572	4	ENG+ myCAFs
S1_AAAGAACAGCACGGAT	S1	26955	5102	3.53181227972547	2	ENG+ iCAFs
S1_AAAGAACCAAATTGGA	S1	6553	2663	7.63009308713566	1	WT1+ iCAFs
S1_AAAGAACCACCGTCGA	S1	18722	4675	2.27539792757184	7	ENG+ myCAFs
S1_AAAGAACGTGCGTGCT	S1	18117	4576	2.83159463487332	0	LRRC15+ myCAFs
S1_AAAGAACGTTGGCCTG	S1	7806	2718	6.02100947988727	3	ENG+ iCAFs
S1_AAAGAACGTTTACTTC	S1	9499	2864	4.50573744604695	2	ENG+ iCAFs
S1_AAAGAACGTTTGTTGG	S1	7086	2593	9.44115156646909	7	ENG+ myCAFs
S1_AAAGAACTCGCTCATC	S1	11395	3825	4.40544098288723	3	ENG+ iCAFs
S1_AAAGGATGTTCGAACT	S1	27392	4982	1.50773948598131	1	WT1+ iCAFs
S1_AAAGGATGTTCGTAAC	S1	22073	4560	2.6412358990622	1	WT1+ iCAFs
S1_AAAGGATTCCTAAACG	S1	20536	4648	1.78223607323724	0	LRRC15+ myCAFs
S1_AAAGGGCCAAGTGACG	S1	29586	5787	4.61028865003718	4	ENG+ myCAFs
S1_AAAGGGCGTCCCTCAT	S1	15082	4072	4.32966450072935	2	ENG+ iCAFs
S1_AAAGGTAGTGTGATGG	S1	5828	2732	2.23061084420041	3	ENG+ iCAFs
S1_AAAGGTAGTTGCGTAT	S1	16999	4381	3.29431143008412	4	ENG+ myCAFs
S1_AAAGGTATCCAAGCCG	S1	18425	4616	1.36227951153324	6	LRRC15+ myCAFs
S1_AAAGGTATCTCACGAA	S1	18192	4803	2.83091468777485	2	ENG+ iCAFs
S1_AAAGTCCCACGGCACT	S1	30176	5556	2.35286320254507	0	LRRC15+ myCAFs
S1_AAAGTCCCAGTGCCTG	S1	21979	4942	3.31225260475909	8	WT1+ iCAFs
S1_AAAGTGACATGTTTGG	S1	11129	3783	3.69305418276575	7	ENG+ myCAFs
S1_AAAGTGAGTCGGCTAC	S1	19753	4871	3.45770262744899	4	ENG+ myCAFs
S1_AAAGTGATCCTACACC	S1	19379	4799	1.82671964497652	7	ENG+ myCAFs
S1_AAAGTGATCTGTCGCT	S1	9689	3009	2.58024563938487	2	ENG+ iCAFs
S1_AAATGGAAGGAGAGGC	S1	10126	2962	3.22931068536441	2	ENG+ iCAFs
S1_AAATGGACATAGATCC	S1	12347	3398	4.77848870170892	2	ENG+ iCAFs
S1_AAATGGATCCAAAGGG	S1	9639	3444	5.76823321921361	3	ENG+ iCAFs
S1_AAATGGATCTTAGCCC	S1	15206	4379	2.06497435222938	9	ENG+ iCAFs
S1_AACAAAGAGTTGTACC	S1	14024	3916	3.20878494010268	3	ENG+ iCAFs
S1_AACAAAGCAGGCTATT	S1	17451	4743	3.46111970660707	2	ENG+ iCAFs
S1_AACAAAGTCAGGGATG	S1	7521	2622	6.94056641404069	9	ENG+ iCAFs
S1_AACAAAGTCGTAGTCA	S1	5146	1723	5.49941702293043	9	ENG+ iCAFs
S1_AACAAAGTCTGGGATT	S1	26638	4701	0.75831518882799	5	WT1+ iCAFs
S1_AACAACCAGAGTCTGG	S1	11761	3782	3.25652580562877	3	ENG+ iCAFs
S1_AACAACCAGCTACGTT	S1	20852	4533	2.62804527143679	2	ENG+ iCAFs
S1_AACAACCAGCTCTGTA	S1	9137	3111	4.59669475757907	3	ENG+ iCAFs
S1_AACAACCAGGAAAGAC	S1	19341	4754	2.58001137479965	0	LRRC15+ myCAFs
S1_AACAACCAGGGCAGAG	S1	3424	1966	2.80373831775701	3	ENG+ iCAFs
S1_AACAACCAGGTCGAGT	S1	9279	3191	8.22286884362539	0	LRRC15+ myCAFs
S1_AACAACCCATAGGTAA	S1	13310	4576	4.38767843726521	3	ENG+ iCAFs
S1_AACAACCGTATAGCTC	S1	7782	3021	2.98123875610383	3	ENG+ iCAFs
S1_AACAACCTCCAATCCC	S1	16343	4724	2.93091843602766	3	ENG+ iCAFs
S1_AACAAGACACAATGTC	S1	19145	5202	4.02716113867851	3	ENG+ iCAFs
S1_AACAAGAGTCTTGCTC	S1	43745	6979	2.32255114870271	14	WT1+ CAFs
S1_AACAAGATCACTGCTC	S1	28710	5591	2.90142807384187	4	ENG+ myCAFs
S1_AACAAGATCTACTTCA	S1	17460	5173	0.664375715922108	7	ENG+ myCAFs
S1_AACACACGTTTGATCG	S1	32288	5735	3.32631318136769	5	WT1+ iCAFs
S1_AACACACTCTGCCTCA	S1	10455	3470	1.37733142037303	3	ENG+ iCAFs
S1_AACACACTCTTGCGCT	S1	20115	4785	2.35645041014169	2	ENG+ iCAFs
S1_AACAGGGAGAACAAGG	S1	2066	1293	1.74249757986447	3	ENG+ iCAFs
S1_AACAGGGCAGGAAGTC	S1	21113	4819	2.29242646710557	6	LRRC15+ myCAFs
S1_AACCAACCAATAGAGT	S1	12809	3839	2.05324381294402	9	ENG+ iCAFs
S1_AACCAACCATCGAACT	S1	13471	4416	7.23777002449707	14	WT1+ CAFs
S1_AACCAACGTACGTGAG	S1	14335	3661	4.83432159051273	2	ENG+ iCAFs
S1_AACCAACGTTTGTGGT	S1	14029	3703	2.55898495972628	7	ENG+ myCAFs
S1_AACCACAAGCCGTTAT	S1	21812	4737	1.61837520630845	0	LRRC15+ myCAFs
S1_AACCACAAGCGACTGA	S1	11184	3348	4.56008583690987	6	LRRC15+ myCAFs
S1_AACCACACACTAGGTT	S1	13831	3923	3.21018003036657	7	ENG+ myCAFs
S1_AACCACATCCTTCTTC	S1	12868	3716	3.95554864780852	3	ENG+ iCAFs
S1_AACCATGAGTAAACGT	S1	8780	3097	3.05239179954442	6	LRRC15+ myCAFs
S1_AACCATGCAAATGGAT	S1	29348	5775	8.09254463677252	2	ENG+ iCAFs
S1_AACCATGCAAGAATAC	S1	3922	1651	7.44518103008669	0	LRRC15+ myCAFs
S1_AACCATGCACAATGAA	S1	44288	6051	0.896405346820809	5	WT1+ iCAFs
S1_AACCATGCATCCCACT	S1	20058	4703	1.94436135207897	1	WT1+ iCAFs
S1_AACCATGGTAGGACTG	S1	8461	3323	5.40125280699681	1	WT1+ iCAFs
S1_AACCATGGTCCACACG	S1	24213	5457	2.63081815553628	9	ENG+ iCAFs
S1_AACCATGGTGCTTCAA	S1	29594	5922	3.06818949787119	0	LRRC15+ myCAFs
S1_AACCATGGTGGGATTG	S1	19244	4910	3.21658698815215	2	ENG+ iCAFs
S1_AACCCAAGTCGCGGTT	S1	26279	5828	2.16522698732829	8	WT1+ iCAFs
S1_AACCTGACACATTCTT	S1	14979	4126	3.18445824153815	3	ENG+ iCAFs
S1_AACCTGAGTATCCTCC	S1	28436	5901	1.09016739344493	2	ENG+ iCAFs
S1_AACCTGATCTGACAGT	S1	12216	3491	4.07662082514735	9	ENG+ iCAFs
S1_AACCTTTGTGTTTCTT	S1	12644	3626	1.77159126858589	0	LRRC15+ myCAFs
S1_AACCTTTTCCCTTGTG	S1	17646	4495	7.92247534852091	12	PI16+ CAFs
S1_AACCTTTTCGTTCTCG	S1	18945	5022	3.71602005806281	3	ENG+ iCAFs
S1_AACGAAAAGTGAGGCT	S1	14584	3777	3.02386176631925	2	ENG+ iCAFs
S1_AACGAAACACGGAAGT	S1	11924	3254	5.74471653807447	4	ENG+ myCAFs
S1_AACGAAACACTTGACA	S1	22371	5415	0.965535738232533	0	LRRC15+ myCAFs
S1_AACGAAACATAGTCAC	S1	21112	5005	3.82247063281546	7	ENG+ myCAFs
S1_AACGGGAAGCCGTTAT	S1	37454	6177	1.18545415709938	1	WT1+ iCAFs
S1_AACGGGACAGCGGTTC	S1	16913	4113	2.43008336782357	3	ENG+ iCAFs
S1_AACGGGACATGCGTGC	S1	8242	2906	1.45595729191944	7	ENG+ myCAFs
S1_AACGTCAAGCGGTATG	S1	23086	4757	2.65095729013255	9	ENG+ iCAFs
S1_AACGTCAGTTACACAC	S1	24465	5175	5.42407520948294	0	LRRC15+ myCAFs
S1_AACGTCATCCAGCAAT	S1	13288	4134	2.43076459963877	1	WT1+ iCAFs
S1_AACGTCATCGTAGTGT	S1	12982	3428	3.81297180711755	0	LRRC15+ myCAFs
S1_AACTTCTCACCTCTAC	S1	25800	6385	8.96511627906977	3	ENG+ iCAFs
S1_AACTTCTCAGCCCAGT	S1	10519	3767	3.68856355166841	3	ENG+ iCAFs
S1_AAGAACAAGACATGCG	S1	19341	4860	2.80750736776795	0	LRRC15+ myCAFs
S1_AAGAACAAGCACCGTC	S1	30440	5459	1.08409986859396	5	WT1+ iCAFs
S1_AAGAACAAGGTAGCCA	S1	11282	3777	1.97659989363588	7	ENG+ myCAFs
S1_AAGAACAAGTTTCGAC	S1	17910	4742	3.63484087102178	4	ENG+ myCAFs
S1_AAGAACACAACCGCCA	S1	16325	4136	3.12404287901991	2	ENG+ iCAFs
S1_AAGAACAGTCACCCTT	S1	35477	6063	0.980917213969614	11	CAP-like CAFs
S1_AAGAACAGTCATGGCC	S1	19121	4730	7.58851524501857	2	ENG+ iCAFs
S1_AAGAACAGTCTTGTCC	S1	20792	4522	3.03001154290112	1	WT1+ iCAFs
S1_AAGAACAGTGCAAGAC	S1	13500	4027	3.19259259259259	3	ENG+ iCAFs
S1_AAGAACATCGAAGGAC	S1	12314	3447	4.32840669157057	2	ENG+ iCAFs
S1_AAGACAACACCGTCGA	S1	6000	2334	7.25	3	ENG+ iCAFs
S1_AAGACAACATTACTCT	S1	17093	3923	3.32884806645995	3	ENG+ iCAFs
S1_AAGACAACATTGTGCA	S1	19537	4770	1.40758560679736	8	WT1+ iCAFs
S1_AAGACAATCCATACAG	S1	17765	4450	2.98902336054039	4	ENG+ myCAFs
S1_AAGACAATCGCTTTAT	S1	19152	4883	2.31307435254804	8	WT1+ iCAFs
S1_AAGACTCTCACCTCGT	S1	13871	3778	3.35231778530748	3	ENG+ iCAFs
S1_AAGACTCTCGCATTGA	S1	10031	3213	4.84498056026318	3	ENG+ iCAFs
S1_AAGATAGCAGTTGGTT	S1	12829	4049	3.47649855795463	3	ENG+ iCAFs
S1_AAGATAGGTCGATTAC	S1	20015	4248	2.87784161878591	0	LRRC15+ myCAFs
S1_AAGATAGGTCGTATTG	S1	16585	4403	2.74947241483268	9	ENG+ iCAFs
S1_AAGATAGGTCTAACGT	S1	9707	3171	6.8095189038838	7	ENG+ myCAFs
S1_AAGATAGGTCTACGAT	S1	12345	3693	2.40583232077764	0	LRRC15+ myCAFs
S1_AAGCATCCACTAGGCC	S1	7572	3115	6.88061278394083	3	ENG+ iCAFs
S1_AAGCATCTCAAGAAAC	S1	20634	5167	2.33110400310168	2	ENG+ iCAFs
S1_AAGCATCTCGTGTGGC	S1	4026	2096	1.78837555886736	3	ENG+ iCAFs
S1_AAGCCATAGCATACTC	S1	38274	6303	1.78972670742541	5	WT1+ iCAFs
S1_AAGCCATCAACGATTC	S1	18452	4634	2.79644482982874	6	LRRC15+ myCAFs
S1_AAGCCATCACGGCACT	S1	12559	3699	3.26459112986703	9	ENG+ iCAFs
S1_AAGCCATCATAGAGGC	S1	25013	5193	4.30576100427778	7	ENG+ myCAFs
S1_AAGCCATGTCATCAGT	S1	37116	5829	0.92951826705464	1	WT1+ iCAFs
S1_AAGCGAGAGCTGTGCC	S1	6414	2430	3.35204240723418	3	ENG+ iCAFs
S1_AAGCGAGCATGACTCA	S1	17707	4340	4.04924606087988	0	LRRC15+ myCAFs
S1_AAGCGAGGTCGAACAG	S1	38974	6403	1.55231692923487	1	WT1+ iCAFs
S1_AAGCGTTCAATCACGT	S1	10670	3421	3.80506091846298	2	ENG+ iCAFs
S1_AAGCGTTGTAGACTGG	S1	13325	3651	2.5515947467167	2	ENG+ iCAFs
S1_AAGCGTTGTAGCCCTG	S1	3776	1619	7.46822033898305	3	ENG+ iCAFs
S1_AAGCGTTTCAAGAATG	S1	8033	3709	2.15361633262791	3	ENG+ iCAFs
S1_AAGCGTTTCGACCCAG	S1	13617	3791	3.27531761768378	4	ENG+ myCAFs
S1_AAGGAATAGCCACCGT	S1	13630	4169	3.01540719002201	4	ENG+ myCAFs
S1_AAGGAATAGCGATGGT	S1	18984	4706	2.23872734934682	4	ENG+ myCAFs
S1_AAGGAATAGGGTGAGG	S1	7261	2402	8.18069136482578	4	ENG+ myCAFs
S1_AAGGAATCATTGAGGG	S1	20447	4921	2.66053699809263	2	ENG+ iCAFs
S1_AAGGTAAAGAAGCCTG	S1	23844	5783	3.25448750209696	4	ENG+ myCAFs
S1_AAGGTAAAGAGAGGTA	S1	8643	3313	4.7437232442439	3	ENG+ iCAFs
S1_AAGGTAACATGGCCAC	S1	17775	4911	2.74542897327707	3	ENG+ iCAFs
S1_AAGGTAACATTCAGCA	S1	6114	1791	5.10304219823356	8	WT1+ iCAFs
S1_AAGGTAAGTGACACGA	S1	33598	5554	2.23822846598012	1	WT1+ iCAFs
S1_AAGGTAAGTGAGCAGT	S1	9036	3067	7.21558211598052	4	ENG+ myCAFs
S1_AAGGTAAGTGGCTTAT	S1	32964	5726	2.11746147312219	5	WT1+ iCAFs
S1_AAGGTAATCAAGTGTC	S1	20126	4426	1.39123521812581	8	WT1+ iCAFs
S1_AAGGTAATCGGAAACG	S1	55975	7754	1.79187137114783	1	WT1+ iCAFs
S1_AAGTACCAGTTCGGTT	S1	5681	2613	3.34448160535117	7	ENG+ myCAFs
S1_AAGTACCGTAGTTAGA	S1	9785	3034	5.48799182422075	2	ENG+ iCAFs
S1_AAGTCGTAGCCTCTTC	S1	15356	3994	1.2959103933316	8	WT1+ iCAFs
S1_AAGTCGTGTGCACAAG	S1	26172	5646	5.64725661011768	4	ENG+ myCAFs
S1_AAGTCGTTCAACGTGT	S1	8786	3182	4.31368085590712	3	ENG+ iCAFs
S1_AAGTCGTTCAGATGCT	S1	17275	4365	4.21418234442837	9	ENG+ iCAFs
S1_AAGTGAACAACCCTCT	S1	16284	4152	3.73986735445836	2	ENG+ iCAFs
S1_AAGTGAATCGAAGCAG	S1	15698	4332	3.24245126767741	9	ENG+ iCAFs
S1_AAGTTCGAGCATAGGC	S1	9338	3174	4.59413150567573	3	ENG+ iCAFs
S1_AAGTTCGCACGAGGAT	S1	11924	3774	1.3669909426367	3	ENG+ iCAFs
S1_AAGTTCGCACTGCGTG	S1	17766	3748	1.33400878081729	6	LRRC15+ myCAFs
S1_AAGTTCGCAGAAGTGC	S1	20581	4923	2.80355667848987	0	LRRC15+ myCAFs
S1_AAGTTCGCAGCGTTTA	S1	29295	5739	6.87830687830688	7	ENG+ myCAFs
S1_AAGTTCGGTGTCTCCT	S1	14387	3937	3.46145826093001	0	LRRC15+ myCAFs
S1_AAGTTCGGTTCTCTCG	S1	14948	3939	2.66256355365266	3	ENG+ iCAFs
S1_AAGTTCGTCAAACTGC	S1	21761	4502	2.35283304995175	8	WT1+ iCAFs
S1_AATAGAGCAGAGTTGG	S1	19318	4959	5.02640024847293	8	WT1+ iCAFs
S1_AATAGAGCATCTCCCA	S1	3549	1868	2.84587207664131	3	ENG+ iCAFs
S1_AATAGAGGTGCCAAGA	S1	22746	5205	4.69093466983206	3	ENG+ iCAFs
S1_AATAGAGGTTGGGAAC	S1	21719	5177	3.89981122519453	2	ENG+ iCAFs
S1_AATAGAGTCAAAGAAC	S1	11646	3213	5.98488751502662	2	ENG+ iCAFs
S1_AATAGAGTCAGTGTGT	S1	10739	3416	3.7340534500419	7	ENG+ myCAFs
S1_AATCACGAGATACCAA	S1	25018	5483	1.71876249100648	0	LRRC15+ myCAFs
S1_AATCACGAGGAACGCT	S1	22804	4916	2.42062796000702	7	ENG+ myCAFs
S1_AATCACGGTGCCCAGT	S1	19534	4939	3.66540391112931	6	LRRC15+ myCAFs
S1_AATCGACGTTTCGTAG	S1	19146	4384	1.09161182492427	14	WT1+ CAFs
S1_AATCGACTCAGGTGTT	S1	12071	3231	3.35514870350427	9	ENG+ iCAFs
S1_AATCGTGAGAATAGTC	S1	6923	3008	3.07670085223169	3	ENG+ iCAFs
S1_AATCGTGAGAGTTGCG	S1	13205	3766	4.34683831881863	2	ENG+ iCAFs
S1_AATCGTGCAGACGGAT	S1	12894	3643	4.99457111834962	3	ENG+ iCAFs
S1_AATCGTGGTTGAGAGC	S1	5257	1874	5.53547650751379	3	ENG+ iCAFs
S1_AATGAAGAGCAACAAT	S1	17071	4319	3.46786948626325	13	ifCAFs
S1_AATGAAGGTCCAAGAG	S1	18081	4754	2.03528565897904	4	ENG+ myCAFs
S1_AATGAAGTCCCTCGTA	S1	19688	4713	3.16436407964242	7	ENG+ myCAFs
S1_AATGACCAGGGTATAT	S1	25083	5682	3.02595383327353	4	ENG+ myCAFs
S1_AATGACCCACTGCGTG	S1	19193	4771	1.98509873391341	7	ENG+ myCAFs
S1_AATGACCTCTTACACT	S1	5430	2663	5.52486187845304	6	LRRC15+ myCAFs
S1_AATGCCAAGACGAAGA	S1	20729	4882	3.29972502291476	2	ENG+ iCAFs
S1_AATGCCAAGGCGAAGG	S1	16915	4448	2.08099320130062	8	WT1+ iCAFs
S1_AATGCCACAAACTAGA	S1	13230	3967	4.70143613000756	2	ENG+ iCAFs
S1_AATGCCACAGTCGCAC	S1	25603	5163	1.85134554544389	6	LRRC15+ myCAFs
S1_AATGCCACATCTTAGG	S1	14854	4364	3.20452403393025	2	ENG+ iCAFs
S1_AATGCCATCAATCTCT	S1	16920	4460	1.49527186761229	4	ENG+ myCAFs
S1_AATGCCATCCGTCACT	S1	2144	1097	1.39925373134328	7	ENG+ myCAFs
S1_AATGCCATCGAGTTGT	S1	17702	4548	4.59835046887357	2	ENG+ iCAFs
S1_AATGGAACACTCAGAT	S1	26241	5538	2.72474372165695	7	ENG+ myCAFs
S1_AATGGAACATTGTGCA	S1	20935	5328	2.09219011225221	7	ENG+ myCAFs
S1_AATGGCTAGCGGTATG	S1	15702	3933	3.24162527066616	2	ENG+ iCAFs
S1_AATGGCTAGGGAGTGG	S1	16156	4100	4.48130725427086	4	ENG+ myCAFs
S1_AATGGCTGTGACTGAG	S1	14483	3965	1.24283642891666	6	LRRC15+ myCAFs
S1_AATGGCTTCGCAATTG	S1	6999	2781	3.38619802828976	3	ENG+ iCAFs
S1_AATTCCTAGCCTGACC	S1	13399	4369	2.94798119262632	3	ENG+ iCAFs
S1_AATTCCTAGGAATCGC	S1	24833	5635	2.27922522449966	9	ENG+ iCAFs
S1_AATTCCTCATGATGCT	S1	8229	3102	5.37124802527646	3	ENG+ iCAFs
S1_AATTCCTGTATCAGGG	S1	12094	3599	5.5812799735406	2	ENG+ iCAFs
S1_AATTCCTTCAAACGTC	S1	33351	6513	3.23228688794939	2	ENG+ iCAFs
S1_AATTTCCAGACAAGCC	S1	14879	4088	2.41951744068822	4	ENG+ myCAFs
S1_AATTTCCCAATTTCTC	S1	13917	3994	2.96040813393691	3	ENG+ iCAFs
S1_AATTTCCGTCTACAGT	S1	23585	5333	4.31206275174899	4	ENG+ myCAFs
S1_AATTTCCTCCCTCTCC	S1	16720	4076	3.70215311004785	3	ENG+ iCAFs
S1_ACAAAGATCATTCCTA	S1	11121	3311	3.47091088930852	3	ENG+ iCAFs
S1_ACAACCAAGGGCAAGG	S1	13172	3690	2.3382933495293	7	ENG+ myCAFs
S1_ACAACCAGTTCTCGTC	S1	13941	4354	2.0730220213758	3	ENG+ iCAFs
S1_ACAACCATCAAGGACG	S1	23721	5287	3.18704944985456	6	LRRC15+ myCAFs
S1_ACAACCATCTTAGCCC	S1	10630	3707	1.33584195672625	3	ENG+ iCAFs
S1_ACAAGCTAGGTCATAA	S1	32589	5549	0.8438430145141	5	WT1+ iCAFs
S1_ACAAGCTCAGCTTCGG	S1	36439	5803	2.94190290622684	14	WT1+ CAFs
S1_ACAAGCTCATCCTGTC	S1	20066	4710	2.61138243795475	2	ENG+ iCAFs
S1_ACAAGCTGTATACCTG	S1	15407	4181	2.92724086454209	2	ENG+ iCAFs
S1_ACAAGCTGTCTGTCCT	S1	11720	3465	3.05460750853242	9	ENG+ iCAFs
S1_ACAAGCTTCATCTACT	S1	19698	4951	6.71641791044776	7	ENG+ myCAFs
S1_ACACAGTCAAACTAGA	S1	9560	3428	3.90167364016736	3	ENG+ iCAFs
S1_ACACAGTCAGATTTCG	S1	7502	3182	3.86563583044521	7	ENG+ myCAFs
S1_ACACAGTCAGCGACCT	S1	28575	5502	1.57130358705162	8	WT1+ iCAFs
S1_ACACAGTCAGTTGCGC	S1	10873	3373	4.29504276648579	9	ENG+ iCAFs
S1_ACACAGTGTGGACTGA	S1	8860	3125	3.39729119638826	3	ENG+ iCAFs
S1_ACACAGTGTTTGAAAG	S1	15162	3981	4.61680517082179	7	ENG+ myCAFs
S1_ACACAGTTCGAGTACT	S1	5696	2518	4.47682584269663	3	ENG+ iCAFs
S1_ACACAGTTCGTTGCCT	S1	19811	4517	2.92261874716067	14	WT1+ CAFs
S1_ACACAGTTCTCTGACC	S1	14082	4024	2.44283482459878	2	ENG+ iCAFs
S1_ACACCAACATCACAGT	S1	10674	3269	3.42889263631254	2	ENG+ iCAFs
S1_ACACCAAGTTGAATCC	S1	14948	4003	2.02033716885202	4	ENG+ myCAFs
S1_ACACCAATCATCGCAA	S1	13922	4040	3.68481540008619	4	ENG+ myCAFs
S1_ACACCAATCCGCACTT	S1	15126	3803	2.15522940632024	0	LRRC15+ myCAFs
S1_ACACCAATCCGTACGG	S1	21712	4928	2.01731761238025	0	LRRC15+ myCAFs
S1_ACACGCGCACGGAAGT	S1	14967	3906	2.5990512460747	8	WT1+ iCAFs
S1_ACACGCGGTAATGATG	S1	23441	5100	2.18420715839768	0	LRRC15+ myCAFs
S1_ACACGCGGTACTCCCT	S1	22181	4789	2.70952617104729	0	LRRC15+ myCAFs
S1_ACACGCGGTCCCTGTT	S1	39330	6878	1.8510043224002	0	LRRC15+ myCAFs
S1_ACACTGAAGCTTAAGA	S1	15391	4266	2.12461828341238	3	ENG+ iCAFs
S1_ACACTGACACCTAAAC	S1	20614	4809	2.06170563694576	4	ENG+ myCAFs
S1_ACACTGACAGAACTCT	S1	10622	3342	2.16531726605159	1	WT1+ iCAFs
S1_ACACTGATCAGCCCAG	S1	23058	5051	2.77994622256917	4	ENG+ myCAFs
S1_ACACTGATCTTCGGAA	S1	12069	3813	4.83055762697821	3	ENG+ iCAFs
S1_ACAGAAACAGTTGAAA	S1	17497	4579	3.82351260216037	4	ENG+ myCAFs
S1_ACAGAAAGTAGCTAAA	S1	19528	4722	1.58746415403523	7	ENG+ myCAFs
S1_ACAGAAAGTATCAGGG	S1	13491	4298	2.02357126973538	7	ENG+ myCAFs
S1_ACAGAAAGTCATTCCC	S1	25565	5674	2.86720125171132	0	LRRC15+ myCAFs
S1_ACAGAAATCCTTATGT	S1	23514	5364	2.85361912052394	7	ENG+ myCAFs
S1_ACAGCCGCAGGTACGA	S1	16512	4351	5.19016472868217	4	ENG+ myCAFs
S1_ACAGCCGGTCACCCTT	S1	11049	3216	1.52955018553715	12	PI16+ CAFs
S1_ACAGGGAAGGTTTACC	S1	24991	5120	1.79664679284542	5	WT1+ iCAFs
S1_ACAGGGACAAATCAGA	S1	9730	3439	2.38437821171634	7	ENG+ myCAFs
S1_ACAGGGATCGGTCTAA	S1	8297	2384	3.37471375195854	3	ENG+ iCAFs
S1_ACAGGGATCTTCGGTC	S1	15054	3790	3.42101766972233	4	ENG+ myCAFs
S1_ACATCCCAGGGACCAT	S1	31788	5986	1.94727570152259	6	LRRC15+ myCAFs
S1_ACATCCCAGTCACTGT	S1	17349	4387	2.94541472130959	8	WT1+ iCAFs
S1_ACATCCCCAGTATGAA	S1	26285	5658	2.45387102910405	2	ENG+ iCAFs
S1_ACATCGAAGGAACTAT	S1	15857	4004	4.87481869206029	4	ENG+ myCAFs
S1_ACATCGAGTAATGCTC	S1	47279	7262	1.8020685716703	0	LRRC15+ myCAFs
S1_ACATCGATCATACAGC	S1	16569	4461	4.20061560745971	4	ENG+ myCAFs
S1_ACATGCACACCGTCGA	S1	15583	3937	3.63216325482898	4	ENG+ myCAFs
S1_ACATGCACACCTGCGA	S1	20215	4843	0.895374721741281	8	WT1+ iCAFs
S1_ACATGCAGTAACCCTA	S1	12421	3631	3.14789469446904	9	ENG+ iCAFs
S1_ACATGCAGTTTCGTGA	S1	8765	3124	5.23673702224758	7	ENG+ myCAFs
S1_ACATTTCAGCGGTAGT	S1	14574	3784	4.45313572114725	8	WT1+ iCAFs
S1_ACATTTCAGCTTCTAG	S1	17213	4418	4.04345552779876	4	ENG+ myCAFs
S1_ACATTTCAGTGCCGAA	S1	7669	2927	2.63398096231582	7	ENG+ myCAFs
S1_ACATTTCCAAGCGATG	S1	23867	5147	1.65919470398458	7	ENG+ myCAFs
S1_ACATTTCCATGGAGAC	S1	11614	4006	2.57447907697606	7	ENG+ myCAFs
S1_ACATTTCCATTCAGCA	S1	31979	5998	1.75427624378498	6	LRRC15+ myCAFs
S1_ACATTTCGTCAACATC	S1	12053	4000	2.24840288724799	3	ENG+ iCAFs
S1_ACATTTCTCGTAACAC	S1	8187	2641	4.27507023329669	2	ENG+ iCAFs
S1_ACATTTCTCTGGGCAC	S1	23165	5985	8.04662205914095	0	LRRC15+ myCAFs
S1_ACCAAACGTTATTCCT	S1	32872	6549	3.34935507422731	6	LRRC15+ myCAFs
S1_ACCAAACTCACCTTAT	S1	5151	2159	9.47388856532712	0	LRRC15+ myCAFs
S1_ACCAAACTCCAAGGGA	S1	23543	5835	2.52304294270059	3	ENG+ iCAFs
S1_ACCAAACTCGGAGCAA	S1	12014	3343	3.48759780256368	9	ENG+ iCAFs
S1_ACCAACACACCTGATA	S1	27943	5608	0.744372472533372	0	LRRC15+ myCAFs
S1_ACCAACACACTGTCCT	S1	24617	5327	2.09205020920502	4	ENG+ myCAFs
S1_ACCAACAGTAATGTGA	S1	13855	3700	2.82930350054132	4	ENG+ myCAFs
S1_ACCAACAGTCAGGAGT	S1	11863	3839	2.63845570260474	3	ENG+ iCAFs
S1_ACCACAAAGTGAGGCT	S1	10465	3777	1.20401337792642	7	ENG+ myCAFs
S1_ACCACAACACAGTATC	S1	21266	5002	3.38568607166369	7	ENG+ myCAFs
S1_ACCACAACATAACTCG	S1	12973	4249	1.64957989670855	7	ENG+ myCAFs
S1_ACCACAACATGAGTAA	S1	11776	3647	2.24184782608696	3	ENG+ iCAFs
S1_ACCACAAGTACCTGTA	S1	14910	4324	3.17907444668008	3	ENG+ iCAFs
S1_ACCACAAGTTGGACCC	S1	10235	3154	5.00244259892526	2	ENG+ iCAFs
S1_ACCACAATCCAAACCA	S1	9864	3216	2.65612327656123	9	ENG+ iCAFs
S1_ACCACAATCGTCAGAT	S1	15257	4286	3.10677066264665	4	ENG+ myCAFs
S1_ACCACAATCTCATTTG	S1	24133	5316	1.6036133095761	0	LRRC15+ myCAFs
S1_ACCACAATCTCTATAC	S1	17884	3972	2.57772310445091	4	ENG+ myCAFs
S1_ACCATTTAGCGGACAT	S1	12839	3452	3.31801542176182	2	ENG+ iCAFs
S1_ACCATTTAGGACAGTC	S1	18716	4422	3.15238298781791	2	ENG+ iCAFs
S1_ACCATTTAGGAGGTTC	S1	8088	2796	2.23788328387735	9	ENG+ iCAFs
S1_ACCCAAAAGGACTAAT	S1	8677	3164	1.57888671199723	3	ENG+ iCAFs
S1_ACCCAAAAGGCATGGT	S1	20212	4989	2.29566594102513	7	ENG+ myCAFs
S1_ACCCAAACACGGTGCT	S1	21947	4927	2.80676174420194	2	ENG+ iCAFs
S1_ACCCAAACAGACCAGA	S1	19900	4811	4.05527638190955	2	ENG+ iCAFs
S1_ACCCAAAGTCGTCATA	S1	17532	4139	3.95277207392197	9	ENG+ iCAFs
S1_ACCCAAAGTTTGGGTT	S1	16228	3987	5.52748336209021	2	ENG+ iCAFs
S1_ACCCAAATCCTCTAGC	S1	8822	3338	4.88551348900476	3	ENG+ iCAFs
S1_ACCCTCAAGCAGGCTA	S1	10594	3698	3.29431753822919	3	ENG+ iCAFs
S1_ACCCTCAAGCTGACCC	S1	10625	3318	2.26823529411765	0	LRRC15+ myCAFs
S1_ACCCTCAAGTATAACG	S1	15661	4066	3.96526403167103	0	LRRC15+ myCAFs
S1_ACCCTCAGTACTGAGG	S1	17782	4699	2.72185355977955	3	ENG+ iCAFs
S1_ACCCTCAGTCCAAATC	S1	12337	3661	3.0396368647159	9	ENG+ iCAFs
S1_ACCCTTGAGCTTCATG	S1	19506	5045	3.21439557059366	3	ENG+ iCAFs
S1_ACCCTTGCAAGAGAGA	S1	8713	3223	4.99253988293355	3	ENG+ iCAFs
S1_ACCCTTGCAAGATGTA	S1	31833	5917	2.25866239437062	8	WT1+ iCAFs
S1_ACCCTTGGTCCTCATC	S1	8266	2969	2.28647471570288	2	ENG+ iCAFs
S1_ACCCTTGGTGCGCTCA	S1	12888	4027	6.35474860335195	0	LRRC15+ myCAFs
S1_ACCCTTGTCTAGTGAC	S1	3823	1735	2.38032958409626	7	ENG+ myCAFs
S1_ACCGTTCGTACCTAGT	S1	14193	3773	1.98689494821391	4	ENG+ myCAFs
S1_ACCGTTCGTTCAAGTC	S1	11656	3296	2.36787920384351	2	ENG+ iCAFs
S1_ACCTACCAGACTGAGC	S1	10618	3255	3.00433226596346	9	ENG+ iCAFs
S1_ACCTACCAGCGCTGCT	S1	35798	6039	2.49455276831108	1	WT1+ iCAFs
S1_ACCTACCAGTAGGAAG	S1	23343	5065	2.53609219037827	0	LRRC15+ myCAFs
S1_ACCTACCAGTGTAGAT	S1	26637	5297	3.15726245448061	6	LRRC15+ myCAFs
S1_ACCTACCCATACTGAC	S1	20569	5251	1.8134085273956	7	ENG+ myCAFs
S1_ACCTACCGTTGTTGCA	S1	13389	4257	6.92359399507058	3	ENG+ iCAFs
S1_ACCTACCTCGGCTATA	S1	18649	5065	2.92240870824173	3	ENG+ iCAFs
S1_ACCTACCTCGTCAGAT	S1	15944	4252	5.56949322629202	2	ENG+ iCAFs
S1_ACCTGAAAGTAAACTG	S1	23443	5123	5.43445804717826	2	ENG+ iCAFs
S1_ACCTGAACAGCCCAGT	S1	13857	3909	3.78148228332251	4	ENG+ myCAFs
S1_ACCTGAACAGTCAGCC	S1	14133	3617	2.24297742871294	8	WT1+ iCAFs
S1_ACCTGAACATGACCCG	S1	17120	4487	4.00700934579439	2	ENG+ iCAFs
S1_ACCTGAAGTCCGCAGT	S1	29188	6097	2.39481978895436	3	ENG+ iCAFs
S1_ACCTGAATCCACCCTA	S1	33979	7193	2.25727655316519	7	ENG+ myCAFs
S1_ACCTGTCGTAGCTGAG	S1	16699	4262	5.21588119049045	2	ENG+ iCAFs
S1_ACCTGTCTCCGAGATT	S1	15501	4215	3.51590219985807	3	ENG+ iCAFs
S1_ACGATCAAGTAGAATC	S1	11359	3003	1.35575314728409	3	ENG+ iCAFs
S1_ACGATCAAGTCACTCA	S1	17128	4281	2.17188229799159	1	WT1+ iCAFs
S1_ACGATCAAGTGGTGGT	S1	15736	4141	1.15022877478394	0	LRRC15+ myCAFs
S1_ACGATCAAGTTATGGA	S1	23358	5185	2.44027742101207	9	ENG+ iCAFs
S1_ACGATCACAATCGCGC	S1	13744	4165	2.46653084982538	2	ENG+ iCAFs
S1_ACGATCACACCAGTTA	S1	15893	4015	5.83904863776505	3	ENG+ iCAFs
S1_ACGATCAGTACGACTT	S1	6487	2556	4.43964852782488	8	WT1+ iCAFs
S1_ACGATCAGTATACCCA	S1	8687	2979	4.27074939564867	3	ENG+ iCAFs
S1_ACGATCAGTCATCAGT	S1	22521	4689	4.97757648417033	7	ENG+ myCAFs
S1_ACGATCAGTCTTAGTG	S1	12747	3667	5.10708401976936	2	ENG+ iCAFs
S1_ACGATCAGTTCTCTAT	S1	7411	2908	1.75414923761975	4	ENG+ myCAFs
S1_ACGATCAGTTTGCCGG	S1	7563	2381	4.98479439375909	2	ENG+ iCAFs
S1_ACGATCATCACTACGA	S1	3835	2151	3.25945241199478	3	ENG+ iCAFs
S1_ACGATCATCTAACGGT	S1	15524	4375	1.16593661427467	3	ENG+ iCAFs
S1_ACGATGTCAGATCACT	S1	25001	5304	1.28394864205432	7	ENG+ myCAFs
S1_ACGATGTCAGCAGTGA	S1	6090	2454	4.12151067323481	3	ENG+ iCAFs
S1_ACGATGTCATACGCAT	S1	8644	3423	1.6658954187876	3	ENG+ iCAFs
S1_ACGATGTTCGTAGCTA	S1	13005	3735	3.03729334871203	2	ENG+ iCAFs
S1_ACGCACGAGCAAATCA	S1	23747	5337	2.63612245757359	9	ENG+ iCAFs
S1_ACGCACGCAACGGGTA	S1	28565	5750	2.90915455977595	6	LRRC15+ myCAFs
S1_ACGCACGGTGATACTC	S1	23615	4982	6.88545416049121	9	ENG+ iCAFs
S1_ACGCACGGTGTCGCTG	S1	10153	2734	4.85570767260908	3	ENG+ iCAFs
S1_ACGCACGTCAAGGCTT	S1	21153	4535	3.56923367843805	4	ENG+ myCAFs
S1_ACGCACGTCACCTGGG	S1	32393	6020	2.821597258667	5	WT1+ iCAFs
S1_ACGCACGTCCACACAA	S1	7380	3047	1.8970189701897	7	ENG+ myCAFs
S1_ACGGAAGAGCCGATCC	S1	7546	2807	3.79008746355685	3	ENG+ iCAFs
S1_ACGGAAGAGGAAGTGA	S1	13611	3267	4.30534126809198	2	ENG+ iCAFs
S1_ACGGAAGAGGACGGAG	S1	16642	4347	4.19420742699195	0	LRRC15+ myCAFs
S1_ACGGAAGGTAGCGAGT	S1	25085	5246	4.37711779948176	6	LRRC15+ myCAFs
S1_ACGGAAGGTCACTCGG	S1	16203	4195	3.51786706165525	2	ENG+ iCAFs
S1_ACGGAAGTCCCTCGAT	S1	15153	3909	3.37886887085066	4	ENG+ myCAFs
S1_ACGGAAGTCGTGCATA	S1	21974	4885	2.43014471648312	0	LRRC15+ myCAFs
S1_ACGGAAGTCTCCGCAT	S1	9134	2842	5.72585942631925	9	ENG+ iCAFs
S1_ACGGGTCCAGTCGTTA	S1	15973	4576	2.34145119889814	7	ENG+ myCAFs
S1_ACGGGTCGTCAAAGCG	S1	13884	3427	4.45116681071737	7	ENG+ myCAFs
S1_ACGGGTCTCATTCGGA	S1	14965	4142	6.40828600066823	3	ENG+ iCAFs
S1_ACGGGTCTCCAACTAG	S1	25027	5467	2.04179486154953	4	ENG+ myCAFs
S1_ACGGTCGAGCAGGCTA	S1	12914	4050	8.77342419080068	7	ENG+ myCAFs
S1_ACGGTCGCATCCGAAT	S1	16576	4512	3.23359073359073	8	WT1+ iCAFs
S1_ACGGTCGGTTAGAAGT	S1	16856	3859	0.919553868058851	8	WT1+ iCAFs
S1_ACGGTTAAGCACCAGA	S1	32631	6291	3.00021451993503	0	LRRC15+ myCAFs
S1_ACGGTTACAGCGTACC	S1	12103	3572	4.80046269519954	3	ENG+ iCAFs
S1_ACGGTTACATGTACGT	S1	29762	5346	1.15919629057187	8	WT1+ iCAFs
S1_ACGGTTAGTAAGGCTG	S1	14452	4260	1.22474398007196	7	ENG+ myCAFs
S1_ACGGTTAGTGTAACGG	S1	14414	3947	4.32218676286943	8	WT1+ iCAFs
S1_ACGGTTATCCGTACGG	S1	13114	3624	5.2539271008083	2	ENG+ iCAFs
S1_ACGGTTATCTTCGTGC	S1	19266	5015	2.35129243226409	14	WT1+ CAFs
S1_ACGTAACAGCCTCGTG	S1	13428	3508	3.3065236818588	2	ENG+ iCAFs
S1_ACGTAACAGTTGTAAG	S1	36139	6928	3.87116411632862	2	ENG+ iCAFs
S1_ACGTAACCAAACTAGA	S1	39757	6059	1.76572679025077	1	WT1+ iCAFs
S1_ACGTAACTCCAATGCA	S1	15151	4249	3.02290277869448	9	ENG+ iCAFs
S1_ACGTAACTCCATACAG	S1	15138	4340	1.75716739331484	7	ENG+ myCAFs
S1_ACGTAACTCTTTCCAA	S1	22624	5478	2.60342998585573	4	ENG+ myCAFs
S1_ACGTACAAGGCACTCC	S1	42897	7586	2.88831386810266	7	ENG+ myCAFs
S1_ACGTACAAGTAACCGG	S1	11298	3172	3.72632324305187	2	ENG+ iCAFs
S1_ACGTACAGTCTACGTA	S1	19705	5292	2.25323521948744	13	ifCAFs
S1_ACGTACATCATGCCGG	S1	10994	3290	4.67527742404948	2	ENG+ iCAFs
S1_ACGTACATCCAGCACG	S1	14860	4606	4.67025572005384	4	ENG+ myCAFs
S1_ACGTAGTCACATTCGA	S1	8463	3225	3.69845208554886	3	ENG+ iCAFs
S1_ACGTAGTCACTATGTG	S1	12305	3580	6.46078829744006	13	ifCAFs
S1_ACGTAGTGTGTTCAGT	S1	15960	4291	2.83834586466165	0	LRRC15+ myCAFs
S1_ACGTCCTCACTGCATA	S1	38624	6648	2.19034797017399	14	WT1+ CAFs
S1_ACGTCCTGTACCTATG	S1	14826	3978	4.44489410495076	6	LRRC15+ myCAFs
S1_ACGTCCTGTTAGCGGA	S1	18376	4738	1.69242490204615	2	ENG+ iCAFs
S1_ACGTTCCCAGTTGTCA	S1	10004	2882	6.46741303478609	2	ENG+ iCAFs
S1_ACTACGAAGAGCTGCA	S1	7019	2746	2.02308021085625	3	ENG+ iCAFs
S1_ACTACGACAATGAAAC	S1	26270	5804	4.51084887704606	2	ENG+ iCAFs
S1_ACTACGAGTCTAGGTT	S1	19368	4659	3.83106154481619	9	ENG+ iCAFs
S1_ACTACGAGTGTCCGTG	S1	34986	5256	0.617389813068084	5	WT1+ iCAFs
S1_ACTACGATCTTCCTAA	S1	26119	5302	5.99180673073242	4	ENG+ myCAFs
S1_ACTATCTAGACGACTG	S1	14247	4353	4.14122271355373	3	ENG+ iCAFs
S1_ACTATCTAGCCAAGCA	S1	20694	5510	5.90992558229438	6	LRRC15+ myCAFs
S1_ACTATCTAGTACAGAT	S1	12783	3812	3.05874990221388	7	ENG+ myCAFs
S1_ACTATCTAGTCCCAAT	S1	12059	3556	5.54772369184841	2	ENG+ iCAFs
S1_ACTATCTGTGATGGCA	S1	22559	5289	2.21197748127133	3	ENG+ iCAFs
S1_ACTATGGAGGAACTAT	S1	14513	4075	3.43829669951078	9	ENG+ iCAFs
S1_ACTATGGAGGAGGGTG	S1	4289	1715	5.82886453718816	2	ENG+ iCAFs
S1_ACTATGGAGGGCGAAG	S1	10042	2938	5.66620195180243	4	ENG+ myCAFs
S1_ACTATGGCAAATGAAC	S1	20787	4665	3.65132053687401	3	ENG+ iCAFs
S1_ACTATGGCAGAGGTTG	S1	11019	3568	7.90452854160995	0	LRRC15+ myCAFs
S1_ACTATGGCAGCTTCCT	S1	19675	4699	3.02414231257942	7	ENG+ myCAFs
S1_ACTATGGGTTCTCCAC	S1	15517	4468	3.59605593864793	4	ENG+ myCAFs
S1_ACTATGGTCAATGCAC	S1	8728	3396	1.87901008249313	3	ENG+ iCAFs
S1_ACTATTCAGCAGTCTT	S1	13382	3826	2.78732625915409	3	ENG+ iCAFs
S1_ACTATTCTCTACCCAC	S1	20167	4583	1.56691624931819	7	ENG+ myCAFs
S1_ACTCCCAAGGGAGGGT	S1	12106	3891	1.8751032545845	4	ENG+ myCAFs
S1_ACTCCCAAGTTCAACC	S1	16944	4774	1.54036827195467	7	ENG+ myCAFs
S1_ACTCCCACACAGTCAT	S1	17587	4168	3.0931938363564	2	ENG+ iCAFs
S1_ACTCCCAGTACGTACT	S1	5964	2575	7.57880617035547	3	ENG+ iCAFs
S1_ACTCCCAGTAGACACG	S1	7161	3094	2.0388213936601	3	ENG+ iCAFs
S1_ACTCCCAGTCATTCCC	S1	10972	3528	3.56361647830842	4	ENG+ myCAFs
S1_ACTCCCATCCAAGAGG	S1	11317	3890	1.92630555801007	3	ENG+ iCAFs
S1_ACTCTCGCAGAGGTAC	S1	13116	3580	3.21744434278744	12	PI16+ CAFs
S1_ACTCTCGGTGACTCTA	S1	6913	2879	3.63084044553739	6	LRRC15+ myCAFs
S1_ACTCTCGTCCGGACTG	S1	11198	3611	2.75942132523665	3	ENG+ iCAFs
S1_ACTCTCGTCTGTCGTC	S1	19399	4531	4.03113562554771	0	LRRC15+ myCAFs
S1_ACTGATGAGGAAGAAC	S1	6261	2384	4.80753873183198	7	ENG+ myCAFs
S1_ACTGCAACAACATACC	S1	10914	3522	3.66501740883269	3	ENG+ iCAFs
S1_ACTGCAAGTGTTCGAT	S1	12474	3492	5.82010582010582	4	ENG+ myCAFs
S1_ACTGTCCCACTGCACG	S1	25787	5910	6.01465854888122	4	ENG+ myCAFs
S1_ACTGTCCGTACCCGAC	S1	28055	5631	0.926751024772768	3	ENG+ iCAFs
S1_ACTGTCCTCCTTCGAC	S1	9309	3309	4.18949403802772	3	ENG+ iCAFs
S1_ACTGTGAGTCACCGAC	S1	11453	3456	3.99022090282022	2	ENG+ iCAFs
S1_ACTGTGAGTCCTGAAT	S1	12190	3681	2.31337161607875	2	ENG+ iCAFs
S1_ACTGTGATCCACTTCG	S1	17015	4181	1.99235968263297	7	ENG+ myCAFs
S1_ACTTAGGCAACAAGAT	S1	15343	4381	2.63312259662387	4	ENG+ myCAFs
S1_ACTTAGGCATTCGATG	S1	8891	3110	3.74536047688674	4	ENG+ myCAFs
S1_ACTTAGGGTCCGCAGT	S1	3906	2129	2.91858678955453	4	ENG+ myCAFs
S1_ACTTAGGTCAAGCCGC	S1	16036	4258	4.76428036916937	2	ENG+ iCAFs
S1_ACTTAGGTCTCCTGAC	S1	19351	5318	2.04123817890548	4	ENG+ myCAFs
S1_ACTTATCAGCAAGGAA	S1	12570	4180	2.29912490055688	7	ENG+ myCAFs
S1_ACTTATCAGCCTGACC	S1	12690	3837	3.66430260047281	9	ENG+ iCAFs
S1_ACTTCCGAGACGACGT	S1	14014	3768	7.14999286427858	9	ENG+ iCAFs
S1_ACTTCCGAGAGGTTTA	S1	13741	4035	2.34335201222618	9	ENG+ iCAFs
S1_ACTTCCGAGCGCCTAC	S1	25798	5431	3.88402201721064	8	WT1+ iCAFs
S1_ACTTCCGGTCCCTGAG	S1	18878	4357	1.49909948087721	5	WT1+ iCAFs
S1_ACTTCCGTCCTATGGA	S1	12002	3873	2.12464589235127	6	LRRC15+ myCAFs
S1_ACTTCGCCAATGAAAC	S1	18886	4573	3.39404850153553	7	ENG+ myCAFs
S1_ACTTCGCGTAAGATCA	S1	12749	3813	2.6668758333987	9	ENG+ iCAFs
S1_ACTTCGCGTACAGTCT	S1	10681	3263	4.85909559030053	7	ENG+ myCAFs
S1_ACTTCGCGTATCAGCT	S1	21899	5095	4.53445362801954	4	ENG+ myCAFs
S1_ACTTCGCTCGATGCTA	S1	14855	4414	1.54830023561091	3	ENG+ iCAFs
S1_ACTTTCAAGATTACCC	S1	5165	2066	9.73862536302033	0	LRRC15+ myCAFs
S1_ACTTTCAAGCGTGTCC	S1	15044	3896	3.40999734113268	2	ENG+ iCAFs
S1_ACTTTCACAACAGCCC	S1	17687	4654	4.73794312206705	0	LRRC15+ myCAFs
S1_ACTTTCACAAGCAGGT	S1	17907	4753	1.59714078293405	3	ENG+ iCAFs
S1_ACTTTCACAGTGGCTC	S1	5899	2204	3.30564502458044	3	ENG+ iCAFs
S1_ACTTTCAGTCTTGGTA	S1	7006	2815	3.59691692834713	4	ENG+ myCAFs
S1_ACTTTGTAGATAGCTA	S1	44784	6734	0.774830296534477	8	WT1+ iCAFs
S1_ACTTTGTAGTCGGGAT	S1	15470	3725	0.930833872010343	0	LRRC15+ myCAFs
S1_ACTTTGTCACTACGGC	S1	32859	6406	0.797346236951824	14	WT1+ CAFs
S1_ACTTTGTCATCGCTAA	S1	20881	4765	3.38585316795173	7	ENG+ myCAFs
S1_ACTTTGTGTAGCTTGT	S1	21927	4877	0.825466320062024	1	WT1+ iCAFs
S1_AGAAATGCACGAGGTA	S1	15351	4470	3.48511497622305	13	ifCAFs
S1_AGAAATGCATGCACTA	S1	25230	5385	2.56440745144669	7	ENG+ myCAFs
S1_AGAAATGTCCAGCTCT	S1	56149	7226	0.726638052325064	5	WT1+ iCAFs
S1_AGAACAAAGTCATGGG	S1	8324	3429	4.42095146564152	7	ENG+ myCAFs
S1_AGAACAACAGTCGCTG	S1	17980	4333	4.54393770856507	7	ENG+ myCAFs
S1_AGAACAAGTCCAGCGT	S1	7307	3069	1.20432462022718	4	ENG+ myCAFs
S1_AGAACAAGTTCTGACA	S1	10980	3545	4.37158469945355	7	ENG+ myCAFs
S1_AGAACAATCAGTCTTT	S1	20127	5473	1.21230188304268	7	ENG+ myCAFs
S1_AGAACCTAGTAGTCAA	S1	14601	3957	1.99301417711116	0	LRRC15+ myCAFs
S1_AGAACCTAGTTCGGTT	S1	10261	3782	2.38768151252315	7	ENG+ myCAFs
S1_AGAACCTAGTTGAATG	S1	14984	3888	4.46476241324079	2	ENG+ iCAFs
S1_AGAACCTCAGTAACAA	S1	9945	3732	2.24233283056812	3	ENG+ iCAFs
S1_AGAACCTGTTGACTAC	S1	16803	4167	2.71975242516217	7	ENG+ myCAFs
S1_AGAACCTTCTCTGCTG	S1	4880	2014	5	2	ENG+ iCAFs
S1_AGAACCTTCTGTGCTC	S1	20038	4809	1.18774328775327	2	ENG+ iCAFs
S1_AGAAGCGAGCGGTAGT	S1	5667	2741	1.99400035292042	3	ENG+ iCAFs
S1_AGAAGCGAGTAGCCAG	S1	19032	4550	3.572929802438	9	ENG+ iCAFs
S1_AGAAGCGAGTTGGCTT	S1	11399	3431	2.90376348802527	9	ENG+ iCAFs
S1_AGAAGCGCAAGATCCT	S1	20160	4678	5.44146825396825	0	LRRC15+ myCAFs
S1_AGAAGCGCAGTCGCAC	S1	7279	3078	7.52850666300316	3	ENG+ iCAFs
S1_AGAAGCGCATGACTAC	S1	15524	4620	2.21592373099717	3	ENG+ iCAFs
S1_AGAAGCGGTCTGTGTA	S1	17350	4321	2.47838616714697	4	ENG+ myCAFs
S1_AGAAGCGGTTACACAC	S1	25633	5254	5.2003277025709	8	WT1+ iCAFs
S1_AGAAGCGTCATTACTC	S1	8993	3014	3.86967641498944	3	ENG+ iCAFs
S1_AGAAGCGTCGTCTACC	S1	5495	2039	2.32939035486806	9	ENG+ iCAFs
S1_AGAAGTAAGAAATGGG	S1	26998	5481	3.31506037484258	0	LRRC15+ myCAFs
S1_AGAAGTACATCGCTGG	S1	23742	4974	3.66018027124926	2	ENG+ iCAFs
S1_AGAAGTACATGACGTT	S1	18831	4472	3.73320588391482	3	ENG+ iCAFs
S1_AGAAGTACATTGCTGA	S1	44301	7030	1.75165346154714	8	WT1+ iCAFs
S1_AGAAGTAGTCCAATCA	S1	14890	4293	2.31027535258563	2	ENG+ iCAFs
S1_AGAAGTAGTTCAAAGA	S1	17430	4926	7.11417096959266	3	ENG+ iCAFs
S1_AGACAAACAGCCGTCA	S1	21666	4941	2.81547124526909	6	LRRC15+ myCAFs
S1_AGACAAAGTGTCTTGA	S1	8380	2842	7.55369928400955	3	ENG+ iCAFs
S1_AGACAAAGTGTGAGCA	S1	12196	3745	2.48442112167924	6	LRRC15+ myCAFs
S1_AGACAAAGTTGAATCC	S1	17320	4178	3.25635103926097	2	ENG+ iCAFs
S1_AGACAAATCAAGTAAG	S1	15734	4042	2.24354900216093	3	ENG+ iCAFs
S1_AGACAAATCTAACGGT	S1	7902	2867	6.08706656542647	7	ENG+ myCAFs
S1_AGACACTAGGCAGGGA	S1	28828	5828	2.9762730678507	0	LRRC15+ myCAFs
S1_AGACACTAGGTTCATC	S1	9513	3003	9.53432145485126	2	ENG+ iCAFs
S1_AGACACTCAGCGATTT	S1	15546	4172	3.38350701144989	2	ENG+ iCAFs
S1_AGACACTGTCATACCA	S1	38926	6005	0.780969018136978	7	ENG+ myCAFs
S1_AGACACTGTGCGTCGT	S1	14285	3564	5.95729786489324	2	ENG+ iCAFs
S1_AGACACTTCAGCAATC	S1	25477	5196	2.61412254190054	1	WT1+ iCAFs
S1_AGACAGGAGAAGCTCG	S1	23176	5063	1.9287193648602	7	ENG+ myCAFs
S1_AGACAGGAGACTACCT	S1	11564	3297	1.55655482531996	2	ENG+ iCAFs
S1_AGACAGGAGCCAGTAG	S1	12620	3480	6.65610142630745	2	ENG+ iCAFs
S1_AGACAGGAGGCCATAG	S1	10999	3443	3.48213473952177	3	ENG+ iCAFs
S1_AGACAGGAGGTACTGG	S1	18227	4381	2.71575135787568	8	WT1+ iCAFs
S1_AGACAGGAGTAAGCAT	S1	15535	4071	3.08979723205665	4	ENG+ myCAFs
S1_AGACAGGCAAAGGGCT	S1	21757	4752	1.83389254033185	8	WT1+ iCAFs
S1_AGACAGGCAGGTTCGC	S1	13893	3477	5.94544014971568	2	ENG+ iCAFs
S1_AGACAGGCAGTCTGGC	S1	6351	2364	4.17257124862226	2	ENG+ iCAFs
S1_AGACAGGTCCTTCTGG	S1	22779	5176	5.44800035120067	0	LRRC15+ myCAFs
S1_AGACAGGTCTGTCCCA	S1	14399	4244	3.63219668032502	3	ENG+ iCAFs
S1_AGACCATAGACGCCCT	S1	10883	3759	1.8928604245153	3	ENG+ iCAFs
S1_AGACCATAGGTCCCGT	S1	16985	4596	1.5307624374448	3	ENG+ iCAFs
S1_AGACCATTCCTCATAT	S1	16703	4775	3.9573729270191	2	ENG+ iCAFs
S1_AGACCCGAGGAAGTAG	S1	20705	4693	4.62207196329389	7	ENG+ myCAFs
S1_AGACCCGAGTGGTGAC	S1	16180	4424	3.0655129789864	9	ENG+ iCAFs
S1_AGACTCAAGATTGACA	S1	15877	4743	4.59154752157209	3	ENG+ iCAFs
S1_AGACTCAAGTCATGAA	S1	14429	4467	4.10284843024465	3	ENG+ iCAFs
S1_AGACTCATCGGCTGAC	S1	7011	2482	9.22835544144915	3	ENG+ iCAFs
S1_AGAGAATAGGCCTAGA	S1	13768	4232	3.71150493898896	0	LRRC15+ myCAFs
S1_AGAGAATCAGCTACTA	S1	23009	5298	2.59029075579121	7	ENG+ myCAFs
S1_AGAGAATTCCAACTGA	S1	15732	4503	2.24383422323926	2	ENG+ iCAFs
S1_AGAGAATTCGCATTAG	S1	30759	5888	4.0573490685653	13	ifCAFs
S1_AGAGAATTCGTCGATA	S1	19006	4173	0.741870988109018	0	LRRC15+ myCAFs
S1_AGAGAGCCAAGCTCTA	S1	13439	3879	5.00037205149193	2	ENG+ iCAFs
S1_AGAGAGCTCCACTTTA	S1	18890	4473	2.05929062996294	6	LRRC15+ myCAFs
S1_AGAGAGCTCGTTCGCT	S1	17334	4330	3.09218876197069	7	ENG+ myCAFs
S1_AGAGAGCTCTTCTCAA	S1	7493	3137	6.11237154677699	3	ENG+ iCAFs
S1_AGAGCAGAGAGTATAC	S1	9319	2769	4.34595986693851	2	ENG+ iCAFs
S1_AGAGCAGAGTGATGGC	S1	9391	2899	5.02608880843361	9	ENG+ iCAFs
S1_AGAGCAGCATACTGTG	S1	24540	5875	3.59820700896495	7	ENG+ myCAFs
S1_AGAGCAGTCTAAGCCA	S1	27577	4764	8.26413315444029	5	WT1+ iCAFs
S1_AGAGCCCAGAGAGTTT	S1	15510	4040	3.61057382333978	2	ENG+ iCAFs
S1_AGAGCCCAGGGCGAAG	S1	12247	3999	3.07013962603086	0	LRRC15+ myCAFs
S1_AGAGCCCCACCAGCCA	S1	8041	2927	4.48949135679642	12	PI16+ CAFs
S1_AGAGCCCCATCGATGT	S1	21604	4629	3.23551194223292	4	ENG+ myCAFs
S1_AGAGCCCGTTAAAGTG	S1	6709	2633	4.36726784915785	3	ENG+ iCAFs
S1_AGAGCCCGTTGACGGA	S1	6891	2862	3.17805833696125	3	ENG+ iCAFs
S1_AGAGCCCTCTGCTTAT	S1	10844	3321	5.22869789745481	3	ENG+ iCAFs
S1_AGATAGACAAGCTCTA	S1	15575	4305	2.13162118780096	8	WT1+ iCAFs
S1_AGATAGATCATTGAGC	S1	19132	4217	3.17792180639766	9	ENG+ iCAFs
S1_AGATCCACACGACGTC	S1	5669	1947	5.87405186099841	3	ENG+ iCAFs
S1_AGATCCAGTTCATCGA	S1	35199	5887	1.02275632830478	5	WT1+ iCAFs
S1_AGATCGTAGAAATTCG	S1	9712	3127	2.99629324546952	9	ENG+ iCAFs
S1_AGATCGTAGACATCCT	S1	15388	4147	2.42396672731999	9	ENG+ iCAFs
S1_AGATCGTAGCCTCAGC	S1	15159	4046	4.27468830397783	9	ENG+ iCAFs
S1_AGATCGTCAGTAGAGC	S1	16282	4171	3.29812062400197	1	WT1+ iCAFs
S1_AGATCGTTCGCAGATT	S1	43653	7230	1.19579410349804	7	ENG+ myCAFs
S1_AGATCGTTCTTCCAGC	S1	12990	4461	0.823710546574288	7	ENG+ myCAFs
S1_AGATGAAAGTTGCCTA	S1	4007	1994	3.49388570002496	3	ENG+ iCAFs
S1_AGATGAAGTGGTACAG	S1	27754	5676	1.37998126396195	8	WT1+ iCAFs
S1_AGATGAATCCACACAA	S1	19980	4787	1.94694694694695	2	ENG+ iCAFs
S1_AGATGCTCACATTACG	S1	12462	3651	5.18375862622372	2	ENG+ iCAFs
S1_AGATGCTGTATGGTAA	S1	4822	1699	9.87142264620489	6	LRRC15+ myCAFs
S1_AGATGCTGTCCAGCGT	S1	10483	3426	1.70752647142993	9	ENG+ iCAFs
S1_AGCATCAAGTTTGAGA	S1	39683	6341	2.98616536048182	0	LRRC15+ myCAFs
S1_AGCATCACACAAGGTG	S1	26285	5813	3.11584553928096	2	ENG+ iCAFs
S1_AGCATCAGTCATCTAG	S1	13644	4043	4.69803576663735	3	ENG+ iCAFs
S1_AGCATCAGTTCTCTCG	S1	16710	4715	3.72232196289647	9	ENG+ iCAFs
S1_AGCATCATCAACCCGG	S1	20085	5633	2.58401792382375	7	ENG+ myCAFs
S1_AGCATCATCATTTGTC	S1	6235	2700	2.43785084202085	3	ENG+ iCAFs
S1_AGCATCATCCACCCTA	S1	15821	4229	2.09847670817268	9	ENG+ iCAFs
S1_AGCCAATAGTACTGGG	S1	16084	3900	2.6610295946282	2	ENG+ iCAFs
S1_AGCCAATCAGCTCATA	S1	7795	2058	2.32200128287364	6	LRRC15+ myCAFs
S1_AGCCAATCAGGCTATT	S1	14041	3812	3.76041592479168	2	ENG+ iCAFs
S1_AGCCAATCATTGACAC	S1	12548	3465	2.80522792476889	2	ENG+ iCAFs
S1_AGCCACGAGTTGGAAT	S1	11560	3565	7.14532871972318	7	ENG+ myCAFs
S1_AGCCACGCACCCTCTA	S1	9853	2894	4.46564498122399	9	ENG+ iCAFs
S1_AGCCACGGTACCTAGT	S1	26901	6048	3.75822460131594	9	ENG+ iCAFs
S1_AGCCACGGTTATGTGC	S1	21098	5450	3.66859417954308	4	ENG+ myCAFs
S1_AGCCACGTCACCACAA	S1	16646	4349	2.67331491048901	0	LRRC15+ myCAFs
S1_AGCCACGTCCGAGAAG	S1	23355	5305	0.997645043887818	6	LRRC15+ myCAFs
S1_AGCCACGTCGGCCTTT	S1	17207	4133	3.04527227291219	7	ENG+ myCAFs
S1_AGCCAGCAGACGCAGT	S1	34303	6191	2.16307611579162	8	WT1+ iCAFs
S1_AGCCAGCAGGTAAAGG	S1	7779	3066	2.39105283455457	7	ENG+ myCAFs
S1_AGCCAGCGTACTCGAT	S1	22083	4776	2.5947561472626	9	ENG+ iCAFs
S1_AGCCAGCGTAGTCTGT	S1	8285	3007	5.43150271575136	3	ENG+ iCAFs
S1_AGCCAGCGTCGTCATA	S1	13414	3678	4.51021321007902	2	ENG+ iCAFs
S1_AGCCAGCTCTATCCAT	S1	14515	4271	2.376851532897	4	ENG+ myCAFs
S1_AGCGATTGTCATGGCC	S1	20350	4997	2.33415233415233	5	WT1+ iCAFs
S1_AGCGATTTCCATTGGA	S1	13544	3837	4.59982279976373	8	WT1+ iCAFs
S1_AGCGATTTCCCTCAAC	S1	10924	3361	4.25668253387038	3	ENG+ iCAFs
S1_AGCGCCAAGTTGAAAC	S1	15204	3763	5.03814785582741	9	ENG+ iCAFs
S1_AGCGCCAGTACCTGTA	S1	24050	5322	3.995841995842	6	LRRC15+ myCAFs
S1_AGCGCCAGTAGTGGCA	S1	15750	3990	4.22222222222222	7	ENG+ myCAFs
S1_AGCGCTGCAACCAACT	S1	22466	5023	3.66331345143773	4	ENG+ myCAFs
S1_AGCGCTGGTCTCCCTA	S1	14775	3892	5.31302876480541	6	LRRC15+ myCAFs
S1_AGCGTATGTCGCTGCA	S1	6033	2442	5.02237692690204	7	ENG+ myCAFs
S1_AGCGTATGTCGGTGTC	S1	14381	3957	1.7314512203602	0	LRRC15+ myCAFs
S1_AGCGTCGCAGGAAGTC	S1	4706	1703	4.54738631534212	2	ENG+ iCAFs
S1_AGCGTCGGTCTTCAAG	S1	3421	1500	2.98158433206665	3	ENG+ iCAFs
S1_AGCGTCGTCAGCGGAA	S1	2515	1176	6.91848906560636	2	ENG+ iCAFs
S1_AGCGTCGTCCGACATA	S1	5168	1841	2.1671826625387	9	ENG+ iCAFs
S1_AGCTACACAGTCCCGA	S1	18038	4432	2.06231289499945	0	LRRC15+ myCAFs
S1_AGCTACACATTCAGGT	S1	12544	3631	2.98150510204082	9	ENG+ iCAFs
S1_AGCTACAGTATGTCCA	S1	4982	2093	4.71698113207547	3	ENG+ iCAFs
S1_AGCTACATCACCTCGT	S1	16995	4667	2.57134451309209	2	ENG+ iCAFs
S1_AGCTACATCGATTCCC	S1	18274	4337	2.94407354711612	2	ENG+ iCAFs
S1_AGCTCAAAGATGTTCC	S1	29347	5595	2.00361195352165	6	LRRC15+ myCAFs
S1_AGCTCAAAGGAGGCAG	S1	15692	4759	5.83736936018353	3	ENG+ iCAFs
S1_AGCTCAATCGTAGTCA	S1	16927	4936	2.98930702428073	7	ENG+ myCAFs
S1_AGCTCAATCGTCCTCA	S1	8126	2499	3.15038149150874	7	ENG+ myCAFs
S1_AGCTTCCCACTTGGGC	S1	6951	3213	3.17939864767659	3	ENG+ iCAFs
S1_AGCTTCCTCGGTCAGC	S1	14013	4104	1.4771997430957	7	ENG+ myCAFs
S1_AGCTTCCTCTTGTGCC	S1	10497	3397	4.06782890349624	3	ENG+ iCAFs
S1_AGGAAATAGATACGAT	S1	39172	6118	0.663739405697948	5	WT1+ iCAFs
S1_AGGAAATCAAATGCGG	S1	13497	4206	3.77861747054901	7	ENG+ myCAFs
S1_AGGAAATCAAGAGTTA	S1	6770	3055	6.61742983751846	3	ENG+ iCAFs
S1_AGGAAATGTCCGTTTC	S1	17420	4278	1.50401836969001	3	ENG+ iCAFs
S1_AGGAAATGTTCAAGGG	S1	9161	3029	5.75264709092894	3	ENG+ iCAFs
S1_AGGAAATTCGGCGATC	S1	7579	2726	1.88679245283019	2	ENG+ iCAFs
S1_AGGAATAAGAGTACCG	S1	18153	4444	1.55346223764667	7	ENG+ myCAFs
S1_AGGAATAAGTTCCGGC	S1	28381	5940	2.51929107501497	9	ENG+ iCAFs
S1_AGGAATACAATACGAA	S1	18438	4851	1.55656795747912	0	LRRC15+ myCAFs
S1_AGGAATACAATGTTGC	S1	12642	4101	5.01502926752096	3	ENG+ iCAFs
S1_AGGAATACAGGTAGTG	S1	7050	2538	2.78014184397163	3	ENG+ iCAFs
S1_AGGACGAAGAAACCCG	S1	17618	4553	3.63264842774435	2	ENG+ iCAFs
S1_AGGACGAAGAACGTGC	S1	13924	4179	3.22464808962942	4	ENG+ myCAFs
S1_AGGACGACAATCACGT	S1	9929	3104	2.57830597240407	7	ENG+ myCAFs
S1_AGGACGAGTGGATGAC	S1	14401	4276	4.0136101659607	9	ENG+ iCAFs
S1_AGGACGATCATTGCCC	S1	15435	4333	3.43375445416262	3	ENG+ iCAFs
S1_AGGACGATCGGTTAGT	S1	11572	3511	2.27272727272727	0	LRRC15+ myCAFs
S1_AGGACGATCGTAGGAG	S1	17472	4171	3.2051282051282	9	ENG+ iCAFs
S1_AGGACTTCATTGTGCA	S1	8267	2910	4.80222571670497	4	ENG+ myCAFs
S1_AGGACTTTCGGCATAT	S1	27463	5422	1.76601245311874	14	WT1+ CAFs
S1_AGGAGGTAGCCTCACG	S1	22339	5116	0.962442365369981	6	LRRC15+ myCAFs
S1_AGGAGGTCACGTCGTG	S1	7190	2325	8.4144645340751	2	ENG+ iCAFs
S1_AGGAGGTGTACGATTC	S1	6763	2209	3.23820789590418	3	ENG+ iCAFs
S1_AGGATAACAGGCGATA	S1	13082	3718	3.49334964072772	3	ENG+ iCAFs
S1_AGGATAATCCAGCAAT	S1	15318	4309	2.47421334377856	0	LRRC15+ myCAFs
S1_AGGATAATCTCGCGTT	S1	25642	5781	3.24467670228531	7	ENG+ myCAFs
S1_AGGATCTAGTCTCCTC	S1	23485	5590	1.47328081754311	0	LRRC15+ myCAFs
S1_AGGATCTCACACGGAA	S1	16155	4251	3.5902197462086	2	ENG+ iCAFs
S1_AGGATCTCAGGGATAC	S1	22395	4745	1.73252958249609	0	LRRC15+ myCAFs
S1_AGGCATTCATAGGTTC	S1	22621	4926	1.24662923831838	5	WT1+ iCAFs
S1_AGGCATTGTCACTCTC	S1	10295	3273	3.94366197183099	3	ENG+ iCAFs
S1_AGGCATTTCGGATACT	S1	14008	3852	2.66276413478013	7	ENG+ myCAFs
S1_AGGCATTTCTGGACCG	S1	15156	4136	3.56954341514912	6	LRRC15+ myCAFs
S1_AGGCCACAGACCACGA	S1	11257	3718	1.87438926889935	3	ENG+ iCAFs
S1_AGGCCACAGTTGTAGA	S1	13899	3493	2.00733865745737	2	ENG+ iCAFs
S1_AGGCCACGTCTGTGTA	S1	11231	3485	4.67456148161339	2	ENG+ iCAFs
S1_AGGCCACGTTGCCGCA	S1	40923	6697	3.6483151284119	6	LRRC15+ myCAFs
S1_AGGCCACGTTGGATCT	S1	8695	3033	1.63312248418631	13	ifCAFs
S1_AGGCCACTCGTGCATA	S1	21259	4719	1.12893362811045	0	LRRC15+ myCAFs
S1_AGGCTGCAGGCTTAAA	S1	21611	5351	3.37328212484383	2	ENG+ iCAFs
S1_AGGCTGCAGTGCTCGC	S1	5683	2213	3.94158015132852	3	ENG+ iCAFs
S1_AGGCTGCCACAGTCAT	S1	13914	4318	2.30702889176369	7	ENG+ myCAFs
S1_AGGCTGCCATGACTGT	S1	23207	5257	2.61989916835438	6	LRRC15+ myCAFs
S1_AGGCTGCGTCACTCAA	S1	16282	4353	1.5600049134013	7	ENG+ myCAFs
S1_AGGCTGCTCAGTCCGG	S1	23465	5027	2.12230982314085	7	ENG+ myCAFs
S1_AGGCTGCTCGGTTGTA	S1	12453	3608	4.07933831205332	9	ENG+ iCAFs
S1_AGGCTGCTCGTTCTCG	S1	8947	2857	2.06773220073768	3	ENG+ iCAFs
S1_AGGGAGTAGCTAGCCC	S1	17670	4611	6.29881154499151	2	ENG+ iCAFs
S1_AGGGAGTCAGGTTCCG	S1	37139	5545	1.65055601927893	1	WT1+ iCAFs
S1_AGGGAGTGTTGCGGCT	S1	8020	2219	4.66334164588529	2	ENG+ iCAFs
S1_AGGGAGTGTTGTGGCC	S1	9725	3322	5.83033419023136	3	ENG+ iCAFs
S1_AGGGAGTTCCTTTGAT	S1	6356	2170	7.67778477029578	6	LRRC15+ myCAFs
S1_AGGGAGTTCTCGTGGG	S1	5049	2133	5.46642899584076	3	ENG+ iCAFs
S1_AGGGCCTAGGAGAGGC	S1	12384	3708	5.30523255813953	2	ENG+ iCAFs
S1_AGGGCCTCACCACATA	S1	20591	4714	3.67636345976397	2	ENG+ iCAFs
S1_AGGGCCTCACCTCAGG	S1	27654	5870	2.7120850509872	6	LRRC15+ myCAFs
S1_AGGGCCTGTCTGATAC	S1	21883	4700	1.38006671845725	0	LRRC15+ myCAFs
S1_AGGGCCTGTTCCACAA	S1	9188	3525	2.1332172398781	7	ENG+ myCAFs
S1_AGGGCCTGTTTGGAAA	S1	13560	3825	3.84955752212389	7	ENG+ myCAFs
S1_AGGGCCTTCGCGTGAC	S1	17624	4502	1.70222423967317	2	ENG+ iCAFs
S1_AGGGCTCGTGTCATTG	S1	11229	3276	4.80897675661234	2	ENG+ iCAFs
S1_AGGGTCCAGTTAACGA	S1	31493	5859	3.16895818118312	8	WT1+ iCAFs
S1_AGGGTGAAGAAGGTAG	S1	9706	3370	1.50422419122192	2	ENG+ iCAFs
S1_AGGGTGACATACAGAA	S1	10884	3348	4.23557515619258	3	ENG+ iCAFs
S1_AGGGTGAGTCCACTCT	S1	10125	3081	3.88148148148148	3	ENG+ iCAFs
S1_AGGGTGATCAGAGCGA	S1	11184	3083	2.81652360515021	3	ENG+ iCAFs
S1_AGGGTGATCGAATCCA	S1	6284	2411	3.88287714831318	3	ENG+ iCAFs
S1_AGGGTGATCGGTCACG	S1	12891	3776	2.27290357613839	6	LRRC15+ myCAFs
S1_AGGGTTTCACCTCTGT	S1	20059	4751	3.68413181115709	6	LRRC15+ myCAFs
S1_AGGGTTTCACGTGTGC	S1	6910	2365	2.40231548480463	3	ENG+ iCAFs
S1_AGGGTTTGTACGAAAT	S1	19183	5192	2.46051191158839	3	ENG+ iCAFs
S1_AGGGTTTGTCTATGAC	S1	23003	5135	1.46502630091727	8	WT1+ iCAFs
S1_AGGGTTTTCCATAGAC	S1	15044	4296	1.55543738367455	6	LRRC15+ myCAFs
S1_AGGTAGGCACAAATGA	S1	23302	4947	5.43301004205648	6	LRRC15+ myCAFs
S1_AGGTCATGTGGCTTAT	S1	27632	5561	2.22568037058483	7	ENG+ myCAFs
S1_AGGTCATTCCCAGTGG	S1	15055	4014	4.17137163732979	2	ENG+ iCAFs
S1_AGGTCTAAGGAATCGC	S1	17515	4461	1.14187838995147	0	LRRC15+ myCAFs
S1_AGGTCTAAGGGCCCTT	S1	14269	3728	4.98282991099587	0	LRRC15+ myCAFs
S1_AGGTCTAAGGGCTGAT	S1	7842	3023	4.00408059168579	7	ENG+ myCAFs
S1_AGGTCTAAGTCAGGGT	S1	10242	3402	4.97949619214997	6	LRRC15+ myCAFs
S1_AGGTCTACAGCGACAA	S1	24847	5372	2.66833018070592	0	LRRC15+ myCAFs
S1_AGGTCTACAGTTTCGA	S1	13175	4285	2.69449715370019	3	ENG+ iCAFs
S1_AGGTCTACATCCCACT	S1	33220	6411	1.64659843467791	4	ENG+ myCAFs
S1_AGGTGTTAGGACAAGA	S1	26327	5493	2.01314240133703	1	WT1+ iCAFs
S1_AGGTGTTAGGCGAACT	S1	22092	4787	1.75176534492124	14	WT1+ CAFs
S1_AGGTGTTAGTTCCATG	S1	4753	2088	2.60887860298759	3	ENG+ iCAFs
S1_AGGTGTTGTAGGACCA	S1	6489	2200	4.45369086145785	2	ENG+ iCAFs
S1_AGGTGTTGTGCCTGCA	S1	16785	4338	3.50312779267203	6	LRRC15+ myCAFs
S1_AGGTGTTTCGAGAGCA	S1	6225	2678	3.37349397590361	3	ENG+ iCAFs
S1_AGGTTACAGAAGGCTC	S1	6416	3075	0.981920199501247	3	ENG+ iCAFs
S1_AGGTTACAGACGACGT	S1	46930	6473	3.56062220328148	5	WT1+ iCAFs
S1_AGGTTACAGAGAGGTA	S1	28672	5532	2.0263671875	1	WT1+ iCAFs
S1_AGGTTACGTGCTGTCG	S1	19991	4893	3.40653293982292	2	ENG+ iCAFs
S1_AGGTTACTCTTGGTGA	S1	16458	4246	3.57880665937538	6	LRRC15+ myCAFs
S1_AGGTTGTAGTGGAAGA	S1	10149	2967	5.23204256577003	2	ENG+ iCAFs
S1_AGGTTGTAGTTACGAA	S1	19255	4637	3.96260711503506	0	LRRC15+ myCAFs
S1_AGGTTGTCAAGAAACT	S1	13307	4085	4.34357856767115	3	ENG+ iCAFs
S1_AGGTTGTGTAGACAGC	S1	12369	3806	2.28797800953998	9	ENG+ iCAFs
S1_AGGTTGTTCAAGAGTA	S1	7264	2970	5.50660792951542	3	ENG+ iCAFs
S1_AGGTTGTTCCTCACCA	S1	15327	4037	4.31265087753637	2	ENG+ iCAFs
S1_AGTAACCAGCTGGCCT	S1	19819	4620	2.08385892325546	1	WT1+ iCAFs
S1_AGTAACCTCATAGCAC	S1	8066	3162	2.3679642945698	7	ENG+ myCAFs
S1_AGTACCAAGCCAAGTG	S1	7144	3282	2.8555431131019	3	ENG+ iCAFs
S1_AGTACCAAGGGTAATT	S1	4785	1517	5.57993730407524	8	WT1+ iCAFs
S1_AGTACCAAGGTCCAGA	S1	8641	2715	1.78220113412799	2	ENG+ iCAFs
S1_AGTACCAAGTCACAGG	S1	29931	5848	2.22177675319902	1	WT1+ iCAFs
S1_AGTACCAAGTTGCCCG	S1	13737	3918	3.62524568683119	3	ENG+ iCAFs
S1_AGTACCACAATTCTTC	S1	16532	4568	2.29857246552141	4	ENG+ myCAFs
S1_AGTACCACACACTTAG	S1	33249	6039	1.7383981473127	7	ENG+ myCAFs
S1_AGTACCAGTGTCTCCT	S1	21394	5362	4.46386837431055	3	ENG+ iCAFs
S1_AGTACCATCACCTCGT	S1	9937	3248	9.28851766126598	4	ENG+ myCAFs
S1_AGTACCATCTCATTTG	S1	22338	5174	3.56343450622258	3	ENG+ iCAFs
S1_AGTACTGTCGGTGCAC	S1	28656	5352	1.8355667225014	5	WT1+ iCAFs
S1_AGTAGCTAGCGGTAGT	S1	10901	3244	5.77011283368498	3	ENG+ iCAFs
S1_AGTAGCTCAGACTCTA	S1	14702	3809	4.00625765202013	9	ENG+ iCAFs
S1_AGTAGCTGTCGCGTTG	S1	5613	1859	5.5763406378051	3	ENG+ iCAFs
S1_AGTAGCTGTGATACCT	S1	15789	4383	3.40110203306099	9	ENG+ iCAFs
S1_AGTAGCTTCTGAGATC	S1	23655	5134	2.84083703233989	1	WT1+ iCAFs
S1_AGTAGTCAGGGATCGT	S1	15499	4213	3.49054777727595	2	ENG+ iCAFs
S1_AGTAGTCAGGGTTTCT	S1	14390	4362	4.39888811674774	2	ENG+ iCAFs
S1_AGTAGTCAGTAGTCAA	S1	10942	3369	4.1674282580881	2	ENG+ iCAFs
S1_AGTAGTCCAGTATACC	S1	22634	5288	2.38579128744367	2	ENG+ iCAFs
S1_AGTAGTCGTCTCTCTG	S1	13366	3792	3.50890318719138	0	LRRC15+ myCAFs
S1_AGTAGTCTCAACTGGT	S1	6850	2566	3.2992700729927	3	ENG+ iCAFs
S1_AGTCAACGTCCAGTTA	S1	5787	2178	5.59875583203732	7	ENG+ myCAFs
S1_AGTCAACGTTGTTTGG	S1	13010	3695	3.09761721752498	8	WT1+ iCAFs
S1_AGTCAACTCCCACAGG	S1	31725	5937	1.29550827423168	5	WT1+ iCAFs
S1_AGTCACAAGGTAATCA	S1	22773	5186	6.22667193606464	0	LRRC15+ myCAFs
S1_AGTCACAGTACACGTT	S1	29015	4632	1.29588144063415	5	WT1+ iCAFs
S1_AGTCACAGTATCAAGA	S1	10053	3195	3.26270764945787	7	ENG+ myCAFs
S1_AGTCACAGTCGTTATG	S1	30196	5968	4.29195919989403	9	ENG+ iCAFs
S1_AGTCATGAGGATATAC	S1	22370	5185	1.28743853375056	7	ENG+ myCAFs
S1_AGTCATGAGGGCAATC	S1	10060	3107	1.3220675944334	4	ENG+ myCAFs
S1_AGTCATGAGGTTCACT	S1	8706	2778	1.42430507695842	7	ENG+ myCAFs
S1_AGTCATGCATTCCTAT	S1	6189	2281	5.18662142510906	3	ENG+ iCAFs
S1_AGTCATGGTAGAGATT	S1	12773	3492	4.18069365066938	2	ENG+ iCAFs
S1_AGTCATGTCACAATGC	S1	5572	2554	1.57932519741565	7	ENG+ myCAFs
S1_AGTCTCCAGATGACAT	S1	19351	4736	4.94031316211048	4	ENG+ myCAFs
S1_AGTCTCCAGCGGACAT	S1	27447	6359	2.63416766859766	3	ENG+ iCAFs
S1_AGTCTCCAGTTCTACG	S1	20869	4978	1.31774402223394	2	ENG+ iCAFs
S1_AGTCTCCCACCGTGCA	S1	10824	3580	5.48780487804878	3	ENG+ iCAFs
S1_AGTCTCCCAGAGTCTT	S1	4041	1665	9.3046275674338	9	ENG+ iCAFs
S1_AGTCTCCTCATGGCCG	S1	9549	3341	1.92690334066394	7	ENG+ myCAFs
S1_AGTCTCCTCCACACAA	S1	17664	5210	3.11933876811594	3	ENG+ iCAFs
S1_AGTGACTAGATAACGT	S1	13715	4134	2.65402843601896	3	ENG+ iCAFs
S1_AGTGACTAGTTTGTCG	S1	19160	4949	2.38517745302714	9	ENG+ iCAFs
S1_AGTGACTTCCTTTAGT	S1	12496	3992	4.35339308578745	1	WT1+ iCAFs
S1_AGTGATCAGGTAAACT	S1	12306	3306	2.35657402892898	4	ENG+ myCAFs
S1_AGTGATCAGGTACAAT	S1	9473	3486	2.76575530454977	3	ENG+ iCAFs
S1_AGTGATCAGTTGCCTA	S1	31150	5711	1.39646869983949	8	WT1+ iCAFs
S1_AGTGATCGTCTCACAA	S1	9323	3116	4.06521505953019	3	ENG+ iCAFs
S1_AGTGATCGTGATACTC	S1	23167	5455	1.51508611386887	7	ENG+ myCAFs
S1_AGTGATCTCCCTATTA	S1	12543	3624	3.02957825081719	9	ENG+ iCAFs
S1_AGTGATCTCTATGTGG	S1	20437	5252	2.07956157948818	7	ENG+ myCAFs
S1_AGTGCCGAGAGCAGAA	S1	11568	3576	9.94121715076072	3	ENG+ iCAFs
S1_AGTGCCGAGCACCGAA	S1	21240	5028	3.70056497175141	2	ENG+ iCAFs
S1_AGTGCCGCACTACGGC	S1	13136	4088	3.84439707673569	3	ENG+ iCAFs
S1_AGTGCCGCAGAGGACT	S1	12643	3410	1.40789369611643	0	LRRC15+ myCAFs
S1_AGTGCCGGTTCCGGTG	S1	6225	2194	9.07630522088353	2	ENG+ iCAFs
S1_AGTGCCGTCAACTTTC	S1	29998	5830	3.3402226815121	3	ENG+ iCAFs
S1_AGTGCCGTCAGAATAG	S1	16275	4390	3.37327188940092	4	ENG+ myCAFs
S1_AGTGTTGAGGTTCTAC	S1	16602	4154	3.75858330321648	6	LRRC15+ myCAFs
S1_AGTGTTGAGTGCAGGT	S1	12189	3906	2.57609319878579	3	ENG+ iCAFs
S1_AGTGTTGCAGCCCACA	S1	22424	5144	4.29004637887977	7	ENG+ myCAFs
S1_AGTGTTGGTAGACGGT	S1	27820	5469	0.661394680086269	5	WT1+ iCAFs
S1_AGTGTTGTCAATCCAG	S1	18374	4832	4.37030586698596	3	ENG+ iCAFs
S1_AGTTAGCAGATGGTCG	S1	31895	5739	0.61765166954068	0	LRRC15+ myCAFs
S1_AGTTAGCAGCCGAATG	S1	8956	2790	3.03707012058955	2	ENG+ iCAFs
S1_AGTTAGCCACTGGAAG	S1	36401	5852	1.14832010109612	5	WT1+ iCAFs
S1_AGTTAGCGTGAACTAA	S1	12861	3396	1.36070290024104	2	ENG+ iCAFs
S1_AGTTAGCGTGACCGTC	S1	10930	3521	2.71729185727356	4	ENG+ myCAFs
S1_AGTTCCCCACAGAAGC	S1	38006	6078	0.384149871072988	0	LRRC15+ myCAFs
S1_AGTTCCCGTGACAACG	S1	6531	2569	3.87383249119584	12	PI16+ CAFs
S1_AGTTCCCTCGAACGCC	S1	2851	1517	1.22763942476324	3	ENG+ iCAFs
S1_AGTTCCCTCGATGGAG	S1	14948	4090	3.63259298902863	3	ENG+ iCAFs
S1_AGTTCCCTCGTCCTCA	S1	11314	3282	2.58087325437511	9	ENG+ iCAFs
S1_AGTTCGAAGTCGAAAT	S1	16579	4291	1.65269316605344	8	WT1+ iCAFs
S1_AGTTCGACAAATCCCA	S1	20755	5050	1.88388340158998	1	WT1+ iCAFs
S1_AGTTCGACAATACGAA	S1	12633	3924	2.92883717248476	3	ENG+ iCAFs
S1_AGTTCGACAGCTGTTA	S1	31299	6324	3.85315824786734	2	ENG+ iCAFs
S1_AGTTCGAGTATGCGGA	S1	25324	5145	2.10867161585847	7	ENG+ myCAFs
S1_AGTTCGATCCCTCTAG	S1	16066	4222	3.40470558944355	2	ENG+ iCAFs
S1_AGTTCGATCGCAATGT	S1	13800	3962	4.2536231884058	3	ENG+ iCAFs
S1_ATACCGACAGTAGTTC	S1	24002	5144	3.1455712023998	2	ENG+ iCAFs
S1_ATACCGAGTAGAATGT	S1	4139	2103	9.27760328581783	7	ENG+ myCAFs
S1_ATACCGATCACCTCTG	S1	31950	6189	0.450704225352113	0	LRRC15+ myCAFs
S1_ATACCGATCGTAACAC	S1	16889	4280	3.18550535851738	4	ENG+ myCAFs
S1_ATACCGATCTCGTTTA	S1	12365	3652	3.67165386170643	3	ENG+ iCAFs
S1_ATACCGATCTGGCCGA	S1	13719	3565	5.53976237335083	2	ENG+ iCAFs
S1_ATACCTTAGACTTAAG	S1	34996	6321	2.38598696993942	14	WT1+ CAFs
S1_ATACCTTAGGGCGAAG	S1	15714	3955	2.4245895379916	2	ENG+ iCAFs
S1_ATACCTTCACCAGACC	S1	37331	5951	1.33401194717527	5	WT1+ iCAFs
S1_ATACCTTCATTGGGAG	S1	18479	4770	5.48189837112398	3	ENG+ iCAFs
S1_ATACCTTGTCGAGTTT	S1	15223	4076	5.15010181961506	2	ENG+ iCAFs
S1_ATACCTTTCCATTGGA	S1	17686	4737	2.65746918466584	2	ENG+ iCAFs
S1_ATACCTTTCCGAGAAG	S1	11217	3429	7.56886868146563	2	ENG+ iCAFs
S1_ATACTTCAGCATCGAG	S1	6304	2607	2.9505076142132	7	ENG+ myCAFs
S1_ATACTTCCACTAGTAC	S1	12914	3953	3.64720458417222	4	ENG+ myCAFs
S1_ATACTTCCACTCCCTA	S1	2804	1174	7.16833095577746	7	ENG+ myCAFs
S1_ATACTTCGTCAAGGCA	S1	18625	4660	3.2	6	LRRC15+ myCAFs
S1_ATAGACCAGGTAAGGA	S1	14991	4379	1.97451804415983	6	LRRC15+ myCAFs
S1_ATAGACCCACCGAATT	S1	13258	3927	2.67008598581988	3	ENG+ iCAFs
S1_ATAGACCCACTACAGT	S1	8912	3532	3.29892280071813	3	ENG+ iCAFs
S1_ATAGACCGTCCGACGT	S1	9639	3232	4.33654943458865	0	LRRC15+ myCAFs
S1_ATAGACCTCAAGCTTG	S1	10541	3482	4.91414476804857	3	ENG+ iCAFs
S1_ATAGACCTCATTTGGG	S1	13615	4069	2.48990084465663	2	ENG+ iCAFs
S1_ATAGAGAAGAGTGACC	S1	51522	6958	0.673498699584643	11	CAP-like CAFs
S1_ATAGAGAAGCGTGTCC	S1	14178	3871	3.64649456905064	6	LRRC15+ myCAFs
S1_ATAGAGACAAGGCAAC	S1	40686	6459	2.04984515558177	5	WT1+ iCAFs
S1_ATAGAGACACAGAAGC	S1	14239	4505	3.68705667532832	0	LRRC15+ myCAFs
S1_ATAGAGACAGCACCCA	S1	13389	4242	2.01658077526328	7	ENG+ myCAFs
S1_ATAGAGAGTTTGTTGG	S1	13605	4294	2.3888276368982	9	ENG+ iCAFs
S1_ATAGGCTCAATGAACA	S1	13098	3646	3.88608947930982	4	ENG+ myCAFs
S1_ATAGGCTGTATCGTGT	S1	16676	4391	2.69249220436556	9	ENG+ iCAFs
S1_ATAGGCTGTCAACACT	S1	13713	3755	2.8148472252607	4	ENG+ myCAFs
S1_ATAGGCTGTCGGTAAG	S1	8083	2795	4.82494123469009	3	ENG+ iCAFs
S1_ATAGGCTGTTCTTAGG	S1	20915	4962	4.40353813052833	7	ENG+ myCAFs
S1_ATATCCTAGTATGCAA	S1	14548	3958	5.18971679956008	2	ENG+ iCAFs
S1_ATATCCTCACCACTGG	S1	23355	5006	1.26739456219225	0	LRRC15+ myCAFs
S1_ATATCCTTCCCTTGGT	S1	18073	4627	3.63525701322415	2	ENG+ iCAFs
S1_ATATCCTTCCGATCTC	S1	15548	4357	3.26086956521739	0	LRRC15+ myCAFs
S1_ATCACAGTCCGTATAG	S1	9739	3533	2.32056679330527	3	ENG+ iCAFs
S1_ATCACAGTCTTGGGCG	S1	12121	3608	5.46159557792261	9	ENG+ iCAFs
S1_ATCACGAAGACATGCG	S1	38620	5896	1.42672190574832	1	WT1+ iCAFs
S1_ATCACGAGTACGGGAT	S1	10977	3610	2.10440010931949	7	ENG+ myCAFs
S1_ATCACGAGTCCAGCGT	S1	20285	4730	6.16218880946512	6	LRRC15+ myCAFs
S1_ATCACGAGTGCCTTCT	S1	22818	5283	3.55421158734333	9	ENG+ iCAFs
S1_ATCACGATCATCACCC	S1	18906	4718	3.27409288056702	9	ENG+ iCAFs
S1_ATCACGATCTTACGTT	S1	28767	5199	0.170334063336462	1	WT1+ iCAFs
S1_ATCACTTAGTAAGGGA	S1	9028	2908	3.58883473637572	9	ENG+ iCAFs
S1_ATCACTTGTAGCGTTT	S1	22949	5233	3.52085058172469	6	LRRC15+ myCAFs
S1_ATCAGGTAGTGAGTTA	S1	44121	6769	1.38482808639877	7	ENG+ myCAFs
S1_ATCAGGTTCCCTCATG	S1	15696	3951	1.70107033639144	0	LRRC15+ myCAFs
S1_ATCAGGTTCGTCAACA	S1	16374	4233	4.69647001343593	2	ENG+ iCAFs
S1_ATCATTCAGAATTGCA	S1	23165	5425	1.86919922296568	4	ENG+ myCAFs
S1_ATCATTCAGCCATTTG	S1	23648	5345	2.22428958051421	7	ENG+ myCAFs
S1_ATCATTCGTCCTATAG	S1	13969	3894	1.38878946238099	2	ENG+ iCAFs
S1_ATCATTCGTCGAGCAA	S1	10185	3207	6.2739322533137	3	ENG+ iCAFs
S1_ATCCACCAGACCAGCA	S1	13539	3918	2.43740305783293	2	ENG+ iCAFs
S1_ATCCACCAGCACCAGA	S1	19726	5549	1.64250228125317	6	LRRC15+ myCAFs
S1_ATCCACCAGCACTAAA	S1	9401	3190	7.93532602914583	1	WT1+ iCAFs
S1_ATCCACCGTCAAATCC	S1	31028	5687	3.52262472605389	2	ENG+ iCAFs
S1_ATCCACCGTCGTACAT	S1	6355	2394	9.88198269079465	3	ENG+ iCAFs
S1_ATCCACCTCCGAGGCT	S1	36153	6447	0.88789312090283	0	LRRC15+ myCAFs
S1_ATCCATTAGATGCGAC	S1	16226	4615	4.36953038333539	9	ENG+ iCAFs
S1_ATCCATTAGTTGCGAG	S1	24665	5349	1.26089600648692	0	LRRC15+ myCAFs
S1_ATCCATTGTGCATACT	S1	6016	2712	8.27792553191489	3	ENG+ iCAFs
S1_ATCCATTGTTACCTGA	S1	15075	4119	2.46102819237148	4	ENG+ myCAFs
S1_ATCCATTGTTGCATTG	S1	15797	4687	1.74716718364246	7	ENG+ myCAFs
S1_ATCCATTTCAAGAAAC	S1	5173	2349	6.1859655905664	7	ENG+ myCAFs
S1_ATCCCTGAGCTGGCCT	S1	22786	5306	2.6726937593259	0	LRRC15+ myCAFs
S1_ATCCCTGCAAGGTTGG	S1	22802	5152	4.78028243136567	9	ENG+ iCAFs
S1_ATCCCTGCACAAGTTC	S1	16115	4053	1.87403040645361	2	ENG+ iCAFs
S1_ATCCCTGCACCGTGCA	S1	11296	3159	3.66501416430595	9	ENG+ iCAFs
S1_ATCCCTGGTGCCTAAT	S1	23937	5060	3.99799473618248	4	ENG+ myCAFs
S1_ATCCCTGGTTGGACTT	S1	9331	3245	5.26202979316258	3	ENG+ iCAFs
S1_ATCCCTGTCCCAACTC	S1	14209	4354	7.8049123794778	7	ENG+ myCAFs
S1_ATCCGTCAGCGATGAC	S1	29273	5954	1.54066887575582	6	LRRC15+ myCAFs
S1_ATCCGTCAGGTAAGAG	S1	32806	5836	1.41132719624459	1	WT1+ iCAFs
S1_ATCCGTCCAAAGACTA	S1	11511	3629	4.06567630961689	0	LRRC15+ myCAFs
S1_ATCCGTCCACATGAAA	S1	24606	5521	1.00382020645371	9	ENG+ iCAFs
S1_ATCCGTCGTTAGGCCC	S1	3231	1566	3.43546889507892	3	ENG+ iCAFs
S1_ATCCGTCTCTCGGTAA	S1	7291	2327	2.81168563982993	9	ENG+ iCAFs
S1_ATCCTATAGACGGTCA	S1	17831	4444	3.77432561269699	4	ENG+ myCAFs
S1_ATCCTATAGGAGGTTC	S1	17255	3988	0.776586496667633	8	WT1+ iCAFs
S1_ATCCTATAGGCACCAA	S1	7995	2853	2.80175109443402	3	ENG+ iCAFs
S1_ATCCTATCACACCTTC	S1	14023	3806	7.5233544890537	9	ENG+ iCAFs
S1_ATCCTATCACCCGTAG	S1	25623	5706	1.10057370331343	6	LRRC15+ myCAFs
S1_ATCCTATCATTGCCGG	S1	8496	3347	2.22457627118644	3	ENG+ iCAFs
S1_ATCCTATTCAAGTCTG	S1	16483	4606	4.12546259782807	9	ENG+ iCAFs
S1_ATCCTATTCATACGGT	S1	5224	2277	8.44180704441041	4	ENG+ myCAFs
S1_ATCGATGCAACCACAT	S1	30439	5474	2.69391241499392	8	WT1+ iCAFs
S1_ATCGCCTAGAGCCTGA	S1	9208	3325	2.40008688097307	3	ENG+ iCAFs
S1_ATCGCCTAGCCTGAAG	S1	24178	5413	4.33038299280337	3	ENG+ iCAFs
S1_ATCGCCTCAGCTCCTT	S1	12769	3844	2.13015897877673	9	ENG+ iCAFs
S1_ATCGCCTGTAGACAAT	S1	23772	5256	2.51977115934713	8	WT1+ iCAFs
S1_ATCGCCTTCAGAATAG	S1	15533	4103	6.58597823987639	4	ENG+ myCAFs
S1_ATCGCCTTCTCTCCGA	S1	13231	3978	4.77666087219409	4	ENG+ myCAFs
S1_ATCGGATTCATGAGTC	S1	25851	5323	2.70395729372171	8	WT1+ iCAFs
S1_ATCGGATTCTAGGCAT	S1	18329	4670	2.37328823176387	9	ENG+ iCAFs
S1_ATCGGCGCAGAACATA	S1	27515	5399	1.39196801744503	0	LRRC15+ myCAFs
S1_ATCGGCGCAGCCGTTG	S1	10917	3272	2.15260602729688	9	ENG+ iCAFs
S1_ATCGGCGCATTGTAGC	S1	26523	5127	1.17256720582136	5	WT1+ iCAFs
S1_ATCGGCGGTAGGTACG	S1	8334	2860	2.08783297336213	0	LRRC15+ myCAFs
S1_ATCGGCGTCTAGTGAC	S1	15934	4124	3.34504832433789	2	ENG+ iCAFs
S1_ATCGTAGAGAGTGTGC	S1	11035	3337	3.52514725872225	2	ENG+ iCAFs
S1_ATCGTAGAGCCTTTCC	S1	16017	4419	1.77935943060498	2	ENG+ iCAFs
S1_ATCGTAGCAATTTCTC	S1	17071	5270	3.14568566574893	3	ENG+ iCAFs
S1_ATCGTAGGTGAGGCAT	S1	14691	4045	2.95418963991559	3	ENG+ iCAFs
S1_ATCGTAGTCTAGTGTG	S1	26367	5522	4.22118557287518	0	LRRC15+ myCAFs
S1_ATCGTCCCAAGCACAG	S1	6913	2385	3.3849269492261	2	ENG+ iCAFs
S1_ATCGTGAAGTGCGTCC	S1	10340	2935	5.357833655706	6	LRRC15+ myCAFs
S1_ATCGTGAGTATGAAGT	S1	9484	3058	3.53226486714466	3	ENG+ iCAFs
S1_ATCGTGATCAAATGCC	S1	47159	6564	2.64636654721262	5	WT1+ iCAFs
S1_ATCGTGATCATCTGTT	S1	3160	1677	4.62025316455696	3	ENG+ iCAFs
S1_ATCGTGATCCTCACGT	S1	22780	5401	2.66022827041264	6	LRRC15+ myCAFs
S1_ATCTCTACAAGTATCC	S1	13711	3822	3.93115017139523	2	ENG+ iCAFs
S1_ATCTCTATCTGCATAG	S1	15732	4491	1.58911772184083	4	ENG+ myCAFs
S1_ATCTTCAAGTATGACA	S1	18395	5323	1.80483827126937	1	WT1+ iCAFs
S1_ATCTTCAGTCTGCGCA	S1	28134	5657	0.959692898272553	0	LRRC15+ myCAFs
S1_ATGAAAGAGATTGTGA	S1	37861	6243	1.56889675391564	1	WT1+ iCAFs
S1_ATGAAAGAGCGTCTGC	S1	15947	4174	4.27666645764094	6	LRRC15+ myCAFs
S1_ATGAAAGCAAACGTGG	S1	6647	2694	7.76290055664209	7	ENG+ myCAFs
S1_ATGAAAGTCAGCACCG	S1	17092	4136	4.2300491457992	0	LRRC15+ myCAFs
S1_ATGAAAGTCCGTATGA	S1	10280	3219	3.74513618677043	4	ENG+ myCAFs
S1_ATGACCAAGAAGCGCT	S1	18392	4612	3.03392779469335	6	LRRC15+ myCAFs
S1_ATGACCAAGAATAACC	S1	12534	3810	2.80836125737993	7	ENG+ myCAFs
S1_ATGACCAAGAATGTTG	S1	7786	2656	3.86591317749807	2	ENG+ iCAFs
S1_ATGACCAAGCCTAGGA	S1	15920	3965	3.23492462311558	0	LRRC15+ myCAFs
S1_ATGACCAAGGCAATGC	S1	49238	7449	2.96722043949795	14	WT1+ CAFs
S1_ATGACCACACACTTAG	S1	16710	4521	4.05745062836625	2	ENG+ iCAFs
S1_ATGACCAGTGATACAA	S1	14201	4016	2.53503274417295	9	ENG+ iCAFs
S1_ATGACCATCTTCCCAG	S1	8496	2807	3.07203389830508	2	ENG+ iCAFs
S1_ATGAGTCAGCGATTCT	S1	19317	4644	2.44862038618833	8	WT1+ iCAFs
S1_ATGAGTCAGGAGAGTA	S1	15405	3907	3.33657903278156	9	ENG+ iCAFs
S1_ATGAGTCAGGCTATCT	S1	24874	5675	4.61526091501166	2	ENG+ iCAFs
S1_ATGAGTCCATGTCAGT	S1	8785	2781	2.65224815025612	9	ENG+ iCAFs
S1_ATGAGTCGTCAGTCGC	S1	11209	2999	5.21009902756713	2	ENG+ iCAFs
S1_ATGAGTCGTTATGACC	S1	11097	3459	3.41533747859782	4	ENG+ myCAFs
S1_ATGATCGAGTGAGTTA	S1	10127	2831	3.88071492050953	0	LRRC15+ myCAFs
S1_ATGATCGCAATCAGCT	S1	17903	4510	2.93246941853321	2	ENG+ iCAFs
S1_ATGATCGCATCTCGTC	S1	18187	5123	1.89146093363391	7	ENG+ myCAFs
S1_ATGATCGGTAGGGTAC	S1	9869	3023	5.77566116121188	3	ENG+ iCAFs
S1_ATGATCGGTATCGTGT	S1	10096	3571	1.35697305863708	7	ENG+ myCAFs
S1_ATGATCGGTGTTCGAT	S1	4182	1994	5.06934481109517	4	ENG+ myCAFs
S1_ATGATCGTCTCAATCT	S1	15374	4114	2.91401066736048	3	ENG+ iCAFs
S1_ATGCATGGTAGATCCT	S1	18805	4538	1.76548790215368	0	LRRC15+ myCAFs
S1_ATGCCTCCAACCACAT	S1	19162	4760	3.70524997390669	2	ENG+ iCAFs
S1_ATGCCTCTCGAGTACT	S1	11192	4073	2.70729092208721	3	ENG+ iCAFs
S1_ATGCGATAGACAGCGT	S1	21503	4956	4.02269450774311	7	ENG+ myCAFs
S1_ATGCGATAGGCAGCTA	S1	18023	4791	3.95605615047439	7	ENG+ myCAFs
S1_ATGCGATTCAGTGTTG	S1	13365	4057	2.78338945005612	6	LRRC15+ myCAFs
S1_ATGCGATTCTAGTGAC	S1	31658	6404	2.98818624044475	0	LRRC15+ myCAFs
S1_ATGGAGGCAGGCAATG	S1	13825	3768	4.24593128390597	2	ENG+ iCAFs
S1_ATGGAGGCATTCGATG	S1	18670	4449	5.36689876807713	9	ENG+ iCAFs
S1_ATGGAGGGTATCCTCC	S1	12036	3714	2.70023263542705	3	ENG+ iCAFs
S1_ATGGAGGGTCGTCAGC	S1	11291	3482	1.49676733681693	9	ENG+ iCAFs
S1_ATGGAGGTCACGGGAA	S1	14863	4001	2.42885016483886	3	ENG+ iCAFs
S1_ATGGATCAGTCCCAAT	S1	9930	3020	4.57200402819738	2	ENG+ iCAFs
S1_ATGGATCCATCTTAGG	S1	23190	5524	1.9404915912031	6	LRRC15+ myCAFs
S1_ATGGATCTCATCACCC	S1	17368	4066	3.27038231229848	6	LRRC15+ myCAFs
S1_ATGGATCTCTTCGTAT	S1	48083	7201	1.9695110538028	1	WT1+ iCAFs
S1_ATGGGAGAGGTCATAA	S1	12928	3784	6.64449257425743	2	ENG+ iCAFs
S1_ATGGGAGCACGGTCTG	S1	2652	1544	5.9577677224736	3	ENG+ iCAFs
S1_ATGGGAGCAGTGTACT	S1	11053	2986	5.41029584728128	4	ENG+ myCAFs
S1_ATGGGAGCAGTTAGGG	S1	33284	6088	3.65641148900373	9	ENG+ iCAFs
S1_ATGGGAGGTGGCCTCA	S1	15519	4100	2.69347251755912	4	ENG+ myCAFs
S1_ATGGGAGTCAGCAATC	S1	14309	4324	2.92123838143826	3	ENG+ iCAFs
S1_ATGGGAGTCTATCCAT	S1	27809	5489	2.5207666582761	0	LRRC15+ myCAFs
S1_ATGGGTTAGCTCCCTT	S1	10716	3561	2.44494214259052	0	LRRC15+ myCAFs
S1_ATGGGTTCAATGCAAA	S1	9590	3228	3.96246089676747	3	ENG+ iCAFs
S1_ATGGGTTGTGCCTTTC	S1	6681	2279	7.16958539140847	3	ENG+ iCAFs
S1_ATGGTTGAGAGTCAGC	S1	14009	3601	1.53472767506603	4	ENG+ myCAFs
S1_ATGGTTGAGGTCATTC	S1	17709	4247	4.6868823761929	9	ENG+ iCAFs
S1_ATGGTTGCAGTCGCTG	S1	26080	5672	2.5	7	ENG+ myCAFs
S1_ATGGTTGTCTAAACGC	S1	26311	5354	3.39401771122344	7	ENG+ myCAFs
S1_ATGTCCCAGGGCCTCT	S1	20399	4895	5.50026962105986	9	ENG+ iCAFs
S1_ATGTCCCAGTGCTCAT	S1	10585	3743	5.7628719886632	3	ENG+ iCAFs
S1_ATGTCCCCACCCTATC	S1	25816	5543	2.26216299969011	4	ENG+ myCAFs
S1_ATGTCCCCAGACAATA	S1	17433	4402	3.20656226696495	0	LRRC15+ myCAFs
S1_ATGTCCCGTAACATAG	S1	13580	3686	4.8379970544919	3	ENG+ iCAFs
S1_ATGTCCCGTGGTTTAC	S1	23641	5416	0.363774798020388	0	LRRC15+ myCAFs
S1_ATGTCTTAGAATTGTG	S1	22070	5130	3.49342999546896	3	ENG+ iCAFs
S1_ATGTCTTAGCCTCTGG	S1	3203	1493	2.96596940368405	2	ENG+ iCAFs
S1_ATGTCTTCAAAGTATG	S1	13761	3891	0.988300268875808	7	ENG+ myCAFs
S1_ATGTCTTGTAGCCAGA	S1	3838	1781	3.85617509119333	3	ENG+ iCAFs
S1_ATGTCTTTCCACTTCG	S1	18649	4421	4.01093892433911	4	ENG+ myCAFs
S1_ATTACCTAGACAACAT	S1	6508	2321	2.01290719114935	9	ENG+ iCAFs
S1_ATTACCTAGTGGCGAT	S1	35317	6336	3.62714839878812	7	ENG+ myCAFs
S1_ATTACCTCAAATACAG	S1	15581	4609	3.49143187215198	0	LRRC15+ myCAFs
S1_ATTACCTTCGACTCCT	S1	17068	5014	1.79282868525896	3	ENG+ iCAFs
S1_ATTACTCAGAGTGTTA	S1	29288	5958	3.92993717563507	6	LRRC15+ myCAFs
S1_ATTACTCCATCCGAAT	S1	12068	3395	1.25952933377527	0	LRRC15+ myCAFs
S1_ATTACTCGTCGAATGG	S1	14491	3618	2.89144986543372	2	ENG+ iCAFs
S1_ATTACTCGTCGTGGAA	S1	22038	5099	2.88592431255105	8	WT1+ iCAFs
S1_ATTACTCGTGGATCAG	S1	12911	3515	4.82534273100457	2	ENG+ iCAFs
S1_ATTACTCGTTTACCTT	S1	18783	5177	2.88026406857265	4	ENG+ myCAFs
S1_ATTACTCTCACCGCTT	S1	14931	4182	2.69238497086598	9	ENG+ iCAFs
S1_ATTATCCAGCTGGCTC	S1	10913	3817	6.02950609364978	3	ENG+ iCAFs
S1_ATTATCCAGGTAAAGG	S1	12271	3268	2.52628147665227	2	ENG+ iCAFs
S1_ATTATCCCACAGCTTA	S1	18780	4772	2.03940362087327	3	ENG+ iCAFs
S1_ATTATCCCACCCGTAG	S1	12710	3826	1.92761605035405	4	ENG+ myCAFs
S1_ATTATCCCACTCCACT	S1	15334	4214	2.41293856788835	3	ENG+ iCAFs
S1_ATTATCCCAGCCCACA	S1	8385	2710	7.28682170542636	0	LRRC15+ myCAFs
S1_ATTATCCGTACTCCCT	S1	9210	3368	1.82410423452769	7	ENG+ myCAFs
S1_ATTATCCTCTGTAAGC	S1	19343	5034	1.48891071705527	7	ENG+ myCAFs
S1_ATTCACTAGCAAACAT	S1	18822	4770	3.45871852087982	12	PI16+ CAFs
S1_ATTCACTGTCGGAAAC	S1	14163	4015	3.09962578549742	4	ENG+ myCAFs
S1_ATTCACTGTGGCTTAT	S1	15052	4511	7.57374435290991	1	WT1+ iCAFs
S1_ATTCACTTCAACACCA	S1	23292	5270	1.08620985746179	7	ENG+ myCAFs
S1_ATTCAGGGTAGAGACC	S1	27125	5694	2.74285714285714	8	WT1+ iCAFs
S1_ATTCAGGGTCAATGGG	S1	7638	2580	3.14218381775334	4	ENG+ myCAFs
S1_ATTCAGGGTCTTTATC	S1	9827	3397	2.17767375597843	3	ENG+ iCAFs
S1_ATTCAGGGTGAATAAC	S1	10821	3348	3.16976249884484	2	ENG+ iCAFs
S1_ATTCAGGTCCTCTCGA	S1	16343	4173	4.85223031267209	2	ENG+ iCAFs
S1_ATTCATCAGACGACGT	S1	8140	2638	3.51351351351351	2	ENG+ iCAFs
S1_ATTCATCCAGGTCAAG	S1	3510	1364	2.50712250712251	2	ENG+ iCAFs
S1_ATTCATCCATTGGCAT	S1	15104	3848	2.52251059322034	2	ENG+ iCAFs
S1_ATTCATCGTCAGCTTA	S1	13719	3956	4.16211094103069	9	ENG+ iCAFs
S1_ATTCATCGTGGTTTAC	S1	45719	6718	0.695553271068921	11	CAP-like CAFs
S1_ATTCATCTCAAGCCGC	S1	13767	3862	3.16699353526549	3	ENG+ iCAFs
S1_ATTCCATAGGTTAAAC	S1	24521	5294	1.74544268178296	8	WT1+ iCAFs
S1_ATTCCATGTAACGTTC	S1	19452	4811	4.88381657413119	2	ENG+ iCAFs
S1_ATTCCATTCACGTAGT	S1	13067	3871	2.9004362133619	9	ENG+ iCAFs
S1_ATTCCATTCTCGCGTT	S1	25915	5256	5.76500096469226	0	LRRC15+ myCAFs
S1_ATTCCCGAGCGACCCT	S1	25944	5557	1.6150169596053	7	ENG+ myCAFs
S1_ATTCCCGAGCGTCTGC	S1	6330	2293	3.9652448657188	7	ENG+ myCAFs
S1_ATTCCCGAGGCTGTAG	S1	9806	3401	2.68203140934122	7	ENG+ myCAFs
S1_ATTCCTAAGGATTTGA	S1	14979	4016	2.65705320782429	9	ENG+ iCAFs
S1_ATTCCTACAAGTCATC	S1	17329	4960	1.97357031565584	3	ENG+ iCAFs
S1_ATTCCTACAATAGGGC	S1	13853	3873	3.59488919367646	9	ENG+ iCAFs
S1_ATTCCTACATGGCTAT	S1	17398	4258	7.12150821933556	6	LRRC15+ myCAFs
S1_ATTCCTAGTCACCCTT	S1	29090	5576	2.12787899621863	0	LRRC15+ myCAFs
S1_ATTCCTATCGTACACA	S1	8229	3011	4.98237938996233	1	WT1+ iCAFs
S1_ATTCGTTGTGCGCTCA	S1	13841	3632	4.69619247164222	2	ENG+ iCAFs
S1_ATTCGTTTCTTAGCAG	S1	17477	4542	3.34153458831607	2	ENG+ iCAFs
S1_ATTCTACAGAGTTCGG	S1	18593	4639	4.60388318184263	4	ENG+ myCAFs
S1_ATTCTACAGGATTTCC	S1	19607	4984	3.08563268220533	4	ENG+ myCAFs
S1_ATTCTACGTGAATATG	S1	10822	3557	4.50009240436149	3	ENG+ iCAFs
S1_ATTCTACTCACGATCA	S1	22250	4885	0.503370786516854	0	LRRC15+ myCAFs
S1_ATTCTACTCACTACGA	S1	17384	4391	2.6806258628624	3	ENG+ iCAFs
S1_ATTCTACTCGGTAGGA	S1	21728	4513	1.57860824742268	0	LRRC15+ myCAFs
S1_ATTCTTGCACTCAAGT	S1	34100	6012	1.61876832844575	6	LRRC15+ myCAFs
S1_ATTCTTGGTATCGAAA	S1	6724	3003	2.18619869125521	7	ENG+ myCAFs
S1_ATTCTTGGTTGCGAAG	S1	17970	4644	2.91597106288258	12	PI16+ CAFs
S1_ATTGGGTAGGCCCGTT	S1	27316	5634	0.812710499341046	1	WT1+ iCAFs
S1_ATTGGGTAGGGAGGAC	S1	9550	3083	1.4869109947644	2	ENG+ iCAFs
S1_ATTGGGTCACTTGAGT	S1	7206	2736	3.78850957535387	3	ENG+ iCAFs
S1_ATTGGGTGTTACACAC	S1	23326	5314	3.5496870444997	7	ENG+ myCAFs
S1_ATTGGGTTCATTTCCA	S1	35467	6754	4.8072856458116	9	ENG+ iCAFs
S1_ATTGGGTTCCTTGACC	S1	11765	3478	2.30344241393965	4	ENG+ myCAFs
S1_ATTGTTCAGCCAGACA	S1	17120	4420	4.44509345794393	0	LRRC15+ myCAFs
S1_ATTGTTCAGGCATCAG	S1	22625	4933	2.69171270718232	4	ENG+ myCAFs
S1_ATTGTTCAGTGCACCC	S1	41315	6245	0.977853079995159	5	WT1+ iCAFs
S1_ATTGTTCCAAGAGCTG	S1	16015	3983	3.69029035279426	2	ENG+ iCAFs
S1_ATTGTTCCAGTATGAA	S1	9009	2910	2.94150294150294	9	ENG+ iCAFs
S1_ATTGTTCGTCCGGATC	S1	11992	3729	2.92695130086724	3	ENG+ iCAFs
S1_ATTGTTCGTGATTCTG	S1	15908	4681	2.11214483278853	2	ENG+ iCAFs
S1_ATTGTTCTCCGTAGTA	S1	8972	3102	5.10477039679001	7	ENG+ myCAFs
S1_ATTGTTCTCGTGGGTC	S1	15077	4698	1.72448099754593	7	ENG+ myCAFs
S1_ATTTACCAGCTACGTT	S1	19299	4762	3.88621172081455	6	LRRC15+ myCAFs
S1_ATTTACCCAAATACGA	S1	14339	4313	3.79384894344097	3	ENG+ iCAFs
S1_ATTTACCCAGAGTTGG	S1	20589	5070	2.96274709796493	2	ENG+ iCAFs
S1_ATTTACCCATCAGCAT	S1	24658	5518	1.69924568091492	6	LRRC15+ myCAFs
S1_ATTTACCGTCCTCAGG	S1	25237	5264	1.31949122320403	0	LRRC15+ myCAFs
S1_ATTTCACAGATGAAGG	S1	9527	3380	6.46583394562821	0	LRRC15+ myCAFs
S1_ATTTCACCAGCTGTCG	S1	5356	2149	9.932785660941	3	ENG+ iCAFs
S1_ATTTCACGTGACCGAA	S1	29012	6437	1.23052529987591	7	ENG+ myCAFs
S1_ATTTCACTCCGATCTC	S1	6642	3086	1.85185185185185	7	ENG+ myCAFs
S1_ATTTCACTCCTCATAT	S1	13437	3930	4.38341891791322	2	ENG+ iCAFs
S1_ATTTCACTCGCATTAG	S1	17853	4773	1.20988069232062	6	LRRC15+ myCAFs
S1_ATTTCTGAGACCGCCT	S1	5196	2238	2.96381832178599	2	ENG+ iCAFs
S1_ATTTCTGAGGTGCCTC	S1	10989	3442	5.28710528710529	3	ENG+ iCAFs
S1_ATTTCTGAGGTTCTTG	S1	19778	4619	5.6780260895945	4	ENG+ myCAFs
S1_CAAAGAAAGTGGAAGA	S1	17179	4313	3.81279469119274	12	PI16+ CAFs
S1_CAAAGAACAGCGTAGA	S1	29552	5857	1.31293990254467	7	ENG+ myCAFs
S1_CAAAGAACATCTATCT	S1	11036	3825	2.83617252627764	3	ENG+ iCAFs
S1_CAAAGAAGTGAGGATC	S1	10909	3857	4.78503987533229	3	ENG+ iCAFs
S1_CAAAGAATCTGACAGT	S1	27887	5393	1.0434969699143	1	WT1+ iCAFs
S1_CAACAACAGAGCATTA	S1	12344	3515	3.199935191186	2	ENG+ iCAFs
S1_CAACAACCACCGTGAC	S1	38347	6029	0.996166584087412	1	WT1+ iCAFs
S1_CAACAACCACGCTGTG	S1	12391	3640	4.76959083205552	2	ENG+ iCAFs
S1_CAACAACGTGAGAGGG	S1	13040	3693	2.27760736196319	9	ENG+ iCAFs
S1_CAACAACTCCTTCTAA	S1	12238	3218	3.67707141689819	2	ENG+ iCAFs
S1_CAACAGTAGGTAGATT	S1	19908	4687	4.72674301788226	2	ENG+ iCAFs
S1_CAACAGTCAGAGAATT	S1	23901	5155	1.94134136647002	7	ENG+ myCAFs
S1_CAACAGTCATAATCGC	S1	11997	3626	2.2588980578478	0	LRRC15+ myCAFs
S1_CAACAGTGTCAAGCCC	S1	8466	2984	9.04795653201039	3	ENG+ iCAFs
S1_CAACAGTGTCTAATCG	S1	19924	4621	1.50572174262196	2	ENG+ iCAFs
S1_CAACCAACAAATGAAC	S1	5259	2414	5.93268682258985	3	ENG+ iCAFs
S1_CAACCAAGTGCTCGTG	S1	11569	3240	5.15169850462443	2	ENG+ iCAFs
S1_CAACCTCAGCATCGAG	S1	12181	3549	3.56292586815532	2	ENG+ iCAFs
S1_CAACCTCAGCCAAGCA	S1	24251	4889	3.27409179002928	1	WT1+ iCAFs
S1_CAACCTCAGTACTGTC	S1	34512	6075	1.7877839592026	1	WT1+ iCAFs
S1_CAACCTCCAGTTTCGA	S1	21215	5387	2.81404666509545	12	PI16+ CAFs
S1_CAACCTCTCACAGAGG	S1	16775	4402	6.24739195230999	0	LRRC15+ myCAFs
S1_CAACGATCATAAGCAA	S1	11380	3421	3.73462214411248	3	ENG+ iCAFs
S1_CAACGATGTATCGCTA	S1	14089	4362	1.85250904961317	7	ENG+ myCAFs
S1_CAACGATGTTAAGAAC	S1	11061	3347	2.39580508091493	7	ENG+ myCAFs
S1_CAACGATTCCACACAA	S1	21799	4933	0.798201752373962	14	WT1+ CAFs
S1_CAACGGCAGCTGCCTG	S1	10900	3582	1.90825688073395	3	ENG+ iCAFs
S1_CAACGGCCAAGGTTGG	S1	11913	3583	4.98614958448753	9	ENG+ iCAFs
S1_CAACGGCCAGTAGAAT	S1	11771	3765	2.99040013592728	3	ENG+ iCAFs
S1_CAACGGCCATACTGTG	S1	8367	3016	3.65722481176049	9	ENG+ iCAFs
S1_CAACGGCTCCGATGCG	S1	24636	5184	2.50446501055366	7	ENG+ myCAFs
S1_CAAGACTAGCAATAGT	S1	10381	3657	4.87428956747905	3	ENG+ iCAFs
S1_CAAGACTAGCTTAAGA	S1	33701	5713	1.92279160855761	1	WT1+ iCAFs
S1_CAAGACTCACCAGCCA	S1	16942	4179	2.99256286152756	3	ENG+ iCAFs
S1_CAAGACTCAGGGTTGA	S1	24749	5360	0.828316295607903	1	WT1+ iCAFs
S1_CAAGACTTCCTTATGT	S1	8878	3040	3.37913944582113	3	ENG+ iCAFs
S1_CAAGAGGAGACTTAAG	S1	11779	3326	9.99235928347058	4	ENG+ myCAFs
S1_CAAGAGGAGAGAATCT	S1	16626	3927	6.77853963671358	4	ENG+ myCAFs
S1_CAAGAGGAGATGGGCT	S1	24676	5195	1.31301669638515	1	WT1+ iCAFs
S1_CAAGAGGAGGATGCGT	S1	18221	4502	2.78250370451677	12	PI16+ CAFs
S1_CAAGAGGCAAGCACAG	S1	19800	4822	4.77777777777778	2	ENG+ iCAFs
S1_CAAGAGGCACGTAGTT	S1	16680	4444	2.81774580335731	4	ENG+ myCAFs
S1_CAAGAGGCAGTGGGTA	S1	22472	4742	3.62228551085796	0	LRRC15+ myCAFs
S1_CAAGAGGGTGAATGAT	S1	15193	4304	1.51385506483249	6	LRRC15+ myCAFs
S1_CAAGAGGTCCAAGCAT	S1	21492	4928	0.99106644332775	0	LRRC15+ myCAFs
S1_CAAGCTAAGCCTCGTG	S1	1939	1158	5.51830840639505	3	ENG+ iCAFs
S1_CAAGCTAAGTCCGTCG	S1	8485	2549	7.93164407778433	3	ENG+ iCAFs
S1_CAAGCTACAACGATCT	S1	23420	5471	2.08368915456874	7	ENG+ myCAFs
S1_CAAGCTAGTGGTAACG	S1	13510	3637	5.94374537379719	2	ENG+ iCAFs
S1_CAAGCTATCAGACATC	S1	15242	4091	3.81839653588768	2	ENG+ iCAFs
S1_CAAGGGATCATTCATC	S1	11869	3408	4.49069003285871	2	ENG+ iCAFs
S1_CAAGGGATCGGTAAGG	S1	11408	3747	3.16444600280505	13	ifCAFs
S1_CAATACGAGACTCCGC	S1	8720	2624	0.401376146788991	4	ENG+ myCAFs
S1_CAATACGAGATCCCGC	S1	16520	4450	4.66101694915254	9	ENG+ iCAFs
S1_CAATACGAGATGTAGT	S1	18142	4112	4.00176386285966	2	ENG+ iCAFs
S1_CAATACGAGCGTTCCG	S1	8804	3328	3.86188096319855	0	LRRC15+ myCAFs
S1_CAATACGCACGCCACA	S1	8288	2531	7.51689189189189	2	ENG+ iCAFs
S1_CAATACGCAGAGATTA	S1	35350	6514	3.21640735502122	8	WT1+ iCAFs
S1_CAATACGGTCGGAAAC	S1	10410	3298	4.83189241114313	3	ENG+ iCAFs
S1_CAATCGAAGATCCTAC	S1	14023	3866	4.06475076659773	3	ENG+ iCAFs
S1_CAATCGACAAACTAGA	S1	23599	5314	1.42802661129709	6	LRRC15+ myCAFs
S1_CAATCGACAAGCAATA	S1	15417	3990	3.61938120256859	2	ENG+ iCAFs
S1_CAATCGACAGCGTACC	S1	10915	3541	4.38845625286303	4	ENG+ myCAFs
S1_CAATCGATCCAATCTT	S1	11946	3901	5.13979574753055	7	ENG+ myCAFs
S1_CAATCGATCCATTGTT	S1	15965	4653	1.72251800814281	3	ENG+ iCAFs
S1_CAATCGATCTCATTGT	S1	13365	3942	3.30714552936775	2	ENG+ iCAFs
S1_CAATGACAGCATAGGC	S1	5637	2552	0.408018449529892	3	ENG+ iCAFs
S1_CAATGACCACAATGCT	S1	2223	1002	5.8029689608637	0	LRRC15+ myCAFs
S1_CAATGACCATGCAGCC	S1	11649	3660	4.7042664606404	3	ENG+ iCAFs
S1_CAATGACTCCATGCAA	S1	25083	5888	3.62795518877327	7	ENG+ myCAFs
S1_CAATTTCAGATGAATC	S1	12824	3733	3.18933250155958	3	ENG+ iCAFs
S1_CAATTTCAGCACGATG	S1	25162	5505	5.58779111358398	8	WT1+ iCAFs
S1_CAATTTCCAAATGGAT	S1	4832	2321	1.3658940397351	3	ENG+ iCAFs
S1_CAATTTCCACTGCTTC	S1	7096	2808	5.27057497181511	3	ENG+ iCAFs
S1_CAATTTCGTGTGATGG	S1	9400	3025	3.87234042553191	4	ENG+ myCAFs
S1_CAATTTCTCAGCCTCT	S1	18665	4844	3.40208947227431	2	ENG+ iCAFs
S1_CACAACACACCTAAAC	S1	27881	5605	2.27036332986622	7	ENG+ myCAFs
S1_CACAACAGTCATGGCC	S1	26038	5298	4.01336508180352	7	ENG+ myCAFs
S1_CACAACAGTTAGGGAC	S1	4109	1947	2.65271355560964	3	ENG+ iCAFs
S1_CACAACATCGAACACT	S1	9737	3281	7.74365821094793	8	WT1+ iCAFs
S1_CACACAAAGGTCACAG	S1	22012	5200	3.57986552789388	4	ENG+ myCAFs
S1_CACACAACAGAAATCA	S1	15948	4170	3.02232254828192	2	ENG+ iCAFs
S1_CACACAACATCGGAAG	S1	41765	6806	3.22997725368131	9	ENG+ iCAFs
S1_CACACAAGTAGCGTAG	S1	4923	2475	8.42981921592525	3	ENG+ iCAFs
S1_CACACAAGTGACTGAG	S1	13746	3849	2.15335370289539	6	LRRC15+ myCAFs
S1_CACACAAGTGTAAACA	S1	8865	3347	1.84997179921038	3	ENG+ iCAFs
S1_CACACAAGTGTTAGCT	S1	10975	3510	4.46469248291572	3	ENG+ iCAFs
S1_CACAGATAGGTTGGAC	S1	21389	5363	2.09920987423442	7	ENG+ myCAFs
S1_CACAGGCCACACTTAG	S1	21817	4687	2.02135949030572	4	ENG+ myCAFs
S1_CACAGGCCACTGATTG	S1	15943	4491	1.93815467603337	6	LRRC15+ myCAFs
S1_CACAGGCGTACGAAAT	S1	21759	4990	0.868606094030057	8	WT1+ iCAFs
S1_CACAGGCGTACGGATG	S1	11038	3465	3.12556622576554	9	ENG+ iCAFs
S1_CACAGGCGTATGCAAA	S1	3186	1591	1.9774011299435	3	ENG+ iCAFs
S1_CACATGACAACTGTGT	S1	14206	3960	2.16809798676615	0	LRRC15+ myCAFs
S1_CACATGACACCGGCTA	S1	25561	6101	2.62118070498024	7	ENG+ myCAFs
S1_CACATGACAGGTGAGT	S1	16065	4267	4.00871459694989	6	LRRC15+ myCAFs
S1_CACATGAGTAAGCAAT	S1	9486	3132	1.96078431372549	9	ENG+ iCAFs
S1_CACATGAGTTCGAGCC	S1	19255	4523	2.86678784731239	0	LRRC15+ myCAFs
S1_CACATGAGTTGGGCCT	S1	14044	4323	2.63457704357733	7	ENG+ myCAFs
S1_CACATGATCTATGTGG	S1	11653	3385	4.32506650647902	7	ENG+ myCAFs
S1_CACCAAAAGAGGGTGG	S1	2788	1612	4.66284074605452	3	ENG+ iCAFs
S1_CACCAAACAAAGCTCT	S1	8806	3272	2.00999318646377	4	ENG+ myCAFs
S1_CACCAAACAAAGGGTC	S1	18382	4598	3.54694810140355	2	ENG+ iCAFs
S1_CACCAAATCAGCGGAA	S1	21625	5051	3.88901734104046	7	ENG+ myCAFs
S1_CACCGTTAGAGTAACT	S1	7644	2905	3.51909994767138	3	ENG+ iCAFs
S1_CACCGTTAGCCTCACG	S1	14901	3837	1.64418495402993	4	ENG+ myCAFs
S1_CACCGTTAGGCAGGGA	S1	16310	4156	2.27467811158798	7	ENG+ myCAFs
S1_CACCGTTCAACGGCTC	S1	8250	3120	3.38181818181818	12	PI16+ CAFs
S1_CACCGTTGTAGCGCTC	S1	33491	5496	1.71687916156579	8	WT1+ iCAFs
S1_CACCGTTGTGACTGTT	S1	17778	4558	3.6505793677579	6	LRRC15+ myCAFs
S1_CACCGTTGTGGATTTC	S1	24138	5002	2.41113596818295	0	LRRC15+ myCAFs
S1_CACCGTTTCGGTCTAA	S1	22336	5122	1.16404011461318	7	ENG+ myCAFs
S1_CACCGTTTCGTTTACT	S1	23219	4983	2.83388604160386	2	ENG+ iCAFs
S1_CACGAATAGACGACTG	S1	15787	4130	4.99144866029011	7	ENG+ myCAFs
S1_CACGAATCATGAGGGT	S1	12353	3671	3.82902938557435	7	ENG+ myCAFs
S1_CACGAATGTCAACCTA	S1	25549	5617	3.5265568123997	8	WT1+ iCAFs
S1_CACGAATGTTCTCCCA	S1	16379	4459	4.12113071616094	2	ENG+ iCAFs
S1_CACGAATTCTGTCGTC	S1	5610	2059	3.11942959001783	6	LRRC15+ myCAFs
S1_CACGGGTAGTTGCTGT	S1	7656	2427	3.67032392894462	9	ENG+ iCAFs
S1_CACGGGTGTAGCTGCC	S1	12526	3720	3.06562350311352	7	ENG+ myCAFs
S1_CACGGGTGTGAACCGA	S1	33873	6138	2.60089156555369	0	LRRC15+ myCAFs
S1_CACGGGTTCGGCTCTT	S1	9281	3616	3.54487662967353	7	ENG+ myCAFs
S1_CACGGGTTCTTGGATG	S1	15308	4163	4.50744708649072	3	ENG+ iCAFs
S1_CACGTGGCATGGTGGA	S1	13763	3812	5.8853447649495	6	LRRC15+ myCAFs
S1_CACGTGGGTAGACGGT	S1	22798	4372	2.51337836652338	1	WT1+ iCAFs
S1_CACGTGGTCATACGAC	S1	7491	2942	2.6164731010546	3	ENG+ iCAFs
S1_CACGTTCCATCGCTCT	S1	46550	7394	2.2749731471536	6	LRRC15+ myCAFs
S1_CACGTTCGTACGTGTT	S1	18362	4791	3.08245289184185	9	ENG+ iCAFs
S1_CACTAAGCACCGAATT	S1	12966	4142	2.55283047971618	3	ENG+ iCAFs
S1_CACTAAGCAGTGTGCC	S1	28782	5750	1.37238551872698	7	ENG+ myCAFs
S1_CACTAAGGTCAAAGAT	S1	11753	3413	4.41589381434527	6	LRRC15+ myCAFs
S1_CACTAAGGTGCTAGCC	S1	5490	2232	4.86338797814208	12	PI16+ CAFs
S1_CACTGAAAGCGCCATC	S1	5787	2168	8.55365474339036	3	ENG+ iCAFs
S1_CACTGAACAACTGCCG	S1	27008	5715	3.94697867298578	7	ENG+ myCAFs
S1_CACTGAACACAATGAA	S1	13415	4333	2.51211330600075	3	ENG+ iCAFs
S1_CACTGAAGTGCAATAA	S1	19806	5236	3.12026658588307	2	ENG+ iCAFs
S1_CACTGAATCGAGTCCG	S1	34193	6168	4.74658555844764	5	WT1+ iCAFs
S1_CACTGGGCACTACGGC	S1	24715	5532	3.20857778676917	3	ENG+ iCAFs
S1_CACTGGGGTTCCGCTT	S1	19114	4892	2.0089986397405	3	ENG+ iCAFs
S1_CACTGTCCAAACGGCA	S1	23668	5305	1.86327530843333	1	WT1+ iCAFs
S1_CACTGTCCACTCTAGA	S1	52323	6733	3.03117176002905	5	WT1+ iCAFs
S1_CACTGTCCAGTCAGAG	S1	17973	3724	1.37428364769376	7	ENG+ myCAFs
S1_CACTGTCTCTGGCCAG	S1	47215	6296	1.14158636026686	1	WT1+ iCAFs
S1_CACTTCGGTGGCATCC	S1	11925	3564	4.75471698113208	3	ENG+ iCAFs
S1_CACTTCGTCAACCTCC	S1	12140	3605	4.3163097199341	2	ENG+ iCAFs
S1_CACTTCGTCCTCTAGC	S1	9530	3074	1.95173137460651	9	ENG+ iCAFs
S1_CAGAGCCAGAGGCCAT	S1	17365	4698	4.92369709185143	4	ENG+ myCAFs
S1_CAGAGCCAGCTGTGCC	S1	11269	3533	5.5018191498802	2	ENG+ iCAFs
S1_CAGAGCCAGTAACGTA	S1	15823	4011	5.60576376161284	4	ENG+ myCAFs
S1_CAGAGCCCACCGTGCA	S1	15163	4328	2.0114753017213	4	ENG+ myCAFs
S1_CAGAGCCTCAAACGTC	S1	26863	5349	4.81703458288352	0	LRRC15+ myCAFs
S1_CAGAGCCTCGGTCAGC	S1	14787	4172	3.68566984513424	9	ENG+ iCAFs
S1_CAGATACAGAGGTTAT	S1	16312	4182	2.44605198626778	4	ENG+ myCAFs
S1_CAGATACAGCCAAGCA	S1	38115	6241	1.99396563032927	1	WT1+ iCAFs
S1_CAGATACAGGATGGCT	S1	27702	5639	4.7902678506967	8	WT1+ iCAFs
S1_CAGATACAGGGTGAAA	S1	12435	4182	2.29995979091275	2	ENG+ iCAFs
S1_CAGATACGTGACTGTT	S1	20378	4829	3.6117381489842	2	ENG+ iCAFs
S1_CAGATACGTTCATCGA	S1	19796	4788	1.26288139017983	7	ENG+ myCAFs
S1_CAGATCACACGTCTCT	S1	26936	5526	2.17923967923968	0	LRRC15+ myCAFs
S1_CAGATCATCATTTGGG	S1	13377	3532	6.00284069671825	2	ENG+ iCAFs
S1_CAGATTGAGCTCGTGC	S1	7775	2577	3.2411575562701	4	ENG+ myCAFs
S1_CAGATTGCACAAATCC	S1	12117	3186	3.29289428076256	9	ENG+ iCAFs
S1_CAGATTGGTCTGCGCA	S1	4323	2134	9.94679620633819	3	ENG+ iCAFs
S1_CAGCAATAGACGATAT	S1	21183	4984	1.05273096350847	1	WT1+ iCAFs
S1_CAGCAATAGAGAAGGT	S1	6776	2519	4.50118063754427	0	LRRC15+ myCAFs
S1_CAGCAATAGCACTTTG	S1	14492	4157	4.1471156500138	3	ENG+ iCAFs
S1_CAGCAATAGCGATCGA	S1	23849	5107	2.67097152920458	6	LRRC15+ myCAFs
S1_CAGCAATAGCGGTATG	S1	15721	4444	4.48444755422683	7	ENG+ myCAFs
S1_CAGCAATCAACCAGAG	S1	13653	3722	3.2007617373471	4	ENG+ myCAFs
S1_CAGCAATCAACCTAAC	S1	23584	5164	2.75186567164179	0	LRRC15+ myCAFs
S1_CAGCAATCAATAGGGC	S1	30550	6008	2.40589198036007	7	ENG+ myCAFs
S1_CAGCAATTCACGGTCG	S1	11010	3432	2.76112624886467	7	ENG+ myCAFs
S1_CAGCAATTCCTGTAGA	S1	21299	5078	2.065824686605	6	LRRC15+ myCAFs
S1_CAGCACGAGTAAACTG	S1	7928	2728	3.70837537840565	0	LRRC15+ myCAFs
S1_CAGCACGCACAGTGTT	S1	4737	2014	9.79522904792062	2	ENG+ iCAFs
S1_CAGCACGCATTGACAC	S1	8606	2936	4.82221705786661	3	ENG+ iCAFs
S1_CAGCACGGTAGTGGCA	S1	31789	5840	2.37818113183806	1	WT1+ iCAFs
S1_CAGCACGGTCAACATC	S1	25908	5732	3.20364366218929	6	LRRC15+ myCAFs
S1_CAGCACGGTCCTACGG	S1	43152	7013	1.68010752688172	7	ENG+ myCAFs
S1_CAGCACGGTGCCCGTA	S1	14732	4250	3.68585392343198	3	ENG+ iCAFs
S1_CAGCACGTCAGTAGGG	S1	19663	4702	2.60896099272746	6	LRRC15+ myCAFs
S1_CAGCACGTCCCTCAAC	S1	13475	3473	6.60482374768089	4	ENG+ myCAFs
S1_CAGCACGTCGGTCATA	S1	17448	4615	3.12356717102247	4	ENG+ myCAFs
S1_CAGCAGCAGCGTTCAT	S1	4794	2172	7.98915310805173	9	ENG+ iCAFs
S1_CAGCAGCAGTACCCTA	S1	14712	4630	0.88363240891789	7	ENG+ myCAFs
S1_CAGCAGCCAGGCATTT	S1	19223	4834	2.44498777506112	3	ENG+ iCAFs
S1_CAGCAGCGTAACTAAG	S1	26531	5122	2.9286495043534	8	WT1+ iCAFs
S1_CAGCAGCTCGCTTTAT	S1	18936	5140	3.31643430502746	7	ENG+ myCAFs
S1_CAGCCAGCAATAGGAT	S1	10285	3177	3.01409820126398	9	ENG+ iCAFs
S1_CAGCCAGCAGTTTGGT	S1	24700	5885	3.08502024291498	3	ENG+ iCAFs
S1_CAGCCAGGTATGTGTC	S1	12031	3331	3.15850718975979	2	ENG+ iCAFs
S1_CAGCCAGGTCGATGCC	S1	14059	3983	4.48111529980795	3	ENG+ iCAFs
S1_CAGCCAGGTCTAGATC	S1	7959	2603	3.39238597813796	4	ENG+ myCAFs
S1_CAGCCAGTCCGATCGG	S1	7863	2489	3.47195726821824	2	ENG+ iCAFs
S1_CAGCCAGTCCGTTGGG	S1	5753	2552	3.38953589431601	3	ENG+ iCAFs
S1_CAGCGTGCAGGTTCAT	S1	8786	2865	4.31368085590712	12	PI16+ CAFs
S1_CAGCGTGTCAAGGACG	S1	13462	4097	4.31585202793047	4	ENG+ myCAFs
S1_CAGCGTGTCACCATAG	S1	12986	3888	3.79639611889727	2	ENG+ iCAFs
S1_CAGCGTGTCCGTATAG	S1	11854	3858	3.02851358191328	3	ENG+ iCAFs
S1_CAGGCCAAGAGGTGCT	S1	30107	5078	4.54711528880327	5	WT1+ iCAFs
S1_CAGGCCAAGCTAATCC	S1	33004	5834	1.68464428554115	5	WT1+ iCAFs
S1_CAGGCCACATAACGGG	S1	10344	3179	3.25792730085073	9	ENG+ iCAFs
S1_CAGGCCATCCCATTCG	S1	24149	4805	1.71021574392314	6	LRRC15+ myCAFs
S1_CAGGGCTAGCTGTCCG	S1	33323	6228	2.19067911052426	6	LRRC15+ myCAFs
S1_CAGGGCTAGGGAGGAC	S1	12045	3650	4.01826484018265	3	ENG+ iCAFs
S1_CAGGGCTCAGCGTAGA	S1	12476	3315	4.88938762423854	2	ENG+ iCAFs
S1_CAGGGCTCATGACAGG	S1	12968	3789	3.15391733497841	4	ENG+ myCAFs
S1_CAGGGCTGTAGCGATG	S1	22551	5208	2.54090727683916	3	ENG+ iCAFs
S1_CAGGGCTTCGTCCATC	S1	12699	3426	3.63808173871958	2	ENG+ iCAFs
S1_CAGGGCTTCTGGTGCG	S1	7880	2706	5.49492385786802	3	ENG+ iCAFs
S1_CAGGTATAGTGCGACA	S1	22307	5173	4.11081723225893	3	ENG+ iCAFs
S1_CAGTGCGAGGGTTAAT	S1	15378	3847	4.16178956951489	2	ENG+ iCAFs
S1_CAGTGCGCAGCTGTGC	S1	16399	4237	4.71370205500335	9	ENG+ iCAFs
S1_CAGTGCGGTCTGCAAT	S1	17171	4124	3.73303826218624	7	ENG+ myCAFs
S1_CAGTTAGAGACTCATC	S1	15325	4397	1.65089722675367	7	ENG+ myCAFs
S1_CAGTTAGAGTCATTGC	S1	16293	4165	1.74307985024244	0	LRRC15+ myCAFs
S1_CAGTTAGCACCTGCTT	S1	35403	6680	1.99983052283705	6	LRRC15+ myCAFs
S1_CAGTTAGCACCTTCCA	S1	11955	3447	2.2250104558762	9	ENG+ iCAFs
S1_CAGTTAGGTTCCTACC	S1	15004	4301	4.60543854972008	3	ENG+ iCAFs
S1_CAGTTAGTCTAAGCCA	S1	21288	5021	2.25009394964299	4	ENG+ myCAFs
S1_CAGTTAGTCTACTCAT	S1	16650	4889	2.27027027027027	3	ENG+ iCAFs
S1_CAGTTAGTCTATCGCC	S1	2550	1434	1.92156862745098	3	ENG+ iCAFs
S1_CAGTTCCAGACTGGGT	S1	35764	5883	1.00659881445029	1	WT1+ iCAFs
S1_CAGTTCCGTATCGAGG	S1	17728	4556	4.06137184115523	9	ENG+ iCAFs
S1_CAGTTCCGTTCTCTAT	S1	19573	4414	3.6785367598222	0	LRRC15+ myCAFs
S1_CATAAGCCAATCTCGA	S1	46871	7118	2.89091335793988	14	WT1+ CAFs
S1_CATAAGCCACATGACT	S1	17373	4614	3.46514706728832	2	ENG+ iCAFs
S1_CATAAGCCACTGGCCA	S1	8538	3343	6.10213164675568	3	ENG+ iCAFs
S1_CATACAGAGCTCGCAC	S1	8096	2866	4.74308300395257	7	ENG+ myCAFs
S1_CATACAGAGGAAGTCC	S1	15644	4305	1.80260802863718	9	ENG+ iCAFs
S1_CATACCCCACTGGCCA	S1	17366	4990	1.58355407117356	7	ENG+ myCAFs
S1_CATACTTAGGTACCTT	S1	10311	3427	4.16060517893512	3	ENG+ iCAFs
S1_CATACTTCACAATGAA	S1	4964	2236	6.99033037872683	3	ENG+ iCAFs
S1_CATACTTCACGGCGTT	S1	11754	3760	3.04577165220351	4	ENG+ myCAFs
S1_CATACTTCACTACACA	S1	24156	5484	2.36380195396589	6	LRRC15+ myCAFs
S1_CATACTTCACTCTGCT	S1	18474	5139	1.92161957345458	0	LRRC15+ myCAFs
S1_CATACTTGTGCCTGCA	S1	34389	5752	1.56154584314752	1	WT1+ iCAFs
S1_CATACTTTCGGTATGT	S1	19718	4862	3.50948372045846	2	ENG+ iCAFs
S1_CATACTTTCTTCGATT	S1	12856	4284	3.08027380211574	3	ENG+ iCAFs
S1_CATAGACAGTGCCTCG	S1	17103	4535	2.43232181488628	6	LRRC15+ myCAFs
S1_CATAGACCAGCAAGAC	S1	27952	5760	2.60088723526045	4	ENG+ myCAFs
S1_CATAGACGTACCTGTA	S1	14585	3759	2.97565992458005	2	ENG+ iCAFs
S1_CATAGACTCGGAGATG	S1	13920	3818	3.11781609195402	4	ENG+ myCAFs
S1_CATCAAGAGACGGTCA	S1	14521	3997	5.0960677639281	3	ENG+ iCAFs
S1_CATCAAGAGAGCACTG	S1	6938	2788	3.41597002017873	3	ENG+ iCAFs
S1_CATCAAGAGTTCATCG	S1	12756	3931	2.6497334587645	3	ENG+ iCAFs
S1_CATCAAGGTTGTTGAC	S1	23016	4885	1.43378519290928	7	ENG+ myCAFs
S1_CATCAAGTCACGATCA	S1	10107	3318	4.59087760957752	3	ENG+ iCAFs
S1_CATCAAGTCATGCCCT	S1	17965	4680	3.7127748399666	7	ENG+ myCAFs
S1_CATCCACAGCGCCTAC	S1	14316	3579	2.73120983514948	6	LRRC15+ myCAFs
S1_CATCCACGTAGTCGTT	S1	13421	3838	1.25922062439461	7	ENG+ myCAFs
S1_CATCCACGTCCAAGAG	S1	14372	3672	2.3100473142221	2	ENG+ iCAFs
S1_CATCCACTCTATCCAT	S1	17304	4611	3.94706426259824	4	ENG+ myCAFs
S1_CATCCACTCTATTGTC	S1	43726	7137	2.22979463019714	7	ENG+ myCAFs
S1_CATCCCAAGGAACGCT	S1	10100	3080	1.30693069306931	6	LRRC15+ myCAFs
S1_CATCCCACAGTGCGCT	S1	27126	5275	2.20452702204527	0	LRRC15+ myCAFs
S1_CATCCCAGTCAGTCTA	S1	25726	5828	2.31672238202597	4	ENG+ myCAFs
S1_CATCCCATCGATTGAC	S1	23561	5205	3.26386825686516	6	LRRC15+ myCAFs
S1_CATCCGTGTTCTAACG	S1	12609	3910	5.18677135379491	3	ENG+ iCAFs
S1_CATCCGTTCGGAGCAA	S1	12518	3033	3.31522607445279	2	ENG+ iCAFs
S1_CATCGCTCAGATTTCG	S1	8306	2779	5.16494100650132	2	ENG+ iCAFs
S1_CATCGCTCAGCCTACG	S1	19483	4513	1.365292819381	5	WT1+ iCAFs
S1_CATCGCTCATAGAAAC	S1	22092	4545	2.6118051783451	0	LRRC15+ myCAFs
S1_CATCGCTGTTCTCTAT	S1	40150	6934	1.49688667496887	7	ENG+ myCAFs
S1_CATCGCTTCAAACGTC	S1	17286	4614	3.22804581742451	7	ENG+ myCAFs
S1_CATCGCTTCACTGTCC	S1	14276	3857	4.11179602129448	3	ENG+ iCAFs
S1_CATCGCTTCTATTCGT	S1	23124	5250	2.67254800207577	0	LRRC15+ myCAFs
S1_CATCGGGAGGCTCCCA	S1	6065	2375	0.741962077493817	7	ENG+ myCAFs
S1_CATCGGGAGGTCACAG	S1	44087	6096	1.06153741465738	1	WT1+ iCAFs
S1_CATCGGGAGTAGTGCG	S1	15489	3917	2.25966815159145	9	ENG+ iCAFs
S1_CATCGGGCAAGGTACG	S1	9661	3087	4.82351723424076	9	ENG+ iCAFs
S1_CATCGGGCATGATAGA	S1	21339	4933	3.29443741506162	4	ENG+ myCAFs
S1_CATCGGGGTCGAACGA	S1	25375	5434	5.2256157635468	7	ENG+ myCAFs
S1_CATCGGGTCCACTTTA	S1	14582	3867	3.67576464133864	2	ENG+ iCAFs
S1_CATCGGGTCTCCACTG	S1	21151	4777	1.489291286464	0	LRRC15+ myCAFs
S1_CATCGTCAGGAACATT	S1	12754	3758	5.56688097851654	2	ENG+ iCAFs
S1_CATCGTCCAAACCGGA	S1	8671	2527	4.1517702687118	3	ENG+ iCAFs
S1_CATCGTCCAAAGTGTA	S1	9289	2682	7.9664118850253	3	ENG+ iCAFs
S1_CATCGTCCACTTGGGC	S1	23493	5493	6.14225513982888	8	WT1+ iCAFs
S1_CATCGTCCATAGATGA	S1	27801	5465	2.33804539405057	1	WT1+ iCAFs
S1_CATGAGTAGAACCGCA	S1	20281	4422	0.729747053892806	0	LRRC15+ myCAFs
S1_CATGAGTAGCGAATGC	S1	18746	4690	4.1555531846794	9	ENG+ iCAFs
S1_CATGAGTAGGCCCAAA	S1	22876	5100	0.367197062423501	7	ENG+ myCAFs
S1_CATGAGTAGGTGCAGT	S1	26690	5656	2.49906331959535	6	LRRC15+ myCAFs
S1_CATGAGTAGGTTGGAC	S1	10455	3276	3.48158775705404	7	ENG+ myCAFs
S1_CATGAGTCATCCGATA	S1	13558	4019	2.12420711019324	9	ENG+ iCAFs
S1_CATGAGTGTATCGATC	S1	10087	3082	3.5491226330921	9	ENG+ iCAFs
S1_CATGAGTGTTGACTGT	S1	12240	3608	3.12908496732026	9	ENG+ iCAFs
S1_CATGAGTTCCATGATG	S1	28125	5846	2.71644444444444	7	ENG+ myCAFs
S1_CATGAGTTCGAGCACC	S1	6289	2524	4.54762283351884	3	ENG+ iCAFs
S1_CATGCAAAGAGTATAC	S1	26613	5779	2.32593093600872	3	ENG+ iCAFs
S1_CATGCAACATGGCCAC	S1	18634	4867	2.05001609960288	3	ENG+ iCAFs
S1_CATGCAATCGCTCCTA	S1	13126	3619	2.55218650007618	4	ENG+ myCAFs
S1_CATGCCTCAGCTGTGC	S1	23069	4982	3.53721444362564	1	WT1+ iCAFs
S1_CATGCCTCAGTCCCGA	S1	27923	5672	5.67632417720159	3	ENG+ iCAFs
S1_CATGCCTCATCGTGCG	S1	14559	3852	3.91510405934474	2	ENG+ iCAFs
S1_CATGCCTGTAGCCCTG	S1	8558	2844	1.14512736620706	3	ENG+ iCAFs
S1_CATGCCTGTGCCAAGA	S1	12993	4245	5.21819441237589	11	CAP-like CAFs
S1_CATGCGGCATGAATAG	S1	8376	3181	5.22922636103152	7	ENG+ myCAFs
S1_CATGCGGGTTTCGTAG	S1	6788	2512	3.7713612256924	3	ENG+ iCAFs
S1_CATGCTCCAACGCCCA	S1	24013	5482	3.09415733144547	9	ENG+ iCAFs
S1_CATGCTCTCTGCTGAA	S1	10951	3197	3.83526618573646	8	WT1+ iCAFs
S1_CATGCTCTCTGGTTGA	S1	15933	4207	6.39553128726542	3	ENG+ iCAFs
S1_CATGGATGTGCCCAGT	S1	16825	4158	1.50965824665676	7	ENG+ myCAFs
S1_CATGGTAGTCATTGCA	S1	24207	5269	2.2762010988557	7	ENG+ myCAFs
S1_CATGGTATCAAAGCCT	S1	15501	4360	1.98696858267209	3	ENG+ iCAFs
S1_CATTCATCAGGATCTT	S1	16750	4484	2.94328358208955	6	LRRC15+ myCAFs
S1_CATTCATCATGGCGCT	S1	29720	5417	2.21736204576043	5	WT1+ iCAFs
S1_CATTCATGTATGGAGC	S1	9850	3119	4.96446700507614	3	ENG+ iCAFs
S1_CATTCATGTCCAAATC	S1	13948	3802	3.0613708058503	2	ENG+ iCAFs
S1_CATTCATGTCGCAGTC	S1	5974	2372	6.10980917308336	3	ENG+ iCAFs
S1_CATTCATTCGCTCATC	S1	11209	4034	1.68614506200375	3	ENG+ iCAFs
S1_CATTCATTCTCGAACA	S1	27865	6121	1.10891799748789	0	LRRC15+ myCAFs
S1_CATTCCGCACTTCCTG	S1	43084	7038	1.92646922291338	4	ENG+ myCAFs
S1_CATTCCGGTTTCCATT	S1	9895	3202	1.12177867609904	3	ENG+ iCAFs
S1_CATTCCGTCAAGGCTT	S1	14078	4136	2.56428469953118	9	ENG+ iCAFs
S1_CATTCTAAGCAAGTGC	S1	14819	3958	1.20790876577367	3	ENG+ iCAFs
S1_CATTCTAAGCTGAGCA	S1	26282	5489	1.83014991248763	12	PI16+ CAFs
S1_CATTCTATCGAAGCCC	S1	10603	3362	7.69593511270395	7	ENG+ myCAFs
S1_CATTCTATCTCGTGGG	S1	14070	3839	2.76474769012082	4	ENG+ myCAFs
S1_CATTGAGAGCGCCTAC	S1	11648	3467	4.25824175824176	2	ENG+ iCAFs
S1_CATTGAGAGCGTATAA	S1	5750	2084	6.76521739130435	4	ENG+ myCAFs
S1_CATTGAGCATACTTTC	S1	11673	3382	2.38156429366915	3	ENG+ iCAFs
S1_CATTGAGTCAGCTAGT	S1	14926	3899	1.06525525927911	0	LRRC15+ myCAFs
S1_CATTGAGTCCACAGGC	S1	30902	5547	2.29111384376416	1	WT1+ iCAFs
S1_CATTGAGTCGAAACAA	S1	11611	3618	3.14357075187322	9	ENG+ iCAFs
S1_CATTGCCCAAGAGTAT	S1	18182	4177	1.1989880101199	11	CAP-like CAFs
S1_CATTGCCCATAATCGC	S1	14659	4324	1.46667576233031	3	ENG+ iCAFs
S1_CATTGCCCATACTTTC	S1	32464	5782	0.921020206998521	5	WT1+ iCAFs
S1_CATTGCCCATGTAACC	S1	7484	3199	3.58097274184928	7	ENG+ myCAFs
S1_CATTGCCGTATCTCGA	S1	42428	6279	1.03940793815405	5	WT1+ iCAFs
S1_CATTGCCTCGGTTGTA	S1	7741	2899	4.79266244671231	3	ENG+ iCAFs
S1_CATTGTTGTGACCTGC	S1	10100	3048	2.37623762376238	2	ENG+ iCAFs
S1_CATTGTTGTTAGGCCC	S1	37049	7388	2.08642608437475	7	ENG+ myCAFs
S1_CATTGTTTCGGACTTA	S1	22256	5325	2.29601006470165	6	LRRC15+ myCAFs
S1_CATTTCAAGTGATAAC	S1	21119	5072	2.85524882806951	0	LRRC15+ myCAFs
S1_CATTTCACATTCGATG	S1	14363	3796	0.863329388010861	0	LRRC15+ myCAFs
S1_CATTTCAGTACGTACT	S1	23891	5743	4.29868988321962	3	ENG+ iCAFs
S1_CATTTCATCTCGACCT	S1	7953	3114	4.40085502326166	7	ENG+ myCAFs
S1_CCAAGCGAGTATGAAC	S1	13244	3915	3.59408033826638	3	ENG+ iCAFs
S1_CCAAGCGCAGCGATTT	S1	9646	2976	5.27679867302509	2	ENG+ iCAFs
S1_CCAAGCGCAGTATTCG	S1	13419	3725	3.03301289216782	4	ENG+ myCAFs
S1_CCAAGCGGTGCACAAG	S1	17079	4240	6.28256923707477	7	ENG+ myCAFs
S1_CCAAGCGGTGCCTGAC	S1	18504	4471	2.53458711629918	2	ENG+ iCAFs
S1_CCAAGCGGTGTCTTCC	S1	12707	3753	4.37554104037145	2	ENG+ iCAFs
S1_CCAAGCGGTGTTGCCG	S1	10778	3145	4.19372796437187	9	ENG+ iCAFs
S1_CCAATGACAAACTCGT	S1	10928	3583	4.23682284040996	3	ENG+ iCAFs
S1_CCAATGATCTACTGCC	S1	11710	3614	7.67719897523484	3	ENG+ iCAFs
S1_CCAATGATCTGCGGAC	S1	5600	2529	1.60714285714286	3	ENG+ iCAFs
S1_CCAATTTAGAAGGCTC	S1	13667	3751	3.13894783054072	2	ENG+ iCAFs
S1_CCAATTTAGACAGTCG	S1	3920	2093	4.71938775510204	0	LRRC15+ myCAFs
S1_CCAATTTGTATCGATC	S1	21535	5722	1.92709542605062	3	ENG+ iCAFs
S1_CCAATTTGTCTCTCCA	S1	21829	5069	0.980347244491273	6	LRRC15+ myCAFs
S1_CCAATTTGTGACTATC	S1	27286	6117	2.74866231767207	9	ENG+ iCAFs
S1_CCAATTTTCTAAGAAG	S1	9222	3322	4.39167208848406	9	ENG+ iCAFs
S1_CCAATTTTCTGTGTGA	S1	28556	5595	2.7174674324135	9	ENG+ iCAFs
S1_CCACAAAAGGGTCAAC	S1	19007	4549	2.2570631872468	0	LRRC15+ myCAFs
S1_CCACAAAGTCCATCTC	S1	17413	4955	4.29564118761845	3	ENG+ iCAFs
S1_CCACAAAGTCTTGTCC	S1	35249	6296	1.32486027972425	7	ENG+ myCAFs
S1_CCACAAAGTTACACTG	S1	7232	2728	6.52654867256637	6	LRRC15+ myCAFs
S1_CCACAAATCAGAACCT	S1	53755	7275	1.25569714445168	8	WT1+ iCAFs
S1_CCACAAATCGAATGCT	S1	34094	5991	3.29090162491934	6	LRRC15+ myCAFs
S1_CCACACTGTGGATCAG	S1	20461	4981	5.55691315184986	4	ENG+ myCAFs
S1_CCACACTTCACGGACC	S1	27300	5755	4.0989010989011	2	ENG+ iCAFs
S1_CCACACTTCGTTCTGC	S1	18690	5135	3.77742108079187	2	ENG+ iCAFs
S1_CCACCATTCACGAACT	S1	5949	2819	5.49672213817448	3	ENG+ iCAFs
S1_CCACGAGAGAGGGTGG	S1	47941	7505	3.0036920381302	9	ENG+ iCAFs
S1_CCACGAGAGGGATCTG	S1	30420	5442	1.02892833662064	5	WT1+ iCAFs
S1_CCACGAGCATCTAGAC	S1	12321	3301	4.62624786949111	2	ENG+ iCAFs
S1_CCACGAGGTAAGTCAA	S1	17270	4547	1.59814707585408	9	ENG+ iCAFs
S1_CCACGAGGTCTCGGAC	S1	8572	2750	4.10639290713952	2	ENG+ iCAFs
S1_CCACGAGGTTCTCTCG	S1	2767	1409	7.26418503794724	2	ENG+ iCAFs
S1_CCACGAGTCCCTCTAG	S1	13948	3880	1.1256094063665	9	ENG+ iCAFs
S1_CCACGAGTCGTCCATC	S1	13943	3780	2.50304812450692	3	ENG+ iCAFs
S1_CCACGAGTCGTTCTGC	S1	17172	4650	3.65711623573259	7	ENG+ myCAFs
S1_CCACGTTAGCATCCCG	S1	13858	4232	3.57916005195555	2	ENG+ iCAFs
S1_CCACGTTAGCTATCCA	S1	14523	4032	2.19651587137644	9	ENG+ iCAFs
S1_CCACGTTCACACGTGC	S1	7823	2871	4.64016362009459	0	LRRC15+ myCAFs
S1_CCACGTTGTACGAGCA	S1	10102	3297	4.26648188477529	2	ENG+ iCAFs
S1_CCACTTGAGCCGATAG	S1	9227	3300	4.11834832556627	3	ENG+ iCAFs
S1_CCACTTGAGGGATCAC	S1	19570	4691	1.97751660705161	6	LRRC15+ myCAFs
S1_CCACTTGCAAATCCCA	S1	23810	5417	2.19235615287694	8	WT1+ iCAFs
S1_CCACTTGCACCCTGTT	S1	10056	3169	4.65393794749403	9	ENG+ iCAFs
S1_CCACTTGTCACCGACG	S1	15387	4637	1.48826931825567	7	ENG+ myCAFs
S1_CCACTTGTCGCTCCTA	S1	13663	4175	2.81782917368074	9	ENG+ iCAFs
S1_CCACTTGTCGCTGTCT	S1	6318	1968	4.16270971826527	8	WT1+ iCAFs
S1_CCACTTGTCTCTATGT	S1	10210	3539	4.76003917727718	3	ENG+ iCAFs
S1_CCATAAGAGCGACTAG	S1	15447	3995	1.43069851751149	6	LRRC15+ myCAFs
S1_CCATAAGCAAGGCGTA	S1	18418	4532	6.08643718101857	2	ENG+ iCAFs
S1_CCATAAGGTGACTCGC	S1	25365	5464	1.9712201852947	7	ENG+ myCAFs
S1_CCATCACCAAGCAGGT	S1	13892	3583	3.16729052692197	2	ENG+ iCAFs
S1_CCATCACCACCAGACC	S1	10164	3449	3.6107831562377	3	ENG+ iCAFs
S1_CCATCACGTTCTCGTC	S1	29713	5875	2.80685221956719	4	ENG+ myCAFs
S1_CCCAACTAGAGAGGTA	S1	22348	5007	5.34723465187041	0	LRRC15+ myCAFs
S1_CCCAACTCAACAGCCC	S1	19938	4968	2.1215768883539	4	ENG+ myCAFs
S1_CCCAACTCATGTGCTA	S1	11006	3379	6.75086316554607	2	ENG+ iCAFs
S1_CCCAACTGTACAGGTG	S1	8555	3061	3.22618351841029	3	ENG+ iCAFs
S1_CCCAACTGTTAATCGC	S1	15182	4081	4.4262942958767	9	ENG+ iCAFs
S1_CCCAACTTCAACCTCC	S1	7256	2613	2.78390297684675	3	ENG+ iCAFs
S1_CCCAACTTCCCTCTAG	S1	12953	4111	4.13803752026558	3	ENG+ iCAFs
S1_CCCATTGAGACCAGAC	S1	15263	4334	2.804166939658	2	ENG+ iCAFs
S1_CCCATTGAGATGTTCC	S1	27813	5407	3.31140114335023	12	PI16+ CAFs
S1_CCCATTGCAAACTCGT	S1	22339	4643	2.12184967993196	8	WT1+ iCAFs
S1_CCCATTGCACTGTTCC	S1	11757	3268	3.90405715743812	0	LRRC15+ myCAFs
S1_CCCATTGTCTTAGCAG	S1	33825	5138	1.89209164818921	1	WT1+ iCAFs
S1_CCCGAAGAGCGGCTCT	S1	13602	3830	3.74209675047787	4	ENG+ myCAFs
S1_CCCGAAGCAATCCAGT	S1	15599	4484	2.07705622155266	7	ENG+ myCAFs
S1_CCCGAAGGTACGTGTT	S1	4324	1695	2.65957446808511	3	ENG+ iCAFs
S1_CCCGGAAAGTCCCGAC	S1	16692	4325	3.98394440450515	7	ENG+ myCAFs
S1_CCCGGAAGTACGATTC	S1	18223	4218	1.03715085331724	0	LRRC15+ myCAFs
S1_CCCGGAATCGCAGTCG	S1	18990	4643	2.1274354923644	2	ENG+ iCAFs
S1_CCCTAACCAAGTCATC	S1	6123	2722	1.48619957537155	3	ENG+ iCAFs
S1_CCCTAACGTACCCACG	S1	12882	3891	1.67675826734979	7	ENG+ myCAFs
S1_CCCTAACGTAGCTTAC	S1	16525	4344	2.93494704992436	2	ENG+ iCAFs
S1_CCCTAACTCGCCGTGA	S1	37926	6662	3.05067763539524	9	ENG+ iCAFs
S1_CCCTCAAAGAAGTCAT	S1	20201	4906	2.31176674422058	2	ENG+ iCAFs
S1_CCCTCAAGTACTAGCT	S1	16816	4406	3.3836822074215	3	ENG+ iCAFs
S1_CCCTCAAGTCTGCATA	S1	16739	4470	1.51741442141108	3	ENG+ iCAFs
S1_CCCTCTCGTAGAGTTA	S1	11629	3935	4.54037320491874	7	ENG+ myCAFs
S1_CCCTCTCGTGTCGATT	S1	4204	1957	6.47002854424358	3	ENG+ iCAFs
S1_CCCTGATAGACAGCTG	S1	10870	3271	3.15547378104876	9	ENG+ iCAFs
S1_CCCTGATAGCATCCCG	S1	20643	4758	3.09063605096159	2	ENG+ iCAFs
S1_CCCTGATAGGAAGTGA	S1	17232	4501	6.0933147632312	8	WT1+ iCAFs
S1_CCCTGATCAGACAATA	S1	8361	2551	2.82262887214448	2	ENG+ iCAFs
S1_CCCTGATGTCGCACAC	S1	10638	3866	1.92705395751081	1	WT1+ iCAFs
S1_CCCTTAGAGAAGCCTG	S1	11029	3635	2.76543657629885	12	PI16+ CAFs
S1_CCCTTAGAGCGAGAAA	S1	24278	5583	4.14778812093253	9	ENG+ iCAFs
S1_CCCTTAGAGTTACGAA	S1	19928	4480	1.77137695704536	6	LRRC15+ myCAFs
S1_CCCTTAGCAGGCTTGC	S1	13789	3848	7.09986220900718	2	ENG+ iCAFs
S1_CCCTTAGGTACTCGTA	S1	49831	6593	1.13383235335434	5	WT1+ iCAFs
S1_CCCTTAGGTCGCTGCA	S1	17148	4140	2.25682295311407	2	ENG+ iCAFs
S1_CCGAACGCATTCTCTA	S1	24910	5888	5.25491770373344	6	LRRC15+ myCAFs
S1_CCGAACGGTTACCTTT	S1	12902	3975	5.04572934428771	2	ENG+ iCAFs
S1_CCGAACGTCGACACTA	S1	4334	1997	3.69173973234887	9	ENG+ iCAFs
S1_CCGATCTAGAGATTCA	S1	9717	3209	4.38406915714727	7	ENG+ myCAFs
S1_CCGATCTAGATTCGCT	S1	15055	4086	2.32480903354367	9	ENG+ iCAFs
S1_CCGATCTAGCGCCCAT	S1	12251	3642	5.01999836748021	3	ENG+ iCAFs
S1_CCGATCTAGCTGCGAA	S1	26420	5606	2.34670704012112	7	ENG+ myCAFs
S1_CCGATCTCACCGGAAA	S1	8082	2482	5.12249443207127	3	ENG+ iCAFs
S1_CCGATCTCAGAACATA	S1	22836	5038	2.60115606936416	1	WT1+ iCAFs
S1_CCGATCTCAGAGAATT	S1	23830	5176	2.33738984473353	7	ENG+ myCAFs
S1_CCGATCTGTGTTATCG	S1	12412	3566	1.4904930712214	9	ENG+ iCAFs
S1_CCGATCTTCCATAAGC	S1	6757	2490	5.38700606778156	3	ENG+ iCAFs
S1_CCGATGGAGATCGCCC	S1	11887	2899	2.82661731303104	2	ENG+ iCAFs
S1_CCGATGGAGGCATTTC	S1	19885	4172	2.12220266532562	2	ENG+ iCAFs
S1_CCGATGGCAAGTGCTT	S1	13165	4034	1.83820736802127	4	ENG+ myCAFs
S1_CCGATGGCACTCACTC	S1	12402	3686	4.39445250766005	9	ENG+ iCAFs
S1_CCGATGGCATAGTCGT	S1	27036	5698	3.29190708684717	2	ENG+ iCAFs
S1_CCGATGGGTTTAGTCG	S1	11228	3667	2.52939080869255	10	VEGFA+ CAFs
S1_CCGATGGTCAAAGACA	S1	8098	2610	4.27265991602865	2	ENG+ iCAFs
S1_CCGATGGTCACTGATG	S1	7289	2746	5.391686102346	3	ENG+ iCAFs
S1_CCGATGGTCAGCTCTC	S1	11917	3441	2.01392968028866	9	ENG+ iCAFs
S1_CCGATGGTCATGTCAG	S1	23062	4924	3.92854045616165	7	ENG+ myCAFs
S1_CCGATGGTCTCTTAAC	S1	13772	3696	3.35463258785942	4	ENG+ myCAFs
S1_CCGCAAGAGACATGCG	S1	43059	7196	1.15190784737221	0	LRRC15+ myCAFs
S1_CCGCAAGAGCGACCCT	S1	20091	4829	3.16061918271863	8	WT1+ iCAFs
S1_CCGCAAGAGGTCATTC	S1	23571	5214	3.56794365958169	2	ENG+ iCAFs
S1_CCGCAAGCAACGCATT	S1	7725	2788	1.79935275080906	6	LRRC15+ myCAFs
S1_CCGCAAGGTATAGGAT	S1	7188	2746	5.56483027267668	3	ENG+ iCAFs
S1_CCGCAAGGTCCACATA	S1	17186	4262	2.47294309321541	6	LRRC15+ myCAFs
S1_CCGCAAGGTGATTCAC	S1	16821	4377	4.03662089055347	2	ENG+ iCAFs
S1_CCGCAAGTCATGCCGG	S1	4377	1878	5.57459447109893	7	ENG+ myCAFs
S1_CCGGACAAGATAGTCA	S1	19626	4860	1.87506369102211	9	ENG+ iCAFs
S1_CCGGACAAGCAATTAG	S1	7215	2717	3.04920304920305	3	ENG+ iCAFs
S1_CCGGACAAGCGTTACT	S1	10394	3079	3.68481816432557	9	ENG+ iCAFs
S1_CCGGACAAGTGACACG	S1	4784	1907	8.88377926421405	0	LRRC15+ myCAFs
S1_CCGGACACAGCAGTCC	S1	11510	3643	2.60642919200695	2	ENG+ iCAFs
S1_CCGGACAGTACAGCGA	S1	9077	2975	4.39572545995373	9	ENG+ iCAFs
S1_CCGGGTAAGTTCCGGC	S1	9399	2983	5.42610916054899	3	ENG+ iCAFs
S1_CCGGGTAGTATAGCTC	S1	6851	2540	4.01401255291198	12	PI16+ CAFs
S1_CCGGGTAGTCTGTAAC	S1	6691	2661	5.79883425496936	3	ENG+ iCAFs
S1_CCGGGTATCAACTTTC	S1	17626	4181	6.29184159763985	2	ENG+ iCAFs
S1_CCGGGTATCCAACTAG	S1	14500	3975	3.31724137931035	2	ENG+ iCAFs
S1_CCGGGTATCCTCGCAT	S1	13104	3733	2.48015873015873	0	LRRC15+ myCAFs
S1_CCGGTAGAGTCGCCAC	S1	25669	4843	1.33234641006662	7	ENG+ myCAFs
S1_CCGGTAGCAAGGAGTC	S1	10670	3601	2.19306466729147	0	LRRC15+ myCAFs
S1_CCGGTAGGTAGAAACT	S1	10552	3374	3.41167551175133	7	ENG+ myCAFs
S1_CCGGTAGGTCAAAGAT	S1	15267	4072	4.00864609943014	9	ENG+ iCAFs
S1_CCGGTAGTCAACTGAC	S1	10861	3247	6.46349323266734	3	ENG+ iCAFs
S1_CCGGTAGTCGACCATA	S1	19197	4513	2.08365890503725	12	PI16+ CAFs
S1_CCGGTGAAGTCACTGT	S1	9011	2905	2.90755742980801	0	LRRC15+ myCAFs
S1_CCGGTGAGTAGGCAGT	S1	25839	4713	0.808854831843338	5	WT1+ iCAFs
S1_CCGGTGAGTTTCGATG	S1	31632	5719	1.79881133029843	1	WT1+ iCAFs
S1_CCGGTGATCGGTATGT	S1	27875	5601	2.05919282511211	0	LRRC15+ myCAFs
S1_CCGGTGATCGTGCAGC	S1	13049	3633	2.97340792397885	9	ENG+ iCAFs
S1_CCGTAGGAGCCTCGTG	S1	6434	2472	5.39322350015542	3	ENG+ iCAFs
S1_CCGTAGGAGTGGATAT	S1	13078	3684	4.48845389203242	3	ENG+ iCAFs
S1_CCGTAGGGTCTCACAA	S1	13631	4004	4.25500696940797	9	ENG+ iCAFs
S1_CCGTGAGCACTGGAAG	S1	12244	3792	5.58640967004247	3	ENG+ iCAFs
S1_CCGTGAGCAGGTTCAT	S1	6263	2031	4.98163819255948	9	ENG+ iCAFs
S1_CCGTGAGTCATACGGT	S1	10367	3065	4.38892640108035	2	ENG+ iCAFs
S1_CCGTTCACAGAGATTA	S1	13982	4047	2.03118294950651	2	ENG+ iCAFs
S1_CCGTTCAGTTACCGTA	S1	18129	4515	3.09448949197418	4	ENG+ myCAFs
S1_CCGTTCATCCTTCTTC	S1	11247	3451	2.24059749266471	3	ENG+ iCAFs
S1_CCTAACCAGTAGAGTT	S1	15826	4137	0.530772147099709	2	ENG+ iCAFs
S1_CCTAACCCAACGTTAC	S1	6462	3058	0.371402042711235	7	ENG+ myCAFs
S1_CCTAAGAAGGTAGATT	S1	18972	4694	1.98713894159814	0	LRRC15+ myCAFs
S1_CCTAAGACACTCCCTA	S1	24709	5596	1.82119875349063	0	LRRC15+ myCAFs
S1_CCTAAGAGTGCACGCT	S1	7769	3467	7.60715664821727	3	ENG+ iCAFs
S1_CCTAAGAGTTGTAAAG	S1	14681	3878	2.30910700905933	4	ENG+ myCAFs
S1_CCTAAGATCGATACTG	S1	26867	5341	1.84985297949157	8	WT1+ iCAFs
S1_CCTACGTAGCTGCCAC	S1	8316	2824	2.63347763347763	12	PI16+ CAFs
S1_CCTACGTAGTTGTAAG	S1	4759	1831	7.77474259298172	0	LRRC15+ myCAFs
S1_CCTACGTCACGCTGAC	S1	26142	5580	2.65473184913167	0	LRRC15+ myCAFs
S1_CCTACGTCATACTTTC	S1	9365	3265	2.46663107314469	8	WT1+ iCAFs
S1_CCTATCGAGTACCGGA	S1	12242	3780	3.44714915863421	3	ENG+ iCAFs
S1_CCTATCGCAAGCTCTA	S1	11024	3676	3.58309143686502	0	LRRC15+ myCAFs
S1_CCTATCGCACCTGTCT	S1	28768	5760	1.25486651835373	7	ENG+ myCAFs
S1_CCTATCGCATCACAGT	S1	15489	4111	3.35722125379301	2	ENG+ iCAFs
S1_CCTATCGGTCTCTCTG	S1	38577	6208	1.64865075044716	1	WT1+ iCAFs
S1_CCTATCGTCACCATCC	S1	13767	3678	3.31953221471635	2	ENG+ iCAFs
S1_CCTATCGTCTATCCAT	S1	8595	3250	2.61780104712042	3	ENG+ iCAFs
S1_CCTCAACAGCTGCCAC	S1	17948	4387	5.92823712948518	7	ENG+ myCAFs
S1_CCTCAACGTGTCCCTT	S1	20001	4806	2.3598820058997	3	ENG+ iCAFs
S1_CCTCAACTCCGTAATG	S1	12275	2375	2.37881873727088	8	WT1+ iCAFs
S1_CCTCACAAGAGGCTGT	S1	5669	2203	6.52672428999824	2	ENG+ iCAFs
S1_CCTCACACACGTTCGG	S1	12429	4143	5.23775042239923	3	ENG+ iCAFs
S1_CCTCACAGTCATCGCG	S1	10214	3348	3.91619345995692	3	ENG+ iCAFs
S1_CCTCACAGTCGCTCGA	S1	16465	3865	5.13817187974491	2	ENG+ iCAFs
S1_CCTCACAGTGCCGGTT	S1	13636	3797	7.45819888530361	2	ENG+ iCAFs
S1_CCTCACAGTGCTGATT	S1	25592	5362	2.17255392310097	8	WT1+ iCAFs
S1_CCTCACAGTGGCGTAA	S1	6569	2644	3.56218602527021	4	ENG+ myCAFs
S1_CCTCACATCAAGGAGC	S1	21688	5608	2.5036886757654	0	LRRC15+ myCAFs
S1_CCTCAGTAGATGACAT	S1	16841	4697	2.64236090493439	7	ENG+ myCAFs
S1_CCTCAGTCAAAGACGC	S1	9422	3590	3.58734875822543	7	ENG+ myCAFs
S1_CCTCAGTCACTTGGGC	S1	29055	4872	0.819136121149544	1	WT1+ iCAFs
S1_CCTCAGTTCTATTCGT	S1	14978	4730	2.44358392308719	7	ENG+ myCAFs
S1_CCTCATGAGTCACTCA	S1	13164	3960	1.83834700698876	9	ENG+ iCAFs
S1_CCTCATGCAGTAACCT	S1	14718	4489	2.79249898083979	4	ENG+ myCAFs
S1_CCTCCAAAGTTACGGG	S1	14529	4060	1.82393833023608	7	ENG+ myCAFs
S1_CCTCCAACACAGTACT	S1	23162	5837	2.21915205940765	3	ENG+ iCAFs
S1_CCTCCAAGTATCACCA	S1	17894	4744	2.74393651503297	9	ENG+ iCAFs
S1_CCTCCAAGTCAGTCCG	S1	16380	4608	2.30769230769231	4	ENG+ myCAFs
S1_CCTCCAATCAGCGTCG	S1	12249	3348	3.86970364927749	0	LRRC15+ myCAFs
S1_CCTCCAATCGGATTAC	S1	9882	3533	1.56850839910949	3	ENG+ iCAFs
S1_CCTCCTCAGGTTTGAA	S1	21177	4974	4.48599896113708	0	LRRC15+ myCAFs
S1_CCTCCTCAGTTTCTTC	S1	3967	2150	3.62994706327199	3	ENG+ iCAFs
S1_CCTCCTCCAACAGTGG	S1	16455	4816	1.97508356122759	7	ENG+ myCAFs
S1_CCTCCTCCATAGCACT	S1	20998	4876	1.47156872083056	0	LRRC15+ myCAFs
S1_CCTCCTCGTACCAATC	S1	13137	4334	1.75078023901956	3	ENG+ iCAFs
S1_CCTCCTCGTTTCCAAG	S1	11419	3682	4.02837376302653	3	ENG+ iCAFs
S1_CCTCCTCTCCGAAGGA	S1	19693	4505	3.99634387853552	2	ENG+ iCAFs
S1_CCTCCTCTCTCTATAC	S1	58061	6981	0.671707342277949	1	WT1+ iCAFs
S1_CCTCTAGAGAAGCTCG	S1	16742	4400	1.67244056862979	14	WT1+ CAFs
S1_CCTCTAGAGAGAAGGT	S1	16259	4160	2.83535272772003	2	ENG+ iCAFs
S1_CCTCTAGAGTCGGCAA	S1	20412	4903	3.01293356848912	8	WT1+ iCAFs
S1_CCTCTAGGTGTGATGG	S1	9909	3391	5.8936320516702	3	ENG+ iCAFs
S1_CCTCTAGGTTTGCAGT	S1	10507	3421	2.82668697059103	10	VEGFA+ CAFs
S1_CCTCTAGTCACCCTGT	S1	14513	4677	2.52876731206505	4	ENG+ myCAFs
S1_CCTCTAGTCCAATCCC	S1	15638	4498	4.38675022381379	2	ENG+ iCAFs
S1_CCTCTCCAGACCGTTT	S1	10236	3355	3.42907385697538	3	ENG+ iCAFs
S1_CCTCTCCCACACCGCA	S1	17286	4996	1.89170426935092	7	ENG+ myCAFs
S1_CCTCTCCGTACGATGG	S1	19580	4573	5.31664964249234	4	ENG+ myCAFs
S1_CCTCTCCGTGAGCGAT	S1	10683	3130	4.65225124028831	7	ENG+ myCAFs
S1_CCTCTCCGTTAGGACG	S1	21228	5105	1.65818729979273	0	LRRC15+ myCAFs
S1_CCTCTCCTCCCTCTTT	S1	10564	3490	4.10829231351761	3	ENG+ iCAFs
S1_CCTGTTGAGACCTCCG	S1	11393	3558	2.96673395944878	2	ENG+ iCAFs
S1_CCTGTTGCAATACGAA	S1	12619	3567	3.20944607338141	4	ENG+ myCAFs
S1_CCTGTTGGTGACGTCC	S1	8389	3395	1.71653355584694	7	ENG+ myCAFs
S1_CCTGTTGGTGGCTAGA	S1	16276	4213	5.40058982550995	3	ENG+ iCAFs
S1_CCTGTTGGTGTGTCCG	S1	5349	2214	4.05683305290709	3	ENG+ iCAFs
S1_CCTGTTGTCCGATGCG	S1	13558	3737	4.9712346953828	4	ENG+ myCAFs
S1_CCTTCAGAGTGGTTGG	S1	4214	1946	7.30897009966777	3	ENG+ iCAFs
S1_CCTTCAGCAAAGGCGT	S1	8107	2641	7.00629085975083	4	ENG+ myCAFs
S1_CCTTCAGCACACGTGC	S1	17277	4482	2.84192857556289	9	ENG+ iCAFs
S1_CCTTCAGGTACCACGC	S1	29749	5508	1.87905475814313	4	ENG+ myCAFs
S1_CCTTCAGGTACCCGAC	S1	21426	4737	2.03957808270326	9	ENG+ iCAFs
S1_CCTTCAGTCCATCCGT	S1	14035	3859	3.00676879230495	3	ENG+ iCAFs
S1_CCTTCAGTCGGTCATA	S1	24991	5188	2.56092193189548	0	LRRC15+ myCAFs
S1_CCTTGTGAGATAGGGA	S1	13816	3984	4.54545454545455	4	ENG+ myCAFs
S1_CCTTGTGCACAAATGA	S1	24375	5391	3.7948717948718	3	ENG+ iCAFs
S1_CCTTGTGGTCGTTGGC	S1	9348	2857	6.53615746683783	3	ENG+ iCAFs
S1_CCTTGTGGTTTGGGAG	S1	19424	4576	3.43904448105437	0	LRRC15+ myCAFs
S1_CCTTTGGAGTGGACTG	S1	5282	1933	5.45248012116623	3	ENG+ iCAFs
S1_CCTTTGGCAAGTATAG	S1	14807	4422	4.20746944012967	0	LRRC15+ myCAFs
S1_CCTTTGGCACAATGAA	S1	20391	4866	5.52694816340542	9	ENG+ iCAFs
S1_CCTTTGGCAGGAAGTC	S1	5370	2452	1.73184357541899	3	ENG+ iCAFs
S1_CCTTTGGCATCATTGG	S1	5775	1978	6.52813852813853	4	ENG+ myCAFs
S1_CCTTTGGGTCCAGCGT	S1	20703	4908	4.50659324735546	6	LRRC15+ myCAFs
S1_CCTTTGGGTCTTTATC	S1	9019	2921	1.3416121521233	3	ENG+ iCAFs
S1_CCTTTGGTCATTTCGT	S1	19468	4056	1.53585370865009	1	WT1+ iCAFs
S1_CGAAGGAAGCATCAAA	S1	19654	4801	2.49821919202198	2	ENG+ iCAFs
S1_CGAAGGAAGCGACAGT	S1	9199	3136	2.96771388194369	7	ENG+ myCAFs
S1_CGAAGGAGTCTCCTGT	S1	11577	3740	5.31225706141487	3	ENG+ iCAFs
S1_CGAAGTTAGCTCGAAG	S1	8214	3056	2.76357438519601	7	ENG+ myCAFs
S1_CGAAGTTAGGGCAAGG	S1	15695	4118	1.73303599872571	2	ENG+ iCAFs
S1_CGAAGTTCATGAGATA	S1	12220	3323	5.76104746317512	2	ENG+ iCAFs
S1_CGAAGTTCATTCAGCA	S1	12090	3290	2.77915632754342	9	ENG+ iCAFs
S1_CGAAGTTTCGTAACTG	S1	6229	2502	5.71520308235672	3	ENG+ iCAFs
S1_CGAAGTTTCTCGTGGG	S1	11384	3526	3.02178496134926	6	LRRC15+ myCAFs
S1_CGAATTGAGATGCCGA	S1	52669	6780	1.02906833241565	1	WT1+ iCAFs
S1_CGAATTGAGGGCCTCT	S1	16494	4727	1.78852916211956	9	ENG+ iCAFs
S1_CGAATTGGTTGCCGAC	S1	13361	4048	1.89357084050595	7	ENG+ myCAFs
S1_CGAATTGTCACTAGCA	S1	13295	3804	6.39338097028958	2	ENG+ iCAFs
S1_CGAATTGTCGAGATAA	S1	13639	3706	3.46799618740377	2	ENG+ iCAFs
S1_CGAATTGTCTTTCGAT	S1	8919	2985	6.57024330081848	12	PI16+ CAFs
S1_CGACAGCAGAGGTTTA	S1	29145	5519	0.84748670440899	8	WT1+ iCAFs
S1_CGACAGCAGCGAAACC	S1	9591	3248	2.18955270566156	9	ENG+ iCAFs
S1_CGACAGCCACGTACAT	S1	9780	3260	3.9161554192229	9	ENG+ iCAFs
S1_CGACAGCCATCAGTGT	S1	30054	5937	1.99973381247089	6	LRRC15+ myCAFs
S1_CGACAGCTCAGTGCGC	S1	16057	4284	3.32565236345519	3	ENG+ iCAFs
S1_CGACAGCTCTTCCCAG	S1	14634	3692	2.52152521525215	8	WT1+ iCAFs
S1_CGAGAAGAGGAACTAT	S1	20863	4850	2.70335042898912	2	ENG+ iCAFs
S1_CGAGAAGGTCCCGGTA	S1	34397	6470	4.36956711341105	2	ENG+ iCAFs
S1_CGAGGAAAGCCTAGGA	S1	15459	3964	1.62364965392328	1	WT1+ iCAFs
S1_CGAGGAAAGTTGAATG	S1	25209	5345	0.829068983299615	0	LRRC15+ myCAFs
S1_CGAGGAACAAGTCCAT	S1	13036	3586	6.106167536054	2	ENG+ iCAFs
S1_CGAGGAACATCCTGTC	S1	9267	3062	5.74080069062264	3	ENG+ iCAFs
S1_CGAGGAACATGTGACT	S1	15491	3995	4.33154735007424	7	ENG+ myCAFs
S1_CGAGGAATCACGATCA	S1	6609	2429	5.05371463156302	3	ENG+ iCAFs
S1_CGAGGAATCGTCCATC	S1	14338	4048	1.93192913934998	4	ENG+ myCAFs
S1_CGAGGCTGTGGTTTAC	S1	10200	3392	3.22549019607843	3	ENG+ iCAFs
S1_CGAGGCTGTTGCATCA	S1	20481	4887	2.21180606415702	0	LRRC15+ myCAFs
S1_CGAGTGCAGCATCAGG	S1	27469	5934	2.19884233135535	4	ENG+ myCAFs
S1_CGAGTGCAGGAGGTTC	S1	19597	4570	2.7912435576874	8	WT1+ iCAFs
S1_CGAGTGCGTGACTGTT	S1	4181	1736	5.83592441999522	3	ENG+ iCAFs
S1_CGAGTGCTCAAATGCC	S1	12347	3835	4.87567830242164	12	PI16+ CAFs
S1_CGAGTTAAGGTAGACC	S1	43041	6396	2.31407262842406	5	WT1+ iCAFs
S1_CGAGTTACAAATGATG	S1	13156	3707	3.04803891760413	9	ENG+ iCAFs
S1_CGAGTTAGTACAGAGC	S1	18932	4769	2.17092753010775	3	ENG+ iCAFs
S1_CGAGTTATCAGCACCG	S1	10848	3413	4.84882005899705	3	ENG+ iCAFs
S1_CGAGTTATCAGTGTGT	S1	10619	3181	2.44844147283172	6	LRRC15+ myCAFs
S1_CGATCGGAGCCTCATA	S1	45675	6476	1.56978653530378	1	WT1+ iCAFs
S1_CGATCGGCAACTCGAT	S1	24201	4919	3.18581876781951	6	LRRC15+ myCAFs
S1_CGATCGGGTAACAGTA	S1	10437	3187	4.26367730190668	3	ENG+ iCAFs
S1_CGATCGGTCCAAATGC	S1	9687	3124	3.99504490554351	2	ENG+ iCAFs
S1_CGATGCGCACATTCTT	S1	18990	4641	2.50658241179568	9	ENG+ iCAFs
S1_CGATGCGCAGCCTTCT	S1	6111	2764	3.78006872852234	3	ENG+ iCAFs
S1_CGATGCGGTGGACTGA	S1	21095	4851	3.04811566721972	4	ENG+ myCAFs
S1_CGATGGCAGCTAAACA	S1	8182	2515	7.77316059643119	2	ENG+ iCAFs
S1_CGATGGCAGTGAGTTA	S1	24718	5271	2.80767052350514	8	WT1+ iCAFs
S1_CGATGGCCACTGCATA	S1	24708	5180	3.15282499595273	7	ENG+ myCAFs
S1_CGATGGCGTGATAGAT	S1	13887	4209	2.24670555195507	3	ENG+ iCAFs
S1_CGATGGCGTTAAACAG	S1	11341	3662	3.86209328983335	2	ENG+ iCAFs
S1_CGCAGGTAGGTGCTTT	S1	25928	5403	2.03255168157976	0	LRRC15+ myCAFs
S1_CGCAGGTGTGGTTTAC	S1	25876	5320	3.40083475034781	11	CAP-like CAFs
S1_CGCAGGTTCAAAGGAT	S1	15180	3812	3.88010540184453	6	LRRC15+ myCAFs
S1_CGCAGGTTCAAGGCTT	S1	11676	3293	1.42171976704351	6	LRRC15+ myCAFs
S1_CGCAGGTTCATCGGGC	S1	12655	3664	6.68510470169893	3	ENG+ iCAFs
S1_CGCATAAAGTACAGAT	S1	11453	3600	3.92910154544661	2	ENG+ iCAFs
S1_CGCATAAGTACCGGCT	S1	20109	4890	1.28798050624099	4	ENG+ myCAFs
S1_CGCATAAGTGCGTTTA	S1	18855	4540	4.7149297268629	4	ENG+ myCAFs
S1_CGCATAATCTTCGACC	S1	9430	2753	1.69671261930011	2	ENG+ iCAFs
S1_CGCATGGAGGAACTCG	S1	7265	2517	2.27116311080523	9	ENG+ iCAFs
S1_CGCATGGAGTTTCGAC	S1	16705	4358	3.05297815025441	2	ENG+ iCAFs
S1_CGCATGGTCCATCCGT	S1	12550	4382	4.84462151394422	3	ENG+ iCAFs
S1_CGCATGGTCCTTATGT	S1	14686	4119	2.04276181397249	0	LRRC15+ myCAFs
S1_CGCCAGAAGCCTTCTC	S1	10041	3376	1.85240513893039	4	ENG+ myCAFs
S1_CGCCAGAAGTCCGCCA	S1	6862	2667	1.95278344505975	7	ENG+ myCAFs
S1_CGCCAGACAAGGAGTC	S1	17758	3905	1.55422907985133	1	WT1+ iCAFs
S1_CGCCAGACACCTGATA	S1	32122	5949	1.92080194259386	7	ENG+ myCAFs
S1_CGCCAGAGTGACTATC	S1	11718	3588	2.96979006656426	9	ENG+ iCAFs
S1_CGCCAGATCCGCGGAT	S1	9055	2878	3.52291551628934	3	ENG+ iCAFs
S1_CGCCATTCAAGGCTTT	S1	9868	3317	1.40859343331982	0	LRRC15+ myCAFs
S1_CGCCATTCAATTGCGT	S1	13418	3186	5.35847369205545	2	ENG+ iCAFs
S1_CGCCATTCATCCGAAT	S1	23036	5135	3.52925855183192	4	ENG+ myCAFs
S1_CGCCATTCATTGAGGG	S1	36434	5415	0.634023165175386	5	WT1+ iCAFs
S1_CGCCATTGTCTCAGGC	S1	20214	5020	1.77104976748788	0	LRRC15+ myCAFs
S1_CGCCATTGTGGAGAAA	S1	15151	4103	3.24071018414626	6	LRRC15+ myCAFs
S1_CGCGTGACAGAGATGC	S1	4999	2421	4.76095219043809	4	ENG+ myCAFs
S1_CGCGTGAGTGGTACAG	S1	28732	5851	4.48280662675762	9	ENG+ iCAFs
S1_CGCGTGATCCAAATGC	S1	9018	3233	5.31159902417387	6	LRRC15+ myCAFs
S1_CGGAACCAGAATAGTC	S1	27392	5840	2.4861273364486	7	ENG+ myCAFs
S1_CGGAACCAGAGGCGTT	S1	14961	3876	4.09731969788116	2	ENG+ iCAFs
S1_CGGAACCAGCGAAACC	S1	18162	4636	1.5747164409206	6	LRRC15+ myCAFs
S1_CGGAATTAGCGAAACC	S1	8507	2936	5.28976137298695	3	ENG+ iCAFs
S1_CGGAATTAGTAGCAAT	S1	14518	4091	3.87794462047114	3	ENG+ iCAFs
S1_CGGAATTAGTCGTCTA	S1	17467	4395	2.15263067498712	4	ENG+ myCAFs
S1_CGGAATTAGTGTTCCA	S1	19855	4978	2.08511709896751	7	ENG+ myCAFs
S1_CGGAATTGTCTATGAC	S1	12176	3558	4.32818659658344	9	ENG+ iCAFs
S1_CGGAATTTCAGTGGGA	S1	10521	3047	4.17260716661914	3	ENG+ iCAFs
S1_CGGAATTTCGCCAGTG	S1	12507	3401	5.08515231470377	6	LRRC15+ myCAFs
S1_CGGACACAGTACAGCG	S1	13380	3535	4.64872944693573	2	ENG+ iCAFs
S1_CGGACACTCCGTCACT	S1	13506	3493	2.41374204057456	2	ENG+ iCAFs
S1_CGGACACTCGAAGAAT	S1	9070	3042	5.28114663726571	3	ENG+ iCAFs
S1_CGGACACTCTCTGCCA	S1	17743	4664	2.24877416445922	0	LRRC15+ myCAFs
S1_CGGAGAACACACCGCA	S1	14242	4360	1.34110377755933	12	PI16+ CAFs
S1_CGGAGAACATTGAGGG	S1	10937	3212	7.00374874279967	2	ENG+ iCAFs
S1_CGGAGAAGTCGCACAC	S1	4708	1651	1.18946474086661	2	ENG+ iCAFs
S1_CGGAGAATCATACAGC	S1	34267	5788	1.49706714915225	5	WT1+ iCAFs
S1_CGGCAGTAGGATAATC	S1	7654	2556	5.23909067154429	0	LRRC15+ myCAFs
S1_CGGCAGTGTAAGACCG	S1	7023	2447	2.93321942189947	9	ENG+ iCAFs
S1_CGGCAGTGTCCTGTTC	S1	25955	5449	3.06299364284338	6	LRRC15+ myCAFs
S1_CGGCAGTTCCTTATGT	S1	32021	6261	3.2384997345492	6	LRRC15+ myCAFs
S1_CGGGACTAGACCATAA	S1	25157	5776	1.16071073657431	0	LRRC15+ myCAFs
S1_CGGGACTAGCCTCAGC	S1	8568	2798	3.86321195144725	2	ENG+ iCAFs
S1_CGGGACTAGGAACGAA	S1	10890	3642	4.39853076216713	0	LRRC15+ myCAFs
S1_CGGGACTGTCGGCACT	S1	17682	4712	4.86935866983373	7	ENG+ myCAFs
S1_CGGGACTGTGTTCGAT	S1	24041	4722	2.60388502974086	7	ENG+ myCAFs
S1_CGGGCATCAATTCACG	S1	7829	2396	2.66956188529825	0	LRRC15+ myCAFs
S1_CGGGCATCAGAGTTCT	S1	21928	4832	3.36099963516965	0	LRRC15+ myCAFs
S1_CGGGCATCAGGCTATT	S1	22787	4593	4.12954754904112	2	ENG+ iCAFs
S1_CGGGCATGTCATACCA	S1	20941	5047	6.73320280788883	3	ENG+ iCAFs
S1_CGGGCATGTCTCTCTG	S1	9155	2910	5.42872747132714	9	ENG+ iCAFs
S1_CGGGTCAAGAGAGGTA	S1	16623	3894	7.85056848944234	2	ENG+ iCAFs
S1_CGGGTCACACACGCCA	S1	22784	5195	3.94136235955056	9	ENG+ iCAFs
S1_CGGGTCAGTTTACGTG	S1	7823	2811	2.46708423878308	3	ENG+ iCAFs
S1_CGGGTGTAGGGATCAC	S1	20583	5325	1.80245833940631	7	ENG+ myCAFs
S1_CGGGTGTAGGGCAAGG	S1	6032	2347	2.02254641909814	7	ENG+ myCAFs
S1_CGGGTGTCAAGACGGT	S1	22421	4982	3.31385754426654	8	WT1+ iCAFs
S1_CGGGTGTCAATTGGTC	S1	42031	6173	2.35778354071994	5	WT1+ iCAFs
S1_CGGGTGTCAGACACAG	S1	11573	3313	3.81923442495464	2	ENG+ iCAFs
S1_CGGGTGTGTCCGCAGT	S1	32595	5497	0.662678324896457	5	WT1+ iCAFs
S1_CGGTCAGAGGGAGATA	S1	7864	2901	5.5824008138352	3	ENG+ iCAFs
S1_CGGTCAGTCGAAGGAC	S1	20966	4674	1.09701421348851	7	ENG+ myCAFs
S1_CGGTCAGTCTTTGCAT	S1	12740	3820	4.59968602825746	3	ENG+ iCAFs
S1_CGTAAGTAGGGAGATA	S1	19356	4401	2.07687538747675	7	ENG+ myCAFs
S1_CGTAAGTCAAGAAACT	S1	22719	5272	3.4772657247238	7	ENG+ myCAFs
S1_CGTAAGTCACCGTGCA	S1	12015	3600	6.04244694132335	2	ENG+ iCAFs
S1_CGTAAGTCACGCTTAA	S1	22611	4962	2.48993852549644	7	ENG+ myCAFs
S1_CGTAAGTGTATTCCTT	S1	15966	3985	4.65363898283853	2	ENG+ iCAFs
S1_CGTAAGTGTCCGGATC	S1	8213	2613	4.90685498599781	9	ENG+ iCAFs
S1_CGTAAGTTCGAGAAGC	S1	18261	4735	4.17830348830842	4	ENG+ myCAFs
S1_CGTAATGCAATTGGTC	S1	17104	4228	2.01707202993452	2	ENG+ iCAFs
S1_CGTAATGCACGACTAT	S1	4410	2220	4.78458049886621	7	ENG+ myCAFs
S1_CGTAATGGTGACTAAA	S1	13989	4010	2.29466009007077	2	ENG+ iCAFs
S1_CGTAGTAAGAGTAACT	S1	22175	5550	2.02480270574972	0	LRRC15+ myCAFs
S1_CGTAGTAAGATCGACG	S1	10050	3218	3.57213930348259	2	ENG+ iCAFs
S1_CGTAGTAGTACCATAC	S1	8459	3027	2.96725381250739	3	ENG+ iCAFs
S1_CGTAGTAGTGCCGTTG	S1	15940	4004	4.54203262233375	2	ENG+ iCAFs
S1_CGTAGTATCAGACAAA	S1	10592	3081	6.48602719033233	2	ENG+ iCAFs
S1_CGTAGTATCGAAGGAC	S1	8230	2583	6.58566221142163	3	ENG+ iCAFs
S1_CGTAGTATCGTTCATT	S1	27821	5663	3.93228137018799	3	ENG+ iCAFs
S1_CGTCAAAGTGAGGATC	S1	13289	4161	1.4147038904357	7	ENG+ myCAFs
S1_CGTCAAATCACCTACC	S1	18473	4327	1.82969739619986	6	LRRC15+ myCAFs
S1_CGTCCATGTAAGTAGT	S1	13982	3761	2.41739379201831	2	ENG+ iCAFs
S1_CGTCCATGTGGTAACG	S1	26679	4999	1.56677536639304	8	WT1+ iCAFs
S1_CGTCCATTCCGTCACT	S1	12955	3689	2.48552682362022	9	ENG+ iCAFs
S1_CGTGAATAGCACTAGG	S1	10507	2917	3.77843342533549	4	ENG+ myCAFs
S1_CGTGAATAGTGAGTGC	S1	11112	3424	6.97444204463643	2	ENG+ iCAFs
S1_CGTGAATAGTTCCAGT	S1	10368	3530	3.10570987654321	9	ENG+ iCAFs
S1_CGTGAATGTTCGGCGT	S1	14286	3881	3.00993980120398	4	ENG+ myCAFs
S1_CGTGAATTCATTTGCT	S1	12418	3855	3.43855693348365	2	ENG+ iCAFs
S1_CGTGAATTCCATTGGA	S1	8979	2682	6.96068604521662	3	ENG+ iCAFs
S1_CGTGAATTCCGCAACG	S1	14532	4039	6.48912744288467	9	ENG+ iCAFs
S1_CGTGATAGTCGACGCT	S1	13296	4182	4.42990373044525	3	ENG+ iCAFs
S1_CGTGATATCAAAGAAC	S1	6806	2830	5.27475756685278	7	ENG+ myCAFs
S1_CGTGATATCTTCGACC	S1	7243	2527	4.00386580146348	3	ENG+ iCAFs
S1_CGTGCTTCAAGACTGG	S1	16096	4449	2.5720675944334	4	ENG+ myCAFs
S1_CGTGCTTCAGAAGCTG	S1	11754	3456	2.39067551471839	2	ENG+ iCAFs
S1_CGTGCTTGTCAACCAT	S1	14641	3984	2.34273615190219	4	ENG+ myCAFs
S1_CGTGCTTGTGATAGTA	S1	20012	4463	2.71337197681391	1	WT1+ iCAFs
S1_CGTGCTTTCAACTGGT	S1	10830	3646	3.86888273314866	4	ENG+ myCAFs
S1_CGTGCTTTCACGGACC	S1	5049	1886	9.44741532976827	0	LRRC15+ myCAFs
S1_CGTGCTTTCCCAGGAC	S1	12582	3981	3.05197901764425	3	ENG+ iCAFs
S1_CGTGTCTAGATGTTGA	S1	8787	3428	5.50813702059861	7	ENG+ myCAFs
S1_CGTGTCTCATTGTGCA	S1	19550	4405	2.89514066496164	7	ENG+ myCAFs
S1_CGTGTCTGTGACATCT	S1	8502	2642	3.51681957186544	3	ENG+ iCAFs
S1_CGTGTCTGTGCCCAGT	S1	22854	5053	4.3055920189026	6	LRRC15+ myCAFs
S1_CGTGTCTGTTGCCGAC	S1	21083	5031	2.53284636911256	7	ENG+ myCAFs
S1_CGTTAGAAGCAATAGT	S1	19143	4296	2.08953664524892	0	LRRC15+ myCAFs
S1_CGTTAGAGTATTCTCT	S1	24671	4721	1.36192290543553	1	WT1+ iCAFs
S1_CGTTAGATCCACTAGA	S1	20556	4580	2.18427709671142	0	LRRC15+ myCAFs
S1_CGTTAGATCCGATCGG	S1	23065	4296	6.99327986126165	7	ENG+ myCAFs
S1_CGTTAGATCTACTGAG	S1	24336	5426	3.25032873109796	4	ENG+ myCAFs
S1_CGTTAGATCTGAGTCA	S1	12889	4245	2.75428660097758	7	ENG+ myCAFs
S1_CGTTAGATCTGGTGCG	S1	16778	4283	2.60460126355942	4	ENG+ myCAFs
S1_CGTTCTGCACTTGTCC	S1	15153	4163	8.63855342176467	4	ENG+ myCAFs
S1_CGTTCTGCAGAGGCTA	S1	10324	3359	2.77024409143743	3	ENG+ iCAFs
S1_CGTTCTGCAGCGCGTT	S1	9499	2801	7.48499842088641	6	LRRC15+ myCAFs
S1_CGTTCTGGTCGGCTAC	S1	10378	3568	3.32433994989401	3	ENG+ iCAFs
S1_CGTTCTGGTGATACCT	S1	4509	1796	3.01618984253715	3	ENG+ iCAFs
S1_CGTTCTGTCAGCACCG	S1	12267	3710	2.10320371729029	9	ENG+ iCAFs
S1_CGTTCTGTCGCCGAGT	S1	25647	5448	2.79954770538465	7	ENG+ myCAFs
S1_CGTTGGGAGGTGGGTT	S1	12058	3619	3.77342842925858	3	ENG+ iCAFs
S1_CGTTGGGAGTTACGAA	S1	15238	3909	3.61596009975062	2	ENG+ iCAFs
S1_CGTTGGGCACGCAGTC	S1	4921	2305	1.58504369030685	7	ENG+ myCAFs
S1_CGTTGGGCAGCGGTTC	S1	9770	3323	6.49948822927329	2	ENG+ iCAFs
S1_CGTTGGGCATACCAGT	S1	22037	4899	3.47597222852475	3	ENG+ iCAFs
S1_CGTTGGGCATCGGAGA	S1	10706	3482	5.87521016252569	4	ENG+ myCAFs
S1_CGTTGGGGTTGCAAGG	S1	15629	4106	2.19463817262781	0	LRRC15+ myCAFs
S1_CGTTGGGTCGCCTCTA	S1	6402	2802	1.3901905654483	7	ENG+ myCAFs
S1_CTAACCCAGACTAGAT	S1	28806	6048	3.87766437547733	0	LRRC15+ myCAFs
S1_CTAACCCAGAGAGCAA	S1	11414	3827	4.22288417732609	3	ENG+ iCAFs
S1_CTAACCCAGTAAAGCT	S1	15913	4266	3.1923584490668	0	LRRC15+ myCAFs
S1_CTAACCCCAAGTCATC	S1	9790	3287	6.26149131767109	3	ENG+ iCAFs
S1_CTAACCCGTAGTCCTA	S1	6000	2637	5.55	3	ENG+ iCAFs
S1_CTAACCCTCCCAAGCG	S1	11976	3580	3.66566466265865	2	ENG+ iCAFs
S1_CTAACCCTCGGCAGTC	S1	21862	5188	2.86799011984265	9	ENG+ iCAFs
S1_CTAACTTAGGGATCTG	S1	18313	4328	1.45252006771146	0	LRRC15+ myCAFs
S1_CTAACTTCATGTCAGT	S1	10320	3653	5.71705426356589	4	ENG+ myCAFs
S1_CTAACTTGTTCAACGT	S1	16914	4333	3.05663947026132	0	LRRC15+ myCAFs
S1_CTAACTTTCATTCGGA	S1	19203	4411	2.12466802062178	2	ENG+ iCAFs
S1_CTAAGTGAGGACCCAA	S1	14120	3949	3.47733711048159	3	ENG+ iCAFs
S1_CTAAGTGGTACTGCGC	S1	9432	3044	4.94062765055131	2	ENG+ iCAFs
S1_CTAAGTGTCCTCGATC	S1	7833	2760	4.34061023873356	2	ENG+ iCAFs
S1_CTACAGACATCCGATA	S1	24147	5033	2.2404439474883	7	ENG+ myCAFs
S1_CTACAGATCGCCTTTG	S1	14275	3888	3.80385288966725	2	ENG+ iCAFs
S1_CTACATTAGTAGAGTT	S1	16825	4284	2.59732540861813	13	ifCAFs
S1_CTACATTCACAACGCC	S1	13051	4102	1.4405026434756	7	ENG+ myCAFs
S1_CTACCCAAGTTCATGC	S1	15701	4167	3.69403222724667	3	ENG+ iCAFs
S1_CTACCCACAGCGGATA	S1	14009	4144	3.26932686130345	7	ENG+ myCAFs
S1_CTACCCACAGTAGTGG	S1	5442	2335	2.77471517824329	3	ENG+ iCAFs
S1_CTACCCATCACCTCAC	S1	18090	5046	2.59259259259259	4	ENG+ myCAFs
S1_CTACCTGAGGTCCCGT	S1	4346	2000	2.76115968706857	3	ENG+ iCAFs
S1_CTACCTGAGTCACAGG	S1	12086	3653	5.86629157703128	3	ENG+ iCAFs
S1_CTACCTGCAGATAAAC	S1	22914	5082	4.83110761979576	6	LRRC15+ myCAFs
S1_CTACCTGCAGCCCACA	S1	25334	5528	4.98144785663535	3	ENG+ iCAFs
S1_CTACCTGTCGCTAAAC	S1	14132	3957	4.97452589866969	2	ENG+ iCAFs
S1_CTACCTGTCTGTTCAT	S1	5019	2398	3.8453875273959	3	ENG+ iCAFs
S1_CTACGGGAGCCATCCG	S1	15642	4078	2.33346119422069	0	LRRC15+ myCAFs
S1_CTACGGGAGCGATGGT	S1	12557	3230	4.5074460460301	2	ENG+ iCAFs
S1_CTACGGGAGGAAGTCC	S1	12484	3377	6.09580262736302	3	ENG+ iCAFs
S1_CTACGGGAGGCGCTCT	S1	7676	3089	4.39030745179781	7	ENG+ myCAFs
S1_CTACGGGCAACGAGGT	S1	19262	4467	2.58020973938324	5	WT1+ iCAFs
S1_CTACGGGCACCGTCGA	S1	27090	5643	4.03469915097822	2	ENG+ iCAFs
S1_CTACGGGCAGCGGTTC	S1	7245	2594	5.83850931677019	4	ENG+ myCAFs
S1_CTACGGGGTTGGGAAC	S1	15971	4285	2.93031118903012	4	ENG+ myCAFs
S1_CTACGGGGTTGGGATG	S1	12721	3712	4.6537221916516	0	LRRC15+ myCAFs
S1_CTACTATAGCCTGACC	S1	10209	3457	2.04721324321677	4	ENG+ myCAFs
S1_CTACTATAGGATGAGA	S1	7001	2636	5.28495929152978	3	ENG+ iCAFs
S1_CTACTATAGGGCAAGG	S1	4536	2413	3.79188712522046	7	ENG+ myCAFs
S1_CTACTATCAGAGTAAT	S1	11111	3484	4.90504905049051	9	ENG+ iCAFs
S1_CTACTATTCGACCCAG	S1	10048	3709	2.86624203821656	7	ENG+ myCAFs
S1_CTACTATTCGCACGAC	S1	15024	4819	2.88205537806177	7	ENG+ myCAFs
S1_CTACTATTCTCGACCT	S1	17968	4629	4.8753339269813	2	ENG+ iCAFs
S1_CTAGACAAGACACACG	S1	19253	4989	4.18116657144341	7	ENG+ myCAFs
S1_CTAGACAAGCTTCGTA	S1	15227	3827	2.91587312011558	6	LRRC15+ myCAFs
S1_CTAGACAAGGGCTAAC	S1	12941	3638	4.98415887489375	3	ENG+ iCAFs
S1_CTAGACACACTGTGTA	S1	27554	5757	3.0775930899325	8	WT1+ iCAFs
S1_CTAGACAGTTGGATCT	S1	24580	5664	2.12774613506916	3	ENG+ iCAFs
S1_CTAGACATCAGCGTCG	S1	8592	2923	5.08612662942272	9	ENG+ iCAFs
S1_CTAGACATCCGCAAAT	S1	8555	3252	2.45470485096435	3	ENG+ iCAFs
S1_CTAGACATCGCAAGAG	S1	5201	1786	6.36416073831955	2	ENG+ iCAFs
S1_CTAGGTACAAATCAGA	S1	12197	3421	1.37738788226613	4	ENG+ myCAFs
S1_CTAGGTAGTCATAACC	S1	9279	3310	1.454898157129	3	ENG+ iCAFs
S1_CTAGGTATCCTTCAGC	S1	17664	4850	2.98346920289855	3	ENG+ iCAFs
S1_CTATAGGAGGATATAC	S1	29776	5797	3.95620634067706	6	LRRC15+ myCAFs
S1_CTATAGGAGTCCTGCG	S1	10692	3216	3.97493453049009	4	ENG+ myCAFs
S1_CTATAGGCAGGGAGAG	S1	11884	3914	3.62672500841468	7	ENG+ myCAFs
S1_CTATAGGCATCGGTTA	S1	8991	3270	4.28205983761539	3	ENG+ iCAFs
S1_CTATAGGGTAAGATTG	S1	8856	3128	3.28590785907859	3	ENG+ iCAFs
S1_CTATAGGGTCCAACGC	S1	14680	4379	2.75885558583106	9	ENG+ iCAFs
S1_CTATAGGGTTGGCCTG	S1	15726	4394	0.972911102632583	2	ENG+ iCAFs
S1_CTATAGGGTTGTGCCG	S1	16267	4228	2.37904960963915	3	ENG+ iCAFs
S1_CTATAGGTCAGCAATC	S1	17969	4469	2.57109466303078	9	ENG+ iCAFs
S1_CTATCCGGTTCAGGTT	S1	15679	4126	3.31653804451815	6	LRRC15+ myCAFs
S1_CTATCTAAGAGGTGCT	S1	7701	2661	5.51876379690949	9	ENG+ iCAFs
S1_CTATCTACAGACAAAT	S1	7488	2826	5.56891025641026	7	ENG+ myCAFs
S1_CTATCTACATTCTCTA	S1	24333	5706	4.15485143632105	2	ENG+ iCAFs
S1_CTATCTACATTGGATC	S1	16945	4204	1.79994098554146	3	ENG+ iCAFs
S1_CTATCTAGTAGGACTG	S1	23934	5382	5.76167794768948	9	ENG+ iCAFs
S1_CTATCTAGTATCTCGA	S1	18151	4966	2.44063687951077	4	ENG+ myCAFs
S1_CTCAACCAGGCGATAC	S1	26610	5999	4.86283352123262	3	ENG+ iCAFs
S1_CTCAACCAGGCTCACC	S1	33067	5453	0.453624459430853	5	WT1+ iCAFs
S1_CTCAACCCAGTGTATC	S1	13213	3867	4.58639218951033	2	ENG+ iCAFs
S1_CTCAACCGTAAGATAC	S1	15024	3964	4.08679446219382	2	ENG+ iCAFs
S1_CTCAACCGTAGACAAT	S1	7332	2584	8.5924713584288	3	ENG+ iCAFs
S1_CTCAAGAAGAGTCCGA	S1	8363	2907	2.46323089800311	6	LRRC15+ myCAFs
S1_CTCAAGAAGGTCCCTG	S1	21151	4756	2.29303579026996	5	WT1+ iCAFs
S1_CTCAAGATCCAGTACA	S1	9784	3199	3.5670482420278	4	ENG+ myCAFs
S1_CTCAATTAGAGCATAT	S1	12895	4063	2.32648313299729	2	ENG+ iCAFs
S1_CTCAATTAGATGGCGT	S1	26264	4803	1.4811148339933	1	WT1+ iCAFs
S1_CTCAATTAGGTGATAT	S1	15789	4157	3.6481094432833	9	ENG+ iCAFs
S1_CTCAATTCACTACCCT	S1	14082	3580	3.45121431614827	4	ENG+ myCAFs
S1_CTCAATTCACTCTGCT	S1	13185	3798	1.91126279863481	7	ENG+ myCAFs
S1_CTCAATTTCGCTTTAT	S1	14832	4689	2.09681769147789	4	ENG+ myCAFs
S1_CTCAATTTCGTTCGCT	S1	10840	3607	5.48892988929889	3	ENG+ iCAFs
S1_CTCACTGAGCCTCTGG	S1	9373	2827	3.56342686439774	2	ENG+ iCAFs
S1_CTCACTGAGTAGATCA	S1	8113	2571	6.11364476765685	4	ENG+ myCAFs
S1_CTCACTGGTCAATGGG	S1	14826	3876	3.7636584378794	2	ENG+ iCAFs
S1_CTCACTGGTGTATTGC	S1	19336	4564	2.52896152254861	9	ENG+ iCAFs
S1_CTCACTGTCATGCCAA	S1	11259	3576	2.22932764899192	3	ENG+ iCAFs
S1_CTCACTGTCCATCTCG	S1	23170	5343	2.58092360811394	3	ENG+ iCAFs
S1_CTCACTGTCCGGCAAC	S1	11232	3386	2.85790598290598	9	ENG+ iCAFs
S1_CTCAGAAAGATCCAAA	S1	15394	4182	2.35806158243471	9	ENG+ iCAFs
S1_CTCAGAACAAGTGCTT	S1	16521	3955	2.93565764784214	2	ENG+ iCAFs
S1_CTCAGAACAGAGAATT	S1	13866	4186	3.52661185633925	7	ENG+ myCAFs
S1_CTCAGAAGTACGTAGG	S1	6271	2166	4.9114973688407	2	ENG+ iCAFs
S1_CTCAGAAGTTGTACGT	S1	6377	2744	3.05786419946683	7	ENG+ myCAFs
S1_CTCAGGGCACCGCTGA	S1	8656	3123	2.79574861367837	7	ENG+ myCAFs
S1_CTCAGGGGTACAAAGT	S1	18605	4702	2.76269819940876	2	ENG+ iCAFs
S1_CTCAGGGTCAGGTGTT	S1	26130	5518	3.37160352085725	2	ENG+ iCAFs
S1_CTCAGGGTCGCCAGAC	S1	8099	2633	8.81590319792567	3	ENG+ iCAFs
S1_CTCAGTCAGTGGCGAT	S1	24122	5300	3.97976950501617	8	WT1+ iCAFs
S1_CTCAGTCAGTGGTGGT	S1	12359	3678	3.22032526903471	3	ENG+ iCAFs
S1_CTCAGTCCATCCGATA	S1	8384	3154	2.75524809160305	3	ENG+ iCAFs
S1_CTCAGTCGTCGGCTAC	S1	29653	6010	3.68934003304893	9	ENG+ iCAFs
S1_CTCAGTCGTGAGTGAC	S1	12049	3429	6.6893518134285	9	ENG+ iCAFs
S1_CTCAGTCGTGTTAAAG	S1	9471	3188	2.72410516312955	2	ENG+ iCAFs
S1_CTCATCGAGTAGGTTA	S1	32399	5839	2.43834686255749	8	WT1+ iCAFs
S1_CTCATCGAGTCGTCTA	S1	5640	2186	2.4645390070922	7	ENG+ myCAFs
S1_CTCATCGCATCGATGT	S1	17153	4760	4.96706115548301	6	LRRC15+ myCAFs
S1_CTCATCGGTGCTGTCG	S1	7994	2727	4.64098073555166	1	WT1+ iCAFs
S1_CTCATCGGTTTCCAAG	S1	12939	3920	2.41904320272046	9	ENG+ iCAFs
S1_CTCATCGTCACGGACC	S1	10010	3783	5.0949050949051	7	ENG+ myCAFs
S1_CTCATGCAGATGTTAG	S1	12733	3811	3.88753632294039	9	ENG+ iCAFs
S1_CTCATGCAGGCCTTGC	S1	10753	3576	2.71552124988375	3	ENG+ iCAFs
S1_CTCATGCCAGTAACGG	S1	18741	4872	1.6381196307561	4	ENG+ myCAFs
S1_CTCATGCGTTGGGATG	S1	4045	1617	9.9876390605686	3	ENG+ iCAFs
S1_CTCATGCTCGTGACTA	S1	10499	3394	4.48614153728927	2	ENG+ iCAFs
S1_CTCATTAAGACCCTTA	S1	23588	5132	2.23418687468204	0	LRRC15+ myCAFs
S1_CTCATTACAAACTCGT	S1	25005	5831	2.56348730253949	4	ENG+ myCAFs
S1_CTCATTACACAGAGAC	S1	14109	3794	5.15982706074137	9	ENG+ iCAFs
S1_CTCATTACATTAAGCC	S1	22419	5311	2.34176368259066	4	ENG+ myCAFs
S1_CTCATTAGTAGGTACG	S1	4074	1906	1.86548846342661	10	VEGFA+ CAFs
S1_CTCATTAGTGGGTCAA	S1	8370	2945	3.27359617682198	7	ENG+ myCAFs
S1_CTCATTAGTTCGGCGT	S1	49012	7105	2.3524851056884	1	WT1+ iCAFs
S1_CTCATTATCCTTCACG	S1	13639	4105	3.12339614341227	3	ENG+ iCAFs
S1_CTCCAACAGAACGCGT	S1	10702	3306	4.31695010278453	2	ENG+ iCAFs
S1_CTCCAACCAGACTGCC	S1	21867	5286	4.89779119220744	3	ENG+ iCAFs
S1_CTCCAACGTCATTGCA	S1	20269	5220	3.16246484779713	6	LRRC15+ myCAFs
S1_CTCCAACTCATTTGGG	S1	4479	2142	3.10337128823398	7	ENG+ myCAFs
S1_CTCCAACTCCGAGGCT	S1	20563	4605	2.97135631960317	4	ENG+ myCAFs
S1_CTCCACAAGGTGTGAC	S1	19109	4795	5.11277408550945	7	ENG+ myCAFs
S1_CTCCACACACAGAAGC	S1	18782	4628	1.97529549568736	9	ENG+ iCAFs
S1_CTCCATGAGCCACTCG	S1	26211	5936	1.85418335813208	0	LRRC15+ myCAFs
S1_CTCCATGAGTTTCGGT	S1	9081	3066	3.78812906067614	7	ENG+ myCAFs
S1_CTCCATGCATGTTCAG	S1	8877	3231	2.77120648867861	4	ENG+ myCAFs
S1_CTCCATGCATTGAAAG	S1	15896	3935	4.27151484650226	3	ENG+ iCAFs
S1_CTCCATGTCAAGGAGC	S1	12425	3570	5.12676056338028	4	ENG+ myCAFs
S1_CTCCCAACAATAGTGA	S1	12845	4100	1.1366290385364	7	ENG+ myCAFs
S1_CTCCCAAGTGGAACAC	S1	28503	5451	1.48054590744834	5	WT1+ iCAFs
S1_CTCCCTCCACAGTATC	S1	4651	2007	5.00967533863685	3	ENG+ iCAFs
S1_CTCCCTCGTGACGCCT	S1	15437	3861	3.29079484355769	0	LRRC15+ myCAFs
S1_CTCCCTCGTTAAACAG	S1	11090	3386	4.70694319206492	2	ENG+ iCAFs
S1_CTCCGATCAAGATGTA	S1	3951	1612	9.56719817767654	3	ENG+ iCAFs
S1_CTCCGATTCCATCTGC	S1	23414	5112	2.95976766037414	4	ENG+ myCAFs
S1_CTCCTCCAGGATTTAG	S1	15256	4459	3.72968012585212	3	ENG+ iCAFs
S1_CTCCTCCTCGCCTATC	S1	56422	7395	1.60930133635816	5	WT1+ iCAFs
S1_CTCCTCCTCTCGACCT	S1	10268	3535	4.46045968056097	3	ENG+ iCAFs
S1_CTCCTTTGTACCCGAC	S1	25139	5440	3.25788615298938	3	ENG+ iCAFs
S1_CTCCTTTGTCTACGTA	S1	17351	4338	5.53858567229554	8	WT1+ iCAFs
S1_CTCGAGGAGAAGCGCT	S1	9658	3144	3.00269206875129	2	ENG+ iCAFs
S1_CTCGAGGAGTCTTGGT	S1	9547	2760	5.77144652770504	2	ENG+ iCAFs
S1_CTCGAGGCAATCGAAA	S1	13886	3615	4.52974218637477	2	ENG+ iCAFs
S1_CTCGAGGCACTTCAAG	S1	23541	5041	2.37033261118899	7	ENG+ myCAFs
S1_CTCGAGGCAGTATGAA	S1	32648	6103	3.21918647390345	4	ENG+ myCAFs
S1_CTCGAGGGTAGAATAC	S1	20246	5188	1.61019460634199	3	ENG+ iCAFs
S1_CTCGAGGGTCCTGGTG	S1	34902	5510	1.42685232937941	1	WT1+ iCAFs
S1_CTCGAGGGTCTTACTT	S1	16205	4244	1.73403270595495	0	LRRC15+ myCAFs
S1_CTCGAGGGTGGAGAAA	S1	39670	6820	2.3897151499874	6	LRRC15+ myCAFs
[truncated: 24,775 more rows]

## Sheet: Fig 2. DEGs
Figure 2. CAF subtype markers
LRRC15+ myCAFs												ENG+ myCAFs												ENG+ iCAFs																		WT1+ iCAFs
Cluster 0						Cluster 6						Cluster 4						Cluster 7						Cluster 2						Cluster 3						Cluster 9						Cluster 1						Cluster 5
Gene	p_val	avg_log2FC	pct.1	pct.2	p_val_adj	Gene	p_val	avg_log2FC	pct.1	pct.2	p_val_adj	Gene	p_val	avg_log2FC	pct.1	pct.2	p_val_adj	Gene	p_val	avg_log2FC	pct.1	pct.2	p_val_adj	Gene	p_val	avg_log2FC	pct.1	pct.2	p_val_adj	Gene	p_val	avg_log2FC	pct.1	pct.2	p_val_adj	Gene	p_val	avg_log2FC	pct.1	pct.2	p_val_adj	Gene	p_val	avg_log2FC	pct.1	pct.2	p_val_adj	Gene	p_val
MFAP2	0	0.719586860431827	0.982	0.83	0	MFAP2	0	0.763445392253719	0.98	0.839	0	HEYL	0	0.77687498867533	0.6	0.172	0	MATN3	0	1.60984304965719	0.812	0.336	0	JUN	0	1.22174168368835	0.996	0.893	0	NFIA	0	0.787735352826574	0.885	0.752	0	RGS5	0	2.47599195892738	0.405	0.058	0	MMP23B	0	0.976729199793084	0.97	0.577	0	MMP23B	0
NBL1	0	0.850333636193784	0.998	0.975	0	STMN1	0	0.74440393570738	0.767	0.405	0	PTMA	0	0.702116306178693	1	0.994	0	IGFBP5	0	1.595125925859	0.978	0.843	0	NFIA	0	0.63220117523548	0.9	0.75	0	TXNIP	0	1.37340873365658	0.984	0.87	0	AGT	0	2.56594193308585	0.801	0.294	0	SRM	0	0.685825884576327	0.954	0.68	0	ERRFI1	0
COL8A2	0	0.772216149877027	0.727	0.267	0	COL11A1	0	0.686643303753082	0.788	0.285	0	RBP1	0	0.792893740457522	0.892	0.703	0	SLC6A6	0	1.51292862750501	0.782	0.376	0	LMO4	0	0.786051967384582	0.944	0.868	0	LTBP1	0	0.724243713854595	0.886	0.758	0	COLEC11	0	1.52135250565789	0.843	0.324	0	PLA2G2A	0	1.68317101397949	0.869	0.21	0	ENO1	0
COL11A1	0	2.58490337401001	0.968	0.224	0	MATN3	0	0.935759253466302	0.747	0.338	0	HOPX	0	1.18391159854417	0.941	0.596	0	IGFBP7	0	0.816691960880428	1	0.997	0	TXNIP	0	1.0760455244508	0.978	0.871	0	CD302	0	0.846530933146032	0.899	0.814	0	LTBP1	0	1.07176725481504	0.968	0.763	0	SH3BGRL3	0	0.744932446042263	0.988	0.897	0	SRM	0
CTSK	0	0.816709427843924	0.996	0.967	0	SDC1	0	0.834141332066946	0.739	0.204	0	ITGA1	0	0.728411652998474	0.836	0.539	0	PDGFC	0	0.958425032885985	0.843	0.515	0	FRZB	0	0.790587991038006	0.874	0.554	0	SCN7A	0	0.889672806600745	0.623	0.281	0	PTMA	0	1.02718573412553	1	0.995	0	PODN	0	0.60056712516635	0.98	0.737	0	PLA2G2A	0
CD55	0	1.56236779704585	0.977	0.706	0	ANTXR1	0	0.8501371702729	0.965	0.802	0	F2R	0	0.823159175661421	0.928	0.726	0	VCAN	0	1.09196110903558	0.998	0.968	0	APOD	0	0.902325993168575	0.981	0.864	0	FRZB	0	1.06588621768319	0.864	0.556	0	SOD3	0	1.31807406982327	0.974	0.711	0	NEXN	0	0.764452766726724	0.961	0.64	0	CAMK2N1	0
MATN3	0	0.7003976479894	0.775	0.308	0	ARL4C	0	0.833258958175431	0.858	0.562	0	SOX4	0	0.761518101503687	0.988	0.923	0	CXCL14	0	3.03718712882973	0.838	0.507	0	SOD3	0	0.917095056785315	0.919	0.697	0	EPHA3	0	0.940118283841792	0.663	0.305	0	CDH6	0	0.726100503940136	0.431	0.093	0	F3	0	0.909958572805978	0.917	0.559	0	ZNF593	0
SDC1	0	1.77390654727051	0.917	0.142	0	F13A1	0	0.788830773469292	0.57	0.168	0	HSPA1A	0	1.0106019890392	0.975	0.903	0	COL10A1	0	1.28426895865356	0.968	0.629	0	C7	0	1.18634838422865	0.947	0.652	0	APOD	0	1.52664258179537	0.979	0.865	0	TSLP	0	1.1289071648732	0.569	0.094	0	S100A10	0	1.66788187827018	0.998	0.862	0	SH3BGRL3	0
ANTXR1	0	1.00066360187048	0.975	0.79	0	COL10A1	0	0.992412763571501	0.981	0.624	0	HSPA1B	0	1.06147963724636	0.961	0.839	0	RAPGEF5	0	0.87479638333108	0.526	0.132	0	SELENOP	0	0.963791463346034	0.974	0.87	0	SOD3	0	1.01031592411843	0.9	0.7	0	HSPA1A	0	1.80191833091668	0.996	0.906	0	S100A16	0	0.811921761069563	0.971	0.708	0	PODN	0
TMSB10	0	0.594774777664824	1	0.998	0	SUGCT	0	0.806345678107224	0.649	0.286	0	ANGPT2	0	1.00116537606595	0.342	0.084	0	IGFBP3	0	2.45760960493979	0.885	0.576	0	EGR1	0	1.15672142288403	0.991	0.842	0	IGFBP7	0	0.930852868476813	1	0.997	0	HSPA1B	0	2.03244514331168	0.989	0.844	0	LMNA	0	1.70704662620975	0.999	0.906	0	SERBP1	0
FAP	0	0.650421739025865	0.974	0.859	0	IGFBP3	0	1.23910430009554	0.908	0.571	0	ANO1	0	0.606785665501081	0.609	0.251	0	SEMA3C	0	1.26663146086086	0.914	0.608	0	HSPA1A	0	1.09634955407322	0.996	0.899	0	HAND2-AS1	0	0.932036061886524	0.69	0.375	0	GEM	0	1.65641511266991	0.983	0.843	0	CRABP2	0	1.08422104612549	0.861	0.392	0	F3	0
COL5A2	0	1.03060767612767	0.998	0.925	0	CTHRC1	0	0.981785120868377	0.999	0.942	0	A2M	0	0.84033837132787	0.9	0.598	0	MEST	0	1.45390255118727	0.836	0.51	0	HSPA1B	0	1.04268580622971	0.972	0.835	0	C7	0	1.36793177043289	0.902	0.659	0	PAMR1	0	0.798440207911942	0.625	0.221	0	UAP1	0	0.728581469219574	0.961	0.582	0	S100A10	0
FN1	0	1.86700445270557	0.998	0.916	0	NET1	0	0.676461788575055	0.714	0.347	0	BTG1	0	0.707260477123717	0.948	0.862	0	CDKN2B	0	1.16678823893937	0.658	0.318	0	BRD2	0	0.728011639942956	0.917	0.835	0	F2R	0	1.03084580854286	0.913	0.724	0	C11orf96	0	1.72477338724665	0.979	0.799	0	ABL2	0	0.671760266230207	0.917	0.461	0	S100A11	0
CHPF	0	0.626805203437398	0.955	0.796	0	PLPP4	0	0.659227023902137	0.76	0.285	0	POSTN	0	1.45916916913379	0.894	0.62	0	NTM	0	0.989888227541704	0.927	0.681	0	MOXD1	0	0.615421402774736	0.845	0.564	0	NR2F1	0	0.984757859602917	0.853	0.706	0	A2M	0	1.26163127311192	0.948	0.611	0	OSR1	0	0.820347426264348	0.759	0.196	0	S100A16	0
ARL4C	0	0.904569698459924	0.886	0.539	0	MDK	0	0.89065593185136	0.973	0.882	0	COL4A1	0	1.13090966587364	0.905	0.678	0	SLITRK5	0	0.663866959489084	0.395	0.084	0	SFRP4	0	1.28861780221111	0.942	0.833	0	PNISR	0	0.728197735319578	0.857	0.83	0	NR4A1	0	1.27043231883668	0.98	0.787	0	EFEMP1	0	0.648381750290678	0.996	0.818	0	LMNA	0
TMEM158	0	0.717248901696935	0.743	0.434	0	GJB2	0	0.926364230278336	0.75	0.327	0	COL4A2	0	1.12404437032034	0.958	0.79	0	ITGBL1	0	1.50154194294451	0.894	0.678	0	ADIRF	0	1.12684587455231	0.717	0.323	0	MOXD1	0	0.856065355463195	0.827	0.567	0	KRT18	0	1.03997579730764	0.598	0.158	0	UGP2	0	1.0494987546817	0.98	0.824	0	CCT3	0
COL8A1	0	1.41010310742528	0.98	0.766	0	MMP14	0	0.787747687153862	0.961	0.827	0	ANKRD10	0	0.70026333185091	0.937	0.812	0	ISLR	0	1.12646058108206	0.985	0.891	0	NR4A1	0	0.904185605168614	0.948	0.776	0	SFRP4	0	1.48755287385583	0.934	0.835	0	FOS	0	1.32683677921452	0.995	0.89	0	IL1R1	0	0.776621743165504	0.988	0.844	0	CRABP2	0
ITGB5	0	0.712610058180237	0.913	0.699	0	CMTM3	0	0.767977331186248	0.93	0.77	0	NR2F2	0	0.812773892294176	0.941	0.803	0	STRA6	0	1.0218564747875	0.582	0.175	0	DDIT3	0	0.907722919758729	0.731	0.461	0	CPED1	0	0.784862001211613	0.723	0.507	0	B2M	0	0.826184908497737	1	1	0	COL3A1	0	1.07292858149474	1	0.991	0	PFDN2	0
TM4SF1	0	0.691416854440094	0.698	0.191	0	GRP	0	0.783855963247009	0.434	0.105	0	CCDC102B	0	0.925760205143918	0.601	0.251	0	CDH11	0	0.863780710001629	0.98	0.872	0	BTG1	0	0.782189229710116	0.958	0.859	0	RUNX1T1	0	0.884180025015019	0.811	0.633	0	FOXF1	0	0.886762399527398	0.648	0.259	0	MYO1B	0	0.592821929459703	0.91	0.441	0	UAP1	0
TRIM59	0	0.926597185473458	0.758	0.204	0	IGFL2	0	1.10875665698965	0.605	0.194	0	DNAJB1	0	1.10664005002902	0.951	0.836	0	DPEP1	0	1.09212464554071	0.645	0.238	0	TSC22D1	0	0.864334500493597	0.944	0.868	0	ENG	0	1.06407598222728	0.904	0.814	0	SGCA	0	0.716486469920407	0.477	0.1	0	SCG2	0	1.48143321543391	0.77	0.23	0	ABL2	0
LRRC15	0	0.909517960638314	0.681	0.087	0	MMP11	0	2.11159234046653	0.924	0.467	0	NOTCH3	0	0.755552101631311	0.68	0.376	0	MMP28	0	0.838002900393129	0.547	0.174	0	INTS6	0	1.0969582788921	0.927	0.762	0	ADIRF	0	0.858570722084806	0.641	0.333	0	CCDC68	0	1.15889423997354	0.579	0.064	0	SERPINE2	0	1.58829051081997	0.949	0.562	0	CD34	0
OSTC	0	0.610040802036214	0.98	0.931	0	LGALS1	0	0.774607985062947	1	0.994	0	LAMP5	0	0.794125438897695	0.767	0.42	0	LAMP5	0	1.13750649963007	0.825	0.424	0	FOS	0	1.31206548605227	0.999	0.881	0	MALAT1	0	0.627400682781101	0.988	0.975	0	JUNB	0	1.2635627016676	0.997	0.933	0	LRRFIP1	0	0.9400307245728	0.949	0.515	0	ODC1	0
PALLD	0	0.678974282586836	0.985	0.934	0	CD99	0	0.664647965066905	0.999	0.985	0	CST2	0	0.989032933317339	0.626	0.252	0	CST1	0	3.42819282831507	0.668	0.158	0	UBB	0	0.60767576833197	0.997	0.982	0	C1S	0	0.650596078360299	0.997	0.996	0	DNAJB1	0	1.65906403342631	0.976	0.841	0	ANKRD28	0	0.816566874589434	0.933	0.466	0	OSR1	0
C1QTNF3	0	2.08054690430039	0.824	0.337	0	POSTN	1.02611260985371e-303	0.865333851910868	0.955	0.618	3.75567476332558e-299	COL18A1	0	1.11284437539756	0.903	0.812	0	CST2	0	1.38105065434975	0.744	0.252	0	MFAP4	0	1.11190946428793	0.989	0.913	0	A2M	0	1.27347521906766	0.848	0.598	0	LTBP4	0	1.07229559702027	0.936	0.711	0	CCDC80	0	0.669311902532013	1	0.969	0	WDR43	0
RAI14	0	0.665690945643237	0.822	0.474	0	FABP5	1.95989355775204e-303	1.29282543130569	0.753	0.47	7.17340641072824e-299	HSP90AA1	6.58649717112652e-307	0.831396776432233	0.999	0.987	2.41072382960402e-302	SPATS2L	4.61119471343889e-307	0.825850888156546	0.977	0.92	1.68774337706577e-302	HEXIM1	0	0.879657160532492	0.844	0.647	0	N4BP2L2	0	0.811807110794356	0.897	0.87	0	EGR1	1.94761714930329e-300	1.34248978635233	0.981	0.853	7.12847352816497e-296	PTX3	0	1.34373063234964	0.681	0.153	0	RTN4	0
IL7R	0	0.656515449990546	0.264	0.022	0	MMP7	5.30158115524291e-300	0.71422354481165	0.287	0.064	1.94043171863046e-295	IGFBP5	1.18184252308225e-294	0.971577299812889	0.967	0.841	4.32566181873335e-290	SLC46A3	5.47796802947367e-296	0.948206629256325	0.635	0.309	2.00499107846766e-291	GADD45B	0	1.07281134486356	0.974	0.873	0	ITM2B	0	0.68747942890299	0.999	0.999	0	KRT8	3.39836131980108e-289	0.616243110399039	0.558	0.175	1.24383422666039e-284	RPL22L1	0	0.71274089569511	0.953	0.761	0	EFEMP1	0
EDIL3	0	0.952431884596795	0.874	0.372	0	AEBP1	9.11592056884632e-297	0.783810191766088	0.989	0.974	3.33651808740344e-292	FOSB	7.21709077600623e-294	0.815715680589699	0.944	0.829	2.64152739492604e-289	NT5DC2	4.92370674601593e-295	0.798520664935533	0.804	0.508	1.80212590610929e-290	JUNB	0	1.08901242418238	0.996	0.928	0	ABCA6	0	1.07781019679759	0.768	0.523	0	TBX2	1.17387832589863e-284	0.824485600635978	0.624	0.245	4.29651206062157e-280	UGDH	0	0.750081450466091	0.961	0.598	0	UGP2	0
TGFBI	0	1.06893372174685	0.711	0.207	0	NBL1	2.33894401789399e-277	0.673773111687177	0.998	0.976	8.56076899989378e-273	HES1	2.20969823850461e-292	1.16679501415894	0.798	0.572	8.08771652275071e-288	CSRNP3	2.82680652084369e-292	0.649684836763935	0.468	0.162	1.034639454694e-287	IER2	0	1.39481745054584	0.994	0.849	0	ABCA10	0	0.740124569833018	0.513	0.237	0	PTGIR	1.69897104678454e-281	0.765139265594885	0.667	0.276	6.21840392833611e-277	ANK2	0	1.21912790947449	0.939	0.328	0	MAT2A	0
C5orf46	0	0.713600023867154	0.382	0.029	0	RIN2	1.00137615083523e-274	0.656433518864764	0.803	0.509	3.66513684967202e-270	HSPH1	1.11954594456237e-283	1.0096366241026	0.886	0.75	4.09765011169272e-279	SFRP4	2.62863871584233e-286	1.13309622219764	0.975	0.836	9.62108056385452e-282	DNAJB1	0	1.36588621766877	0.981	0.83	0	TSHZ2	0	0.84804510588728	0.953	0.897	0	ATF3	2.37605086620605e-279	1.51602446804015	0.886	0.638	8.69658377540077e-275	SCRG1	0	0.759184044700422	0.852	0.369	0	CYTOR	0
SPARC	0	1.04067937382074	1	0.991	0	GREM1	1.65344709803653e-270	0.736167026071783	0.737	0.358	6.05178172352351e-266	BRD2	1.15458549068711e-283	0.661240018363791	0.931	0.835	4.22589835446389e-279	PPP1R14A	7.91608482661673e-268	0.857010085836829	0.573	0.245	2.89736620738999e-263	FOSB	0	1.25138586619132	0.994	0.82	0	MIR99AHG	0	1.10063521382484	0.873	0.658	0	PPP1R15A	4.85802357398126e-275	1.10209356707922	0.958	0.844	1.77808520831288e-270	MAP1B	0	0.814824887074667	0.982	0.731	0	EIF5B	0
PTK7	0	0.652116859477	0.929	0.715	0	CD55	5.48620019677497e-262	0.613461770536411	0.927	0.726	2.00800413402161e-257	GEM	4.77550627467335e-281	0.825900879289209	0.955	0.838	1.74788305159319e-276	SCN7A	1.33829645731342e-261	0.79894764421318	0.632	0.295	4.89829886341284e-257	MAFB	0	0.996663055838763	0.853	0.617	0	TIMP1	0	1.02209291956307	0.998	0.996	0	PRR16	6.16370379493538e-274	0.700605361541028	0.583	0.211	2.2559772259843e-269	LHFPL2	0	0.708340491421595	0.914	0.342	0	IL1R1	0
RUNX2	0	0.817821201241622	0.786	0.319	0	DIO2	1.82709084760425e-260	1.00052414516024	0.766	0.456	6.68733521131633e-256	EGR2	5.20878407992243e-277	0.702739511497388	0.694	0.429	1.90646706109241e-272	TSHZ2	1.51462019270651e-259	0.791008753075876	0.973	0.898	5.54366136732509e-255	TOB1	1.93572397776203e-294	0.697504964236549	0.825	0.69	7.08494333100681e-290	FTX	0	0.913801467452914	0.779	0.661	0	CPED1	1.80711882305828e-269	0.928402351966697	0.84	0.517	6.61423560427561e-265	LOX	0	0.816068845555918	0.949	0.664	0	SLC20A1	0
COL12A1	0	1.82413634170118	0.984	0.736	0	PLAU	4.29054784758594e-257	0.798026151079442	0.854	0.569	1.57038341769493e-252	C11orf96	9.07118580069744e-277	0.941654616515322	0.949	0.792	3.32014471491327e-272	MOXD1	4.11421337768602e-256	0.713952427329604	0.88	0.574	1.50584323836686e-251	BTG2	2.51588050276785e-293	0.874914969869307	0.796	0.599	9.20837422818062e-289	CST3	2.46832010281123e-305	0.648092617240325	0.999	0.997	9.03429840829939e-301	PID1	1.49060610087904e-261	0.839084756538529	0.719	0.359	5.45576738982738e-257	PDLIM4	0	1.00143084097622	0.982	0.681	0	NIFK	0
MARCKS	0	0.821958196232416	0.983	0.901	0	INHBA	1.11747728448702e-256	0.698143741027826	0.957	0.711	4.09007860895096e-252	MAFB	1.79755755743039e-269	0.936619831946855	0.854	0.622	6.57924041595097e-265	INMT	1.81751383179097e-254	0.738901920982952	0.656	0.343	6.65228237573814e-250	NR2F2	1.80184128932169e-287	0.690323507866903	0.906	0.804	6.59491930304631e-283	ZBTB20	6.9943859679369e-303	0.673030942219501	0.897	0.864	2.56001520812458e-298	FOSB	4.12030238637879e-261	1.12078870375551	0.978	0.833	1.5080718764385e-256	SLIT3	0	1.01357479893969	0.971	0.405	0	MYO1B	0
COL10A1	0	1.25292138986714	0.991	0.601	0	VGLL4	3.54299541257997e-256	0.635392927660321	0.895	0.761	1.29677175095839e-251	DNAJA1	1.26552014860234e-268	0.980765725053611	0.956	0.899	4.63193029589943e-264	SULF1	9.95706093742859e-246	0.901261779042675	0.957	0.834	3.64438387370824e-241	RUNX1T1	1.26078457560144e-285	0.597014570811667	0.814	0.632	4.61459762515884e-281	MFAP4	7.692451961509e-302	0.851425664231956	0.955	0.917	2.81551434243191e-297	DLL1	1.71487912391276e-256	0.710997813973292	0.47	0.146	6.27662908143310e-252	DUSP1	0	0.823426576919821	0.995	0.822	0	HSPD1	0
ENPP1	0	0.682771096750997	0.684	0.191	0	CDH11	1.4692403780386e-254	0.596704818602299	0.958	0.873	5.37756670765907e-250	EGR1	8.39191968911721e-265	0.86761550985735	0.953	0.849	3.07152652541379e-260	APOD	1.54933246918692e-240	0.6080092482079	0.984	0.869	5.67071177047103e-236	IFITM1	3.09851307207157e-284	0.588039241624984	0.912	0.83	1.13408676950892e-279	NR2F2	5.53925975551387e-296	0.759770784193289	0.905	0.805	2.02742446311563e-291	IER2	1.42974120033359e-250	1.1366953605456	0.983	0.861	5.23299576734098e-246	PXDC1	0	0.743918889024027	0.941	0.52	0	DES	0
PERP	0	0.59314431681925	0.847	0.442	0	HTRA1	2.06608068022543e-239	0.902957861133477	0.967	0.905	7.56206189769309e-235	PDGFRB	9.92032824453903e-259	0.639170568455059	0.918	0.827	3.63093934078373e-254	NPTX1	2.41197851374995e-238	0.700269272840451	0.341	0.101	8.82808255817621e-234	PPP1R15A	4.06839410973525e-263	0.626292019112582	0.919	0.84	1.4890729281042e-258	LMO4	1.01355861024947e-294	0.656950469079838	0.921	0.871	3.70972586937408e-290	F2R	7.89331885307082e-249	0.905292002531387	0.96	0.735	2.88903363341245e-244	TNXB	0	0.753249118473145	0.894	0.268	0	SCG2	0
FNDC1	0	0.838055926811178	0.891	0.511	0	TPM1	5.85576072548272e-232	0.678489016160794	0.992	0.921	2.14326698313393e-227	HSPA8	4.65055999969918e-242	0.718423889654392	0.987	0.953	1.7021514654899e-237	SUSD2	5.39579870317645e-234	0.692215853783296	0.624	0.314	1.97491628334961e-229	SNHG8	1.87635725194343e-253	0.647040733939616	0.844	0.792	6.86765517783813e-249	TGM2	9.04320698519051e-292	1.01040483517473	0.741	0.517	3.30990418864958e-287	HSP90AA1	2.65041240180581e-244	1.02675485782886	0.998	0.988	9.70077443184945e-240	RPS18	0	0.702536968277887	0.998	0.995	0	SERPINE2	0
THBS2	0	1.36045869994396	0.997	0.849	0	NREP	1.14465253659571e-230	0.622269848384088	0.868	0.642	4.18954274919396e-226	BTG2	2.11462692421305e-239	0.799504116921847	0.819	0.601	7.73974600531218e-235	LTBP2	3.06152746684055e-231	1.00077781747954	0.851	0.658	1.12054966813831e-226	FXYD1	1.12144283087911e-247	0.682204889345452	0.756	0.568	4.10459290530065e-243	TCF4	1.83610074589265e-290	0.659925441603488	0.96	0.923	6.7203123400417e-286	HSPB1	3.82572409913602e-241	1.04890906573382	0.991	0.982	1.40025327752477e-236	HMGA1	0	0.703318372563509	0.758	0.168	0	NCL	0
ACTB	0	1.01276676541887	1	0.999	0	SULF1	1.49832942511158e-228	0.696682241119594	0.957	0.833	5.4840355288509e-224	IER5L	3.59016914590979e-233	0.766551924799254	0.787	0.619	1.31403780909444e-228	POSTN	5.69861967044862e-231	0.938387038052762	0.909	0.625	2.0857517855809e-226	RARRES1	1.81518402322147e-247	0.889977459499058	0.942	0.829	6.64375504339289e-243	XIST	1.07817060995675e-287	0.806341530260464	0.881	0.676	3.94621224950271e-283	VCAM1	2.86163598631141e-240	1.1593740979085	0.734	0.398	1.04738738734984e-235	TENT5A	0	1.0962944772151	0.939	0.609	0	ACKR3	0
SUGCT	0	1.0001227089099	0.747	0.248	0	CXCL14	1.972422375205e-225	0.889377178908073	0.81	0.507	7.21926313548783e-221	AC020916.1	1.34041969223017e-231	0.831813072212293	0.837	0.684	4.90607011553163e-227	FN1	7.80781287766645e-230	0.689250083127128	0.991	0.922	2.8577375913547e-225	ATF3	6.86340878628939e-241	0.792972885125888	0.804	0.63	2.51207624986978e-236	SELENOP	2.67075230824248e-287	0.669597423945169	0.941	0.874	9.77522052339829e-283	PLAT	9.7879445503942e-240	1.28258378004012	0.949	0.827	3.58248558488978e-235	SGK1	0	0.995425717280823	0.851	0.4	0	LRRFIP1	0
INHBA	0	1.09114932939862	0.984	0.692	0	PCSK5	2.16661980688871e-218	0.58832002761233	0.698	0.437	7.93004515519335e-214	PPP1R15A	2.86286943720581e-227	0.609162603983074	0.942	0.84	1.0478388427117e-222	HSPG2	1.81484347981801e-229	0.87790390313391	0.924	0.797	6.64250862048191e-225	HIST1H4C	7.40249558635759e-241	0.627839740852391	0.774	0.647	2.70938740956274e-236	MTUS1	6.97747178435444e-277	0.682400295965847	0.742	0.569	2.55382444779157e-272	GPBAR1	6.84393647465586e-235	0.624591136025501	0.482	0.148	2.50494918908879e-230	ELN	0	1.25844538379377	0.99	0.762	0	TWIST2	0
AEBP1	0	1.3038450901895	1	0.971	0	C1QTNF3	4.18698981744737e-213	1.02329261105687	0.655	0.381	1.53248014308391e-208	DNAJB4	9.53600717575761e-221	0.759086387444467	0.755	0.562	3.49027398639904e-216	COMP	2.24338183387038e-224	1.42942098310549	0.716	0.437	8.21100185014899e-220	NR2F1	1.09368122151699e-240	0.680173132943806	0.839	0.707	4.00298263887434e-236	TFPI	2.28706784431238e-270	0.617993932775143	0.915	0.824	8.37089701696774e-266	H3F3B	1.27053281543013e-233	0.689281303356681	0.999	0.993	4.65027715775583e-229	PCOLCE	0	0.620408726677311	0.998	0.956	0	ANKRD28	0
FZD1	0	0.660964305373279	0.824	0.545	0	FBXO32	1.04330863852336e-209	0.668082851129626	0.878	0.625	3.81861394785935e-205	FOS	4.01645806148979e-219	0.673449502188278	0.967	0.887	1.47006381508588e-214	ENC1	3.10169564028864e-218	0.781827061579902	0.865	0.597	1.13525162130204e-213	FXYD6	2.26179297850353e-235	0.587959158187226	0.71	0.504	8.27838848062078e-231	ITGA1	3.19228292338213e-265	0.674525954620167	0.751	0.544	1.16840747278709e-260	CYGB	7.07413967373675e-232	0.98964447538179	0.872	0.614	2.58920586198439e-227	SERPINE1	0	2.16548585185963	0.977	0.481	0	SLC4A7	0
COL1A2	0	1.1937459231266	1	0.998	0	ID3	2.63829518278913e-204	0.740383350894061	0.953	0.827	9.65642419852648e-200	SERTAD1	2.21763390240249e-216	0.612782081245893	0.838	0.703	8.11676184618334e-212	EDNRA	6.56500642872824e-203	0.770036979016125	0.826	0.576	2.40285800297882e-198	CEBPD	5.65601676302842e-235	0.760422281571608	0.923	0.864	2.07015869543603e-230	PPP1R14A	1.91750356556832e-260	0.62566547107813	0.512	0.238	7.01825480033661e-256	RGS16	4.7485732957922e-226	1.8103237737402	0.744	0.431	1.7380253119929e-221	CCDC71L	0	0.630598540721443	0.922	0.523	0	GNL3	0
LRRC17	0	0.872930959897856	0.704	0.341	0	SOX4	3.34006746212577e-203	0.619613148946951	0.981	0.924	1.22249809181265e-198	TIMP1	3.74920164523593e-216	0.668233442610163	0.999	0.996	1.3722452941728e-211	ACTA2	2.55023574282321e-200	0.787268662076945	0.955	0.836	9.33411784230725e-196	RHOB	3.67749383142752e-218	0.590877037814851	0.857	0.738	1.34599951724079e-213	SYNPO2	1.04078471584156e-259	0.749099121303593	0.648	0.427	3.80937613845168e-255	PAG1	1.59461352239263e-224	0.806304867440539	0.544	0.213	5.83644495330926e-220	CAV1	0	0.889424107029479	0.902	0.646	0	RYBP	0
CALU	0	0.907968780162426	0.996	0.923	0	HOPX	7.39655593640888e-203	0.67088191612738	0.893	0.606	2.70721343828501e-198	IER2	1.56723922136384e-204	0.643194724271426	0.952	0.857	5.73625227411378e-200	WNT5A	1.04324905906535e-199	0.783741093479525	0.589	0.308	3.8183958810851e-195	TGM2	2.55212396470722e-216	0.638771310929337	0.741	0.516	9.34102892322489e-212	ASPN	3.13609095508041e-253	0.613822630568669	0.967	0.897	1.14784065046898e-248	BTG1	1.57364126331642e-220	0.893824833043523	0.953	0.866	5.75968438786442e-216	PDGFRL	0	0.60793818629238	0.965	0.713	0	ABI3BP	0
RARRES2	0	0.845060328901964	0.999	0.99	0	LRRC17	4.02815412712354e-197	0.70288022388098	0.621	0.369	1.47434469206849e-192	JUNB	8.23805397090595e-204	0.707741988560855	0.985	0.931	3.01521013389129e-199	NR2F2	8.69395499500492e-198	0.704274666068008	0.933	0.807	3.18207446772175e-193	H2AFX	1.16722650285072e-214	0.628103891583897	0.703	0.577	4.27216572308394e-210	GSN	1.51331435096863e-249	0.688970458220404	0.988	0.986	5.5388818559803e-245	EPHA3	6.56896569836261e-219	0.670709293986913	0.728	0.327	2.4043071352577e-214	CLU	0	0.94834767322819	0.984	0.716	0	CCDC80	0
CTSB	0	0.836232292757426	0.996	0.953	0	TMEM158	3.18571400678141e-171	0.590494625116128	0.697	0.456	1.16600318362206e-166	ATF3	4.53366363587275e-195	0.814607172318365	0.803	0.633	1.65936622736579e-190	CCN2	4.58448552460248e-195	1.2137794268573	0.921	0.808	1.67796754685975e-190	LEPR	3.45749148085166e-213	0.733539386712119	0.496	0.278	1.26547645690652e-208	BOC	3.16718361130596e-242	0.673404684211729	0.78	0.681	1.15922087357409e-237	IRF1	2.3707553598052e-215	1.13294443229663	0.766	0.512	8.677201692423e-211	SFRP1	0	1.78498402089554	0.965	0.382	0	FSTL1	0
LOXL2	0	1.47258579676049	0.88	0.304	0	CPE	3.77873925195548e-154	0.671516453876649	0.954	0.859	1.38305635360823e-149	HIST1H4C	6.23821764703938e-194	0.626191477795181	0.783	0.649	2.28325004099288e-189	MIR99AHG	1.75125402450816e-193	0.707146899757872	0.861	0.669	6.40976485510232e-189	ID2	6.70009848372806e-209	0.650983083291748	0.811	0.68	2.45230304602931e-204	RARRES1	2.83694936966232e-241	0.976365897187086	0.915	0.833	1.0383518387901e-236	ETS2	5.01551516140068e-214	0.789498945919197	0.643	0.327	1.83572870422426e-209	PENK	0	0.726168311160684	0.347	0.077	0	ATP1B3	0
SULF1	0	1.04904540043327	0.98	0.822	0	ID2	5.82005962569735e-140	0.610812927428987	0.834	0.682	2.13020002360149e-135	SPON2	1.678025390313e-192	0.659059968774919	0.976	0.939	6.14174073108461e-188	INHBA	2.37247019630829e-193	0.683360031979035	0.926	0.716	8.68347816550797e-189	PCDH9	2.23784324964072e-206	0.640558148111688	0.641	0.46	8.19073007801e-202	SPARCL1	4.71958744413813e-238	0.62903205519477	0.984	0.934	1.727416200429e-233	UBB	6.14621011437825e-211	0.784771534769229	0.996	0.983	2.24957436396358e-206	COL14A1	0	1.31794146872971	0.998	0.697	0	PTX3	0
CTHRC1	0	1.51778966096245	1	0.938	0	RPS4Y1	8.44686881471473e-131	0.707411020942712	0.385	0.176	3.09163845487374e-126	ENC1	2.00227175514251e-191	0.642411370996821	0.822	0.595	7.32851485099709e-187	PRELP	4.69372970843467e-192	0.927696911053746	0.9	0.8	1.71795201058417e-187	AC020916.1	5.86610729738246e-199	0.679061882601031	0.815	0.683	2.14705393191496e-194	ALDH1A1	3.20235356365243e-237	0.649346718502213	0.802	0.676	1.17209342783243e-232	SQSTM1	9.27160210956732e-208	0.865765701086752	0.995	0.975	3.39349908812274e-203	MYC	0	0.808586426066493	0.886	0.378	0	MLF1	0
TPM2	0	0.940237832368131	0.993	0.955	0	ACTA2	9.45290755286495e-123	0.843194657035614	0.919	0.838	3.4598586934241e-118	COL15A1	6.19673578875464e-181	0.632114732738714	0.677	0.404	2.26806726604209e-176	ITGA1	4.98569865854105e-191	0.652051394563457	0.81	0.548	1.82481556601261e-186	LITAF	2.87970208654019e-198	0.597968681268128	0.902	0.78	1.05399976069457e-193	DKK3	1.34740812806444e-232	0.680362031619093	0.839	0.687	4.93164848952866e-228	HLA-C	2.26699751629182e-207	0.695114748681934	0.998	0.986	8.2974376093797e-203	AL583785.1	0	0.771277322651309	0.539	0.09	0	RPL22L1	0
GOLM1	0	0.745035125668636	0.862	0.587	0	CST1	9.64047120098142e-112	0.928392512053005	0.372	0.181	3.52850886427121e-107	NR4A1	8.52372791731212e-169	0.645605441874868	0.919	0.783	3.11976965501541e-164	CALCOCO1	5.1340305032327e-190	0.596692096094729	0.683	0.448	1.8791065044882e-185	KLF4	1.31393111089749e-183	0.643213360550435	0.798	0.64	4.80911925899590e-179	CREBRF	6.90163988159263e-229	0.641604275929052	0.705	0.551	2.52606921306172e-224	PKIG	6.39355876296236e-206	0.768244347872757	0.879	0.734	2.34010644283185e-201	PLIN2	0	0.709276961029951	0.912	0.605	0	ATP13A3	0
CERCAM	0	0.594552005726905	0.96	0.77	0	ID1	2.63047995327239e-110	0.652582461354661	0.612	0.43	9.62781967697228e-106	EGR3	7.39634055350277e-156	0.621087233180888	0.692	0.505	2.70713460598755e-151	CLDN11	9.75214714989548e-188	0.67143168978898	0.729	0.469	3.56938337833324e-183	TSPYL2	5.14740829929122e-172	0.606447217136205	0.746	0.646	1.88400291162358e-167	HGF	1.44844750652687e-227	0.642968889681612	0.585	0.376	5.301462718639e-223	NR4A2	2.04010119961391e-205	1.2642409500537	0.728	0.432	7.46697440070686e-201	ANXA1	0	1.719052446149	0.997	0.909	0	UGDH	0
COL5A1	0	0.896231213283671	0.986	0.829	0	TAGLN	1.83283525419308e-95	0.670202249708963	0.982	0.92	6.70836031387209e-91	HSPE1	1.74612057264133e-125	0.592319044300907	0.952	0.902	6.39097590792455e-121	CRIM1	9.8367025447015e-183	0.956127461288364	0.622	0.386	3.60033149838619e-178	ADAMTS1	9.59883818887184e-169	0.688624418566183	0.648	0.469	3.51327076550898e-164	COL15A1	1.26213706676181e-215	0.937743010733991	0.618	0.406	4.61954787805491e-211	CH25H	1.06143334320662e-196	1.05023304151728	0.591	0.273	3.88495217947055e-192	OGN	0	1.19105388489787	0.979	0.545	0	CXCL2	0
NET1	0	0.58935339401303	0.711	0.325	0	IFI27	4.54181634438592e-61	0.719726498756637	0.715	0.619	1.66235020020869e-56	IER3	1.61769472332726e-110	0.590442671455915	0.835	0.689	5.9209244568501e-106	RAMP1	2.46863985249784e-179	0.839372424719389	0.783	0.583	9.03546872412735e-175	DNAJB4	4.19003484008619e-157	0.642743845527891	0.691	0.566	1.53359465181995e-152	DEPP1	1.20288038826925e-209	0.947396619543751	0.542	0.317	4.40266250910427e-205	MFAP4	1.29501855409313e-195	0.827138824979864	0.982	0.919	4.73989740983628e-191	TXN	0	0.601646575052189	0.991	0.916	0	ANK2	0
PLAU	0	1.32429644218887	0.915	0.542	0							HSPD1	1.70743339608383e-98	0.615252194910067	0.931	0.878	6.24937697300642e-94	COL4A2	6.39164850182973e-177	0.707133652357771	0.941	0.796	2.3394072681547e-172	CTSC	5.21280844026894e-157	0.613218369110837	0.928	0.875	1.90794001722284e-152	ADAMTSL2	5.95620101838331e-209	0.686194914494118	0.508	0.3	2.18002913473848e-204	JUN	1.28875063394532e-185	1.07303396953644	0.979	0.902	4.71695619530328e-181	TUBB4B	0	0.660928710536756	0.982	0.783	0	CCT5	0
ACTA2	0	1.15091295038073	0.954	0.828	0							KCNQ1OT1	6.41303790175584e-98	0.625371800621684	0.848	0.746	2.34723600242166e-93	RBMS3	1.93968996013829e-176	0.755926984164334	0.869	0.74	7.09945922310215e-172	MTRNR2L1	1.63570742903641e-111	0.877796495035515	0.617	0.487	5.98685276101618e-107	COLEC11	1.06411518264611e-206	1.09654590956827	0.522	0.326	3.89476798000301e-202	PTCH1	7.01541702798141e-182	0.876911845006081	0.586	0.27	2.56771278641147e-177	KLF6	0	1.18116204546554	0.989	0.796	0	IL6ST	0
ADRA2A	0	0.652004804341679	0.526	0.181	0							APOD	2.12171725394748e-66	0.722225104684122	0.89	0.877	7.76569732117319e-62	TIMP1	1.27550715501552e-175	0.684828122322372	1	0.996	4.6684837380723e-171	LXN	1.11786645511882e-92	0.603230530632862	0.863	0.82	4.0915030123804e-88	RBP1	5.43382085499745e-204	0.697833233240154	0.789	0.713	1.98883277113762e-199	GADD45B	2.24255452122905e-176	1.07112609775366	0.951	0.882	8.20797380315044e-172	VIM	0	0.651396080144163	1	0.999	0	MAP1B	0
PLPP4	0	0.942642383249877	0.862	0.24	0							THBS4	1.49206917046401e-23	0.827072218935926	0.332	0.258	5.46112237081534e-19	SMIM4	1.51211247705697e-174	0.645379487552644	0.8	0.639	5.53448287727622e-170							PTCH1	4.13615458524863e-200	0.945067678983632	0.469	0.261	1.51387393974685e-195	KCNS3	3.20291210272588e-176	0.615568692508002	0.522	0.224	1.1722978587187e-171	DDX21	0	0.721062714961987	0.975	0.687	0	LHFPL2	0
HTRA1	0	0.983893794680824	0.982	0.899	0													ANKH	3.71277420788443e-169	0.607095336760489	0.849	0.681	1.35891248782778e-164							DIO3OS	2.08028013018183e-198	0.641346020096348	0.57	0.401	7.6140333044785e-194	AC020916.1	3.28489364933555e-176	1.1072457897582	0.861	0.691	1.20230392459331e-171	H19	0	1.1917182852738	0.861	0.25	0	LOX	0
ADAM12	0	0.626880001598259	0.71	0.364	0													ENG	3.10621656956813e-168	0.776012337564867	0.917	0.817	1.13690632662763e-163							HAND2	5.49790376565419e-187	0.696874153201815	0.609	0.451	2.01228775726709e-182	ANKRD10	1.63199041027535e-166	0.65506449125202	0.903	0.82	5.97324810064882e-162	SPON1	0	0.740721703829094	0.988	0.766	0	PDLIM4	0
FIBIN	0	0.688938861275854	0.768	0.357	0													NR2F1	4.5571161736949e-159	0.737449673931322	0.881	0.71	1.66795009073407e-154							CTSC	5.86732779836295e-186	0.729433875459949	0.923	0.876	2.14750064747882e-181	DIO2	1.68565844703081e-161	1.35626775401241	0.747	0.469	6.16967848197748e-157	CD248	0	0.771944842987008	0.977	0.64	0	ETF1	0
CCND1	0	0.639408646676502	0.601	0.183	0													PAM	1.03724846150277e-158	0.689131745760965	0.91	0.827	3.79643309394628e-154							PRELP	3.01530390992373e-174	0.591257036990861	0.852	0.802	1.10363138407118e-169	RRAD	1.51364167757792e-160	1.6096876969138	0.523	0.255	5.54007990410294e-156	MRGPRF	0	0.835802665221211	0.91	0.411	0	CXXC5	0
SERPINH1	0	0.741068592318806	0.995	0.928	0													F2R	1.11666402583091e-158	0.729161017280306	0.896	0.733	4.08710200094371e-154							ABCA8	2.09415807108473e-170	0.671347394416279	0.656	0.529	7.66482795597721e-166	DNAJB4	6.98661723062362e-160	0.982904615366464	0.777	0.571	2.55717177258055e-155	NNMT	0	0.645335686511693	0.999	0.964	0	GPX3	0
PRSS23	0	1.33409211751566	0.966	0.778	0													COL4A1	2.46433627249282e-157	0.698643637669602	0.87	0.686	9.01971719095098e-153							HSD11B1	5.28540465725658e-170	0.627663549266839	0.63	0.465	1.93451095860248e-165	IER3	3.39289943914329e-157	1.57537968813302	0.847	0.696	1.24183512372084e-152	OAF	0	0.782844148437378	0.984	0.721	0	SLIT3	0
MMP7	0	0.931957430762649	0.265	0.054	0													MFGE8	9.61803025784775e-157	0.664161467781279	0.939	0.89	3.52029525467485e-152							MTRNR2L1	2.77009957135817e-151	1.12662336563639	0.639	0.484	1.0138841441128e-146	BTG2	6.44345859250962e-154	1.01821818512086	0.811	0.613	2.35837027944444e-149	MFAP5	0	0.629834222872552	0.894	0.468	0	NPM1	0
CADM1	0	0.899476391435889	0.591	0.085	0													NREP	4.12448306735797e-155	0.612535905300447	0.815	0.649	1.50960204748369e-150							INMT	4.7679882837247e-151	0.589873117054958	0.512	0.347	1.74513139172608e-146	SLC38A2	9.48525853132666e-154	0.722787895536728	0.949	0.899	3.47169947505087e-149	GPRC5A	0	0.823778120910224	0.937	0.309	0	DUSP1	0
TAGLN	0	1.18545731050246	0.99	0.915	0													KIAA1217	2.25076385593221e-150	0.595999672833206	0.828	0.617	8.23802078909748e-146							ITGBL1	1.60915920810907e-140	0.669933000933986	0.774	0.684	5.88968361760001e-136	RHOB	8.45624637490795e-153	0.865064465625361	0.869	0.746	3.09507073568006e-148	EMP1	0	1.44673576599871	0.996	0.861	0	NOP16	0
NTM	0	0.592706177451614	0.898	0.668	0													BOC	1.11860039283451e-149	0.597507787843916	0.848	0.68	4.09418929781361e-145							FLRT2	9.02157808926148e-139	0.654657412876145	0.54	0.426	3.30198779645059e-134	UBE2S	5.00913319182324e-152	0.863853398149382	0.842	0.702	1.83339283953922e-147	MGST1	0	0.717847308378866	0.947	0.463	0	HNRNPAB	0
CD9	0	0.813163966136454	0.92	0.684	0													HGF	3.68193369028385e-144	0.635951631412455	0.621	0.382	1.34762454998079e-139							CFH	2.5635279003373e-131	0.652406459196729	0.904	0.903	9.38276846802456e-127	SNAI1	2.40751738525911e-149	0.763529042612639	0.681	0.455	8.81175438178686e-145	TUBA1C	0	0.93262450220013	0.973	0.696	0	GFPT2	0
MFAP5	0	1.24510621915069	0.922	0.456	0													OMD	2.74544671075103e-134	0.6685694135105	0.771	0.593	1.00486095060199e-129							DPEP1	4.57330071875998e-125	0.625728652435157	0.416	0.25	1.67387379607334e-120	CFH	1.19222169435518e-146	1.04662853828135	0.935	0.902	4.3636506235094e-142	LIMA1	0	0.764947405660993	0.992	0.822	0	TUBB2A	0
PPFIBP1	0	0.701119170668564	0.915	0.71	0													CTNNB1	8.39923828040195e-133	0.665965315804311	0.938	0.885	3.07420520300992e-128							SPRY1	1.31682883279164e-119	0.601039453780005	0.786	0.734	4.81972521090067e-115	SERTAD1	3.76426991630369e-145	0.804199182934558	0.832	0.711	1.37776043206632e-140	ITGA5	0	0.787656628333297	0.901	0.386	0	PXDC1	0
MYL6	0	0.854032597912842	0.999	0.995	0													FGL2	2.54328833198803e-132	1.160550301836	0.463	0.256	9.30868962390937e-128							PTGDS	1.13179829626985e-118	0.725783045189577	0.813	0.653	4.14249494417727e-114	SPRY1	4.18927931527248e-144	0.957070748754923	0.883	0.733	1.53331812218288e-139	SRGAP1	0	0.786578509499898	0.932	0.501	0	CLIC1	0
EPYC	0	1.94040858610759	0.45	0.063	0													IGFBP2	1.98712336609025e-126	0.88351095924402	0.477	0.259	7.27307023222691e-122							FBLN5	9.21253752785304e-110	0.663586038096326	0.74	0.731	3.37188086056949e-105	HSPA8	6.91934744279808e-143	0.833261488708209	0.993	0.954	2.53255035753853e-138	HELLPAR	0	1.05687830687643	0.911	0.318	0	TNXB	0
NUAK1	0	0.733682407360121	0.743	0.348	0													ITGB5	5.95609819023327e-122	0.599998555311235	0.861	0.718	2.17999149860728e-117							FGL2	2.92131748829659e-100	0.713440012987381	0.392	0.256	1.06923141389144e-95	HSD11B1	1.93701293375467e-138	0.800218319501256	0.718	0.472	7.08966103883546e-134	IGF1	0	1.79343254795902	0.993	0.547	0	RPS18	0
GJB2	0	2.01324832973032	0.919	0.274	0													PCSK1N	2.16279131830663e-121	1.32530547444437	0.339	0.151	7.91603250413408e-117							LEPR	2.41815732481722e-79	0.779368876115286	0.405	0.291	8.85069762456351e-75	PPP1R14A	3.72716583896347e-136	0.589492547523114	0.567	0.255	1.36417996871902e-131	MEDAG	0	1.25886857579337	0.953	0.294	0	HMGA1	0
POSTN	0	0.849412152365743	0.951	0.598	0													XIST	2.81928707795371e-119	0.740924551635652	0.853	0.687	1.03188726340184e-114							ADH1B	2.25096798498946e-68	1.40071881802488	0.448	0.367	8.23876792185994e-64	PSME1	6.41740955211567e-135	0.597792740914283	0.917	0.875	2.34883607016986e-130	RGCC	0	1.38607313812702	0.93	0.434	0	PI16	0
MMP14	0	0.965859780323093	0.979	0.816	0													TIMP3	1.67426307185218e-115	0.993987390621461	0.928	0.897	6.12797026928615e-111							PCSK1N	2.24518875803581e-66	0.889631807030746	0.262	0.153	8.21761537328686e-62	ID3	2.14807667285808e-134	1.0469032273481	0.926	0.833	7.86217543032784e-130	FRMD6	0	0.793295848937584	0.952	0.68	0	TENT5A	0
ACTN1	0	0.616670246145091	0.965	0.85	0													APCDD1	2.55150948813307e-111	0.624349515547658	0.599	0.4	9.33877987751584e-107													CEBPD	8.42462360679796e-134	0.810925622940169	0.952	0.867	3.08349648632412e-129	THBS1	0	0.968284017326767	0.991	0.833	0	SGK1	0
DIO2	0	0.736848240791227	0.783	0.434	0													FTX	2.98790452307474e-109	0.63614859129579	0.803	0.664	1.09360293449059e-104													LITAF	6.73766495769458e-133	0.686705548086145	0.924	0.788	2.46605275116579e-128	ANXA2	0	1.1246611024068	0.998	0.918	0	SMOC2	0
IFI27	0	1.43062107891018	0.808	0.598	0													THBS4	5.99279090964473e-70	0.748095109435578	0.419	0.253	2.19342140083907e-65													NRP1	2.92309541747204e-130	0.636200057758959	0.746	0.574	1.06988215374894e-125	CILP	0	0.842220562269849	0.731	0.266	0	FAM126A	0
GREM1	0	1.40960369699441	0.861	0.314	0																															ZC3H12A	3.87416664978694e-126	0.766238640281841	0.578	0.361	1.41798373548852e-121	RPS17	0	0.599812598970205	0.995	0.945	0	CYCS	0
TPM1	0	1.47077566012692	0.996	0.916	0																															TOB1	6.32953889007487e-123	0.743125734246726	0.81	0.701	2.3166745291563e-118	ALDH1A3	0	0.761274907774375	0.887	0.548	0	EGFR	0
ITGA11	0	0.994991337156003	0.837	0.28	0																															ZFP36	7.55993298726663e-123	0.922752808610746	0.945	0.852	2.76701107266946e-118	TNFRSF12A	0	1.45976024095151	0.987	0.529	0	ELN	0
PKM	0	0.754941651459089	0.987	0.932	0																															DNAJA1	4.64647875500777e-120	0.808922768576869	0.962	0.902	1.70065768912039e-115	MT2A	0	1.40116066648486	0.984	0.894	0	PCOLCE	0
LOXL1	0	0.793011629531008	0.896	0.651	0																															DKK3	2.57572156877122e-116	0.610608772376824	0.893	0.695	9.42739851385956e-112	MT1E	0	1.50072451117826	0.94	0.71	0	SERPINE1	0
HCFC1R1	0	0.676898451743287	0.96	0.8	0																															CDKN1A	2.83719443463306e-116	0.797039889124042	0.794	0.661	1.03844153502005e-111	MT1X	0	0.785359215597678	0.881	0.593	0	DNAJC2	0
IL32	0	0.90452629757373	0.95	0.742	0																															NFKBIA	4.14585904746358e-116	1.19176454571908	0.91	0.824	1.51742586996215e-111	CYBA	0	0.586960135424534	0.987	0.746	0	NAMPT	0
TGFB1I1	0	0.625296391313013	0.916	0.726	0																															PHLDA1	3.03712238146798e-115	1.08773849165479	0.735	0.574	1.1116171628411e-110	EIF4A1	0	0.756741713464374	0.997	0.961	0	CCDC71L	0
CDH11	0	0.802284853653129	0.976	0.865	0																															GBP4	1.93326586997542e-113	0.703879262749362	0.463	0.226	7.07594641069705e-109	IGFBP4	0	0.798290901560532	1	0.991	0	CAV1	0
CMTM3	0	0.918873604061454	0.955	0.756	0																															PCDH18	4.50689910028385e-113	0.638766582219127	0.674	0.486	1.64957013969489e-108	COL1A1	0	0.672497380955289	1	0.989	0	WNT2	0
COL1A1	0	1.25015046694777	1	0.989	0																															NFKBIZ	8.46102113905623e-113	0.892166455460673	0.712	0.54	3.09681834710597e-108	METRNL	0	0.9366881458709	0.952	0.383	0	FLNC	0
P4HB	0	0.751476677976411	0.996	0.954	0																															BRD2	6.36524635424646e-112	0.644241690823821	0.897	0.842	2.32974381811775e-107	TUBB6	0	0.856050473874892	0.979	0.678	0	HIPK2	0
SLC16A3	0	0.650843501643091	0.634	0.214	0																															ASPN	2.05931752288736e-108	0.698825544666646	0.968	0.902	7.53730806552002e-104	NFATC1	0	0.656935263892923	0.814	0.236	0	ZYX	0
MYL12A	0	0.808362445815701	0.989	0.953	0																															HEXIM1	2.97144957037368e-108	0.634438917563235	0.799	0.664	1.08758025725247e-103	CFD	0	1.38931259394153	0.967	0.418	0	CLU	0
GALNT1	0	0.794330371829152	0.767	0.59	0																															HSPE1	1.36037846548982e-106	0.685894900460265	0.939	0.906	4.97912122153931e-102	C3	0	0.865183926035434	0.999	0.755	0	SFRP1	0
CNN2	0	0.677101115799934	0.926	0.692	0																															ADAMTS4	2.71902703769448e-105	0.871170839088459	0.519	0.314	9.95191086066557e-101	ANGPTL4	0	1.47850747009703	0.903	0.265	0	PENK	0
TPM4	0	0.870129583153353	0.996	0.966	0																															HES1	8.57358130024152e-105	1.09735800389234	0.748	0.587	3.1380164917014e-100	JUND	0	1.01195744412166	0.997	0.9	0	COL14A1	0
IGFL2	0	1.82117554578093	0.725	0.149	0																															MCL1	1.07780283822641e-103	0.639767043068348	0.944	0.892	3.94486616819247e-99	HSPB6	0	0.712842859397613	0.974	0.631	0	HAS2	0
RCN3	0	0.587455446680111	0.962	0.86	0																															INTS6	1.95853267923881e-102	0.728547434839598	0.872	0.777	7.16842545928197e-98	ZFP36	0	0.848231447980059	0.992	0.838	0	MYC	0
RIN2	0	0.679677519838597	0.821	0.488	0																															SOX4	2.72909969090225e-101	0.741083903033649	0.956	0.928	9.98877777867132e-97	PLAUR	0	0.600798707116802	0.951	0.605	0	ST3GAL1	0
CST7	0	0.634793142028077	0.401	0.035	0																															H2AFZ	4.53369368675377e-101	0.643774520119238	0.907	0.866	1.65937722628875e-96	EMP3	0	0.805116189379439	0.986	0.78	0	ARC	0
MYL9	0	0.992756559656864	0.998	0.979	0																															CEBPB	7.94709533607889e-101	0.894981181512758	0.912	0.864	2.90871636395823e-96	MYADM	0	0.879774554666777	0.998	0.903	0	GLIS3	0
CTSZ	0	0.812245181815769	0.963	0.799	0																															PTN	1.07665918059259e-99	0.601517926723788	0.555	0.324	3.94068026688693e-95	CPXM1	0	0.888190998254619	0.974	0.571	0	AL583785.1	0
PTTG1IP	0	0.668755487404762	0.961	0.861	0																															TLE4	4.52826247367972e-99	0.625828047327789	0.769	0.661	1.65738934799151e-94	PROCR	0	0.681234698029598	0.805	0.345	0	PLIN2	0
MMP11	0	2.2510483776662	0.95	0.435	0																															ID1	1.01804190929016e-98	1.10121085856597	0.636	0.436	3.7261351921929e-94	SULF2	0	0.713571486966028	0.971	0.565	0	ANXA1	0
TIMP3	0	1.5024910860024	0.988	0.885	0																															HSPA6	4.40596274680275e-98	1.85101914222984	0.289	0.109	1.61262642495727e-93	PTGIS	0	0.981568403738961	0.975	0.539	0	OGN	0
MYH9	0	0.662002473708952	0.944	0.772	0																															PLK2	1.69267034908884e-94	0.704680641841106	0.737	0.57	6.19534274470007e-90	NFATC2	0	1.04794072080409	0.846	0.178	0	KLF4	0
LGALS1	0	1.11078589688182	0.999	0.994	0																															GDF15	1.93713408674208e-91	0.97815445755684	0.304	0.123	7.09010447088468e-87	COL6A1	0	0.732907330049665	0.999	0.966	0	CTNNAL1	0
TSPO	0	0.64775421037534	0.914	0.742	0																															IER5L	3.59325013110862e-91	0.692365256693508	0.748	0.63	1.31516548048707e-86	TMSB4X	0	0.59598852998221	0.999	0.992	0	TXN	0
CD99	0	1.06974663241256	0.999	0.984	0																															TSPYL2	4.85678668599332e-90	0.660998724508687	0.755	0.653	1.77763249494041e-85	SRPX	0	0.761778585337667	0.979	0.625	0	PAPPA	0
MXRA5	0	1.04769576173045	0.958	0.717	0																															HSPH1	1.30719092537552e-85	0.786763164410598	0.837	0.759	4.78444950596694e-81	CHRDL1	0	0.821216690689681	0.917	0.328	0	ARPC5L	0
RPS4Y1	0	0.799856283044728	0.449	0.153	0																															COL18A1	2.13381960871548e-85	0.78017406719671	0.866	0.819	7.80999314985954e-81	CRIP1	7.94552323614615e-263	1.00351330396702	0.609	0.322	2.90814095966185e-258	TUBB4B	0
PGK1	1.06259208161973e-298	0.680478682287556	0.932	0.836	3.88919327793639e-294																															PLAAT4	4.51438336608965e-85	0.675602222802639	0.731	0.638	1.65230945582247e-80	CCN1	2.50995619052133e-253	0.925025212887917	0.945	0.805	9.18669065292713e-249	GTPBP4	0
GAPDH	1.61907609321382e-297	0.657018896746853	0.996	0.994	5.9259804087719e-293																															PDGFRB	2.30535774809722e-82	0.59470513487151	0.853	0.835	8.43783989381064e-78	GAS1	9.04026909834884e-253	0.70939516080911	0.847	0.57	3.30882889268666e-248	PFKP	0
FBXO32	7.89726472155513e-285	0.627754742091882	0.864	0.611	2.89047786073639e-280																															SNHG8	4.79097848267193e-82	0.607465960399089	0.821	0.797	1.75354603444275e-77	IGFBP6	4.71240946513011e-215	0.672992428844648	0.945	0.765	1.72478898833227e-210	KLF6	0
ID3	1.17776703715595e-280	0.650328599632134	0.949	0.82	4.31074513269449e-276																															NCOA7	2.94411423894852e-81	0.702169387249293	0.696	0.6	1.07757525259755e-76							AKR1C1	0
MIF	4.83577781585741e-275	0.610308446556163	0.991	0.983	1.76994303838197e-270																															CCL19	1.72749783381269e-79	1.76023515650658	0.253	0.096	6.32281482153781e-75							CELF2	0
CSRP1	3.8412754299601e-270	0.712101891078298	0.922	0.756	1.4059452201197e-265																															SOD2	1.63369656173344e-75	0.904778447551	0.902	0.829	5.97949278560057e-71							VIM	0
ISG15	7.40778660679399e-265	0.717852095472076	0.783	0.564	2.71132397595267e-260																															CSRP2	1.15375766157767e-71	0.613160478946587	0.569	0.384	4.22286841714042e-67							CXCL12	0
PDLIM3	1.15583588188315e-258	0.663345560863624	0.933	0.736	4.23047491128053e-254																															ADAMTS1	2.9755745421391e-68	0.693171508210455	0.639	0.483	1.08909003816833e-63							DKK1	0
VCAN	1.11373006102801e-256	0.62591746677922	0.998	0.965	4.07636339636862e-252																															PTGS2	1.27434051277717e-66	0.818736582038372	0.393	0.231	4.66421371081572e-62							DDX21	0
RGS16	5.78402527025825e-230	0.612991121690462	0.673	0.41	2.11701108916722e-225																															GLA	1.50163032468668e-64	0.641212442286329	0.527	0.407	5.49611715138571e-60							PPA1	0
IFI6	1.90049058572403e-203	0.854570842228922	0.828	0.708	6.95598559280852e-199																															TNFAIP3	2.88126452250262e-63	1.01188287940283	0.426	0.271	1.05457162788118e-58							PLAC9	0
CCN5	6.45060367905605e-180	0.705777993813397	0.437	0.233	2.36098545257131e-175																															PRDM1	3.12456449429007e-58	0.586323101774518	0.398	0.231	1.14362185055511e-53							NOLC1	0
OMD	1.61738410145028e-166	0.61061385724365	0.722	0.587	5.91978754971817e-162																															VEGFA	7.77780021769476e-56	0.598563044112701	0.712	0.621	2.84675265767846e-51							EIF3A	0
COMP	3.17308257163024e-164	0.834116451601908	0.639	0.429	1.16137995204238e-159																															TNFSF13B	2.00737089898659e-55	0.592264962282511	0.51	0.376	7.34717822738081e-51							RGS10	0
HSPA5	5.47820726658929e-138	0.733573305769889	0.981	0.946	2.00507864164435e-133																															ZNF331	1.82013791724599e-53	0.877253834474997	0.515	0.392	6.66188679091204e-49							LSP1	0
ASPN	5.27911057797177e-97	0.589145609790971	0.916	0.903	1.93220726264345e-92																															ID2	2.06115511433129e-53	0.705074185023163	0.75	0.693	7.54403383396397e-49							H19	0
																																				EIF4A3	2.87068050487144e-52	0.625940285279408	0.771	0.744	1.05069777158799e-47							IGF2	0
																																				ICAM1	3.21274286894814e-51	0.645327213641543	0.496	0.362	1.17589601746371e-46							PHLDA2	0
																																				TNFAIP2	4.18005466998793e-51	0.762031508615314	0.491	0.374	1.52994180976228e-46							LDHA	0
																																				CXCL2	1.3129109472308e-41	1.45656231000696	0.35	0.222	4.80538535795945e-37							CD44	0
																																				KLF4	1.05645236674189e-35	0.620005194979541	0.725	0.655	3.86672130751198e-31							FOSL1	0
																																				BAG3	3.13627319636397e-32	0.587514961701813	0.613	0.598	1.14790735260118e-27							DRAP1	0
																																				TCEAL7	2.96574232466905e-28	0.852745632054533	0.491	0.437	1.08549134825212e-23							CD248	0
																																				CCL2	8.77063242353132e-21	1.03263275470804	0.424	0.329	3.2101391733367e-16							CLCF1	0
																																				CRYAB	2.41833602162875e-16	1.30871265693423	0.537	0.55	8.85135167276337e-12							MRGPRF	0
																																																WNT11	0
																																																DCUN1D5	0
																																																OAF	0
																																																ADAMTS15	0
																																																TNFRSF1A	0
																																																MFAP5	0
																																																YBX3	0
																																																GPRC5A	0
																																																EMP1	0
																																																MGST1	0
																																																TUBA1C	0
																																																LIMA1	0
																																																IGFBP6	0
																																																ITGA5	0
																																																PA2G4	0
																																																SRGAP1	0
																																																CCT2	0
																																																ATP2B1	0
																																																HELLPAR	0
																																																IGF1	0
																																																CKAP4	0
																																																RAN	0
																																																MEDAG	0
																																																RGCC	0
																																																BAZ1A	0
																																																NFKBIA	0
																																																GNPNAT1	0
																																																FERMT2	0
																																																HIF1A	0
																																																BDKRB1	0
																																																CRIP1	0
																																																THBS1	0
																																																EIF3J	0
																																																FBN1	0
																																																ANXA2	0
																																																RPS17	0
																																																ALDH1A3	0
																																																TNFRSF12A	0
																																																VASN	0
																																																GSPT1	0
																																																MT2A	0
																																																MT1E	0
																																																MT1M	0
																																																MT1A	0
																																																MT1X	0
																																																TPPP3	0
																																																COTL1	0
																																																ZNF469	0
																																																TUBB3	0
																																																C1QBP	0
																																																EIF5A	0
																																																EIF4A1	0
																																																KDM6B	0
																																																ALKBH5	0
																																																MAP2K3	0
																																																CCL2	0
																																																DUSP14	0
																																																IGFBP4	0
																																																ACLY	0
																																																LRRC59	0
																																																NME1	0
																																																KPNA2	0
																																																SPHK1	0
																																																SOCS3	0
																																																BAIAP2	0
																																																METRNL	0
																																																COLEC12	0
																																																TUBB6	0
																																																SNRPD1	0
																																																NFATC1	0
																																																CFD	0
																																																C3	0
																																																ANGPTL4	0
																																																JUND	0
																																																ZFP36	0
																																																PLAUR	0
																																																TOMM40	0
																																																VASP	0
																																																EMP3	0
																																																HAS1	0
																																																MYADM	0
																																																SNRPB	0
																																																NOP56	0
																																																CPXM1	0
																																																PROCR	0
																																																TOP1	0
																																																PTGIS	0
																																																NFATC2	0
																																																DOK5	0
																																																RCAN1	0
																																																COL6A1	0
																																																EIF1AX	0
																																																SRPX	0
																																																ITM2A	0
																																																ACSL4	0
																																																CHRDL1	0
																																																MARCKSL1	5.98663851877358e-300
																																																APOE	5.91285622580446e-287
																																																CTSL	1.83557700266353e-283
																																																FRMD6	1.61413094017276e-281
																																																HSPB6	3.89989182850299e-262
																																																GPC3	1.05922495488616e-255
																																																FST	6.69053380568592e-238
																																																VEGFA	6.08254079651633e-236
																																																CCN1	1.85265900050544e-190
																																																PTGDS	1.08592319409896e-151
																																																AKAP12	8.33924722502893e-128
																																																TM4SF1	5.36492587895042e-08
[truncated: 40 more columns]

## Sheet: Fig 2. GSEA
Fig 2.
CAF subtype GSEA
LRRC15+ myCAFs					ENG+ myCAFs					ENG+ iCAFs					WT1+ iCAFs					VEGFA+ CAFs					CAP-like CAFs					PI16+ CAFs					ifCAFs					WT1+ CAFs
Cluster 0 & 6					Clusters 4 & 7					Clusters 2, 3 & 9					Clusters 1, 5 & 8					Cluster 10					Cluster 11					Cluster 12					Cluster 13					Cluster 14
Pathway	Pval	adjPval	qval	FC	Pathway	Pval	adjPval	qval	FC	Pathway	Pval	adjPval	qval	FC	Pathway	Pval	adjPval	qval	FC	Pathway	Pval	adjPval	qval	FC	Pathway	Pval	adjPval	qval	FC	Pathway	Pval	adjPval	qval	FC	Pathway	Pval	adjPval	qval	FC	Pathway	Pval	adjPval	qval	FC
HALLMARK_EPITHELIAL_MESENCHYMAL_TRANSITION	1.37948270492474e-80	1.73125079468055e-77	8.76137203948338	29.9877162175788	REACTOME_DEGRADATION_OF_THE_EXTRACELLULAR_MATRIX	2.15989731613578e-40	2.7106711317504e-37	6.04705905125563	1.36076388061891	KEGG_COMPLEMENT_AND_COAGULATION_CASCADES	7.52266227767014e-47	9.44094115847603e-44	6.55934331386447	2.53107440073327	HALLMARK_MYOGENESIS	2.87240705899399e-91	3.60487085903746e-88	9.35110208953146	3.02414761554578	HALLMARK_GLYCOLYSIS	1.49387930669643e-72	1.87481852990402e-69	8.29017736618161	12.5163983622187	HALLMARK_EPITHELIAL_MESENCHYMAL_TRANSITION	6.83065795746374e-49	8.57247573661699e-46	6.71318804558837	15.6022492968278	REACTOME_SLC_MEDIATED_TRANSMEMBRANE_TRANSPORT	3.39234543321766e-30	4.25739351868816e-27	5.13525619665975	1.14856361128343	HALLMARK_INTERFERON_GAMMA_RESPONSE	3.03353296730594e-59	3.80708387396895e-56	7.44442123708261	53.9824142587322	HALLMARK_EPITHELIAL_MESENCHYMAL_TRANSITION	2.83003632335329e-54	3.55169558580838e-51	7.10278566933272	1.64329660470847
REACTOME_COLLAGEN_BIOSYNTHESIS_AND_MODIFYING_ENZYMES	1.16666102444544e-77	1.46415958567903e-74	8.59269524566581	10.1254861032163	HALLMARK_KRAS_SIGNALING_UP	2.31016677129441e-36	2.89925929797448e-33	5.70418381027239	0.924172834147462	REACTOME_COMPLEMENT_CASCADE	1.47081922378297e-43	1.84587812584763e-40	6.30347499215062	3.3882737890228	REACTOME_RESPONSE_TO_ELEVATED_PLATELET_CYTOSOLIC_CA2	2.87240705899399e-91	3.60487085903746e-88	9.35110208953146	10.1685766944021	HALLMARK_HYPOXIA	1.49387930669643e-72	1.87481852990402e-69	8.29017736618161	19.0718006515846	HALLMARK_MYOGENESIS	6.83065795746374e-49	8.57247573661699e-46	6.71318804558837	11.4112083812797	REACTOME_SENSORY_PERCEPTION	1.09035713014873e-28	1.36839819833666e-25	4.9863601460673	0.737156283947092	HALLMARK_INTERFERON_ALPHA_RESPONSE	4.64676866743922e-57	5.83169467763622e-54	7.29617743903474	41.911324607249	REACTOME_PLATELET_ACTIVATION_SIGNALING_AND_AGGREGATION	5.19225862330831e-50	6.51628457225193e-47	6.79602824875695	0.367899164736445
REACTOME_COLLAGEN_FORMATION	1.16666102444544e-77	1.46415958567903e-74	8.59269524566581	12.7453612226956	HALLMARK_MYOGENESIS	1.22945752304217e-31	1.54296919141792e-28	5.27367450127906	1.67866968419086	HALLMARK_INTERFERON_GAMMA_RESPONSE	2.30378015681818e-39	2.89124409680682e-36	5.96145244390497	3.64176534247307	HALLMARK_EPITHELIAL_MESENCHYMAL_TRANSITION	3.79608356080105e-88	4.76408486880532e-85	9.18270224446328	13.7030186039793	HALLMARK_MTORC1_SIGNALING	4.38230121393898e-66	5.49978802349342e-63	7.89047869581126	8.97936221683316	REACTOME_REGULATION_OF_INSULIN_LIKE_GROWTH_FACTOR_IGF_TRANSPORT_AND_UPTAKE_BY_INSULIN_LIKE_GROWTH_FACTOR_BINDING_PROTEINS_IGFBPS	2.08661992800856e-47	2.61870800965074e-44	6.60165986123496	6.77355342167201	KEGG_TGF_BETA_SIGNALING_PATHWAY	3.19112153140956e-27	4.004857521919e-24	4.83708723612704	1.52730670848886	REACTOME_INTERFERON_ALPHA_BETA_SIGNALING	8.14162591108941e-53	1.02177405184172e-49	6.99933176314066	28.0757767502524	REACTOME_ECM_PROTEOGLYCANS	5.92992417190707e-44	7.44205483574337e-41	6.33469076863775	3.70659925009804
REACTOME_EXTRACELLULAR_MATRIX_ORGANIZATION	1.16666102444544e-77	1.46415958567903e-74	8.59269524566581	20.0484207559265	KEGG_FOCAL_ADHESION	1.22945752304217e-31	1.54296919141792e-28	5.27367450127906	0.601865194894594	HALLMARK_P53_PATHWAY	2.30378015681818e-39	2.89124409680682e-36	5.96145244390497	1.36840060970881	HALLMARK_KRAS_SIGNALING_UP	3.79608356080105e-88	4.76408486880532e-85	9.18270224446328	2.1681686861029	REACTOME_INFECTION_WITH_MYCOBACTERIUM_TUBERCULOSIS	1.95289540787785e-58	2.4508837368867e-55	7.38990374023793	2.11493354797097	HALLMARK_HYPOXIA	1.65303719444544e-44	2.07456167902903e-41	6.37832843687	9.5482084590487	REACTOME_CLASS_B_2_SECRETIN_FAMILY_RECEPTORS	8.50435764699577e-26	1.06729688469797e-22	4.6873995731345	0.137956670620737	REACTOME_INTERFERON_GAMMA_SIGNALING	9.31284414431944e-51	1.16876194011209e-47	6.85071338908069	16.3081570311045	REACTOME_EXTRACELLULAR_MATRIX_ORGANIZATION	5.92992417190707e-44	7.44205483574337e-41	6.33469076863775	4.54791536864337
REACTOME_DEGRADATION_OF_THE_EXTRACELLULAR_MATRIX	3.23438966599575e-76	4.05915903082467e-73	8.50832321514899	12.1008770379373	REACTOME_COLLAGEN_DEGRADATION	1.22945752304217e-31	1.54296919141792e-28	5.27367450127906	0.622490104112234	REACTOME_CLASS_A_1_RHODOPSIN_LIKE_RECEPTORS	2.30378015681818e-39	2.89124409680682e-36	5.96145244390497	1.42952554691108	REACTOME_REGULATION_OF_INSULIN_LIKE_GROWTH_FACTOR_IGF_TRANSPORT_AND_UPTAKE_BY_INSULIN_LIKE_GROWTH_FACTOR_BINDING_PROTEINS_IGFBPS	3.79608356080105e-88	4.76408486880532e-85	9.18270224446328	8.22463445195189	REACTOME_METABOLISM_OF_AMINO_ACIDS_AND_DERIVATIVES	5.78704532601284e-57	7.26274188414611e-54	7.28964329650437	14.4213045721777	REACTOME_PLATELET_ACTIVATION_SIGNALING_AND_AGGREGATION	1.65303719444544e-44	2.07456167902903e-41	6.37832843687	8.49231629145943	REACTOME_TRANSPORT_OF_VITAMINS_NUCLEOSIDES_AND_RELATED_MOLECULES	8.50435764699577e-26	1.06729688469797e-22	4.6873995731345	2.99686888840492	REACTOME_INTERFERON_SIGNALING	9.31284414431944e-51	1.16876194011209e-47	6.85071338908069	37.453532416496	REACTOME_SELENOAMINO_ACID_METABOLISM	5.92992417190707e-44	7.44205483574337e-41	6.33469076863775	26.4534579954873
REACTOME_COLLAGEN_CHAIN_TRIMERIZATION	2.2592187811295e-73	2.83531957031752e-70	8.33950825795258	7.63090583696981	REACTOME_ASSEMBLY_OF_COLLAGEN_FIBRILS_AND_OTHER_MULTIMERIC_STRUCTURES	7.64935813137827e-30	9.59994445487973e-27	5.10075791228851	0.529038321582944	REACTOME_GPCR_LIGAND_BINDING	2.16992282193367e-35	2.72325314152676e-32	5.61826592345858	0.844987325219303	KEGG_FOCAL_ADHESION	1.31554906981373e-86	1.65101408261623e-83	9.09847510423202	7.67519786959924	REACTOME_GLYCOLYSIS	1.64021191501777e-55	2.0584659533473e-52	7.18932933671555	5.5583370747926	REACTOME_EXTRACELLULAR_MATRIX_ORGANIZATION	4.28695060390869e-43	5.38012300790541e-40	6.26651480448036	4.95733471439571	REACTOME_DISEASES_ASSOCIATED_WITH_GLYCOSAMINOGLYCAN_METABOLISM	2.06387070397702e-24	2.59015773349116e-21	4.53725399198374	0.48391863338138	HALLMARK_INFLAMMATORY_RESPONSE	9.10004889412909e-47	1.1420561362132e-43	6.55303842109994	8.96356400108048	REACTOME_DISEASES_OF_METABOLISM	5.03820744132478e-42	6.3229503388626e-39	6.18054044798425	1.9128140499462
REACTOME_NON_INTEGRIN_MEMBRANE_ECM_INTERACTIONS	2.2592187811295e-73	2.83531957031752e-70	8.33950825795258	8.90462072120369	REACTOME_COLLAGEN_BIOSYNTHESIS_AND_MODIFYING_ENZYMES	7.64935813137827e-30	9.59994445487973e-27	5.10075791228851	0.241088610539149	REACTOME_FORMATION_OF_FIBRIN_CLOT_CLOTTING_CASCADE	1.48621351989098e-32	1.86519796746318e-29	5.35996968895115	2.08460233141227	HALLMARK_XENOBIOTIC_METABOLISM	4.41601049973333e-85	5.54209317716533e-82	9.0142290949842	12.6625497354916	REACTOME_INFLUENZA_INFECTION	1.64021191501777e-55	2.0584659533473e-52	7.18932933671555	20.5322454680514	KEGG_PATHWAYS_IN_CANCER	1.05273010686069e-41	1.32117628411017e-38	6.15459496886282	1.08315431884262	REACTOME_NR1H2_AND_NR1H3_MEDIATED_SIGNALING	2.06387070397702e-24	2.59015773349116e-21	4.53725399198374	2.96696538509722	KEGG_RIG_I_LIKE_RECEPTOR_SIGNALING_PATHWAY	6.02584971527368e-43	7.56244139266847e-40	6.25470526707833	6.04758094747314	REACTOME_DISEASES_OF_SIGNAL_TRANSDUCTION_BY_GROWTH_FACTOR_RECEPTORS_AND_SECOND_MESSENGERS	5.03820744132478e-42	6.3229503388626e-39	6.18054044798425	4.40477637713796
REACTOME_PLATELET_ACTIVATION_SIGNALING_AND_AGGREGATION	2.2592187811295e-73	2.83531957031752e-70	8.33950825795258	2.669282970995	REACTOME_COLLAGEN_CHAIN_TRIMERIZATION	7.64935813137827e-30	9.59994445487973e-27	5.10075791228851	1.4118351514892	REACTOME_SENESCENCE_ASSOCIATED_SECRETORY_PHENOTYPE_SASP	1.22945752304217e-31	1.54296919141792e-28	5.27367450127906	0.543067348318009	REACTOME_NEUTROPHIL_DEGRANULATION	4.41601049973333e-85	5.54209317716533e-82	9.0142290949842	15.6400191777515	KEGG_GLYCOLYSIS_GLUCONEOGENESIS	4.44641732539912e-54	5.5802537433759e-51	7.08895944779799	4.84737480305571	HALLMARK_COMPLEMENT	2.44789333245044e-40	3.0721061322253e-37	6.04256268356276	5.35779570855215	REACTOME_MYOGENESIS	9.18074861845523e-22	1.15218395161613e-18	4.23538406501814	1.20380879830526	REACTOME_ANTIVIRAL_MECHANISM_BY_IFN_STIMULATED_GENES	4.23797112739546e-41	5.3186537648813e-38	6.10525988640741	12.1330366558997	REACTOME_EUKARYOTIC_TRANSLATION_ELONGATION	5.03820744132478e-42	6.3229503388626e-39	6.18054044798425	26.1827282469709
REACTOME_RESPONSE_TO_ELEVATED_PLATELET_CYTOSOLIC_CA2	2.2592187811295e-73	2.83531957031752e-70	8.33950825795258	0.206792433653468	REACTOME_INTEGRIN_CELL_SURFACE_INTERACTIONS	7.64935813137827e-30	9.59994445487973e-27	5.10075791228851	2.31390666337686	REACTOME_FOXO_MEDIATED_TRANSCRIPTION	5.75320940055457e-29	7.22027779769599e-26	5.01412465867958	1.0834497937158	HALLMARK_COAGULATION	1.43583831949005e-83	1.80197709096001e-80	8.92996364688174	11.1553667717521	REACTOME_EUKARYOTIC_TRANSLATION_ELONGATION	1.15289496822352e-52	1.44688318512052e-49	6.98853107100916	22.9198505550986	REACTOME_SIGNALING_BY_INTERLEUKINS	2.44789333245044e-40	3.0721061322253e-37	6.04256268356276	4.47069784694038	HALLMARK_BILE_ACID_METABOLISM	1.68298483961933e-20	2.11214597372226e-17	4.08353720080128	1.81999216262256	REACTOME_CLASS_I_MHC_MEDIATED_ANTIGEN_PROCESSING_PRESENTATION	4.23797112739546e-41	5.3186537648813e-38	6.10525988640741	13.6674440811896	REACTOME_SIGNALING_BY_ROBO_RECEPTORS	5.03820744132478e-42	6.3229503388626e-39	6.18054044798425	29.5206463978181
HALLMARK_COAGULATION	1.38917530623664e-70	1.74341500932698e-67	8.17059356591836	1.17356470105593	REACTOME_NON_INTEGRIN_MEMBRANE_ECM_INTERACTIONS	7.64935813137827e-30	9.59994445487973e-27	5.10075791228851	2.35957154854686	REACTOME_G_ALPHA_Q_SIGNALLING_EVENTS	4.19198059215845e-28	5.26093564315886e-25	4.92736613322772	0.344760139999774	KEGG_PATHWAYS_IN_CANCER	1.43583831949005e-83	1.80197709096001e-80	8.92996364688174	3.79768006822076	REACTOME_GLUCOSE_METABOLISM	1.15289496822352e-52	1.44688318512052e-49	6.98853107100916	5.00853257148783	HALLMARK_APOPTOSIS	5.38988132475745e-39	6.7643010625706e-36	5.93041120591601	5.90384049679732	KEGG_ABC_TRANSPORTERS	1.68298483961933e-20	2.11214597372226e-17	4.08353720080128	2.16831214998369	REACTOME_UB_SPECIFIC_PROCESSING_PROTEASES	4.23797112739546e-41	5.3186537648813e-38	6.10525988640741	6.84041710821748	HALLMARK_UV_RESPONSE_DN	3.85938570350717e-40	4.8435290579015e-37	6.02617939414733	0.536518872657388
KEGG_FOCAL_ADHESION	1.38917530623664e-70	1.74341500932698e-67	8.17059356591836	10.6780225196936	KEGG_ECM_RECEPTOR_INTERACTION	5.75320940055457e-29	7.22027779769599e-26	5.01412465867958	1.10545795452293	REACTOME_CARDIAC_CONDUCTION	2.95907259463446e-27	3.71363610626625e-24	4.84047525088066	0.35944431005099	REACTOME_DEGRADATION_OF_THE_EXTRACELLULAR_MATRIX	1.43583831949005e-83	1.80197709096001e-80	8.92996364688174	2.55173130751053	HALLMARK_UNFOLDED_PROTEIN_RESPONSE	6.78211784614044e-50	8.51155789690625e-47	6.78748782263147	3.22283971855335	REACTOME_MUSCLE_CONTRACTION	5.38988132475745e-39	6.7643010625706e-36	5.93041120591601	6.37649565542087	REACTOME_FORMATION_OF_THE_BETA_CATENIN_TCF_TRANSACTIVATING_COMPLEX	1.68298483961933e-20	2.11214597372226e-17	4.08353720080128	1.6525837519493	HALLMARK_ALLOGRAFT_REJECTION	2.70445132552652e-39	3.39408641353578e-36	5.95560887774943	9.77213561551122	KEGG_FOCAL_ADHESION	3.85938570350717e-40	4.8435290579015e-37	6.02617939414733	3.34090560371712
REACTOME_ASSEMBLY_OF_COLLAGEN_FIBRILS_AND_OTHER_MULTIMERIC_STRUCTURES	1.38917530623664e-70	1.74341500932698e-67	8.17059356591836	10.3822633364919	KEGG_PATHWAYS_IN_CANCER	5.75320940055457e-29	7.22027779769599e-26	5.01412465867958	2.00926577480741	REACTOME_PEPTIDE_LIGAND_BINDING_RECEPTORS	2.95907259463446e-27	3.71363610626625e-24	4.84047525088066	0.998057753398724	KEGG_DILATED_CARDIOMYOPATHY	4.52203620807839e-82	5.67515544113838e-79	8.8456781672606	2.36412793004011	KEGG_HEMATOPOIETIC_CELL_LINEAGE	6.78211784614044e-50	8.51155789690625e-47	6.78748782263147	1.3375399724269	REACTOME_RESPONSE_TO_ELEVATED_PLATELET_CYTOSOLIC_CA2	5.38988132475745e-39	6.7643010625706e-36	5.93041120591601	7.8411317790546	REACTOME_NR1H3_NR1H2_REGULATE_GENE_EXPRESSION_LINKED_TO_CHOLESTEROL_TRANSPORT_AND_EFFLUX	1.68298483961933e-20	2.11214597372226e-17	4.08353720080128	2.66926488519598	HALLMARK_KRAS_SIGNALING_DN	1.56600298823423e-37	1.96533375023396e-34	5.80573541317058	3.59126873668253	KEGG_RIBOSOME	3.85938570350717e-40	4.8435290579015e-37	6.02617939414733	24.9920432021835
REACTOME_COLLAGEN_DEGRADATION	1.38917530623664e-70	1.74341500932698e-67	8.17059356591836	12.6565374217441	REACTOME_ECM_PROTEOGLYCANS	4.19198059215845e-28	5.26093564315886e-25	4.92736613322772	2.86432838643955	KEGG_SYSTEMIC_LUPUS_ERYTHEMATOSUS	2.02359123709369e-26	2.53960700255258e-23	4.75344438108828	1.45780288705615	KEGG_HYPERTROPHIC_CARDIOMYOPATHY_HCM	4.52203620807839e-82	5.67515544113838e-79	8.8456781672606	2.18102762145931	REACTOME_GLUCONEOGENESIS	6.78211784614044e-50	8.51155789690625e-47	6.78748782263147	5.53330685312962	REACTOME_RHO_GTPASE_EFFECTORS	5.38988132475745e-39	6.7643010625706e-36	5.93041120591601	5.27782468852224	REACTOME_PHASE_I_FUNCTIONALIZATION_OF_COMPOUNDS	1.68298483961933e-20	2.11214597372226e-17	4.08353720080128	0.737592398034957	KEGG_TOLL_LIKE_RECEPTOR_SIGNALING_PATHWAY	1.56600298823423e-37	1.96533375023396e-34	5.80573541317058	5.10823150527703	REACTOME_COLLAGEN_FORMATION	3.85938570350717e-40	4.8435290579015e-37	6.02617939414733	6.01744590454511
REACTOME_SIGNALING_BY_INTERLEUKINS	1.38917530623664e-70	1.74341500932698e-67	8.17059356591836	1.33575343980834	REACTOME_LEISHMANIA_INFECTION	8.60527170589975e-25	1.07996159909042e-21	4.57892909824283	0.86766983683785	REACTOME_INITIAL_TRIGGERING_OF_COMPLEMENT	2.02359123709369e-26	2.53960700255258e-23	4.75344438108828	1.36186203733732	KEGG_P53_SIGNALING_PATHWAY	4.52203620807839e-82	5.67515544113838e-79	8.8456781672606	2.13890305487558	REACTOME_PEPTIDE_HORMONE_METABOLISM	6.78211784614044e-50	8.51155789690625e-47	6.78748782263147	0.145235996093241	HALLMARK_COAGULATION	1.12378129270512e-37	1.41034552234493e-34	5.81813324666522	7.21121705606495	KEGG_DRUG_METABOLISM_CYTOCHROME_P450	5.92157871398409e-17	7.43158128605003e-14	3.62338498748983	0.0970783619341664	REACTOME_DDX58_IFIH1_MEDIATED_INDUCTION_OF_INTERFERON_ALPHA_BETA	1.56600298823423e-37	1.96533375023396e-34	5.80573541317058	6.3281395268782	REACTOME_DEGRADATION_OF_THE_EXTRACELLULAR_MATRIX	3.85938570350717e-40	4.8435290579015e-37	6.02617939414733	0.560715291619613
HALLMARK_ESTROGEN_RESPONSE_LATE	3.283944542266e-69	4.12135040054383e-66	8.0860967382191	2.2631753239224	REACTOME_RHO_GTPASE_CYCLE	8.60527170589975e-25	1.07996159909042e-21	4.57892909824283	1.34427157726472	REACTOME_PURINERGIC_SIGNALING_IN_LEISHMANIASIS_INFECTION	2.02359123709369e-26	2.53960700255258e-23	4.75344438108828	0.641707147040876	REACTOME_PLATELET_ACTIVATION_SIGNALING_AND_AGGREGATION	4.52203620807839e-82	5.67515544113838e-79	8.8456781672606	11.4115199220438	REACTOME_RESPONSE_OF_MTB_TO_PHAGOCYTOSIS	6.78211784614044e-50	8.51155789690625e-47	6.78748782263147	2.24205777995792	HALLMARK_KRAS_SIGNALING_UP	1.12378129270512e-37	1.41034552234493e-34	5.81813324666522	4.61293309547639	REACTOME_KERATAN_SULFATE_BIOSYNTHESIS	5.92157871398409e-17	7.43158128605003e-14	3.62338498748983	1.42125807520058	REACTOME_DEUBIQUITINATION	1.56600298823423e-37	1.96533375023396e-34	5.80573541317058	7.66265776647073	REACTOME_MAPK_FAMILY_SIGNALING_CASCADES	3.85938570350717e-40	4.8435290579015e-37	6.02617939414733	1.54099923409648
REACTOME_INTEGRIN_CELL_SURFACE_INTERACTIONS	3.283944542266e-69	4.12135040054383e-66	8.0860967382191	9.50569171844479	REACTOME_BINDING_AND_UPTAKE_OF_LIGANDS_BY_SCAVENGER_RECEPTORS	5.35115073722742e-24	6.71569417522041e-21	4.4914261754304	0.555423489259832	REACTOME_TRANSCRIPTIONAL_REGULATION_OF_WHITE_ADIPOCYTE_DIFFERENTIATION	2.02359123709369e-26	2.53960700255258e-23	4.75344438108828	1.11174100669322	HALLMARK_APOPTOSIS	1.37948270492474e-80	1.73125079468055e-77	8.76137203948338	8.17794870797951	REACTOME_SIGNALING_BY_ROBO_RECEPTORS	6.78211784614044e-50	8.51155789690625e-47	6.78748782263147	14.3185318567724	KEGG_CYTOKINE_CYTOKINE_RECEPTOR_INTERACTION	1.12378129270512e-37	1.41034552234493e-34	5.81813324666522	4.56272536491769	REACTOME_SENSORY_PROCESSING_OF_SOUND_BY_OUTER_HAIR_CELLS_OF_THE_COCHLEA	5.92157871398409e-17	7.43158128605003e-14	3.62338498748983	0.636799834928285	KEGG_CYTOSOLIC_DNA_SENSING_PATHWAY	3.92322391208139e-34	4.92364600966214e-31	5.5052441525008	3.43450113947507	REACTOME_METABOLISM_OF_CARBOHYDRATES	3.85938570350717e-40	4.8435290579015e-37	6.02617939414733	2.69468563896377
HALLMARK_MYOGENESIS	1.66784792300912e-66	2.09314914337645e-63	7.91701963024776	1.56548585477837	KEGG_REGULATION_OF_ACTIN_CYTOSKELETON	3.22386287426281e-23	4.04594790719983e-20	4.40374609999279	1.86261985855142	KEGG_PRION_DISEASES	1.34067800027187e-25	1.6825508903412e-22	4.66626529370743	0.627011721353809	REACTOME_SIGNALING_BY_WNT	1.37948270492474e-80	1.73125079468055e-77	8.76137203948338	5.44834854596649	REACTOME_TRANSLATION	6.78211784614044e-50	8.51155789690625e-47	6.78748782263147	19.4708991870481	KEGG_FOCAL_ADHESION	1.12378129270512e-37	1.41034552234493e-34	5.81813324666522	4.80044262146014	REACTOME_TRANSCRIPTIONAL_REGULATION_OF_WHITE_ADIPOCYTE_DIFFERENTIATION	5.92157871398409e-17	7.43158128605003e-14	3.62338498748983	1.65837653541086	REACTOME_DNA_DAMAGE_BYPASS	3.92322391208139e-34	4.92364600966214e-31	5.5052441525008	2.8559028196447	REACTOME_NEUTROPHIL_DEGRANULATION	3.85938570350717e-40	4.8435290579015e-37	6.02617939414733	0.314728510656247
KEGG_ECM_RECEPTOR_INTERACTION	1.66784792300912e-66	2.09314914337645e-63	7.91701963024776	8.54802655681491	REACTOME_SIGNALING_BY_PDGF	1.88172961555773e-22	2.36157066752495e-19	4.31587755318499	1.12530494231694	REACTOME_BIOLOGICAL_OXIDATIONS	1.34067800027187e-25	1.6825508903412e-22	4.66626529370743	0.488892194486677	HALLMARK_IL2_STAT5_SIGNALING	4.07617580516598e-79	5.11560063548331e-76	8.67704462172203	8.07105755635735	KEGG_ARGININE_AND_PROLINE_METABOLISM	1.53874269150798e-48	1.93112207784251e-45	6.68686699964836	0.307266491372214	KEGG_VASCULAR_SMOOTH_MUSCLE_CONTRACTION	1.12378129270512e-37	1.41034552234493e-34	5.81813324666522	5.9430459795426	KEGG_NEUROACTIVE_LIGAND_RECEPTOR_INTERACTION	7.47451127567351e-16	9.38051165097026e-13	3.46810805379544	0.288065414794085	REACTOME_INFLUENZA_INFECTION	3.92322391208139e-34	4.92364600966214e-31	5.5052441525008	1.48273842696685	REACTOME_NONSENSE_MEDIATED_DECAY_NMD	3.85938570350717e-40	4.8435290579015e-37	6.02617939414733	26.2818802093939
REACTOME_NEUTROPHIL_DEGRANULATION	3.5832750622883e-65	4.49701020317182e-62	7.83243743205583	7.45256071644413	HALLMARK_ANGIOGENESIS	1.0641280705836e-21	1.33548072858242e-18	4.22780822348966	1.58589303492273	REACTOME_INTERFERON_ALPHA_BETA_SIGNALING	8.60527170589975e-25	1.07996159909042e-21	4.57892909824283	1.55988778092973	HALLMARK_INFLAMMATORY_RESPONSE	4.07617580516598e-79	5.11560063548331e-76	8.67704462172203	12.1652529651905	REACTOME_CELLULAR_RESPONSE_TO_STARVATION	1.53874269150798e-48	1.93112207784251e-45	6.68686699964836	20.8571358167655	REACTOME_SIGNALING_BY_WNT	2.21873346618282e-36	2.78451050005944e-33	5.70572091326749	3.98246192974092	REACTOME_KERATAN_SULFATE_KERATIN_METABOLISM	7.47451127567351e-16	9.38051165097026e-13	3.46810805379544	0.814762991879584	REACTOME_NEGATIVE_REGULATORS_OF_DDX58_IFIH1_SIGNALING	3.92322391208139e-34	4.92364600966214e-31	5.5052441525008	5.34284856988169	REACTOME_RRNA_PROCESSING	3.85938570350717e-40	4.8435290579015e-37	6.02617939414733	28.572408123862
REACTOME_MOLECULES_ASSOCIATED_WITH_ELASTIC_FIBRES	7.45705528985167e-64	9.35860438876385e-61	7.7478247857726	1.47576789567816	REACTOME_DISEASES_OF_SIGNAL_TRANSDUCTION_BY_GROWTH_FACTOR_RECEPTORS_AND_SECOND_MESSENGERS	1.0641280705836e-21	1.33548072858242e-18	4.22780822348966	0.828630109926942	HALLMARK_INTERFERON_ALPHA_RESPONSE	5.35115073722742e-24	6.71569417522041e-21	4.4914261754304	3.74840689305713	KEGG_MAPK_SIGNALING_PATHWAY	4.07617580516598e-79	5.11560063548331e-76	8.67704462172203	10.0934088142178	REACTOME_REGULATION_OF_EXPRESSION_OF_SLITS_AND_ROBOS	1.53874269150798e-48	1.93112207784251e-45	6.68686699964836	17.5973427739007	KEGG_DILATED_CARDIOMYOPATHY	4.14814884265861e-35	5.20592679753656e-32	5.59316564594321	3.16133667764527	REACTOME_AMYLOID_FIBER_FORMATION	8.59615839847969e-15	1.0788178790092e-11	3.31165394700193	1.0170162624619	REACTOME_NICOTINATE_METABOLISM	3.92322391208139e-34	4.92364600966214e-31	5.5052441525008	1.52925228661299	REACTOME_COLLAGEN_BIOSYNTHESIS_AND_MODIFYING_ENZYMES	2.66555107473871e-38	3.34526659879708e-35	5.87159001171804	6.50665681144
REACTOME_DISEASES_OF_GLYCOSYLATION	1.50320800799138e-62	1.88652605002918e-59	7.6631806186127	1.19909810115062	REACTOME_SENSORY_PERCEPTION	5.83030918146285e-21	7.31703802273588e-18	4.13952469350823	0.8123221237701	KEGG_NEUROACTIVE_LIGAND_RECEPTOR_INTERACTION	5.35115073722742e-24	6.71569417522041e-21	4.4914261754304	2.03097461910699	KEGG_PROSTATE_CANCER	4.07617580516598e-79	5.11560063548331e-76	8.67704462172203	3.04634084169867	REACTOME_SELENOAMINO_ACID_METABOLISM	1.53874269150798e-48	1.93112207784251e-45	6.68686699964836	21.0734641709875	REACTOME_INTERLEUKIN_4_AND_INTERLEUKIN_13_SIGNALING	4.14814884265861e-35	5.20592679753656e-32	5.59316564594321	3.02074849196276	REACTOME_APOPTOTIC_CLEAVAGE_OF_CELLULAR_PROTEINS	8.59615839847969e-15	1.0788178790092e-11	3.31165394700193	0.190548278502171	HALLMARK_TNFA_SIGNALING_VIA_NFKB	1.69748460090206e-32	2.13034317413209e-29	5.35458219014413	2.28537008577136	REACTOME_COLLAGEN_CHAIN_TRIMERIZATION	2.66555107473871e-38	3.34526659879708e-35	5.87159001171804	2.94108051083898
REACTOME_ECM_PROTEOGLYCANS	1.50320800799138e-62	1.88652605002918e-59	7.6631806186127	7.11128511005466	REACTOME_SIGNALING_BY_NUCLEAR_RECEPTORS	5.83030918146285e-21	7.31703802273588e-18	4.13952469350823	0.372831843668452	REACTOME_CELLULAR_SENESCENCE	5.35115073722742e-24	6.71569417522041e-21	4.4914261754304	0.604435019657056	HALLMARK_ESTROGEN_RESPONSE_LATE	1.16666102444544e-77	1.46415958567903e-74	8.59269524566581	7.5203031452304	KEGG_MTOR_SIGNALING_PATHWAY	3.33922096404348e-47	4.19072230987457e-44	6.58617575804794	0.0303535452593685	HALLMARK_UV_RESPONSE_DN	7.34403590189842e-34	9.21676505688252e-31	5.48045814534713	2.19776594011135	REACTOME_INTERACTION_BETWEEN_L1_AND_ANKYRINS	8.59615839847969e-15	1.0788178790092e-11	3.31165394700193	0.756216271073432	REACTOME_DNA_REPAIR	1.69748460090206e-32	2.13034317413209e-29	5.35458219014413	3.37376470546354	REACTOME_DISEASES_OF_GLYCOSYLATION	2.66555107473871e-38	3.34526659879708e-35	5.87159001171804	0.804037901862109
REACTOME_OTHER_INTERLEUKIN_SIGNALING	1.50320800799138e-62	1.88652605002918e-59	7.6631806186127	1.34853598663107	KEGG_TGF_BETA_SIGNALING_PATHWAY	1.59181018210258e-19	1.99772177853874e-16	3.96225503921936	1.10655078286306	REACTOME_PLASMA_LIPOPROTEIN_ASSEMBLY	5.35115073722742e-24	6.71569417522041e-21	4.4914261754304	0.165881055786517	KEGG_CYTOKINE_CYTOKINE_RECEPTOR_INTERACTION	1.16666102444544e-77	1.46415958567903e-74	8.59269524566581	4.72279949004318	REACTOME_RESPONSE_OF_EIF2AK4_GCN2_TO_AMINO_ACID_DEFICIENCY	3.33922096404348e-47	4.19072230987457e-44	6.58617575804794	23.0735407021517	REACTOME_DEGRADATION_OF_THE_EXTRACELLULAR_MATRIX	7.34403590189842e-34	9.21676505688252e-31	5.48045814534713	1.73432151345907	REACTOME_SENSORY_PROCESSING_OF_SOUND	8.59615839847969e-15	1.0788178790092e-11	3.31165394700193	0.144596413095458	REACTOME_NICOTINAMIDE_SALVAGING	1.69748460090206e-32	2.13034317413209e-29	5.35458219014413	1.59440524233144	REACTOME_TRANSLATION	2.66555107473871e-38	3.34526659879708e-35	5.87159001171804	34.1151785979359
REACTOME_DISEASES_OF_METABOLISM	2.93519064722899e-61	3.68366426227238e-58	7.57850380743327	0.745298797626744	REACTOME_SMOOTH_MUSCLE_CONTRACTION	1.59181018210258e-19	1.99772177853874e-16	3.96225503921936	0.74001384216383	HALLMARK_BILE_ACID_METABOLISM	3.22386287426281e-23	4.04594790719983e-20	4.40374609999279	2.61154385899249	REACTOME_EXTRACELLULAR_MATRIX_ORGANIZATION	1.16666102444544e-77	1.46415958567903e-74	8.59269524566581	8.30073405836856	REACTOME_RRNA_PROCESSING	3.33922096404348e-47	4.19072230987457e-44	6.58617575804794	17.1409415006175	KEGG_HYPERTROPHIC_CARDIOMYOPATHY_HCM	1.23126693659287e-32	1.54524000542405e-29	5.3675882905392	2.48671585556783	KEGG_ERBB_SIGNALING_PATHWAY	9.00837496281094e-14	1.13055105783277e-10	3.15384048729674	0.0172631778144472	REACTOME_REGULATION_OF_RUNX2_EXPRESSION_AND_ACTIVITY	1.69748460090206e-32	2.13034317413209e-29	5.35458219014413	6.00520591579038	HALLMARK_INFLAMMATORY_RESPONSE	1.65994922682186e-36	2.08323627966143e-33	5.71675270322116	0.377722630420786
REACTOME_ELASTIC_FIBRE_FORMATION	2.93519064722899e-61	3.68366426227238e-58	7.57850380743327	2.94432798877039	REACTOME_SCAVENGING_BY_CLASS_A_RECEPTORS	7.93240113799911e-19	9.95516342818888e-16	3.873235289266	0.351575165677364	HALLMARK_KRAS_SIGNALING_DN	3.22386287426281e-23	4.04594790719983e-20	4.40374609999279	0.993874758033686	REACTOME_LEISHMANIA_INFECTION	1.16666102444544e-77	1.46415958567903e-74	8.59269524566581	0.290872799223107	KEGG_RIBOSOME	6.93115084827536e-46	8.69859431458558e-43	6.48541062102692	22.5078907621131	REACTOME_MAPK_FAMILY_SIGNALING_CASCADES	1.23126693659287e-32	1.54524000542405e-29	5.3675882905392	3.0915451817167	REACTOME_CONSTITUTIVE_SIGNALING_BY_ABERRANT_PI3K_IN_CANCER	9.00837496281094e-14	1.13055105783277e-10	3.15384048729674	0.123695781129916	REACTOME_SIGNALING_BY_INTERLEUKINS	1.69748460090206e-32	2.13034317413209e-29	5.35458219014413	11.9667141349186	KEGG_ECM_RECEPTOR_INTERACTION	1.65994922682186e-36	2.08323627966143e-33	5.71675270322116	1.65950810924761
REACTOME_GLYCOSAMINOGLYCAN_METABOLISM	2.93519064722899e-61	3.68366426227238e-58	7.57850380743327	2.00808212183514	KEGG_CALCIUM_SIGNALING_PATHWAY	3.83002735523869e-18	4.80668433082456e-15	3.78393372013013	1.24302351758764	KEGG_CALCIUM_SIGNALING_PATHWAY	1.88172961555773e-22	2.36157066752495e-19	4.31587755318499	0.203924542534587	REACTOME_PEPTIDE_HORMONE_METABOLISM	1.16666102444544e-77	1.46415958567903e-74	8.59269524566581	0.179251692693643	REACTOME_EUKARYOTIC_TRANSLATION_INITIATION	6.93115084827536e-46	8.69859431458558e-43	6.48541062102692	22.0988756701675	HALLMARK_ESTROGEN_RESPONSE_EARLY	1.95484639194151e-31	2.4533322218866e-28	5.25454504568502	1.52533244812284	KEGG_BASAL_CELL_CARCINOMA	8.60316071361035e-13	1.0796966695581e-09	2.99444456256147	1.23337786961193	HALLMARK_COMPLEMENT	6.66518668318199e-31	8.3648092873934e-28	5.20360874357796	6.00090558406137	REACTOME_CELL_SURFACE_INTERACTIONS_AT_THE_VASCULAR_WALL	1.65994922682186e-36	2.08323627966143e-33	5.71675270322116	2.64114615062044
REACTOME_IMMUNOREGULATORY_INTERACTIONS_BETWEEN_A_LYMPHOID_AND_A_NON_LYMPHOID_CELL	5.55162487718189e-60	6.96728922086327e-57	7.49379317575457	3.60252123877598	KEGG_DILATED_CARDIOMYOPATHY	1.79179957151977e-17	2.24870846225731e-14	3.69432901157744	0.0224034645795908	REACTOME_HSF1_DEPENDENT_TRANSACTIVATION	1.88172961555773e-22	2.36157066752495e-19	4.31587755318499	0.751759110339486	REACTOME_SIGNALING_BY_INTERLEUKINS	1.16666102444544e-77	1.46415958567903e-74	8.59269524566581	16.8908734496382	REACTOME_SRP_DEPENDENT_COTRANSLATIONAL_PROTEIN_TARGETING_TO_MEMBRANE	1.37609762580242e-44	1.72700252038204e-41	6.3845678811196	23.0907785013224	HALLMARK_INTERFERON_GAMMA_RESPONSE	1.95484639194151e-31	2.4533322218866e-28	5.25454504568502	4.31106216957405	REACTOME_TIGHT_JUNCTION_INTERACTIONS	8.60316071361035e-13	1.0796966695581e-09	2.99444456256147	1.17693239255766	HALLMARK_IL2_STAT5_SIGNALING	6.66518668318199e-31	8.3648092873934e-28	5.20360874357796	2.86623675090074	REACTOME_EUKARYOTIC_TRANSLATION_INITIATION	1.65994922682186e-36	2.08323627966143e-33	5.71675270322116	27.7362949411658
HALLMARK_GLYCOLYSIS	1.01711850726945e-58	1.27648372662316e-55	7.40904749056651	8.23619774409701	REACTOME_RHO_GTPASE_EFFECTORS	8.12221035323039e-17	1.01933739933041e-13	3.60439759756034	1.49177473007443	REACTOME_INTRINSIC_PATHWAY_OF_FIBRIN_CLOT_FORMATION	1.88172961555773e-22	2.36157066752495e-19	4.31587755318499	1.1964059635673	HALLMARK_APICAL_JUNCTION	3.23438966599575e-76	4.05915903082467e-73	8.50832321514899	2.25375476573037	REACTOME_INTERLEUKIN_12_FAMILY_SIGNALING	2.61324196887171e-43	3.279618670934e-40	6.28364358074243	0.0823088899099298	HALLMARK_TNFA_SIGNALING_VIA_NFKB	1.95484639194151e-31	2.4533322218866e-28	5.25454504568502	10.1816630086285	REACTOME_CELL_CELL_JUNCTION_ORGANIZATION	7.48848521775572e-12	9.39804894828343e-09	2.83318942136801	0.395042573643057	REACTOME_ANTIGEN_PROCESSING_UBIQUITINATION_PROTEASOME_DEGRADATION	6.66518668318199e-31	8.3648092873934e-28	5.20360874357796	8.88321470215997	REACTOME_INTEGRIN_CELL_SURFACE_INTERACTIONS	1.65994922682186e-36	2.08323627966143e-33	5.71675270322116	2.45516225141829
REACTOME_MET_ACTIVATES_PTK2_SIGNALING	1.01711850726945e-58	1.27648372662316e-55	7.40904749056651	6.58244877715233	KEGG_CELL_ADHESION_MOLECULES_CAMS	3.56749691091583e-16	4.47720862319937e-13	3.51411335452491	0.307971316538209	KEGG_ANTIGEN_PROCESSING_AND_PRESENTATION	1.0641280705836e-21	1.33548072858242e-18	4.22780822348966	1.46884485908986	HALLMARK_HYPOXIA	3.23438966599575e-76	4.05915903082467e-73	8.50832321514899	19.8217167451673	REACTOME_NONSENSE_MEDIATED_DECAY_NMD	2.61324196887171e-43	3.279618670934e-40	6.28364358074243	21.3283089895136	KEGG_COMPLEMENT_AND_COAGULATION_CASCADES	1.95484639194151e-31	2.4533322218866e-28	5.25454504568502	2.88238417982953	REACTOME_NETRIN_1_SIGNALING	7.48848521775572e-12	9.39804894828343e-09	2.83318942136801	0.225617408128812	REACTOME_REGULATION_OF_IFNA_SIGNALING	6.66518668318199e-31	8.3648092873934e-28	5.20360874357796	2.32246171085556	REACTOME_REGULATION_OF_EXPRESSION_OF_SLITS_AND_ROBOS	1.65994922682186e-36	2.08323627966143e-33	5.71675270322116	27.9168907660718
REACTOME_SIGNALING_BY_MET	1.01711850726945e-58	1.27648372662316e-55	7.40904749056651	6.64942452018738	REACTOME_HEPARAN_SULFATE_HEPARIN_HS_GAG_METABOLISM	3.56749691091583e-16	4.47720862319937e-13	3.51411335452491	0.230958904203226	KEGG_JAK_STAT_SIGNALING_PATHWAY	1.0641280705836e-21	1.33548072858242e-18	4.22780822348966	0.69495104509061	HALLMARK_UV_RESPONSE_DN	3.23438966599575e-76	4.05915903082467e-73	8.50832321514899	11.745685197699	KEGG_VIRAL_MYOCARDITIS	8.24729617129247e-41	1.0350356694972e-37	6.08153308658694	0.999943756076686	REACTOME_DISEASES_OF_GLYCOSYLATION	1.95484639194151e-31	2.4533322218866e-28	5.25454504568502	2.26587181422416	HALLMARK_NOTCH_SIGNALING	5.94176841597577e-11	7.45691936204959e-08	2.6697266813807	0.911501822486644	REACTOME_TERMINATION_OF_TRANSLESION_DNA_SYNTHESIS	6.66518668318199e-31	8.3648092873934e-28	5.20360874357796	2.90681805498458	REACTOME_SRP_DEPENDENT_COTRANSLATIONAL_PROTEIN_TARGETING_TO_MEMBRANE	1.65994922682186e-36	2.08323627966143e-33	5.71675270322116	27.236948502181
REACTOME_CELL_SURFACE_INTERACTIONS_AT_THE_VASCULAR_WALL	1.80506049595553e-57	2.26535092242419e-54	7.32426545890258	5.69422395358576	KEGG_NEUROACTIVE_LIGAND_RECEPTOR_INTERACTION	1.51832696460245e-15	1.90550034057607e-12	3.42344723477214	1.26324595231513	REACTOME_INFLAMMASOMES	1.0641280705836e-21	1.33548072858242e-18	4.22780822348966	0.698125197863353	KEGG_COMPLEMENT_AND_COAGULATION_CASCADES	3.23438966599575e-76	4.05915903082467e-73	8.50832321514899	8.01141437774707	REACTOME_INTERFERON_GAMMA_SIGNALING	8.24729617129247e-41	1.0350356694972e-37	6.08153308658694	2.26440090101461	REACTOME_INTEGRIN_CELL_SURFACE_INTERACTIONS	1.95484639194151e-31	2.4533322218866e-28	5.25454504568502	1.70071451752566	HALLMARK_SPERMATOGENESIS	5.94176841597577e-11	7.45691936204959e-08	2.6697266813807	0.766132890857931	REACTOME_TRANSLATION_OF_SARS_COV_1_STRUCTURAL_PROTEINS	6.66518668318199e-31	8.3648092873934e-28	5.20360874357796	1.91144241686966	HALLMARK_APICAL_JUNCTION	9.32083395195225e-35	1.16976466097001e-31	5.56164557509502	3.36796205935984
HALLMARK_APICAL_JUNCTION	3.10300075394096e-56	3.8942659461959e-53	7.23944572416132	8.54561527624956	REACTOME_CELL_CELL_COMMUNICATION	1.51832696460245e-15	1.90550034057607e-12	3.42344723477214	0.911349737315656	REACTOME_ANTI_INFLAMMATORY_RESPONSE_FAVOURING_LEISHMANIA_PARASITE_INFECTION	5.83030918146285e-21	7.31703802273588e-18	4.13952469350823	0.253627749214536	REACTOME_SIGNALING_BY_TYPE_1_INSULIN_LIKE_GROWTH_FACTOR_1_RECEPTOR_IGF1R	3.23438966599575e-76	4.05915903082467e-73	8.50832321514899	3.76938175780934	KEGG_TYPE_I_DIABETES_MELLITUS	1.3706273515934e-39	1.72013732624972e-36	5.98033752225066	3.03510309864784	REACTOME_SMOOTH_MUSCLE_CONTRACTION	1.95484639194151e-31	2.4533322218866e-28	5.25454504568502	5.32010147677695	REACTOME_CA2_PATHWAY	5.94176841597577e-11	7.45691936204959e-08	2.6697266813807	0.797578695756387	REACTOME_INTERLEUKIN_12_FAMILY_SIGNALING	2.37507834708976e-29	2.98072332559765e-26	5.05229436334069	2.63484920038583	HALLMARK_GLYCOLYSIS	9.32083395195225e-35	1.16976466097001e-31	5.56164557509502	2.74821734541712
KEGG_HYPERTROPHIC_CARDIOMYOPATHY_HCM	3.10300075394096e-56	3.8942659461959e-53	7.23944572416132	2.44196798039709	REACTOME_INTRACELLULAR_SIGNALING_BY_SECOND_MESSENGERS	1.51832696460245e-15	1.90550034057607e-12	3.42344723477214	0.201930447647739	REACTOME_NUCLEOTIDE_BINDING_DOMAIN_LEUCINE_RICH_REPEAT_CONTAINING_RECEPTOR_NLR_SIGNALING_PATHWAYS	5.83030918146285e-21	7.31703802273588e-18	4.13952469350823	0.584949915311679	HALLMARK_COMPLEMENT	8.68553581624014e-75	1.09003474493814e-71	8.42392780469242	7.33532242047781	REACTOME_BASIGIN_INTERACTIONS	1.3706273515934e-39	1.72013732624972e-36	5.98033752225066	0.241280006021148	HALLMARK_ADIPOGENESIS	2.93915457019043e-30	3.68863898558899e-27	5.14131635361561	7.60697160912924	REACTOME_NUCLEOTIDE_LIKE_PURINERGIC_RECEPTORS	5.94176841597577e-11	7.45691936204959e-08	2.6697266813807	0.721046031992727	REACTOME_NS1_MEDIATED_EFFECTS_ON_HOST_PATHWAYS	2.37507834708976e-29	2.98072332559765e-26	5.05229436334069	2.56030620988329	HALLMARK_XENOBIOTIC_METABOLISM	9.32083395195225e-35	1.16976466097001e-31	5.56164557509502	0.0720114349404744
KEGG_REGULATION_OF_ACTIN_CYTOSKELETON	3.10300075394096e-56	3.8942659461959e-53	7.23944572416132	5.84225554086922	REACTOME_LAMININ_INTERACTIONS	1.51832696460245e-15	1.90550034057607e-12	3.42344723477214	2.91728924000565	REACTOME_PLATELET_HOMEOSTASIS	5.83030918146285e-21	7.31703802273588e-18	4.13952469350823	0.411071798458857	HALLMARK_ESTROGEN_RESPONSE_EARLY	8.68553581624014e-75	1.09003474493814e-71	8.42392780469242	7.83439014044753	REACTOME_INSULIN_PROCESSING	1.3706273515934e-39	1.72013732624972e-36	5.98033752225066	1.1713118910306	HALLMARK_INFLAMMATORY_RESPONSE	2.93915457019043e-30	3.68863898558899e-27	5.14131635361561	3.17215958369559	REACTOME_RHOC_GTPASE_CYCLE	5.94176841597577e-11	7.45691936204959e-08	2.6697266813807	0.358275740750277	REACTOME_TRANSLESION_SYNTHESIS_BY_Y_FAMILY_DNA_POLYMERASES_BYPASSES_LESIONS_ON_DNA_TEMPLATE	2.37507834708976e-29	2.98072332559765e-26	5.05229436334069	2.77598849071375	REACTOME_ASSEMBLY_OF_COLLAGEN_FIBRILS_AND_OTHER_MULTIMERIC_STRUCTURES	9.32083395195225e-35	1.16976466097001e-31	5.56164557509502	2.97144095852523
REACTOME_ASPARAGINE_N_LINKED_GLYCOSYLATION	3.10300075394096e-56	3.8942659461959e-53	7.23944572416132	9.29806565331505	REACTOME_SIGNALING_BY_WNT	1.51832696460245e-15	1.90550034057607e-12	3.42344723477214	0.161605201229417	REACTOME_NEGATIVE_REGULATION_OF_MET_ACTIVITY	3.09496350762679e-20	3.88417920207162e-17	4.05101231070888	0.341657220126455	KEGG_WNT_SIGNALING_PATHWAY	8.68553581624014e-75	1.09003474493814e-71	8.42392780469242	4.02592769011338	REACTOME_INTERLEUKIN_12_SIGNALING	1.3706273515934e-39	1.72013732624972e-36	5.98033752225066	0.409079229000974	HALLMARK_P53_PATHWAY	2.93915457019043e-30	3.68863898558899e-27	5.14131635361561	5.25303244311128	REACTOME_SIGNALING_BY_BMP	5.94176841597577e-11	7.45691936204959e-08	2.6697266813807	0.627667455399431	KEGG_JAK_STAT_SIGNALING_PATHWAY	7.68102833153945e-28	9.63969055608201e-25	4.90060576940954	2.52463840411019	REACTOME_COLLAGEN_DEGRADATION	9.32083395195225e-35	1.16976466097001e-31	5.56164557509502	1.89647774229521
REACTOME_A_TETRASACCHARIDE_LINKER_SEQUENCE_IS_REQUIRED_FOR_GAG_SYNTHESIS	3.10300075394096e-56	3.8942659461959e-53	7.23944572416132	1.55889710085684	HALLMARK_TGF_BETA_SIGNALING	6.26163235949069e-15	7.85834861116082e-12	3.33236683289442	0.629280856060203	REACTOME_THE_NLRP3_INFLAMMASOME	3.09496350762679e-20	3.88417920207162e-17	4.05101231070888	0.646620717370281	REACTOME_ECM_PROTEOGLYCANS	8.68553581624014e-75	1.09003474493814e-71	8.42392780469242	2.8055989854078	REACTOME_TRANSPORT_OF_BILE_SALTS_AND_ORGANIC_ACIDS_METAL_IONS_AND_AMINE_COMPOUNDS	1.3706273515934e-39	1.72013732624972e-36	5.98033752225066	0.0664622528542889	REACTOME_COLLAGEN_DEGRADATION	2.93915457019043e-30	3.68863898558899e-27	5.14131635361561	0.285397079178714	HALLMARK_KRAS_SIGNALING_DN	4.29825718998294e-10	5.39431277342859e-07	2.50361016850855	1.50213305050108	REACTOME_FGFR1_MUTANT_RECEPTOR_ACTIVATION	7.68102833153945e-28	9.63969055608201e-25	4.90060576940954	1.23575999846751	REACTOME_METABOLISM_OF_AMINO_ACIDS_AND_DERIVATIVES	9.32083395195225e-35	1.16976466097001e-31	5.56164557509502	29.2919053499974
REACTOME_METABOLISM_OF_CARBOHYDRATES	3.10300075394096e-56	3.8942659461959e-53	7.23944572416132	4.26121437034262	REACTOME_CELL_JUNCTION_ORGANIZATION	6.26163235949069e-15	7.85834861116082e-12	3.33236683289442	0.500127441153071	REACTOME_HSF1_ACTIVATION	1.59181018210258e-19	1.99772177853874e-16	3.96225503921936	0.866352298147215	REACTOME_MAPK_FAMILY_SIGNALING_CASCADES	8.68553581624014e-75	1.09003474493814e-71	8.42392780469242	9.2868008347601	KEGG_ANTIGEN_PROCESSING_AND_PRESENTATION	2.1788439603623e-38	2.73444917025469e-35	5.87904160090458	3.14528367987053	REACTOME_NEUTROPHIL_DEGRANULATION	2.93915457019043e-30	3.68863898558899e-27	5.14131635361561	7.12625904894118	REACTOME_FORMATION_OF_FIBRIN_CLOT_CLOTTING_CASCADE	4.29825718998294e-10	5.39431277342859e-07	2.50361016850855	0.750795693685133	REACTOME_INTERLEUKIN_20_FAMILY_SIGNALING	7.68102833153945e-28	9.63969055608201e-25	4.90060576940954	1.9161897532069	REACTOME_NON_INTEGRIN_MEMBRANE_ECM_INTERACTIONS	9.32083395195225e-35	1.16976466097001e-31	5.56164557509502	1.02087736557784
REACTOME_RHO_GTPASE_CYCLE	3.10300075394096e-56	3.8942659461959e-53	7.23944572416132	3.85054115016985	REACTOME_G_ALPHA_Q_SIGNALLING_EVENTS	6.26163235949069e-15	7.85834861116082e-12	3.33236683289442	0.648977226315844	KEGG_BASAL_CELL_CARCINOMA	7.93240113799911e-19	9.95516342818888e-16	3.873235289266	0.0202725365623176	HALLMARK_GLYCOLYSIS	2.2592187811295e-73	2.83531957031752e-70	8.33950825795258	6.66471104037292	KEGG_RNA_DEGRADATION	2.1788439603623e-38	2.73444917025469e-35	5.87904160090458	0.56248002290127	REACTOME_NON_INTEGRIN_MEMBRANE_ECM_INTERACTIONS	2.93915457019043e-30	3.68863898558899e-27	5.14131635361561	1.41217322880269	REACTOME_FOXO_MEDIATED_TRANSCRIPTION	4.29825718998294e-10	5.39431277342859e-07	2.50361016850855	0.696473174769205	REACTOME_INTERLEUKIN_4_AND_INTERLEUKIN_13_SIGNALING	7.68102833153945e-28	9.63969055608201e-25	4.90060576940954	2.41273204222676	REACTOME_RESPONSE_OF_EIF2AK4_GCN2_TO_AMINO_ACID_DEFICIENCY	9.32083395195225e-35	1.16976466097001e-31	5.56164557509502	25.29333600538
KEGG_CELL_ADHESION_MOLECULES_CAMS	5.16705525856272e-55	6.48465434949621e-52	7.15458686215305	2.69056137457429	REACTOME_NCAM1_INTERACTIONS	6.26163235949069e-15	7.85834861116082e-12	3.33236683289442	0.945912484158623	REACTOME_ATTENUATION_PHASE	7.93240113799911e-19	9.95516342818888e-16	3.873235289266	0.947227766078756	HALLMARK_TNFA_SIGNALING_VIA_NFKB	2.2592187811295e-73	2.83531957031752e-70	8.33950825795258	19.8533135662173	REACTOME_PYRUVATE_METABOLISM	2.1788439603623e-38	2.73444917025469e-35	5.87904160090458	0.672087476713001	REACTOME_CELLULAR_RESPONSE_TO_STARVATION	4.18493133868393e-29	5.25208883004833e-26	5.0278890140074	8.24118684243841	REACTOME_NEPHRIN_FAMILY_INTERACTIONS	4.29825718998294e-10	5.39431277342859e-07	2.50361016850855	0.234638305915755	REACTOME_TRANSCRIPTIONAL_REGULATION_BY_RUNX2	7.68102833153945e-28	9.63969055608201e-25	4.90060576940954	6.18125573005678	REACTOME_RHO_GTPASE_CYCLE	9.32083395195225e-35	1.16976466097001e-31	5.56164557509502	5.16358831074829
KEGG_DILATED_CARDIOMYOPATHY	5.16705525856272e-55	6.48465434949621e-52	7.15458686215305	2.21648462845369	REACTOME_NCAM_SIGNALING_FOR_NEURITE_OUT_GROWTH	6.26163235949069e-15	7.85834861116082e-12	3.33236683289442	0.989054307289895	REACTOME_G_ALPHA_S_SIGNALLING_EVENTS	7.93240113799911e-19	9.95516342818888e-16	3.873235289266	0.503786402424128	KEGG_LONG_TERM_DEPRESSION	2.2592187811295e-73	2.83531957031752e-70	8.33950825795258	4.42101972798992	KEGG_BLADDER_CANCER	3.31310560288314e-37	4.15794753161834e-34	5.77763974259843	0.0900853490907571	REACTOME_DISEASES_OF_SIGNAL_TRANSDUCTION_BY_GROWTH_FACTOR_RECEPTORS_AND_SECOND_MESSENGERS	4.18493133868393e-29	5.25208883004833e-26	5.0278890140074	1.51244024646484	REACTOME_ONCOGENE_INDUCED_SENESCENCE	4.29825718998294e-10	5.39431277342859e-07	2.50361016850855	0.663005489214736	REACTOME_DISEASES_OF_SIGNAL_TRANSDUCTION_BY_GROWTH_FACTOR_RECEPTORS_AND_SECOND_MESSENGERS	2.25452276222541e-26	2.82942606659289e-23	4.74850520161583	6.53873666848857	REACTOME_SARS_COV_INFECTIONS	9.32083395195225e-35	1.16976466097001e-31	5.56164557509502	1.61488211883235
REACTOME_ACTIVATION_OF_MATRIX_METALLOPROTEINASES	5.16705525856272e-55	6.48465434949621e-52	7.15458686215305	3.06116778521621	REACTOME_SIGNALING_BY_MET	6.26163235949069e-15	7.85834861116082e-12	3.33236683289442	0.605537164003419	REACTOME_OXIDATIVE_STRESS_INDUCED_SENESCENCE	7.93240113799911e-19	9.95516342818888e-16	3.873235289266	0.406320686832849	REACTOME_ASSEMBLY_OF_COLLAGEN_FIBRILS_AND_OTHER_MULTIMERIC_STRUCTURES	2.2592187811295e-73	2.83531957031752e-70	8.33950825795258	2.54365378723411	KEGG_PHENYLALANINE_METABOLISM	8.92307680674505e-34	1.1198461392465e-30	5.47273621170661	0.416507997592724	REACTOME_GPCR_LIGAND_BINDING	4.18493133868393e-29	5.25208883004833e-26	5.0278890140074	4.74028640346614	REACTOME_RHOB_GTPASE_CYCLE	4.29825718998294e-10	5.39431277342859e-07	2.50361016850855	1.16235930808299	REACTOME_DOWNSTREAM_SIGNAL_TRANSDUCTION	2.25452276222541e-26	2.82942606659289e-23	4.74850520161583	1.39947905046641	REACTOME_NCAM_SIGNALING_FOR_NEURITE_OUT_GROWTH	4.71933835176493e-33	5.92276963146499e-30	5.40624408985491	1.63376004706953
REACTOME_BINDING_AND_UPTAKE_OF_LIGANDS_BY_SCAVENGER_RECEPTORS	5.16705525856272e-55	6.48465434949621e-52	7.15458686215305	2.16491907666307	REACTOME_SIGNALING_BY_NOTCH	6.26163235949069e-15	7.85834861116082e-12	3.33236683289442	1.30400507958483	REACTOME_AMYLOID_FIBER_FORMATION	3.83002735523869e-18	4.80668433082456e-15	3.78393372013013	1.02364104552691	REACTOME_GPCR_LIGAND_BINDING	2.2592187811295e-73	2.83531957031752e-70	8.33950825795258	2.97541849719475	REACTOME_ACTIVATION_OF_THE_MRNA_UPON_BINDING_OF_THE_CAP_BINDING_COMPLEX_AND_EIFS_AND_SUBSEQUENT_BINDING_TO_43S	8.92307680674505e-34	1.1198461392465e-30	5.47273621170661	9.99307400608227	KEGG_MAPK_SIGNALING_PATHWAY	5.64309714941159e-28	7.08208692251154e-25	4.91424854349067	4.42952097420905	REACTOME_RND1_GTPASE_CYCLE	4.29825718998294e-10	5.39431277342859e-07	2.50361016850855	0.240377697688055	REACTOME_INTERLEUKIN_2_FAMILY_SIGNALING	2.25452276222541e-26	2.82942606659289e-23	4.74850520161583	2.76889118249808	REACTOME_TCF_DEPENDENT_SIGNALING_IN_RESPONSE_TO_WNT	4.71933835176493e-33	5.92276963146499e-30	5.40624408985491	1.17525156428275
REACTOME_MET_PROMOTES_CELL_MOTILITY	5.16705525856272e-55	6.48465434949621e-52	7.15458686215305	6.81518882944409	REACTOME_VISUAL_PHOTOTRANSDUCTION	6.26163235949069e-15	7.85834861116082e-12	3.33236683289442	0.804118896607896	REACTOME_MAPK_TARGETS_NUCLEAR_EVENTS_MEDIATED_BY_MAP_KINASES	3.83002735523869e-18	4.80668433082456e-15	3.78393372013013	0.161327385902682	REACTOME_G_ALPHA_I_SIGNALLING_EVENTS	2.2592187811295e-73	2.83531957031752e-70	8.33950825795258	6.97700756694099	REACTOME_ANTIGEN_PRESENTATION_FOLDING_ASSEMBLY_AND_PEPTIDE_LOADING_OF_CLASS_I_MHC	1.38341196856758e-31	1.73618202055231e-28	5.26881435861351	1.93940022826291	KEGG_REGULATION_OF_ACTIN_CYTOSKELETON	5.64309714941159e-28	7.08208692251154e-25	4.91424854349067	3.03461074871194	REACTOME_SIGNALING_BY_NOTCH1	4.29825718998294e-10	5.39431277342859e-07	2.50361016850855	0.0450084774726022	REACTOME_MATURATION_OF_SARS_COV_2_NUCLEOPROTEIN	2.25452276222541e-26	2.82942606659289e-23	4.74850520161583	2.01996344066674	KEGG_REGULATION_OF_ACTIN_CYTOSKELETON	3.2303450815061e-32	4.05408307729016e-29	5.32842447219439	1.51624016137509
REACTOME_SCAVENGING_BY_CLASS_A_RECEPTORS	5.16705525856272e-55	6.48465434949621e-52	7.15458686215305	1.5578795407632	KEGG_FC_GAMMA_R_MEDIATED_PHAGOCYTOSIS	2.5022986233163e-14	3.14038477226196e-11	3.24083587014261	0.36686153984705	REACTOME_NOTCH1_INTRACELLULAR_DOMAIN_REGULATES_TRANSCRIPTION	3.83002735523869e-18	4.80668433082456e-15	3.78393372013013	0.307855303992299	REACTOME_IMMUNOREGULATORY_INTERACTIONS_BETWEEN_A_LYMPHOID_AND_A_NON_LYMPHOID_CELL	2.2592187811295e-73	2.83531957031752e-70	8.33950825795258	1.12218674300724	REACTOME_DISEASES_OF_CARBOHYDRATE_METABOLISM	1.61160463514682e-30	2.02256381710926e-27	5.16663311706836	0.311832970840697	REACTOME_ECM_PROTEOGLYCANS	5.64309714941159e-28	7.08208692251154e-25	4.91424854349067	1.70206188479026	REACTOME_SIGNALING_BY_NOTCH3	4.29825718998294e-10	5.39431277342859e-07	2.50361016850855	0.319010762250491	REACTOME_SIGNALING_BY_NOTCH	2.25452276222541e-26	2.82942606659289e-23	4.74850520161583	5.7170757990365	HALLMARK_ALLOGRAFT_REJECTION	2.1547116128767e-31	2.70416307416026e-28	5.25052065245678	2.12389460075195
REACTOME_DISEASES_ASSOCIATED_WITH_GLYCOSAMINOGLYCAN_METABOLISM	8.33444467086926e-54	1.04597280619409e-50	7.0696873768478	1.65515224346129	REACTOME_MET_PROMOTES_CELL_MOTILITY	2.5022986233163e-14	3.14038477226196e-11	3.24083587014261	0.790344785371759	REACTOME_REGULATION_OF_LIPID_METABOLISM_BY_PPARALPHA	3.83002735523869e-18	4.80668433082456e-15	3.78393372013013	0.199066738979915	REACTOME_INTEGRIN_CELL_SURFACE_INTERACTIONS	2.2592187811295e-73	2.83531957031752e-70	8.33950825795258	1.321938971476	REACTOME_ASSEMBLY_OF_THE_HIV_VIRION	1.79596408092867e-29	2.25393492156548e-26	5.06429251007518	0.0744783125980616	REACTOME_TRANSCRIPTIONAL_REGULATION_BY_TP53	5.64309714941159e-28	7.08208692251154e-25	4.91424854349067	6.05444354649865	REACTOME_TRANSCRIPTIONAL_REGULATION_BY_MECP2	4.29825718998294e-10	5.39431277342859e-07	2.50361016850855	0.173569848135882	REACTOME_SIGNALING_BY_NOTCH3	2.25452276222541e-26	2.82942606659289e-23	4.74850520161583	1.22499594361892	REACTOME_CELLULAR_RESPONSE_TO_STARVATION	2.1547116128767e-31	2.70416307416026e-28	5.25052065245678	25.9323673537089
REACTOME_DISEASES_OF_SIGNAL_TRANSDUCTION_BY_GROWTH_FACTOR_RECEPTORS_AND_SECOND_MESSENGERS	8.33444467086926e-54	1.04597280619409e-50	7.0696873768478	2.56751088782753	REACTOME_RAC1_GTPASE_CYCLE	2.5022986233163e-14	3.14038477226196e-11	3.24083587014261	1.86206568609701	KEGG_DRUG_METABOLISM_CYTOCHROME_P450	1.79179957151977e-17	2.24870846225731e-14	3.69432901157744	0.689805036079036	REACTOME_SIGNALING_BY_NUCLEAR_RECEPTORS	2.2592187811295e-73	2.83531957031752e-70	8.33950825795258	5.20779571321735	REACTOME_CHAPERONE_MEDIATED_AUTOPHAGY	1.79596408092867e-29	2.25393492156548e-26	5.06429251007518	0.41502075326693	HALLMARK_ESTROGEN_RESPONSE_LATE	7.20638718100706e-27	9.04401591216386e-24	4.80037901443442	4.34348588707766	REACTOME_FLT3_SIGNALING_IN_DISEASE	2.8353201781657e-09	3.55832682359795e-06	2.33425666230951	0.206392109856953	REACTOME_SIGNALING_BY_PDGFR_IN_DISEASE	2.25452276222541e-26	2.82942606659289e-23	4.74850520161583	1.65885924528338	REACTOME_POTENTIAL_THERAPEUTICS_FOR_SARS	2.1547116128767e-31	2.70416307416026e-28	5.25052065245678	0.100833108056826
REACTOME_CROSSLINKING_OF_COLLAGEN_FIBRILS	1.30221843509155e-52	1.6342841360399e-49	6.98474569579737	3.13173829195004	REACTOME_RAC3_GTPASE_CYCLE	2.5022986233163e-14	3.14038477226196e-11	3.24083587014261	0.0543938537884522	REACTOME_INTERFERON_GAMMA_SIGNALING	1.79179957151977e-17	2.24870846225731e-14	3.69432901157744	1.55847393344451	REACTOME_SIGNALING_BY_TGFB_FAMILY_MEMBERS	2.2592187811295e-73	2.83531957031752e-70	8.33950825795258	4.75320625400759	REACTOME_GLYCOGEN_STORAGE_DISEASES	1.79596408092867e-29	2.25393492156548e-26	5.06429251007518	0.899426051694786	HALLMARK_XENOBIOTIC_METABOLISM	7.20638718100706e-27	9.04401591216386e-24	4.80037901443442	5.23808476113788	REACTOME_INOSITOL_PHOSPHATE_METABOLISM	2.8353201781657e-09	3.55832682359795e-06	2.33425666230951	0.736710103592408	REACTOME_TNFR2_NON_CANONICAL_NF_KB_PATHWAY	2.25452276222541e-26	2.82942606659289e-23	4.74850520161583	6.33695072591122	REACTOME_SIGNALING_BY_PDGF	2.1547116128767e-31	2.70416307416026e-28	5.25052065245678	0.570903010257101
KEGG_ARRHYTHMOGENIC_RIGHT_VENTRICULAR_CARDIOMYOPATHY_ARVC	1.97090611461216e-51	2.47348717383826e-48	6.89976016520208	3.05239065672825	REACTOME_CROSSLINKING_OF_COLLAGEN_FIBRILS	9.6901238729472e-14	1.21611054605487e-10	3.14881357741719	0.780652519352834	REACTOME_METABOLISM_OF_ANGIOTENSINOGEN_TO_ANGIOTENSINS	1.79179957151977e-17	2.24870846225731e-14	3.69432901157744	0.129339791399629	REACTOME_TCF_DEPENDENT_SIGNALING_IN_RESPONSE_TO_WNT	2.2592187811295e-73	2.83531957031752e-70	8.33950825795258	4.66738303985623	KEGG_FRUCTOSE_AND_MANNOSE_METABOLISM	1.9525106467394e-27	2.45040086165795e-24	4.85909074452066	1.70453895908969	KEGG_LEUKOCYTE_TRANSENDOTHELIAL_MIGRATION	7.20638718100706e-27	9.04401591216386e-24	4.80037901443442	2.93370646132945	REACTOME_PI3K_AKT_SIGNALING_IN_CANCER	1.70582105170229e-08	2.14080541988637e-05	2.16088472723689	0.743767736716876	HALLMARK_UNFOLDED_PROTEIN_RESPONSE	6.00624800391631e-25	7.53784124491497e-22	4.59594963130596	0.184921531907516	REACTOME_ACTIVATION_OF_THE_MRNA_UPON_BINDING_OF_THE_CAP_BINDING_COMPLEX_AND_EIFS_AND_SUBSEQUENT_BINDING_TO_43S	8.87146669185184e-30	1.11336906982741e-26	5.09444411568783	12.2703015816934
REACTOME_CHONDROITIN_SULFATE_DERMATAN_SULFATE_METABOLISM	1.97090611461216e-51	2.47348717383826e-48	6.89976016520208	2.0704770972224	REACTOME_MET_ACTIVATES_PTK2_SIGNALING	9.6901238729472e-14	1.21611054605487e-10	3.14881357741719	0.602215780246273	REACTOME_POTASSIUM_CHANNELS	1.79179957151977e-17	2.24870846225731e-14	3.69432901157744	0.301690834938895	HALLMARK_ALLOGRAFT_REJECTION	5.69217393216311e-72	7.1436782848647e-69	8.2550637860713	3.07153944940716	REACTOME_DOWNREGULATION_OF_ERBB2_SIGNALING	1.9525106467394e-27	2.45040086165795e-24	4.85909074452066	0.0162041922412782	KEGG_WNT_SIGNALING_PATHWAY	7.20638718100706e-27	9.04401591216386e-24	4.80037901443442	2.09600527794369	REACTOME_SIGNALING_BY_FGFR	1.70582105170229e-08	2.14080541988637e-05	2.16088472723689	0.992927953611965	KEGG_PATHWAYS_IN_CANCER	6.00624800391631e-25	7.53784124491497e-22	4.59594963130596	1.49126168152122	REACTOME_INFLUENZA_INFECTION	8.87146669185184e-30	1.11336906982741e-26	5.09444411568783	26.1742575620981
REACTOME_CLASS_B_2_SECRETIN_FAMILY_RECEPTORS	1.97090611461216e-51	2.47348717383826e-48	6.89976016520208	1.71139626136722	REACTOME_NOTCH1_INTRACELLULAR_DOMAIN_REGULATES_TRANSCRIPTION	9.6901238729472e-14	1.21611054605487e-10	3.14881357741719	0.528489544652011	HALLMARK_HEDGEHOG_SIGNALING	8.12221035323039e-17	1.01933739933041e-13	3.60439759756034	0.811491960992658	KEGG_ECM_RECEPTOR_INTERACTION	5.69217393216311e-72	7.1436782848647e-69	8.2550637860713	4.07915734334249	REACTOME_UNFOLDED_PROTEIN_RESPONSE_UPR	1.9525106467394e-27	2.45040086165795e-24	4.85909074452066	0.09361189954791	REACTOME_SIGNALING_BY_NUCLEAR_RECEPTORS	7.20638718100706e-27	9.04401591216386e-24	4.80037901443442	2.53206248428478	REACTOME_TRANSCRIPTION_OF_THE_HIV_GENOME	1.70582105170229e-08	2.14080541988637e-05	2.16088472723689	0.0142787259125217	REACTOME_ANTIGEN_PROCESSING_CROSS_PRESENTATION	6.00624800391631e-25	7.53784124491497e-22	4.59594963130596	9.47670969992033	REACTOME_PROGRAMMED_CELL_DEATH	8.87146669185184e-30	1.11336906982741e-26	5.09444411568783	3.03601051430527
REACTOME_HS_GAG_BIOSYNTHESIS	1.97090611461216e-51	2.47348717383826e-48	6.89976016520208	1.06372915241625	KEGG_SMALL_CELL_LUNG_CANCER	3.63636990445739e-13	4.56364423009402e-10	3.05625395204804	2.82531734167506	REACTOME_DEACTIVATION_OF_THE_BETA_CATENIN_TRANSACTIVATING_COMPLEX	8.12221035323039e-17	1.01933739933041e-13	3.60439759756034	0.572899791036351	KEGG_MTOR_SIGNALING_PATHWAY	5.69217393216311e-72	7.1436782848647e-69	8.2550637860713	3.22596636755409	REACTOME_GLYCOGEN_SYNTHESIS	1.90485213907122e-26	2.39058943453438e-23	4.75620594636506	0.647091427665819	REACTOME_SIGNALING_BY_ROBO_RECEPTORS	7.20638718100706e-27	9.04401591216386e-24	4.80037901443442	9.57408204962818	REACTOME_VISUAL_PHOTOTRANSDUCTION	1.70582105170229e-08	2.14080541988637e-05	2.16088472723689	0.169725027124361	REACTOME_GROWTH_HORMONE_RECEPTOR_SIGNALING	6.00624800391631e-25	7.53784124491497e-22	4.59594963130596	1.58600381535351	REACTOME_SIGNALING_BY_WNT	8.87146669185184e-30	1.11336906982741e-26	5.09444411568783	2.03321686308319
REACTOME_SIGNALING_BY_PDGF	1.97090611461216e-51	2.47348717383826e-48	6.89976016520208	1.64587124271222	KEGG_PROSTATE_CANCER	1.32240927298422e-12	1.6596236375952e-09	2.96310485610174	0.321031129047203	REACTOME_SIGNALING_BY_NOTCH1	8.12221035323039e-17	1.01933739933041e-13	3.60439759756034	0.446233190230696	REACTOME_DISEASES_OF_SIGNAL_TRANSDUCTION_BY_GROWTH_FACTOR_RECEPTORS_AND_SECOND_MESSENGERS	5.69217393216311e-72	7.1436782848647e-69	8.2550637860713	9.50141829664089	REACTOME_IKK_COMPLEX_RECRUITMENT_MEDIATED_BY_RIP1	1.58733082318328e-24	1.99210018309502e-21	4.54980096538425	0.414829519692922	HALLMARK_CHOLESTEROL_HOMEOSTASIS	8.71558618646498e-26	1.09380606640135e-22	4.68626286845892	3.02546760886527	KEGG_PANCREATIC_CANCER	9.36240661608181e-08	0.000117498203031827	1.98241488474509	0.164335172691299	REACTOME_NEUTROPHIL_DEGRANULATION	6.00624800391631e-25	7.53784124491497e-22	4.59594963130596	3.83215091579061	REACTOME_GLYCOSAMINOGLYCAN_METABOLISM	5.47603152698045e-29	6.87241956636046e-26	5.01626258626521	0.812391260991652
HALLMARK_MTORC1_SIGNALING	2.88951080642189e-50	3.62633606205947e-47	6.81472904458927	3.027509803521	REACTOME_ACTIVATION_OF_MATRIX_METALLOPROTEINASES	1.32240927298422e-12	1.6596236375952e-09	2.96310485610174	0.519769033366986	REACTOME_CREATION_OF_C4_AND_C2_ACTIVATORS	3.56749691091583e-16	4.47720862319937e-13	3.51411335452491	1.57402455340752	REACTOME_INTERLEUKIN_4_AND_INTERLEUKIN_13_SIGNALING	5.69217393216311e-72	7.1436782848647e-69	8.2550637860713	5.27242559429013	REACTOME_TNFR1_INDUCED_NFKAPPAB_SIGNALING_PATHWAY	1.58733082318328e-24	1.99210018309502e-21	4.54980096538425	0.314049659728042	HALLMARK_GLYCOLYSIS	8.71558618646498e-26	1.09380606640135e-22	4.68626286845892	1.3106702299676	REACTOME_NOTCH1_INTRACELLULAR_DOMAIN_REGULATES_TRANSCRIPTION	9.36240661608181e-08	0.000117498203031827	1.98241488474509	0.117593945080227	HALLMARK_IL6_JAK_STAT3_SIGNALING	1.45240093180943e-23	1.82276316942083e-20	4.44288979779084	4.07490996740079	HALLMARK_MYC_TARGETS_V1	3.29395635545667e-28	4.13391522609812e-25	4.93797918521971	11.9355695452754
REACTOME_HEPARAN_SULFATE_HEPARIN_HS_GAG_METABOLISM	2.88951080642189e-50	3.62633606205947e-47	6.81472904458927	1.46993709282547	REACTOME_PRE_NOTCH_EXPRESSION_AND_PROCESSING	1.32240927298422e-12	1.6596236375952e-09	2.96310485610174	0.769534811278488	REACTOME_ESTROGEN_DEPENDENT_NUCLEAR_EVENTS_DOWNSTREAM_OF_ESR_MEMBRANE_SIGNALING	3.56749691091583e-16	4.47720862319937e-13	3.51411335452491	0.20434433578233	HALLMARK_IL6_JAK_STAT3_SIGNALING	1.38917530623664e-70	1.74341500932698e-67	8.17059356591836	6.20611301194237	REACTOME_GLYCOGEN_METABOLISM	1.35587310382338e-23	1.70162074529834e-20	4.44624979374469	0.353208018173048	HALLMARK_TGF_BETA_SIGNALING	8.71558618646498e-26	1.09380606640135e-22	4.68626286845892	2.23276803500037	REACTOME_NOTCH3_INTRACELLULAR_DOMAIN_REGULATES_TRANSCRIPTION	9.36240661608181e-08	0.000117498203031827	1.98241488474509	0.953099762661793	KEGG_CYTOKINE_CYTOKINE_RECEPTOR_INTERACTION	1.45240093180943e-23	1.82276316942083e-20	4.44288979779084	4.8595837495284	REACTOME_CHONDROITIN_SULFATE_DERMATAN_SULFATE_METABOLISM	3.29395635545667e-28	4.13391522609812e-25	4.93797918521971	0.319363243517282
HALLMARK_ANGIOGENESIS	4.10355640798625e-49	5.14996329202274e-46	6.72965050106748	0.711156345848235	REACTOME_SLC_MEDIATED_TRANSMEMBRANE_TRANSPORT	1.32240927298422e-12	1.6596236375952e-09	2.96310485610174	2.25351828515941	REACTOME_PI3K_AKT_SIGNALING_IN_CANCER	3.56749691091583e-16	4.47720862319937e-13	3.51411335452491	1.28666377434517	KEGG_MELANOMA	1.38917530623664e-70	1.74341500932698e-67	8.17059356591836	2.43804251706885	REACTOME_MAP3K8_TPL2_DEPENDENT_MAPK1_3_ACTIVATION	1.35587310382338e-23	1.70162074529834e-20	4.44624979374469	0.276138447418658	KEGG_ARRHYTHMOGENIC_RIGHT_VENTRICULAR_CARDIOMYOPATHY_ARVC	8.71558618646498e-26	1.09380606640135e-22	4.68626286845892	1.34567177122847	REACTOME_PI_METABOLISM	9.36240661608181e-08	0.000117498203031827	1.98241488474509	0.922874531350537	KEGG_PYRIMIDINE_METABOLISM	1.45240093180943e-23	1.82276316942083e-20	4.44288979779084	2.15248111356368	REACTOME_L1CAM_INTERACTIONS	3.29395635545667e-28	4.13391522609812e-25	4.93797918521971	2.42024536328105
REACTOME_DEFECTIVE_B4GALT7_CAUSES_EDS_PROGEROID_TYPE	4.10355640798625e-49	5.14996329202274e-46	6.72965050106748	1.54243489277592	HALLMARK_KRAS_SIGNALING_DN	4.66051712619044e-12	5.848948993369e-09	2.86930691386437	0.594030287021426	REACTOME_PROSTACYCLIN_SIGNALLING_THROUGH_PROSTACYCLIN_RECEPTOR	3.56749691091583e-16	4.47720862319937e-13	3.51411335452491	0.0311324516588944	REACTOME_COLLAGEN_DEGRADATION	1.38917530623664e-70	1.74341500932698e-67	8.17059356591836	0.000949671159245948	REACTOME_METABOLISM_OF_ANGIOTENSINOGEN_TO_ANGIOTENSINS	1.35587310382338e-23	1.70162074529834e-20	4.44624979374469	0.438413441485082	KEGG_ECM_RECEPTOR_INTERACTION	8.71558618646498e-26	1.09380606640135e-22	4.68626286845892	1.30570987260497	REACTOME_RET_SIGNALING	9.36240661608181e-08	0.000117498203031827	1.98241488474509	0.479539347599924	REACTOME_HIV_INFECTION	1.45240093180943e-23	1.82276316942083e-20	4.44288979779084	6.05395788061869	REACTOME_LEISHMANIA_INFECTION	3.29395635545667e-28	4.13391522609812e-25	4.93797918521971	0.233792893909341
REACTOME_ER_TO_GOLGI_ANTEROGRADE_TRANSPORT	4.10355640798625e-49	5.14996329202274e-46	6.72965050106748	7.06916313224279	KEGG_VASCULAR_SMOOTH_MUSCLE_CONTRACTION	4.66051712619044e-12	5.848948993369e-09	2.86930691386437	2.45187485426592	KEGG_TYPE_I_DIABETES_MELLITUS	1.51832696460245e-15	1.90550034057607e-12	3.42344723477214	0.487685397601011	REACTOME_ESR_MEDIATED_SIGNALING	1.38917530623664e-70	1.74341500932698e-67	8.17059356591836	4.58198795835483	REACTOME_CARGO_CONCENTRATION_IN_THE_ER	1.10801547303999e-22	1.39055941866519e-19	4.34244291257594	0.00173662844136247	KEGG_P53_SIGNALING_PATHWAY	8.71558618646498e-26	1.09380606640135e-22	4.68626286845892	2.96764428421111	REACTOME_RHOU_GTPASE_CYCLE	9.36240661608181e-08	0.000117498203031827	1.98241488474509	0.400825604343132	REACTOME_HOST_INTERACTIONS_OF_HIV_FACTORS	1.45240093180943e-23	1.82276316942083e-20	4.44288979779084	5.58435651361554	REACTOME_ASPARAGINE_N_LINKED_GLYCOSYLATION	1.93087252815639e-27	2.42324502283627e-24	4.859588734718	9.71662731861271
REACTOME_MUSCLE_CONTRACTION	4.10355640798625e-49	5.14996329202274e-46	6.72965050106748	4.15713740338258	REACTOME_HCMV_INFECTION	4.66051712619044e-12	5.848948993369e-09	2.86930691386437	0.507758596987116	REACTOME_NR1H2_AND_NR1H3_MEDIATED_SIGNALING	1.51832696460245e-15	1.90550034057607e-12	3.42344723477214	1.67334327285016	REACTOME_MUSCLE_CONTRACTION	1.38917530623664e-70	1.74341500932698e-67	8.17059356591836	0.101762144682668	REACTOME_INLB_MEDIATED_ENTRY_OF_LISTERIA_MONOCYTOGENES_INTO_HOST_CELL	1.10801547303999e-22	1.39055941866519e-19	4.34244291257594	0.207891098530851	REACTOME_ACTIVATION_OF_MATRIX_METALLOPROTEINASES	8.71558618646498e-26	1.09380606640135e-22	4.68626286845892	0.890015049669776	REACTOME_SIGNALING_BY_FGFR1	9.36240661608181e-08	0.000117498203031827	1.98241488474509	0.832802228326926	REACTOME_IMMUNOREGULATORY_INTERACTIONS_BETWEEN_A_LYMPHOID_AND_A_NON_LYMPHOID_CELL	1.45240093180943e-23	1.82276316942083e-20	4.44288979779084	5.53115850510079	HALLMARK_FATTY_ACID_METABOLISM	1.10300075362028e-26	1.38426594579345e-23	4.7810856994006	1.07937997794889
REACTOME_TRANSPORT_TO_THE_GOLGI_AND_SUBSEQUENT_MODIFICATION	4.10355640798625e-49	5.14996329202274e-46	6.72965050106748	7.70882101511834	REACTOME_NEGATIVE_REGULATION_OF_THE_PI3K_AKT_NETWORK	4.66051712619044e-12	5.848948993369e-09	2.86930691386437	0.39088255163751	REACTOME_NEGATIVE_REGULATION_OF_THE_PI3K_AKT_NETWORK	6.26163235949069e-15	7.85834861116082e-12	3.33236683289442	0.332298029631529	HALLMARK_INTERFERON_GAMMA_RESPONSE	3.283944542266e-69	4.12135040054383e-66	8.0860967382191	2.00342837763525	REACTOME_MITOPHAGY	1.10801547303999e-22	1.39055941866519e-19	4.34244291257594	0.33858130499066	REACTOME_DISEASES_OF_METABOLISM	8.71558618646498e-26	1.09380606640135e-22	4.68626286845892	2.85517800244425	REACTOME_SIGNALING_BY_FGFR3	9.36240661608181e-08	0.000117498203031827	1.98241488474509	0.281773736289066	REACTOME_INACTIVATION_OF_CSF3_G_CSF_SIGNALING	1.45240093180943e-23	1.82276316942083e-20	4.44288979779084	1.67199685731266	REACTOME_CLASS_I_MHC_MEDIATED_ANTIGEN_PROCESSING_PRESENTATION	1.10300075362028e-26	1.38426594579345e-23	4.7810856994006	2.86885951792475
KEGG_LYSOSOME	5.64515213957662e-48	7.08466593516866e-45	6.64452260311591	1.102856932353	REACTOME_TRANSCRIPTIONAL_REGULATION_OF_WHITE_ADIPOCYTE_DIFFERENTIATION	4.66051712619044e-12	5.848948993369e-09	2.86930691386437	1.33618567838781	REACTOME_PHASE_I_FUNCTIONALIZATION_OF_COMPOUNDS	6.26163235949069e-15	7.85834861116082e-12	3.33236683289442	1.62268370747364	KEGG_ALDOSTERONE_REGULATED_SODIUM_REABSORPTION	3.283944542266e-69	4.12135040054383e-66	8.0860967382191	2.58782891645884	REACTOME_REGULATION_OF_SIGNALING_BY_CBL	1.10801547303999e-22	1.39055941866519e-19	4.34244291257594	0.152416270085483	REACTOME_G_ALPHA_I_SIGNALLING_EVENTS	8.71558618646498e-26	1.09380606640135e-22	4.68626286845892	4.06958744529675	REACTOME_SYNTHESIS_OF_PIPS_AT_THE_PLASMA_MEMBRANE	9.36240661608181e-08	0.000117498203031827	1.98241488474509	1.09478967719958	REACTOME_PROGRAMMED_CELL_DEATH	1.45240093180943e-23	1.82276316942083e-20	4.44288979779084	7.16267125560166	REACTOME_HEPARAN_SULFATE_HEPARIN_HS_GAG_METABOLISM	1.10300075362028e-26	1.38426594579345e-23	4.7810856994006	0.522795361954708
KEGG_TGF_BETA_SIGNALING_PATHWAY	5.64515213957662e-48	7.08466593516866e-45	6.64452260311591	2.66019899008233	KEGG_MELANOGENESIS	1.59178638580836e-11	1.99769191418949e-08	2.77479215225651	0.601391492586157	REACTOME_THROMBIN_SIGNALLING_THROUGH_PROTEINASE_ACTIVATED_RECEPTORS_PARS	6.26163235949069e-15	7.85834861116082e-12	3.33236683289442	0.765305359607893	REACTOME_ASPARAGINE_N_LINKED_GLYCOSYLATION	3.283944542266e-69	4.12135040054383e-66	8.0860967382191	10.6050802485212	REACTOME_TRANSLESION_SYNTHESIS_BY_POLH	1.10801547303999e-22	1.39055941866519e-19	4.34244291257594	0.381651906309445	REACTOME_INTERLEUKIN_10_SIGNALING	8.71558618646498e-26	1.09380606640135e-22	4.68626286845892	2.0001217785796	HALLMARK_WNT_BETA_CATENIN_SIGNALING	4.68899651239141e-07	0.000588469062305122	1.79729696056773	0.81049548539045	REACTOME_SARS_COV_2_INFECTION	1.45240093180943e-23	1.82276316942083e-20	4.44288979779084	1.88482838396691	REACTOME_IMMUNOREGULATORY_INTERACTIONS_BETWEEN_A_LYMPHOID_AND_A_NON_LYMPHOID_CELL	1.10300075362028e-26	1.38426594579345e-23	4.7810856994006	2.01108270793639
REACTOME_SYNDECAN_INTERACTIONS	5.64515213957662e-48	7.08466593516866e-45	6.64452260311591	7.4533169708595	KEGG_WNT_SIGNALING_PATHWAY	1.59178638580836e-11	1.99769191418949e-08	2.77479215225651	0.194462408515863	REACTOME_TRANSPORT_OF_VITAMINS_NUCLEOSIDES_AND_RELATED_MOLECULES	6.26163235949069e-15	7.85834861116082e-12	3.33236683289442	0.971497064779129	REACTOME_CELL_CYCLE_MITOTIC	3.283944542266e-69	4.12135040054383e-66	8.0860967382191	8.23022333747986	REACTOME_APC_CDC20_MEDIATED_DEGRADATION_OF_NEK2A	8.66274370716485e-22	1.08717433524919e-18	4.23836062746848	0.538933793049982	REACTOME_SYNDECAN_INTERACTIONS	8.71558618646498e-26	1.09380606640135e-22	4.68626286845892	0.685005186174325	REACTOME_CGMP_EFFECTS	4.68899651239141e-07	0.000588469062305122	1.79729696056773	0.210036969377544	REACTOME_SIGNALING_BY_FGFR_IN_DISEASE	1.45240093180943e-23	1.82276316942083e-20	4.44288979779084	0.442481182598115	REACTOME_SIGNALING_BY_MET	1.10300075362028e-26	1.38426594579345e-23	4.7810856994006	4.42396447311014
HALLMARK_MITOTIC_SPINDLE	7.52266227767014e-47	9.44094115847603e-44	6.55934331386447	2.58096884991122	REACTOME_AMYLOID_FIBER_FORMATION	1.59178638580836e-11	1.99769191418949e-08	2.77479215225651	1.09806726466639	REACTOME_CONSTITUTIVE_SIGNALING_BY_ABERRANT_PI3K_IN_CANCER	2.5022986233163e-14	3.14038477226196e-11	3.24083587014261	0.765200413090438	REACTOME_CLASS_A_1_RHODOPSIN_LIKE_RECEPTORS	3.283944542266e-69	4.12135040054383e-66	8.0860967382191	4.24576582109756	REACTOME_DAP12_INTERACTIONS	8.66274370716485e-22	1.08717433524919e-18	4.23836062746848	0.0297649042603309	REACTOME_TRANSLATION	8.71558618646498e-26	1.09380606640135e-22	4.68626286845892	11.196741409511	REACTOME_FOXO_MEDIATED_TRANSCRIPTION_OF_OXIDATIVE_STRESS_METABOLIC_AND_NEURONAL_GENES	4.68899651239141e-07	0.000588469062305122	1.79729696056773	0.247055936438378	REACTOME_SIGNALING_BY_ROBO_RECEPTORS	1.45240093180943e-23	1.82276316942083e-20	4.44288979779084	2.00510424904263	REACTOME_UNFOLDED_PROTEIN_RESPONSE_UPR	1.10300075362028e-26	1.38426594579345e-23	4.7810856994006	1.82788583047047
REACTOME_HS_GAG_DEGRADATION	7.52266227767014e-47	9.44094115847603e-44	6.55934331386447	0.724010076698649	REACTOME_CELL_CELL_JUNCTION_ORGANIZATION	1.59178638580836e-11	1.99769191418949e-08	2.77479215225651	0.707831327266843	REACTOME_DEFECTS_OF_CONTACT_ACTIVATION_SYSTEM_CAS_AND_KALLIKREIN_KININ_SYSTEM_KKS	2.5022986233163e-14	3.14038477226196e-11	3.24083587014261	0.345323945118293	REACTOME_COLLAGEN_FORMATION	3.283944542266e-69	4.12135040054383e-66	8.0860967382191	4.21307254407643	REACTOME_RECOGNITION_OF_DNA_DAMAGE_BY_PCNA_CONTAINING_REPLICATION_COMPLEX	8.66274370716485e-22	1.08717433524919e-18	4.23836062746848	0.293573906148057	HALLMARK_UV_RESPONSE_UP	9.98304756803382e-25	1.25287246978824e-21	4.57188069985464	2.96705941224378	REACTOME_INTERLEUKIN_2_FAMILY_SIGNALING	4.68899651239141e-07	0.000588469062305122	1.79729696056773	0.00409929263115223	REACTOME_TRAF6_MEDIATED_IRF7_ACTIVATION	1.45240093180943e-23	1.82276316942083e-20	4.44288979779084	2.40074272802792	HALLMARK_MTORC1_SIGNALING	3.33112116200899e-25	4.18055705832128e-22	4.62371775141212	0.0383743454158793
REACTOME_PEPTIDE_HORMONE_METABOLISM	7.52266227767014e-47	9.44094115847603e-44	6.55934331386447	1.994833752807	REACTOME_CLASS_B_2_SECRETIN_FAMILY_RECEPTORS	1.59178638580836e-11	1.99769191418949e-08	2.77479215225651	0.28889951676972	REACTOME_FLT3_SIGNALING	2.5022986233163e-14	3.14038477226196e-11	3.24083587014261	0.358236760988843	REACTOME_INITIAL_TRIGGERING_OF_COMPLEMENT	3.283944542266e-69	4.12135040054383e-66	8.0860967382191	4.43460126825659	REACTOME_REGULATION_OF_FZD_BY_UBIQUITINATION	8.66274370716485e-22	1.08717433524919e-18	4.23836062746848	0.0658736342455386	REACTOME_CELL_SURFACE_INTERACTIONS_AT_THE_VASCULAR_WALL	9.98304756803382e-25	1.25287246978824e-21	4.57188069985464	1.18538452239	REACTOME_IRS_MEDIATED_SIGNALLING	4.68899651239141e-07	0.000588469062305122	1.79729696056773	0.883650434780083	REACTOME_TRANSLATION_OF_SARS_COV_2_STRUCTURAL_PROTEINS	1.45240093180943e-23	1.82276316942083e-20	4.44288979779084	1.64830054574547	REACTOME_CELLULAR_RESPONSE_TO_CHEMICAL_STRESS	3.33112116200899e-25	4.18055705832128e-22	4.62371775141212	3.11283766449654
HALLMARK_FATTY_ACID_METABOLISM	9.71068166951607e-46	1.21869054952427e-42	6.47411048381488	0.839365667154664	REACTOME_RAC2_GTPASE_CYCLE	1.59178638580836e-11	1.99769191418949e-08	2.77479215225651	0.173905370271954	REACTOME_HEME_SIGNALING	2.5022986233163e-14	3.14038477226196e-11	3.24083587014261	0.517806999229743	REACTOME_RHO_GTPASE_CYCLE	3.283944542266e-69	4.12135040054383e-66	8.0860967382191	7.34605103079078	REACTOME_REGULATION_OF_TP53_ACTIVITY_THROUGH_METHYLATION	8.66274370716485e-22	1.08717433524919e-18	4.23836062746848	0.343730270729668	REACTOME_CLASS_A_1_RHODOPSIN_LIKE_RECEPTORS	9.98304756803382e-25	1.25287246978824e-21	4.57188069985464	4.04491057149444	REACTOME_NUCLEAR_RECEPTOR_TRANSCRIPTION_PATHWAY	4.68899651239141e-07	0.000588469062305122	1.79729696056773	0.898947551580264	HALLMARK_APOPTOSIS	3.18806769807669e-22	4.00102496108625e-19	4.28926902154566	1.85349557602264	REACTOME_METABOLISM_OF_VITAMINS_AND_COFACTORS	3.33112116200899e-25	4.18055705832128e-22	4.62371775141212	1.4587731933511
KEGG_WNT_SIGNALING_PATHWAY	9.71068166951607e-46	1.21869054952427e-42	6.47411048381488	0.800832999439762	REACTOME_RHO_GTPASES_ACTIVATE_CIT	1.59178638580836e-11	1.99769191418949e-08	2.77479215225651	0.363993417283166	REACTOME_MYOGENESIS	2.5022986233163e-14	3.14038477226196e-11	3.24083587014261	0.221715966538296	KEGG_GLIOMA	7.51960993145341e-68	9.43711046397403e-65	8.00157240555788	2.15859627324651	REACTOME_TP53_REGULATES_TRANSCRIPTION_OF_CELL_DEATH_GENES	8.66274370716485e-22	1.08717433524919e-18	4.23836062746848	1.77152668578859	REACTOME_IMMUNOREGULATORY_INTERACTIONS_BETWEEN_A_LYMPHOID_AND_A_NON_LYMPHOID_CELL	9.98304756803382e-25	1.25287246978824e-21	4.57188069985464	1.60625507806052	REACTOME_PHASE_0_RAPID_DEPOLARISATION	4.68899651239141e-07	0.000588469062305122	1.79729696056773	0.374711432727556	REACTOME_CELLULAR_RESPONSE_TO_CHEMICAL_STRESS	3.18806769807669e-22	4.00102496108625e-19	4.28926902154566	6.7913761999298	REACTOME_NCAM1_INTERACTIONS	3.33112116200899e-25	4.18055705832128e-22	4.62371775141212	1.43140514459783
REACTOME_SMOOTH_MUSCLE_CONTRACTION	9.71068166951607e-46	1.21869054952427e-42	6.47411048381488	7.17008885247287	REACTOME_RHO_GTPASES_ACTIVATE_PKNS	1.59178638580836e-11	1.99769191418949e-08	2.77479215225651	0.669132256141143	REACTOME_NGF_STIMULATED_TRANSCRIPTION	2.5022986233163e-14	3.14038477226196e-11	3.24083587014261	0.112558190694298	KEGG_PROGESTERONE_MEDIATED_OOCYTE_MATURATION	7.51960993145341e-68	9.43711046397403e-65	8.00157240555788	1.68741643779283	REACTOME_ACTIVATION_OF_IRF3_IRF7_MEDIATED_BY_TBK1_IKK_EPSILON	6.47971825677001e-21	8.13204641224636e-18	4.13398115034	0.586910210649763	REACTOME_INFLUENZA_INFECTION	9.98304756803382e-25	1.25287246978824e-21	4.57188069985464	8.00737721340105	REACTOME_SIGNALING_BY_ERBB2_ECD_MUTANTS	4.68899651239141e-07	0.000588469062305122	1.79729696056773	0.210191422692206	REACTOME_INTERLEUKIN_6_FAMILY_SIGNALING	3.18806769807669e-22	4.00102496108625e-19	4.28926902154566	0.775462541104389	REACTOME_NEURONAL_SYSTEM	3.33112116200899e-25	4.18055705832128e-22	4.62371775141212	1.15753478890959
REACTOME_CELL_CELL_COMMUNICATION	1.2142601243758e-44	1.52389645609163e-41	6.38882184294727	3.28065627615392	REACTOME_TRANSCRIPTIONAL_REGULATION_BY_TP53	1.59178638580836e-11	1.99769191418949e-08	2.77479215225651	1.40417161955663	REACTOME_SYNTHESIS_OF_PIPS_AT_THE_PLASMA_MEMBRANE	2.5022986233163e-14	3.14038477226196e-11	3.24083587014261	0.567543714341686	KEGG_REGULATION_OF_ACTIN_CYTOSKELETON	7.51960993145341e-68	9.43711046397403e-65	8.00157240555788	0.974355841722125	REACTOME_NEGATIVE_REGULATION_OF_FLT3	6.47971825677001e-21	8.13204641224636e-18	4.13398115034	0.333390462281354	REACTOME_INTERFERON_SIGNALING	9.98304756803382e-25	1.25287246978824e-21	4.57188069985464	2.85753167302512	REACTOME_SIGNALING_BY_FGFR4	4.68899651239141e-07	0.000588469062305122	1.79729696056773	0.264349585271154	REACTOME_INTRACELLULAR_SIGNALING_BY_SECOND_MESSENGERS	3.18806769807669e-22	4.00102496108625e-19	4.28926902154566	2.96466067750401	REACTOME_SIGNALING_BY_NOTCH	3.33112116200899e-25	4.18055705832128e-22	4.62371775141212	0.957312086316026
REACTOME_LEISHMANIA_INFECTION	1.72581468066588e-42	2.16589742423568e-39	6.21806739390803	1.4175688960963	KEGG_CELL_CYCLE	5.26903195422322e-11	6.61263510255014e-08	2.67948230854554	0.271206289658996	REACTOME_ACTIVATION_OF_ANTERIOR_HOX_GENES_IN_HINDBRAIN_DEVELOPMENT_DURING_EARLY_EMBRYOGENESIS	9.6901238729472e-14	1.21611054605487e-10	3.14881357741719	0.466283681271469	REACTOME_COLLAGEN_BIOSYNTHESIS_AND_MODIFYING_ENZYMES	7.51960993145341e-68	9.43711046397403e-65	8.00157240555788	3.8089797659224	REACTOME_NUCLEAR_EVENTS_STIMULATED_BY_ALK_SIGNALING_IN_CANCER	6.47971825677001e-21	8.13204641224636e-18	4.13398115034	0.820397292872647	REACTOME_PEPTIDE_LIGAND_BINDING_RECEPTORS	9.98304756803382e-25	1.25287246978824e-21	4.57188069985464	3.43355140878209	KEGG_PHOSPHATIDYLINOSITOL_SIGNALING_SYSTEM	2.14360091481779e-06	0.00269021914809633	1.60318817999287	0.453101398869315	REACTOME_METABOLISM_OF_WATER_SOLUBLE_VITAMINS_AND_COFACTORS	3.18806769807669e-22	4.00102496108625e-19	4.28926902154566	1.10573204446778	REACTOME_SIGNALING_BY_TGFB_FAMILY_MEMBERS	3.33112116200899e-25	4.18055705832128e-22	4.62371775141212	0.50733925459483
REACTOME_SIGNALING_BY_WNT	1.72581468066588e-42	2.16589742423568e-39	6.21806739390803	3.37933132429748	KEGG_COLORECTAL_CANCER	5.26903195422322e-11	6.61263510255014e-08	2.67948230854554	0.216118961841601	REACTOME_EGFR_DOWNREGULATION	9.6901238729472e-14	1.21611054605487e-10	3.14881357741719	0.287368946058213	REACTOME_COMPLEMENT_CASCADE	7.51960993145341e-68	9.43711046397403e-65	8.00157240555788	6.5940031732783	REACTOME_TICAM1_RIP1_MEDIATED_IKK_COMPLEX_RECRUITMENT	6.47971825677001e-21	8.13204641224636e-18	4.13398115034	0.370081519756306	REACTOME_RESPONSE_OF_EIF2AK4_GCN2_TO_AMINO_ACID_DEFICIENCY	9.98304756803382e-25	1.25287246978824e-21	4.57188069985464	8.24145700920539	KEGG_TRYPTOPHAN_METABOLISM	2.14360091481779e-06	0.00269021914809633	1.60318817999287	0.208354354696006	REACTOME_REGULATION_OF_RUNX3_EXPRESSION_AND_ACTIVITY	3.18806769807669e-22	4.00102496108625e-19	4.28926902154566	4.60567091775463	REACTOME_SYNDECAN_INTERACTIONS	3.33112116200899e-25	4.18055705832128e-22	4.62371775141212	3.69677872067837
KEGG_LEUKOCYTE_TRANSENDOTHELIAL_MIGRATION	1.96163468973393e-41	2.46185153561608e-38	6.1325963621595	5.16759383904449	REACTOME_CELLULAR_SENESCENCE	5.26903195422322e-11	6.61263510255014e-08	2.67948230854554	0.90704011577986	REACTOME_INSULIN_RECEPTOR_SIGNALLING_CASCADE	9.6901238729472e-14	1.21611054605487e-10	3.14881357741719	0.306123480106205	REACTOME_METABOLISM_OF_VITAMINS_AND_COFACTORS	7.51960993145341e-68	9.43711046397403e-65	8.00157240555788	4.35703857018846	REACTOME_GAP_FILLING_DNA_REPAIR_SYNTHESIS_AND_LIGATION_IN_GG_NER	4.63720685474995e-20	5.81969460271119e-17	4.02928030856788	0.444770465273503	REACTOME_SIGNALING_BY_NTRKS	9.98304756803382e-25	1.25287246978824e-21	4.57188069985464	1.43692213405325	REACTOME_AMINO_ACID_TRANSPORT_ACROSS_THE_PLASMA_MEMBRANE	2.14360091481779e-06	0.00269021914809633	1.60318817999287	0.0625105106468257	REACTOME_SARS_COV_INFECTIONS	3.18806769807669e-22	4.00102496108625e-19	4.28926902154566	2.19672826221002	REACTOME_TRANSCRIPTIONAL_REGULATION_BY_RUNX2	3.33112116200899e-25	4.18055705832128e-22	4.62371775141212	2.15128164639436
REACTOME_DETOXIFICATION_OF_REACTIVE_OXYGEN_SPECIES	1.96163468973393e-41	2.46185153561608e-38	6.1325963621595	0.153635138004778	REACTOME_PI3K_AKT_SIGNALING_IN_CANCER	5.26903195422322e-11	6.61263510255014e-08	2.67948230854554	0.570926664559998	REACTOME_INTERLEUKIN_7_SIGNALING	9.6901238729472e-14	1.21611054605487e-10	3.14881357741719	1.17525370135154	REACTOME_PEPTIDE_LIGAND_BINDING_RECEPTORS	7.51960993145341e-68	9.43711046397403e-65	8.00157240555788	4.22401676153604	REACTOME_JNK_C_JUN_KINASES_PHOSPHORYLATION_AND_ACTIVATION_MEDIATED_BY_ACTIVATED_HUMAN_TAK1	4.63720685474995e-20	5.81969460271119e-17	4.02928030856788	0.037414354119922	REACTOME_TRANSCRIPTIONAL_REGULATION_BY_RUNX3	9.98304756803382e-25	1.25287246978824e-21	4.57188069985464	3.09487666781124	REACTOME_DOWNSTREAM_SIGNALING_OF_ACTIVATED_FGFR2	2.14360091481779e-06	0.00269021914809633	1.60318817999287	0.823807257597119	REACTOME_SIGNALING_BY_CYTOSOLIC_FGFR1_FUSION_MUTANTS	3.18806769807669e-22	4.00102496108625e-19	4.28926902154566	1.24522346576052	REACTOME_ANTIGEN_PROCESSING_CROSS_PRESENTATION	9.07370547664439e-24	1.13875003731887e-20	4.46582261132105	1.51594397393953
REACTOME_MHC_CLASS_II_ANTIGEN_PRESENTATION	1.96163468973393e-41	2.46185153561608e-38	6.1325963621595	2.42066549426402	REACTOME_SIGNALING_BY_VEGF	5.26903195422322e-11	6.61263510255014e-08	2.67948230854554	0.0592696767821924	REACTOME_NR1H3_NR1H2_REGULATE_GENE_EXPRESSION_LINKED_TO_CHOLESTEROL_TRANSPORT_AND_EFFLUX	9.6901238729472e-14	1.21611054605487e-10	3.14881357741719	1.74968760754743	REACTOME_PROGRAMMED_CELL_DEATH	7.51960993145341e-68	9.43711046397403e-65	8.00157240555788	7.65925470415325	REACTOME_PINK1_PRKN_MEDIATED_MITOPHAGY	4.63720685474995e-20	5.81969460271119e-17	4.02928030856788	0.428921345277605	HALLMARK_APICAL_JUNCTION	1.08299474428046e-23	1.35915840407198e-20	4.45721100298853	3.18107995794143	REACTOME_INSULIN_RECEPTOR_SIGNALLING_CASCADE	2.14360091481779e-06	0.00269021914809633	1.60318817999287	0.763616063314578	REACTOME_SIGNALING_BY_FGFR1_IN_DISEASE	3.18806769807669e-22	4.00102496108625e-19	4.28926902154566	1.33374613700474	REACTOME_APOPTOSIS	9.07370547664439e-24	1.13875003731887e-20	4.46582261132105	2.91003667839124
KEGG_ENDOCYTOSIS	2.15989731613578e-40	2.7106711317504e-37	6.04705905125563	1.57057687498818	HALLMARK_MITOTIC_SPINDLE	1.69038678268048e-10	2.121435412264e-07	2.58328670223062	2.01599331575248	REACTOME_NUCLEAR_RECEPTOR_TRANSCRIPTION_PATHWAY	9.6901238729472e-14	1.21611054605487e-10	3.14881357741719	1.14317557095508	KEGG_ARRHYTHMOGENIC_RIGHT_VENTRICULAR_CARDIOMYOPATHY_ARVC	1.66784792300912e-66	2.09314914337645e-63	7.91701963024776	1.03339683149396	REACTOME_TRANSLATION_OF_SARS_COV_1_STRUCTURAL_PROTEINS	4.63720685474995e-20	5.81969460271119e-17	4.02928030856788	0.400005501353396	HALLMARK_IL6_JAK_STAT3_SIGNALING	1.08299474428046e-23	1.35915840407198e-20	4.45721100298853	1.89418192929719	REACTOME_INTRA_GOLGI_TRAFFIC	2.14360091481779e-06	0.00269021914809633	1.60318817999287	0.378046359600999	REACTOME_SIGNALING_BY_PDGF	3.18806769807669e-22	4.00102496108625e-19	4.28926902154566	0.476781326583065	REACTOME_CELL_CYCLE_MITOTIC	9.07370547664439e-24	1.13875003731887e-20	4.46582261132105	7.26666293270322
KEGG_VIRAL_MYOCARDITIS	2.15989731613578e-40	2.7106711317504e-37	6.04705905125563	3.14696770499529	REACTOME_FATTY_ACID_METABOLISM	1.69038678268048e-10	2.121435412264e-07	2.58328670223062	0.139087981851707	REACTOME_PI_METABOLISM	9.6901238729472e-14	1.21611054605487e-10	3.14881357741719	0.215964161050504	KEGG_OOCYTE_MEIOSIS	1.66784792300912e-66	2.09314914337645e-63	7.91701963024776	4.08864870750238	REACTOME_CALNEXIN_CALRETICULIN_CYCLE	3.17516090294341e-19	3.98482693319398e-16	3.92423120316537	1.38910143432897	KEGG_PROSTATE_CANCER	1.08299474428046e-23	1.35915840407198e-20	4.45721100298853	0.314595811695148	REACTOME_NITRIC_OXIDE_STIMULATES_GUANYLATE_CYCLASE	2.14360091481779e-06	0.00269021914809633	1.60318817999287	0.0945071830546008	KEGG_LEISHMANIA_INFECTION	6.3526008059509e-21	7.97251401146838e-18	4.13502173015137	1.34740700596372	REACTOME_CROSSLINKING_OF_COLLAGEN_FIBRILS	9.07370547664439e-24	1.13875003731887e-20	4.46582261132105	1.11452265983419
REACTOME_GAP_JUNCTION_ASSEMBLY	2.15989731613578e-40	2.7106711317504e-37	6.04705905125563	1.91355089915488	REACTOME_NR1H3_NR1H2_REGULATE_GENE_EXPRESSION_LINKED_TO_CHOLESTEROL_TRANSPORT_AND_EFFLUX	1.69038678268048e-10	2.121435412264e-07	2.58328670223062	2.27570209846023	REACTOME_SIGNALING_BY_FLT3_FUSION_PROTEINS	9.6901238729472e-14	1.21611054605487e-10	3.14881357741719	0.0222514571481333	REACTOME_ELASTIC_FIBRE_FORMATION	1.66784792300912e-66	2.09314914337645e-63	7.91701963024776	3.07475070551501	REACTOME_IRE1ALPHA_ACTIVATES_CHAPERONES	3.17516090294341e-19	3.98482693319398e-16	3.92423120316537	0.0245966566948768	REACTOME_ASSEMBLY_OF_COLLAGEN_FIBRILS_AND_OTHER_MULTIMERIC_STRUCTURES	1.08299474428046e-23	1.35915840407198e-20	4.45721100298853	0.580845141789556	REACTOME_PI_3K_CASCADE_FGFR4	2.14360091481779e-06	0.00269021914809633	1.60318817999287	0.67307827595198	REACTOME_BETA_CATENIN_INDEPENDENT_WNT_SIGNALING	6.3526008059509e-21	7.97251401146838e-18	4.13502173015137	4.6148424295572	REACTOME_G_ALPHA_I_SIGNALLING_EVENTS	9.07370547664439e-24	1.13875003731887e-20	4.46582261132105	0.988518125958105
REACTOME_GAP_JUNCTION_TRAFFICKING_AND_REGULATION	2.15989731613578e-40	2.7106711317504e-37	6.04705905125563	3.12949154658778	REACTOME_ORGANELLE_BIOGENESIS_AND_MAINTENANCE	1.69038678268048e-10	2.121435412264e-07	2.58328670223062	0.519030230456627	KEGG_METABOLISM_OF_XENOBIOTICS_BY_CYTOCHROME_P450	3.63636990445739e-13	4.56364423009402e-10	3.05625395204804	0.188922681522547	REACTOME_MOLECULES_ASSOCIATED_WITH_ELASTIC_FIBRES	1.66784792300912e-66	2.09314914337645e-63	7.91701963024776	2.15704842423749	REACTOME_NRIF_SIGNALS_CELL_DEATH_FROM_THE_NUCLEUS	3.17516090294341e-19	3.98482693319398e-16	3.92423120316537	0.247073925552037	REACTOME_COLLAGEN_BIOSYNTHESIS_AND_MODIFYING_ENZYMES	1.08299474428046e-23	1.35915840407198e-20	4.45721100298853	0.0417160453566373	REACTOME_RND2_GTPASE_CYCLE	2.14360091481779e-06	0.00269021914809633	1.60318817999287	0.328234374676283	REACTOME_PCP_CE_PATHWAY	6.3526008059509e-21	7.97251401146838e-18	4.13502173015137	4.54807466391914	REACTOME_INTRACELLULAR_SIGNALING_BY_SECOND_MESSENGERS	9.07370547664439e-24	1.13875003731887e-20	4.46582261132105	0.0902870732872791
REACTOME_NCAM_SIGNALING_FOR_NEURITE_OUT_GROWTH	2.15989731613578e-40	2.7106711317504e-37	6.04705905125563	0.452264103030088	REACTOME_SEMAPHORIN_INTERACTIONS	1.69038678268048e-10	2.121435412264e-07	2.58328670223062	1.154970683397	KEGG_TRYPTOPHAN_METABOLISM	3.63636990445739e-13	4.56364423009402e-10	3.05625395204804	0.231995533048247	REACTOME_RHO_GTPASE_EFFECTORS	1.66784792300912e-66	2.09314914337645e-63	7.91701963024776	4.15830388230038	REACTOME_TERMINATION_OF_TRANSLESION_DNA_SYNTHESIS	3.17516090294341e-19	3.98482693319398e-16	3.92423120316537	0.156142529907597	REACTOME_COLLAGEN_CHAIN_TRIMERIZATION	1.08299474428046e-23	1.35915840407198e-20	4.45721100298853	0.594081380253108	REACTOME_SIGNALING_BY_RETINOIC_ACID	2.14360091481779e-06	0.00269021914809633	1.60318817999287	0.854433250614531	REACTOME_REGULATION_OF_EXPRESSION_OF_SLITS_AND_ROBOS	6.3526008059509e-21	7.97251401146838e-18	4.13502173015137	2.89244284618962	REACTOME_MET_PROMOTES_CELL_MOTILITY	9.07370547664439e-24	1.13875003731887e-20	4.46582261132105	3.58235157164177
REACTOME_TRANSPORT_OF_CONNEXONS_TO_THE_PLASMA_MEMBRANE	2.15989731613578e-40	2.7106711317504e-37	6.04705905125563	1.92581487153608	HALLMARK_NOTCH_SIGNALING	5.25612166428945e-10	6.59643268868326e-07	2.48609952834374	1.37607922631236	KEGG_TYPE_II_DIABETES_MELLITUS	3.63636990445739e-13	4.56364423009402e-10	3.05625395204804	0.16677989287417	REACTOME_SIGNALING_BY_NTRKS	1.66784792300912e-66	2.09314914337645e-63	7.91701963024776	4.90863748131658	KEGG_AUTOIMMUNE_THYROID_DISEASE	2.080145783852e-18	2.61058295873426e-15	3.8188038050266	2.09755845472164	REACTOME_RHOF_GTPASE_CYCLE	1.08299474428046e-23	1.35915840407198e-20	4.45721100298853	0.549812488038801	REACTOME_SLC_TRANSPORTER_DISORDERS	2.14360091481779e-06	0.00269021914809633	1.60318817999287	0.0794138617178385	REACTOME_SIGNALING_BY_KIT_IN_DISEASE	6.3526008059509e-21	7.97251401146838e-18	4.13502173015137	1.83706122605944	REACTOME_O_LINKED_GLYCOSYLATION	9.07370547664439e-24	1.13875003731887e-20	4.46582261132105	0.743743655343088
REACTOME_RHO_GTPASE_EFFECTORS	2.30378015681818e-39	2.89124409680682e-36	5.96145244390497	8.02714334052129	HALLMARK_WNT_BETA_CATENIN_SIGNALING	5.25612166428945e-10	6.59643268868326e-07	2.48609952834374	1.14180537833428	REACTOME_ANTIGEN_PRESENTATION_FOLDING_ASSEMBLY_AND_PEPTIDE_LOADING_OF_CLASS_I_MHC	3.63636990445739e-13	4.56364423009402e-10	3.05625395204804	0.312326568794974	REACTOME_SIGNALING_BY_PDGF	1.66784792300912e-66	2.09314914337645e-63	7.91701963024776	3.47063802896907	KEGG_NITROGEN_METABOLISM	2.080145783852e-18	2.61058295873426e-15	3.8188038050266	0.513641301970619	REACTOME_SIGNALING_BY_NOTCH	1.08299474428046e-23	1.35915840407198e-20	4.45721100298853	3.77855388654729	REACTOME_TP53_REGULATES_TRANSCRIPTION_OF_CELL_DEATH_GENES	2.14360091481779e-06	0.00269021914809633	1.60318817999287	1.18491958956056	REACTOME_SIGNALING_BY_SCF_KIT	6.3526008059509e-21	7.97251401146838e-18	4.13502173015137	2.07702369419185	REACTOME_RHO_GTPASE_EFFECTORS	9.07370547664439e-24	1.13875003731887e-20	4.46582261132105	4.28889363184216
REACTOME_TRANSCRIPTIONAL_REGULATION_BY_RUNX2	2.30378015681818e-39	2.89124409680682e-36	5.96145244390497	3.87723928685671	REACTOME_ANTI_INFLAMMATORY_RESPONSE_FAVOURING_LEISHMANIA_PARASITE_INFECTION	5.25612166428945e-10	6.59643268868326e-07	2.48609952834374	1.43520771215959	REACTOME_FOXO_MEDIATED_TRANSCRIPTION_OF_OXIDATIVE_STRESS_METABOLIC_AND_NEURONAL_GENES	3.63636990445739e-13	4.56364423009402e-10	3.05625395204804	0.508910318096436	REACTOME_SIGNALING_BY_ROBO_RECEPTORS	1.66784792300912e-66	2.09314914337645e-63	7.91701963024776	23.414802828252	REACTOME_APC_C_CDC20_MEDIATED_DEGRADATION_OF_CYCLIN_B	2.080145783852e-18	2.61058295873426e-15	3.8188038050266	0.514982488487713	REACTOME_TRANSCRIPTIONAL_REGULATION_OF_WHITE_ADIPOCYTE_DIFFERENTIATION	1.08299474428046e-23	1.35915840407198e-20	4.45721100298853	1.82631758646247	KEGG_BUTANOATE_METABOLISM	8.94816134271357e-06	0.0112299424851055	1.39628881969341	0.000930659065765862	REACTOME_TRAF3_DEPENDENT_IRF_ACTIVATION_PATHWAY	6.3526008059509e-21	7.97251401146838e-18	4.13502173015137	2.28043996129145	REACTOME_RRNA_MODIFICATION_IN_THE_NUCLEUS_AND_CYTOSOL	9.07370547664439e-24	1.13875003731887e-20	4.46582261132105	3.19345958324055
KEGG_VASCULAR_SMOOTH_MUSCLE_CONTRACTION	2.38036718489832e-38	2.98736081704739e-35	5.87577333800546	1.49221824417522	REACTOME_CILIUM_ASSEMBLY	5.25612166428945e-10	6.59643268868326e-07	2.48609952834374	0.642804134205253	REACTOME_NEUROTRANSMITTER_RELEASE_CYCLE	3.63636990445739e-13	4.56364423009402e-10	3.05625395204804	0.210934861058775	HALLMARK_ADIPOGENESIS	3.5832750622883e-65	4.49701020317182e-62	7.83243743205583	6.89247114442142	REACTOME_CELLULAR_HEXOSE_TRANSPORT	2.080145783852e-18	2.61058295873426e-15	3.8188038050266	1.03594188072068	HALLMARK_ALLOGRAFT_REJECTION	1.11274582839339e-22	1.3964960146337e-19	4.34222987638438	4.21026252220193	KEGG_NON_SMALL_CELL_LUNG_CANCER	8.94816134271357e-06	0.0112299424851055	1.39628881969341	0.227569751099518	REACTOME_TRAF6_MEDIATED_NF_KB_ACTIVATION	6.3526008059509e-21	7.97251401146838e-18	4.13502173015137	1.86070084124832	KEGG_PROSTATE_CANCER	2.2293776288688e-22	2.79786892423034e-19	4.30733939171071	0.329438050698375
REACTOME_NEURONAL_SYSTEM	2.38036718489832e-38	2.98736081704739e-35	5.87577333800546	1.09340556242081	REACTOME_DISEASES_ASSOCIATED_WITH_O_GLYCOSYLATION_OF_PROTEINS	5.25612166428945e-10	6.59643268868326e-07	2.48609952834374	0.389099582523053	REACTOME_PROLACTIN_RECEPTOR_SIGNALING	3.63636990445739e-13	4.56364423009402e-10	3.05625395204804	0.186211004137755	KEGG_AXON_GUIDANCE	3.5832750622883e-65	4.49701020317182e-62	7.83243743205583	4.4913558355525	REACTOME_ER_QUALITY_CONTROL_COMPARTMENT_ERQC	2.080145783852e-18	2.61058295873426e-15	3.8188038050266	0.814806332885591	HALLMARK_ANGIOGENESIS	1.11274582839339e-22	1.3964960146337e-19	4.34222987638438	1.78100799956739	REACTOME_CONSTITUTIVE_SIGNALING_BY_EGFRVIII	8.94816134271357e-06	0.0112299424851055	1.39628881969341	0.274158467174739	KEGG_CHEMOKINE_SIGNALING_PATHWAY	1.14917520871419e-19	1.44221488693631e-16	3.9800716106429	6.28112225913347	REACTOME_A_TETRASACCHARIDE_LINKER_SEQUENCE_IS_REQUIRED_FOR_GAG_SYNTHESIS	2.2293776288688e-22	2.79786892423034e-19	4.30733939171071	0.260111535002568
REACTOME_INTERFERON_SIGNALING	2.38256076949142e-37	2.99011376571173e-34	5.79001833223653	0.10352648164212	KEGG_ANTIGEN_PROCESSING_AND_PRESENTATION	1.58410791482518e-09	1.9880554331056e-06	2.38779637119725	0.747566468578125	REACTOME_ACTIVATED_NOTCH1_TRANSMITS_SIGNAL_TO_THE_NUCLEUS	1.32240927298422e-12	1.6596236375952e-09	2.96310485610174	0.183942946684046	KEGG_HEMATOPOIETIC_CELL_LINEAGE	3.5832750622883e-65	4.49701020317182e-62	7.83243743205583	2.13671946366546	REACTOME_SIGNALING_BY_NOTCH1_HD_DOMAIN_MUTANTS_IN_CANCER	2.080145783852e-18	2.61058295873426e-15	3.8188038050266	0.180487973061297	HALLMARK_MTORC1_SIGNALING	1.11274582839339e-22	1.3964960146337e-19	4.34222987638438	0.162051414723877	REACTOME_DISASSEMBLY_OF_THE_DESTRUCTION_COMPLEX_AND_RECRUITMENT_OF_AXIN_TO_THE_MEMBRANE	8.94816134271357e-06	0.0112299424851055	1.39628881969341	0.535002361329465	KEGG_PANCREATIC_CANCER	1.14917520871419e-19	1.44221488693631e-16	3.9800716106429	2.52045093008045	REACTOME_DEFECTIVE_B4GALT7_CAUSES_EDS_PROGEROID_TYPE	2.2293776288688e-22	2.79786892423034e-19	4.30733939171071	0.1342885859333
REACTOME_SIGNALING_BY_HEDGEHOG	2.38256076949142e-37	2.99011376571173e-34	5.79001833223653	1.99940175281206	KEGG_CARDIAC_MUSCLE_CONTRACTION	1.58410791482518e-09	1.9880554331056e-06	2.38779637119725	0.168946261155546	REACTOME_ARACHIDONIC_ACID_METABOLISM	1.32240927298422e-12	1.6596236375952e-09	2.96310485610174	0.464358029184896	REACTOME_DISEASES_OF_GLYCOSYLATION	3.5832750622883e-65	4.49701020317182e-62	7.83243743205583	3.54461335376673	KEGG_ALLOGRAFT_REJECTION	1.30392039554463e-17	1.63642009640851e-14	3.71296447541506	2.11862119354187	KEGG_HUNTINGTONS_DISEASE	1.11274582839339e-22	1.3964960146337e-19	4.34222987638438	10.190795466591	REACTOME_INTERLEUKIN_RECEPTOR_SHC_SIGNALING	8.94816134271357e-06	0.0112299424851055	1.39628881969341	0.0321513199127595	REACTOME_CELL_CYCLE_CHECKPOINTS	1.14917520871419e-19	1.44221488693631e-16	3.9800716106429	4.74973731345344	REACTOME_DETOXIFICATION_OF_REACTIVE_OXYGEN_SPECIES	2.2293776288688e-22	2.79786892423034e-19	4.30733939171071	0.487384648593413
REACTOME_CELLULAR_RESPONSE_TO_CHEMICAL_STRESS	2.31016677129441e-36	2.89925929797448e-33	5.70418381027239	0.652812107122496	KEGG_ENDOCYTOSIS	1.58410791482518e-09	1.9880554331056e-06	2.38779637119725	2.62280159067323	REACTOME_FOXO_MEDIATED_TRANSCRIPTION_OF_CELL_CYCLE_GENES	1.32240927298422e-12	1.6596236375952e-09	2.96310485610174	0.185784118926972	REACTOME_DISEASES_OF_METABOLISM	3.5832750622883e-65	4.49701020317182e-62	7.83243743205583	4.38819890224796	REACTOME_AMINO_ACID_TRANSPORT_ACROSS_THE_PLASMA_MEMBRANE	1.30392039554463e-17	1.63642009640851e-14	3.71296447541506	0.468927961190099	KEGG_TGF_BETA_SIGNALING_PATHWAY	1.11274582839339e-22	1.3964960146337e-19	4.34222987638438	1.55897148435696	REACTOME_NRAGE_SIGNALS_DEATH_THROUGH_JNK	8.94816134271357e-06	0.0112299424851055	1.39628881969341	0.240592145444288	REACTOME_CYTOPROTECTION_BY_HMOX1	1.14917520871419e-19	1.44221488693631e-16	3.9800716106429	6.63290587945267	REACTOME_DEUBIQUITINATION	2.2293776288688e-22	2.79786892423034e-19	4.30733939171071	4.42826800431496
REACTOME_INTERLEUKIN_12_FAMILY_SIGNALING	2.31016677129441e-36	2.89925929797448e-33	5.70418381027239	1.89197743501239	REACTOME_PLASMA_LIPOPROTEIN_ASSEMBLY_REMODELING_AND_CLEARANCE	1.58410791482518e-09	1.9880554331056e-06	2.38779637119725	0.364727600427745	REACTOME_GAP_FILLING_DNA_REPAIR_SYNTHESIS_AND_LIGATION_IN_GG_NER	1.32240927298422e-12	1.6596236375952e-09	2.96310485610174	0.484501902186196	REACTOME_ER_TO_GOLGI_ANTEROGRADE_TRANSPORT	3.5832750622883e-65	4.49701020317182e-62	7.83243743205583	5.29141844735236	REACTOME_TFAP2_AP_2_FAMILY_REGULATES_TRANSCRIPTION_OF_GROWTH_FACTORS_AND_THEIR_RECEPTORS	1.30392039554463e-17	1.63642009640851e-14	3.71296447541506	0.55689232320745	KEGG_VIRAL_MYOCARDITIS	1.11274582839339e-22	1.3964960146337e-19	4.34222987638438	1.60559650142956	REACTOME_PI_3K_CASCADE_FGFR2	8.94816134271357e-06	0.0112299424851055	1.39628881969341	0.86944517168711	REACTOME_INFECTION_WITH_MYCOBACTERIUM_TUBERCULOSIS	1.14917520871419e-19	1.44221488693631e-16	3.9800716106429	0.791161993215899	REACTOME_MHC_CLASS_II_ANTIGEN_PRESENTATION	2.2293776288688e-22	2.79786892423034e-19	4.30733939171071	2.72030326759489
REACTOME_O_LINKED_GLYCOSYLATION	2.31016677129441e-36	2.89925929797448e-33	5.70418381027239	0.301073598910692	REACTOME_PLATELET_ADHESION_TO_EXPOSED_COLLAGEN	1.58410791482518e-09	1.9880554331056e-06	2.38779637119725	0.650147757351143	REACTOME_NITRIC_OXIDE_STIMULATES_GUANYLATE_CYCLASE	1.32240927298422e-12	1.6596236375952e-09	2.96310485610174	1.09023156333153	REACTOME_G_ALPHA_Q_SIGNALLING_EVENTS	3.5832750622883e-65	4.49701020317182e-62	7.83243743205583	0.834484477528605	REACTOME_METALLOPROTEASE_DUBS	7.82075863227032e-17	9.81505208349925e-14	3.60667539313943	0.0438656277276737	REACTOME_ACTIVATION_OF_THE_MRNA_UPON_BINDING_OF_THE_CAP_BINDING_COMPLEX_AND_EIFS_AND_SUBSEQUENT_BINDING_TO_43S	1.11274582839339e-22	1.3964960146337e-19	4.34222987638438	3.65509460969558	REACTOME_PI_3K_CASCADE_FGFR3	8.94816134271357e-06	0.0112299424851055	1.39628881969341	0.691971615529918	REACTOME_METABOLISM_OF_AMINO_ACIDS_AND_DERIVATIVES	1.14917520871419e-19	1.44221488693631e-16	3.9800716106429	3.70298267214322	REACTOME_M_PHASE	2.2293776288688e-22	2.79786892423034e-19	4.30733939171071	7.40514269600181
REACTOME_SEMAPHORIN_INTERACTIONS	2.31016677129441e-36	2.89925929797448e-33	5.70418381027239	2.95245054119879	REACTOME_SIGNALING_BY_NOTCH3	1.58410791482518e-09	1.9880554331056e-06	2.38779637119725	1.33415324408914	REACTOME_ONCOGENE_INDUCED_SENESCENCE	1.32240927298422e-12	1.6596236375952e-09	2.96310485610174	0.582509848816907	REACTOME_INTERFERON_SIGNALING	3.5832750622883e-65	4.49701020317182e-62	7.83243743205583	0.792114106461921	REACTOME_NUCLEOTIDE_SALVAGE	7.82075863227032e-17	9.81505208349925e-14	3.60667539313943	0.273482203612243	REACTOME_CELLULAR_RESPONSE_TO_HEAT_STRESS	1.11274582839339e-22	1.3964960146337e-19	4.34222987638438	0.178153641071144	REACTOME_SIGNALING_BY_ERBB2_IN_CANCER	8.94816134271357e-06	0.0112299424851055	1.39628881969341	0.193922304261514	REACTOME_METABOLISM_OF_VITAMINS_AND_COFACTORS	1.14917520871419e-19	1.44221488693631e-16	3.9800716106429	0.910867946865836	REACTOME_SIGNALING_BY_HEDGEHOG	2.2293776288688e-22	2.79786892423034e-19	4.30733939171071	3.69599201749579
REACTOME_SIGNALING_BY_NOTCH	2.31016677129441e-36	2.89925929797448e-33	5.70418381027239	1.50438154172873	KEGG_CHEMOKINE_SIGNALING_PATHWAY	4.62765891657924e-09	5.80771194030695e-06	2.2882296503125	0.0587557597743844	REACTOME_CONSTITUTIVE_SIGNALING_BY_LIGAND_RESPONSIVE_EGFR_CANCER_VARIANTS	4.66051712619044e-12	5.848948993369e-09	2.86930691386437	0.0258628498039593	REACTOME_INTRACELLULAR_SIGNALING_BY_SECOND_MESSENGERS	3.5832750622883e-65	4.49701020317182e-62	7.83243743205583	6.25451611481443	REACTOME_TRANSLESION_SYNTHESIS_BY_POLK	7.82075863227032e-17	9.81505208349925e-14	3.60667539313943	0.371534418071078	REACTOME_COMPLEMENT_CASCADE	1.11274582839339e-22	1.3964960146337e-19	4.34222987638438	3.44471355139606	REACTOME_SIGNALING_BY_FGFR2	8.94816134271357e-06	0.0112299424851055	1.39628881969341	0.479786070161114	REACTOME_OVARIAN_TUMOR_DOMAIN_PROTEASES	1.14917520871419e-19	1.44221488693631e-16	3.9800716106429	2.34917073671545	REACTOME_SIGNALING_BY_VEGF	2.2293776288688e-22	2.79786892423034e-19	4.30733939171071	0.672780353794891
HALLMARK_PROTEIN_SECRETION	2.16992282193367e-35	2.72325314152676e-32	5.61826592345858	1.55799206622245	REACTOME_AFLATOXIN_ACTIVATION_AND_DETOXIFICATION	4.62765891657924e-09	5.80771194030695e-06	2.2882296503125	0.169497661632553	REACTOME_DAP12_SIGNALING	4.66051712619044e-12	5.848948993369e-09	2.86930691386437	0.25996801484492	REACTOME_NEURONAL_SYSTEM	3.5832750622883e-65	4.49701020317182e-62	7.83243743205583	3.45047121066689	KEGG_GRAFT_VERSUS_HOST_DISEASE	4.48847903907735e-16	5.63304119404207e-13	3.49989386593185	2.12418305273305	REACTOME_ESR_MEDIATED_SIGNALING	1.11274582839339e-22	1.3964960146337e-19	4.34222987638438	0.943732376957058	REACTOME_SIGNALING_BY_FGFR2_IN_DISEASE	8.94816134271357e-06	0.0112299424851055	1.39628881969341	0.630547401127115	REACTOME_SARS_COV_1_INFECTION	1.14917520871419e-19	1.44221488693631e-16	3.9800716106429	2.1573167261807	REACTOME_TRANSCRIPTIONAL_REGULATION_BY_RUNX1	2.2293776288688e-22	2.79786892423034e-19	4.30733939171071	1.01506127670505
KEGG_TIGHT_JUNCTION	2.16992282193367e-35	2.72325314152676e-32	5.61826592345858	3.29991667901184	REACTOME_CA2_PATHWAY	4.62765891657924e-09	5.80771194030695e-06	2.2882296503125	0.998628496833089	REACTOME_INWARDLY_RECTIFYING_K_CHANNELS	4.66051712619044e-12	5.848948993369e-09	2.86930691386437	0.11857512737946	HALLMARK_UV_RESPONSE_UP	7.45705528985167e-64	9.35860438876385e-61	7.7478247857726	4.54221357140713	REACTOME_N_GLYCAN_TRIMMING_IN_THE_ER_AND_CALNEXIN_CALRETICULIN_CYCLE	4.48847903907735e-16	5.63304119404207e-13	3.49989386593185	1.41119137819731	REACTOME_G_ALPHA_Q_SIGNALLING_EVENTS	1.11274582839339e-22	1.3964960146337e-19	4.34222987638438	1.57927308946922	REACTOME_SIGNALING_BY_NTRK2_TRKB	8.94816134271357e-06	0.0112299424851055	1.39628881969341	0.788760034453828	REACTOME_THE_ROLE_OF_GTSE1_IN_G2_M_PROGRESSION_AFTER_G2_CHECKPOINT	1.14917520871419e-19	1.44221488693631e-16	3.9800716106429	3.01729592368281	REACTOME_TRANSCRIPTIONAL_REGULATION_BY_RUNX3	2.2293776288688e-22	2.79786892423034e-19	4.30733939171071	0.196559794949882
REACTOME_EPH_EPHRIN_SIGNALING	2.16992282193367e-35	2.72325314152676e-32	5.61826592345858	6.69158436610748	REACTOME_CHROMATIN_MODIFYING_ENZYMES	4.62765891657924e-09	5.80771194030695e-06	2.2882296503125	2.70169687745232	KEGG_ABC_TRANSPORTERS	1.59178638580836e-11	1.99769191418949e-08	2.77479215225651	1.60714111764277	KEGG_LEUKOCYTE_TRANSENDOTHELIAL_MIGRATION	7.45705528985167e-64	9.35860438876385e-61	7.7478247857726	1.03649469422087	REACTOME_VEGFR2_MEDIATED_CELL_PROLIFERATION	4.48847903907735e-16	5.63304119404207e-13	3.49989386593185	0.305109689434858	REACTOME_LEISHMANIA_INFECTION	1.11274582839339e-22	1.3964960146337e-19	4.34222987638438	2.05198251142106	KEGG_ENDOMETRIAL_CANCER	3.41215772131187e-05	0.042822579402464	1.16975517809662	0.567009191158116	REACTOME_TRANSCRIPTIONAL_REGULATION_BY_RUNX1	1.14917520871419e-19	1.44221488693631e-16	3.9800716106429	4.7929910253094	KEGG_DILATED_CARDIOMYOPATHY	1.06314711071346e-21	1.33424962394539e-18	4.22785559248765	1.96364500010469
REACTOME_INTERFERON_ALPHA_BETA_SIGNALING	2.16992282193367e-35	2.72325314152676e-32	5.61826592345858	1.20242772473159	REACTOME_HSP90_CHAPERONE_CYCLE_FOR_STEROID_HORMONE_RECEPTORS_SHR_IN_THE_PRESENCE_OF_LIGAND	4.62765891657924e-09	5.80771194030695e-06	2.2882296503125	0.48504159766927	REACTOME_AFLATOXIN_ACTIVATION_AND_DETOXIFICATION	1.59178638580836e-11	1.99769191418949e-08	2.77479215225651	0.334931060085743	KEGG_VEGF_SIGNALING_PATHWAY	7.45705528985167e-64	9.35860438876385e-61	7.7478247857726	4.93410431846224	KEGG_DRUG_METABOLISM_OTHER_ENZYMES	2.4649885833643e-15	3.0935606721222e-12	3.39257149696321	0.517508438642016	REACTOME_METABOLISM_OF_AMINO_ACIDS_AND_DERIVATIVES	1.11274582839339e-22	1.3964960146337e-19	4.34222987638438	9.46371733423511	KEGG_INOSITOL_PHOSPHATE_METABOLISM	3.41215772131187e-05	0.042822579402464	1.16975517809662	0.1833636902938	KEGG_GLUTATHIONE_METABOLISM	1.88739111776306e-18	2.36867585279264e-15	3.82432927025061	0.282361707710025	HALLMARK_OXIDATIVE_PHOSPHORYLATION	4.94099892760794e-21	6.20095365414797e-18	4.14819738133958	10.6819823221227
REACTOME_NCAM1_INTERACTIONS	2.16992282193367e-35	2.72325314152676e-32	5.61826592345858	1.24378945011558	REACTOME_METABOLISM_OF_NITRIC_OXIDE_NOS3_ACTIVATION_AND_REGULATION	4.62765891657924e-09	5.80771194030695e-06	2.2882296503125	0.244326680201703	REACTOME_FLT3_SIGNALING_IN_DISEASE	1.59178638580836e-11	1.99769191418949e-08	2.77479215225651	0.151247290716338	REACTOME_BIOLOGICAL_OXIDATIONS	7.45705528985167e-64	9.35860438876385e-61	7.7478247857726	3.58732056630899	REACTOME_OTHER_INTERLEUKIN_SIGNALING	2.4649885833643e-15	3.0935606721222e-12	3.39257149696321	0.151466950748162	REACTOME_SELENOAMINO_ACID_METABOLISM	1.11274582839339e-22	1.3964960146337e-19	4.34222987638438	8.04984821291773	REACTOME_DEACTIVATION_OF_THE_BETA_CATENIN_TRANSACTIVATING_COMPLEX	3.41215772131187e-05	0.042822579402464	1.16975517809662	0.0517380982735884	KEGG_NATURAL_KILLER_CELL_MEDIATED_CYTOTOXICITY	1.88739111776306e-18	2.36867585279264e-15	3.82432927025061	3.57482288166778	HALLMARK_UNFOLDED_PROTEIN_RESPONSE	4.94099892760794e-21	6.20095365414797e-18	4.14819738133958	2.00339413213209
REACTOME_SENSORY_PROCESSING_OF_SOUND	2.16992282193367e-35	2.72325314152676e-32	5.61826592345858	0.0551966672915749	REACTOME_NR1H2_AND_NR1H3_MEDIATED_SIGNALING	4.62765891657924e-09	5.80771194030695e-06	2.2882296503125	2.39119244035522	REACTOME_METABOLISM_OF_STEROID_HORMONES	1.59178638580836e-11	1.99769191418949e-08	2.77479215225651	0.188943508950068	REACTOME_PURINERGIC_SIGNALING_IN_LEISHMANIASIS_INFECTION	7.45705528985167e-64	9.35860438876385e-61	7.7478247857726	0.958394906221853	REACTOME_TRAF6_MEDIATED_INDUCTION_OF_TAK1_COMPLEX_WITHIN_TLR4_COMPLEX	2.4649885833643e-15	3.0935606721222e-12	3.39257149696321	0.574938720993811	KEGG_CHEMOKINE_SIGNALING_PATHWAY	1.08288521691933e-21	1.35902094723376e-18	4.22691067438493	3.11699243931977	REACTOME_GENE_SILENCING_BY_RNA	3.41215772131187e-05	0.042822579402464	1.16975517809662	0.0530544040677447	REACTOME_APOPTOSIS	1.88739111776306e-18	2.36867585279264e-15	3.82432927025061	5.72748866587753	KEGG_ARRHYTHMOGENIC_RIGHT_VENTRICULAR_CARDIOMYOPATHY_ARVC	4.94099892760794e-21	6.20095365414797e-18	4.14819738133958	0.535314467239663
REACTOME_SRP_DEPENDENT_COTRANSLATIONAL_PROTEIN_TARGETING_TO_MEMBRANE	2.16992282193367e-35	2.72325314152676e-32	5.61826592345858	0.0362917859137217	REACTOME_OXIDATIVE_STRESS_INDUCED_SENESCENCE	4.62765891657924e-09	5.80771194030695e-06	2.2882296503125	0.0716331033772836	REACTOME_PI3K_EVENTS_IN_ERBB2_SIGNALING	1.59178638580836e-11	1.99769191418949e-08	2.77479215225651	0.206411054092781	REACTOME_TRANSCRIPTIONAL_REGULATION_BY_RUNX1	7.45705528985167e-64	9.35860438876385e-61	7.7478247857726	5.66060954641221	KEGG_INTESTINAL_IMMUNE_NETWORK_FOR_IGA_PRODUCTION	1.29541772917522e-14	1.6257492501149e-11	3.28465316854619	0.540674671185144	KEGG_COLORECTAL_CANCER	1.08288521691933e-21	1.35902094723376e-18	4.22691067438493	0.667619060108169	REACTOME_ROLE_OF_LAT2_NTAL_LAB_ON_CALCIUM_MOBILIZATION	3.41215772131187e-05	0.042822579402464	1.16975517809662	0.197429464196683	REACTOME_CELL_CYCLE_MITOTIC	1.88739111776306e-18	2.36867585279264e-15	3.82432927025061	4.56399476331493	KEGG_AXON_GUIDANCE	4.94099892760794e-21	6.20095365414797e-18	4.14819738133958	2.167668648447
REACTOME_COPI_MEDIATED_ANTEROGRADE_TRANSPORT	1.97446409297483e-34	2.47795243668341e-31	5.53226057177269	5.85680653556349	KEGG_GLIOMA	1.31042954439412e-08	1.64458907821462e-05	2.18722257629059	0.0759254636127587	REACTOME_SIGNALING_BY_EGFR_IN_CANCER	1.59178638580836e-11	1.99769191418949e-08	2.77479215225651	0.0174323600596306	REACTOME_TRANSCRIPTIONAL_REGULATION_BY_TP53	7.45705528985167e-64	9.35860438876385e-61	7.7478247857726	2.46742474699825	KEGG_PROTEIN_EXPORT	1.29541772917522e-14	1.6257492501149e-11	3.28465316854619	0.822813052966012	REACTOME_AMYLOID_FIBER_FORMATION	1.08288521691933e-21	1.35902094723376e-18	4.22691067438493	1.83247634313342	REACTOME_ROLE_OF_PHOSPHOLIPIDS_IN_PHAGOCYTOSIS	3.41215772131187e-05	0.042822579402464	1.16975517809662	0.316934682351987	REACTOME_CLEC7A_DECTIN_1_SIGNALING	1.88739111776306e-18	2.36867585279264e-15	3.82432927025061	4.43666393880585	KEGG_MTOR_SIGNALING_PATHWAY	4.94099892760794e-21	6.20095365414797e-18	4.14819738133958	1.48003191149633
REACTOME_PLATELET_AGGREGATION_PLUG_FORMATION	1.97446409297483e-34	2.47795243668341e-31	5.53226057177269	3.95444049748045	KEGG_PANCREATIC_CANCER	1.31042954439412e-08	1.64458907821462e-05	2.18722257629059	0.504119530497055	REACTOME_SIGNALING_BY_NOTCH3	1.59178638580836e-11	1.99769191418949e-08	2.77479215225651	0.641233728900817	HALLMARK_CHOLESTEROL_HOMEOSTASIS	1.50320800799138e-62	1.88652605002918e-59	7.6631806186127	3.80264551155408	REACTOME_FANCONI_ANEMIA_PATHWAY	6.51476615818844e-14	8.17603152852649e-11	3.17607579293595	0.15128231586896	REACTOME_EPH_EPHRIN_SIGNALING	1.08288521691933e-21	1.35902094723376e-18	4.22691067438493	2.18103900002304	REACTOME_SIGNALING_BY_ERYTHROPOIETIN	3.41215772131187e-05	0.042822579402464	1.16975517809662	0.668718381702309	REACTOME_C_TYPE_LECTIN_RECEPTORS_CLRS	1.88739111776306e-18	2.36867585279264e-15	3.82432927025061	4.27396778207121	REACTOME_ION_CHANNEL_TRANSPORT	4.94099892760794e-21	6.20095365414797e-18	4.14819738133958	1.16670661524138
REACTOME_RAC1_GTPASE_CYCLE	1.97446409297483e-34	2.47795243668341e-31	5.53226057177269	0.205013825780452	KEGG_TIGHT_JUNCTION	1.31042954439412e-08	1.64458907821462e-05	2.18722257629059	1.45183011380418	KEGG_AUTOIMMUNE_THYROID_DISEASE	5.26903195422322e-11	6.61263510255014e-08	2.67948230854554	1.27264549040673	HALLMARK_TGF_BETA_SIGNALING	1.50320800799138e-62	1.88652605002918e-59	7.6631806186127	1.84297490731023	REACTOME_KERATINIZATION	6.51476615818844e-14	8.17603152852649e-11	3.17607579293595	0.783209040738581	REACTOME_NONSENSE_MEDIATED_DECAY_NMD	1.08288521691933e-21	1.35902094723376e-18	4.22691067438493	7.27107791455371	REACTOME_SIGNALING_BY_FLT3_FUSION_PROTEINS	3.41215772131187e-05	0.042822579402464	1.16975517809662	0.636119976640691	REACTOME_FC_EPSILON_RECEPTOR_FCERI_SIGNALING	1.88739111776306e-18	2.36867585279264e-15	3.82432927025061	4.27524260485345	REACTOME_MAPK6_MAPK4_SIGNALING	4.94099892760794e-21	6.20095365414797e-18	4.14819738133958	1.00992320089953
REACTOME_TCF_DEPENDENT_SIGNALING_IN_RESPONSE_TO_WNT	1.97446409297483e-34	2.47795243668341e-31	5.53226057177269	2.01212780028749	REACTOME_ADORA2B_MEDIATED_ANTI_INFLAMMATORY_CYTOKINES_PRODUCTION	1.31042954439412e-08	1.64458907821462e-05	2.18722257629059	0.523154406860768	KEGG_BUTANOATE_METABOLISM	5.26903195422322e-11	6.61263510255014e-08	2.67948230854554	0.125764212205635	KEGG_GAP_JUNCTION	1.50320800799138e-62	1.88652605002918e-59	7.6631806186127	3.723947143469	REACTOME_FORMATION_OF_THE_CORNIFIED_ENVELOPE	3.13543566133806e-13	3.93497175497927e-10	3.0667667633253	0.777519954952056	REACTOME_NUCLEAR_EVENTS_KINASE_AND_TRANSCRIPTION_FACTOR_ACTIVATION	1.08288521691933e-21	1.35902094723376e-18	4.22691067438493	1.85975157284484	REACTOME_SIGNALING_BY_NTRK3_TRKC	3.41215772131187e-05	0.042822579402464	1.16975517809662	0.342598187436541	REACTOME_HEDGEHOG_OFF_STATE	1.88739111776306e-18	2.36867585279264e-15	3.82432927025061	3.41029623482555	REACTOME_MUSCLE_CONTRACTION	4.94099892760794e-21	6.20095365414797e-18	4.14819738133958	1.0556271365505
KEGG_FC_GAMMA_R_MEDIATED_PHAGOCYTOSIS	1.74044651351705e-33	2.1842603744639e-30	5.44616338286561	1.33304145406513	REACTOME_FCGAMMA_RECEPTOR_FCGR_DEPENDENT_PHAGOCYTOSIS	1.31042954439412e-08	1.64458907821462e-05	2.18722257629059	0.843253758154018	KEGG_INOSITOL_PHOSPHATE_METABOLISM	5.26903195422322e-11	6.61263510255014e-08	2.67948230854554	0.320909939815536	REACTOME_METABOLISM_OF_CARBOHYDRATES	1.50320800799138e-62	1.88652605002918e-59	7.6631806186127	6.27468625285931	REACTOME_GRB2_SOS_PROVIDES_LINKAGE_TO_MAPK_SIGNALING_FOR_INTEGRINS	3.13543566133806e-13	3.93497175497927e-10	3.0667667633253	0.763261869323937	REACTOME_SCAVENGING_BY_CLASS_A_RECEPTORS	1.08288521691933e-21	1.35902094723376e-18	4.22691067438493	0.982494993600603	REACTOME_SIGNALING_BY_SCF_KIT	3.41215772131187e-05	0.042822579402464	1.16975517809662	0.0353307707222312	REACTOME_HEDGEHOG_ON_STATE	1.88739111776306e-18	2.36867585279264e-15	3.82432927025061	4.51748077946787	REACTOME_NEDDYLATION	4.94099892760794e-21	6.20095365414797e-18	4.14819738133958	2.91239766907552
KEGG_HEMATOPOIETIC_CELL_LINEAGE	1.74044651351705e-33	2.1842603744639e-30	5.44616338286561	0.246978015783056	REACTOME_GLUTATHIONE_CONJUGATION	1.31042954439412e-08	1.64458907821462e-05	2.18722257629059	0.0871961793854016	KEGG_RENIN_ANGIOTENSIN_SYSTEM	5.26903195422322e-11	6.61263510255014e-08	2.67948230854554	0.132949448030117	REACTOME_SENSORY_PERCEPTION	1.50320800799138e-62	1.88652605002918e-59	7.6631806186127	2.68218896148573	REACTOME_INTEGRIN_SIGNALING	3.13543566133806e-13	3.93497175497927e-10	3.0667667633253	0.357511951766436	REACTOME_SEMA4D_INDUCED_CELL_MIGRATION_AND_GROWTH_CONE_COLLAPSE	1.08288521691933e-21	1.35902094723376e-18	4.22691067438493	1.72650226975996	REACTOME_TIE2_SIGNALING	3.41215772131187e-05	0.042822579402464	1.16975517809662	0.322865566666112	REACTOME_INTERLEUKIN_1_SIGNALING	1.88739111776306e-18	2.36867585279264e-15	3.82432927025061	5.17237173335716	REACTOME_TRANSPORT_TO_THE_GOLGI_AND_SUBSEQUENT_MODIFICATION	4.94099892760794e-21	6.20095365414797e-18	4.14819738133958	6.71684650844541
REACTOME_SIGNALING_BY_VEGF	1.74044651351705e-33	2.1842603744639e-30	5.44616338286561	1.30991836553091	REACTOME_HSF1_DEPENDENT_TRANSACTIVATION	1.31042954439412e-08	1.64458907821462e-05	2.18722257629059	1.90122674202593	REACTOME_ABC_TRANSPORTERS_IN_LIPID_HOMEOSTASIS	5.26903195422322e-11	6.61263510255014e-08	2.67948230854554	1.06813603084543	REACTOME_SIGNALING_BY_TGF_BETA_RECEPTOR_COMPLEX	1.50320800799138e-62	1.88652605002918e-59	7.6631806186127	3.98344543592269	REACTOME_TP53_REGULATES_TRANSCRIPTION_OF_GENES_INVOLVED_IN_CYTOCHROME_C_RELEASE	3.13543566133806e-13	3.93497175497927e-10	3.0667667633253	0.742738192091976	REACTOME_SRP_DEPENDENT_COTRANSLATIONAL_PROTEIN_TARGETING_TO_MEMBRANE	1.08288521691933e-21	1.35902094723376e-18	4.22691067438493	8.39516422966944						REACTOME_MITOTIC_G1_PHASE_AND_G1_S_TRANSITION	1.88739111776306e-18	2.36867585279264e-15	3.82432927025061	4.6778235269028	KEGG_HYPERTROPHIC_CARDIOMYOPATHY_HCM	2.23795669265957e-20	2.80863564928776e-17	4.06835404015753	1.44660335581427
REACTOME_TRANSCRIPTIONAL_REGULATION_BY_RUNX1	1.74044651351705e-33	2.1842603744639e-30	5.44616338286561	0.412902393326498	REACTOME_NITRIC_OXIDE_STIMULATES_GUANYLATE_CYCLASE	1.31042954439412e-08	1.64458907821462e-05	2.18722257629059	0.829273945967514	REACTOME_ACTIVATION_OF_SMO	5.26903195422322e-11	6.61263510255014e-08	2.67948230854554	0.438541188825776	REACTOME_TRANSPORT_TO_THE_GOLGI_AND_SUBSEQUENT_MODIFICATION	1.50320800799138e-62	1.88652605002918e-59	7.6631806186127	6.34792869107214	KEGG_RENIN_ANGIOTENSIN_SYSTEM	1.44418979624822e-12	1.81245819429152e-09	2.95664201451065	0.145857822887694	HALLMARK_IL2_STAT5_SIGNALING	9.98152332585526e-21	1.25268117739484e-17	4.11122359501078	2.00050579790431						REACTOME_REGULATED_NECROSIS	1.88739111776306e-18	2.36867585279264e-15	3.82432927025061	2.99002970563519	REACTOME_MET_ACTIVATES_PTK2_SIGNALING	2.23795669265957e-20	2.80863564928776e-17	4.06835404015753	3.66653410124686
REACTOME_TRANSCRIPTIONAL_REGULATION_BY_TP53	1.74044651351705e-33	2.1842603744639e-30	5.44616338286561	1.27843565870548	REACTOME_REGULATION_OF_PLK1_ACTIVITY_AT_G2_M_TRANSITION	1.31042954439412e-08	1.64458907821462e-05	2.18722257629059	0.692023061263042	REACTOME_CGMP_EFFECTS	5.26903195422322e-11	6.61263510255014e-08	2.67948230854554	0.831749453494004	HALLMARK_G2M_CHECKPOINT	2.93519064722899e-61	3.68366426227238e-58	7.57850380743327	8.53536259234473	KEGG_PENTOSE_PHOSPHATE_PATHWAY	6.36643929474741e-12	7.989881314908e-09	2.84560356898723	0.0836663249264681	KEGG_GNRH_SIGNALING_PATHWAY	9.98152332585526e-21	1.25268117739484e-17	4.11122359501078	1.02639801481989						REACTOME_REGULATION_OF_HMOX1_EXPRESSION_AND_ACTIVITY	1.88739111776306e-18	2.36867585279264e-15	3.82432927025061	4.91531173359783	KEGG_CALCIUM_SIGNALING_PATHWAY	9.87889016671757e-20	1.23980071592306e-16	3.98831394416249	0.370900006918584
KEGG_PATHOGENIC_ESCHERICHIA_COLI_INFECTION	1.48621351989098e-32	1.86519796746318e-29	5.35996968895115	3.4725516729599	REACTOME_RHO_GTPASES_ACTIVATE_ROCKS	1.31042954439412e-08	1.64458907821462e-05	2.18722257629059	0.285656063468546	REACTOME_DAP12_INTERACTIONS	5.26903195422322e-11	6.61263510255014e-08	2.67948230854554	0.928607090912613	HALLMARK_MTORC1_SIGNALING	2.93519064722899e-61	3.68366426227238e-58	7.57850380743327	7.1327411195492	KEGG_STARCH_AND_SUCROSE_METABOLISM	6.36643929474741e-12	7.989881314908e-09	2.84560356898723	0.38495191935066	REACTOME_CELL_CYCLE_MITOTIC	9.98152332585526e-21	1.25268117739484e-17	4.11122359501078	2.36713455026951						REACTOME_SIGNALING_BY_THE_B_CELL_RECEPTOR_BCR	1.88739111776306e-18	2.36867585279264e-15	3.82432927025061	4.67406390774176	KEGG_LEISHMANIA_INFECTION	9.87889016671757e-20	1.23980071592306e-16	3.98831394416249	0.707100821661245
REACTOME_CLASS_I_MHC_MEDIATED_ANTIGEN_PROCESSING_PRESENTATION	1.48621351989098e-32	1.86519796746318e-29	5.35996968895115	6.81350453673407	REACTOME_SIGNALING_BY_NOTCH1	1.31042954439412e-08	1.64458907821462e-05	2.18722257629059	1.28054324436466	REACTOME_DOPAMINE_NEUROTRANSMITTER_RELEASE_CYCLE	5.26903195422322e-11	6.61263510255014e-08	2.67948230854554	0.335152928192872	KEGG_CALCIUM_SIGNALING_PATHWAY	2.93519064722899e-61	3.68366426227238e-58	7.57850380743327	1.29644832384074	REACTOME_MECP2_REGULATES_NEURONAL_RECEPTORS_AND_CHANNELS	6.36643929474741e-12	7.989881314908e-09	2.84560356898723	0.269937405885562	REACTOME_EUKARYOTIC_TRANSLATION_ELONGATION	9.98152332585526e-21	1.25268117739484e-17	4.11122359501078	7.766513147812						REACTOME_UCH_PROTEINASES	1.88739111776306e-18	2.36867585279264e-15	3.82432927025061	4.41314161886912	KEGG_MELANOMA	9.87889016671757e-20	1.23980071592306e-16	3.98831394416249	0.707761517406437
REACTOME_FCGAMMA_RECEPTOR_FCGR_DEPENDENT_PHAGOCYTOSIS	1.48621351989098e-32	1.86519796746318e-29	5.35996968895115	3.80705344130769	REACTOME_THROMBIN_SIGNALLING_THROUGH_PROTEINASE_ACTIVATED_RECEPTORS_PARS	1.31042954439412e-08	1.64458907821462e-05	2.18722257629059	0.774492607406148	REACTOME_DUAL_INCISION_IN_GG_NER	5.26903195422322e-11	6.61263510255014e-08	2.67948230854554	0.117877147476511	KEGG_LEISHMANIA_INFECTION	2.93519064722899e-61	3.68366426227238e-58	7.57850380743327	4.00021681041409	REACTOME_P130CAS_LINKAGE_TO_MAPK_SIGNALING_FOR_INTEGRINS	6.36643929474741e-12	7.989881314908e-09	2.84560356898723	0.802484047256824	REACTOME_REGULATION_OF_EXPRESSION_OF_SLITS_AND_ROBOS	9.98152332585526e-21	1.25268117739484e-17	4.11122359501078	9.16154135857409						HALLMARK_KRAS_SIGNALING_UP	2.81456899717261e-17	3.53228409145163e-14	3.66768924182972	2.15607008325122	REACTOME_AUTOPHAGY	9.87889016671757e-20	1.23980071592306e-16	3.98831394416249	1.01724672798263
REACTOME_HSP90_CHAPERONE_CYCLE_FOR_STEROID_HORMONE_RECEPTORS_SHR_IN_THE_PRESENCE_OF_LIGAND	1.48621351989098e-32	1.86519796746318e-29	5.35996968895115	1.27643642570605	REACTOME_TRANSCRIPTIONAL_REGULATION_BY_MECP2	1.31042954439412e-08	1.64458907821462e-05	2.18722257629059	0.98005707491173	REACTOME_THE_CANONICAL_RETINOID_CYCLE_IN_RODS_TWILIGHT_VISION	5.26903195422322e-11	6.61263510255014e-08	2.67948230854554	0.396818504015509	REACTOME_CIRCADIAN_CLOCK	2.93519064722899e-61	3.68366426227238e-58	7.57850380743327	3.37725890016792	KEGG_PORPHYRIN_AND_CHLOROPHYLL_METABOLISM	2.68617962122767e-11	3.37115542464073e-08	2.73353639525613	0.425457881998576	KEGG_PRION_DISEASES	8.71467289574449e-20	1.09369144841593e-16	3.99513518965566	0.789719471725822						KEGG_ANTIGEN_PROCESSING_AND_PRESENTATION	2.81456899717261e-17	3.53228409145163e-14	3.66768924182972	7.45029703449645	REACTOME_BETA_CATENIN_INDEPENDENT_WNT_SIGNALING	9.87889016671757e-20	1.23980071592306e-16	3.98831394416249	2.93122793974233
REACTOME_SIGNALING_BY_ALK_IN_CANCER	1.48621351989098e-32	1.86519796746318e-29	5.35996968895115	3.12241717842782	KEGG_NOTCH_SIGNALING_PATHWAY	3.59717677613814e-08	4.51445685405337e-05	2.08456098334797	1.67316672231972	REACTOME_ACTIVATION_OF_THE_PRE_REPLICATIVE_COMPLEX	1.69038678268048e-10	2.121435412264e-07	2.58328670223062	0.420801768348436	REACTOME_L1CAM_INTERACTIONS	2.93519064722899e-61	3.68366426227238e-58	7.57850380743327	8.11820964014127	REACTOME_GENERATION_OF_SECOND_MESSENGER_MOLECULES	2.68617962122767e-11	3.37115542464073e-08	2.73353639525613	0.565328431959197	REACTOME_ADHERENS_JUNCTIONS_INTERACTIONS	8.71467289574449e-20	1.09369144841593e-16	3.99513518965566	1.07589322180281						REACTOME_AMYLOID_FIBER_FORMATION	2.81456899717261e-17	3.53228409145163e-14	3.66768924182972	1.31340677410495	REACTOME_CDC42_GTPASE_CYCLE	9.87889016671757e-20	1.23980071592306e-16	3.98831394416249	0.251719245376925
HALLMARK_APICAL_SURFACE	1.22945752304217e-31	1.54296919141792e-28	5.27367450127906	0.60856470697921	REACTOME_COMMON_PATHWAY_OF_FIBRIN_CLOT_FORMATION	3.59717677613814e-08	4.51445685405337e-05	2.08456098334797	0.0821630231471983	REACTOME_DEFECTS_IN_VITAMIN_AND_COFACTOR_METABOLISM	1.69038678268048e-10	2.121435412264e-07	2.58328670223062	0.0856468587761337	REACTOME_ONCOGENIC_MAPK_SIGNALING	2.93519064722899e-61	3.68366426227238e-58	7.57850380743327	2.35283716755266	REACTOME_ZINC_TRANSPORTERS	1.08482948056939e-10	1.36146099811458e-07	2.62030433259491	0.0535932959913399	REACTOME_ATF4_ACTIVATES_GENES_IN_RESPONSE_TO_ENDOPLASMIC_RETICULUM_STRESS	8.71467289574449e-20	1.09369144841593e-16	3.99513518965566	1.03130399924226						REACTOME_CDT1_ASSOCIATION_WITH_THE_CDC6_ORC_ORIGIN_COMPLEX	2.81456899717261e-17	3.53228409145163e-14	3.66768924182972	4.56656826273284	REACTOME_FATTY_ACID_METABOLISM	9.87889016671757e-20	1.23980071592306e-16	3.98831394416249	1.92418706205077
KEGG_P53_SIGNALING_PATHWAY	1.22945752304217e-31	1.54296919141792e-28	5.27367450127906	0.0146426726370496	REACTOME_HSF1_ACTIVATION	3.59717677613814e-08	4.51445685405337e-05	2.08456098334797	1.49955427763774	REACTOME_IRS_MEDIATED_SIGNALLING	1.69038678268048e-10	2.121435412264e-07	2.58328670223062	0.423774712477908	HALLMARK_ANDROGEN_RESPONSE	5.55162487718189e-60	6.96728922086327e-57	7.49379317575457	3.33893366168918	REACTOME_PERK_REGULATES_GENE_EXPRESSION	4.19372200431796e-10	5.26312111541904e-07	2.50574472679159	0.754681627314416	REACTOME_CARDIAC_CONDUCTION	8.71467289574449e-20	1.09369144841593e-16	3.99513518965566	0.916855369139454						REACTOME_DEGRADATION_OF_AXIN	2.81456899717261e-17	3.53228409145163e-14	3.66768924182972	4.60277070428188	REACTOME_HIV_INFECTION	9.87889016671757e-20	1.23980071592306e-16	3.98831394416249	4.37206112033414
REACTOME_ANCHORING_FIBRIL_FORMATION	1.22945752304217e-31	1.54296919141792e-28	5.27367450127906	1.46665394264079	REACTOME_METABOLISM_OF_STEROIDS	3.59717677613814e-08	4.51445685405337e-05	2.08456098334797	0.667887505938845	REACTOME_TRANSLESION_SYNTHESIS_BY_POLH	1.69038678268048e-10	2.121435412264e-07	2.58328670223062	0.0588303921049843	HALLMARK_FATTY_ACID_METABOLISM	5.55162487718189e-60	6.96728922086327e-57	7.49379317575457	4.48591290216868	REACTOME_ATF4_ACTIVATES_GENES_IN_RESPONSE_TO_ENDOPLASMIC_RETICULUM_STRESS	1.55194161444716e-09	1.94768672613119e-06	2.38966125120993	0.0291843928282011	REACTOME_INITIAL_TRIGGERING_OF_COMPLEMENT	8.71467289574449e-20	1.09369144841593e-16	3.99513518965566	1.36459226373228						REACTOME_DEGRADATION_OF_GLI1_BY_THE_PROTEASOME	2.81456899717261e-17	3.53228409145163e-14	3.66768924182972	4.70910142145601	REACTOME_MITOTIC_G1_PHASE_AND_G1_S_TRANSITION	9.87889016671757e-20	1.23980071592306e-16	3.98831394416249	1.38155986913617
REACTOME_CELL_JUNCTION_ORGANIZATION	1.22945752304217e-31	1.54296919141792e-28	5.27367450127906	3.73226295692377	REACTOME_MITOTIC_PROMETAPHASE	3.59717677613814e-08	4.51445685405337e-05	2.08456098334797	0.637972377501381	KEGG_ALLOGRAFT_REJECTION	5.25612166428945e-10	6.59643268868326e-07	2.48609952834374	1.266169020333	KEGG_PRION_DISEASES	5.55162487718189e-60	6.96728922086327e-57	7.49379317575457	1.04749183296577	KEGG_PANTOTHENATE_AND_COA_BIOSYNTHESIS	5.4981539248879e-09	6.90018317573431e-06	2.27181411653988	0.188701575815956	REACTOME_METABOLISM_OF_CARBOHYDRATES	8.71467289574449e-20	1.09369144841593e-16	3.99513518965566	1.851476866576						REACTOME_G1_S_DNA_DAMAGE_CHECKPOINTS	2.81456899717261e-17	3.53228409145163e-14	3.66768924182972	4.40762203109926	REACTOME_ONCOGENIC_MAPK_SIGNALING	9.87889016671757e-20	1.23980071592306e-16	3.98831394416249	1.78266808313502
REACTOME_RHOF_GTPASE_CYCLE	1.22945752304217e-31	1.54296919141792e-28	5.27367450127906	1.11670227009269	REACTOME_ONCOGENE_INDUCED_SENESCENCE	3.59717677613814e-08	4.51445685405337e-05	2.08456098334797	0.859260515634294	KEGG_GRAFT_VERSUS_HOST_DISEASE	5.25612166428945e-10	6.59643268868326e-07	2.48609952834374	1.16866061626018	REACTOME_COLLAGEN_CHAIN_TRIMERIZATION	5.55162487718189e-60	6.96728922086327e-57	7.49379317575457	1.24013594422705	KEGG_RIBOFLAVIN_METABOLISM	6.05652430821633e-08	7.60093800681149e-05	2.02956468474286	0.0409747293796024	REACTOME_NGF_STIMULATED_TRANSCRIPTION	8.71467289574449e-20	1.09369144841593e-16	3.99513518965566	1.88001072919284						REACTOME_MAPK6_MAPK4_SIGNALING	2.81456899717261e-17	3.53228409145163e-14	3.66768924182972	4.97048075685183	REACTOME_RAC1_GTPASE_CYCLE	9.87889016671757e-20	1.23980071592306e-16	3.98831394416249	1.02510000486939
REACTOME_SARS_COV_INFECTIONS	1.22945752304217e-31	1.54296919141792e-28	5.27367450127906	0.70334798755542	REACTOME_SIGNALING_BY_ALK_IN_CANCER	3.59717677613814e-08	4.51445685405337e-05	2.08456098334797	0.224338641797541	KEGG_HOMOLOGOUS_RECOMBINATION	5.25612166428945e-10	6.59643268868326e-07	2.48609952834374	0.0832589910504413	REACTOME_ESTROGEN_DEPENDENT_GENE_EXPRESSION	5.55162487718189e-60	6.96728922086327e-57	7.49379317575457	3.670223189258	REACTOME_MATURATION_OF_SARS_COV_2_SPIKE_PROTEIN	6.05652430821633e-08	7.60093800681149e-05	2.02956468474286	0.0615347137255972	REACTOME_PERK_REGULATES_GENE_EXPRESSION	8.71467289574449e-20	1.09369144841593e-16	3.99513518965566	1.09935613002151						REACTOME_PTEN_REGULATION	2.81456899717261e-17	3.53228409145163e-14	3.66768924182972	4.53268099186221	REACTOME_TRANSCRIPTIONAL_REGULATION_BY_TP53	9.87889016671757e-20	1.23980071592306e-16	3.98831394416249	3.4805405427528
KEGG_ALZHEIMERS_DISEASE	9.85281827681361e-31	1.23652869374011e-27	5.18727248188777	1.84896273611525	REACTOME_SIGNALING_BY_NOTCH1_PEST_DOMAIN_MUTANTS_IN_CANCER	3.59717677613814e-08	4.51445685405337e-05	2.08456098334797	1.04598389356975	REACTOME_GLUTAMATE_NEUROTRANSMITTER_RELEASE_CYCLE	5.25612166428945e-10	6.59643268868326e-07	2.48609952834374	0.335265096691238	REACTOME_FORMATION_OF_FIBRIN_CLOT_CLOTTING_CASCADE	5.55162487718189e-60	6.96728922086327e-57	7.49379317575457	1.92722757492779	REACTOME_RECEPTOR_TYPE_TYROSINE_PROTEIN_PHOSPHATASES	1.88347279636832e-07	0.000236375835944224	1.9043100908885	0.102964545634575	REACTOME_RHO_GTPASES_ACTIVATE_CIT	8.71467289574449e-20	1.09369144841593e-16	3.99513518965566	2.25512516782689						REACTOME_SEPARATION_OF_SISTER_CHROMATIDS	2.81456899717261e-17	3.53228409145163e-14	3.66768924182972	3.80586712034309	REACTOME_TRANSMISSION_ACROSS_CHEMICAL_SYNAPSES	9.87889016671757e-20	1.23980071592306e-16	3.98831394416249	1.10087980586872
REACTOME_AUTOPHAGY	9.85281827681361e-31	1.23652869374011e-27	5.18727248188777	2.04313050208204	HALLMARK_HEDGEHOG_SIGNALING	9.5725425402497e-08	0.000120135408880134	1.97998206283797	0.477472349687255	REACTOME_GLUTATHIONE_CONJUGATION	5.25612166428945e-10	6.59643268868326e-07	2.48609952834374	0.303683981264914	REACTOME_METABOLISM_OF_AMINO_ACIDS_AND_DERIVATIVES	5.55162487718189e-60	6.96728922086327e-57	7.49379317575457	20.4808631004387	REACTOME_RESPONSE_OF_EIF2AK1_HRI_TO_HEME_DEFICIENCY	5.60923285209561e-07	0.000703958722937999	1.77551480006254	1.14129287275883	REACTOME_RRNA_PROCESSING	8.71467289574449e-20	1.09369144841593e-16	3.99513518965566	7.87498253299406						REACTOME_SIGNALING_BY_CSF3_G_CSF	2.81456899717261e-17	3.53228409145163e-14	3.66768924182972	1.73724380450704	REACTOME_COPI_MEDIATED_ANTEROGRADE_TRANSPORT	4.24999515312323e-19	5.33374391716965e-16	3.90806446203493	3.84876682227005
REACTOME_BETA_CATENIN_INDEPENDENT_WNT_SIGNALING	9.85281827681361e-31	1.23652869374011e-27	5.18727248188777	2.85619686660911	REACTOME_HIV_LIFE_CYCLE	9.5725425402497e-08	0.000120135408880134	1.97998206283797	0.0458804030779046	REACTOME_INTERLEUKIN_2_FAMILY_SIGNALING	5.25612166428945e-10	6.59643268868326e-07	2.48609952834374	0.588562142081386	REACTOME_METABOLISM_OF_WATER_SOLUBLE_VITAMINS_AND_COFACTORS	5.55162487718189e-60	6.96728922086327e-57	7.49379317575457	3.28937390198337	KEGG_GLYCINE_SERINE_AND_THREONINE_METABOLISM	4.37120613226935e-06	0.00548586369599803	1.5035807218952	0.314351347586226	REACTOME_TCF_DEPENDENT_SIGNALING_IN_RESPONSE_TO_WNT	8.71467289574449e-20	1.09369144841593e-16	3.99513518965566	3.04980798902704						REACTOME_SIGNALING_BY_HEDGEHOG	2.81456899717261e-17	3.53228409145163e-14	3.66768924182972	3.52752313571049	KEGG_GAP_JUNCTION	1.78195594741151e-18	2.23635471400144e-15	3.82759184223603	2.59720960322809
REACTOME_ORGANELLE_BIOGENESIS_AND_MAINTENANCE	9.85281827681361e-31	1.23652869374011e-27	5.18727248188777	3.07518785442529	REACTOME_PHOSPHOLIPID_METABOLISM	9.5725425402497e-08	0.000120135408880134	1.97998206283797	0.769229816293786	REACTOME_NRIF_SIGNALS_CELL_DEATH_FROM_THE_NUCLEUS	5.25612166428945e-10	6.59643268868326e-07	2.48609952834374	0.11804639742107	REACTOME_MITOTIC_METAPHASE_AND_ANAPHASE	5.55162487718189e-60	6.96728922086327e-57	7.49379317575457	9.926861637393						KEGG_ALZHEIMERS_DISEASE	7.20705757214537e-19	9.04485725304244e-16	3.87860777635927	9.59444680627177						REACTOME_SIGNALING_BY_WNT	2.81456899717261e-17	3.53228409145163e-14	3.66768924182972	3.69064226978092	KEGG_GLIOMA	1.78195594741151e-18	2.23635471400144e-15	3.82759184223603	1.15498397638197
KEGG_HUNTINGTONS_DISEASE	7.64935813137827e-30	9.59994445487973e-27	5.10075791228851	1.78310221948923	REACTOME_REGULATION_OF_HSF1_MEDIATED_HEAT_SHOCK_RESPONSE	9.5725425402497e-08	0.000120135408880134	1.97998206283797	1.56974397342394	REACTOME_PHASE_0_RAPID_DEPOLARISATION	5.25612166428945e-10	6.59643268868326e-07	2.48609952834374	0.400000985318144	REACTOME_SIGNALING_BY_NOTCH	5.55162487718189e-60	6.96728922086327e-57	7.49379317575457	2.02697182488758						KEGG_PATHOGENIC_ESCHERICHIA_COLI_INFECTION	7.20705757214537e-19	9.04485725304244e-16	3.87860777635927	1.90321433059918						REACTOME_SWITCHING_OF_ORIGINS_TO_A_POST_REPLICATIVE_STATE	2.81456899717261e-17	3.53228409145163e-14	3.66768924182972	4.58855943173111	KEGG_GNRH_SIGNALING_PATHWAY	1.78195594741151e-18	2.23635471400144e-15	3.82759184223603	0.892465038152282
KEGG_MELANOGENESIS	7.64935813137827e-30	9.59994445487973e-27	5.10075791228851	1.35092463430121	REACTOME_TRANSPORT_OF_INORGANIC_CATIONS_ANIONS_AND_AMINO_ACIDS_OLIGOPEPTIDES	9.5725425402497e-08	0.000120135408880134	1.97998206283797	0.755977624877351	REACTOME_PI_3K_CASCADE_FGFR3	5.25612166428945e-10	6.59643268868326e-07	2.48609952834374	0.243573629118624	REACTOME_SMAD2_SMAD3_SMAD4_HETEROTRIMER_REGULATES_TRANSCRIPTION	5.55162487718189e-60	6.96728922086327e-57	7.49379317575457	3.23627014658076						KEGG_RIBOSOME	7.20705757214537e-19	9.04485725304244e-16	3.87860777635927	7.71789141122046						REACTOME_TCR_SIGNALING	2.81456899717261e-17	3.53228409145163e-14	3.66768924182972	4.71000427605047	KEGG_MELANOGENESIS	1.78195594741151e-18	2.23635471400144e-15	3.82759184223603	0.372784275477008
REACTOME_ADHERENS_JUNCTIONS_INTERACTIONS	7.64935813137827e-30	9.59994445487973e-27	5.10075791228851	2.51799583060375	KEGG_ENDOMETRIAL_CANCER	2.46964030878651e-07	0.000309939858752707	1.87315844744019	0.923976233349006	REACTOME_PI_3K_CASCADE_FGFR4	5.25612166428945e-10	6.59643268868326e-07	2.48609952834374	0.261007516620122	HALLMARK_E2F_TARGETS	1.01711850726945e-58	1.27648372662316e-55	7.40904749056651	6.13264601680547						REACTOME_A_TETRASACCHARIDE_LINKER_SEQUENCE_IS_REQUIRED_FOR_GAG_SYNTHESIS	7.20705757214537e-19	9.04485725304244e-16	3.87860777635927	0.40128110296353						REACTOME_TOLL_LIKE_RECEPTOR_CASCADES	2.81456899717261e-17	3.53228409145163e-14	3.66768924182972	2.43774258292603	REACTOME_ANTIGEN_PROCESSING_UBIQUITINATION_PROTEASOME_DEGRADATION	1.78195594741151e-18	2.23635471400144e-15	3.82759184223603	2.94473607549212
REACTOME_CELL_CELL_JUNCTION_ORGANIZATION	7.64935813137827e-30	9.59994445487973e-27	5.10075791228851	2.0188323302629	REACTOME_INTERFERON_ALPHA_BETA_SIGNALING	2.46964030878651e-07	0.000309939858752707	1.87315844744019	0.10093956204886	REACTOME_PKMTS_METHYLATE_HISTONE_LYSINES	5.25612166428945e-10	6.59643268868326e-07	2.48609952834374	0.229777228044287	HALLMARK_HEME_METABOLISM	1.01711850726945e-58	1.27648372662316e-55	7.40904749056651	3.0308871042332						REACTOME_DISEASES_ASSOCIATED_WITH_GLYCOSAMINOGLYCAN_METABOLISM	7.20705757214537e-19	9.04485725304244e-16	3.87860777635927	1.2928229426661						KEGG_TYPE_I_DIABETES_MELLITUS	3.81129907314044e-16	4.78318033679125e-13	3.51002610316909	2.6135859540972	REACTOME_CARDIAC_CONDUCTION	1.78195594741151e-18	2.23635471400144e-15	3.82759184223603	0.477676538857219
REACTOME_ONCOGENIC_MAPK_SIGNALING	7.64935813137827e-30	9.59994445487973e-27	5.10075791228851	2.25383766028405	REACTOME_NOTCH3_ACTIVATION_AND_TRANSMISSION_OF_SIGNAL_TO_THE_NUCLEUS	2.46964030878651e-07	0.000309939858752707	1.87315844744019	0.330126708201528	REACTOME_RECOGNITION_OF_DNA_DAMAGE_BY_PCNA_CONTAINING_REPLICATION_COMPLEX	5.25612166428945e-10	6.59643268868326e-07	2.48609952834374	0.17200362284974	KEGG_COLORECTAL_CANCER	1.01711850726945e-58	1.27648372662316e-55	7.40904749056651	0.42672286461072						REACTOME_EUKARYOTIC_TRANSLATION_INITIATION	7.20705757214537e-19	9.04485725304244e-16	3.87860777635927	8.18576853772115						REACTOME_APC_C_CDH1_MEDIATED_DEGRADATION_OF_CDC20_AND_OTHER_APC_C_CDH1_TARGETED_PROTEINS_IN_LATE_MITOSIS_EARLY_G1	3.81129907314044e-16	4.78318033679125e-13	3.51002610316909	4.4407356276908	REACTOME_EPH_EPHRIN_SIGNALING	1.78195594741151e-18	2.23635471400144e-15	3.82759184223603	2.48616426107526
REACTOME_PROGRAMMED_CELL_DEATH	7.64935813137827e-30	9.59994445487973e-27	5.10075791228851	2.13069573217795	REACTOME_RECRUITMENT_OF_NUMA_TO_MITOTIC_CENTROSOMES	2.46964030878651e-07	0.000309939858752707	1.87315844744019	0.00746539061788719	REACTOME_SIGNALING_BY_ERYTHROPOIETIN	5.25612166428945e-10	6.59643268868326e-07	2.48609952834374	0.379186520481611	REACTOME_BETA_CATENIN_INDEPENDENT_WNT_SIGNALING	1.01711850726945e-58	1.27648372662316e-55	7.40904749056651	4.01376905001297						REACTOME_INTERFERON_ALPHA_BETA_SIGNALING	7.20705757214537e-19	9.04485725304244e-16	3.87860777635927	1.72098043601655						REACTOME_ASYMMETRIC_LOCALIZATION_OF_PCP_PROTEINS	3.81129907314044e-16	4.78318033679125e-13	3.51002610316909	4.46125298100153	REACTOME_HEDGEHOG_OFF_STATE	1.78195594741151e-18	2.23635471400144e-15	3.82759184223603	3.34672938935291
REACTOME_RHO_GTPASES_ACTIVATE_PKNS	7.64935813137827e-30	9.59994445487973e-27	5.10075791228851	2.78841838868509	REACTOME_RUNX2_REGULATES_BONE_DEVELOPMENT	2.46964030878651e-07	0.000309939858752707	1.87315844744019	0.198903647320264	REACTOME_TRANSCRIPTIONAL_REGULATION_OF_PLURIPOTENT_STEM_CELLS	5.25612166428945e-10	6.59643268868326e-07	2.48609952834374	0.930726266872076	REACTOME_CLASS_I_MHC_MEDIATED_ANTIGEN_PROCESSING_PRESENTATION	1.01711850726945e-58	1.27648372662316e-55	7.40904749056651	2.96821130264717						REACTOME_INTRACELLULAR_SIGNALING_BY_SECOND_MESSENGERS	7.20705757214537e-19	9.04485725304244e-16	3.87860777635927	2.63813429780536						REACTOME_CROSS_PRESENTATION_OF_SOLUBLE_EXOGENOUS_ANTIGENS_ENDOSOMES	3.81129907314044e-16	4.78318033679125e-13	3.51002610316909	4.40315735363308	REACTOME_ORGANELLE_BIOGENESIS_AND_MAINTENANCE	1.78195594741151e-18	2.23635471400144e-15	3.82759184223603	6.08122104014074
REACTOME_THE_CITRIC_ACID_TCA_CYCLE_AND_RESPIRATORY_ELECTRON_TRANSPORT	7.64935813137827e-30	9.59994445487973e-27	5.10075791228851	1.74514962106414	REACTOME_SEMA4D_IN_SEMAPHORIN_SIGNALING	2.46964030878651e-07	0.000309939858752707	1.87315844744019	0.509846618577733	KEGG_GLYCEROLIPID_METABOLISM	1.58410791482518e-09	1.9880554331056e-06	2.38779637119725	0.0748226437069936	REACTOME_PHASE_II_CONJUGATION_OF_COMPOUNDS	1.01711850726945e-58	1.27648372662316e-55	7.40904749056651	2.38782296913171						REACTOME_METABOLISM_OF_FAT_SOLUBLE_VITAMINS	7.20705757214537e-19	9.04485725304244e-16	3.87860777635927	0.704561170593033						REACTOME_HEDGEHOG_LIGAND_BIOGENESIS	3.81129907314044e-16	4.78318033679125e-13	3.51002610316909	4.81889105278873	REACTOME_O_LINKED_GLYCOSYLATION_OF_MUCINS	1.78195594741151e-18	2.23635471400144e-15	3.82759184223603	1.18667655349189
REACTOME_TRANSMISSION_ACROSS_CHEMICAL_SYNAPSES	7.64935813137827e-30	9.59994445487973e-27	5.10075791228851	1.00721789146551	REACTOME_SUMOYLATION	2.46964030878651e-07	0.000309939858752707	1.87315844744019	0.854544940203151	KEGG_GLYCINE_SERINE_AND_THREONINE_METABOLISM	1.58410791482518e-09	1.9880554331056e-06	2.38779637119725	0.0588608936796303	REACTOME_RAC1_GTPASE_CYCLE	1.01711850726945e-58	1.27648372662316e-55	7.40904749056651	1.57662193592341						REACTOME_PEPTIDE_HORMONE_METABOLISM	7.20705757214537e-19	9.04485725304244e-16	3.87860777635927	1.66294806052702						REACTOME_MAPK_FAMILY_SIGNALING_CASCADES	3.81129907314044e-16	4.78318033679125e-13	3.51002610316909	4.21033589027923	REACTOME_PLATELET_ADHESION_TO_EXPOSED_COLLAGEN	1.78195594741151e-18	2.23635471400144e-15	3.82759184223603	1.38600309405262
REACTOME_CELL_CYCLE_MITOTIC	5.75320940055457e-29	7.22027779769599e-26	5.01412465867958	3.14146585284408	HALLMARK_PROTEIN_SECRETION	6.1774102028672e-07	0.000775264980459834	1.76367509284706	0.141882623083871	REACTOME_DNA_DAMAGE_TELOMERE_STRESS_INDUCED_SENESCENCE	1.58410791482518e-09	1.9880554331056e-06	2.38779637119725	0.0543570930669678	REACTOME_APOPTOSIS	1.80506049595553e-57	2.26535092242419e-54	7.32426545890258	8.10012497884838						REACTOME_RHO_GTPASES_ACTIVATE_IQGAPS	7.20705757214537e-19	9.04485725304244e-16	3.87860777635927	1.6831323140865						REACTOME_METABOLISM_OF_POLYAMINES	3.81129907314044e-16	4.78318033679125e-13	3.51002610316909	4.51901544214855	REACTOME_PROTEIN_METHYLATION	1.78195594741151e-18	2.23635471400144e-15	3.82759184223603	0.726382815981975
REACTOME_CLATHRIN_MEDIATED_ENDOCYTOSIS	5.75320940055457e-29	7.22027779769599e-26	5.01412465867958	3.50753270531498	KEGG_OXIDATIVE_PHOSPHORYLATION	6.1774102028672e-07	0.000775264980459834	1.76367509284706	0.303000099573636	REACTOME_FOXO_MEDIATED_TRANSCRIPTION_OF_CELL_DEATH_GENES	1.58410791482518e-09	1.9880554331056e-06	2.38779637119725	0.661458443364879	REACTOME_CELL_SURFACE_INTERACTIONS_AT_THE_VASCULAR_WALL	1.80506049595553e-57	2.26535092242419e-54	7.32426545890258	3.91997709978604						REACTOME_RHO_GTPASES_ACTIVATE_ROCKS	7.20705757214537e-19	9.04485725304244e-16	3.87860777635927	2.2877980832722						REACTOME_NOTCH3_INTRACELLULAR_DOMAIN_REGULATES_TRANSCRIPTION	3.81129907314044e-16	4.78318033679125e-13	3.51002610316909	1.26507414796767	REACTOME_REGULATION_OF_MRNA_STABILITY_BY_PROTEINS_THAT_BIND_AU_RICH_ELEMENTS	1.78195594741151e-18	2.23635471400144e-15	3.82759184223603	0.834694336975086
REACTOME_EPHA_MEDIATED_GROWTH_CONE_COLLAPSE	5.75320940055457e-29	7.22027779769599e-26	5.01412465867958	1.98582648882309	REACTOME_ANCHORING_FIBRIL_FORMATION	6.1774102028672e-07	0.000775264980459834	1.76367509284706	1.32170214821595	REACTOME_MAP3K8_TPL2_DEPENDENT_MAPK1_3_ACTIVATION	1.58410791482518e-09	1.9880554331056e-06	2.38779637119725	0.124615822247265	REACTOME_FATTY_ACID_METABOLISM	1.80506049595553e-57	2.26535092242419e-54	7.32426545890258	3.92675543702109						REACTOME_SEMAPHORIN_INTERACTIONS	7.20705757214537e-19	9.04485725304244e-16	3.87860777635927	1.35361467848607						REACTOME_ORC1_REMOVAL_FROM_CHROMATIN	3.81129907314044e-16	4.78318033679125e-13	3.51002610316909	4.69874569972109	REACTOME_SIGNALING_BY_FGFR	1.78195594741151e-18	2.23635471400144e-15	3.82759184223603	2.09770262127005
REACTOME_INTRA_GOLGI_AND_RETROGRADE_GOLGI_TO_ER_TRAFFIC	5.75320940055457e-29	7.22027779769599e-26	5.01412465867958	7.20068138418464	REACTOME_CDC42_GTPASE_CYCLE	6.1774102028672e-07	0.000775264980459834	1.76367509284706	1.09196759660989	REACTOME_NEGATIVE_REGULATION_OF_FLT3	1.58410791482518e-09	1.9880554331056e-06	2.38779637119725	0.0334247996341704	REACTOME_M_PHASE	1.80506049595553e-57	2.26535092242419e-54	7.32426545890258	9.29260416294142						REACTOME_TRANSCRIPTIONAL_REGULATION_BY_RUNX2	7.20705757214537e-19	9.04485725304244e-16	3.87860777635927	2.24915970215596						REACTOME_REGULATION_OF_PTEN_STABILITY_AND_ACTIVITY	3.81129907314044e-16	4.78318033679125e-13	3.51002610316909	4.64763891830606	HALLMARK_DNA_REPAIR	2.90013179834772e-17	3.63966540692639e-14	3.66591578449976	3.82558916415489
REACTOME_SIGNALING_BY_BRAF_AND_RAF1_FUSIONS	5.75320940055457e-29	7.22027779769599e-26	5.01412465867958	2.43212452367573	REACTOME_HCMV_EARLY_EVENTS	6.1774102028672e-07	0.000775264980459834	1.76367509284706	0.35525992609272	REACTOME_REGULATION_OF_RUNX1_EXPRESSION_AND_ACTIVITY	1.58410791482518e-09	1.9880554331056e-06	2.38779637119725	0.195440651158632	REACTOME_SIGNALING_BY_BRAF_AND_RAF1_FUSIONS	1.80506049595553e-57	2.26535092242419e-54	7.32426545890258	2.36235667048028						KEGG_CARDIAC_MUSCLE_CONTRACTION	5.64587481335402e-18	7.0855728907593e-15	3.76159873324201	4.87978209477982						REACTOME_REGULATION_OF_RAS_BY_GAPS	3.81129907314044e-16	4.78318033679125e-13	3.51002610316909	4.54987180855054	HALLMARK_PEROXISOME	2.90013179834772e-17	3.63966540692639e-14	3.66591578449976	1.39132549061049
REACTOME_STRIATED_MUSCLE_CONTRACTION	5.75320940055457e-29	7.22027779769599e-26	5.01412465867958	2.05983751469229	REACTOME_METABOLISM_OF_STEROID_HORMONES	6.1774102028672e-07	0.000775264980459834	1.76367509284706	0.027442792907114	KEGG_RIG_I_LIKE_RECEPTOR_SIGNALING_PATHWAY	4.62765891657924e-09	5.80771194030695e-06	2.2882296503125	0.0021331729392362	REACTOME_TRANSCRIPTIONAL_REGULATION_OF_WHITE_ADIPOCYTE_DIFFERENTIATION	1.80506049595553e-57	2.26535092242419e-54	7.32426545890258	0.891973207956509						KEGG_ENDOCYTOSIS	5.64587481335402e-18	7.0855728907593e-15	3.76159873324201	0.9463271353043						REACTOME_STABILIZATION_OF_P53	3.81129907314044e-16	4.78318033679125e-13	3.51002610316909	4.514525394321	HALLMARK_PROTEIN_SECRETION	2.90013179834772e-17	3.63966540692639e-14	3.66591578449976	2.30248102535837
REACTOME_TOLL_LIKE_RECEPTOR_CASCADES	5.75320940055457e-29	7.22027779769599e-26	5.01412465867958	0.581734225076988	REACTOME_RHOU_GTPASE_CYCLE	6.1774102028672e-07	0.000775264980459834	1.76367509284706	0.321963791217292	REACTOME_ACTIVATION_OF_ATR_IN_RESPONSE_TO_REPLICATION_STRESS	4.62765891657924e-09	5.80771194030695e-06	2.2882296503125	0.284739322206926	REACTOME_TRANSMISSION_ACROSS_CHEMICAL_SYNAPSES	1.80506049595553e-57	2.26535092242419e-54	7.32426545890258	2.92623184607713						KEGG_TIGHT_JUNCTION	5.64587481335402e-18	7.0855728907593e-15	3.76159873324201	2.59540323970332						KEGG_CELL_ADHESION_MOLECULES_CAMS	4.68690360426933e-15	5.88206402335801e-12	3.35118937882098	4.13617782789747	KEGG_ADHERENS_JUNCTION	2.90013179834772e-17	3.63966540692639e-14	3.66591578449976	0.321046430893045
HALLMARK_CHOLESTEROL_HOMEOSTASIS	4.19198059215845e-28	5.26093564315886e-25	4.92736613322772	0.799595569386405	REACTOME_RUNX1_REGULATES_GENES_INVOLVED_IN_MEGAKARYOCYTE_DIFFERENTIATION_AND_PLATELET_FUNCTION	6.1774102028672e-07	0.000775264980459834	1.76367509284706	0.803362369927067	REACTOME_FORMATION_OF_THE_BETA_CATENIN_TCF_TRANSACTIVATING_COMPLEX	4.62765891657924e-09	5.80771194030695e-06	2.2882296503125	0.263981443711299	KEGG_ALPHA_LINOLENIC_ACID_METABOLISM	3.10300075394096e-56	3.8942659461959e-53	7.23944572416132	2.43282024864633						REACTOME_BINDING_AND_UPTAKE_OF_LIGANDS_BY_SCAVENGER_RECEPTORS	5.64587481335402e-18	7.0855728907593e-15	3.76159873324201	0.958192739764989						REACTOME_ANTIGEN_PRESENTATION_FOLDING_ASSEMBLY_AND_PEPTIDE_LOADING_OF_CLASS_I_MHC	4.68690360426933e-15	5.88206402335801e-12	3.35118937882098	4.59198006824047	KEGG_ALZHEIMERS_DISEASE	2.90013179834772e-17	3.63966540692639e-14	3.66591578449976	8.81492155796406
HALLMARK_OXIDATIVE_PHOSPHORYLATION	4.19198059215845e-28	5.26093564315886e-25	4.92736613322772	3.89291228032236	KEGG_INSULIN_SIGNALING_PATHWAY	1.49821174952854e-06	0.00188025574565832	1.65099457162562	0.754786858557531	REACTOME_HDR_THROUGH_HOMOLOGOUS_RECOMBINATION_HRR	4.62765891657924e-09	5.80771194030695e-06	2.2882296503125	0.589208221475221	KEGG_GNRH_SIGNALING_PATHWAY	3.10300075394096e-56	3.8942659461959e-53	7.23944572416132	3.94511629670907						REACTOME_CELLULAR_RESPONSE_TO_CHEMICAL_STRESS	5.64587481335402e-18	7.0855728907593e-15	3.76159873324201	6.22942967619892						REACTOME_AUF1_HNRNP_D0_BINDS_AND_DESTABILIZES_MRNA	4.68690360426933e-15	5.88206402335801e-12	3.35118937882098	4.55016275693704	KEGG_CARDIAC_MUSCLE_CONTRACTION	2.90013179834772e-17	3.63966540692639e-14	3.66591578449976	3.84009935696819
KEGG_COLORECTAL_CANCER	4.19198059215845e-28	5.26093564315886e-25	4.92736613322772	0.509051063829066	REACTOME_COPII_MEDIATED_VESICLE_TRANSPORT	1.49821174952854e-06	0.00188025574565832	1.65099457162562	0.0136094329087563	REACTOME_INTERLEUKIN_10_SIGNALING	4.62765891657924e-09	5.80771194030695e-06	2.2882296503125	0.49377451519654	REACTOME_CDC42_GTPASE_CYCLE	3.10300075394096e-56	3.8942659461959e-53	7.23944572416132	1.31530226049417						REACTOME_HSF1_ACTIVATION	5.64587481335402e-18	7.0855728907593e-15	3.76159873324201	0.90753492991359						REACTOME_DISORDERS_OF_TRANSMEMBRANE_TRANSPORTERS	4.68690360426933e-15	5.88206402335801e-12	3.35118937882098	4.70707405957713	KEGG_INSULIN_SIGNALING_PATHWAY	2.90013179834772e-17	3.63966540692639e-14	3.66591578449976	1.3092590691685
REACTOME_CDC42_GTPASE_CYCLE	4.19198059215845e-28	5.26093564315886e-25	4.92736613322772	0.313366644192767	REACTOME_DNA_REPAIR	1.49821174952854e-06	0.00188025574565832	1.65099457162562	0.697968095990347	REACTOME_TERMINATION_OF_TRANSLESION_DNA_SYNTHESIS	4.62765891657924e-09	5.80771194030695e-06	2.2882296503125	0.153194160329926	REACTOME_DEUBIQUITINATION	3.10300075394096e-56	3.8942659461959e-53	7.23944572416132	5.84486642485055						REACTOME_MOLECULES_ASSOCIATED_WITH_ELASTIC_FIBRES	5.64587481335402e-18	7.0855728907593e-15	3.76159873324201	1.49491736200959						REACTOME_DNA_REPLICATION_PRE_INITIATION	4.68690360426933e-15	5.88206402335801e-12	3.35118937882098	4.5338730801193	KEGG_SPLICEOSOME	2.90013179834772e-17	3.63966540692639e-14	3.66591578449976	1.19111131603502
REACTOME_CHROMATIN_MODIFYING_ENZYMES	4.19198059215845e-28	5.26093564315886e-25	4.92736613322772	0.720334960998589	REACTOME_INOSITOL_PHOSPHATE_METABOLISM	1.49821174952854e-06	0.00188025574565832	1.65099457162562	1.02030088830661	KEGG_DNA_REPLICATION	1.31042954439412e-08	1.64458907821462e-05	2.18722257629059	0.371177572945728	REACTOME_RAC3_GTPASE_CYCLE	3.10300075394096e-56	3.8942659461959e-53	7.23944572416132	1.4324918569432						HALLMARK_MYC_TARGETS_V1	4.18972580081848e-17	5.25810588002719e-14	3.64405964179458	1.81013678041758						REACTOME_MITOTIC_METAPHASE_AND_ANAPHASE	4.68690360426933e-15	5.88206402335801e-12	3.35118937882098	4.07509886979735	KEGG_VEGF_SIGNALING_PATHWAY	2.90013179834772e-17	3.63966540692639e-14	3.66591578449976	0.56713424149412
REACTOME_EPHB_MEDIATED_FORWARD_SIGNALING	4.19198059215845e-28	5.26093564315886e-25	4.92736613322772	3.59415496914148	REACTOME_OPIOID_SIGNALLING	1.49821174952854e-06	0.00188025574565832	1.65099457162562	0.405515424770822	REACTOME_COMMON_PATHWAY_OF_FIBRIN_CLOT_FORMATION	1.31042954439412e-08	1.64458907821462e-05	2.18722257629059	0.330551503117046	REACTOME_SYNTHESIS_SECRETION_AND_DEACYLATION_OF_GHRELIN	3.10300075394096e-56	3.8942659461959e-53	7.23944572416132	2.58336483230205						KEGG_ARACHIDONIC_ACID_METABOLISM	4.18972580081848e-17	5.25810588002719e-14	3.64405964179458	2.53295652581814						REACTOME_REGULATION_OF_MRNA_STABILITY_BY_PROTEINS_THAT_BIND_AU_RICH_ELEMENTS	4.68690360426933e-15	5.88206402335801e-12	3.35118937882098	4.29208978367649	REACTOME_ABC_FAMILY_PROTEINS_MEDIATED_TRANSPORT	2.90013179834772e-17	3.63966540692639e-14	3.66591578449976	1.37056909445281
REACTOME_RAC3_GTPASE_CYCLE	4.19198059215845e-28	5.26093564315886e-25	4.92736613322772	1.60304020784272	REACTOME_PLATELET_AGGREGATION_PLUG_FORMATION	1.49821174952854e-06	0.00188025574565832	1.65099457162562	0.107490376221049	REACTOME_DOWNSTREAM_SIGNALING_OF_ACTIVATED_FGFR2	1.31042954439412e-08	1.64458907821462e-05	2.18722257629059	0.0896961650352721	KEGG_ARACHIDONIC_ACID_METABOLISM	5.16705525856272e-55	6.48465434949621e-52	7.15458686215305	5.39406438538726						REACTOME_DISEASES_ASSOCIATED_WITH_O_GLYCOSYLATION_OF_PROTEINS	4.18972580081848e-17	5.25810588002719e-14	3.64405964179458	0.999482852336353						REACTOME_SCF_SKP2_MEDIATED_DEGRADATION_OF_P27_P21	4.68690360426933e-15	5.88206402335801e-12	3.35118937882098	4.57705446285006	REACTOME_CELL_JUNCTION_ORGANIZATION	2.90013179834772e-17	3.63966540692639e-14	3.66591578449976	0.586929826394768
REACTOME_RUNX2_REGULATES_BONE_DEVELOPMENT	4.19198059215845e-28	5.26093564315886e-25	4.92736613322772	1.78181957145564	REACTOME_PROTEIN_PROTEIN_INTERACTIONS_AT_SYNAPSES	1.49821174952854e-06	0.00188025574565832	1.65099457162562	0.179861102132496	REACTOME_FANCONI_ANEMIA_PATHWAY	1.31042954439412e-08	1.64458907821462e-05	2.18722257629059	0.234505431941047	KEGG_JAK_STAT_SIGNALING_PATHWAY	5.16705525856272e-55	6.48465434949621e-52	7.15458686215305	2.85071918720187						REACTOME_EXTRA_NUCLEAR_ESTROGEN_SIGNALING	4.18972580081848e-17	5.25810588002719e-14	3.64405964179458	0.791161514238224						REACTOME_SYNTHESIS_OF_DNA	4.68690360426933e-15	5.88206402335801e-12	3.35118937882098	4.6406708538033	REACTOME_CLATHRIN_MEDIATED_ENDOCYTOSIS	2.90013179834772e-17	3.63966540692639e-14	3.66591578449976	0.698824896434047
KEGG_ANTIGEN_PROCESSING_AND_PRESENTATION	2.95907259463446e-27	3.71363610626625e-24	4.84047525088066	3.03371148297553	REACTOME_SIGNALING_BY_NOTCH4	1.49821174952854e-06	0.00188025574565832	1.65099457162562	0.248215918241496	REACTOME_GAB1_SIGNALOSOME	1.31042954439412e-08	1.64458907821462e-05	2.18722257629059	0.328565700541303	REACTOME_COPI_MEDIATED_ANTEROGRADE_TRANSPORT	5.16705525856272e-55	6.48465434949621e-52	7.15458686215305	4.49603019545026						REACTOME_GLYCOSAMINOGLYCAN_METABOLISM	4.18972580081848e-17	5.25810588002719e-14	3.64405964179458	1.2176593040532						REACTOME_S_PHASE	4.68690360426933e-15	5.88206402335801e-12	3.35118937882098	4.56762270939156	REACTOME_EXTRA_NUCLEAR_ESTROGEN_SIGNALING	2.90013179834772e-17	3.63966540692639e-14	3.66591578449976	0.00528424969701209
KEGG_GLYCOLYSIS_GLUCONEOGENESIS	2.95907259463446e-27	3.71363610626625e-24	4.84047525088066	1.07477069527464	KEGG_CHRONIC_MYELOID_LEUKEMIA	3.52341775794401e-06	0.00442188928621973	1.53440285953223	0.233102608897333	REACTOME_GABA_SYNTHESIS_RELEASE_REUPTAKE_AND_DEGRADATION	1.31042954439412e-08	1.64458907821462e-05	2.18722257629059	0.135994816317561	REACTOME_HSP90_CHAPERONE_CYCLE_FOR_STEROID_HORMONE_RECEPTORS_SHR_IN_THE_PRESENCE_OF_LIGAND	5.16705525856272e-55	6.48465434949621e-52	7.15458686215305	0.680770580815658						REACTOME_METABOLISM_OF_VITAMINS_AND_COFACTORS	4.18972580081848e-17	5.25810588002719e-14	3.64405964179458	0.981113679382352						REACTOME_TRANSCRIPTIONAL_REGULATION_BY_RUNX3	4.68690360426933e-15	5.88206402335801e-12	3.35118937882098	4.47444909320807	REACTOME_INTERLEUKIN_12_FAMILY_SIGNALING	2.90013179834772e-17	3.63966540692639e-14	3.66591578449976	1.14653340023045
REACTOME_APOPTOSIS	2.95907259463446e-27	3.71363610626625e-24	4.84047525088066	2.10468880687351	KEGG_LYSOSOME	3.52341775794401e-06	0.00442188928621973	1.53440285953223	0.175366164352242	REACTOME_GROWTH_HORMONE_RECEPTOR_SIGNALING	1.31042954439412e-08	1.64458907821462e-05	2.18722257629059	0.251509171253689	REACTOME_NUCLEAR_ENVELOPE_NE_REASSEMBLY	5.16705525856272e-55	6.48465434949621e-52	7.15458686215305	6.21917672239892						REACTOME_NOTCH4_INTRACELLULAR_DOMAIN_REGULATES_TRANSCRIPTION	4.18972580081848e-17	5.25810588002719e-14	3.64405964179458	1.08733680898219						KEGG_VIRAL_MYOCARDITIS	5.23475169011333e-14	6.56961337109223e-11	3.19099673901303	2.50616242521367	REACTOME_MITOTIC_G2_G2_M_PHASES	2.90013179834772e-17	3.63966540692639e-14	3.66591578449976	3.36972541544132
REACTOME_GPVI_MEDIATED_ACTIVATION_CASCADE	2.95907259463446e-27	3.71363610626625e-24	4.84047525088066	2.97742310268573	REACTOME_ATTENUATION_PHASE	3.52341775794401e-06	0.00442188928621973	1.53440285953223	1.9511842951079	REACTOME_INTERLEUKIN_20_FAMILY_SIGNALING	1.31042954439412e-08	1.64458907821462e-05	2.18722257629059	0.0525301322603117	REACTOME_RRNA_PROCESSING	5.16705525856272e-55	6.48465434949621e-52	7.15458686215305	25.4002828434788						REACTOME_ORGANELLE_BIOGENESIS_AND_MAINTENANCE	4.18972580081848e-17	5.25810588002719e-14	3.64405964179458	1.25791751698498						REACTOME_ABC_TRANSPORTER_DISORDERS	5.23475169011333e-14	6.56961337109223e-11	3.19099673901303	4.62448362646096	REACTOME_MITOTIC_PROMETAPHASE	2.90013179834772e-17	3.63966540692639e-14	3.66591578449976	3.52957451893087
REACTOME_INTEGRATION_OF_ENERGY_METABOLISM	2.95907259463446e-27	3.71363610626625e-24	4.84047525088066	0.641522969629631	REACTOME_BMAL1_CLOCK_NPAS2_ACTIVATES_CIRCADIAN_GENE_EXPRESSION	3.52341775794401e-06	0.00442188928621973	1.53440285953223	0.0559359523596961	REACTOME_OVARIAN_TUMOR_DOMAIN_PROTEASES	1.31042954439412e-08	1.64458907821462e-05	2.18722257629059	0.300111613701815	REACTOME_TRANSCRIPTIONAL_REGULATION_BY_RUNX3	5.16705525856272e-55	6.48465434949621e-52	7.15458686215305	2.89619744496127						REACTOME_SIGNALING_BY_NOTCH4	4.18972580081848e-17	5.25810588002719e-14	3.64405964179458	3.13282587897676						REACTOME_APC_C_MEDIATED_DEGRADATION_OF_CELL_CYCLE_PROTEINS	5.23475169011333e-14	6.56961337109223e-11	3.19099673901303	4.47005181359461	REACTOME_SIGNALING_BY_ALK_IN_CANCER	2.90013179834772e-17	3.63966540692639e-14	3.66591578449976	1.54813053120365
REACTOME_INTERLEUKIN_12_SIGNALING	2.95907259463446e-27	3.71363610626625e-24	4.84047525088066	2.60305295806275	REACTOME_CELLULAR_RESPONSE_TO_HEAT_STRESS	3.52341775794401e-06	0.00442188928621973	1.53440285953223	1.44595579692235	REACTOME_SIGNALING_BY_NOTCH1_HD_DOMAIN_MUTANTS_IN_CANCER	1.31042954439412e-08	1.64458907821462e-05	2.18722257629059	0.0305982547093294	REACTOME_UNFOLDED_PROTEIN_RESPONSE_UPR	5.16705525856272e-55	6.48465434949621e-52	7.15458686215305	4.59225965980243						REACTOME_SIGNALING_BY_PDGF	4.18972580081848e-17	5.25810588002719e-14	3.64405964179458	0.287061020970343						REACTOME_CASPASE_ACTIVATION_VIA_DEATH_RECEPTORS_IN_THE_PRESENCE_OF_LIGAND	5.23475169011333e-14	6.56961337109223e-11	3.19099673901303	1.63908434422866	REACTOME_SIGNALING_BY_ERBB4	2.90013179834772e-17	3.63966540692639e-14	3.66591578449976	2.0153228935665
REACTOME_RHOA_GTPASE_CYCLE	2.95907259463446e-27	3.71363610626625e-24	4.84047525088066	0.21364756245193	REACTOME_NOTCH4_INTRACELLULAR_DOMAIN_REGULATES_TRANSCRIPTION	3.52341775794401e-06	0.00442188928621973	1.53440285953223	1.19164609899456	REACTOME_SUMOYLATION_OF_INTRACELLULAR_RECEPTORS	1.31042954439412e-08	1.64458907821462e-05	2.18722257629059	0.579651108113566	HALLMARK_ANGIOGENESIS	8.33444467086926e-54	1.04597280619409e-50	7.0696873768478	0.0308751123208811						REACTOME_SIGNALING_BY_TGFB_FAMILY_MEMBERS	4.18972580081848e-17	5.25810588002719e-14	3.64405964179458	1.19490245150087						REACTOME_DEGRADATION_OF_DVL	5.23475169011333e-14	6.56961337109223e-11	3.19099673901303	4.60743019283814	REACTOME_SIGNALING_BY_PTK6	2.90013179834772e-17	3.63966540692639e-14	3.66591578449976	0.590909807225545
REACTOME_SLC_MEDIATED_TRANSMEMBRANE_TRANSPORT	2.95907259463446e-27	3.71363610626625e-24	4.84047525088066	0.338303677775572	REACTOME_PARASITE_INFECTION	3.52341775794401e-06	0.00442188928621973	1.53440285953223	0.581722334498038	REACTOME_TRAF3_DEPENDENT_IRF_ACTIVATION_PATHWAY	1.31042954439412e-08	1.64458907821462e-05	2.18722257629059	0.152327329229234	KEGG_NEUROTROPHIN_SIGNALING_PATHWAY	8.33444467086926e-54	1.04597280619409e-50	7.0696873768478	2.69934874691502						REACTOME_UNFOLDED_PROTEIN_RESPONSE_UPR	4.18972580081848e-17	5.25810588002719e-14	3.64405964179458	0.208877823412633						REACTOME_DNA_REPLICATION	5.23475169011333e-14	6.56961337109223e-11	3.19099673901303	4.58731492196631	REACTOME_SIGNALING_BY_THE_B_CELL_RECEPTOR_BCR	2.90013179834772e-17	3.63966540692639e-14	3.66591578449976	3.00979578909099
REACTOME_COPII_MEDIATED_VESICLE_TRANSPORT	2.02359123709369e-26	2.53960700255258e-23	4.75344438108828	2.03004056537145	REACTOME_RESPIRATORY_ELECTRON_TRANSPORT_ATP_SYNTHESIS_BY_CHEMIOSMOTIC_COUPLING_AND_HEAT_PRODUCTION_BY_UNCOUPLING_PROTEINS	3.52341775794401e-06	0.00442188928621973	1.53440285953223	0.274903285074805	KEGG_SELENOAMINO_ACID_METABOLISM	3.59717677613814e-08	4.51445685405337e-05	2.08456098334797	0.105100183471384	REACTOME_BMAL1_CLOCK_NPAS2_ACTIVATES_CIRCADIAN_GENE_EXPRESSION	8.33444467086926e-54	1.04597280619409e-50	7.0696873768478	2.63678270763911						HALLMARK_INTERFERON_ALPHA_RESPONSE	2.94535030303558e-16	3.69641463030965e-13	3.52593524040056	1.74011004841324						REACTOME_G2_M_CHECKPOINTS	5.23475169011333e-14	6.56961337109223e-11	3.19099673901303	4.57535998690857	HALLMARK_G2M_CHECKPOINT	4.25903224639047e-16	5.34508546922004e-13	3.50314791950397	2.24296430678474
REACTOME_GOLGI_TO_ER_RETROGRADE_TRANSPORT	2.02359123709369e-26	2.53960700255258e-23	4.75344438108828	6.3988607237425	REACTOME_RUNX1_INTERACTS_WITH_CO_FACTORS_WHOSE_PRECISE_EFFECT_ON_RUNX1_TARGETS_IS_NOT_KNOWN	3.52341775794401e-06	0.00442188928621973	1.53440285953223	0.957323233091253	REACTOME_DOWNSTREAM_SIGNALING_OF_ACTIVATED_FGFR1	3.59717677613814e-08	4.51445685405337e-05	2.08456098334797	0.255941379302719	REACTOME_CELL_CELL_COMMUNICATION	8.33444467086926e-54	1.04597280619409e-50	7.0696873768478	0.14341046168462						KEGG_GLYCOLYSIS_GLUCONEOGENESIS	2.94535030303558e-16	3.69641463030965e-13	3.52593524040056	0.438683065476345						REACTOME_INTERLEUKIN_1_FAMILY_SIGNALING	5.23475169011333e-14	6.56961337109223e-11	3.19099673901303	5.9523764332567	KEGG_FC_GAMMA_R_MEDIATED_PHAGOCYTOSIS	4.25903224639047e-16	5.34508546922004e-13	3.50314791950397	0.281383440255011
KEGG_BASAL_CELL_CARCINOMA	1.34067800027187e-25	1.6825508903412e-22	4.66626529370743	1.0214064385716	REACTOME_SEMA4D_INDUCED_CELL_MIGRATION_AND_GROWTH_CONE_COLLAPSE	3.52341775794401e-06	0.00442188928621973	1.53440285953223	0.312762028446952	REACTOME_MEIOTIC_RECOMBINATION	3.59717677613814e-08	4.51445685405337e-05	2.08456098334797	0.230974925466619	REACTOME_EPH_EPHRIN_SIGNALING	8.33444467086926e-54	1.04597280619409e-50	7.0696873768478	0.654684329233452						KEGG_PARKINSONS_DISEASE	2.94535030303558e-16	3.69641463030965e-13	3.52593524040056	10.7465084510631						REACTOME_MITOTIC_G2_G2_M_PHASES	5.23475169011333e-14	6.56961337109223e-11	3.19099673901303	3.32717915883842	KEGG_HUNTINGTONS_DISEASE	4.25903224639047e-16	5.34508546922004e-13	3.50314791950397	8.85186415341782
REACTOME_EXTRA_NUCLEAR_ESTROGEN_SIGNALING	1.34067800027187e-25	1.6825508903412e-22	4.66626529370743	1.23848673314532	REACTOME_VEGFR2_MEDIATED_VASCULAR_PERMEABILITY	3.52341775794401e-06	0.00442188928621973	1.53440285953223	0.321684715545602	REACTOME_ROLE_OF_PHOSPHOLIPIDS_IN_PHAGOCYTOSIS	3.59717677613814e-08	4.51445685405337e-05	2.08456098334797	0.386358027313839	REACTOME_INFLUENZA_INFECTION	8.33444467086926e-54	1.04597280619409e-50	7.0696873768478	16.0414796983295						REACTOME_BETA_CATENIN_INDEPENDENT_WNT_SIGNALING	2.94535030303558e-16	3.69641463030965e-13	3.52593524040056	2.87821833623992						REACTOME_POST_TRANSLATIONAL_MODIFICATION_SYNTHESIS_OF_GPI_ANCHORED_PROTEINS	5.23475169011333e-14	6.56961337109223e-11	3.19099673901303	0.650887155273828	KEGG_LEUKOCYTE_TRANSENDOTHELIAL_MIGRATION	4.25903224639047e-16	5.34508546922004e-13	3.50314791950397	2.51331816501827
REACTOME_MAP2K_AND_MAPK_ACTIVATION	1.34067800027187e-25	1.6825508903412e-22	4.66626529370743	2.41245493280832	HALLMARK_PANCREAS_BETA_CELLS	8.03548663493119e-06	0.0100845357268386	1.41292041215936	0.362951489215139	REACTOME_SULFUR_AMINO_ACID_METABOLISM	3.59717677613814e-08	4.51445685405337e-05	2.08456098334797	0.184987429301605	REACTOME_REGULATION_OF_MRNA_STABILITY_BY_PROTEINS_THAT_BIND_AU_RICH_ELEMENTS	8.33444467086926e-54	1.04597280619409e-50	7.0696873768478	5.03512090346741						REACTOME_CELL_CELL_COMMUNICATION	2.94535030303558e-16	3.69641463030965e-13	3.52593524040056	1.64469653601627						REACTOME_TOLL_LIKE_RECEPTOR_9_TLR9_CASCADE	5.23475169011333e-14	6.56961337109223e-11	3.19099673901303	0.466412014764563	KEGG_RENAL_CELL_CARCINOMA	4.25903224639047e-16	5.34508546922004e-13	3.50314791950397	0.431116444132087
REACTOME_PROTEIN_FOLDING	1.34067800027187e-25	1.6825508903412e-22	4.66626529370743	1.71668742792052	KEGG_VASOPRESSIN_REGULATED_WATER_REABSORPTION	8.03548663493119e-06	0.0100845357268386	1.41292041215936	0.653305427715971	REACTOME_TNFS_BIND_THEIR_PHYSIOLOGICAL_RECEPTORS	3.59717677613814e-08	4.51445685405337e-05	2.08456098334797	0.156215550531846	REACTOME_RHO_GTPASES_ACTIVATE_FORMINS	8.33444467086926e-54	1.04597280619409e-50	7.0696873768478	4.36785466558835						REACTOME_CELL_CELL_JUNCTION_ORGANIZATION	2.94535030303558e-16	3.69641463030965e-13	3.52593524040056	1.12864552763296						KEGG_B_CELL_RECEPTOR_SIGNALING_PATHWAY	5.31072213105376e-13	6.66495627447247e-10	3.02922476806114	1.01124396943926	REACTOME_CELLULAR_RESPONSE_TO_HYPOXIA	4.25903224639047e-16	5.34508546922004e-13	3.50314791950397	1.74208641676987
REACTOME_TRANSLOCATION_OF_SLC2A4_GLUT4_TO_THE_PLASMA_MEMBRANE	1.34067800027187e-25	1.6825508903412e-22	4.66626529370743	2.73674554927486	REACTOME_G_ALPHA_S_SIGNALLING_EVENTS	8.03548663493119e-06	0.0100845357268386	1.41292041215936	0.811942239479202	HALLMARK_PANCREAS_BETA_CELLS	9.5725425402497e-08	0.000120135408880134	1.97998206283797	0.137847426371195	REACTOME_SCAVENGING_BY_CLASS_A_RECEPTORS	8.33444467086926e-54	1.04597280619409e-50	7.0696873768478	2.78583234115066						REACTOME_CELL_JUNCTION_ORGANIZATION	2.94535030303558e-16	3.69641463030965e-13	3.52593524040056	1.81550833202314						REACTOME_ABC_FAMILY_PROTEINS_MEDIATED_TRANSPORT	5.31072213105376e-13	6.66495627447247e-10	3.02922476806114	4.19458115453207	REACTOME_CELL_CELL_COMMUNICATION	4.25903224639047e-16	5.34508546922004e-13	3.50314791950397	0.86571752746076
HALLMARK_PI3K_AKT_MTOR_SIGNALING	8.60527170589975e-25	1.07996159909042e-21	4.57892909824283	2.3765775212558	REACTOME_INTEGRATION_OF_ENERGY_METABOLISM	8.03548663493119e-06	0.0100845357268386	1.41292041215936	0.215622995479946	REACTOME_INTERLEUKIN_RECEPTOR_SHC_SIGNALING	9.5725425402497e-08	0.000120135408880134	1.97998206283797	0.250437043411918	REACTOME_SYNDECAN_INTERACTIONS	8.33444467086926e-54	1.04597280619409e-50	7.0696873768478	1.77444465074664						REACTOME_PROCESSING_OF_CAPPED_INTRON_CONTAINING_PRE_MRNA	2.94535030303558e-16	3.69641463030965e-13	3.52593524040056	0.67359108358374						REACTOME_ACTIVATION_OF_IRF3_IRF7_MEDIATED_BY_TBK1_IKK_EPSILON	5.31072213105376e-13	6.66495627447247e-10	3.02922476806114	0.955752292568512	REACTOME_ER_TO_GOLGI_ANTEROGRADE_TRANSPORT	4.25903224639047e-16	5.34508546922004e-13	3.50314791950397	6.44640564807028
REACTOME_MITOTIC_G2_G2_M_PHASES	8.60527170589975e-25	1.07996159909042e-21	4.57892909824283	2.75607528366305	REACTOME_NUCLEAR_RECEPTOR_TRANSCRIPTION_PATHWAY	8.03548663493119e-06	0.0100845357268386	1.41292041215936	0.586761659026279	REACTOME_METALLOPROTEASE_DUBS	9.5725425402497e-08	0.000120135408880134	1.97998206283797	0.10436133262649	KEGG_CHEMOKINE_SIGNALING_PATHWAY	1.30221843509155e-52	1.6342841360399e-49	6.98474569579737	2.31505254992925						REACTOME_RHO_GTPASES_ACTIVATE_PKNS	2.94535030303558e-16	3.69641463030965e-13	3.52593524040056	2.95686803770468						REACTOME_CELLULAR_RESPONSE_TO_HYPOXIA	5.31072213105376e-13	6.66495627447247e-10	3.02922476806114	4.06627817143319	REACTOME_HOST_INTERACTIONS_OF_HIV_FACTORS	4.25903224639047e-16	5.34508546922004e-13	3.50314791950397	3.21127326076194
REACTOME_M_PHASE	8.60527170589975e-25	1.07996159909042e-21	4.57892909824283	3.48866257862247	REACTOME_OTHER_SEMAPHORIN_INTERACTIONS	8.03548663493119e-06	0.0100845357268386	1.41292041215936	0.865960630815382	REACTOME_PI_3K_CASCADE_FGFR1	9.5725425402497e-08	0.000120135408880134	1.97998206283797	0.320198976606358	REACTOME_ANTIMICROBIAL_PEPTIDES	1.30221843509155e-52	1.6342841360399e-49	6.98474569579737	3.40757889474615						REACTOME_SEMA4D_IN_SEMAPHORIN_SIGNALING	2.94535030303558e-16	3.69641463030965e-13	3.52593524040056	1.95662695984557						REACTOME_DECTIN_1_MEDIATED_NONCANONICAL_NF_KB_SIGNALING	5.31072213105376e-13	6.66495627447247e-10	3.02922476806114	4.83088411138414	REACTOME_INTEGRATION_OF_ENERGY_METABOLISM	4.25903224639047e-16	5.34508546922004e-13	3.50314791950397	0.790828072728687
REACTOME_PLATELET_ADHESION_TO_EXPOSED_COLLAGEN	8.60527170589975e-25	1.07996159909042e-21	4.57892909824283	2.42878519901098	REACTOME_PLATELET_HOMEOSTASIS	8.03548663493119e-06	0.0100845357268386	1.41292041215936	0.732070805405407	REACTOME_REGULATION_OF_MECP2_EXPRESSION_AND_ACTIVITY	9.5725425402497e-08	0.000120135408880134	1.97998206283797	0.151351175256919	REACTOME_APOPTOTIC_EXECUTION_PHASE	1.30221843509155e-52	1.6342841360399e-49	6.98474569579737	3.27891700144319						KEGG_LEISHMANIA_INFECTION	1.96156387632837e-15	2.4617626647921e-12	3.40716213572673	1.12933514087166						REACTOME_DEFECTIVE_CFTR_CAUSES_CYSTIC_FIBROSIS	5.31072213105376e-13	6.66495627447247e-10	3.02922476806114	4.82375388081914	REACTOME_INTERLEUKIN_12_SIGNALING	4.25903224639047e-16	5.34508546922004e-13	3.50314791950397	1.54586829240493
REACTOME_UNFOLDED_PROTEIN_RESPONSE_UPR	8.60527170589975e-25	1.07996159909042e-21	4.57892909824283	2.00539582591405	REACTOME_REGULATION_OF_INSULIN_SECRETION	8.03548663493119e-06	0.0100845357268386	1.41292041215936	0.340294234030181	REACTOME_INOSITOL_PHOSPHATE_METABOLISM	2.46964030878651e-07	0.000309939858752707	1.87315844744019	0.624108841563978	REACTOME_BINDING_AND_UPTAKE_OF_LIGANDS_BY_SCAVENGER_RECEPTORS	1.30221843509155e-52	1.6342841360399e-49	6.98474569579737	3.51544636559938						KEGG_MELANOMA	1.96156387632837e-15	2.4617626647921e-12	3.40716213572673	0.536552887605972						REACTOME_FCERI_MEDIATED_NF_KB_ACTIVATION	5.31072213105376e-13	6.66495627447247e-10	3.02922476806114	4.47349478540175	REACTOME_METABOLISM_OF_NUCLEOTIDES	4.25903224639047e-16	5.34508546922004e-13	3.50314791950397	3.08586983181131
REACTOME_COPI_DEPENDENT_GOLGI_TO_ER_RETROGRADE_TRAFFIC	5.35115073722742e-24	6.71569417522041e-21	4.4914261754304	5.19118498468498	REACTOME_REGULATION_OF_LIPID_METABOLISM_BY_PPARALPHA	8.03548663493119e-06	0.0100845357268386	1.41292041215936	0.719538869561125	REACTOME_MISMATCH_REPAIR	2.46964030878651e-07	0.000309939858752707	1.87315844744019	0.151183120239464	REACTOME_NEDDYLATION	1.30221843509155e-52	1.6342841360399e-49	6.98474569579737	4.24774012062961						KEGG_NOD_LIKE_RECEPTOR_SIGNALING_PATHWAY	1.96156387632837e-15	2.4617626647921e-12	3.40716213572673	0.364962559234841						REACTOME_GPCR_LIGAND_BINDING	5.31072213105376e-13	6.66495627447247e-10	3.02922476806114	3.24536901699541	REACTOME_PLASMA_LIPOPROTEIN_ASSEMBLY_REMODELING_AND_CLEARANCE	4.25903224639047e-16	5.34508546922004e-13	3.50314791950397	0.869735614264389
REACTOME_FACTORS_INVOLVED_IN_MEGAKARYOCYTE_DEVELOPMENT_AND_PLATELET_PRODUCTION	5.35115073722742e-24	6.71569417522041e-21	4.4914261754304	1.84776826142905	REACTOME_REGULATION_OF_TP53_ACTIVITY_THROUGH_PHOSPHORYLATION	8.03548663493119e-06	0.0100845357268386	1.41292041215936	0.161512237547137	REACTOME_RESOLUTION_OF_D_LOOP_STRUCTURES_THROUGH_SYNTHESIS_DEPENDENT_STRAND_ANNEALING_SDSA	2.46964030878651e-07	0.000309939858752707	1.87315844744019	0.170661226696055	REACTOME_NEGATIVE_REGULATION_OF_THE_PI3K_AKT_NETWORK	1.30221843509155e-52	1.6342841360399e-49	6.98474569579737	1.67247798136799						KEGG_OXIDATIVE_PHOSPHORYLATION	1.96156387632837e-15	2.4617626647921e-12	3.40716213572673	11.4963117268555						REACTOME_M_PHASE	5.31072213105376e-13	6.66495627447247e-10	3.02922476806114	4.07552669226165	REACTOME_REGULATION_OF_LIPID_METABOLISM_BY_PPARALPHA	4.25903224639047e-16	5.34508546922004e-13	3.50314791950397	0.0565300839903018
REACTOME_FORMATION_OF_THE_CORNIFIED_ENVELOPE	5.35115073722742e-24	6.71569417522041e-21	4.4914261754304	0.931525611117608	REACTOME_RESPIRATORY_ELECTRON_TRANSPORT	8.03548663493119e-06	0.0100845357268386	1.41292041215936	0.274384378956854	REACTOME_RIPK1_MEDIATED_REGULATED_NECROSIS	2.46964030878651e-07	0.000309939858752707	1.87315844744019	0.01480273046866	REACTOME_NGF_STIMULATED_TRANSCRIPTION	1.30221843509155e-52	1.6342841360399e-49	6.98474569579737	2.15606310344035						KEGG_SYSTEMIC_LUPUS_ERYTHEMATOSUS	1.96156387632837e-15	2.4617626647921e-12	3.40716213572673	1.33295009664817						REACTOME_NEGATIVE_REGULATION_OF_NOTCH4_SIGNALING	5.31072213105376e-13	6.66495627447247e-10	3.02922476806114	4.5815592486978	REACTOME_REGULATION_OF_TP53_ACTIVITY	4.25903224639047e-16	5.34508546922004e-13	3.50314791950397	1.85180427997425
REACTOME_KERATINIZATION	5.35115073722742e-24	6.71569417522041e-21	4.4914261754304	0.936554404826883	REACTOME_TRANSPORT_OF_VITAMINS_NUCLEOSIDES_AND_RELATED_MOLECULES	8.03548663493119e-06	0.0100845357268386	1.41292041215936	1.53670107602924	REACTOME_SIGNALING_BY_KIT_IN_DISEASE	2.46964030878651e-07	0.000309939858752707	1.87315844744019	0.0648925213416802	REACTOME_SARS_COV_INFECTIONS	1.30221843509155e-52	1.6342841360399e-49	6.98474569579737	4.33097566228106						REACTOME_CELLULAR_SENESCENCE	1.96156387632837e-15	2.4617626647921e-12	3.40716213572673	1.84040565364						REACTOME_NUCLEOTIDE_SALVAGE	5.31072213105376e-13	6.66495627447247e-10	3.02922476806114	1.02439885115494	REACTOME_SCAVENGING_BY_CLASS_A_RECEPTORS	4.25903224639047e-16	5.34508546922004e-13	3.50314791950397	1.2483158001679
REACTOME_P75_NTR_RECEPTOR_MEDIATED_SIGNALLING	5.35115073722742e-24	6.71569417522041e-21	4.4914261754304	0.531807554544602	KEGG_BASAL_CELL_CARCINOMA	1.77726970010602e-05	0.0223047347363305	1.28514704891252	1.16635434188964	REACTOME_SYNTHESIS_OF_LEUKOTRIENES_LT_AND_EOXINS_EX	2.46964030878651e-07	0.000309939858752707	1.87315844744019	0.499213683387029	REACTOME_SIGNALING_BY_HEDGEHOG	1.30221843509155e-52	1.6342841360399e-49	6.98474569579737	6.5781654843132						REACTOME_GAP_JUNCTION_TRAFFICKING_AND_REGULATION	1.96156387632837e-15	2.4617626647921e-12	3.40716213572673	0.768042608343345						REACTOME_RUNX1_REGULATES_TRANSCRIPTION_OF_GENES_INVOLVED_IN_DIFFERENTIATION_OF_HSCS	5.31072213105376e-13	6.66495627447247e-10	3.02922476806114	4.57718722822554	REACTOME_SEPARATION_OF_SISTER_CHROMATIDS	4.25903224639047e-16	5.34508546922004e-13	3.50314791950397	4.19398082109004
REACTOME_REGULATION_OF_HSF1_MEDIATED_HEAT_SHOCK_RESPONSE	5.35115073722742e-24	6.71569417522041e-21	4.4914261754304	0.930153535504218	KEGG_HEDGEHOG_SIGNALING_PATHWAY	1.77726970010602e-05	0.0223047347363305	1.28514704891252	0.356036880851766	HALLMARK_NOTCH_SIGNALING	6.1774102028672e-07	0.000775264980459834	1.76367509284706	0.0382658136852674	REACTOME_SIGNALING_BY_MET	1.30221843509155e-52	1.6342841360399e-49	6.98474569579737	1.74446473814142						REACTOME_INTERFERON_GAMMA_SIGNALING	1.96156387632837e-15	2.4617626647921e-12	3.40716213572673	1.71269998061417						KEGG_ALLOGRAFT_REJECTION	4.89457276557967e-12	6.14268882080249e-09	2.86559618313812	3.18025359329147	REACTOME_SIGNALING_BY_FGFR3	4.25903224639047e-16	5.34508546922004e-13	3.50314791950397	0.722259664026432
REACTOME_REGULATION_OF_INSULIN_SECRETION	5.35115073722742e-24	6.71569417522041e-21	4.4914261754304	0.672542397758206	REACTOME_AMINO_ACID_TRANSPORT_ACROSS_THE_PLASMA_MEMBRANE	1.77726970010602e-05	0.0223047347363305	1.28514704891252	0.557100129162026	KEGG_HISTIDINE_METABOLISM	6.1774102028672e-07	0.000775264980459834	1.76367509284706	0.188396093800989	REACTOME_TRANSCRIPTIONAL_ACTIVITY_OF_SMAD2_SMAD3_SMAD4_HETEROTRIMER	1.30221843509155e-52	1.6342841360399e-49	6.98474569579737	3.2095475060392						REACTOME_MITOTIC_G2_G2_M_PHASES	1.96156387632837e-15	2.4617626647921e-12	3.40716213572673	2.75665110716913						KEGG_APOPTOSIS	4.89457276557967e-12	6.14268882080249e-09	2.86559618313812	2.03118870819712	REACTOME_SIGNALING_BY_FGFR4	4.25903224639047e-16	5.34508546922004e-13	3.50314791950397	0.736035996812321
REACTOME_RUNX2_REGULATES_OSTEOBLAST_DIFFERENTIATION	5.35115073722742e-24	6.71569417522041e-21	4.4914261754304	1.75122781479267	REACTOME_CA_DEPENDENT_EVENTS	1.77726970010602e-05	0.0223047347363305	1.28514704891252	0.298212469121108	KEGG_STEROID_HORMONE_BIOSYNTHESIS	6.1774102028672e-07	0.000775264980459834	1.76367509284706	0.0147094022232352	HALLMARK_MYC_TARGETS_V1	1.97090611461216e-51	2.47348717383826e-48	6.89976016520208	26.0399895932427						REACTOME_NEDDYLATION	1.96156387632837e-15	2.4617626647921e-12	3.40716213572673	2.0998486991703						KEGG_ARGININE_AND_PROLINE_METABOLISM	4.89457276557967e-12	6.14268882080249e-09	2.86559618313812	0.18275969084738	REACTOME_UB_SPECIFIC_PROCESSING_PROTEASES	4.25903224639047e-16	5.34508546922004e-13	3.50314791950397	3.45476434738608
KEGG_PANCREATIC_CANCER	3.22386287426281e-23	4.04594790719983e-20	4.40374609999279	0.23436574957183	REACTOME_EPIGENETIC_REGULATION_OF_GENE_EXPRESSION	1.77726970010602e-05	0.0223047347363305	1.28514704891252	0.0316560897659396	REACTOME_DNA_STRAND_ELONGATION	6.1774102028672e-07	0.000775264980459834	1.76367509284706	0.333913160952156	HALLMARK_PROTEIN_SECRETION	1.97090611461216e-51	2.47348717383826e-48	6.89976016520208	1.92191816060811						REACTOME_NUCLEAR_EVENTS_STIMULATED_BY_ALK_SIGNALING_IN_CANCER	1.96156387632837e-15	2.4617626647921e-12	3.40716213572673	0.893561538314886						KEGG_PROTEASOME	4.89457276557967e-12	6.14268882080249e-09	2.86559618313812	4.74234908620854	KEGG_LYSOSOME	1.57049308179075e-15	1.97096881764739e-12	3.42130388106102	0.186343836238421
REACTOME_CELLULAR_RESPONSE_TO_HEAT_STRESS	3.22386287426281e-23	4.04594790719983e-20	4.40374609999279	1.18823627918082	REACTOME_NUCLEAR_SIGNALING_BY_ERBB4	1.77726970010602e-05	0.0223047347363305	1.28514704891252	0.12561509811831	REACTOME_HDR_THROUGH_SINGLE_STRAND_ANNEALING_SSA	6.1774102028672e-07	0.000775264980459834	1.76367509284706	0.0871480189392654	KEGG_ALZHEIMERS_DISEASE	1.97090611461216e-51	2.47348717383826e-48	6.89976016520208	3.92189195847563						REACTOME_RUNX1_REGULATES_GENES_INVOLVED_IN_MEGAKARYOCYTE_DIFFERENTIATION_AND_PLATELET_FUNCTION	1.96156387632837e-15	2.4617626647921e-12	3.40716213572673	0.844030906676499						REACTOME_CYCLIN_A_CDK2_ASSOCIATED_EVENTS_AT_S_PHASE_ENTRY	4.89457276557967e-12	6.14268882080249e-09	2.86559618313812	4.3344273673378	REACTOME_BIOSYNTHESIS_OF_THE_N_GLYCAN_PRECURSOR_DOLICHOL_LIPID_LINKED_OLIGOSACCHARIDE_LLO_AND_TRANSFER_TO_A_NASCENT_PROTEIN	1.57049308179075e-15	1.97096881764739e-12	3.42130388106102	1.5943631835066
REACTOME_CILIUM_ASSEMBLY	3.22386287426281e-23	4.04594790719983e-20	4.40374609999279	2.75176142898279	REACTOME_P75_NTR_RECEPTOR_MEDIATED_SIGNALLING	1.77726970010602e-05	0.0223047347363305	1.28514704891252	0.0717234480621868	REACTOME_HOMOLOGOUS_DNA_PAIRING_AND_STRAND_EXCHANGE	6.1774102028672e-07	0.000775264980459834	1.76367509284706	0.2477689737956	KEGG_CELL_CYCLE	1.97090611461216e-51	2.47348717383826e-48	6.89976016520208	1.08429507383969						REACTOME_SENSORY_PERCEPTION	1.96156387632837e-15	2.4617626647921e-12	3.40716213572673	1.88460012468318						REACTOME_INTERLEUKIN_10_SIGNALING	4.89457276557967e-12	6.14268882080249e-09	2.86559618313812	2.41919588302333	REACTOME_TRANSPORT_OF_BILE_SALTS_AND_ORGANIC_ACIDS_METAL_IONS_AND_AMINE_COMPOUNDS	1.57049308179075e-15	1.97096881764739e-12	3.42130388106102	1.10011167549157
REACTOME_GENE_AND_PROTEIN_EXPRESSION_BY_JAK_STAT_SIGNALING_AFTER_INTERLEUKIN_12_STIMULATION	3.22386287426281e-23	4.04594790719983e-20	4.40374609999279	2.24237581402628	REACTOME_RHOA_GTPASE_CYCLE	1.77726970010602e-05	0.0223047347363305	1.28514704891252	0.52271693625411	REACTOME_NOTCH3_INTRACELLULAR_DOMAIN_REGULATES_TRANSCRIPTION	6.1774102028672e-07	0.000775264980459834	1.76367509284706	0.787733841020746	KEGG_CHRONIC_MYELOID_LEUKEMIA	1.97090611461216e-51	2.47348717383826e-48	6.89976016520208	1.89827190506735						REACTOME_THE_CITRIC_ACID_TCA_CYCLE_AND_RESPIRATORY_ELECTRON_TRANSPORT	1.96156387632837e-15	2.4617626647921e-12	3.40716213572673	11.225524033227						REACTOME_METABOLISM_OF_NUCLEOTIDES	4.89457276557967e-12	6.14268882080249e-09	2.86559618313812	1.56379564382535	KEGG_PANCREATIC_CANCER	5.64444777251406e-15	7.08378195450515e-12	3.33912186289604	0.458325618762853
REACTOME_KERATAN_SULFATE_KERATIN_METABOLISM	3.22386287426281e-23	4.04594790719983e-20	4.40374609999279	0.0371559860547732	REACTOME_RHOG_GTPASE_CYCLE	1.77726970010602e-05	0.0223047347363305	1.28514704891252	0.517053652371907	REACTOME_TRAF6_MEDIATED_IRF7_ACTIVATION	6.1774102028672e-07	0.000775264980459834	1.76367509284706	0.238464838243962	KEGG_ERBB_SIGNALING_PATHWAY	1.97090611461216e-51	2.47348717383826e-48	6.89976016520208	2.82815130936462						KEGG_LONG_TERM_DEPRESSION	1.23765797157924e-14	1.55326075433195e-11	3.28766720194943	1.72455113393739						REACTOME_MYD88_INDEPENDENT_TLR4_CASCADE	4.89457276557967e-12	6.14268882080249e-09	2.86559618313812	0.767650225847418	KEGG_PARKINSONS_DISEASE	5.64444777251406e-15	7.08378195450515e-12	3.33912186289604	9.48104771963638
REACTOME_NEUREXINS_AND_NEUROLIGINS	3.22386287426281e-23	4.04594790719983e-20	4.40374609999279	0.0986050822691631	REACTOME_RHO_GTPASES_ACTIVATE_PAKS	1.77726970010602e-05	0.0223047347363305	1.28514704891252	0.739824403778552	KEGG_FATTY_ACID_METABOLISM	1.49821174952854e-06	0.00188025574565832	1.65099457162562	0.0775974152971834	KEGG_FC_EPSILON_RI_SIGNALING_PATHWAY	1.97090611461216e-51	2.47348717383826e-48	6.89976016520208	3.09405499041554						REACTOME_COPI_MEDIATED_ANTEROGRADE_TRANSPORT	1.23765797157924e-14	1.55326075433195e-11	3.28766720194943	0.339099805015052						REACTOME_RHO_GTPASE_CYCLE	4.89457276557967e-12	6.14268882080249e-09	2.86559618313812	0.577175161961073	REACTOME_BINDING_AND_UPTAKE_OF_LIGANDS_BY_SCAVENGER_RECEPTORS	5.64444777251406e-15	7.08378195450515e-12	3.33912186289604	1.95339451280317
REACTOME_RHO_GTPASES_ACTIVATE_FORMINS	3.22386287426281e-23	4.04594790719983e-20	4.40374609999279	2.79796583836857	REACTOME_THE_CANONICAL_RETINOID_CYCLE_IN_RODS_TWILIGHT_VISION	1.77726970010602e-05	0.0223047347363305	1.28514704891252	0.929290657105986	KEGG_INTESTINAL_IMMUNE_NETWORK_FOR_IGA_PRODUCTION	1.49821174952854e-06	0.00188025574565832	1.65099457162562	0.378559499619749	KEGG_NATURAL_KILLER_CELL_MEDIATED_CYTOTOXICITY	1.97090611461216e-51	2.47348717383826e-48	6.89976016520208	0.447970134344242						REACTOME_DEFECTIVE_B4GALT7_CAUSES_EDS_PROGEROID_TYPE	1.23765797157924e-14	1.55326075433195e-11	3.28766720194943	0.406022358823296						REACTOME_SIGNALING_BY_NOTCH4	4.89457276557967e-12	6.14268882080249e-09	2.86559618313812	4.85204798391388	REACTOME_CELL_CYCLE_CHECKPOINTS	5.64444777251406e-15	7.08378195450515e-12	3.33912186289604	4.15041822303079
REACTOME_SEMA4D_INDUCED_CELL_MIGRATION_AND_GROWTH_CONE_COLLAPSE	3.22386287426281e-23	4.04594790719983e-20	4.40374609999279	2.51604148216583	REACTOME_TP53_REGULATES_METABOLIC_GENES	1.77726970010602e-05	0.0223047347363305	1.28514704891252	0.688311336323181	KEGG_PHOSPHATIDYLINOSITOL_SIGNALING_SYSTEM	1.49821174952854e-06	0.00188025574565832	1.65099457162562	0.423533811526141	KEGG_T_CELL_RECEPTOR_SIGNALING_PATHWAY	1.97090611461216e-51	2.47348717383826e-48	6.89976016520208	3.01047589181082						REACTOME_DETOXIFICATION_OF_REACTIVE_OXYGEN_SPECIES	1.23765797157924e-14	1.55326075433195e-11	3.28766720194943	2.14829203901184						REACTOME_TNF_RECEPTOR_SUPERFAMILY_TNFSF_MEMBERS_MEDIATING_NON_CANONICAL_NF_KB_PATHWAY	4.89457276557967e-12	6.14268882080249e-09	2.86559618313812	1.10050735061651	REACTOME_CHROMATIN_MODIFYING_ENZYMES	5.64444777251406e-15	7.08378195450515e-12	3.33912186289604	1.95055309509976
REACTOME_UPTAKE_AND_ACTIONS_OF_BACTERIAL_TOXINS	3.22386287426281e-23	4.04594790719983e-20	4.40374609999279	1.01810059466459	REACTOME_TP53_REGULATES_TRANSCRIPTION_OF_CELL_DEATH_GENES	1.77726970010602e-05	0.0223047347363305	1.28514704891252	1.13745302285395	KEGG_REGULATION_OF_AUTOPHAGY	1.49821174952854e-06	0.00188025574565832	1.65099457162562	0.0633220395011091	REACTOME_APOPTOTIC_CLEAVAGE_OF_CELLULAR_PROTEINS	1.97090611461216e-51	2.47348717383826e-48	6.89976016520208	2.89505592404735						REACTOME_ELASTIC_FIBRE_FORMATION	1.23765797157924e-14	1.55326075433195e-11	3.28766720194943	1.25797077595416						KEGG_AUTOIMMUNE_THYROID_DISEASE	4.09866926619779e-11	5.14382992907823e-08	2.6997617300356	3.17573291888039	REACTOME_DEGRADATION_OF_BETA_CATENIN_BY_THE_DESTRUCTION_COMPLEX	5.64444777251406e-15	7.08378195450515e-12	3.33912186289604	1.36967218571306
KEGG_CARDIAC_MUSCLE_CONTRACTION	1.88172961555773e-22	2.36157066752495e-19	4.31587755318499	1.63153992385014	REACTOME_TRANSPORT_OF_BILE_SALTS_AND_ORGANIC_ACIDS_METAL_IONS_AND_AMINE_COMPOUNDS	1.77726970010602e-05	0.0223047347363305	1.28514704891252	0.368452377361848	REACTOME_PKA_MEDIATED_PHOSPHORYLATION_OF_CREB	1.49821174952854e-06	0.00188025574565832	1.65099457162562	0.069987374824112	REACTOME_CELLULAR_RESPONSE_TO_CHEMICAL_STRESS	1.97090611461216e-51	2.47348717383826e-48	6.89976016520208	5.928477216521						REACTOME_PROGRAMMED_CELL_DEATH	1.23765797157924e-14	1.55326075433195e-11	3.28766720194943	2.87594984392786						KEGG_INTESTINAL_IMMUNE_NETWORK_FOR_IGA_PRODUCTION	4.09866926619779e-11	5.14382992907823e-08	2.6997617300356	1.37563310565397	REACTOME_FC_EPSILON_RECEPTOR_FCERI_SIGNALING	5.64444777251406e-15	7.08378195450515e-12	3.33912186289604	2.45550556339152
REACTOME_HSF1_DEPENDENT_TRANSACTIVATION	1.88172961555773e-22	2.36157066752495e-19	4.31587755318499	1.28689751896935	KEGG_RENAL_CELL_CARCINOMA	3.81265104892234e-05	0.0478487706639754	1.14896876184112	0.0496475882630784	REACTOME_PROCESSIVE_SYNTHESIS_ON_THE_C_STRAND_OF_THE_TELOMERE	1.49821174952854e-06	0.00188025574565832	1.65099457162562	0.170959968179601	REACTOME_COMMON_PATHWAY_OF_FIBRIN_CLOT_FORMATION	1.97090611461216e-51	2.47348717383826e-48	6.89976016520208	1.23165507809295						REACTOME_PTEN_REGULATION	1.23765797157924e-14	1.55326075433195e-11	3.28766720194943	2.02363510265316						KEGG_PRIMARY_IMMUNODEFICIENCY	4.09866926619779e-11	5.14382992907823e-08	2.6997617300356	1.34561584843553	REACTOME_PHASE_II_CONJUGATION_OF_COMPOUNDS	5.64444777251406e-15	7.08378195450515e-12	3.33912186289604	0.0437698203570833
REACTOME_NUCLEAR_EVENTS_STIMULATED_BY_ALK_SIGNALING_IN_CANCER	1.88172961555773e-22	2.36157066752495e-19	4.31587755318499	1.05652571713383	KEGG_SPLICEOSOME	3.81265104892234e-05	0.0478487706639754	1.14896876184112	0.73553151408992	REACTOME_REGULATION_OF_PYRUVATE_DEHYDROGENASE_PDH_COMPLEX	1.49821174952854e-06	0.00188025574565832	1.65099457162562	0.0888768698377848	REACTOME_GLYCEROPHOSPHOLIPID_BIOSYNTHESIS	1.97090611461216e-51	2.47348717383826e-48	6.89976016520208	2.28017765743879						REACTOME_REGULATION_OF_HSF1_MEDIATED_HEAT_SHOCK_RESPONSE	1.23765797157924e-14	1.55326075433195e-11	3.28766720194943	0.313269296086521						KEGG_UBIQUITIN_MEDIATED_PROTEOLYSIS	4.09866926619779e-11	5.14382992907823e-08	2.6997617300356	1.79579867467879	REACTOME_PROCESSING_OF_CAPPED_INTRON_CONTAINING_PRE_MRNA	5.64444777251406e-15	7.08378195450515e-12	3.33912186289604	5.08013582466342
REACTOME_PROTEIN_PROTEIN_INTERACTIONS_AT_SYNAPSES	1.88172961555773e-22	2.36157066752495e-19	4.31587755318499	0.564988034441968	REACTOME_ACTIVATED_NOTCH1_TRANSMITS_SIGNAL_TO_THE_NUCLEUS	3.81265104892234e-05	0.0478487706639754	1.14896876184112	0.444462786908471	REACTOME_RESOLUTION_OF_ABASIC_SITES_AP_SITES	1.49821174952854e-06	0.00188025574565832	1.65099457162562	0.00223738229502279	REACTOME_GLYCOSAMINOGLYCAN_METABOLISM	1.97090611461216e-51	2.47348717383826e-48	6.89976016520208	2.77457057204629						REACTOME_SENESCENCE_ASSOCIATED_SECRETORY_PHENOTYPE_SASP	1.23765797157924e-14	1.55326075433195e-11	3.28766720194943	1.74303920854917						REACTOME_CASPASE_ACTIVATION_VIA_EXTRINSIC_APOPTOTIC_SIGNALLING_PATHWAY	4.09866926619779e-11	5.14382992907823e-08	2.6997617300356	1.47112035416844	REACTOME_RAC3_GTPASE_CYCLE	5.64444777251406e-15	7.08378195450515e-12	3.33912186289604	1.62414167405868
REACTOME_SIGNALING_BY_MODERATE_KINASE_ACTIVITY_BRAF_MUTANTS	1.88172961555773e-22	2.36157066752495e-19	4.31587755318499	2.34852875779289	REACTOME_ADHERENS_JUNCTIONS_INTERACTIONS	3.81265104892234e-05	0.0478487706639754	1.14896876184112	0.267782594835051	REACTOME_RESOLUTION_OF_AP_SITES_VIA_THE_MULTIPLE_NUCLEOTIDE_PATCH_REPLACEMENT_PATHWAY	1.49821174952854e-06	0.00188025574565832	1.65099457162562	0.183012267235188	REACTOME_IRE1ALPHA_ACTIVATES_CHAPERONES	1.97090611461216e-51	2.47348717383826e-48	6.89976016520208	3.27302957884522						REACTOME_TRANSCRIPTIONAL_REGULATION_BY_RUNX1	1.23765797157924e-14	1.55326075433195e-11	3.28766720194943	1.8307250577788						REACTOME_CELL_SURFACE_INTERACTIONS_AT_THE_VASCULAR_WALL	4.09866926619779e-11	5.14382992907823e-08	2.6997617300356	0.588317673683798	REACTOME_REGULATION_OF_PTEN_STABILITY_AND_ACTIVITY	5.64444777251406e-15	7.08378195450515e-12	3.33912186289604	1.50993493365743
KEGG_CELL_CYCLE	1.0641280705836e-21	1.33548072858242e-18	4.22780822348966	0.0597597258597446	REACTOME_EPHA_MEDIATED_GROWTH_CONE_COLLAPSE	3.81265104892234e-05	0.0478487706639754	1.14896876184112	0.444184935067775	REACTOME_RORA_ACTIVATES_GENE_EXPRESSION	1.49821174952854e-06	0.00188025574565832	1.65099457162562	0.346331212979621	REACTOME_MITOTIC_PROPHASE	1.97090611461216e-51	2.47348717383826e-48	6.89976016520208	2.82869551201303						KEGG_ADHERENS_JUNCTION	7.3986349820219e-14	9.28528690243748e-11	3.16736557293629	0.332315258574994						REACTOME_DEGRADATION_OF_BETA_CATENIN_BY_THE_DESTRUCTION_COMPLEX	4.09866926619779e-11	5.14382992907823e-08	2.6997617300356	4.54688508804474	REACTOME_REGULATION_OF_TP53_ACTIVITY_THROUGH_PHOSPHORYLATION	5.64444777251406e-15	7.08378195450515e-12	3.33912186289604	1.70369429116712
REACTOME_DEATH_RECEPTOR_SIGNALLING	1.0641280705836e-21	1.33548072858242e-18	4.22780822348966	0.518065144308324	REACTOME_HDR_THROUGH_HOMOLOGOUS_RECOMBINATION_HRR	3.81265104892234e-05	0.0478487706639754	1.14896876184112	0.261688165321019	REACTOME_SYNAPTIC_ADHESION_LIKE_MOLECULES	1.49821174952854e-06	0.00188025574565832	1.65099457162562	0.0152872410696264	REACTOME_NUCLEAR_EVENTS_KINASE_AND_TRANSCRIPTION_FACTOR_ACTIVATION	1.97090611461216e-51	2.47348717383826e-48	6.89976016520208	3.20513866597838						KEGG_ANTIGEN_PROCESSING_AND_PRESENTATION	7.3986349820219e-14	9.28528690243748e-11	3.16736557293629	1.28269797052478						REACTOME_DOWNSTREAM_SIGNALING_EVENTS_OF_B_CELL_RECEPTOR_BCR	4.09866926619779e-11	5.14382992907823e-08	2.6997617300356	4.37656446965486	REACTOME_SIGNALING_BY_BRAF_AND_RAF1_FUSIONS	5.64444777251406e-15	7.08378195450515e-12	3.33912186289604	2.00818744330259
REACTOME_MAPK6_MAPK4_SIGNALING	1.0641280705836e-21	1.33548072858242e-18	4.22780822348966	0.887727471495467	REACTOME_NEUREXINS_AND_NEUROLIGINS	3.81265104892234e-05	0.0478487706639754	1.14896876184112	0.0488128852781789	REACTOME_SYNTHESIS_OF_IP3_AND_IP4_IN_THE_CYTOSOL	1.49821174952854e-06	0.00188025574565832	1.65099457162562	0.376430390036253	REACTOME_SELECTIVE_AUTOPHAGY	1.97090611461216e-51	2.47348717383826e-48	6.89976016520208	6.24064668014497						KEGG_AXON_GUIDANCE	7.3986349820219e-14	9.28528690243748e-11	3.16736557293629	0.294968578427307						REACTOME_NEDDYLATION	4.09866926619779e-11	5.14382992907823e-08	2.6997617300356	5.29874866566681	REACTOME_SIGNALING_BY_EGFR	5.64444777251406e-15	7.08378195450515e-12	3.33912186289604	0.881305985002306
REACTOME_NEUROTRANSMITTER_RECEPTORS_AND_POSTSYNAPTIC_SIGNAL_TRANSMISSION	1.0641280705836e-21	1.33548072858242e-18	4.22780822348966	1.04265397107382	REACTOME_RAF_ACTIVATION	3.81265104892234e-05	0.0478487706639754	1.14896876184112	0.108051803823331	REACTOME_SYNTHESIS_OF_PROSTAGLANDINS_PG_AND_THROMBOXANES_TX	1.49821174952854e-06	0.00188025574565832	1.65099457162562	0.369384849353859	REACTOME_SIGNALING_BY_THE_B_CELL_RECEPTOR_BCR	1.97090611461216e-51	2.47348717383826e-48	6.89976016520208	6.33309909489196						KEGG_MTOR_SIGNALING_PATHWAY	7.3986349820219e-14	9.28528690243748e-11	3.16736557293629	1.11649233511363						REACTOME_RESPONSE_OF_MTB_TO_PHAGOCYTOSIS	4.09866926619779e-11	5.14382992907823e-08	2.6997617300356	0.251681760487663	REACTOME_THE_CITRIC_ACID_TCA_CYCLE_AND_RESPIRATORY_ELECTRON_TRANSPORT	5.64444777251406e-15	7.08378195450515e-12	3.33912186289604	11.4185941482772
REACTOME_REGULATION_OF_MRNA_STABILITY_BY_PROTEINS_THAT_BIND_AU_RICH_ELEMENTS	1.0641280705836e-21	1.33548072858242e-18	4.22780822348966	1.01257261489087	REACTOME_RHOBTB1_GTPASE_CYCLE	3.81265104892234e-05	0.0478487706639754	1.14896876184112	0.163314149140044	REACTOME_TRANSLESION_SYNTHESIS_BY_POLK	1.49821174952854e-06	0.00188025574565832	1.65099457162562	0.299416538643362	REACTOME_TOLL_LIKE_RECEPTOR_CASCADES	1.97090611461216e-51	2.47348717383826e-48	6.89976016520208	2.14436690683829						KEGG_OOCYTE_MEIOSIS	7.3986349820219e-14	9.28528690243748e-11	3.16736557293629	1.33021144349578						REACTOME_RND1_GTPASE_CYCLE	4.09866926619779e-11	5.14382992907823e-08	2.6997617300356	0.495448954496176	KEGG_APOPTOSIS	6.75148589112509e-14	8.47311479336199e-11	3.17363465284711	1.78573607687199
REACTOME_RESPIRATORY_ELECTRON_TRANSPORT_ATP_SYNTHESIS_BY_CHEMIOSMOTIC_COUPLING_AND_HEAT_PRODUCTION_BY_UNCOUPLING_PROTEINS	1.0641280705836e-21	1.33548072858242e-18	4.22780822348966	1.31962622023371	REACTOME_TIGHT_JUNCTION_INTERACTIONS	3.81265104892234e-05	0.0478487706639754	1.14896876184112	0.468023236814672	KEGG_NOTCH_SIGNALING_PATHWAY	3.52341775794401e-06	0.00442188928621973	1.53440285953223	0.0402927054982412	HALLMARK_APICAL_SURFACE	2.88951080642189e-50	3.62633606205947e-47	6.81472904458927	2.64346993314857						KEGG_SPLICEOSOME	7.3986349820219e-14	9.28528690243748e-11	3.16736557293629	1.29029437890992						HALLMARK_FATTY_ACID_METABOLISM	3.11895409779066e-10	3.91428739272728e-07	2.53127384748646	0.582335840719672	KEGG_PROGESTERONE_MEDIATED_OOCYTE_MATURATION	6.75148589112509e-14	8.47311479336199e-11	3.17363465284711	1.56776076664345
REACTOME_RHOD_GTPASE_CYCLE	1.0641280705836e-21	1.33548072858242e-18	4.22780822348966	0.0737818852057747						KEGG_RETINOL_METABOLISM	3.52341775794401e-06	0.00442188928621973	1.53440285953223	0.72340512939451	HALLMARK_OXIDATIVE_PHOSPHORYLATION	2.88951080642189e-50	3.62633606205947e-47	6.81472904458927	8.04850061266463						KEGG_VEGF_SIGNALING_PATHWAY	7.3986349820219e-14	9.28528690243748e-11	3.16736557293629	1.09184905747735						HALLMARK_UV_RESPONSE_UP	3.11895409779066e-10	3.91428739272728e-07	2.53127384748646	1.93041155112321	KEGG_PURINE_METABOLISM	6.75148589112509e-14	8.47311479336199e-11	3.17363465284711	4.26498988938918
REACTOME_RHOJ_GTPASE_CYCLE	1.0641280705836e-21	1.33548072858242e-18	4.22780822348966	0.744071792021796						REACTOME_ACETYLCHOLINE_NEUROTRANSMITTER_RELEASE_CYCLE	3.52341775794401e-06	0.00442188928621973	1.53440285953223	0.311797835353466	HALLMARK_PI3K_AKT_MTOR_SIGNALING	2.88951080642189e-50	3.62633606205947e-47	6.81472904458927	1.71749031464097						REACTOME_DEACTIVATION_OF_THE_BETA_CATENIN_TRANSACTIVATING_COMPLEX	7.3986349820219e-14	9.28528690243748e-11	3.16736557293629	1.25316200810475						KEGG_ENDOCYTOSIS	3.11895409779066e-10	3.91428739272728e-07	2.53127384748646	3.93250825383659	KEGG_PYRIMIDINE_METABOLISM	6.75148589112509e-14	8.47311479336199e-11	3.17363465284711	2.54416490172219
REACTOME_RHO_GTPASES_ACTIVATE_ROCKS	1.0641280705836e-21	1.33548072858242e-18	4.22780822348966	2.96310883179727						REACTOME_CONSTITUTIVE_SIGNALING_BY_AKT1_E17K_IN_CANCER	3.52341775794401e-06	0.00442188928621973	1.53440285953223	0.237288500781051	KEGG_ACUTE_MYELOID_LEUKEMIA	2.88951080642189e-50	3.62633606205947e-47	6.81472904458927	0.0909669160448295						REACTOME_MRNA_SPLICING	7.3986349820219e-14	9.28528690243748e-11	3.16736557293629	0.986290368592925						KEGG_GRAFT_VERSUS_HOST_DISEASE	3.11895409779066e-10	3.91428739272728e-07	2.53127384748646	2.88902906048161	KEGG_VIBRIO_CHOLERAE_INFECTION	6.75148589112509e-14	8.47311479336199e-11	3.17363465284711	2.36048164162131
HALLMARK_NOTCH_SIGNALING	5.83030918146285e-21	7.31703802273588e-18	4.13952469350823	0.388702716868524						REACTOME_REGULATION_OF_SIGNALING_BY_CBL	3.52341775794401e-06	0.00442188928621973	1.53440285953223	0.00759610054222981	KEGG_FC_GAMMA_R_MEDIATED_PHAGOCYTOSIS	2.88951080642189e-50	3.62633606205947e-47	6.81472904458927	1.70476843576154						REACTOME_M_PHASE	7.3986349820219e-14	9.28528690243748e-11	3.16736557293629	1.42114949836179						REACTOME_CLASS_A_1_RHODOPSIN_LIKE_RECEPTORS	3.11895409779066e-10	3.91428739272728e-07	2.53127384748646	3.04413229084867	REACTOME_AGGREPHAGY	6.75148589112509e-14	8.47311479336199e-11	3.17363465284711	1.20222998035331
HALLMARK_UNFOLDED_PROTEIN_RESPONSE	5.83030918146285e-21	7.31703802273588e-18	4.13952469350823	0.910139691510735						REACTOME_SEROTONIN_NEUROTRANSMITTER_RELEASE_CYCLE	3.52341775794401e-06	0.00442188928621973	1.53440285953223	0.319284072326195	KEGG_LINOLEIC_ACID_METABOLISM	2.88951080642189e-50	3.62633606205947e-47	6.81472904458927	2.37507432220642						REACTOME_NEURONAL_SYSTEM	7.3986349820219e-14	9.28528690243748e-11	3.16736557293629	0.907369112621221						REACTOME_CYTOSOLIC_SENSORS_OF_PATHOGEN_ASSOCIATED_DNA	3.11895409779066e-10	3.91428739272728e-07	2.53127384748646	1.70974526192003	REACTOME_AUF1_HNRNP_D0_BINDS_AND_DESTABILIZES_MRNA	6.75148589112509e-14	8.47311479336199e-11	3.17363465284711	0.649757476181517
HALLMARK_WNT_BETA_CATENIN_SIGNALING	5.83030918146285e-21	7.31703802273588e-18	4.13952469350823	0.0668797889260891						REACTOME_ANTIGEN_ACTIVATES_B_CELL_RECEPTOR_BCR_LEADING_TO_GENERATION_OF_SECOND_MESSENGERS	8.03548663493119e-06	0.0100845357268386	1.41292041215936	0.0480563336315759	KEGG_METABOLISM_OF_XENOBIOTICS_BY_CYTOCHROME_P450	2.88951080642189e-50	3.62633606205947e-47	6.81472904458927	3.26350234211838						REACTOME_ONCOGENIC_MAPK_SIGNALING	7.3986349820219e-14	9.28528690243748e-11	3.16736557293629	0.410621649261793						REACTOME_INTEGRIN_CELL_SURFACE_INTERACTIONS	3.11895409779066e-10	3.91428739272728e-07	2.53127384748646	0.896907250865944	REACTOME_C_TYPE_LECTIN_RECEPTORS_CLRS	6.75148589112509e-14	8.47311479336199e-11	3.17363465284711	2.8760686887982
KEGG_PARKINSONS_DISEASE	5.83030918146285e-21	7.31703802273588e-18	4.13952469350823	1.03719704019825						REACTOME_BILE_ACID_AND_BILE_SALT_METABOLISM	8.03548663493119e-06	0.0100845357268386	1.41292041215936	0.00437603972183261	REACTOME_ACYL_CHAIN_REMODELLING_OF_PC	2.88951080642189e-50	3.62633606205947e-47	6.81472904458927	2.26978468967215						REACTOME_O_LINKED_GLYCOSYLATION	7.3986349820219e-14	9.28528690243748e-11	3.16736557293629	0.281616958318679						REACTOME_INTERLEUKIN_12_SIGNALING	3.11895409779066e-10	3.91428739272728e-07	2.53127384748646	1.34935225424221	REACTOME_EPH_EPHRIN_MEDIATED_REPULSION_OF_CELLS	6.75148589112509e-14	8.47311479336199e-11	3.17363465284711	2.12528303152717
KEGG_PURINE_METABOLISM	5.83030918146285e-21	7.31703802273588e-18	4.13952469350823	0.762142127198642						REACTOME_E2F_MEDIATED_REGULATION_OF_DNA_REPLICATION	8.03548663493119e-06	0.0100845357268386	1.41292041215936	0.00400057186381209	REACTOME_ACYL_CHAIN_REMODELLING_OF_PE	2.88951080642189e-50	3.62633606205947e-47	6.81472904458927	2.30817418857271						REACTOME_PLASMA_LIPOPROTEIN_ASSEMBLY	7.3986349820219e-14	9.28528690243748e-11	3.16736557293629	0.646291869597551						REACTOME_NUCLEOTIDE_CATABOLISM	3.11895409779066e-10	3.91428739272728e-07	2.53127384748646	1.6846085470022	REACTOME_FCGAMMA_RECEPTOR_FCGR_DEPENDENT_PHAGOCYTOSIS	6.75148589112509e-14	8.47311479336199e-11	3.17363465284711	0.952674736479833
REACTOME_CELL_DEATH_SIGNALLING_VIA_NRAGE_NRIF_AND_NADE	5.83030918146285e-21	7.31703802273588e-18	4.13952469350823	0.491389369881434						REACTOME_PI_3K_CASCADE_FGFR2	8.03548663493119e-06	0.0100845357268386	1.41292041215936	0.409358689966688	REACTOME_AUTOPHAGY	2.88951080642189e-50	3.62633606205947e-47	6.81472904458927	5.44652558058891						REACTOME_PLASMA_LIPOPROTEIN_ASSEMBLY_REMODELING_AND_CLEARANCE	7.3986349820219e-14	9.28528690243748e-11	3.16736557293629	1.00507839442455						REACTOME_RIPK1_MEDIATED_REGULATED_NECROSIS	3.11895409779066e-10	3.91428739272728e-07	2.53127384748646	1.66713190669691	REACTOME_FLT3_SIGNALING	6.75148589112509e-14	8.47311479336199e-11	3.17363465284711	0.163713779721615
REACTOME_COPI_INDEPENDENT_GOLGI_TO_ER_RETROGRADE_TRAFFIC	5.83030918146285e-21	7.31703802273588e-18	4.13952469350823	1.52769971818009						REACTOME_RESPONSE_OF_EIF2AK1_HRI_TO_HEME_DEFICIENCY	8.03548663493119e-06	0.0100845357268386	1.41292041215936	0.106594368955602	REACTOME_DISEASES_ASSOCIATED_WITH_GLYCOSAMINOGLYCAN_METABOLISM	2.88951080642189e-50	3.62633606205947e-47	6.81472904458927	0.718764567853222						REACTOME_RESPIRATORY_ELECTRON_TRANSPORT	7.3986349820219e-14	9.28528690243748e-11	3.16736557293629	8.89667179799446						REACTOME_SUMOYLATION_OF_DNA_DAMAGE_RESPONSE_AND_REPAIR_PROTEINS	3.11895409779066e-10	3.91428739272728e-07	2.53127384748646	1.85308443281464	REACTOME_FORMATION_OF_INCISION_COMPLEX_IN_GG_NER	6.75148589112509e-14	8.47311479336199e-11	3.17363465284711	0.575426496387348
REACTOME_DEUBIQUITINATION	5.83030918146285e-21	7.31703802273588e-18	4.13952469350823	0.812632061725758						REACTOME_SYNTHESIS_OF_GLYCOSYLPHOSPHATIDYLINOSITOL_GPI	8.03548663493119e-06	0.0100845357268386	1.41292041215936	0.247018295368351	REACTOME_EXTRA_NUCLEAR_ESTROGEN_SIGNALING	2.88951080642189e-50	3.62633606205947e-47	6.81472904458927	0.67436941711045						REACTOME_RHO_GTPASES_ACTIVATE_FORMINS	7.3986349820219e-14	9.28528690243748e-11	3.16736557293629	1.83827038551237						REACTOME_TCF_DEPENDENT_SIGNALING_IN_RESPONSE_TO_WNT	3.11895409779066e-10	3.91428739272728e-07	2.53127384748646	3.35734608938944	REACTOME_GOLGI_TO_ER_RETROGRADE_TRANSPORT	6.75148589112509e-14	8.47311479336199e-11	3.17363465284711	5.69090186476968
REACTOME_SELECTIVE_AUTOPHAGY	5.83030918146285e-21	7.31703802273588e-18	4.13952469350823	0.466994867533134						REACTOME_TRAF6_MEDIATED_INDUCTION_OF_TAK1_COMPLEX_WITHIN_TLR4_COMPLEX	8.03548663493119e-06	0.0100845357268386	1.41292041215936	0.167375427765724	REACTOME_GAP_JUNCTION_TRAFFICKING_AND_REGULATION	2.88951080642189e-50	3.62633606205947e-47	6.81472904458927	3.67786922913906						REACTOME_TOLL_LIKE_RECEPTOR_CASCADES	7.3986349820219e-14	9.28528690243748e-11	3.16736557293629	0.138377407667923						REACTOME_TNFS_BIND_THEIR_PHYSIOLOGICAL_RECEPTORS	3.11895409779066e-10	3.91428739272728e-07	2.53127384748646	1.3685442953712	REACTOME_METABOLISM_OF_WATER_SOLUBLE_VITAMINS_AND_COFACTORS	6.75148589112509e-14	8.47311479336199e-11	3.17363465284711	1.84372810147724
REACTOME_TRANS_GOLGI_NETWORK_VESICLE_BUDDING	5.83030918146285e-21	7.31703802273588e-18	4.13952469350823	2.02632567064357						REACTOME_CASPASE_ACTIVATION_VIA_DEATH_RECEPTORS_IN_THE_PRESENCE_OF_LIGAND	1.77726970010602e-05	0.0223047347363305	1.28514704891252	0.101680117030851	REACTOME_INTERACTION_BETWEEN_L1_AND_ANKYRINS	2.88951080642189e-50	3.62633606205947e-47	6.81472904458927	1.33383493636918						KEGG_CALCIUM_SIGNALING_PATHWAY	4.19060881599145e-13	5.25921406406927e-10	3.04615809699375	1.86380170833675						KEGG_DRUG_METABOLISM_OTHER_ENZYMES	2.15721583157171e-09	2.7073058686225e-06	2.35954713352272	0.572217997293128	REACTOME_PCP_CE_PATHWAY	6.75148589112509e-14	8.47311479336199e-11	3.17363465284711	3.07984977552749
KEGG_ADHERENS_JUNCTION	3.09496350762679e-20	3.88417920207162e-17	4.05101231070888	2.8810372545604						REACTOME_DISEASES_OF_DNA_REPAIR	1.77726970010602e-05	0.0223047347363305	1.28514704891252	0.296095948144471	REACTOME_ION_CHANNEL_TRANSPORT	2.88951080642189e-50	3.62633606205947e-47	6.81472904458927	3.35394789533378						KEGG_ENDOMETRIAL_CANCER	4.19060881599145e-13	5.25921406406927e-10	3.04615809699375	0.305373224239163						REACTOME_GENE_AND_PROTEIN_EXPRESSION_BY_JAK_STAT_SIGNALING_AFTER_INTERLEUKIN_12_STIMULATION	2.15721583157171e-09	2.7073058686225e-06	2.35954713352272	0.997298935462432	REACTOME_PROTEIN_PROTEIN_INTERACTIONS_AT_SYNAPSES	6.75148589112509e-14	8.47311479336199e-11	3.17363465284711	0.857901542437237
REACTOME_CYTOPROTECTION_BY_HMOX1	3.09496350762679e-20	3.88417920207162e-17	4.05101231070888	0.384363630128163						REACTOME_LAGGING_STRAND_SYNTHESIS	1.77726970010602e-05	0.0223047347363305	1.28514704891252	0.307345111042086	REACTOME_MAPK6_MAPK4_SIGNALING	2.88951080642189e-50	3.62633606205947e-47	6.81472904458927	4.04647411446847						REACTOME_ANTIMICROBIAL_PEPTIDES	4.19060881599145e-13	5.25921406406927e-10	3.04615809699375	1.64236470360601						REACTOME_SUMOYLATION	2.15721583157171e-09	2.7073058686225e-06	2.35954713352272	1.98664519561509	REACTOME_SELECTIVE_AUTOPHAGY	6.75148589112509e-14	8.47311479336199e-11	3.17363465284711	1.38141018956971
REACTOME_EPH_EPHRIN_MEDIATED_REPULSION_OF_CELLS	3.09496350762679e-20	3.88417920207162e-17	4.05101231070888	1.45379079481791						REACTOME_NOREPINEPHRINE_NEUROTRANSMITTER_RELEASE_CYCLE	1.77726970010602e-05	0.0223047347363305	1.28514704891252	0.322443886466078	REACTOME_MITOTIC_PROMETAPHASE	2.88951080642189e-50	3.62633606205947e-47	6.81472904458927	2.52314237389994						REACTOME_APOPTOSIS	4.19060881599145e-13	5.25921406406927e-10	3.04615809699375	2.73329784862055						HALLMARK_DNA_REPAIR	1.35640124427241e-08	1.70228356156187e-05	2.18379671551264	0.824079109685557	REACTOME_SIGNALING_BY_FGFR1	6.75148589112509e-14	8.47311479336199e-11	3.17363465284711	0.751907447056268
REACTOME_HCMV_EARLY_EVENTS	3.09496350762679e-20	3.88417920207162e-17	4.05101231070888	0.0834660866517403						REACTOME_PHOSPHOLIPASE_C_MEDIATED_CASCADE_FGFR2	1.77726970010602e-05	0.0223047347363305	1.28514704891252	0.0494225957313545	REACTOME_NEGATIVE_REGULATION_OF_TCF_DEPENDENT_SIGNALING_BY_WNT_LIGAND_ANTAGONISTS	2.88951080642189e-50	3.62633606205947e-47	6.81472904458927	2.34735817942059						REACTOME_ATTENUATION_PHASE	4.19060881599145e-13	5.25921406406927e-10	3.04615809699375	0.9164437152985						KEGG_LYSOSOME	1.35640124427241e-08	1.70228356156187e-05	2.18379671551264	1.96035521851496	REACTOME_SIGNALING_BY_FGFR2	6.75148589112509e-14	8.47311479336199e-11	3.17363465284711	2.10609986040915
REACTOME_RHOQ_GTPASE_CYCLE	3.09496350762679e-20	3.88417920207162e-17	4.05101231070888	0.921391767732921						REACTOME_SIGNAL_REGULATORY_PROTEIN_FAMILY_INTERACTIONS	1.77726970010602e-05	0.0223047347363305	1.28514704891252	0.103050911064774	REACTOME_ORGANELLE_BIOGENESIS_AND_MAINTENANCE	2.88951080642189e-50	3.62633606205947e-47	6.81472904458927	4.66256546906154						REACTOME_AUF1_HNRNP_D0_BINDS_AND_DESTABILIZES_MRNA	4.19060881599145e-13	5.25921406406927e-10	3.04615809699375	2.30413246179669						REACTOME_ASSEMBLY_OF_COLLAGEN_FIBRILS_AND_OTHER_MULTIMERIC_STRUCTURES	1.35640124427241e-08	1.70228356156187e-05	2.18379671551264	0.409971880353613	REACTOME_SIGNALING_BY_NOTCH4	6.75148589112509e-14	8.47311479336199e-11	3.17363465284711	0.509193495307013
REACTOME_SEMA4D_IN_SEMAPHORIN_SIGNALING	3.09496350762679e-20	3.88417920207162e-17	4.05101231070888	2.72656703514537						REACTOME_TELOMERE_C_STRAND_LAGGING_STRAND_SYNTHESIS	1.77726970010602e-05	0.0223047347363305	1.28514704891252	0.291222234239873	REACTOME_PHOSPHOLIPID_METABOLISM	2.88951080642189e-50	3.62633606205947e-47	6.81472904458927	1.38877705135795						REACTOME_BIOLOGICAL_OXIDATIONS	4.19060881599145e-13	5.25921406406927e-10	3.04615809699375	2.17478642276714						REACTOME_G_ALPHA_I_SIGNALLING_EVENTS	1.35640124427241e-08	1.70228356156187e-05	2.18379671551264	1.5907764211373	REACTOME_SIGNALING_BY_RETINOIC_ACID	6.75148589112509e-14	8.47311479336199e-11	3.17363465284711	1.14529066259573
HALLMARK_PEROXISOME	1.59181018210258e-19	1.99772177853874e-16	3.96225503921936	0.214377367301185						REACTOME_TRP_CHANNELS	1.77726970010602e-05	0.0223047347363305	1.28514704891252	0.0933977275005692	HALLMARK_REACTIVE_OXYGEN_SPECIES_PATHWAY	4.10355640798625e-49	5.14996329202274e-46	6.72965050106748	6.98835692557629						REACTOME_CHONDROITIN_SULFATE_DERMATAN_SULFATE_METABOLISM	4.19060881599145e-13	5.25921406406927e-10	3.04615809699375	0.30248267818364						REACTOME_NOD1_2_SIGNALING_PATHWAY	1.35640124427241e-08	1.70228356156187e-05	2.18379671551264	1.0012228265331	REACTOME_S_PHASE	6.75148589112509e-14	8.47311479336199e-11	3.17363465284711	2.3713137683683
KEGG_TYPE_I_DIABETES_MELLITUS	1.59181018210258e-19	1.99772177853874e-16	3.96225503921936	0.688186468024206						REACTOME_UNBLOCKING_OF_NMDA_RECEPTORS_GLUTAMATE_BINDING_AND_ACTIVATION	1.77726970010602e-05	0.0223047347363305	1.28514704891252	0.0177216692574976	KEGG_GLUTATHIONE_METABOLISM	4.10355640798625e-49	5.14996329202274e-46	6.72965050106748	3.0504718630396						REACTOME_CLASS_I_MHC_MEDIATED_ANTIGEN_PROCESSING_PRESENTATION	4.19060881599145e-13	5.25921406406927e-10	3.04615809699375	0.559517263889154						REACTOME_PEPTIDE_LIGAND_BINDING_RECEPTORS	1.35640124427241e-08	1.70228356156187e-05	2.18379671551264	2.96588369868526	REACTOME_THE_ROLE_OF_GTSE1_IN_G2_M_PROGRESSION_AFTER_G2_CHECKPOINT	6.75148589112509e-14	8.47311479336199e-11	3.17363465284711	2.43501393527402
REACTOME_ANTIGEN_PROCESSING_UBIQUITINATION_PROTEASOME_DEGRADATION	1.59181018210258e-19	1.99772177853874e-16	3.96225503921936	2.68325401865002						KEGG_MISMATCH_REPAIR	3.81265104892234e-05	0.0478487706639754	1.14896876184112	0.241029372853259	KEGG_PATHOGENIC_ESCHERICHIA_COLI_INFECTION	4.10355640798625e-49	5.14996329202274e-46	6.72965050106748	3.84296876274322						REACTOME_CLATHRIN_MEDIATED_ENDOCYTOSIS	4.19060881599145e-13	5.25921406406927e-10	3.04615809699375	0.482446646749242						REACTOME_POTENTIAL_THERAPEUTICS_FOR_SARS	1.35640124427241e-08	1.70228356156187e-05	2.18379671551264	0.294457072699887	REACTOME_TRANSLOCATION_OF_SLC2A4_GLUT4_TO_THE_PLASMA_MEMBRANE	6.75148589112509e-14	8.47311479336199e-11	3.17363465284711	2.16905293898679
REACTOME_ANTIVIRAL_MECHANISM_BY_IFN_STIMULATED_GENES	1.59181018210258e-19	1.99772177853874e-16	3.96225503921936	0.327103583676901						REACTOME_POLYMERASE_SWITCHING_ON_THE_C_STRAND_OF_THE_TELOMERE	3.81265104892234e-05	0.0478487706639754	1.14896876184112	0.100129463586849	KEGG_THYROID_CANCER	4.10355640798625e-49	5.14996329202274e-46	6.72965050106748	1.44143754702889						REACTOME_DISASSEMBLY_OF_THE_DESTRUCTION_COMPLEX_AND_RECRUITMENT_OF_AXIN_TO_THE_MEMBRANE	4.19060881599145e-13	5.25921406406927e-10	3.04615809699375	0.563725162549316						HALLMARK_ANDROGEN_RESPONSE	7.75527392871942e-08	9.73286878054287e-05	2.00293762553516	1.14502963490119	REACTOME_TRANS_GOLGI_NETWORK_VESICLE_BUDDING	6.75148589112509e-14	8.47311479336199e-11	3.17363465284711	0.603468739302927
REACTOME_G_ALPHA_Z_SIGNALLING_EVENTS	1.59181018210258e-19	1.99772177853874e-16	3.96225503921936	0.852451456007023						REACTOME_PROCESSIVE_SYNTHESIS_ON_THE_LAGGING_STRAND	3.81265104892234e-05	0.0478487706639754	1.14896876184112	0.205409356095582	REACTOME_ACYL_CHAIN_REMODELLING_OF_PI	4.10355640798625e-49	5.14996329202274e-46	6.72965050106748	2.35351690793564						REACTOME_EPHA_MEDIATED_GROWTH_CONE_COLLAPSE	4.19060881599145e-13	5.25921406406927e-10	3.04615809699375	1.1619029205534						KEGG_VASCULAR_SMOOTH_MUSCLE_CONTRACTION	7.75527392871942e-08	9.73286878054287e-05	2.00293762553516	0.329010659182963	HALLMARK_SPERMATOGENESIS	2.24701416343212e-13	2.82000277510731e-10	3.09026705388063	0.408026288153045
REACTOME_HCMV_INFECTION	1.59181018210258e-19	1.99772177853874e-16	3.96225503921936	0.503866646160981						REACTOME_REGULATION_OF_FZD_BY_UBIQUITINATION	3.81265104892234e-05	0.0478487706639754	1.14896876184112	0.0128487016907131	REACTOME_ACYL_CHAIN_REMODELLING_OF_PS	4.10355640798625e-49	5.14996329202274e-46	6.72965050106748	2.03547973554982						REACTOME_ER_TO_GOLGI_ANTEROGRADE_TRANSPORT	4.19060881599145e-13	5.25921406406927e-10	3.04615809699375	0.410727634631944						REACTOME_CHEMOKINE_RECEPTORS_BIND_CHEMOKINES	7.75527392871942e-08	9.73286878054287e-05	2.00293762553516	3.40224183367935	REACTOME_RHO_GTPASES_ACTIVATE_FORMINS	2.24701416343212e-13	2.82000277510731e-10	3.09026705388063	2.9066445547982
REACTOME_NEDDYLATION	1.59181018210258e-19	1.99772177853874e-16	3.96225503921936	3.07371363560391						REACTOME_TRANSCRIPTION_OF_E2F_TARGETS_UNDER_NEGATIVE_CONTROL_BY_P107_RBL1_AND_P130_RBL2_IN_COMPLEX_WITH_HDAC1	3.81265104892234e-05	0.0478487706639754	1.14896876184112	0.130283809887881	REACTOME_ANTIGEN_PROCESSING_CROSS_PRESENTATION	4.10355640798625e-49	5.14996329202274e-46	6.72965050106748	1.88429154325256						REACTOME_LISTERIA_MONOCYTOGENES_ENTRY_INTO_HOST_CELLS	4.19060881599145e-13	5.25921406406927e-10	3.04615809699375	0.964546916411103						REACTOME_DEATH_RECEPTOR_SIGNALLING	7.75527392871942e-08	9.73286878054287e-05	2.00293762553516	2.72553743406325	HALLMARK_E2F_TARGETS	7.28954779674737e-13	9.14838248491795e-10	3.00643571131306	2.85222674790806
REACTOME_PCP_CE_PATHWAY	1.59181018210258e-19	1.99772177853874e-16	3.96225503921936	3.06069226883069											REACTOME_CARDIAC_CONDUCTION	4.10355640798625e-49	5.14996329202274e-46	6.72965050106748	2.61797765703311						REACTOME_RAC3_GTPASE_CYCLE	4.19060881599145e-13	5.25921406406927e-10	3.04615809699375	0.331338739855142						REACTOME_MHC_CLASS_II_ANTIGEN_PRESENTATION	7.75527392871942e-08	9.73286878054287e-05	2.00293762553516	0.524724597560522	HALLMARK_PI3K_AKT_MTOR_SIGNALING	7.28954779674737e-13	9.14838248491795e-10	3.00643571131306	0.65004921499798
REACTOME_RECYCLING_PATHWAY_OF_L1	1.59181018210258e-19	1.99772177853874e-16	3.96225503921936	0.992861466090945											REACTOME_DEFECTIVE_INTRINSIC_PATHWAY_FOR_APOPTOSIS	4.10355640798625e-49	5.14996329202274e-46	6.72965050106748	3.2099113218444						REACTOME_RESPIRATORY_ELECTRON_TRANSPORT_ATP_SYNTHESIS_BY_CHEMIOSMOTIC_COUPLING_AND_HEAT_PRODUCTION_BY_UNCOUPLING_PROTEINS	4.19060881599145e-13	5.25921406406927e-10	3.04615809699375	10.8859988376699						REACTOME_NON_INTEGRIN_MEMBRANE_ECM_INTERACTIONS	7.75527392871942e-08	9.73286878054287e-05	2.00293762553516	0.501441517049151	KEGG_COLORECTAL_CANCER	7.28954779674737e-13	9.14838248491795e-10	3.00643571131306	0.408619629937141
REACTOME_RHOB_GTPASE_CYCLE	1.59181018210258e-19	1.99772177853874e-16	3.96225503921936	0.30139127131806											REACTOME_NETRIN_1_SIGNALING	4.10355640798625e-49	5.14996329202274e-46	6.72965050106748	0.949490251546098						REACTOME_SIGNALING_BY_TGF_BETA_RECEPTOR_COMPLEX	4.19060881599145e-13	5.25921406406927e-10	3.04615809699375	0.913555344228052						REACTOME_THE_ROLE_OF_NEF_IN_HIV_1_REPLICATION_AND_DISEASE_PATHOGENESIS	7.75527392871942e-08	9.73286878054287e-05	2.00293762553516	1.14463944430166	KEGG_ERBB_SIGNALING_PATHWAY	7.28954779674737e-13	9.14838248491795e-10	3.00643571131306	0.929672891448956
REACTOME_RHO_GTPASES_ACTIVATE_IQGAPS	1.59181018210258e-19	1.99772177853874e-16	3.96225503921936	1.62860094387145											REACTOME_NEUROTRANSMITTER_RECEPTORS_AND_POSTSYNAPTIC_SIGNAL_TRANSMISSION	4.10355640798625e-49	5.14996329202274e-46	6.72965050106748	3.2233895052711						REACTOME_SIGNALING_BY_VEGF	4.19060881599145e-13	5.25921406406927e-10	3.04615809699375	1.58733184814						KEGG_ABC_TRANSPORTERS	4.03311215451128e-07	0.000506155575391166	1.81541069043903	0.331518067280336	KEGG_GLYCOLYSIS_GLUCONEOGENESIS	7.28954779674737e-13	9.14838248491795e-10	3.00643571131306	0.359247392711669
REACTOME_SIGNALING_BY_ACTIVIN	1.59181018210258e-19	1.99772177853874e-16	3.96225503921936	0.841227629657485											REACTOME_PLASMA_LIPOPROTEIN_ASSEMBLY_REMODELING_AND_CLEARANCE	4.10355640798625e-49	5.14996329202274e-46	6.72965050106748	2.75478507738025						REACTOME_TRANSPORT_TO_THE_GOLGI_AND_SUBSEQUENT_MODIFICATION	4.19060881599145e-13	5.25921406406927e-10	3.04615809699375	0.319950910215515						REACTOME_CELLULAR_SENESCENCE	4.03311215451128e-07	0.000506155575391166	1.81541069043903	0.12005502824063	KEGG_PATHOGENIC_ESCHERICHIA_COLI_INFECTION	7.28954779674737e-13	9.14838248491795e-10	3.00643571131306	1.59276155187023
KEGG_ARGININE_AND_PROLINE_METABOLISM	7.93240113799911e-19	9.95516342818888e-16	3.873235289266	0.130486600295813											REACTOME_REPRODUCTION	4.10355640798625e-49	5.14996329202274e-46	6.72965050106748	0.818588596089815						HALLMARK_KRAS_SIGNALING_DN	2.24905928249951e-12	2.82256939953689e-09	2.92392807215155	1.37294970348559						REACTOME_DAP12_SIGNALING	4.03311215451128e-07	0.000506155575391166	1.81541069043903	1.5948545319202	REACTOME_ARACHIDONIC_ACID_METABOLISM	7.28954779674737e-13	9.14838248491795e-10	3.00643571131306	0.609437781872427
REACTOME_ANTIGEN_PRESENTATION_FOLDING_ASSEMBLY_AND_PEPTIDE_LOADING_OF_CLASS_I_MHC	7.93240113799911e-19	9.95516342818888e-16	3.873235289266	3.15669853057138											REACTOME_SIGNALING_BY_ERBB4	4.10355640798625e-49	5.14996329202274e-46	6.72965050106748	2.24965910027783						KEGG_BLADDER_CANCER	2.24905928249951e-12	2.82256939953689e-09	2.92392807215155	1.56930024813873						REACTOME_DEGRADATION_OF_THE_EXTRACELLULAR_MATRIX	4.03311215451128e-07	0.000506155575391166	1.81541069043903	1.63262697130638	REACTOME_CYTOPROTECTION_BY_HMOX1	7.28954779674737e-13	9.14838248491795e-10	3.00643571131306	2.64326544167775
REACTOME_ANTIGEN_PROCESSING_CROSS_PRESENTATION	7.93240113799911e-19	9.95516342818888e-16	3.873235289266	4.15378928838318											REACTOME_SIGNALING_BY_NOTCH4	4.10355640798625e-49	5.14996329202274e-46	6.72965050106748	1.65046857998312						KEGG_CELL_ADHESION_MOLECULES_CAMS	2.24905928249951e-12	2.82256939953689e-09	2.92392807215155	0.710947240331288						REACTOME_E3_UBIQUITIN_LIGASES_UBIQUITINATE_TARGET_PROTEINS	4.03311215451128e-07	0.000506155575391166	1.81541069043903	0.397649561528253	REACTOME_DEATH_RECEPTOR_SIGNALLING	7.28954779674737e-13	9.14838248491795e-10	3.00643571131306	0.764296949529259
REACTOME_ATTENUATION_PHASE	7.93240113799911e-19	9.95516342818888e-16	3.873235289266	1.38596799866978											REACTOME_SIGNALING_BY_VEGF	4.10355640798625e-49	5.14996329202274e-46	6.72965050106748	2.35673599834957						KEGG_RENAL_CELL_CARCINOMA	2.24905928249951e-12	2.82256939953689e-09	2.92392807215155	1.0209166542812						REACTOME_NUCLEOTIDE_BINDING_DOMAIN_LEUCINE_RICH_REPEAT_CONTAINING_RECEPTOR_NLR_SIGNALING_PATHWAYS	4.03311215451128e-07	0.000506155575391166	1.81541069043903	1.40258316096546	REACTOME_DNA_DOUBLE_STRAND_BREAK_REPAIR	7.28954779674737e-13	9.14838248491795e-10	3.00643571131306	2.08322130905899
REACTOME_CARGO_CONCENTRATION_IN_THE_ER	7.93240113799911e-19	9.95516342818888e-16	3.873235289266	0.717763074316231											KEGG_ADHERENS_JUNCTION	5.64515213957662e-48	7.08466593516866e-45	6.64452260311591	1.12476134693181						REACTOME_ANCHORING_FIBRIL_FORMATION	2.24905928249951e-12	2.82256939953689e-09	2.92392807215155	0.481345535885025						KEGG_HUNTINGTONS_DISEASE	1.90834044410402e-06	0.00239496725735054	1.61885775151478	1.52950617718355	REACTOME_DNA_REPAIR	7.28954779674737e-13	9.14838248491795e-10	3.00643571131306	4.52150443173114
REACTOME_CELL_EXTRACELLULAR_MATRIX_INTERACTIONS	7.93240113799911e-19	9.95516342818888e-16	3.873235289266	2.44029351879258											KEGG_INSULIN_SIGNALING_PATHWAY	5.64515213957662e-48	7.08466593516866e-45	6.64452260311591	0.714928988986053						REACTOME_ANTIGEN_PROCESSING_UBIQUITINATION_PROTEASOME_DEGRADATION	2.24905928249951e-12	2.82256939953689e-09	2.92392807215155	0.0886536987759806						KEGG_LEUKOCYTE_TRANSENDOTHELIAL_MIGRATION	1.90834044410402e-06	0.00239496725735054	1.61885775151478	0.37008556578126	REACTOME_DNA_REPLICATION	7.28954779674737e-13	9.14838248491795e-10	3.00643571131306	2.63045496252483
REACTOME_INTEGRIN_SIGNALING	7.93240113799911e-19	9.95516342818888e-16	3.873235289266	1.430834705138											REACTOME_AGGREPHAGY	5.64515213957662e-48	7.08466593516866e-45	6.64452260311591	4.28060892809431						REACTOME_FATTY_ACID_METABOLISM	2.24905928249951e-12	2.82256939953689e-09	2.92392807215155	1.86105046202097						KEGG_NOD_LIKE_RECEPTOR_SIGNALING_PATHWAY	1.90834044410402e-06	0.00239496725735054	1.61885775151478	1.48527086513748	REACTOME_GLYCOGEN_SYNTHESIS	7.28954779674737e-13	9.14838248491795e-10	3.00643571131306	0.3808269734241
REACTOME_MITOTIC_METAPHASE_AND_ANAPHASE	7.93240113799911e-19	9.95516342818888e-16	3.873235289266	1.96211061725805											REACTOME_DISEASES_OF_PROGRAMMED_CELL_DEATH	5.64515213957662e-48	7.08466593516866e-45	6.64452260311591	3.25708994562507						REACTOME_IRON_UPTAKE_AND_TRANSPORT	2.24905928249951e-12	2.82256939953689e-09	2.92392807215155	0.975367191927341						KEGG_PARKINSONS_DISEASE	1.90834044410402e-06	0.00239496725735054	1.61885775151478	2.89347956308142	REACTOME_METABOLISM_OF_STEROIDS	7.28954779674737e-13	9.14838248491795e-10	3.00643571131306	0.809170414886282
REACTOME_MITOTIC_PROMETAPHASE	7.93240113799911e-19	9.95516342818888e-16	3.873235289266	1.08064399919515											REACTOME_INTEGRATION_OF_ENERGY_METABOLISM	5.64515213957662e-48	7.08466593516866e-45	6.64452260311591	0.385726006146853						REACTOME_L1CAM_INTERACTIONS	2.24905928249951e-12	2.82256939953689e-09	2.92392807215155	0.628323715685487						KEGG_SMALL_CELL_LUNG_CANCER	1.90834044410402e-06	0.00239496725735054	1.61885775151478	1.26554982910292	REACTOME_MITOTIC_METAPHASE_AND_ANAPHASE	7.28954779674737e-13	9.14838248491795e-10	3.00643571131306	5.15000410050575
REACTOME_POST_TRANSLATIONAL_MODIFICATION_SYNTHESIS_OF_GPI_ANCHORED_PROTEINS	7.93240113799911e-19	9.95516342818888e-16	3.873235289266	0.227784363656229											REACTOME_MET_PROMOTES_CELL_MOTILITY	5.64515213957662e-48	7.08466593516866e-45	6.64452260311591	1.22123205809674						REACTOME_STRIATED_MUSCLE_CONTRACTION	2.24905928249951e-12	2.82256939953689e-09	2.92392807215155	1.14364402601906						KEGG_VALINE_LEUCINE_AND_ISOLEUCINE_DEGRADATION	1.90834044410402e-06	0.00239496725735054	1.61885775151478	0.526986874757952	REACTOME_NEGATIVE_REGULATION_OF_FGFR1_SIGNALING	7.28954779674737e-13	9.14838248491795e-10	3.00643571131306	0.056927401647775
REACTOME_PTEN_REGULATION	7.93240113799911e-19	9.95516342818888e-16	3.873235289266	0.139682221788817											REACTOME_MHC_CLASS_II_ANTIGEN_PRESENTATION	5.64515213957662e-48	7.08466593516866e-45	6.64452260311591	4.59554350986705						REACTOME_TRANSCRIPTIONAL_REGULATION_BY_VENTX	2.24905928249951e-12	2.82256939953689e-09	2.92392807215155	1.15324709084086						REACTOME_COLLAGEN_DEGRADATION	1.90834044410402e-06	0.00239496725735054	1.61885775151478	1.61566523665589	REACTOME_PLATELET_HOMEOSTASIS	7.28954779674737e-13	9.14838248491795e-10	3.00643571131306	0.717470644632703
REACTOME_RAB_REGULATION_OF_TRAFFICKING	7.93240113799911e-19	9.95516342818888e-16	3.873235289266	2.56305331179539											REACTOME_P75_NTR_RECEPTOR_MEDIATED_SIGNALLING	5.64515213957662e-48	7.08466593516866e-45	6.64452260311591	1.72503514094134						HALLMARK_OXIDATIVE_PHOSPHORYLATION	1.14379650931994e-11	1.43546461919652e-08	2.80053700339168	9.8423216051513						REACTOME_DAP12_INTERACTIONS	1.90834044410402e-06	0.00239496725735054	1.61885775151478	2.80052175239495	REACTOME_PTEN_REGULATION	7.28954779674737e-13	9.14838248491795e-10	3.00643571131306	0.739908143726297
REACTOME_RHOV_GTPASE_CYCLE	7.93240113799911e-19	9.95516342818888e-16	3.873235289266	0.21919453252642											REACTOME_REGULATION_OF_TP53_ACTIVITY_THROUGH_PHOSPHORYLATION	5.64515213957662e-48	7.08466593516866e-45	6.64452260311591	0.196688173677816						KEGG_GAP_JUNCTION	1.14379650931994e-11	1.43546461919652e-08	2.80053700339168	0.99217325025076						REACTOME_LEISHMANIA_INFECTION	1.90834044410402e-06	0.00239496725735054	1.61885775151478	2.24021830873853	REACTOME_RAC2_GTPASE_CYCLE	7.28954779674737e-13	9.14838248491795e-10	3.00643571131306	1.83927189795104
[truncated: 693 more rows]

## Sheet: Fig 2. Transcription Factors
Fig 2.
CAF subtype markers
[truncated: 255 more rows]
[truncated: 4 more columns]
