# Supplementary material for: Dissecting FAP+ Cell Diversity in Pancreatic Cancer Uncovers an Interferon-Response Subtype of Cancer-Associated Fibroblasts with Tumor-Restraining Properties
Source: Cancer Res. 2025 Apr 11;85(13):2388–411. doi: 10.1158/0008-5472.CAN-23-3252 (PMC12214878; doi:10.1158/0008-5472.CAN-23-3252)
Supplement: Table S6 — Cell metadata, differentially expressed genes, gene-set enrichment analysis results and differentially active transcription factors for PSC subtypes in monoculture and co-cultures characterized in Figure 3. [file can-23-3252_table_s6_suppst6.xlsx]

## Sheet: Fig 3. Cell metadata
Table S6. Cell metadata, differentially expressed genes, gene-set enrichment analysis results and differentially active transcription factors for PSC subtypes in monoculture and co-cultures characterized in Figure 3.
Cell.ID	Sample	nCount_RNA	nFeature_RNA	percent.mt	Culture_type	Cell_Line	integrated_snn_res.0.6	Annotation
S1_AACGTGAGCACGCACTGT	S1	19791	5304	0.0707392249002072	Co-culture	PSC5	1	myCAFs
S1_AACGTGGTTAACAAGCCA	S1	17998	4878	0.516724080453384	Co-culture	PSC5	1	myCAFs
S1_AAGCCATCAGTGAACAGC	S1	32141	6277	0.0155564543729193	Co-culture	PSC5	1	myCAFs
S1_AAGCCATTAAGAGGTGCT	S1	18562	4821	0.517185648098265	Co-culture	PSC5	0	iCAFs
S1_AAGTATTAGAGGAGCACG	S1	18623	5162	0.327551951887451	Co-culture	PSC5	2	Crabp1+ CAFs
S1_ACCTTCTTTGGGACCCAA	S1	33389	6527	0.634939650783192	Co-culture	PSC5	2	Crabp1+ CAFs
S1_ACTGCACAACCGAGTCTG	S1	16330	4523	0.0367421922841396	Co-culture	PSC5	0	iCAFs
S1_ACTGCACCACGCGGACGA	S1	22013	5164	0.0408849316313088	Co-culture	PSC5	1	myCAFs
S1_AGTAAAAGTAAATTAAGA	S1	17717	4941	0.327369193430039	Co-culture	PSC5	0	iCAFs
S1_AGTAAAATTAGTGGACGA	S1	35211	6463	0.0426003237624606	Co-culture	PSC5	2	Crabp1+ CAFs
S1_ATAGCGGGGATCATACTT	S1	11722	3791	0.639822555877837	Co-culture	PSC5	4	ifCAFs
S1_ATATACAGCACGGGATTG	S1	11296	3907	0.185906515580737	Co-culture	PSC5	0	iCAFs
S1_ATCCGGGCGCGGCGTTAT	S1	19617	5121	0.127440485293368	Co-culture	PSC5	2	Crabp1+ CAFs
S1_ATTAGTGCTGAGTGCGGT	S1	15758	4598	0.0126919659855312	Co-culture	PSC5	0	iCAFs
S1_ATTAGTTGAATTACTGCA	S1	12603	4058	0.0317384749662779	Co-culture	PSC5	1	myCAFs
S1_CAAGTCATATACTGCGGT	S1	19910	5151	0.356604721245605	Co-culture	PSC5	4	ifCAFs
S1_CAAGTCGTTTCAAGACCC	S1	29051	5984	0.168668892637087	Co-culture	PSC5	2	Crabp1+ CAFs
S1_CGAAAGACGGACATGAAG	S1	22141	5350	0.0180660313445644	Co-culture	PSC5	0	iCAFs
S1_CGAGCAACTGCACGAAAG	S1	20766	5224	0.240778195126649	Co-culture	PSC5	0	iCAFs
S1_CGTTATTACCGATGCTAA	S1	17813	4875	0.258238365238871	Co-culture	PSC5	0	iCAFs
S1_CGTTATTTAAGAGGGATC	S1	13721	4381	0.218642956052766	Co-culture	PSC5	0	iCAFs
S1_CTAGGTGTACAGATACTT	S1	14731	4342	0.115402891860702	Co-culture	PSC5	2	Crabp1+ CAFs
S1_GACTCGACTGCACAGACT	S1	18457	5371	0.249227935200737	Co-culture	PSC5	0	iCAFs
S1_GACTCGGATCAACGAGCA	S1	11342	4210	0.0264503614882737	Co-culture	PSC5	4	ifCAFs
S1_GCCAGACAGACTATTAGT	S1	25674	5540	0.0272649372906442	Co-culture	PSC5	1	myCAFs
S1_GCGCGGGAGTGACTCAAT	S1	13293	4058	0.0526592943654555	Co-culture	PSC5	1	myCAFs
S1_GCTGAGTCGGGAATACTT	S1	21717	5453	0.41902656904729	Co-culture	PSC5	2	Crabp1+ CAFs
S1_GGGATCAACGTGGTCCTA	S1	30460	6208	0.0459619172685489	Co-culture	PSC5	1	myCAFs
S1_GGGATCGTCCTATAAGCT	S1	27676	5890	0.126463361757479	Co-culture	PSC5	2	Crabp1+ CAFs
S1_GGTAGGAAGCCACGAAAG	S1	14002	4200	0.299957148978717	Co-culture	PSC5	0	iCAFs
S1_GTGGTGAACGTGCATAGA	S1	16426	4584	0.864483136490929	Co-culture	PSC5	0	iCAFs
S1_TAAGCTCGCATAGAGCTT	S1	9070	3305	1.05843439911797	Co-culture	PSC5	2	Crabp1+ CAFs
S1_TAGAGGTAAGCTAACAGC	S1	21838	5393	0.0137375217510761	Co-culture	PSC5	2	Crabp1+ CAFs
S1_TCATCACGCATAAAGCCA	S1	20607	5306	0	Co-culture	PSC5	1	myCAFs
S1_TCTAGCTGCTAAAAAGAA	S1	12821	4121	0.0857967397238905	Co-culture	PSC5	0	iCAFs
S1_TGAATTGCTGAGGCCGTT	S1	21407	5049	0.126126967814266	Co-culture	PSC5	0	iCAFs
S1_TGCGGTCGGTCCCCGTAA	S1	23131	5338	0.203190523539838	Co-culture	PSC5	0	iCAFs
S1_TGGCAGCACCACTAGAGG	S1	12977	4053	0.0308237651229098	Co-culture	PSC5	1	myCAFs
S1_TTTGGGGAGTGAGAGCTT	S1	24489	5997	0.0285842623218588	Co-culture	PSC5	2	Crabp1+ CAFs
S1_TTTGGGTGAGACGTACAG	S1	12542	4167	0.0398660500717589	Co-culture	PSC5	0	iCAFs
S2_AAAGAACAGGAGCTATTA	S2	13210	4311	0.673732021196064	Co-culture	PSC5	0	iCAFs
S2_AAAGAAGAAATACCACGC	S2	14059	4609	0.405434241411196	Co-culture	PSC5	2	Crabp1+ CAFs
S2_AACAGCCATAGAATAGCG	S2	9643	3954	0.165923467800477	Co-culture	PSC5	0	iCAFs
S2_AACGTGTAGAGGGAGCTT	S2	35884	6913	0.0195073013042024	Co-culture	PSC5	1	myCAFs
S2_AACGTGTCGGGAGTTAAC	S2	22630	5540	0.101634997790544	Co-culture	PSC5	0	iCAFs
S2_AAGCCAGCTTGTCTATTA	S2	13279	4530	0.406657127795768	Co-culture	PSC5	1	myCAFs
S2_ACCTTCACCTTCAGCACG	S2	19044	5536	0.147027935307708	Co-culture	PSC5	4	ifCAFs
S2_ACCTTCCTTGAAGGACGA	S2	37389	6779	0.0454679183717136	Co-culture	PSC5	1	myCAFs
S2_ACCTTCGCTCCCGTTTCA	S2	30578	6614	0.13081300281248	Co-culture	PSC5	1	myCAFs
S2_ACGGACTCGCCTGCTGAG	S2	5137	2362	0.136266303289858	Co-culture	PSC5	0	iCAFs
S2_AGATGTGGATTGGAAGGG	S2	30325	6549	0.164880461665293	Co-culture	PSC5	1	myCAFs
S2_AGGTTATGAATTACAAGG	S2	12295	4549	0.479869865799105	Co-culture	PSC5	2	Crabp1+ CAFs
S2_AGTCTGCCTCTAACCCAA	S2	21678	5817	0.0876464618507242	Co-culture	PSC5	2	Crabp1+ CAFs
S2_ATACTTTAATAGCGAAAG	S2	14120	4429	0.056657223796034	Co-culture	PSC5	0	iCAFs
S2_ATAGCGATATACTACCGA	S2	6689	2853	0.239198684407236	Co-culture	PSC5	1	myCAFs
S2_ATATACACCTTCCCGTAA	S2	14585	4765	0.0274254370929037	Co-culture	PSC5	1	myCAFs
S2_ATCCGGGAGTGATCATCA	S2	15569	4838	0.802877513006616	Co-culture	PSC5	2	Crabp1+ CAFs
S2_ATTAGTAAAGAAGGACGA	S2	21914	5733	0.136898786164096	Co-culture	PSC5	0	iCAFs
S2_CAACCGTGGCAGGTTAAC	S2	23709	5592	0.333206799105825	Co-culture	PSC5	1	myCAFs
S2_CACCACGCGCGGCCGATG	S2	25985	6644	0.0307869924956706	Co-culture	PSC5	3	qPSCs 1
S2_CACCACTCGCCTTATTTC	S2	10620	3937	0.263653483992467	Co-culture	PSC5	1	myCAFs
S2_CACTGTGAAGGGAGTAAA	S2	17349	5324	0.1268084615828	Co-culture	PSC5	2	Crabp1+ CAFs
S2_CAGACTGCTGAGTCAGTG	S2	13971	4739	0.307780402261828	Co-culture	PSC5	2	Crabp1+ CAFs
S2_CAGGAGCAGGAGGCCGTT	S2	21044	5597	0.17107013875689	Co-culture	PSC5	0	iCAFs
S2_CATAGATAATAGGGATTG	S2	24058	5731	0.0956022944550669	Co-culture	PSC5	0	iCAFs
S2_CATAGATCAGTGCGTTAT	S2	17785	5285	0.584762440258645	Co-culture	PSC5	2	Crabp1+ CAFs
S2_CCACGCCACTGTCGAGCA	S2	18947	5291	0.548899561935926	Co-culture	PSC5	1	myCAFs
S2_CCACGCGAAATAAACGTG	S2	14233	4484	0.0491814796599452	Co-culture	PSC5	0	iCAFs
S2_CCGATGACTGCAACTGCA	S2	15053	4767	0.126220686906265	Co-culture	PSC5	1	myCAFs
S2_CCGTAAGCTGAGTGGCAG	S2	8278	3281	0.350326165740517	Co-culture	PSC5	0	iCAFs
S2_CCTCTACTATTATCGCCT	S2	13880	4693	0.878962536023055	Co-culture	PSC5	2	Crabp1+ CAFs
S2_CCTCTAGCCGTTTCCAAG	S2	33617	6735	0.612785197965315	Co-culture	PSC5	1	myCAFs
S2_CCTCTAGGACGACGAAAG	S2	10926	3975	0.61321618158521	Co-culture	PSC5	0	iCAFs
S2_CGAAAGAGACCCTCCAAG	S2	9637	3716	0.7471204731763	Co-culture	PSC5	1	myCAFs
S2_CGAAAGAGATGTTACCGA	S2	15541	4850	0.263818287111511	Co-culture	PSC5	2	Crabp1+ CAFs
S2_CGAGCACTATTACATAGA	S2	33756	6642	0.408816210451475	Co-culture	PSC5	2	Crabp1+ CAFs
S2_CGCATAGGACGAATTAGT	S2	8124	3136	0.824716888232398	Co-culture	PSC5	0	iCAFs
S2_CGCATATTGGATAAAGAA	S2	10994	4068	0.200109150445698	Co-culture	PSC5	0	iCAFs
S2_CGGCGTCGCATAAGTAAA	S2	13098	4862	0	Co-culture	PSC5	4	ifCAFs
S2_CGGCGTTTTGGGGGATTG	S2	15761	4742	0.0888268510881289	Co-culture	PSC5	0	iCAFs
S2_CGGTCCCTTACGGATCAA	S2	41039	6898	0.431297058895197	Co-culture	PSC5	2	Crabp1+ CAFs
S2_CGGTCCTTCGCACGGTCC	S2	7850	3377	0.165605095541401	Co-culture	PSC5	2	Crabp1+ CAFs
S2_CGTTATTAATAGAAGCCA	S2	11645	4522	0.008587376556462	Co-culture	PSC5	4	ifCAFs
S2_CGTTATTTGGATCCGATG	S2	5563	2750	0.0719036491101923	Co-culture	PSC5	1	myCAFs
S2_CTAGGTAACGTGGCTTGT	S2	24468	5978	0.159391858754291	Co-culture	PSC5	2	Crabp1+ CAFs
S2_CTAGGTTATTTCGACTCG	S2	25803	6007	0.178273844126652	Co-culture	PSC5	0	iCAFs
S2_CTCAATCGTTATCTAGGT	S2	11626	4298	0.0430070531567177	Co-culture	PSC5	2	Crabp1+ CAFs
S2_CTGTGGTCTAGCGGTGCT	S2	10654	3645	0.328515111695138	Co-culture	PSC5	0	iCAFs
S2_GAAATAAGATGTCGGTCC	S2	10092	3712	0.128814902893381	Co-culture	PSC5	0	iCAFs
S2_GAAGGGGGTGCTTAAGCT	S2	14265	4539	0.210304942166141	Co-culture	PSC5	1	myCAFs
S2_GACTCGATTAGTCCTCTA	S2	25518	6127	1.19915353867858	Co-culture	PSC5	4	ifCAFs
S2_GAGCTTTAAGCTGGTGCT	S2	6456	2933	0.774473358116481	Co-culture	PSC5	2	Crabp1+ CAFs
S2_GAGGCCGAGCTTGCTCCC	S2	15219	4732	0.0328536697549116	Co-culture	PSC5	0	iCAFs
S2_GAGTGACTCAATAAGTAT	S2	14312	4822	0.558971492453885	Co-culture	PSC5	2	Crabp1+ CAFs
S2_GAGTGAGCGAATTGTGTA	S2	12131	4239	0.321490396504822	Co-culture	PSC5	0	iCAFs
S2_GCCGTTCAGGAGCACCAC	S2	15515	4620	1.55333548179181	Co-culture	PSC5	0	iCAFs
S2_GCCGTTCCACGCGGGATC	S2	19399	5692	0.0618588587040569	Co-culture	PSC5	2	Crabp1+ CAFs
S2_GCCGTTGAGTGAAACGTG	S2	13022	4540	0.898479496237137	Co-culture	PSC5	1	myCAFs
S2_GCGAATTTTGGGTCTAGC	S2	6270	2665	0.0318979266347687	Co-culture	PSC5	0	iCAFs
S2_GCGCGGATACTTGAGTGA	S2	14075	4486	0.234458259325044	Co-culture	PSC5	2	Crabp1+ CAFs
S2_GCGCGGCTCAATCTATTA	S2	26791	6075	0.253816580194842	Co-culture	PSC5	0	iCAFs
S2_GCGCGGTACCGATAAGCT	S2	15523	4971	0.386523223603685	Co-culture	PSC5	1	myCAFs
S2_GCTCCCGTACAGCAGACT	S2	28721	6543	0.393440339821037	Co-culture	PSC5	2	Crabp1+ CAFs
S2_GCTCCCTGTTCGCAGACT	S2	20561	5550	0.189679490297165	Co-culture	PSC5	1	myCAFs
S2_GCTGAGACCTTCAAGCCA	S2	17409	5036	0.505485668332472	Co-culture	PSC5	2	Crabp1+ CAFs
S2_GCTGAGGATCAAAGGTTA	S2	20179	5582	0.148669408791318	Co-culture	PSC5	2	Crabp1+ CAFs
S2_GCTTGTAGTCTGCTATTA	S2	21977	5687	0.259362060335806	Co-culture	PSC5	2	Crabp1+ CAFs
S2_GCTTGTAGTCTGTGAATT	S2	31958	6551	0.12203517116215	Co-culture	PSC5	1	myCAFs
S2_GCTTGTATCCGGAACGTG	S2	41936	7297	0.288534910339565	Co-culture	PSC5	2	Crabp1+ CAFs
S2_GGACGACCGTAACGGTCC	S2	5324	2560	0.0563486100676183	Co-culture	PSC5	2	Crabp1+ CAFs
S2_GGACGACGAAAGGAAGGG	S2	16887	5243	0.118434298572867	Co-culture	PSC5	0	iCAFs
S2_GGACGAGAGGCCGCGAAT	S2	10994	3867	0.218300891395307	Co-culture	PSC5	2	Crabp1+ CAFs
S2_GGATTGCATAGACATAGA	S2	16656	4753	0	Co-culture	PSC5	0	iCAFs
S2_GGTGCTGTCGGCCTATTA	S2	19566	5376	0.669528774404579	Co-culture	PSC5	1	myCAFs
S2_GTACAGACCCAAGGTGCT	S2	7428	3225	0.0807754442649435	Co-culture	PSC5	2	Crabp1+ CAFs
S2_GTACAGGTTTCAGGTAGG	S2	6539	2736	0.0764642911760208	Co-culture	PSC5	0	iCAFs
S2_GTACAGTAATAGATCCGG	S2	12883	4264	0.0155243343941628	Co-culture	PSC5	0	iCAFs
S2_GTACAGTTGGATTGAGAC	S2	32286	6999	0.00929195316855603	Co-culture	PSC5	4	ifCAFs
S2_GTCCTACTTGAACCGATG	S2	16192	5092	0.0432312252964427	Co-culture	PSC5	4	ifCAFs
S2_GTCGGCAGCACGGGTAGG	S2	25802	6116	0.0891403767149833	Co-culture	PSC5	1	myCAFs
S2_GTGGTGGGGATCCAGACT	S2	28277	6272	0.0247551013190933	Co-culture	PSC5	1	myCAFs
S2_GTTAACTATTTCTCGGGA	S2	10508	3969	1.18005329272935	Co-culture	PSC5	0	iCAFs
S2_TAAGCTTTCTTGGCCGTT	S2	12226	4383	0.0245378701128742	Co-culture	PSC5	1	myCAFs
S2_TAATAGAGGTTATTAAGA	S2	16593	5065	0.0180799132164166	Co-culture	PSC5	1	myCAFs
S2_TACCGAGACTCGGAGGCC	S2	6390	2937	0.672926447574335	Co-culture	PSC5	0	iCAFs
S2_TAGAGGTTCTTGTTCGCA	S2	13658	4377	0.995753404598038	Co-culture	PSC5	2	Crabp1+ CAFs
S2_TATTTCCAGGAGATCCGG	S2	10854	3979	0.211903445734291	Co-culture	PSC5	0	iCAFs
S2_TATTTCCCACGCTACCGA	S2	15505	4724	0.380522412125121	Co-culture	PSC5	0	iCAFs
S2_TCAGTGTTCGCATGGCAG	S2	14934	4940	0.0401767778224186	Co-culture	PSC5	1	myCAFs
S2_TCATCAGAGGCCATAGCG	S2	24904	6057	0.0281079344683585	Co-culture	PSC5	1	myCAFs
S2_TCCAAGGAGTGAGATCAA	S2	15211	5012	0.223522450857932	Co-culture	PSC5	0	iCAFs
S2_TCCAAGGATCAACGCATA	S2	14640	4666	0.293715846994536	Co-culture	PSC5	0	iCAFs
S2_TCCAAGTTCTTGCGAAAG	S2	27784	6394	0.00359919378059315	Co-culture	PSC5	2	Crabp1+ CAFs
S2_TCGCCTTGAATTGACTCG	S2	18928	5365	0.898140321217244	Co-culture	PSC5	0	iCAFs
S2_TCGGGAGCGCGGCCGATG	S2	14102	4797	0.10636789107928	Co-culture	PSC5	4	ifCAFs
S2_TCGGGATTAAGATAATAG	S2	24367	6199	0.0205195551360446	Co-culture	PSC5	1	myCAFs
S2_TCTAGCATCCGGATACTT	S2	6529	3056	0.229744218103844	Co-culture	PSC5	2	Crabp1+ CAFs
S2_TGAATTAATTGGTGTGTA	S2	5783	2709	0.708974580667474	Co-culture	PSC5	2	Crabp1+ CAFs
S2_TGAATTTGCGGTAGATGT	S2	10458	3996	0.57372346528973	Co-culture	PSC5	0	iCAFs
S2_TGAGACACCCAATGCTAA	S2	7907	3482	1.087643859871	Co-culture	PSC5	2	Crabp1+ CAFs
S2_TGCGGTAATTGGATTAGT	S2	11381	3999	0.0615060188032686	Co-culture	PSC5	1	myCAFs
S2_TGCGGTACAAGGTCATCA	S2	14711	4766	0.217524301543063	Co-culture	PSC5	0	iCAFs
S2_TGCGGTATCCGGGAAGGG	S2	15434	4444	0.0259168070493715	Co-culture	PSC5	0	iCAFs
S2_TGCTAAATAGCGGCGCGG	S2	15185	4675	0.118538030951597	Co-culture	PSC5	2	Crabp1+ CAFs
S2_TGTGTACAGGAGGTGGTG	S2	11881	4129	0.808012793535898	Co-culture	PSC5	0	iCAFs
S2_TGTGTAGGATTGCAGGAG	S2	32358	6827	0.169973422337598	Co-culture	PSC5	1	myCAFs
S2_TGTTCGGGCCATATGAAG	S2	15316	4597	0.0457038391224863	Co-culture	PSC5	4	ifCAFs
S2_TTCGCAGATCAAGAAATA	S2	6043	2986	0.446797948039053	Co-culture	PSC5	1	myCAFs
S2_TTCGCAGTTAACAAGTAT	S2	18879	5146	0.296625880608083	Co-culture	PSC5	0	iCAFs
S2_TTGGATTTTGGGACCCAA	S2	19362	5536	0.0309885342423303	Co-culture	PSC5	0	iCAFs
S2_TTTGGGATTAGTGTTTCA	S2	17736	5216	0.14659449706811	Co-culture	PSC5	1	myCAFs
S3_AAGCCAACAAGGTTAAGA	S3	20214	5590	0.549124369249035	Co-culture	PSC5	2	Crabp1+ CAFs
S3_AAGCCAACGGACGCGCGG	S3	6508	2772	0.107559926244622	Co-culture	PSC5	0	iCAFs
S3_AAGCCAGCGAATATGAAG	S3	15806	4555	0.550423889662154	Co-culture	PSC5	0	iCAFs
S3_ACAAGGGGATTGGCGCGG	S3	12595	4114	0.0873362445414847	Co-culture	PSC5	1	myCAFs
S3_ACCCAACACTGTACCCAA	S3	12771	4306	0.516795865633075	Co-culture	PSC5	1	myCAFs
S3_ACCTTCAAGCCAATCCGG	S3	6227	2613	0.0963545848723302	Co-culture	PSC5	0	iCAFs
S3_ACCTTCTGAATTGGGATC	S3	9245	3341	0.0108166576527853	Co-culture	PSC5	0	iCAFs
S3_ACGGACTGGCAGATGAAG	S3	18412	5205	0.135781012383228	Co-culture	PSC5	2	Crabp1+ CAFs
S3_ACTGCAAACAGCGATCAA	S3	22940	5355	0.518744551002616	Co-culture	PSC5	4	ifCAFs
S3_ACTGCACTATTAATAGCG	S3	11670	3993	0.265638389031705	Co-culture	PSC5	0	iCAFs
S3_ACTGCATATTTCTGCTAA	S3	3606	1957	0.305047143649473	Co-culture	PSC5	0	iCAFs
S3_AGACCCGCTCCCTCGGGA	S3	14188	4605	0.803495912038342	Co-culture	PSC5	0	iCAFs
S3_AGATGTGCTGAGACAAGG	S3	8013	3536	0.449269936353426	Co-culture	PSC5	0	iCAFs
S3_AGCACGATGAAGCCGATG	S3	13057	4156	0.0382936355977637	Co-culture	PSC5	0	iCAFs
S3_AGTAAAAGACCCAATTGG	S3	20612	5035	0.0388123423248593	Co-culture	PSC5	1	myCAFs
S3_AGTAAAGAGGCCGTACAG	S3	6975	2831	0.487455197132616	Co-culture	PSC5	0	iCAFs
S3_ATACTTGGGATCGGACGA	S3	9457	3537	0.613302315744951	Co-culture	PSC5	0	iCAFs
S3_ATACTTTGAGACTTGGAT	S3	10057	3515	0.566769414338272	Co-culture	PSC5	0	iCAFs
S3_ATATACACCCAAGATCAA	S3	15016	4577	0.079914757591902	Co-culture	PSC5	1	myCAFs
S3_ATATACGTTAACTTCGCA	S3	13858	4561	0.0288641939673835	Co-culture	PSC5	0	iCAFs
S3_ATATACTAGAGGAACGTG	S3	20147	5453	0.193577207524694	Co-culture	PSC5	2	Crabp1+ CAFs
S3_ATCCGGACGGACAGATGT	S3	6004	2475	0.16655562958028	Co-culture	PSC5	0	iCAFs
S3_ATGAAGATATACAGACCC	S3	18960	5001	0.0791139240506329	Co-culture	PSC5	0	iCAFs
S3_CAACCGGGACGATCGCCT	S3	5505	2540	0.272479564032698	Co-culture	PSC5	0	iCAFs
S3_CACCACCCTCTAACTGCA	S3	12223	4056	0.261801521721345	Co-culture	PSC5	0	iCAFs
S3_CACTGTAAAGAAACGGAC	S3	17182	5102	0.570364334768944	Co-culture	PSC5	1	myCAFs
S3_CAGACTCTTGAAGCTGAG	S3	25725	5863	1.03401360544218	Co-culture	PSC5	1	myCAFs
S3_CAGACTGGGATCGGACGA	S3	13278	4518	1.02425064015665	Co-culture	PSC5	0	iCAFs
S3_CAGACTGGGATCTTTGGG	S3	14104	4747	0.964265456608054	Co-culture	PSC5	0	iCAFs
S3_CAGACTGTCCTAGGTGCT	S3	17475	5139	0.0457796852646638	Co-culture	PSC5	0	iCAFs
S3_CAGGAGATATACGACTCG	S3	7864	3021	0.0890132248219735	Co-culture	PSC5	0	iCAFs
S3_CCACGCACCCAAATGAAG	S3	24913	5747	0.586039417171758	Co-culture	PSC5	1	myCAFs
S3_CCACGCTCCAAGCCGTAA	S3	18203	4907	0.0329615997363072	Co-culture	PSC5	2	Crabp1+ CAFs
S3_CCGATGACCTTCATAGCG	S3	17466	5069	0.062979503034467	Co-culture	PSC5	0	iCAFs
S3_CCGATGCAGACTCGGCGT	S3	27062	6400	0.181065700982928	Co-culture	PSC5	2	Crabp1+ CAFs
S3_CGAAAGGACTCGTGCGGT	S3	18112	4698	0.126987632508834	Co-culture	PSC5	1	myCAFs
S3_CGAGCATTAAGACGGTCC	S3	23436	5469	0.0213346987540536	Co-culture	PSC5	1	myCAFs
S3_CGGCGTGGGATCCGGTCC	S3	24866	5862	0.108581999517413	Co-culture	PSC5	4	ifCAFs
S3_CGGCGTTGCTAATAGAGG	S3	5002	2342	0.0199920031987205	Co-culture	PSC5	0	iCAFs
S3_CGTTATTCAGTGCTATTA	S3	10820	4081	0	Co-culture	PSC5	2	Crabp1+ CAFs
S3_CTAGGTAACGTGGAAATA	S3	12490	4265	0.160128102481986	Co-culture	PSC5	0	iCAFs
S3_CTCAATCAGGAGTGTTCG	S3	3824	1710	0.0523012552301255	Co-culture	PSC5	2	Crabp1+ CAFs
S3_CTGTGGACTGCATAGAGG	S3	5878	2732	0.0340251786321878	Co-culture	PSC5	2	Crabp1+ CAFs
S3_CTGTGGCGAAAGCTAGGT	S3	5650	2604	0.0353982300884956	Co-culture	PSC5	0	iCAFs
S3_CTTGAACGGTCCGCGCGG	S3	18455	4512	4.06935789758873	Co-culture	PSC5	2	Crabp1+ CAFs
S3_GAAATAAATTGGCGCATA	S3	9318	3516	0.225370251126851	Co-culture	PSC5	0	iCAFs
S3_GAAGGGAGTCTGCCGATG	S3	23818	6073	0.104962633302544	Co-culture	PSC5	2	Crabp1+ CAFs
S3_GACTCGAAGCCAGAAATA	S3	17405	5096	0.20683711577133	Co-culture	PSC5	0	iCAFs
S3_GACTCGACAAGGAAGTAT	S3	21790	5319	0.33960532354291	Co-culture	PSC5	2	Crabp1+ CAFs
S3_GAGGCCTGAGACAGACCC	S3	23364	5576	0.0128402670775552	Co-culture	PSC5	4	ifCAFs
S3_GCCGTTTCTAGCCTCAAT	S3	32484	6483	0.04617657923901	Co-culture	PSC5	1	myCAFs
S3_GCGAATGCGAATACCTTC	S3	28241	5998	0.120392337381821	Co-culture	PSC5	0	iCAFs
S3_GCTGAGCTTGAATACCGA	S3	26893	6158	0.0297475179414718	Co-culture	PSC5	1	myCAFs
S3_GCTGAGTTGGATCATAGA	S3	25278	6241	0.0197800458897065	Co-culture	PSC5	2	Crabp1+ CAFs
S3_GGACGACGCATAACAAGG	S3	8396	3442	0.154835636017151	Co-culture	PSC5	1	myCAFs
S3_GGACGATTCGCAACAAGG	S3	31172	6334	0.00641601437187219	Co-culture	PSC5	1	myCAFs
S3_GGCCATAAAGAAGAGTGA	S3	28327	6439	1.38736894129276	Co-culture	PSC5	1	myCAFs
S3_GGTAGGAAAGAATCATCA	S3	26302	6242	0.0266139457075508	Co-culture	PSC5	4	ifCAFs
S3_GGTGCTATAGCGGACTCG	S3	27824	6103	0.122196664749856	Co-culture	PSC5	2	Crabp1+ CAFs
S3_GGTGCTGAAGGGAGCACG	S3	16665	4882	0.078007800780078	Co-culture	PSC5	2	Crabp1+ CAFs
S3_GGTGCTTCGGGAGAGCTT	S3	12666	4357	0.252644876046108	Co-culture	PSC5	0	iCAFs
S3_GGTGCTTGTGTAGGATTG	S3	16924	4863	0.661782084613566	Co-culture	PSC5	1	myCAFs
S3_GTACAGGCGAATTCGCCT	S3	20748	5436	0.192789666473877	Co-culture	PSC5	1	myCAFs
S3_GTCCTACATAGAGGTAGG	S3	23953	5631	0.0375735815972947	Co-culture	PSC5	1	myCAFs
S3_GTTAACTAATAGTGAATT	S3	27814	6031	0.0503343639893579	Co-culture	PSC5	0	iCAFs
S3_GTTTCAAACAGCTTGCTC	S3	23976	5833	0.0709042375709042	Co-culture	PSC5	2	Crabp1+ CAFs
S3_GTTTCACGGTCCTGAATT	S3	18505	5001	1.79410970008106	Co-culture	PSC5	1	myCAFs
S3_GTTTCAGAGGCCCAAGTC	S3	39867	7009	0.0627085057817242	Co-culture	PSC5	1	myCAFs
S3_TAAGCTCACTGTGGTAGG	S3	18518	5203	0.037801058429636	Co-culture	PSC5	2	Crabp1+ CAFs
S3_TAAGCTGCTGAGCAAGTC	S3	19335	5158	0.284458236358935	Co-culture	PSC5	2	Crabp1+ CAFs
S3_TAATAGCGAGCAGGATTG	S3	12344	4118	0.477965003240441	Co-culture	PSC5	2	Crabp1+ CAFs
S3_TATTTCTCTAGCTAGAGG	S3	5421	2518	0.848551927688618	Co-culture	PSC5	0	iCAFs
S3_TATTTCTTTGGGGTCGGC	S3	17262	5573	0	Co-culture	PSC5	4	ifCAFs
S3_TCAGTGGATCAAGCGAAT	S3	10157	3733	0.0295362803977552	Co-culture	PSC5	1	myCAFs
S3_TCATCACTTGAACGGTCC	S3	17750	5022	0.726760563380282	Co-culture	PSC5	4	ifCAFs
S3_TCATCAGACTCGTTCGCA	S3	28280	6491	0.123762376237624	Co-culture	PSC5	2	Crabp1+ CAFs
S3_TCGGGACTCAATATACTT	S3	11715	4102	0.0256081946222791	Co-culture	PSC5	2	Crabp1+ CAFs
S3_TCGGGAGCTTGTGAGGCC	S3	9999	3781	0.92009200920092	Co-culture	PSC5	0	iCAFs
S3_TCGGGATCGGGAGGGATC	S3	7233	3142	0.179731784874879	Co-culture	PSC5	0	iCAFs
S3_TCTAGCAACAGCCCGATG	S3	19313	4957	0.864702531973282	Co-culture	PSC5	1	myCAFs
S3_TGAATTCCACGCTTAAGA	S3	11150	3992	0.645739910313901	Co-culture	PSC5	2	Crabp1+ CAFs
S3_TGAATTTGCGGTAAGCCA	S3	8494	3457	0	Co-culture	PSC5	0	iCAFs
S3_TGAGACCCGATGAACGTG	S3	19958	5502	0.455957510772623	Co-culture	PSC5	1	myCAFs
S3_TGCGGTTGAATTCTAGGT	S3	4972	2289	0.502815768302494	Co-culture	PSC5	0	iCAFs
S3_TGCGGTTTGGATGTCGGC	S3	13473	4232	0.430490610851332	Co-culture	PSC5	1	myCAFs
S3_TTAAGATTCGCAGGGATC	S3	24545	5924	0.0407414952128743	Co-culture	PSC5	1	myCAFs
S3_TTCGCATTGCTCCTCAAT	S3	12672	4418	1.0574494949495	Co-culture	PSC5	1	myCAFs
S3_TTGCTCCTCAATTCAGTG	S3	15156	4701	0.118764845605701	Co-culture	PSC5	1	myCAFs
S3_TTGGATTATTTCATATAC	S3	22171	5538	0.0721663434215868	Co-culture	PSC5	1	myCAFs
S3_TTTGGGGCTGAGAAGCCA	S3	16768	4883	0.0119274809160305	Co-culture	PSC5	0	iCAFs
S5_AAAGAAGCTCCCCGAAAG	S5	13754	4274	0.101788570597644	Co-culture	PSC4	0	iCAFs
S5_AAAGAATAATAGGAAGGG	S5	14736	4696	0.0407166123778502	Co-culture	PSC4	0	iCAFs
S5_AACAGCACTGCACTTGAA	S5	6895	3164	0	Co-culture	PSC4	0	iCAFs
S5_AACAGCCAAGTCCAGACT	S5	12206	4028	0.303129608389317	Co-culture	PSC4	2	Crabp1+ CAFs
S5_AACAGCCAGGAGTGAATT	S5	13506	4712	0.103657633644306	Co-culture	PSC4	1	myCAFs
S5_AACAGCTTGGATGAGCTT	S5	9310	3402	0.0644468313641246	Co-culture	PSC4	0	iCAFs
S5_AAGCCAAACAGCTTCTTG	S5	2446	1531	0.0817661488143908	Co-culture	PSC4	0	iCAFs
S5_AAGCCACCACGCTGGCAG	S5	6025	2872	0.630705394190871	Co-culture	PSC4	1	myCAFs
S5_AAGCCACTTACGGAAGGG	S5	3604	1966	2.10876803551609	Co-culture	PSC4	0	iCAFs
S5_AAGTATAGTAAAGTGGTG	S5	12522	4398	0.159718894745248	Co-culture	PSC4	1	myCAFs
S5_AAGTATCCGATGCTATTA	S5	4026	2091	0.0993541977148535	Co-culture	PSC4	1	myCAFs
S5_AAGTATCGGTCCACGGAC	S5	27063	6372	0.118242619074012	Co-culture	PSC4	1	myCAFs
S5_AAGTATTCGCCTCGAGCA	S5	11803	4258	0.11861391171736	Co-culture	PSC4	0	iCAFs
S5_AATTGGCGGTCCGCTTGT	S5	10915	4026	0.274851122308749	Co-culture	PSC4	0	iCAFs
S5_AATTGGGTTTCAGAGTGA	S5	14787	4683	0.0338134848177453	Co-culture	PSC4	0	iCAFs
S5_AATTGGTTCTTGCAAGTC	S5	7126	3154	0.0420993544765647	Co-culture	PSC4	1	myCAFs
S5_ACAAGGAGCACGAGCACG	S5	8907	3575	0.280678118333895	Co-culture	PSC4	2	Crabp1+ CAFs
S5_ACAAGGATACTTCTTGAA	S5	6564	2867	0.106642291285801	Co-culture	PSC4	1	myCAFs
S5_ACAAGGCGAGCACATAGA	S5	5650	2874	0.79646017699115	Co-culture	PSC4	2	Crabp1+ CAFs
S5_ACAAGGGCCAGAGTTTCA	S5	13589	4098	0.0883067186695121	Co-culture	PSC4	2	Crabp1+ CAFs
S5_ACCCAAAGATGTCAGACT	S5	16661	4750	0.10203469179521	Co-culture	PSC4	4	ifCAFs
S5_ACCCAACACTGTCCGATG	S5	5531	2681	0.741276441873079	Co-culture	PSC4	0	iCAFs
S5_ACCCAACGGCGTTCCAAG	S5	9050	3648	0.0994475138121547	Co-culture	PSC4	1	myCAFs
S5_ACCCAAGCTTGTCGAGCA	S5	2217	1361	0.04510599909788	Co-culture	PSC4	0	iCAFs
S5_ACCCAAGTACAGGGTGCT	S5	6618	2876	0.0302206104563312	Co-culture	PSC4	0	iCAFs
S5_ACCCAATTCTTGTTTGGG	S5	13951	4393	0.0143358899003656	Co-culture	PSC4	0	iCAFs
S5_ACCTTCTGCTAAAGTAAA	S5	10065	3908	0.387481371087928	Co-culture	PSC4	1	myCAFs
S5_ACGGACAGTCTGCCGATG	S5	18172	5358	0.12656834690733	Co-culture	PSC4	1	myCAFs
S5_ACGGACCTATTAAGATGT	S5	8365	3373	2.65391512253437	Co-culture	PSC4	2	Crabp1+ CAFs
S5_ACTGCAAGACCCGCTTGT	S5	11967	3966	0.0584941923623297	Co-culture	PSC4	0	iCAFs
S5_ACTGCATGCGGTTCTAGC	S5	17831	5407	0.0841231563008244	Co-culture	PSC4	0	iCAFs
S5_AGACCCTCTAGCGAGGCC	S5	7953	3214	0.0502954859801333	Co-culture	PSC4	0	iCAFs
S5_AGACCCTGAATTAAAGAA	S5	9095	3704	1.1434854315558	Co-culture	PSC4	0	iCAFs
S5_AGATGTATTAGTATATAC	S5	2294	1489	0.4359197907585	Co-culture	PSC4	0	iCAFs
S5_AGCACGAACGTGATATAC	S5	18565	4916	0.0269323996768112	Co-culture	PSC4	0	iCAFs
S5_AGCACGGAGTGACCGTAA	S5	8999	3607	1.35570618957662	Co-culture	PSC4	0	iCAFs
S5_AGCACGGCTGAGAGTAAA	S5	8555	3025	0.0116890707188779	Co-culture	PSC4	4	ifCAFs
S5_AGGTTATGTGTATTAAGA	S5	2593	1582	0.269957578094871	Co-culture	PSC4	0	iCAFs
S5_AGTAAACTCAATCAGGAG	S5	2066	1372	0.0484027105517909	Co-culture	PSC4	0	iCAFs
S5_AGTAAATCATCATGCGGT	S5	16798	4927	0.113108703417073	Co-culture	PSC4	1	myCAFs
S5_AGTCTGGAGGCCCGGCGT	S5	4486	2343	0.111457868925546	Co-culture	PSC4	1	myCAFs
S5_AGTCTGGCTTGTCAGACT	S5	7015	3042	0.256593014967926	Co-culture	PSC4	1	myCAFs
S5_ATAGCGGAAGGGTGAATT	S5	5940	2812	0.0505050505050505	Co-culture	PSC4	1	myCAFs
S5_ATAGCGTTTGGGTTGGAT	S5	13116	4481	0	Co-culture	PSC4	0	iCAFs
S5_ATATACGCGCGGCACCAC	S5	5045	2302	0.237859266600595	Co-culture	PSC4	0	iCAFs
S5_ATCCGGATTAGTGGTGCT	S5	14288	4626	0.153975363941769	Co-culture	PSC4	2	Crabp1+ CAFs
S5_ATCCGGGCGAATACGGAC	S5	16748	5021	0.19703845235252	Co-culture	PSC4	1	myCAFs
S5_ATGAAGATAGCGTAGAGG	S5	14831	4706	0.0809116040725507	Co-culture	PSC4	1	myCAFs
S5_ATGAAGATATACAGGTTA	S5	7398	3287	0.0946201676128683	Co-culture	PSC4	2	Crabp1+ CAFs
S5_ATGAAGATGAAGTCATCA	S5	3158	1836	0.284990500316656	Co-culture	PSC4	0	iCAFs
S5_ATGAAGCAAGTCTTCGCA	S5	15910	4811	0.0188560653676933	Co-culture	PSC4	0	iCAFs
S5_CAACCGATTAGTCGGCGT	S5	14189	4699	0.0493339911198816	Co-culture	PSC4	0	iCAFs
S5_CAAGTCAATTGGGCTGAG	S5	7685	3328	0.286271958360442	Co-culture	PSC4	0	iCAFs
S5_CAAGTCCACCACAGTAAA	S5	13284	4389	1.85185185185185	Co-culture	PSC4	0	iCAFs
S5_CACCACCATAGATATTTC	S5	2041	1205	0.783929446349829	Co-culture	PSC4	0	iCAFs
S5_CACCACGCGCGGCTTGAA	S5	7085	3167	0.0564573041637262	Co-culture	PSC4	0	iCAFs
S5_CACCACTTTGGGTTTGGG	S5	10986	3819	0.23666484616785	Co-culture	PSC4	0	iCAFs
S5_CACTGTAGCACGGTCGGC	S5	9259	3547	0.334809374662491	Co-culture	PSC4	1	myCAFs
S5_CACTGTCGGCGTAACGTG	S5	10395	3842	0.904280904280904	Co-culture	PSC4	2	Crabp1+ CAFs
S5_CACTGTCGGCGTACTGCA	S5	11885	4065	0.016827934371056	Co-culture	PSC4	0	iCAFs
S5_CACTGTGTTTCAGCTGAG	S5	10067	3802	0.258269593722062	Co-culture	PSC4	0	iCAFs
S5_CAGACTATATACTTCGCA	S5	6343	2715	0.0315308213778969	Co-culture	PSC4	0	iCAFs
S5_CAGACTGCGAATAGGTTA	S5	6155	2864	0.129975629569456	Co-culture	PSC4	0	iCAFs
S5_CAGACTTCTAGCACAAGG	S5	5168	2492	0.0773993808049536	Co-culture	PSC4	0	iCAFs
S5_CAGGAGACAAGGATCCGG	S5	19518	5344	0.281791167127779	Co-culture	PSC4	0	iCAFs
S5_CAGGAGATATACAAGCCA	S5	11266	3894	0.745606248890467	Co-culture	PSC4	0	iCAFs
S5_CAGGAGCACTGTGTACAG	S5	20087	5492	0.0248917210135909	Co-culture	PSC4	1	myCAFs
S5_CAGGAGGAGTGAGAAGGG	S5	22395	5516	0.0982362134405001	Co-culture	PSC4	0	iCAFs
S5_CAGGAGTCTAGCAGCACG	S5	12767	4138	0.0548288556434558	Co-culture	PSC4	0	iCAFs
S5_CATAGAAGATGTACAAGG	S5	17142	5169	0.00583362501458406	Co-culture	PSC4	0	iCAFs
S5_CATAGATGAGACCCGTAA	S5	12928	4402	0.0464108910891089	Co-culture	PSC4	1	myCAFs
S5_CCACGCAGGTTAACCCAA	S5	5558	2711	0.647715005397625	Co-culture	PSC4	1	myCAFs
S5_CCACGCCAAGTCGAAGGG	S5	16287	4958	0.0552587953582612	Co-culture	PSC4	0	iCAFs
S5_CCGTAAGCCGTTTTGCTC	S5	11518	4192	0.130230942872026	Co-culture	PSC4	0	iCAFs
S5_CCGTAATAATAGTCCAAG	S5	10197	3394	0.0294204177699323	Co-culture	PSC4	0	iCAFs
S5_CGAAAGACAAGGTTCGCA	S5	15622	4691	1.00499295864806	Co-culture	PSC4	1	myCAFs
S5_CGAAAGTGTTCGCACTGT	S5	9174	3779	0.0436014824504033	Co-culture	PSC4	1	myCAFs
S5_CGAGCAAGACCCTTAAGA	S5	16064	4788	0.0871513944223107	Co-culture	PSC4	1	myCAFs
S5_CGAGCAGGGATCGCCAGA	S5	3053	1786	1.53946937438585	Co-culture	PSC4	0	iCAFs
S5_CGAGCATGAATTCGCATA	S5	16369	5056	0.0305455434052172	Co-culture	PSC4	2	Crabp1+ CAFs
S5_CGCATATAGAGGACTGCA	S5	3818	1983	1.23101100052383	Co-culture	PSC4	0	iCAFs
S5_CGGCGTATAGCGATACTT	S5	11465	4204	0.436109899694723	Co-culture	PSC4	1	myCAFs
S5_CGGCGTTCGCCTACGGAC	S5	2509	1428	0.0797130330809087	Co-culture	PSC4	0	iCAFs
S5_CGGTCCACGGACTTCGCA	S5	10909	3773	0.0366669722247685	Co-culture	PSC4	0	iCAFs
S5_CGGTCCGGGATCACCCAA	S5	21017	5226	0.00951610600942094	Co-culture	PSC4	4	ifCAFs
S5_CGTTATTGTTCGTATTTC	S5	14216	4751	0.766741699493528	Co-culture	PSC4	2	Crabp1+ CAFs
S5_CTAGGTGAAGGGTGCGGT	S5	15361	4920	0.488249462925591	Co-culture	PSC4	1	myCAFs
S5_CTATTACTTGAACCACGC	S5	11372	4011	0.158283503341541	Co-culture	PSC4	0	iCAFs
S5_CTATTAGAGCTTCACCAC	S5	7574	3150	0.0528122524425667	Co-culture	PSC4	0	iCAFs
S5_CTATTATGAATTCCACGC	S5	8829	3582	0.0679578661230037	Co-culture	PSC4	4	ifCAFs
S5_CTCAATTTTGGGCGAAAG	S5	10740	3778	0.307262569832402	Co-culture	PSC4	0	iCAFs
S5_CTTACGGAGGCCTCGCCT	S5	9699	3663	0.268068873079699	Co-culture	PSC4	1	myCAFs
S5_CTTGAACAAGTCAAAGAA	S5	13078	4044	0.0382321455880104	Co-culture	PSC4	0	iCAFs
S5_CTTGAAGGACGAGTTAAC	S5	10033	3852	0.14950662812718	Co-culture	PSC4	1	myCAFs
S5_GAAGGGCACTGTCAGACT	S5	7949	3167	0.0754811926028431	Co-culture	PSC4	1	myCAFs
S5_GACTCGCGCATAGAAATA	S5	21364	5704	0.416588653810148	Co-culture	PSC4	1	myCAFs
S5_GACTCGCGTTATCGGTCC	S5	5046	2327	1.18906064209275	Co-culture	PSC4	2	Crabp1+ CAFs
S5_GAGGCCGAGTGAAGACCC	S5	5312	2401	0.26355421686747	Co-culture	PSC4	0	iCAFs
S5_GAGGCCTCCAAGCAGACT	S5	11600	4074	0.0517241379310345	Co-culture	PSC4	0	iCAFs
S5_GATCAAAAGCCATGTTCG	S5	17199	5253	0.145357288214431	Co-culture	PSC4	1	myCAFs
S5_GATCAACCGTAACCACGC	S5	11721	4274	0.238887466939681	Co-culture	PSC4	1	myCAFs
S5_GCCAGAAAGTATCTTGAA	S5	7842	3091	0.0382555470543229	Co-culture	PSC4	1	myCAFs
S5_GCCAGAAGACCCCTTGAA	S5	8853	3427	0.0677736360555744	Co-culture	PSC4	0	iCAFs
S5_GCCAGAATTAGTCACCAC	S5	23766	5924	0.0925692165278128	Co-culture	PSC4	1	myCAFs
S5_GCCAGACATAGAAACAGC	S5	9481	3778	0.0316422318320852	Co-culture	PSC4	0	iCAFs
S5_GCCAGACTCAATTACCGA	S5	14386	4802	0.00695120255804254	Co-culture	PSC4	1	myCAFs
S5_GCCGTTTGAATTGAAGGG	S5	16200	4821	0.0308641975308642	Co-culture	PSC4	0	iCAFs
S5_GCGAATTTGCTCACAAGG	S5	10580	3748	0.850661625708885	Co-culture	PSC4	2	Crabp1+ CAFs
S5_GCGCGGATAGCGTAAGCT	S5	3199	1792	0.187558612066271	Co-culture	PSC4	1	myCAFs
S5_GCGCGGCACCACCTCAAT	S5	3018	1799	0.23194168323393	Co-culture	PSC4	0	iCAFs
S5_GCTCCCTATTTCTATTTC	S5	20182	5433	0.0346843722128629	Co-culture	PSC4	0	iCAFs
S5_GCTGAGATGAAGTAATAG	S5	14289	4436	0.167961368885156	Co-culture	PSC4	0	iCAFs
S5_GCTGAGGCTTGTGCTCCC	S5	8701	3589	0.344787955407424	Co-culture	PSC4	1	myCAFs
S5_GCTTGTTTAAGAGACTCG	S5	21370	5951	0.140383715489003	Co-culture	PSC4	1	myCAFs
S5_GCTTGTTTGCTCGTGGTG	S5	5729	2760	0.209460638854949	Co-culture	PSC4	1	myCAFs
S5_GGATTGAGACCCAGTCTG	S5	4195	2193	2.81287246722288	Co-culture	PSC4	0	iCAFs
S5_GGATTGGCGCGGGAGCTT	S5	4075	1995	0.122699386503067	Co-culture	PSC4	0	iCAFs
S5_GGCCATGAAATAAGACCC	S5	6140	2704	0.162866449511401	Co-culture	PSC4	1	myCAFs
S5_GGGATCTGTTCGGATCAA	S5	7652	3152	0.679560899111343	Co-culture	PSC4	0	iCAFs
S5_GGTAGGAAAGAACCGATG	S5	8784	3528	0.011384335154827	Co-culture	PSC4	0	iCAFs
S5_GGTGCTGAGTGATGCGGT	S5	9957	3855	0.672893441799739	Co-culture	PSC4	1	myCAFs
S5_GGTGCTGCCAGATGCTAA	S5	14299	4647	0.874187006084342	Co-culture	PSC4	1	myCAFs
S5_GTACAGGCGCGGGGTGCT	S5	11036	3748	0.0996737948532077	Co-culture	PSC4	0	iCAFs
S5_GTCCTACCACGCTTTGGG	S5	13270	4545	0.0678221552373775	Co-culture	PSC4	2	Crabp1+ CAFs
S5_GTCCTACCGATGTGCGGT	S5	11398	4184	0.0701877522372346	Co-culture	PSC4	0	iCAFs
S5_GTCCTACGAGCAGCTCCC	S5	13626	4634	0.0146778218112432	Co-culture	PSC4	0	iCAFs
S5_GTCCTATAATAGTAAGCT	S5	13260	4220	0.0301659125188537	Co-culture	PSC4	0	iCAFs
S5_GTCGGCTGGCAGATGAAG	S5	10233	3853	0.13681227401544	Co-culture	PSC4	4	ifCAFs
S5_GTGGTGAGCACGGGACGA	S5	10488	3741	0.200228832951945	Co-culture	PSC4	2	Crabp1+ CAFs
S5_GTTTCAAAGTATGGATTG	S5	13641	4574	0.0513158859321164	Co-culture	PSC4	4	ifCAFs
S5_TAAGCTTGTTCGATTAGT	S5	20214	5574	0.0544177302859404	Co-culture	PSC4	0	iCAFs
S5_TACCGAAATTGGTGCTAA	S5	22919	5885	0.152711723897203	Co-culture	PSC4	1	myCAFs
S5_TACCGAAGGTTAATTAGT	S5	12153	4149	0.0164568419320332	Co-culture	PSC4	0	iCAFs
S5_TACCGACCTCTACCTCTA	S5	18379	5354	0.10337885630339	Co-culture	PSC4	2	Crabp1+ CAFs
S5_TACCGAGAAGGGTCCAAG	S5	16417	4943	0.517755984650058	Co-culture	PSC4	0	iCAFs
S5_TACCGAGTTTCACGGCGT	S5	16603	4717	0.054207071011263	Co-culture	PSC4	0	iCAFs
S5_TACCGATGAGACGTCCTA	S5	10938	3682	0.0639970744194551	Co-culture	PSC4	0	iCAFs
S5_TAGAGGACCTTCTCTAGC	S5	14384	4450	0.25027808676307	Co-culture	PSC4	0	iCAFs
S5_TAGAGGTAAGCTCAGACT	S5	14487	4774	0.289915096293228	Co-culture	PSC4	1	myCAFs
S5_TCATCAAAGTATGTTAAC	S5	9328	3671	0	Co-culture	PSC4	1	myCAFs
S5_TCATCACTGTGGGAGTGA	S5	5337	2402	0.580850665167697	Co-culture	PSC4	0	iCAFs
S5_TCGCCTTCGCCTCAAGTC	S5	3541	1949	1.58147415984185	Co-culture	PSC4	0	iCAFs
S5_TCGGGAAAGCCACACTGT	S5	20638	5567	0.0339180153115612	Co-culture	PSC4	1	myCAFs
S5_TCTAGCATAGCGGAAGGG	S5	12206	4078	0.0655415369490415	Co-culture	PSC4	0	iCAFs
S5_TCTAGCCAGACTGTCCTA	S5	9436	3574	0.466299279355659	Co-culture	PSC4	0	iCAFs
S5_TCTAGCCAGGAGCACCAC	S5	15237	4851	0.078755660563103	Co-culture	PSC4	1	myCAFs
S5_TCTAGCCTCAATTAATAG	S5	8719	3599	1.11251290285583	Co-culture	PSC4	2	Crabp1+ CAFs
S5_TCTAGCGGGATCCGAGCA	S5	16235	4965	0.0492762550046196	Co-culture	PSC4	1	myCAFs
S5_TCTAGCTAAGCTTGTTCG	S5	16427	5114	0.0426127716564193	Co-culture	PSC4	1	myCAFs
S5_TCTAGCTAGAGGATATAC	S5	5988	2767	1.48630594522378	Co-culture	PSC4	2	Crabp1+ CAFs
S5_TGAATTCAGACTCCTCTA	S5	12041	4340	0.365418154638319	Co-culture	PSC4	1	myCAFs
S5_TGAGACGCGAATAGATGT	S5	7474	3407	0.0535188654000535	Co-culture	PSC4	1	myCAFs
S5_TGCGGTCTTACGCAGACT	S5	9956	3827	0.120530333467256	Co-culture	PSC4	1	myCAFs
S5_TGCGGTGCGAATAATTGG	S5	14542	4576	0.0962728648053913	Co-culture	PSC4	0	iCAFs
S5_TGCGGTTCGGGACCGTAA	S5	10396	3763	0.0480954213158907	Co-culture	PSC4	1	myCAFs
S5_TGCGGTTTGGATTAATAG	S5	11859	4134	0.118053798802597	Co-culture	PSC4	1	myCAFs
S5_TGCTAAGATCAAGGACGA	S5	14074	4677	0.22736961773483	Co-culture	PSC4	4	ifCAFs
S5_TGCTAATACCGACGCATA	S5	3557	1957	0.168681473151532	Co-culture	PSC4	1	myCAFs
S5_TGGCAGAGGTTAAAGCCA	S5	8652	3490	0.774387424872862	Co-culture	PSC4	5	qPSCs 2
S5_TGGCAGCTTGAAAGGTTA	S5	10509	3907	0.209344371491103	Co-culture	PSC4	0	iCAFs
S5_TGTGTAAGCACGCAGGAG	S5	13360	4567	0.0823353293413174	Co-culture	PSC4	4	ifCAFs
S5_TGTTCGGGACGATATTTC	S5	6496	2751	0.0769704433497537	Co-culture	PSC4	0	iCAFs
S5_TTAAGAAATTGGACAAGG	S5	10692	3997	0.327347549569772	Co-culture	PSC4	1	myCAFs
S5_TTCGCAACCCAACAGACT	S5	3558	1722	0	Co-culture	PSC4	0	iCAFs
S5_TTCGCAGGTGCTTTGCTC	S5	11876	4324	0.143145840350286	Co-culture	PSC4	4	ifCAFs
S5_TTCGCATAATAGGTGGTG	S5	13845	4377	0.0650054171180932	Co-culture	PSC4	0	iCAFs
S5_TTCGCATCGCCTTCGCCT	S5	5746	2677	0.678733031674208	Co-culture	PSC4	1	myCAFs
S5_TTCTTGCAGGAGGCGCGG	S5	6623	3023	0.407670240072475	Co-culture	PSC4	0	iCAFs
S5_TTGGATAAGTATATTAGT	S5	10972	3990	0.282537367845425	Co-culture	PSC4	0	iCAFs
S5_TTGGATCGTTATCTCAAT	S5	27886	6328	0.0143441153266872	Co-culture	PSC4	1	myCAFs
S5_TTTGGGAAAGAACCGTAA	S5	11533	4200	0.0433538541576346	Co-culture	PSC4	0	iCAFs
S5_TTTGGGCAGGAGAGCACG	S5	8456	3263	0.0236518448438978	Co-culture	PSC4	0	iCAFs
S5_TTTGGGGCTCCCTCATCA	S5	10438	3858	0.0574822762981414	Co-culture	PSC4	1	myCAFs
S5_TTTGGGTAATAGTAAGCT	S5	9157	3728	0.218412143715191	Co-culture	PSC4	0	iCAFs
S6_AAAGAAACGGACGCTCCC	S6	5750	2652	0.260869565217391	Co-culture	PSC4	1	myCAFs
S6_AACAGCCACCACATCCGG	S6	13873	4304	0.151373170907518	Co-culture	PSC4	0	iCAFs
S6_AACAGCCACCACCTTGAA	S6	10159	3828	0.994192341765922	Co-culture	PSC4	2	Crabp1+ CAFs
S6_AACAGCCGGTCCCTGTGG	S6	8991	3484	0.0444889333778223	Co-culture	PSC4	0	iCAFs
S6_AACAGCGGGATCTTCGCA	S6	10484	3964	0.123998473864937	Co-culture	PSC4	1	myCAFs
S6_AACAGCTTCTTGGATCAA	S6	1148	809	0.696864111498258	Co-culture	PSC4	2	Crabp1+ CAFs
S6_AACAGCTTGCTCGATCAA	S6	13391	4513	1.05294600851318	Co-culture	PSC4	2	Crabp1+ CAFs
S6_AACAGCTTTGGGGAAATA	S6	14909	4557	0.114025085518814	Co-culture	PSC4	2	Crabp1+ CAFs
S6_AACAGCTTTGGGTGCTAA	S6	8038	3107	0.0373227170938044	Co-culture	PSC4	0	iCAFs
S6_AACGTGTGTTCGAGGTTA	S6	6897	2994	0.0724952878062926	Co-culture	PSC4	0	iCAFs
S6_AAGCCACCACGCAGTCTG	S6	1294	782	11.12828438949	Co-culture	PSC4	0	iCAFs
S6_AAGCCATCATCATCGGGA	S6	11476	3990	0.165562913907285	Co-culture	PSC4	2	Crabp1+ CAFs
S6_AATTGGAAAGAATCAGTG	S6	12045	4331	0.033208800332088	Co-culture	PSC4	0	iCAFs
S6_AATTGGCTTACGTCCAAG	S6	12216	4260	0.0163719711853307	Co-culture	PSC4	0	iCAFs
S6_AATTGGGTTTCACTGTGG	S6	15334	4722	0.0456501891222121	Co-culture	PSC4	0	iCAFs
S6_ACAAGGATGAAGATATAC	S6	1065	692	0.0938967136150235	Co-culture	PSC4	0	iCAFs
S6_ACAAGGTAGAGGTAATAG	S6	7773	3183	0.0643252283545607	Co-culture	PSC4	1	myCAFs
S6_ACCCAAATAGCGAATTGG	S6	9197	3299	0.0652386647819941	Co-culture	PSC4	0	iCAFs
S6_ACCCAAATCCGGGAGGCC	S6	10718	3541	0.251912670274305	Co-culture	PSC4	0	iCAFs
S6_ACCTTCCCGTAATTGCTC	S6	16502	5099	0.151496788268089	Co-culture	PSC4	1	myCAFs
S6_ACCTTCTACCGAGCGCGG	S6	1516	1012	0.725593667546174	Co-culture	PSC4	0	iCAFs
S6_ACCTTCTGAATTTCGGGA	S6	15058	4757	0.0531279054323283	Co-culture	PSC4	0	iCAFs
S6_ACGGACAGCACGGTCCTA	S6	16735	5071	0.0537795040334628	Co-culture	PSC4	0	iCAFs
S6_ACGGACAGTCTGCGAGCA	S6	9069	3541	0.132318888521336	Co-culture	PSC4	2	Crabp1+ CAFs
S6_ACGGACGGTAGGCGGCGT	S6	8128	3208	2.47293307086614	Co-culture	PSC4	0	iCAFs
S6_ACGGACTCTAGCGCTCCC	S6	9759	3803	0.0102469515319193	Co-culture	PSC4	0	iCAFs
S6_AGACCCCGGCGTGGGATC	S6	5735	2531	0	Co-culture	PSC4	0	iCAFs
S6_AGACCCGAAATAAAGCCA	S6	9289	3536	0.172246743460006	Co-culture	PSC4	2	Crabp1+ CAFs
S6_AGACCCTGAGACTTAAGA	S6	18023	4826	0.0887754535870832	Co-culture	PSC4	0	iCAFs
S6_AGATGTCACTGTCGTTAT	S6	3449	1932	0.115975645114526	Co-culture	PSC4	0	iCAFs
S6_AGATGTCCACGCGTGGTG	S6	1790	1107	0.0558659217877095	Co-culture	PSC4	2	Crabp1+ CAFs
S6_AGATGTCCGTAATGAATT	S6	1596	1187	0.50125313283208	Co-culture	PSC4	2	Crabp1+ CAFs
S6_AGATGTGCCAGAGGATTG	S6	1764	1186	1.70068027210884	Co-culture	PSC4	1	myCAFs
S6_AGCACGTAAGCTAGTCTG	S6	8971	3239	0.0111470293166871	Co-culture	PSC4	0	iCAFs
S6_AGGTTAGCTTGTGCCGTT	S6	2198	1342	0.86442220200182	Co-culture	PSC4	0	iCAFs
S6_AGTAAATCAGTGGGTGCT	S6	17917	5374	0.0167438745325668	Co-culture	PSC4	4	ifCAFs
S6_AGTCTGATGAAGCTCAAT	S6	1616	1021	1.23762376237624	Co-culture	PSC4	0	iCAFs
S6_AGTCTGCCGATGGCTGAG	S6	12539	4092	0.0638009410638807	Co-culture	PSC4	0	iCAFs
S6_ATACTTGCCGTTTGAGAC	S6	7768	3290	0.128733264675592	Co-culture	PSC4	1	myCAFs
S6_ATAGCGCAGGAGATATAC	S6	15075	4197	0.0398009950248756	Co-culture	PSC4	0	iCAFs
S6_ATATACAGTCTGCATAGA	S6	7560	3199	1.04497354497355	Co-culture	PSC4	0	iCAFs
S6_ATATACGAGCTTAAGCCA	S6	16085	4688	0.0435188063413118	Co-culture	PSC4	1	myCAFs
S6_ATATACGCTGAGGCTGAG	S6	7884	3214	0.0380517503805175	Co-culture	PSC4	0	iCAFs
S6_ATATACGTCCTACGCATA	S6	3827	1948	0	Co-culture	PSC4	0	iCAFs
S6_ATCCGGCACCACATACTT	S6	14118	4495	0.0991641875619776	Co-culture	PSC4	2	Crabp1+ CAFs
S6_ATCCGGGGCCATAGTAAA	S6	7675	3128	0.599348534201954	Co-culture	PSC4	0	iCAFs
S6_ATGAAGCGGCGTGAGTGA	S6	5493	2526	0	Co-culture	PSC4	0	iCAFs
S6_ATGAAGGAAATATAATAG	S6	18797	5320	0.0212799914880034	Co-culture	PSC4	1	myCAFs
S6_CAACCGACCTTCGTCGGC	S6	5623	2344	0.320113818246488	Co-culture	PSC4	0	iCAFs
S6_CAACCGATTAGTCGAAAG	S6	17286	4811	0.167765822052528	Co-culture	PSC4	0	iCAFs
S6_CAACCGCACCACACCCAA	S6	8383	3125	0.0477156149349875	Co-culture	PSC4	0	iCAFs
S6_CACCACTTCTTGTCATCA	S6	12925	4178	0.0851063829787234	Co-culture	PSC4	0	iCAFs
S6_CACTGTAAGTATGAGGCC	S6	2441	1403	10.4875051208521	Co-culture	PSC4	2	Crabp1+ CAFs
S6_CACTGTCATAGAATACTT	S6	11613	3848	0.0430551967622492	Co-culture	PSC4	0	iCAFs
S6_CACTGTTAATAGTGGCAG	S6	14197	4421	0.140874832711136	Co-culture	PSC4	0	iCAFs
S6_CAGACTTCGCCTCTATTA	S6	2510	1541	0.239043824701195	Co-culture	PSC4	0	iCAFs
S6_CAGGAGCACTGTCGCATA	S6	15028	4892	0.019962736225712	Co-culture	PSC4	1	myCAFs
S6_CAGGAGCGGTCCGGACGA	S6	8433	3127	1.81430096051227	Co-culture	PSC4	2	Crabp1+ CAFs
S6_CAGGAGGGCCATAAGCCA	S6	2619	1614	1.68003054600993	Co-culture	PSC4	1	myCAFs
S6_CAGGAGTTAAGATCAGTG	S6	1777	1118	0.900393922341024	Co-culture	PSC4	0	iCAFs
S6_CAGGAGTTGGATCTAGGT	S6	18517	5436	0.14581195658044	Co-culture	PSC4	1	myCAFs
S6_CCACGCGTTAACAGGTTA	S6	9410	3563	0.871413390010627	Co-culture	PSC4	2	Crabp1+ CAFs
S6_CCGATGCGGCGTAGGTTA	S6	14434	4268	0.741305251489539	Co-culture	PSC4	2	Crabp1+ CAFs
S6_CCGTAAATCCGGATATAC	S6	5072	2171	0.177444794952681	Co-culture	PSC4	0	iCAFs
S6_CCGTAAGAGGCCTTGGAT	S6	13210	4286	0.310370931112793	Co-culture	PSC4	0	iCAFs
S6_CCGTAATAGAGGGGGATC	S6	6533	2754	0.0612276136537578	Co-culture	PSC4	0	iCAFs
S6_CCTCTAGTACAGTAATAG	S6	10650	3745	0.262910798122066	Co-culture	PSC4	2	Crabp1+ CAFs
S6_CCTCTATCTAGCGAAGGG	S6	6565	2863	0.0913937547600914	Co-culture	PSC4	1	myCAFs
S6_CCTCTATGGCAGACAAGG	S6	2541	1461	0.0393545848091303	Co-culture	PSC4	0	iCAFs
S6_CCTCTATTCGCAACAAGG	S6	16189	4973	0.0555933040953734	Co-culture	PSC4	0	iCAFs
S6_CGAAAGAAAGAACGGTCC	S6	18379	5054	0.163229773110615	Co-culture	PSC4	1	myCAFs
S6_CGAAAGAATTGGCACTGT	S6	17353	4878	0.0461015386388521	Co-culture	PSC4	0	iCAFs
S6_CGAGCAACTGCAGAGTGA	S6	3768	1938	0.132696390658174	Co-culture	PSC4	2	Crabp1+ CAFs
S6_CGAGCAGAAATATTGGAT	S6	15748	4806	0.031750063500127	Co-culture	PSC4	0	iCAFs
S6_CGAGCATCCAAGGGACGA	S6	18326	5400	0.0272836407290189	Co-culture	PSC4	2	Crabp1+ CAFs
S6_CGCATAAGTAAAAGGTTA	S6	16103	4872	0.298081102900081	Co-culture	PSC4	0	iCAFs
S6_CGCATACCTCTAAAGTAT	S6	17192	4922	0.0348999534667287	Co-culture	PSC4	0	iCAFs
S6_CGCATAGCCAGAAGATGT	S6	17263	4953	0.451833400915252	Co-culture	PSC4	2	Crabp1+ CAFs
S6_CGCATAGTTAACCGGTCC	S6	12988	3942	0.0538959039113027	Co-culture	PSC4	0	iCAFs
S6_CGCATATAGAGGGCTGAG	S6	10644	3963	0.197294250281849	Co-culture	PSC4	1	myCAFs
S6_CGGCGTAGATGTGTCCTA	S6	2241	1375	0	Co-culture	PSC4	0	iCAFs
S6_CGGCGTTCGGGAGCGCGG	S6	7554	3027	2.22398729150119	Co-culture	PSC4	0	iCAFs
S6_CGGTCCACCCAAGGTAGG	S6	8598	3206	0.0697836706210747	Co-culture	PSC4	0	iCAFs
S6_CGGTCCAGCACGGATCAA	S6	1261	885	3.72720063441713	Co-culture	PSC4	0	iCAFs
S6_CGGTCCCTAGGTGAGTGA	S6	18793	5110	0.122385994785292	Co-culture	PSC4	0	iCAFs
S6_CGGTCCTCAGTGTGAGAC	S6	6514	2841	0.230273257599017	Co-culture	PSC4	0	iCAFs
S6_CGGTCCTGAATTAGGTTA	S6	16739	4980	0.0358444351514427	Co-culture	PSC4	0	iCAFs
S6_CGTTATAATTGGATGAAG	S6	4070	2148	0	Co-culture	PSC4	0	iCAFs
S6_CGTTATATGAAGCGGTCC	S6	4557	2375	5.66161948650428	Co-culture	PSC4	1	myCAFs
S6_CGTTATTTCTTGACCTTC	S6	1891	1206	0.264410364886304	Co-culture	PSC4	3	qPSCs 1
S6_CTAGGTACTGCAACGGAC	S6	8891	3324	0.0449893150376785	Co-culture	PSC4	0	iCAFs
S6_CTAGGTATATACCTTACG	S6	8188	3423	0.0610649731314118	Co-culture	PSC4	0	iCAFs
S6_CTAGGTGAAGGGCCACGC	S6	3052	1699	0.0655307994757536	Co-culture	PSC4	0	iCAFs
S6_CTAGGTTAGAGGCGAAAG	S6	10967	3455	0.036473055530227	Co-culture	PSC4	0	iCAFs
S6_CTATTAGACTCGCTTGAA	S6	16308	4955	0.668383615403483	Co-culture	PSC4	1	myCAFs
S6_CTATTAGTTAACCGGCGT	S6	19303	5109	0.0207221675387246	Co-culture	PSC4	0	iCAFs
S6_CTATTAGTTTCACACTGT	S6	12245	4114	0.0408329930583912	Co-culture	PSC4	0	iCAFs
S6_CTATTATCGCCTGGATTG	S6	15849	4683	0.0694050097797968	Co-culture	PSC4	0	iCAFs
S6_CTCAATATACTTGCTTGT	S6	994	676	0.804828973843058	Co-culture	PSC4	0	iCAFs
S6_CTCAATGAGTGATTGCTC	S6	8470	3053	0.212514757969303	Co-culture	PSC4	0	iCAFs
S6_CTCAATGGTAGGATACTT	S6	2419	1335	0.454733360892931	Co-culture	PSC4	1	myCAFs
S6_CTCAATTTGCTCTGGCAG	S6	2482	1489	0.765511684125705	Co-culture	PSC4	0	iCAFs
S6_CTGTGGAAAGAAGGACGA	S6	14569	4804	0.164733337909259	Co-culture	PSC4	1	myCAFs
S6_CTGTGGAGTCTGGTCCTA	S6	14739	4538	0.0339236040436936	Co-culture	PSC4	0	iCAFs
S6_CTGTGGTCGGGAAGGTTA	S6	1543	981	0.777705767984446	Co-culture	PSC4	0	iCAFs
S6_CTTACGTCCAAGCCGATG	S6	1788	1062	1.34228187919463	Co-culture	PSC4	0	iCAFs
S6_CTTGAAGTCGGCCGTTAT	S6	7997	3152	0.300112542203326	Co-culture	PSC4	0	iCAFs
S6_GAAATAACAAGGCAAGTC	S6	12000	3706	0.075	Co-culture	PSC4	0	iCAFs
S6_GAAATATTTGGGGCTCCC	S6	14236	4290	0.168586681652149	Co-culture	PSC4	1	myCAFs
S6_GAAGGGGCCGTTCGGTCC	S6	4051	1873	0.271537891878549	Co-culture	PSC4	0	iCAFs
S6_GAAGGGGCGCGGTTGGAT	S6	15241	4808	0.157469982284627	Co-culture	PSC4	1	myCAFs
S6_GAAGGGGGATTGCGGTCC	S6	13331	4246	0.105018378216188	Co-culture	PSC4	1	myCAFs
S6_GAAGGGTCTAGCTAGAGG	S6	2203	1258	2.22423967317295	Co-culture	PSC4	1	myCAFs
S6_GACTCGATAGCGTTTGGG	S6	3053	1757	0.327546675401245	Co-culture	PSC4	0	iCAFs
S6_GACTCGGTTTCAAACGTG	S6	3047	1756	0.787659993436167	Co-culture	PSC4	1	myCAFs
S6_GAGCTTAAAGAACCACGC	S6	13209	4538	0.0378529790294496	Co-culture	PSC4	0	iCAFs
S6_GAGCTTAAAGAACCTCTA	S6	6593	2903	0.758380100106173	Co-culture	PSC4	1	myCAFs
S6_GAGCTTAAAGAAGCTCCC	S6	1439	958	3.8915913829048	Co-culture	PSC4	0	iCAFs
S6_GAGGCCCTATTATGAGAC	S6	11376	3942	1.02848101265823	Co-culture	PSC4	2	Crabp1+ CAFs
S6_GAGGCCTATTTCAAGCCA	S6	17942	5011	0.0613086612417791	Co-culture	PSC4	4	ifCAFs
S6_GAGTGAAGTCTGACCTTC	S6	5635	2582	0.0887311446317657	Co-culture	PSC4	0	iCAFs
S6_GAGTGATGCGGTGACTCG	S6	12923	4520	0.0386907064923005	Co-culture	PSC4	1	myCAFs
S6_GAGTGATTTGGGTGGCAG	S6	2659	1365	0.112824370063934	Co-culture	PSC4	0	iCAFs
S6_GCCAGACCGATGCTTACG	S6	1265	881	0.632411067193676	Co-culture	PSC4	0	iCAFs
S6_GCCAGACGAGCAAACAGC	S6	5424	2732	0.940265486725664	Co-culture	PSC4	2	Crabp1+ CAFs
S6_GCCAGAGCTTGTCATAGA	S6	5340	2607	0.805243445692884	Co-culture	PSC4	1	myCAFs
S6_GCCAGATCGGGACACCAC	S6	1992	1225	0.301204819277108	Co-culture	PSC4	0	iCAFs
S6_GCCAGATGAGACGCCAGA	S6	3047	1750	0.0656383327863472	Co-culture	PSC4	1	myCAFs
S6_GCCAGATGTTCGCCGATG	S6	10860	3961	0.138121546961326	Co-culture	PSC4	2	Crabp1+ CAFs
S6_GCCGTTAGGTTAGTTAAC	S6	11696	3702	0.0683994528043776	Co-culture	PSC4	0	iCAFs
S6_GCGAATCGGTCCATACTT	S6	1769	1152	0.339174674957603	Co-culture	PSC4	0	iCAFs
S6_GCGAATGTACAGGCTGAG	S6	5635	2633	0.266193433895297	Co-culture	PSC4	0	iCAFs
S6_GCGAATTATTTCGCGCGG	S6	7939	3091	0.151152538103036	Co-culture	PSC4	0	iCAFs
S6_GCGCGGAGATGTGAAGGG	S6	12086	3980	0.157206685421148	Co-culture	PSC4	0	iCAFs
S6_GCGCGGATGAAGGACTCG	S6	5690	2426	0.773286467486819	Co-culture	PSC4	0	iCAFs
S6_GCGCGGCTTGAAAGTAAA	S6	1405	932	0.142348754448399	Co-culture	PSC4	1	myCAFs
S6_GCGCGGTGTGTACCGTAA	S6	7285	3202	0.0549073438572409	Co-culture	PSC4	2	Crabp1+ CAFs
S6_GCTCCCACAAGGCTATTA	S6	16429	4893	0.279992695842717	Co-culture	PSC4	0	iCAFs
S6_GCTGAGCAAGTCGTTTCA	S6	1724	1130	0.174013921113689	Co-culture	PSC4	1	myCAFs
S6_GCTGAGGCGAATGTCGGC	S6	7589	3014	0.197654499934115	Co-culture	PSC4	0	iCAFs
S6_GCTGAGGCTGAGATAGCG	S6	20597	5453	0.00971015196387823	Co-culture	PSC4	1	myCAFs
S6_GCTGAGTAATAGTCGCCT	S6	5753	2568	0.0173822353554667	Co-culture	PSC4	0	iCAFs
S6_GCTGAGTTTGGGAGGTTA	S6	2925	1706	0.239316239316239	Co-culture	PSC4	0	iCAFs
S6_GCTTGTGTTTCAGTCGGC	S6	4017	2154	0.0995767986059248	Co-culture	PSC4	4	ifCAFs
S6_GGACGACGCATACGAAAG	S6	2818	1670	1.66784953867992	Co-culture	PSC4	1	myCAFs
S6_GGACGATGGCAGACCTTC	S6	1205	737	0	Co-culture	PSC4	0	iCAFs
S6_GGACGATTCGCAACCTTC	S6	10021	3545	0.0399161760303363	Co-culture	PSC4	0	iCAFs
S6_GGATTGCGCATAGTCGGC	S6	12915	4127	0.10840108401084	Co-culture	PSC4	0	iCAFs
S6_GGATTGTGGCAGGCGCGG	S6	9196	3445	0.108742931709439	Co-culture	PSC4	0	iCAFs
S6_GGCCATCGCATACACTGT	S6	5802	2508	0.482592209582902	Co-culture	PSC4	0	iCAFs
S6_GGCCATCGCATATAAGCT	S6	2587	1530	0.0773096250483185	Co-culture	PSC4	1	myCAFs
S6_GGCCATGCCAGACTGTGG	S6	1796	1085	0	Co-culture	PSC4	0	iCAFs
S6_GGCCATGCGAATCGTTAT	S6	7118	3200	0.0421466704130374	Co-culture	PSC4	0	iCAFs
S6_GGCCATTCTAGCTTAAGA	S6	5751	2355	0.486871848374196	Co-culture	PSC4	0	iCAFs
S6_GGGATCCGTTATGGACGA	S6	9285	3332	0.376952073236403	Co-culture	PSC4	0	iCAFs
S6_GGTGCTTACCGAAAAGAA	S6	16470	4957	0.0728597449908925	Co-culture	PSC4	0	iCAFs
S6_GTACAGACTGCAGAAGGG	S6	11933	4269	0	Co-culture	PSC4	0	iCAFs
S6_GTACAGAGATGTGGTAGG	S6	3708	2077	0.0269687162891046	Co-culture	PSC4	1	myCAFs
S6_GTACAGGACTCGTAAGCT	S6	11496	4159	0.156576200417537	Co-culture	PSC4	1	myCAFs
S6_GTACAGGCGCGGTCCAAG	S6	12745	4169	0.0392310710082385	Co-culture	PSC4	4	ifCAFs
S6_GTCCTAACCCAAGAAGGG	S6	9344	3634	0.0107020547945205	Co-culture	PSC4	0	iCAFs
S6_GTCCTACTATTATTAAGA	S6	3819	2140	0.392772977219167	Co-culture	PSC4	1	myCAFs
S6_GTGGTGCAGACTACTGCA	S6	13514	4371	1.08776084060974	Co-culture	PSC4	1	myCAFs
S6_GTTAACAACGTGGCTGAG	S6	17938	5046	0.707994202252202	Co-culture	PSC4	2	Crabp1+ CAFs
S6_GTTAACAAGTATAGTAAA	S6	11593	4001	0.146640213922194	Co-culture	PSC4	0	iCAFs
S6_GTTAACATAGCGAAAGAA	S6	13266	4340	0.188451680988994	Co-culture	PSC4	0	iCAFs
S6_GTTAACTAATAGACCCAA	S6	11683	4060	0.222545579046478	Co-culture	PSC4	1	myCAFs
S6_GTTTCAGTGGTGGGATTG	S6	11046	4174	0.262538475466232	Co-culture	PSC4	1	myCAFs
S6_GTTTCATGCGGTAACGTG	S6	11123	4236	0.359615211723456	Co-culture	PSC4	1	myCAFs
S6_TAAGCTAGTAAATCCAAG	S6	3814	2062	0	Co-culture	PSC4	1	myCAFs
S6_TAAGCTGCGAATTACCGA	S6	8962	3502	0.156215130551216	Co-culture	PSC4	1	myCAFs
S6_TAAGCTGGACGAGTCCTA	S6	2321	1407	0.0430848772081	Co-culture	PSC4	0	iCAFs
S6_TAAGCTTGTTCGGGACGA	S6	7729	3025	0.0776297063009445	Co-culture	PSC4	0	iCAFs
S6_TAAGCTTTGCTCACCCAA	S6	5890	2572	0.390492359932088	Co-culture	PSC4	2	Crabp1+ CAFs
S6_TAATAGGTTAACATATAC	S6	5311	2519	0.131801920542271	Co-culture	PSC4	0	iCAFs
S6_TAATAGTTAAGAGCGCGG	S6	2622	1610	0.53394355453852	Co-culture	PSC4	1	myCAFs
S6_TACCGAACCTTCCGGTCC	S6	4590	2352	1.15468409586057	Co-culture	PSC4	2	Crabp1+ CAFs
S6_TACCGATTAAGACGAGCA	S6	1653	1100	0.544464609800363	Co-culture	PSC4	0	iCAFs
S6_TAGAGGATACTTTGAATT	S6	2344	1418	7.63651877133106	Co-culture	PSC4	2	Crabp1+ CAFs
S6_TAGAGGGAAATACGAAAG	S6	19711	5397	0.142052660950738	Co-culture	PSC4	2	Crabp1+ CAFs
S6_TATTTCACAAGGAACAGC	S6	7372	3067	0.21703743895822	Co-culture	PSC4	2	Crabp1+ CAFs
S6_TCAGTGGTGGTGTTCTTG	S6	9720	3667	0.0617283950617284	Co-culture	PSC4	0	iCAFs
S6_TCATCATAATAGAGCACG	S6	1909	1026	0.209533787323206	Co-culture	PSC4	0	iCAFs
S6_TCCAAGAAAGAATCGCCT	S6	7792	3204	0.154004106776181	Co-culture	PSC4	0	iCAFs
S6_TCCAAGATTAGTTCGGGA	S6	4234	2165	0.0944733112895607	Co-culture	PSC4	1	myCAFs
S6_TCCAAGCGCATAGGCCAT	S6	6008	2862	1.36484687083888	Co-culture	PSC4	4	ifCAFs
S6_TCCAAGCGGCGTTGAATT	S6	3074	1793	0.650618087182824	Co-culture	PSC4	2	Crabp1+ CAFs
S6_TCCAAGGGGATCCCGTAA	S6	10059	3894	0.149120190873844	Co-culture	PSC4	0	iCAFs
S6_TCCAAGGGTAGGAAGTAT	S6	5102	2274	1.84241473931791	Co-culture	PSC4	2	Crabp1+ CAFs
S6_TCCAAGGGTGCTACTGCA	S6	14795	4937	0.09462656302805	Co-culture	PSC4	1	myCAFs
S6_TCGCCTGGACGAGAGGCC	S6	1468	967	0.749318801089918	Co-culture	PSC4	0	iCAFs
S6_TCGGGATCTAGCCGGCGT	S6	17191	5007	0.0232679890640451	Co-culture	PSC4	2	Crabp1+ CAFs
S6_TCTAGCGACTCGTAAGCT	S6	12337	4188	0.308016535624544	Co-culture	PSC4	1	myCAFs
S6_TCTAGCGGTGCTAAAGAA	S6	1901	1299	0.789058390320884	Co-culture	PSC4	2	Crabp1+ CAFs
S6_TCTAGCGTCGGCTACCGA	S6	12871	3978	0.442856032942273	Co-culture	PSC4	0	iCAFs
S6_TGAATTATGAAGTGCTAA	S6	17789	5005	0.1349148350104	Co-culture	PSC4	1	myCAFs
S6_TGAGACCTAGGTTTGCTC	S6	14106	4376	0.148872820076563	Co-culture	PSC4	0	iCAFs
S6_TGAGACCTGTGGCATAGA	S6	5941	2794	0.40397239521966	Co-culture	PSC4	0	iCAFs
S6_TGCGGTAGGTTACAACCG	S6	3328	1882	0.0300480769230769	Co-culture	PSC4	0	iCAFs
S6_TGCGGTATGAAGTTTGGG	S6	15829	4982	0.0694927032661571	Co-culture	PSC4	1	myCAFs
S6_TGCGGTCCGTAACACCAC	S6	14488	4856	0.00690226394257316	Co-culture	PSC4	0	iCAFs
S6_TGCGGTCCGTAACTATTA	S6	1475	970	4.74576271186441	Co-culture	PSC4	0	iCAFs
S6_TGCGGTGAGCTTTTGGAT	S6	7641	3003	0.0392618767177071	Co-culture	PSC4	0	iCAFs
S6_TGCGGTTTGCTCGCTCCC	S6	4655	2339	0.257787325456498	Co-culture	PSC4	0	iCAFs
S6_TGCTAACACCACGGCCAT	S6	15082	4896	0.0198912611059541	Co-culture	PSC4	0	iCAFs
S6_TGCTAACGCATAGCGAAT	S6	14242	4253	0.0491504002246875	Co-culture	PSC4	0	iCAFs
S6_TGCTAAGGCCATTCAGTG	S6	20222	5278	0.0346157650084067	Co-culture	PSC4	0	iCAFs
S6_TGCTAAGTCGGCTTCGCA	S6	2402	1408	0.0416319733555371	Co-culture	PSC4	1	myCAFs
S6_TGCTAATCCAAGCCGTAA	S6	6126	2619	0.179562520404832	Co-culture	PSC4	0	iCAFs
S6_TGGCAGCCACGCTTTGGG	S6	1744	1086	0.344036697247706	Co-culture	PSC4	0	iCAFs
S6_TGGCAGGGGATCAGATGT	S6	1995	1218	0.150375939849624	Co-culture	PSC4	0	iCAFs
S6_TGTGTAGCTCCCTGCTAA	S6	7140	3005	0	Co-culture	PSC4	0	iCAFs
S6_TGTGTAGGCCATCGAAAG	S6	8610	3494	0.0813008130081301	Co-culture	PSC4	0	iCAFs
S6_TGTTCGCCGATGGGTGCT	S6	2798	1685	0.0714796283059328	Co-culture	PSC4	0	iCAFs
S6_TTAAGAATTAGTGTCCTA	S6	12495	4354	0.00800320128051221	Co-culture	PSC4	0	iCAFs
S6_TTCGCACTAGGTGTTTCA	S6	7502	3257	0.706478272460677	Co-culture	PSC4	2	Crabp1+ CAFs
S6_TTCGCATCAGTGGCTGAG	S6	11921	3968	0.100662696082543	Co-culture	PSC4	0	iCAFs
S6_TTCTTGAGATGTCTTGAA	S6	13413	4388	0.0745545366435548	Co-culture	PSC4	0	iCAFs
S6_TTCTTGAGATGTTGTGTA	S6	7909	3073	0.202301175875585	Co-culture	PSC4	0	iCAFs
S6_TTCTTGCTGTGGCGAAAG	S6	20758	5708	0.207149050968301	Co-culture	PSC4	1	myCAFs
S6_TTCTTGGCGCGGAGCACG	S6	6522	2850	0.505979760809568	Co-culture	PSC4	2	Crabp1+ CAFs
S6_TTCTTGGCTGAGCATAGA	S6	1566	1027	3.63984674329502	Co-culture	PSC4	0	iCAFs
S6_TTGCTCACCCAATTCTTG	S6	10940	3864	0.0639853747714808	Co-culture	PSC4	0	iCAFs
S6_TTGCTCAGTCTGCAGGAG	S6	12727	4312	0.479295984913962	Co-culture	PSC4	2	Crabp1+ CAFs
S6_TTGCTCCCGATGGCTCCC	S6	2176	1361	0.321691176470588	Co-culture	PSC4	0	iCAFs
S6_TTGCTCGCTGAGGTGGTG	S6	2492	1473	2.1669341894061	Co-culture	PSC4	0	iCAFs
S6_TTGGATCCGATGCTATTA	S6	10414	4131	0.0192049164586134	Co-culture	PSC4	2	Crabp1+ CAFs
S6_TTGGATGGGATCTCAGTG	S6	4236	2189	1.95939565627951	Co-culture	PSC4	0	iCAFs
S6_TTGGATTGAATTTAGAGG	S6	3156	1802	1.99619771863118	Co-culture	PSC4	0	iCAFs
S6_TTGGATTGGCAGATAGCG	S6	14307	4768	0.160760466904313	Co-culture	PSC4	2	Crabp1+ CAFs
S6_TTTGGGAAAGAAGCCAGA	S6	2821	1680	0.10634526763559	Co-culture	PSC4	0	iCAFs
S6_TTTGGGGAAATATCAGTG	S6	3511	1926	1.11079464540017	Co-culture	PSC4	0	iCAFs
S6_TTTGGGGCTGAGATAGCG	S6	10812	3889	0.462449130595635	Co-culture	PSC4	2	Crabp1+ CAFs
S7_AAAGAACAGGAGTCGCCT	S7	9137	3093	0.229834737878954	Co-culture	PSC4	0	iCAFs
S7_AAAGAACTAGGTTCAGTG	S7	8219	3209	0.121669302834895	Co-culture	PSC4	4	ifCAFs
S7_AACAGCATATACCAGACT	S7	10356	3739	1.00424874468907	Co-culture	PSC4	2	Crabp1+ CAFs
S7_AACAGCTGCGGTGGCCAT	S7	7624	3148	0.0524658971668416	Co-culture	PSC4	2	Crabp1+ CAFs
S7_AACGTGAGGTTAGGGATC	S7	8529	3211	0.0234494079024505	Co-culture	PSC4	0	iCAFs
S7_AACGTGAGTCTGATGAAG	S7	10500	3689	0.0571428571428571	Co-culture	PSC4	0	iCAFs
S7_AACGTGGGCCATGACTCG	S7	9720	3882	0.0205761316872428	Co-culture	PSC4	2	Crabp1+ CAFs
S7_AACGTGGTCGGCTGAATT	S7	15841	4441	0.0505018622561707	Co-culture	PSC4	1	myCAFs
S7_AACGTGTGTGTATAGAGG	S7	11755	4228	0.0765631646108039	Co-culture	PSC4	1	myCAFs
S7_AAGCCAGCTTGTGTACAG	S7	4763	2236	0.209951711106446	Co-culture	PSC4	2	Crabp1+ CAFs
S7_AAGCCAGGTAGGTTCTTG	S7	8962	3523	1.19392992635572	Co-culture	PSC4	0	iCAFs
S7_AAGCCATGAATTTCAGTG	S7	6978	2771	2.22126683863571	Co-culture	PSC4	0	iCAFs
S7_AAGCCATTAAGAAAGTAT	S7	11371	3946	0.325389147832205	Co-culture	PSC4	1	myCAFs
S7_AAGTATCAACCGGTTTCA	S7	11063	3846	0.0632739763174546	Co-culture	PSC4	2	Crabp1+ CAFs
S7_AAGTATCGAAAGCTTACG	S7	3509	1813	0.199487033342833	Co-culture	PSC4	0	iCAFs
S7_AAGTATGGTGCTCGTTAT	S7	6432	2848	0.15547263681592	Co-culture	PSC4	1	myCAFs
S7_AAGTATTTCTTGCGAGCA	S7	3062	1714	0	Co-culture	PSC4	0	iCAFs
S7_AATTGGACCCAAATCCGG	S7	8812	3347	1.81570585565138	Co-culture	PSC4	2	Crabp1+ CAFs
S7_AATTGGCCTCTAAGATGT	S7	11312	3910	3.26202263083451	Co-culture	PSC4	2	Crabp1+ CAFs
S7_AATTGGGTTTCATGTGTA	S7	9945	3624	0.0502765208647562	Co-culture	PSC4	1	myCAFs
S7_AATTGGTCAGTGTCGGGA	S7	3736	1858	1.07066381156317	Co-culture	PSC4	0	iCAFs
S7_ACAAGGCATAGAAGTAAA	S7	7691	3062	0.143024314133403	Co-culture	PSC4	2	Crabp1+ CAFs
S7_ACAAGGCGTTATCAAGTC	S7	10055	3678	0.069617105917454	Co-culture	PSC4	0	iCAFs
S7_ACAAGGCTATTACAAGTC	S7	3135	1574	0.0318979266347687	Co-culture	PSC4	0	iCAFs
S7_ACAAGGCTTGAAGAAGGG	S7	7184	2975	0.111358574610245	Co-culture	PSC4	0	iCAFs
S7_ACAAGGTGGCAGCAACCG	S7	11672	3950	0.0514050719671008	Co-culture	PSC4	1	myCAFs
S7_ACAAGGTTCTTGGCGAAT	S7	12446	3899	0.112485939257593	Co-culture	PSC4	0	iCAFs
S7_ACCCAAACGGACGTTAAC	S7	7698	3209	0.493634710314367	Co-culture	PSC4	0	iCAFs
S7_ACCCAATGTTCGTGCTAA	S7	7790	3171	0.397946084724005	Co-culture	PSC4	2	Crabp1+ CAFs
S7_ACCCAATTAAGACGTTAT	S7	12335	4420	0.0486420753952169	Co-culture	PSC4	2	Crabp1+ CAFs
S7_ACCCAATTTGGGTGAGAC	S7	2645	1625	0	Co-culture	PSC4	4	ifCAFs
S7_ACCTTCGAAGGGCTTACG	S7	8339	3277	0.419714594076028	Co-culture	PSC4	2	Crabp1+ CAFs
S7_ACGGACAACGTGGCTTGT	S7	7458	3180	0.0402252614641995	Co-culture	PSC4	1	myCAFs
S7_ACGGACAAGCCACGTTAT	S7	5321	2461	0.526216876526969	Co-culture	PSC4	0	iCAFs
S7_ACGGACCAAGTCCACTGT	S7	8620	3450	0.174013921113689	Co-culture	PSC4	1	myCAFs
S7_ACTGCACTATTACAGACT	S7	4001	2039	0.174956260934766	Co-culture	PSC4	0	iCAFs
S7_ACTGCAGAAGGGATAGCG	S7	8247	3222	0.0848793500666909	Co-culture	PSC4	2	Crabp1+ CAFs
S7_ACTGCATCCAAGGCTCCC	S7	9343	3419	0.107032002568768	Co-culture	PSC4	0	iCAFs
S7_AGACCCACAAGGGACTCG	S7	10101	3661	0.386100386100386	Co-culture	PSC4	2	Crabp1+ CAFs
S7_AGACCCAGTCTGTTCTTG	S7	2641	1527	1.1359333585763	Co-culture	PSC4	0	iCAFs
S7_AGACCCCCACGCAGACCC	S7	8481	3404	0.0943284989977597	Co-culture	PSC4	0	iCAFs
S7_AGACCCCGCATAACCTTC	S7	4209	2013	0.380137799952483	Co-culture	PSC4	2	Crabp1+ CAFs
S7_AGACCCGCTCCCCGAAAG	S7	4495	2161	0	Co-culture	PSC4	0	iCAFs
S7_AGACCCGGGATCCGGTCC	S7	5838	2605	0.0856457690990065	Co-culture	PSC4	1	myCAFs
S7_AGACCCTGAGACTACCGA	S7	1936	1185	0	Co-culture	PSC4	0	iCAFs
S7_AGACCCTTAAGAATACTT	S7	11929	4270	0.184424511694191	Co-culture	PSC4	0	iCAFs
S7_AGATGTATCCGGATACTT	S7	7551	3091	0.0132432790358893	Co-culture	PSC4	0	iCAFs
S7_AGATGTCGCATAGTACAG	S7	12343	4447	0.607631856112776	Co-culture	PSC4	2	Crabp1+ CAFs
S7_AGATGTGGTGCTCACTGT	S7	2529	1397	0.0790826413602214	Co-culture	PSC4	0	iCAFs
S7_AGATGTGTCCTATCTAGC	S7	9543	3800	2.35774913549198	Co-culture	PSC4	0	iCAFs
S7_AGATGTTGTTCGTCGCCT	S7	11867	3879	0.0758405662762282	Co-culture	PSC4	0	iCAFs
S7_AGCACGAGCACGGGGATC	S7	11673	4184	0.068534224278249	Co-culture	PSC4	2	Crabp1+ CAFs
S7_AGCACGCTTACGCGGTCC	S7	11440	3860	0.122377622377622	Co-culture	PSC4	0	iCAFs
S7_AGCACGGCTGAGAACGTG	S7	2797	1587	0.178762960314623	Co-culture	PSC4	1	myCAFs
S7_AGGTTACTATTACAGGAG	S7	4290	2001	0.0466200466200466	Co-culture	PSC4	0	iCAFs
S7_AGGTTAGAGGCCACGGAC	S7	9282	3523	0.0323206205559147	Co-culture	PSC4	1	myCAFs
S7_AGGTTAGAGGCCCTAGGT	S7	11126	3800	0.233686859608125	Co-culture	PSC4	2	Crabp1+ CAFs
S7_AGGTTAGGTAGGAACGTG	S7	4158	2132	0.0481000481000481	Co-culture	PSC4	0	iCAFs
S7_AGGTTATTCTTGTACCGA	S7	9080	3471	0.198237885462555	Co-culture	PSC4	1	myCAFs
S7_AGTAAAATCCGGAGCACG	S7	3433	1882	0.262161374890766	Co-culture	PSC4	0	iCAFs
S7_AGTAAAGCGAATCTCAAT	S7	10370	3617	0.163934426229508	Co-culture	PSC4	0	iCAFs
S7_AGTCTGGTCGGCCCTCTA	S7	15413	4313	0.0129760591708298	Co-culture	PSC4	0	iCAFs
S7_ATAGCGTAAGCTTCCAAG	S7	9419	3428	1.2315532434441	Co-culture	PSC4	4	ifCAFs
S7_ATATACAGCACGGACTCG	S7	3676	1982	0	Co-culture	PSC4	4	ifCAFs
S7_ATATACCCTCTAATAGCG	S7	8939	3589	0.0559346683074169	Co-culture	PSC4	0	iCAFs
S7_ATATACGAGTGAAAGTAT	S7	10836	3531	1.50424510889627	Co-culture	PSC4	2	Crabp1+ CAFs
S7_ATATACTTCGCAATATAC	S7	5391	2153	0.0556483027267668	Co-culture	PSC4	0	iCAFs
S7_ATCCGGATATACCTCAAT	S7	9525	3426	0.293963254593176	Co-culture	PSC4	2	Crabp1+ CAFs
S7_ATCCGGCTGTGGGACTCG	S7	6170	2637	2.33387358184765	Co-culture	PSC4	0	iCAFs
S7_ATGAAGACTGCAGGCCAT	S7	11095	3914	0.0180261378999549	Co-culture	PSC4	0	iCAFs
S7_ATGAAGCTTACGCGAAAG	S7	4502	1996	0.111061750333185	Co-culture	PSC4	0	iCAFs
S7_ATGAAGGGGATCGCTGAG	S7	11009	3887	0.899264238350441	Co-culture	PSC4	2	Crabp1+ CAFs
S7_ATTAGTCAGACTTTGGAT	S7	12290	4252	0.016273393002441	Co-culture	PSC4	1	myCAFs
S7_ATTAGTCCGATGATCCGG	S7	3387	1663	0	Co-culture	PSC4	0	iCAFs
S7_ATTAGTGTGGTGTATTTC	S7	3600	1682	0.0277777777777778	Co-culture	PSC4	0	iCAFs
S7_CAACCGAACGTGATTAGT	S7	9344	3395	0.0535102739726027	Co-culture	PSC4	0	iCAFs
S7_CAACCGGTACAGGCCGTT	S7	5063	2387	0.118506814141813	Co-culture	PSC4	0	iCAFs
S7_CAAGTCATGAAGCACTGT	S7	7286	3124	0.37057370299204	Co-culture	PSC4	0	iCAFs
S7_CAAGTCCAGGAGCACCAC	S7	10728	3783	0.0372856077554064	Co-culture	PSC4	1	myCAFs
S7_CAAGTCGGTAGGTGCTAA	S7	11402	3829	0.114015085072794	Co-culture	PSC4	2	Crabp1+ CAFs
S7_CAAGTCGTCCTATGGCAG	S7	3403	1751	0.205700852189245	Co-culture	PSC4	1	myCAFs
S7_CACCACGCTCCCGACTCG	S7	6002	2431	0.399866711096301	Co-culture	PSC4	0	iCAFs
S7_CACTGTCTCAATTTTGGG	S7	13452	4454	0.185845970859352	Co-culture	PSC4	1	myCAFs
S7_CACTGTTGAATTTCGCCT	S7	13503	4256	0.0148115233651781	Co-culture	PSC4	1	myCAFs
S7_CACTGTTTAAGAGGGATC	S7	13559	4373	0.0885021019249207	Co-culture	PSC4	0	iCAFs
S7_CAGACTAGGTTATGGCAG	S7	10335	3799	0.183841315916788	Co-culture	PSC4	2	Crabp1+ CAFs
S7_CAGACTCGAAAGACCCAA	S7	3655	2007	0.848153214774282	Co-culture	PSC4	0	iCAFs
S7_CAGGAGGATCAATTGGAT	S7	10817	3857	0.0369788296200425	Co-culture	PSC4	0	iCAFs
S7_CAGGAGTGTTCGGCTCCC	S7	3993	1917	0.751314800901578	Co-culture	PSC4	0	iCAFs
S7_CAGGAGTTCTTGACAAGG	S7	7649	3231	0.392208131781932	Co-culture	PSC4	0	iCAFs
S7_CATAGAGTCGGCTGCGGT	S7	5498	2373	0.291014914514369	Co-culture	PSC4	0	iCAFs
S7_CCACGCATTAGTGCCGTT	S7	14141	4392	0	Co-culture	PSC4	0	iCAFs
S7_CCACGCTTCTTGGCTTGT	S7	13713	4247	0.444833369795085	Co-culture	PSC4	2	Crabp1+ CAFs
S7_CCGTAAAACGTGGAGTGA	S7	6719	2847	0.0595326685518678	Co-culture	PSC4	0	iCAFs
S7_CCGTAAAGTAAAAGTAAA	S7	9548	3533	0.167574361122748	Co-culture	PSC4	2	Crabp1+ CAFs
S7_CCGTAACTGTGGCGAAAG	S7	7984	3108	0	Co-culture	PSC4	1	myCAFs
S7_CCGTAAGCGCGGTGAGAC	S7	1607	979	0	Co-culture	PSC4	0	iCAFs
S7_CCGTAAGTCGGCCGCATA	S7	4997	2148	1.34080448268961	Co-culture	PSC4	2	Crabp1+ CAFs
S7_CCTCTAACCTTCACCCAA	S7	10548	3710	0.0189609404626469	Co-culture	PSC4	1	myCAFs
S7_CCTCTAGGTAGGCTTGAA	S7	7038	2784	0.696220517192384	Co-culture	PSC4	1	myCAFs
S7_CCTCTAGTGGTGCTCAAT	S7	6423	2736	0.0155690487311225	Co-culture	PSC4	0	iCAFs
S7_CGAAAGAGGTTATGTTCG	S7	9483	3629	0.0738163028577454	Co-culture	PSC4	1	myCAFs
S7_CGAAAGCAGGAGCCGTAA	S7	8466	3362	1.20481927710843	Co-culture	PSC4	1	myCAFs
S7_CGAAAGGAGCTTTCGCCT	S7	6122	2665	1.01274093433518	Co-culture	PSC4	0	iCAFs
S7_CGAGCACACTGTACGGAC	S7	4905	2338	0.36697247706422	Co-culture	PSC4	0	iCAFs
S7_CGAGCATACCGACGCATA	S7	12985	4143	0.346553715825953	Co-culture	PSC4	2	Crabp1+ CAFs
S7_CGAGCATCAGTGAACGTG	S7	5471	2598	1.16980442332298	Co-culture	PSC4	0	iCAFs
S7_CGAGCATGTGTAGAGCTT	S7	10178	3526	0.0196502259775987	Co-culture	PSC4	0	iCAFs
S7_CGCATACCGATGAAGCCA	S7	14461	4392	0.643109051932785	Co-culture	PSC4	2	Crabp1+ CAFs
S7_CGCATACCGTAATCATCA	S7	8788	3230	2.0368684569868	Co-culture	PSC4	2	Crabp1+ CAFs
S7_CGCATACGGCGTATATAC	S7	9267	3573	0.366893277220244	Co-culture	PSC4	1	myCAFs
S7_CGGCGTAAGCCACGAGCA	S7	10644	3637	0.0187899285982713	Co-culture	PSC4	0	iCAFs
S7_CGGCGTGTCGGCCGCATA	S7	2590	1325	1.27413127413127	Co-culture	PSC4	2	Crabp1+ CAFs
S7_CGGTCCAACGTGATATAC	S7	10239	3785	0.0292997363023733	Co-culture	PSC4	1	myCAFs
S7_CGGTCCCAAGTCAGCACG	S7	3402	1852	0.411522633744856	Co-culture	PSC4	4	ifCAFs
S7_CGGTCCGTACAGTCTAGC	S7	9598	3543	0.250052094186289	Co-culture	PSC4	2	Crabp1+ CAFs
S7_CGTTATGGCCATTTGCTC	S7	2389	1400	0.418585182084554	Co-culture	PSC4	0	iCAFs
S7_CGTTATGTTAACACCCAA	S7	8410	3263	0.0594530321046373	Co-culture	PSC4	0	iCAFs
S7_CTAGGTACCTTCCTTGAA	S7	4836	2140	0	Co-culture	PSC4	0	iCAFs
S7_CTAGGTGCCGTTATACTT	S7	6869	2860	0.56776823409521	Co-culture	PSC4	2	Crabp1+ CAFs
S7_CTAGGTTTAAGAGCTCCC	S7	4908	2308	0.387123064384678	Co-culture	PSC4	2	Crabp1+ CAFs
S7_CTATTAAAAGAATGAGAC	S7	14157	4378	0.211909302818394	Co-culture	PSC4	2	Crabp1+ CAFs
S7_CTATTAAGTCTGTAGAGG	S7	6428	2613	0.0466708151835719	Co-culture	PSC4	0	iCAFs
S7_CTATTACGGTCCAGATGT	S7	15332	4555	0.00652230628750326	Co-culture	PSC4	4	ifCAFs
S7_CTCAATCCACGCGACTCG	S7	3287	1743	0.0608457560085184	Co-culture	PSC4	0	iCAFs
S7_CTCAATCGAAAGTGAGAC	S7	5489	2510	1.00200400801603	Co-culture	PSC4	2	Crabp1+ CAFs
S7_CTCAATGGATTGTGGCAG	S7	7192	2981	0.0139043381535039	Co-culture	PSC4	0	iCAFs
S7_CTCAATTGAGACGCTCCC	S7	9345	3421	0.0214018191546281	Co-culture	PSC4	0	iCAFs
S7_CTGTGGGGTGCTAGATGT	S7	10465	3626	0.0286669851887243	Co-culture	PSC4	0	iCAFs
S7_CTGTGGTTCTTGATGAAG	S7	9627	3439	0.0415498078321388	Co-culture	PSC4	0	iCAFs
S7_CTTACGACGGACCCGTAA	S7	3107	1553	0.0321853878339234	Co-culture	PSC4	0	iCAFs
S7_CTTGAAAGTCTGTCGGGA	S7	11318	3974	0.159038699416858	Co-culture	PSC4	2	Crabp1+ CAFs
S7_CTTGAACAGGAGGTTTCA	S7	7762	3241	0	Co-culture	PSC4	0	iCAFs
S7_CTTGAAGAGGCCCGCATA	S7	10902	3745	2.04549623922216	Co-culture	PSC4	2	Crabp1+ CAFs
S7_CTTGAAGAGGCCCTTGAA	S7	10593	3546	0.047200981780421	Co-culture	PSC4	0	iCAFs
S7_CTTGAAGTCCTAAAGCCA	S7	8804	3498	0.056792367105861	Co-culture	PSC4	0	iCAFs
S7_CTTGAAGTCGGCGTCGGC	S7	12049	3909	0.149389990870612	Co-culture	PSC4	0	iCAFs
S7_GAAATAATTAGTCATAGA	S7	9803	3361	1.20371314903601	Co-culture	PSC4	0	iCAFs
S7_GAAATACAACCGCGGCGT	S7	11481	3816	0.139360682867346	Co-culture	PSC4	1	myCAFs
S7_GAAATACTCAATTAAGCT	S7	3442	1781	0.871586287042417	Co-culture	PSC4	0	iCAFs
S7_GAAATAGAGTGAATACTT	S7	6134	2653	0	Co-culture	PSC4	1	myCAFs
S7_GAAGGGAGTAAACGAGCA	S7	2821	1462	0.567174760723148	Co-culture	PSC4	0	iCAFs
S7_GAAGGGCGCATATTGGAT	S7	13655	4220	1.53057488099597	Co-culture	PSC4	2	Crabp1+ CAFs
S7_GAAGGGCTTACGAAGCCA	S7	1887	1088	0.105988341282459	Co-culture	PSC4	0	iCAFs
S7_GAAGGGGGGATCTCATCA	S7	13109	4210	0.320390571363186	Co-culture	PSC4	1	myCAFs
S7_GAAGGGGTCGGCGGGATC	S7	14145	4259	0.063626723223754	Co-culture	PSC4	0	iCAFs
S7_GAAGGGTAGAGGCAACCG	S7	5787	2600	0.120960774148955	Co-culture	PSC4	0	iCAFs
S7_GACTCGAAGCCAATACTT	S7	12973	4228	1.34895552300933	Co-culture	PSC4	2	Crabp1+ CAFs
S7_GACTCGAGGTTATAAGCT	S7	5768	2581	0.294729542302358	Co-culture	PSC4	2	Crabp1+ CAFs
S7_GACTCGATATACTGCTAA	S7	9793	3441	0.091902379250485	Co-culture	PSC4	0	iCAFs
S7_GACTCGGAAATACGTTAT	S7	2811	1592	0	Co-culture	PSC4	0	iCAFs
S7_GACTCGGTTTCAATTAGT	S7	3941	1969	0.0507485409794468	Co-culture	PSC4	0	iCAFs
S7_GAGCTTCTGTGGCGTTAT	S7	4560	2148	0.460526315789474	Co-culture	PSC4	0	iCAFs
S7_GAGCTTCTTACGCTGTGG	S7	9370	3545	0.0426894343649947	Co-culture	PSC4	1	myCAFs
S7_GAGCTTGTGGTGTAGAGG	S7	9218	3534	0.0108483402039488	Co-culture	PSC4	4	ifCAFs
S7_GAGGCCAGTAAACGAGCA	S7	6232	2801	0.288831835686778	Co-culture	PSC4	2	Crabp1+ CAFs
S7_GAGGCCCCTCTATTCGCA	S7	9858	3715	0.0202880908906472	Co-culture	PSC4	0	iCAFs
S7_GAGGCCCGCATACCACGC	S7	6714	2712	0.0595770032767352	Co-culture	PSC4	0	iCAFs
S7_GAGGCCTGTTCGCAACCG	S7	3044	1794	0.0657030223390276	Co-culture	PSC4	1	myCAFs
S7_GAGTGACGAAAGCCACGC	S7	6919	2846	0.101170689405984	Co-culture	PSC4	0	iCAFs
S7_GAGTGAGATCAATCGCCT	S7	3361	1804	0.208271347813151	Co-culture	PSC4	1	myCAFs
S7_GAGTGAGTTAACGAGCTT	S7	6236	2533	0.0962155227710071	Co-culture	PSC4	0	iCAFs
S7_GAGTGATAAGCTCACTGT	S7	4280	1991	0.537383177570093	Co-culture	PSC4	0	iCAFs
S7_GCCAGACGGCGTCTCAAT	S7	9636	3418	0.0726442507264425	Co-culture	PSC4	4	ifCAFs
S7_GCCGTTAACGTGATCCGG	S7	6725	2793	0.342007434944238	Co-culture	PSC4	0	iCAFs
S7_GCCGTTACTGCATTCTTG	S7	9836	3605	0.284668564457096	Co-culture	PSC4	1	myCAFs
S7_GCCGTTGCTTGTCTCAAT	S7	8145	3233	0.098219766728054	Co-culture	PSC4	0	iCAFs
S7_GCCGTTGGGATCCCACGC	S7	10068	3969	0.0496622963845848	Co-culture	PSC4	1	myCAFs
S7_GCCGTTTCGCCTGGTGCT	S7	13208	4234	0.113567534827377	Co-culture	PSC4	1	myCAFs
S7_GCCGTTTTGCTCTTTGGG	S7	14633	4657	0.375862775917447	Co-culture	PSC4	0	iCAFs
S7_GCGAATAGACCCACAAGG	S7	10064	3643	0.0596184419713831	Co-culture	PSC4	0	iCAFs
S7_GCGAATGCTCCCATAGCG	S7	7480	3019	0.147058823529412	Co-culture	PSC4	1	myCAFs
S7_GCGAATGGATTGCTAGGT	S7	8301	3439	0.0120467413564631	Co-culture	PSC4	2	Crabp1+ CAFs
S7_GCTCCCTGAGACAGGTTA	S7	3905	1983	0.128040973111396	Co-culture	PSC4	0	iCAFs
S7_GCTGAGAGCACGCGGTCC	S7	5143	2302	0.0777756173439627	Co-culture	PSC4	0	iCAFs
S7_GCTGAGCTGTGGCGGCGT	S7	5275	2408	0.739336492890995	Co-culture	PSC4	1	myCAFs
S7_GCTGAGTGTTCGACTGCA	S7	11499	4016	1.69579963475085	Co-culture	PSC4	2	Crabp1+ CAFs
S7_GCTTGTACGGACCGGCGT	S7	3866	2039	0.0517330574236937	Co-culture	PSC4	0	iCAFs
S7_GCTTGTATGAAGTTCTTG	S7	3348	1742	0.627240143369176	Co-culture	PSC4	0	iCAFs
S7_GCTTGTATTAGTTAAGCT	S7	2084	1283	0.287907869481766	Co-culture	PSC4	0	iCAFs
S7_GCTTGTCGGCGTCGGCGT	S7	3022	1810	0	Co-culture	PSC4	4	ifCAFs
S7_GGACGAAAAGAAGTCGGC	S7	7676	3194	0.0130276185513288	Co-culture	PSC4	0	iCAFs
S7_GGACGACCGATGCAGACT	S7	5498	2551	0.109130592942888	Co-culture	PSC4	0	iCAFs
S7_GGACGACGGTCCTAATAG	S7	3987	2068	0.0250815149235014	Co-culture	PSC4	0	iCAFs
S7_GGACGATTTGGGGCCGTT	S7	8609	3323	0.22069926820769	Co-culture	PSC4	0	iCAFs
S7_GGATTGAAGTATAAAGAA	S7	5605	2493	0.0713648528099911	Co-culture	PSC4	0	iCAFs
S7_GGATTGTAAGCTCGAAAG	S7	9898	3720	0.161648817943019	Co-culture	PSC4	1	myCAFs
S7_GGCCATATCCGGCGGTCC	S7	2914	1741	0.0343170899107756	Co-culture	PSC4	4	ifCAFs
S7_GGCCATATTAGTACCCAA	S7	11488	3976	0.0348189415041783	Co-culture	PSC4	0	iCAFs
S7_GGCCATGTGGTGAGATGT	S7	3118	1871	0.064143681847338	Co-culture	PSC4	4	ifCAFs
S7_GGGATCAGGTTAGACTCG	S7	6253	2770	1.35934751319367	Co-culture	PSC4	2	Crabp1+ CAFs
S7_GGTAGGCGTTATGCCAGA	S7	2556	1482	0.0391236306729265	Co-culture	PSC4	0	iCAFs
S7_GGTGCTGCTGAGTCCAAG	S7	4723	2012	0.0846919330933729	Co-culture	PSC4	0	iCAFs
S7_GGTGCTGTACAGAGATGT	S7	8622	3349	0.0811876594757597	Co-culture	PSC4	0	iCAFs
S7_GGTGCTTATTTCACTGCA	S7	9927	3783	0.0906618313689937	Co-culture	PSC4	0	iCAFs
S7_GGTGCTTTCGCAAACAGC	S7	5947	2781	0.0504456028249538	Co-culture	PSC4	2	Crabp1+ CAFs
S7_GTACAGAACGTGATAGCG	S7	6773	2847	1.50597962498154	Co-culture	PSC4	0	iCAFs
S7_GTACAGGTCGGCCTTACG	S7	3128	1592	0.959079283887468	Co-culture	PSC4	0	iCAFs
S7_GTACAGGTGGTGTGCGGT	S7	3766	1828	0.0265533722782793	Co-culture	PSC4	0	iCAFs
S7_GTCCTAACTGCACTCAAT	S7	9572	3622	0.0208942749686586	Co-culture	PSC4	1	myCAFs
S7_GTCCTAGCGAATTCATCA	S7	4591	2340	0.370289697233718	Co-culture	PSC4	1	myCAFs
S7_GTCGGCAGGTTACCACGC	S7	5348	2300	0.018698578908003	Co-culture	PSC4	0	iCAFs
S7_GTCGGCGAAATAAGTAAA	S7	8189	3248	0.549517645622176	Co-culture	PSC4	0	iCAFs
S7_GTCGGCGGACGATTGCTC	S7	7872	3178	0.152439024390244	Co-culture	PSC4	0	iCAFs
S7_GTGGTGACAAGGACGGAC	S7	10415	4007	0.0192030724915987	Co-culture	PSC4	2	Crabp1+ CAFs
S7_GTGGTGCTTGAAGACTCG	S7	5667	2509	0.335274395623787	Co-culture	PSC4	2	Crabp1+ CAFs
S7_GTTAACAGATGTAGACCC	S7	8142	3403	0.147383935151069	Co-culture	PSC4	1	myCAFs
S7_GTTAACAGTCTGCACCAC	S7	3683	1832	0.0814553353244638	Co-culture	PSC4	0	iCAFs
S7_GTTAACCGAAAGCCTCTA	S7	8011	3509	1.1484209212333	Co-culture	PSC4	2	Crabp1+ CAFs
S7_GTTAACGCCAGAATAGCG	S7	6890	2849	0	Co-culture	PSC4	0	iCAFs
S7_GTTAACGGCCATCTTGAA	S7	5687	2564	0	Co-culture	PSC4	0	iCAFs
S7_GTTTCAGTCGGCCGGCGT	S7	9721	3707	0.0822960600761239	Co-culture	PSC4	2	Crabp1+ CAFs
S7_TAAGCTAGGTTAGAGCTT	S7	6221	2773	0.160745860794085	Co-culture	PSC4	0	iCAFs
S7_TAAGCTCGGCGTCACCAC	S7	7001	3000	0.0285673475217826	Co-culture	PSC4	4	ifCAFs
S7_TAAGCTTAAGCTAAGCCA	S7	10789	3636	0.20391139123181	Co-culture	PSC4	0	iCAFs
S7_TAATAGACCTTCCTATTA	S7	9974	3847	0.060156406657309	Co-culture	PSC4	4	ifCAFs
S7_TAATAGCACCACGAAATA	S7	11315	4255	0.150243040212108	Co-culture	PSC4	1	myCAFs
S7_TAATAGCTCAATTCCAAG	S7	3433	1664	0.291290416545296	Co-culture	PSC4	0	iCAFs
S7_TAATAGGAAGGGGAGTGA	S7	10486	3688	0.0476826244516498	Co-culture	PSC4	4	ifCAFs
S7_TACCGAAAGCCATTCTTG	S7	14193	4496	0.119777355034172	Co-culture	PSC4	1	myCAFs
S7_TACCGACGAAAGACTGCA	S7	8795	3372	0.250142126208073	Co-culture	PSC4	2	Crabp1+ CAFs
S7_TACCGATACCGACCGATG	S7	4364	2069	2.42896425297892	Co-culture	PSC4	0	iCAFs
S7_TACCGATGCTAAATCCGG	S7	6516	2761	0.138121546961326	Co-culture	PSC4	1	myCAFs
S7_TAGAGGAGCACGTTGCTC	S7	2760	1445	0.36231884057971	Co-culture	PSC4	4	ifCAFs
S7_TAGAGGGCGAATTAATAG	S7	7778	3101	0.0128567755206994	Co-culture	PSC4	0	iCAFs
S7_TAGAGGGCTTGTAAGCCA	S7	11698	3801	0.89758933150966	Co-culture	PSC4	2	Crabp1+ CAFs
S7_TAGAGGTTAAGACCACGC	S7	9925	3776	0.0806045340050378	Co-culture	PSC4	0	iCAFs
S7_TCAGTGATTAGTAAAGAA	S7	5869	2735	0.698585789742716	Co-culture	PSC4	0	iCAFs
S7_TCAGTGCCTCTATGAATT	S7	4149	2031	0.457941672692215	Co-culture	PSC4	0	iCAFs
S7_TCAGTGGGCCATATGAAG	S7	4530	2165	0.11037527593819	Co-culture	PSC4	0	iCAFs
S7_TCAGTGGTCGGCTCCAAG	S7	4794	2115	0.292031706299541	Co-culture	PSC4	0	iCAFs
S7_TCATCAGCCGTTCTCAAT	S7	7646	3021	0.130787339785509	Co-culture	PSC4	0	iCAFs
S7_TCATCAGTCGGCCGCATA	S7	2839	1533	0.986262768580486	Co-culture	PSC4	2	Crabp1+ CAFs
S7_TCATCATAATAGTGGCAG	S7	8361	3499	0.0598014591556034	Co-culture	PSC4	2	Crabp1+ CAFs
S7_TCCAAGATCCGGGGTGCT	S7	10455	3660	0.038259206121473	Co-culture	PSC4	0	iCAFs
S7_TCCAAGCGTTATTAAGCT	S7	5873	3051	0.0510812191384301	Co-culture	PSC4	4	ifCAFs
S7_TCCAAGGAGCTTAACAGC	S7	4629	2360	0.0216029379995679	Co-culture	PSC4	1	myCAFs
S7_TCCAAGTCAGTGACCTTC	S7	8361	3269	1.48307618705896	Co-culture	PSC4	0	iCAFs
S7_TCGCCTAAAGAATCGGGA	S7	13034	4295	0.268528464017186	Co-culture	PSC4	1	myCAFs
S7_TCGCCTACCCAATCCAAG	S7	7830	3241	0.561941251596424	Co-culture	PSC4	1	myCAFs
S7_TCGCCTAGATGTTCATCA	S7	9327	3638	1.88699474643508	Co-culture	PSC4	2	Crabp1+ CAFs
S7_TCGGGAGACTCGACAAGG	S7	12231	4198	0.0981113563895021	Co-culture	PSC4	0	iCAFs
S7_TCGGGAGGCCATGCCGTT	S7	8265	3364	0.423472474289171	Co-culture	PSC4	4	ifCAFs
S7_TCGGGATGCGGTCTAGGT	S7	6009	2736	0.149775336994508	Co-culture	PSC4	2	Crabp1+ CAFs
S7_TCTAGCCTATTATTGCTC	S7	4251	2031	0.0705716302046577	Co-culture	PSC4	0	iCAFs
S7_TCTAGCCTTACGAGTAAA	S7	4193	2034	1.19246362985929	Co-culture	PSC4	0	iCAFs
S7_TCTAGCTCGGGACGGTCC	S7	12120	4275	1.05610561056106	Co-culture	PSC4	1	myCAFs
S7_TGAATTATAGCGCGGTCC	S7	5140	2312	0.311284046692607	Co-culture	PSC4	0	iCAFs
S7_TGAATTCAACCGCAGGAG	S7	5952	2784	0.168010752688172	Co-culture	PSC4	1	myCAFs
S7_TGAATTGCCAGACGGCGT	S7	6603	2808	0.620929880357413	Co-culture	PSC4	0	iCAFs
S7_TGAATTTCATCATAATAG	S7	7789	2900	0.0128386185646424	Co-culture	PSC4	0	iCAFs
S7_TGAATTTGAGACCGCATA	S7	5303	2413	0.0942862530643032	Co-culture	PSC4	0	iCAFs
S7_TGAGACCAACCGGCTCCC	S7	8837	3565	0.147108747312436	Co-culture	PSC4	2	Crabp1+ CAFs
S7_TGAGACCTTACGGAAGGG	S7	3782	2213	0.0264410364886304	Co-culture	PSC4	4	ifCAFs
S7_TGCGGTTCTAGCTGGCAG	S7	14537	4664	0.0550319873426429	Co-culture	PSC4	1	myCAFs
S7_TGCGGTTTGGATAACAGC	S7	16196	5036	0.0308718202025191	Co-culture	PSC4	1	myCAFs
S7_TGCTAAGGGATCTGTTCG	S7	7008	2903	0	Co-culture	PSC4	0	iCAFs
S7_TGCTAAGTCCTACATAGA	S7	16740	5153	0.657108721624851	Co-culture	PSC4	1	myCAFs
S7_TGGCAGCTATTAAGGTTA	S7	7928	3182	0.176589303733602	Co-culture	PSC4	0	iCAFs
S7_TGTGTAACCTTCCTTGAA	S7	2964	1694	0.573549257759784	Co-culture	PSC4	0	iCAFs
S7_TGTGTATGAGACCACTGT	S7	5007	2324	0.339524665468344	Co-culture	PSC4	0	iCAFs
S7_TGTTCGATAGCGCAAGTC	S7	8740	3617	0.091533180778032	Co-culture	PSC4	2	Crabp1+ CAFs
S7_TGTTCGATATACACTGCA	S7	7129	2968	0.0420816383784542	Co-culture	PSC4	0	iCAFs
S7_TGTTCGGATCAACAACCG	S7	12397	4306	2.14568040654997	Co-culture	PSC4	2	Crabp1+ CAFs
S7_TTAAGACAGACTATGAAG	S7	13220	3984	0.075642965204236	Co-culture	PSC4	4	ifCAFs
S7_TTAAGATTCGCAGAGGCC	S7	6446	2793	0.0310269934843314	Co-culture	PSC4	0	iCAFs
S7_TTCGCAAGATGTTCTAGC	S7	6627	2924	0.603591368643428	Co-culture	PSC4	0	iCAFs
S7_TTCGCACTAGGTGACTCG	S7	9000	3464	0.0777777777777778	Co-culture	PSC4	2	Crabp1+ CAFs
S7_TTCGCAGGTAGGTAGAGG	S7	9532	3347	0.0839278220730172	Co-culture	PSC4	4	ifCAFs
S7_TTGCTCCTATTAGAAGGG	S7	6935	3025	1.19682768565249	Co-culture	PSC4	0	iCAFs
S7_TTGCTCTCGGGATTGCTC	S7	4695	2236	0.0425985090521832	Co-culture	PSC4	0	iCAFs
S7_TTGGATCGAAAGGTTAAC	S7	5469	2442	0.639970744194551	Co-culture	PSC4	0	iCAFs
S7_TTGGATGTTTCACGAAAG	S7	10605	3987	0.16973125884017	Co-culture	PSC4	0	iCAFs
S7_TTTGGGACCCAATAGAGG	S7	9151	3548	0.0655666047426511	Co-culture	PSC4	0	iCAFs
S7_TTTGGGCAAGTCATTAGT	S7	14595	4421	0.191846522781775	Co-culture	PSC4	1	myCAFs
S7_TTTGGGCTGTGGGCCAGA	S7	7858	3178	2.95240519216086	Co-culture	PSC4	0	iCAFs
S7_TTTGGGGTTTCAGGTGCT	S7	3263	1844	1.16457247931352	Co-culture	PSC4	2	Crabp1+ CAFs
S7_TTTGGGTCGGGAATAGCG	S7	8931	3592	0.0895756354271638	Co-culture	PSC4	0	iCAFs
S4_AAAGAAAGCACGCCACGC	S4	7215	3091	2.24532224532225	Mono-culture	PSC4	3	qPSCs 1
S4_AAAGAAATATACGAAGGG	S4	7052	3052	0.212705615428247	Mono-culture	PSC4	3	qPSCs 1
S4_AACGTGCAGACTTCAGTG	S4	4701	2430	0.0850882790895554	Mono-culture	PSC4	3	qPSCs 1
S4_AACGTGTAAGCTGAAGGG	S4	9162	3488	0.469329840646147	Mono-culture	PSC4	3	qPSCs 1
S4_AAGCCAATAGCGGCCGTT	S4	9757	3716	2.33678384749411	Mono-culture	PSC4	3	qPSCs 1
S4_AAGCCACTTACGGGTAGG	S4	2502	1428	0.4396482813749	Mono-culture	PSC4	3	qPSCs 1
S4_AAGTATTTCTTGGAGTGA	S4	4034	2001	3.02429350520575	Mono-culture	PSC4	3	qPSCs 1
S4_AATTGGAGTCTGTATTTC	S4	3758	1954	0.718467269824375	Mono-culture	PSC4	3	qPSCs 1
S4_AATTGGGAGTGATCTAGC	S4	6083	2778	0.887719875061647	Mono-culture	PSC4	3	qPSCs 1
S4_AATTGGTTTGGGTAAGCT	S4	2491	1312	5.86109995985548	Mono-culture	PSC4	3	qPSCs 1
S4_ACAAGGATACTTATTAGT	S4	8831	3484	0.147208696636847	Mono-culture	PSC4	3	qPSCs 1
S4_ACAAGGCGCATACCGTAA	S4	5105	2504	1.44955925563173	Mono-culture	PSC4	3	qPSCs 1
S4_ACAAGGTATTTCCTCAAT	S4	11177	4029	0.116310280039367	Mono-culture	PSC4	3	qPSCs 1
S4_ACCCAAACCCAAGTTAAC	S4	4056	2081	1.01084812623274	Mono-culture	PSC4	3	qPSCs 1
S4_ACCTTCAACAGCTCCAAG	S4	6168	2953	1.23216601815824	Mono-culture	PSC4	3	qPSCs 1
S4_ACCTTCCACTGTTCCAAG	S4	2454	1429	1.26324368378158	Mono-culture	PSC4	3	qPSCs 1
S4_ACCTTCCGGCGTGTGGTG	S4	8172	3358	0.269211943220754	Mono-culture	PSC4	3	qPSCs 1
S4_ACCTTCGTCCTATATTTC	S4	6323	2923	1.83457219674205	Mono-culture	PSC4	3	qPSCs 1
S4_ACCTTCTCCAAGGACTCG	S4	2155	1341	0.603248259860789	Mono-culture	PSC4	3	qPSCs 1
S4_ACGGACGTCCTAAACGTG	S4	9461	3699	0.0739879505337702	Mono-culture	PSC4	5	qPSCs 2
S4_ACTGCAAGGTTAGTCGGC	S4	2017	1239	2.87555775904809	Mono-culture	PSC4	3	qPSCs 1
S4_ACTGCACGAGCACCACGC	S4	4182	2084	1.29124820659971	Mono-culture	PSC4	3	qPSCs 1
S4_AGACCCACGGACTAAGCT	S4	4683	2341	0.128122998078155	Mono-culture	PSC4	3	qPSCs 1
S4_AGACCCCACCACCACTGT	S4	6983	3102	0.157525418874409	Mono-culture	PSC4	3	qPSCs 1
S4_AGATGTAACGTGCCGATG	S4	6254	2824	0.49568276303166	Mono-culture	PSC4	3	qPSCs 1
S4_AGATGTGCGAATGAGTGA	S4	11626	4289	0.507483227249269	Mono-culture	PSC4	3	qPSCs 1
S4_AGATGTTGAGACGTACAG	S4	8010	3523	0.399500624219725	Mono-culture	PSC4	3	qPSCs 1
S4_AGCACGCGGCGTGAAATA	S4	4095	2104	0.488400488400488	Mono-culture	PSC4	3	qPSCs 1
S4_AGCACGGCCGTTAGTAAA	S4	9132	3613	0.208059570740254	Mono-culture	PSC4	3	qPSCs 1
S4_AGGTTACAGGAGCGTTAT	S4	6365	2864	0.879811468970935	Mono-culture	PSC4	3	qPSCs 1
S4_AGGTTAGCTCCCGATCAA	S4	4330	2262	0.300230946882217	Mono-culture	PSC4	3	qPSCs 1
S4_AGTAAACTATTAGGTGCT	S4	5236	2523	0.248281130634072	Mono-culture	PSC4	3	qPSCs 1
S4_AGTAAAGTTAACGTGGTG	S4	5606	2701	0.160542276132715	Mono-culture	PSC4	3	qPSCs 1
S4_ATACTTAGTCTGCCACGC	S4	9323	3547	0.214523222138797	Mono-culture	PSC4	5	qPSCs 2
S4_ATACTTGTTAACATACTT	S4	9955	3692	0.291310899045706	Mono-culture	PSC4	3	qPSCs 1
S4_ATAGCGAGTAAAATAGCG	S4	4792	2256	0.709515859766277	Mono-culture	PSC4	3	qPSCs 1
S4_ATATACGAAATAAACGTG	S4	6525	2928	0.137931034482759	Mono-culture	PSC4	3	qPSCs 1
S4_ATATACGGTGCTGTACAG	S4	7752	3192	0.0773993808049536	Mono-culture	PSC4	3	qPSCs 1
S4_ATCCGGCAACCGGAAGGG	S4	5777	2589	0.623160810109053	Mono-culture	PSC4	2	Crabp1+ CAFs
S4_ATCCGGGGTGCTAGCACG	S4	6239	2853	0.400705241224555	Mono-culture	PSC4	3	qPSCs 1
S4_ATGAAGGTTTCAAGCACG	S4	8570	3338	0.420070011668611	Mono-culture	PSC4	3	qPSCs 1
S4_CAACCGAGATGTAGCACG	S4	4657	2240	2.87738887695942	Mono-culture	PSC4	3	qPSCs 1
S4_CAAGTCGGACGAGGTGCT	S4	3666	1865	0.0545553737043099	Mono-culture	PSC4	3	qPSCs 1
S4_CACCACACGGACGCTCCC	S4	5688	2426	0.562587904360056	Mono-culture	PSC4	3	qPSCs 1
S4_CACCACCGGCGTCTATTA	S4	4046	2046	0.642609985170539	Mono-culture	PSC4	3	qPSCs 1
S4_CACCACGCGAATTGTGTA	S4	6698	2903	0.283666766198865	Mono-culture	PSC4	3	qPSCs 1
S4_CACCACGGACGAGCTCCC	S4	5777	2625	0.605850787606024	Mono-culture	PSC4	3	qPSCs 1
S4_CACTGTAGACCCGAAGGG	S4	5429	2667	0.847301528826672	Mono-culture	PSC4	3	qPSCs 1
S4_CACTGTGAAATAACAAGG	S4	5828	2469	0.343170899107756	Mono-culture	PSC4	4	ifCAFs
S4_CACTGTGTACAGATACTT	S4	5685	2687	0.439753737906772	Mono-culture	PSC4	3	qPSCs 1
S4_CAGACTAGCACGATGAAG	S4	7684	3326	0.0650702758979698	Mono-culture	PSC4	3	qPSCs 1
S4_CAGACTAGTAAAAAGCCA	S4	7775	3251	0.334405144694534	Mono-culture	PSC4	3	qPSCs 1
S4_CAGACTAGTAAAACAAGG	S4	6820	2910	0.821114369501466	Mono-culture	PSC4	3	qPSCs 1
S4_CAGACTCGTTATTATTTC	S4	4906	2410	0.75417855686914	Mono-culture	PSC4	3	qPSCs 1
S4_CATAGAAGCACGGGACGA	S4	8113	3245	3.09380007395538	Mono-culture	PSC4	3	qPSCs 1
S4_CATAGAGCTCCCACCCAA	S4	6010	2576	0.482529118136439	Mono-culture	PSC4	3	qPSCs 1
S4_CCACGCCAAGTCCGTTAT	S4	6485	2709	1.21819583654588	Mono-culture	PSC4	4	ifCAFs
S4_CCACGCCTTGAAGAGGCC	S4	7300	3293	1.67123287671233	Mono-culture	PSC4	3	qPSCs 1
S4_CCACGCGAGGCCCTCAAT	S4	4968	2175	0.483091787439614	Mono-culture	PSC4	3	qPSCs 1
S4_CCACGCTTCGCAGAGCTT	S4	6857	2860	0.218754557386612	Mono-culture	PSC4	2	Crabp1+ CAFs
S4_CCGATGACGGACCCACGC	S4	10820	3921	0.841035120147874	Mono-culture	PSC4	3	qPSCs 1
S4_CCGATGGGTAGGGTCCTA	S4	6545	2969	0.137509549274255	Mono-culture	PSC4	3	qPSCs 1
S4_CCGATGTTTGGGCGGCGT	S4	2348	1419	0.0851788756388416	Mono-culture	PSC4	3	qPSCs 1
S4_CCGTAAAATTGGAGGTTA	S4	11205	3871	0.035698348951361	Mono-culture	PSC4	3	qPSCs 1
S4_CCTCTAGGACGAGGTGCT	S4	5978	2729	0.334560053529609	Mono-culture	PSC4	3	qPSCs 1
S4_CGAAAGCAACCGATCCGG	S4	3835	1975	0.365058670143416	Mono-culture	PSC4	3	qPSCs 1
S4_CGAAAGCTGTGGCGGTCC	S4	11537	3984	1.04013175002167	Mono-culture	PSC4	3	qPSCs 1
S4_CGAAAGTTCGCACGTTAT	S4	4374	2197	0.411522633744856	Mono-culture	PSC4	3	qPSCs 1
S4_CGAGCAAACAGCTCGCCT	S4	9385	3777	0.0958977091102824	Mono-culture	PSC4	3	qPSCs 1
S4_CGAGCACTGTGGGCTGAG	S4	15556	4667	0.944973000771407	Mono-culture	PSC4	2	Crabp1+ CAFs
S4_CGAGCAGTACAGTGTTCG	S4	4789	2376	0.626435581541032	Mono-culture	PSC4	3	qPSCs 1
S4_CGAGCATCAGTGGACTCG	S4	9183	3510	2.4828487422411	Mono-culture	PSC4	2	Crabp1+ CAFs
S4_CGAGCATGAGACATCCGG	S4	6903	3008	2.15848181949877	Mono-culture	PSC4	3	qPSCs 1
S4_CGCATAAACGTGCGGCGT	S4	2795	1621	0.0715563506261181	Mono-culture	PSC4	3	qPSCs 1
S4_CGCATAGACTCGAAGTAT	S4	5634	2562	0.496982605608804	Mono-culture	PSC4	3	qPSCs 1
S4_CGCATAGTACAGTAAGCT	S4	9417	3663	0.669002867155145	Mono-culture	PSC4	3	qPSCs 1
S4_CGGCGTCGTTATGTTAAC	S4	4808	2320	0.0415973377703827	Mono-culture	PSC4	3	qPSCs 1
S4_CGGCGTTTGGATCGTTAT	S4	6322	2761	0.0949066751028156	Mono-culture	PSC4	3	qPSCs 1
S4_CGTTATGTTAACGTCCTA	S4	11424	4010	0.700280112044818	Mono-culture	PSC4	2	Crabp1+ CAFs
S4_CTATTACTATTAGCTTGT	S4	6570	2705	2.08523592085236	Mono-culture	PSC4	3	qPSCs 1
S4_CTCAATAACAGCAACAGC	S4	13161	4320	0.0683838614087075	Mono-culture	PSC4	5	qPSCs 2
S4_CTCAATACTGCAGGCCAT	S4	7063	3088	0.184057765821889	Mono-culture	PSC4	3	qPSCs 1
S4_CTCAATCCACGCTGTGTA	S4	5566	2673	0.251527128997485	Mono-culture	PSC4	3	qPSCs 1
S4_CTCAATCTTGAAACAAGG	S4	5075	2334	0.177339901477833	Mono-culture	PSC4	3	qPSCs 1
S4_CTGTGGATCCGGCGTTAT	S4	10936	3965	1.55449890270666	Mono-culture	PSC4	3	qPSCs 1
S4_CTGTGGCGCATATCTAGC	S4	2868	1630	0.0348675034867503	Mono-culture	PSC4	3	qPSCs 1
S4_CTGTGGGACTCGGTCGGC	S4	6529	2879	0.56670240465615	Mono-culture	PSC4	3	qPSCs 1
S4_CTGTGGGAGGCCCTTGAA	S4	11567	3875	0.484135903864442	Mono-culture	PSC4	3	qPSCs 1
S4_CTGTGGGTTTCAAGCACG	S4	6895	2843	0.580130529369108	Mono-culture	PSC4	3	qPSCs 1
S4_CTTACGCACCACTAAGCT	S4	9406	3570	0.233893259621518	Mono-culture	PSC4	3	qPSCs 1
S4_CTTACGGCCAGAGGTAGG	S4	4085	2097	2.2766217870257	Mono-culture	PSC4	3	qPSCs 1
S4_CTTACGTAGAGGTTCGCA	S4	9411	3506	0.191265540325151	Mono-culture	PSC4	3	qPSCs 1
S4_CTTACGTATTTCGAGTGA	S4	6380	2784	0.658307210031348	Mono-culture	PSC4	3	qPSCs 1
S4_CTTACGTCGGGAGAAGGG	S4	6600	2883	0.0909090909090909	Mono-culture	PSC4	3	qPSCs 1
S4_CTTGAACCTCTATCGCCT	S4	10741	4007	0.968252490457127	Mono-culture	PSC4	3	qPSCs 1
S4_CTTGAAGGTGCTTAAGCT	S4	5994	2584	1.05105105105105	Mono-culture	PSC4	3	qPSCs 1
S4_CTTGAATGCGGTGCGCGG	S4	6234	2727	0.320821302534488	Mono-culture	PSC4	3	qPSCs 1
S4_GAAGGGATCCGGAGACCC	S4	2113	1149	5.48982489351633	Mono-culture	PSC4	3	qPSCs 1
S4_GAAGGGCAAGTCCAACCG	S4	7852	3424	0.101884870096791	Mono-culture	PSC4	3	qPSCs 1
S4_GAAGGGTGAATTAGTAAA	S4	10225	3733	0.498777506112469	Mono-culture	PSC4	3	qPSCs 1
S4_GACTCGAGATGTGTACAG	S4	13108	4324	0.534025022886787	Mono-culture	PSC4	2	Crabp1+ CAFs
S4_GACTCGCGTTATTGCTAA	S4	7520	3240	0.585106382978723	Mono-culture	PSC4	3	qPSCs 1
S4_GACTCGGAGCTTGGACGA	S4	8207	3295	0.328987449738029	Mono-culture	PSC4	3	qPSCs 1
S4_GAGCTTAGTAAATGCTAA	S4	5548	2612	0.216294160057678	Mono-culture	PSC4	3	qPSCs 1
S4_GAGCTTGTTTCATCATCA	S4	5729	2620	0.209460638854949	Mono-culture	PSC4	3	qPSCs 1
S4_GAGCTTTTTGGGATTAGT	S4	5304	2522	0.188536953242836	Mono-culture	PSC4	3	qPSCs 1
S4_GAGGCCAACGTGATCCGG	S4	3301	1819	1.0299909118449	Mono-culture	PSC4	3	qPSCs 1
S4_GAGGCCAGACCCGAGTGA	S4	6982	3157	1.05986823259811	Mono-culture	PSC4	3	qPSCs 1
S4_GAGGCCATGAAGAGCACG	S4	5459	2505	0.421322586554314	Mono-culture	PSC4	5	qPSCs 2
S4_GAGTGAAGACCCGACTCG	S4	3053	1537	4.38912545037668	Mono-culture	PSC4	3	qPSCs 1
S4_GAGTGACACCACGTTTCA	S4	10359	3622	0.125494738874409	Mono-culture	PSC4	5	qPSCs 2
S4_GAGTGATCATCAGAAGGG	S4	12418	4193	1.39313899178612	Mono-culture	PSC4	2	Crabp1+ CAFs
S4_GATCAACAACCGGTACAG	S4	6632	2726	0.060313630880579	Mono-culture	PSC4	3	qPSCs 1
S4_GATCAAGTTAACTCTAGC	S4	3075	1521	0.422764227642276	Mono-culture	PSC4	3	qPSCs 1
S4_GATCAATCGGGAGGGATC	S4	5767	2629	1.90740419628923	Mono-culture	PSC4	3	qPSCs 1
S4_GATCAATGTTCGGTTTCA	S4	3574	1822	6.3794068270845	Mono-culture	PSC4	3	qPSCs 1
S4_GCCGTTCTTGAAAGGTTA	S4	7460	3091	0.241286863270778	Mono-culture	PSC4	5	qPSCs 2
S4_GCCGTTCTTGAATAATAG	S4	6183	2911	0.857189066796054	Mono-culture	PSC4	3	qPSCs 1
S4_GCCGTTTTCGCACTATTA	S4	2867	1715	1.32542727589815	Mono-culture	PSC4	3	qPSCs 1
S4_GCGAATAAGCCACCACGC	S4	5109	2434	0.254452926208651	Mono-culture	PSC4	2	Crabp1+ CAFs
S4_GCGCGGGTCGGCCCGATG	S4	3809	1754	2.67786820687845	Mono-culture	PSC4	3	qPSCs 1
S4_GCGCGGTCGGGAGGATTG	S4	7197	3030	0.819786021953592	Mono-culture	PSC4	3	qPSCs 1
S4_GCTCCCGAGCTTTGCGGT	S4	9877	3748	0.60747190442442	Mono-culture	PSC4	3	qPSCs 1
S4_GCTGAGGGCCATATTAGT	S4	4665	2234	0.45016077170418	Mono-culture	PSC4	3	qPSCs 1
S4_GGACGACGAAAGTCTAGC	S4	5610	2466	0.285204991087344	Mono-culture	PSC4	5	qPSCs 2
S4_GGACGAGTGGTGTACCGA	S4	6805	2946	1.51359294636297	Mono-culture	PSC4	2	Crabp1+ CAFs
S4_GGATTGCGCATATTTGGG	S4	5607	2601	0.57071517745675	Mono-culture	PSC4	3	qPSCs 1
S4_GGCCATGGACGACTATTA	S4	7931	3336	0.491741268440298	Mono-culture	PSC4	3	qPSCs 1
S4_GGCCATTCATCACGGTCC	S4	12266	4306	1.27996086743845	Mono-culture	PSC4	3	qPSCs 1
S4_GGGATCCAACCGATGAAG	S4	7141	3014	0.392101946506092	Mono-culture	PSC4	5	qPSCs 2
S4_GGGATCCTAGGTACGGAC	S4	5105	2638	1.46914789422135	Mono-culture	PSC4	3	qPSCs 1
S4_GGGATCGTCCTAATGAAG	S4	7085	3084	0.0423429781227946	Mono-culture	PSC4	3	qPSCs 1
S4_GGGATCTTGCTCTGAGAC	S4	6370	2964	0.502354788069074	Mono-culture	PSC4	3	qPSCs 1
S4_GGTAGGACCCAAGGTGCT	S4	11857	4219	0.143375221388209	Mono-culture	PSC4	3	qPSCs 1
S4_GGTGCTCTTACGCTCAAT	S4	12683	4328	0.37057478514547	Mono-culture	PSC4	2	Crabp1+ CAFs
S4_GGTGCTGCCAGAAAGCCA	S4	15003	4823	0.0266613343997867	Mono-culture	PSC4	3	qPSCs 1
S4_GGTGCTGCCGTTTGAATT	S4	5854	2645	0.239152716091561	Mono-culture	PSC4	3	qPSCs 1
S4_GGTGCTGTCCTAACAAGG	S4	5782	2705	1.03770321687997	Mono-culture	PSC4	3	qPSCs 1
S4_GGTGCTGTGGTGCAGGAG	S4	5885	2673	0.577740016992353	Mono-culture	PSC4	3	qPSCs 1
S4_GTACAGCAGGAGTTGCTC	S4	6644	2877	0.346177001806141	Mono-culture	PSC4	3	qPSCs 1
S4_GTACAGGTTTCACGTTAT	S4	6144	2697	0.520833333333333	Mono-culture	PSC4	3	qPSCs 1
S4_GTCCTAAATTGGGCGCGG	S4	5980	2791	0.48494983277592	Mono-culture	PSC4	3	qPSCs 1
S4_GTCCTAGAGCTTTCTAGC	S4	3154	1723	2.3145212428662	Mono-culture	PSC4	3	qPSCs 1
S4_GTCCTATAAGCTACGGAC	S4	9282	3721	0.333979745744452	Mono-culture	PSC4	3	qPSCs 1
S4_GTCGGCCCACGCCGCATA	S4	7366	3308	0.475156122726039	Mono-culture	PSC4	3	qPSCs 1
S4_GTCGGCGGACGACTCAAT	S4	2655	1539	1.46892655367232	Mono-culture	PSC4	3	qPSCs 1
S4_GTGGTGAGTCTGTCATCA	S4	6109	2886	1.0476346374202	Mono-culture	PSC4	3	qPSCs 1
S4_GTGGTGATACTTCGAAAG	S4	17611	5326	2.03849866560672	Mono-culture	PSC4	2	Crabp1+ CAFs
S4_GTGGTGGACTCGCCGTAA	S4	7442	3167	0.161246976619188	Mono-culture	PSC4	3	qPSCs 1
S4_TAAGCTAGATGTAAGTAT	S4	3545	1938	1.66431593794076	Mono-culture	PSC4	3	qPSCs 1
S4_TAAGCTAGCACGTCGCCT	S4	3746	1944	0.320341697810998	Mono-culture	PSC4	3	qPSCs 1
S4_TAAGCTAGGTTACGAAAG	S4	6435	2682	1.01010101010101	Mono-culture	PSC4	3	qPSCs 1
S4_TAAGCTATTAGTCCGATG	S4	7921	3171	0.227244034844085	Mono-culture	PSC4	3	qPSCs 1
S4_TAAGCTCCGATGGTTAAC	S4	6394	2781	0.312793243665937	Mono-culture	PSC4	3	qPSCs 1
S4_TAAGCTCGCATACAACCG	S4	5399	2748	1.33358029264679	Mono-culture	PSC4	3	qPSCs 1
S4_TAATAGCCGTAAGCGCGG	S4	8272	3371	0.411025145067698	Mono-culture	PSC4	3	qPSCs 1
S4_TAGAGGATAGCGTTGGAT	S4	4487	2082	0.93603744149766	Mono-culture	PSC4	3	qPSCs 1
S4_TAGAGGCCGATGCGTTAT	S4	5679	2498	1.03891530198979	Mono-culture	PSC4	3	qPSCs 1
S4_TATTTCCGGTCCACCTTC	S4	10438	3850	0.689787315577697	Mono-culture	PSC4	3	qPSCs 1
S4_TCAGTGGGTGCTTGTGTA	S4	5759	2747	1.28494530300399	Mono-culture	PSC4	3	qPSCs 1
S4_TCATCACACTGTATACTT	S4	6191	2700	0.177677273461476	Mono-culture	PSC4	3	qPSCs 1
S4_TCATCACAGACTAGGTTA	S4	9794	3951	0.786195629977537	Mono-culture	PSC4	3	qPSCs 1
S4_TCATCACGAGCACTCAAT	S4	3538	1896	0.0282645562464669	Mono-culture	PSC4	3	qPSCs 1
S4_TCATCAGAGGCCTTGCTC	S4	2377	1329	1.59865376525032	Mono-culture	PSC4	3	qPSCs 1
S4_TCCAAGCCACGCCGGCGT	S4	5186	2550	0.443501735441574	Mono-culture	PSC4	3	qPSCs 1
S4_TCGCCTGCGAATTTGGAT	S4	2872	1585	0.278551532033426	Mono-culture	PSC4	3	qPSCs 1
S4_TCGCCTTGAGACCAGGAG	S4	14174	4287	0.529137858049951	Mono-culture	PSC4	5	qPSCs 2
S4_TCGCCTTGTTCGGAGCTT	S4	4251	1982	0.494001411432604	Mono-culture	PSC4	4	ifCAFs
S4_TCGCCTTTGGATGGGATC	S4	4801	2298	2.64528223286815	Mono-culture	PSC4	2	Crabp1+ CAFs
S4_TCGGGAAGGTTATAATAG	S4	5227	2427	0.344365792997896	Mono-culture	PSC4	3	qPSCs 1
S4_TCGGGAGAGGCCGATCAA	S4	6450	2902	0.372093023255814	Mono-culture	PSC4	3	qPSCs 1
S4_TCGGGAGCGCGGGAAATA	S4	10215	3931	0.176211453744493	Mono-culture	PSC4	3	qPSCs 1
S4_TCGGGATAGAGGCGCATA	S4	4618	2303	0.086617583369424	Mono-culture	PSC4	3	qPSCs 1
S4_TCTAGCGCGCGGTGTTCG	S4	8247	3482	0.642657936219231	Mono-culture	PSC4	3	qPSCs 1
S4_TGAGACCACCACTTCTTG	S4	7515	3203	0.0931470392548237	Mono-culture	PSC4	3	qPSCs 1
S4_TGAGACCCGTAAAGACCC	S4	6223	2856	0.128555359151535	Mono-culture	PSC4	3	qPSCs 1
S4_TGAGACGCTTGTTGGCAG	S4	10916	4119	1.16342982777574	Mono-culture	PSC4	2	Crabp1+ CAFs
S4_TGCGGTCCGTAAATATAC	S4	7489	2937	1.64240886633729	Mono-culture	PSC4	3	qPSCs 1
S4_TGCTAAGTCGGCATAGCG	S4	7861	3475	0.165373362167663	Mono-culture	PSC4	3	qPSCs 1
S4_TGTGTAGGATTGCGAAAG	S4	9979	3862	1.58332498246317	Mono-culture	PSC4	2	Crabp1+ CAFs
S4_TGTGTATTAAGAGTACAG	S4	4516	2259	0.155004428697963	Mono-culture	PSC4	3	qPSCs 1
S4_TGTTCGAACGTGCATAGA	S4	5499	2581	0.127295871976723	Mono-culture	PSC4	3	qPSCs 1
S4_TGTTCGACCTTCCTGTGG	S4	6285	2945	0.175019888623707	Mono-culture	PSC4	3	qPSCs 1
S4_TGTTCGAGATGTTTGGAT	S4	5411	2499	0.480502679726483	Mono-culture	PSC4	3	qPSCs 1
S4_TGTTCGGCTCCCGAGCTT	S4	3870	2064	0	Mono-culture	PSC4	3	qPSCs 1
S4_TGTTCGTGTGTATAGAGG	S4	2759	1704	1.59478071765132	Mono-culture	PSC4	3	qPSCs 1
S4_TTAAGAGTTTCATGAGAC	S4	8563	3602	1.35466542099731	Mono-culture	PSC4	3	qPSCs 1
S4_TTCGCAAGACCCGGTAGG	S4	8428	3506	1.62553393450403	Mono-culture	PSC4	3	qPSCs 1
S4_TTCGCAGGTAGGTTCTTG	S4	7770	3260	0.141570141570142	Mono-culture	PSC4	3	qPSCs 1
S4_TTCTTGAGGTTACCGATG	S4	9040	3687	2.07964601769911	Mono-culture	PSC4	3	qPSCs 1
S4_TTGCTCATTAGTCTTACG	S4	4388	2213	2.2105742935278	Mono-culture	PSC4	3	qPSCs 1
S4_TTGCTCTGAGACGCTCCC	S4	6307	2801	0.650071349294435	Mono-culture	PSC4	3	qPSCs 1
S4_TTGGATCGAAAGTGAGAC	S4	9764	3832	0.112658746415404	Mono-culture	PSC4	3	qPSCs 1
S4_TTGGATTAAGCTAAGTAT	S4	8345	3477	0.814859197124026	Mono-culture	PSC4	3	qPSCs 1
S9_AAAGAACATAGATGTTCG	S9	14461	4652	0.0276606043842058	Co-culture	PSC5	0	iCAFs
S9_AAAGAACGGCGTTCGGGA	S9	16225	5430	0.258859784283513	Co-culture	PSC5	2	Crabp1+ CAFs
S9_AAAGAAGTACAGCCTCTA	S9	18955	5509	0.0369295700342917	Co-culture	PSC5	1	myCAFs
S9_AACAGCACCTTCATGAAG	S9	10944	3984	1.3797514619883	Co-culture	PSC5	0	iCAFs
S9_AACAGCAGGTTATACCGA	S9	10979	4003	0.0273248929775025	Co-culture	PSC5	1	myCAFs
S9_AACAGCCATAGACAGACT	S9	16173	5068	0.0123662894948371	Co-culture	PSC5	2	Crabp1+ CAFs
S9_AACAGCTGAATTTGCTAA	S9	21083	5756	0.275103163686382	Co-culture	PSC5	0	iCAFs
S9_AACAGCTTGCTCAATTGG	S9	23527	5865	0.153015684107621	Co-culture	PSC5	1	myCAFs
S9_AACGTGCCGTAATCAGTG	S9	9478	3861	1.25553914327917	Co-culture	PSC5	0	iCAFs
S9_AACGTGCGCATAAGGTTA	S9	11840	4406	0.523648648648649	Co-culture	PSC5	0	iCAFs
S9_AAGTATACAAGGAGGTTA	S9	14707	4687	0.305976745767322	Co-culture	PSC5	2	Crabp1+ CAFs
S9_AAGTATATATACACGGAC	S9	14368	4823	0.0765590200445434	Co-culture	PSC5	0	iCAFs
S9_AAGTATTGTGTAGGATTG	S9	13987	4725	0.450418245513691	Co-culture	PSC5	0	iCAFs
S9_AAGTATTTCGCATTCGCA	S9	19604	5334	0.02040399918384	Co-culture	PSC5	1	myCAFs
S9_ACAAGGCGCATACAACCG	S9	16993	5256	0.1176955216854	Co-culture	PSC5	0	iCAFs
S9_ACCCAAAGCACGACCTTC	S9	7175	3133	0.0836236933797909	Co-culture	PSC5	0	iCAFs
S9_ACCTTCATCCGGACCTTC	S9	10641	4184	0.0563856780377784	Co-culture	PSC5	2	Crabp1+ CAFs
S9_ACCTTCCTAGGTTGCTAA	S9	12484	4262	0.128164049983979	Co-culture	PSC5	0	iCAFs
S9_ACCTTCGAGTGATAAGCT	S9	12692	4571	0.0315159155373464	Co-culture	PSC5	1	myCAFs
S9_ACCTTCGCGAATGCTCCC	S9	22513	5956	0.106605072624706	Co-culture	PSC5	0	iCAFs
S9_ACCTTCGTCGGCCACCAC	S9	30377	6059	0.246897323633012	Co-culture	PSC5	1	myCAFs
S9_ACCTTCGTTTCACTCAAT	S9	28027	6502	0.0142719520462411	Co-culture	PSC5	1	myCAFs
S9_ACGGACCTGTGGTCAGTG	S9	10417	4177	0.134395699337621	Co-culture	PSC5	0	iCAFs
S9_ACGGACGGACGAATATAC	S9	13628	4803	0.102729674200176	Co-culture	PSC5	1	myCAFs
S9_ACTGCAGAGCTTGGATTG	S9	14880	4968	0.0739247311827957	Co-culture	PSC5	1	myCAFs
S9_ACTGCATCCAAGCGAGCA	S9	16717	4993	0.0837470838069031	Co-culture	PSC5	0	iCAFs
S9_AGACCCACAAGGACCCAA	S9	20081	5470	0.398386534535133	Co-culture	PSC5	0	iCAFs
S9_AGACCCACGGACTGCTAA	S9	28804	6688	0.0486043605054854	Co-culture	PSC5	1	myCAFs
S9_AGACCCCATAGATGGCAG	S9	21866	5990	0.214945577609073	Co-culture	PSC5	0	iCAFs
S9_AGACCCCGCATAAAGTAT	S9	17344	5359	0.749538745387454	Co-culture	PSC5	2	Crabp1+ CAFs
S9_AGATGTGCTCCCTGGCAG	S9	12909	4315	0.17817026880471	Co-culture	PSC5	0	iCAFs
S9_AGATGTTGCTAACCGATG	S9	16682	5135	1.67845582064501	Co-culture	PSC5	0	iCAFs
S9_AGATGTTGGCAGATAGCG	S9	13622	4697	0.249596241374248	Co-culture	PSC5	2	Crabp1+ CAFs
S9_AGCACGAGACCCTAAGCT	S9	13198	4439	1.35626610092438	Co-culture	PSC5	0	iCAFs
S9_AGCACGAGCACGGTGGTG	S9	13718	4696	0.0437381542498907	Co-culture	PSC5	1	myCAFs
S9_AGCACGGCGAATGCCGTT	S9	8147	3656	0.0613722842764208	Co-culture	PSC5	1	myCAFs
S9_AGCACGGCTGAGAGACCC	S9	15487	4977	0.180796797313876	Co-culture	PSC5	2	Crabp1+ CAFs
S9_AGGTTACACTGTCAACCG	S9	30293	6550	0.0297098339550391	Co-culture	PSC5	1	myCAFs
S9_AGGTTACGGCGTCTATTA	S9	8777	3379	0.0797539022445027	Co-culture	PSC5	0	iCAFs
S9_AGGTTATAATAGCGCATA	S9	29153	6571	0.0205810722738655	Co-culture	PSC5	1	myCAFs
S9_AGTAAAACGGACATAGCG	S9	18455	5735	0.130046057978868	Co-culture	PSC5	1	myCAFs
S9_AGTAAACGAAAGACCTTC	S9	18992	5508	0.247472620050548	Co-culture	PSC5	2	Crabp1+ CAFs
S9_AGTAAACTATTACAGACT	S9	17612	5252	0.0851692028162616	Co-culture	PSC5	0	iCAFs
S9_AGTAAAGCCGTTTAATAG	S9	16740	5273	0.173237753882915	Co-culture	PSC5	2	Crabp1+ CAFs
S9_AGTCTGGATCAAACCTTC	S9	11164	3979	0.053744177714081	Co-culture	PSC5	2	Crabp1+ CAFs
S9_ATACTTCTTACGTGCTAA	S9	14772	4895	0.0812347684809098	Co-culture	PSC5	0	iCAFs
S9_ATAGCGAAGCCAATATAC	S9	19796	5805	0.0555667811679127	Co-culture	PSC5	0	iCAFs
S9_ATAGCGCTTACGCAGACT	S9	20115	5905	0.0347999005717127	Co-culture	PSC5	1	myCAFs
S9_ATATACCCACGCCACCAC	S9	13574	4574	1.17135700604096	Co-culture	PSC5	0	iCAFs
S9_ATATACTTCTTGGAGTGA	S9	17888	5478	0.0391323792486583	Co-culture	PSC5	2	Crabp1+ CAFs
S9_ATCCGGCCGTAATGCGGT	S9	24549	5527	1.34832376064198	Co-culture	PSC5	4	ifCAFs
S9_ATCCGGCCTCTACCTCTA	S9	26737	6450	0.688184912293825	Co-culture	PSC5	1	myCAFs
S9_ATCCGGGAAATACAAGTC	S9	19795	5666	0.0808284920434453	Co-culture	PSC5	0	iCAFs
S9_ATGAAGCAGACTCAACCG	S9	15360	4821	0.13671875	Co-culture	PSC5	0	iCAFs
S9_ATGAAGCGGCGTTGTGTA	S9	14795	4777	0.121662723893207	Co-culture	PSC5	1	myCAFs
S9_ATGAAGTACCGATACCGA	S9	17736	5326	0.01127649977447	Co-culture	PSC5	1	myCAFs
S9_ATGAAGTCAGTGCTAGGT	S9	11831	4444	0.287380610261178	Co-culture	PSC5	0	iCAFs
S9_ATGAAGTGCGGTGCTGAG	S9	21841	5607	1.26367840300353	Co-culture	PSC5	1	myCAFs
S9_ATTAGTCCGATGACGGAC	S9	13491	4860	0.185308724334742	Co-culture	PSC5	4	ifCAFs
S9_ATTAGTTGTTCGGCTTGT	S9	8151	3594	12.1212121212121	Co-culture	PSC5	2	Crabp1+ CAFs
S9_CAACCGTAATAGTTGCTC	S9	16617	5060	0.0601793344165614	Co-culture	PSC5	1	myCAFs
S9_CAAGTCACAAGGCTATTA	S9	19511	5565	0.0615037671057352	Co-culture	PSC5	2	Crabp1+ CAFs
S9_CAAGTCGCTTGTCGCATA	S9	18409	5040	0.315063284263132	Co-culture	PSC5	2	Crabp1+ CAFs
S9_CACCACCCACGCGAGGCC	S9	13700	4599	0.160583941605839	Co-culture	PSC5	0	iCAFs
S9_CACCACCGGCGTGCGCGG	S9	19230	5431	0.031201248049922	Co-culture	PSC5	2	Crabp1+ CAFs
S9_CACCACCGTTATCTATTA	S9	21120	5759	0.227272727272727	Co-culture	PSC5	1	myCAFs
S9_CACCACGGCCATTAATAG	S9	28140	6362	0.270078180525942	Co-culture	PSC5	1	myCAFs
S9_CACCACTCTAGCCGTTAT	S9	14523	4952	0.179026371961716	Co-culture	PSC5	0	iCAFs
S9_CACTGTCCACGCCTGTGG	S9	27927	6146	0.93099867511727	Co-culture	PSC5	2	Crabp1+ CAFs
S9_CACTGTCGGCGTGACTCG	S9	26353	6321	0.0303570750958145	Co-culture	PSC5	1	myCAFs
S9_CAGACTAGATGTAACGTG	S9	22300	5890	0.031390134529148	Co-culture	PSC5	1	myCAFs
S9_CAGACTCCGTAAACCCAA	S9	14475	4624	0.117443868739206	Co-culture	PSC5	0	iCAFs
S9_CAGACTCGGCGTATGAAG	S9	30433	6462	0.0197154404757993	Co-culture	PSC5	1	myCAFs
S9_CAGACTCTATTAAGTAAA	S9	21214	5542	0.0188554728009805	Co-culture	PSC5	1	myCAFs
S9_CAGACTGCCAGACAGGAG	S9	31905	7202	0.372982291176932	Co-culture	PSC5	2	Crabp1+ CAFs
S9_CAGGAGAACGTGATACTT	S9	18258	5196	0.0821557673348669	Co-culture	PSC5	2	Crabp1+ CAFs
S9_CAGGAGACCTTCCACTGT	S9	20208	5546	0.138558986539984	Co-culture	PSC5	1	myCAFs
S9_CAGGAGCGAGCAAAGTAT	S9	20826	5535	0.0288101411696917	Co-culture	PSC5	2	Crabp1+ CAFs
S9_CATAGAATACTTCAGACT	S9	7292	3260	0.329127811300055	Co-culture	PSC5	2	Crabp1+ CAFs
S9_CCACGCAGTAAAGGTAGG	S9	15383	4743	0.0195020477150101	Co-culture	PSC5	1	myCAFs
S9_CCACGCGTGGTGGTACAG	S9	17690	5253	0.0452232899943471	Co-culture	PSC5	0	iCAFs
S9_CCGATGCACTGTAGTAAA	S9	16743	5258	0.220987875530072	Co-culture	PSC5	0	iCAFs
S9_CCGATGCTAGGTTTTGGG	S9	11518	4573	0.0434103142906755	Co-culture	PSC5	1	myCAFs
S9_CCGATGTATTTCGCCGTT	S9	7227	3457	0.02767400027674	Co-culture	PSC5	0	iCAFs
S9_CCGTAAAACGTGGCGCGG	S9	23041	5908	1.50601102382709	Co-culture	PSC5	0	iCAFs
S9_CCGTAAACCCAACTTGAA	S9	28013	6557	0.0499767964873452	Co-culture	PSC5	0	iCAFs
S9_CCGTAATTGCTCCGAGCA	S9	13353	4773	0.127312214483637	Co-culture	PSC5	0	iCAFs
S9_CCTCTATAGAGGAGTAAA	S9	8431	3587	0.225358794923497	Co-culture	PSC5	1	myCAFs
S9_CCTCTATCGCCTAATTGG	S9	8955	3621	0.100502512562814	Co-culture	PSC5	0	iCAFs
S9_CCTCTATGCTAACCACGC	S9	16958	5089	0.176907654204505	Co-culture	PSC5	4	ifCAFs
S9_CCTCTATTGCTCCAAGTC	S9	13725	4822	0.145719489981785	Co-culture	PSC5	2	Crabp1+ CAFs
S9_CGAAAGGGTAGGCTCAAT	S9	7073	2912	2.02177293934681	Co-culture	PSC5	0	iCAFs
S9_CGAAAGTGAATTAGTCTG	S9	20993	5784	0	Co-culture	PSC5	0	iCAFs
S9_CGAGCAACCTTCCTCAAT	S9	15852	4620	0.0126167045167802	Co-culture	PSC5	0	iCAFs
S9_CGAGCACAGACTAGGTTA	S9	19299	5745	0.0103632312555055	Co-culture	PSC5	1	myCAFs
S9_CGAGCACTTGAAAGCACG	S9	14512	4743	0.0206725468577729	Co-culture	PSC5	0	iCAFs
S9_CGCATACGGCGTCAGACT	S9	12286	4596	0.00813934559661403	Co-culture	PSC5	1	myCAFs
S9_CGCATAGTACAGACCCAA	S9	19707	5626	0.827117267975846	Co-culture	PSC5	0	iCAFs
S9_CGGCGTCCTCTATAAGCT	S9	18274	5249	0.317390828499508	Co-culture	PSC5	2	Crabp1+ CAFs
S9_CGGCGTGCCGTTATACTT	S9	16302	5036	0.0184026499815973	Co-culture	PSC5	1	myCAFs
S9_CGGCGTGGTAGGGCTTGT	S9	11988	4248	0.0917584250917584	Co-culture	PSC5	0	iCAFs
S9_CGGCGTTCGGGAGAGTGA	S9	8498	3630	0.38832666509767	Co-culture	PSC5	2	Crabp1+ CAFs
S9_CGTTATCGAGCAACAAGG	S9	23787	5998	1.72783453146677	Co-culture	PSC5	0	iCAFs
S9_CGTTATCTCAATGTCCTA	S9	21908	5802	0.0319517984297973	Co-culture	PSC5	4	ifCAFs
S9_CTAGGTAGTAAAGTGGTG	S9	21907	5938	0.109554023828	Co-culture	PSC5	2	Crabp1+ CAFs
S9_CTAGGTCAGGAGTCGGGA	S9	23430	6186	0.106700810926163	Co-culture	PSC5	0	iCAFs
S9_CTAGGTCGTTATAGTAAA	S9	7057	3256	0.269236219356667	Co-culture	PSC5	0	iCAFs
S9_CTAGGTGCCAGAAACGTG	S9	22816	5873	0.78015427769986	Co-culture	PSC5	2	Crabp1+ CAFs
S9_CTAGGTGTCGGCCGCATA	S9	15519	4541	0.09021199819576	Co-culture	PSC5	2	Crabp1+ CAFs
S9_CTATTATAATAGCTTGAA	S9	14511	4706	0.0206739714699194	Co-culture	PSC5	1	myCAFs
S9_CTCAATAAAGAATCCAAG	S9	24403	6105	0.0737614227758882	Co-culture	PSC5	1	myCAFs
S9_CTCAATTGTTCGCTATTA	S9	19773	5542	0.0556314165781621	Co-culture	PSC5	0	iCAFs
S9_CTGTGGAAAGAAAAGCCA	S9	13061	4384	0.245004211009877	Co-culture	PSC5	2	Crabp1+ CAFs
S9_CTGTGGAGACCCACCCAA	S9	21211	5781	0.0141436047333931	Co-culture	PSC5	2	Crabp1+ CAFs
S9_CTGTGGCTCAATCTGTGG	S9	16792	5279	0.0714626012386851	Co-culture	PSC5	1	myCAFs
S9_CTGTGGTGAGACTAAGCT	S9	23025	6072	0.0521172638436482	Co-culture	PSC5	0	iCAFs
S9_CTTACGAGACCCTCGGGA	S9	25990	6191	0.192381685263563	Co-culture	PSC5	0	iCAFs
S9_CTTACGGCCAGAAGTCTG	S9	9668	3927	0.165494414563508	Co-culture	PSC5	1	myCAFs
S9_CTTACGGTACAGTGGCAG	S9	22578	5947	0.0177163610594384	Co-culture	PSC5	1	myCAFs
S9_CTTGAAAACGTGACGGAC	S9	12686	4597	0.402017972568185	Co-culture	PSC5	2	Crabp1+ CAFs
S9_CTTGAAAGGTTATGGCAG	S9	23106	6007	0.376525577772007	Co-culture	PSC5	0	iCAFs
S9_CTTGAAGAGCTTAGTCTG	S9	19772	5507	1.04693505968036	Co-culture	PSC5	2	Crabp1+ CAFs
S9_GAAATACGGCGTTTAAGA	S9	23571	5914	0.0296975096516906	Co-culture	PSC5	0	iCAFs
S9_GAAATAGAAGGGCCTCTA	S9	13789	4791	0.0942780477191965	Co-culture	PSC5	2	Crabp1+ CAFs
S9_GAAATAGTTAACGGCCAT	S9	9017	3664	0.232893423533326	Co-culture	PSC5	2	Crabp1+ CAFs
S9_GAAATATTGGATCAAGTC	S9	20122	5680	0.0397574793758076	Co-culture	PSC5	2	Crabp1+ CAFs
S9_GAAGGGACCTTCCGAGCA	S9	24235	5828	0.061893955023726	Co-culture	PSC5	1	myCAFs
S9_GAAGGGAGGTTAATACTT	S9	18253	5055	0.147920889716759	Co-culture	PSC5	1	myCAFs
S9_GAAGGGCTATTATGAGAC	S9	19829	5667	0.307630238539513	Co-culture	PSC5	2	Crabp1+ CAFs
S9_GAAGGGGAGCTTGCCGTT	S9	16254	4794	0.0615233173372708	Co-culture	PSC5	0	iCAFs
S9_GAAGGGGAGGCCCTGTGG	S9	21181	5598	0.127472734998348	Co-culture	PSC5	0	iCAFs
S9_GACTCGAAAGAAGTTAAC	S9	10581	4080	0.0189018051223892	Co-culture	PSC5	2	Crabp1+ CAFs
S9_GACTCGGTGGTGTGTGTA	S9	15023	4899	0.0332823004726087	Co-culture	PSC5	1	myCAFs
S9_GACTCGGTGGTGTTCTTG	S9	17860	5498	0.335946248600224	Co-culture	PSC5	1	myCAFs
S9_GACTCGTAGAGGGCGAAT	S9	26193	6366	0.0649028366357424	Co-culture	PSC5	0	iCAFs
S9_GAGCTTGATCAAGCCGTT	S9	12505	4370	2.07117153138744	Co-culture	PSC5	2	Crabp1+ CAFs
S9_GAGCTTGTGGTGGTGGTG	S9	14474	4906	0.490534751969048	Co-culture	PSC5	0	iCAFs
S9_GAGCTTTCGGGATCGCCT	S9	20246	5715	0.0543317198458955	Co-culture	PSC5	2	Crabp1+ CAFs
S9_GAGCTTTCTAGCGGTGCT	S9	9610	3961	0.0416233090530697	Co-culture	PSC5	0	iCAFs
S9_GAGGCCAGACCCGCCAGA	S9	22025	5814	1.59364358683314	Co-culture	PSC5	0	iCAFs
S9_GAGGCCCGAGCATCTAGC	S9	9053	3572	0.0220921241577378	Co-culture	PSC5	0	iCAFs
S9_GAGGCCCGGCGTCCGTAA	S9	18153	5411	0.0275436566958629	Co-culture	PSC5	2	Crabp1+ CAFs
S9_GAGGCCCTTGAAGGTGCT	S9	12040	4277	0.0830564784053156	Co-culture	PSC5	0	iCAFs
S9_GAGTGAAGATGTTGAATT	S9	13096	4500	0.106902871105681	Co-culture	PSC5	0	iCAFs
S9_GAGTGAATACTTCAAGTC	S9	28011	6631	0.249901824283317	Co-culture	PSC5	1	myCAFs
S9_GAGTGAGAGGCCCATAGA	S9	15034	4920	1.26380204868964	Co-culture	PSC5	1	myCAFs
S9_GAGTGAGGTAGGGAGCTT	S9	24883	6211	0.208978017120122	Co-culture	PSC5	2	Crabp1+ CAFs
S9_GAGTGATCCAAGGAGGCC	S9	18104	5285	0.0773309765797614	Co-culture	PSC5	1	myCAFs
S9_GAGTGATTCTTGCGAGCA	S9	13412	4747	0.0969281240679988	Co-culture	PSC5	0	iCAFs
S9_GCCAGAGAGCTTCGAGCA	S9	18457	5456	0.00541799859132037	Co-culture	PSC5	1	myCAFs
S9_GCCAGATATTTCTGAGAC	S9	16498	5078	0.509152624560553	Co-culture	PSC5	0	iCAFs
S9_GCCGTTAATTGGAGATGT	S9	20513	5435	0.131623848291327	Co-culture	PSC5	1	myCAFs
S9_GCGAATACCCAATGGCAG	S9	21919	5781	0.364980154204115	Co-culture	PSC5	2	Crabp1+ CAFs
S9_GCGAATAGTAAAATCCGG	S9	16892	5300	0.0532796590101823	Co-culture	PSC5	1	myCAFs
S9_GCGAATTTCTTGGGGATC	S9	23247	6130	0.26670107970921	Co-culture	PSC5	2	Crabp1+ CAFs
S9_GCGCGGGTGGTGAAAGAA	S9	11170	4182	0.590868397493286	Co-culture	PSC5	0	iCAFs
S9_GCTCCCAAAGAACACTGT	S9	14178	4657	0.119904076738609	Co-culture	PSC5	0	iCAFs
S9_GCTCCCAGTAAAAGTAAA	S9	10659	3965	0.17825311942959	Co-culture	PSC5	0	iCAFs
S9_GCTCCCCAGACTGAGTGA	S9	30585	6461	0.20271374856956	Co-culture	PSC5	1	myCAFs
S9_GCTGAGCGTTATCGTTAT	S9	30926	6850	0.0776046045398694	Co-culture	PSC5	2	Crabp1+ CAFs
S9_GCTGAGCTGTGGGCTTGT	S9	11284	4030	0.0354484225451967	Co-culture	PSC5	0	iCAFs
S9_GCTGAGGAAATACAGGAG	S9	30554	6583	0.0850952412122799	Co-culture	PSC5	1	myCAFs
S9_GCTGAGGCGAATTAATAG	S9	14727	4740	0.0746927412236029	Co-culture	PSC5	0	iCAFs
S9_GCTTGTCGCATAGAGTGA	S9	9427	4063	0.328842685902196	Co-culture	PSC5	4	ifCAFs
S9_GCTTGTGAGCTTCAAGTC	S9	11931	4430	0.343642611683849	Co-culture	PSC5	2	Crabp1+ CAFs
S9_GGATTGAGCACGAGGTTA	S9	27417	6538	0.886311412627202	Co-culture	PSC5	2	Crabp1+ CAFs
S9_GGATTGAGTAAATGAATT	S9	18495	5429	0.632603406326034	Co-culture	PSC5	2	Crabp1+ CAFs
S9_GGATTGCATAGATTAAGA	S9	7391	3280	0.0676498444053579	Co-culture	PSC5	1	myCAFs
S9_GGATTGTGAGACCAAGTC	S9	14926	4889	1.21934878735093	Co-culture	PSC5	0	iCAFs
S9_GGCCATCCTCTAATATAC	S9	16973	4758	0.0707005243622224	Co-culture	PSC5	4	ifCAFs
S9_GGCCATCTGTGGCCACGC	S9	20814	5991	0.989718458729701	Co-culture	PSC5	1	myCAFs
S9_GGGATCAAAGAAGTCCTA	S9	24987	6318	0.164085324368672	Co-culture	PSC5	1	myCAFs
S9_GGGATCATACTTACCCAA	S9	10302	4229	0.048534265191225	Co-culture	PSC5	1	myCAFs
S9_GGGATCCCTCTATCGGGA	S9	16505	5218	0.32111481369282	Co-culture	PSC5	2	Crabp1+ CAFs
S9_GGTAGGAGTCTGAACGTG	S9	10212	3989	0.0783392087739914	Co-culture	PSC5	0	iCAFs
S9_GGTAGGATCCGGAAGCCA	S9	15315	4889	0.267711394058113	Co-culture	PSC5	2	Crabp1+ CAFs
S9_GGTAGGCACTGTTTGCTC	S9	24384	5935	0.0533136482939633	Co-culture	PSC5	1	myCAFs
S9_GGTAGGCCGTAACGGCGT	S9	9722	4068	0.267434684221354	Co-culture	PSC5	0	iCAFs
S9_GGTAGGCTCAATGTTTCA	S9	15341	5172	0.70399582817287	Co-culture	PSC5	1	myCAFs
S9_GGTAGGGCCAGAGGGATC	S9	8649	3621	0.901838362816511	Co-culture	PSC5	1	myCAFs
S9_GGTAGGTTGGATTTCTTG	S9	14913	4854	0.0737611479916851	Co-culture	PSC5	1	myCAFs
S9_GGTGCTCATAGAGTGGTG	S9	7758	3617	0.837844805362207	Co-culture	PSC5	0	iCAFs
S9_GGTGCTGGCCATTCCAAG	S9	20088	5677	0.029868578255675	Co-culture	PSC5	1	myCAFs
S9_GTACAGACCTTCCGGTCC	S9	14799	5065	0.108115413203595	Co-culture	PSC5	2	Crabp1+ CAFs
S9_GTCCTACCACGCATCCGG	S9	11719	4389	0.102397815513269	Co-culture	PSC5	1	myCAFs
S9_GTCCTAGCTTGTGACTCG	S9	13520	4686	0.199704142011834	Co-culture	PSC5	2	Crabp1+ CAFs
S9_GTCGGCAACAGCACAAGG	S9	20252	5675	0.444400553031799	Co-culture	PSC5	1	myCAFs
S9_GTCGGCACTGCAGGATTG	S9	18740	5535	0.096051227321238	Co-culture	PSC5	2	Crabp1+ CAFs
S9_GTCGGCCAGGAGTACCGA	S9	16813	5193	0.0297388925236424	Co-culture	PSC5	0	iCAFs
S9_GTCGGCTGTTCGCTATTA	S9	16562	5027	0.362275087549813	Co-culture	PSC5	2	Crabp1+ CAFs
S9_GTCGGCTTTGGGGGGATC	S9	10962	3932	0.10034665207079	Co-culture	PSC5	0	iCAFs
S9_GTGGTGAGCACGTAGAGG	S9	12106	4589	0.446059805055344	Co-culture	PSC5	2	Crabp1+ CAFs
S9_GTGGTGATATACAGCACG	S9	14818	5063	0.458901336212714	Co-culture	PSC5	2	Crabp1+ CAFs
S9_GTGGTGCGGCGTCTAGGT	S9	11981	4233	0.0417327435105584	Co-culture	PSC5	0	iCAFs
S9_GTGGTGGCTCCCAATTGG	S9	11434	4331	0.0437292286164072	Co-culture	PSC5	1	myCAFs
S9_GTGGTGGCTGAGTTGCTC	S9	8492	3384	0.0706547338671691	Co-culture	PSC5	2	Crabp1+ CAFs
S9_GTTAACCCGTAACGGTCC	S9	17556	5254	0.43859649122807	Co-culture	PSC5	2	Crabp1+ CAFs
S9_GTTAACCGTTATGGCCAT	S9	10346	3917	1.52716025517108	Co-culture	PSC5	0	iCAFs
S9_GTTAACTCGGGATTCGCA	S9	28455	6373	0.29520295202952	Co-culture	PSC5	1	myCAFs
S9_GTTTCAGTCGGCCCTCTA	S9	17173	5141	0.0174692831770803	Co-culture	PSC5	0	iCAFs
S9_TAAGCTATGAAGCGTTAT	S9	16636	5379	0.318586198605434	Co-culture	PSC5	0	iCAFs
S9_TAAGCTCATAGATCGCCT	S9	9302	3938	0.40851429800043	Co-culture	PSC5	2	Crabp1+ CAFs
S9_TAAGCTTGCTAATTGGAT	S9	16656	5305	0.48030739673391	Co-culture	PSC5	0	iCAFs
S9_TAATAGATGAAGCATAGA	S9	30383	6613	0.02633051377415	Co-culture	PSC5	1	myCAFs
S9_TAATAGATTAGTCGGTCC	S9	26712	5962	0.194669062593591	Co-culture	PSC5	1	myCAFs
S9_TAATAGGGGATCAGGTTA	S9	19118	5626	0.120305471283607	Co-culture	PSC5	0	iCAFs
S9_TACCGACTAGGTATTAGT	S9	18431	5431	0.0488307742390538	Co-culture	PSC5	0	iCAFs
S9_TAGAGGCAACCGTCATCA	S9	18057	5233	0.548263831201196	Co-culture	PSC5	1	myCAFs
S9_TAGAGGCTTACGACGGAC	S9	12495	4396	0.0480192076830732	Co-culture	PSC5	1	myCAFs
S9_TAGAGGTAAGCTAAGCCA	S9	17098	5144	0.01754591180255	Co-culture	PSC5	2	Crabp1+ CAFs
S9_TAGAGGTGCGGTTCAGTG	S9	12655	4453	0.932437771631766	Co-culture	PSC5	2	Crabp1+ CAFs
S9_TAGAGGTTCGCATGAATT	S9	14319	5165	0.132690830365249	Co-culture	PSC5	1	myCAFs
S9_TAGAGGTTGGATTCAGTG	S9	10843	4122	0.378124135386886	Co-culture	PSC5	0	iCAFs
S9_TATTTCCTTACGAATTGG	S9	25183	6250	0.023825596632649	Co-culture	PSC5	4	ifCAFs
S9_TCAGTGAGATGTGAAATA	S9	18182	5280	1.2979870201298	Co-culture	PSC5	2	Crabp1+ CAFs
S9_TCAGTGCGGCGTGGGATC	S9	27273	6087	0.1649983500165	Co-culture	PSC5	1	myCAFs
S9_TCATCACAGACTGAGGCC	S9	11232	4283	0.0267094017094017	Co-culture	PSC5	2	Crabp1+ CAFs
S9_TCATCACATAGAGACTCG	S9	11080	4071	0.036101083032491	Co-culture	PSC5	0	iCAFs
S9_TCATCAGCCAGACCTCTA	S9	14603	5033	0.0547832637129357	Co-culture	PSC5	2	Crabp1+ CAFs
S9_TCATCATAATAGTCGCCT	S9	15652	4935	0.0127779197546639	Co-culture	PSC5	2	Crabp1+ CAFs
S9_TCATCATGAATTCAGGAG	S9	20501	5586	1.56089946831862	Co-culture	PSC5	2	Crabp1+ CAFs
S9_TCATCATTAAGACCTCTA	S9	8162	3407	0.281793678020093	Co-culture	PSC5	0	iCAFs
S9_TCCAAGAGACCCAACAGC	S9	16450	5090	0.0668693009118541	Co-culture	PSC5	1	myCAFs
S9_TCCAAGGTCCTAGCGCGG	S9	9325	3793	0.804289544235925	Co-culture	PSC5	2	Crabp1+ CAFs
S9_TCCAAGTGTGTAGCCAGA	S9	13572	4805	0.279988211022694	Co-culture	PSC5	2	Crabp1+ CAFs
S9_TCGCCTATAGCGGACTCG	S9	20023	5782	0.1148679019128	Co-culture	PSC5	1	myCAFs
S9_TCGCCTTACCGAGATCAA	S9	8425	3416	0.451038575667656	Co-culture	PSC5	2	Crabp1+ CAFs
S9_TCGCCTTTGGATACGGAC	S9	14442	4794	0.699349120620413	Co-culture	PSC5	0	iCAFs
S9_TCGGGACGCATAGGTGCT	S9	13137	4486	0.228362639872117	Co-culture	PSC5	0	iCAFs
S9_TCGGGAGTTTCAACGGAC	S9	8894	3706	1.05689228693501	Co-culture	PSC5	0	iCAFs
S9_TCGGGATCATCACAGACT	S9	14826	4718	0.424929178470255	Co-culture	PSC5	2	Crabp1+ CAFs
S9_TCTAGCAAGTATTGAGAC	S9	22912	5866	0.44518156424581	Co-culture	PSC5	1	myCAFs
S9_TCTAGCAGTAAAATCCGG	S9	29362	6413	0.04086915060282	Co-culture	PSC5	1	myCAFs
S9_TCTAGCGTACAGACTGCA	S9	13890	4833	0.0503959683225342	Co-culture	PSC5	0	iCAFs
S9_TCTAGCTGCGGTCGGTCC	S9	10247	4044	0.23421489216356	Co-culture	PSC5	4	ifCAFs
S9_TGAATTATCCGGCCGTAA	S9	11289	4293	0.99211621932855	Co-culture	PSC5	2	Crabp1+ CAFs
S9_TGAATTCCGTAAGACTCG	S9	10778	3969	0.287622935609575	Co-culture	PSC5	0	iCAFs
S9_TGAATTCTAGGTAAGTAT	S9	28549	6384	0.0560439945357105	Co-culture	PSC5	2	Crabp1+ CAFs
S9_TGAATTGCTTGTGACTCG	S9	16633	5057	0.270546503937955	Co-culture	PSC5	2	Crabp1+ CAFs
S9_TGAATTTGGCAGCACCAC	S9	34586	6976	0.352743884808882	Co-culture	PSC5	1	myCAFs
S9_TGAGACGCGAATTGGCAG	S9	17476	5344	0.0915541313801785	Co-culture	PSC5	0	iCAFs
S9_TGAGACTTGCTCTCTAGC	S9	11973	4506	0.267268019711016	Co-culture	PSC5	1	myCAFs
S9_TGCGGTCAACCGTTCGCA	S9	21884	6051	0.0137086455858161	Co-culture	PSC5	2	Crabp1+ CAFs
S9_TGCGGTCTTGAATGCGGT	S9	18149	5369	0.765882417764064	Co-culture	PSC5	0	iCAFs
S9_TGCGGTGAAGGGCGGTCC	S9	11968	4261	0.0250668449197861	Co-culture	PSC5	2	Crabp1+ CAFs
S9_TGCGGTGCGCGGCAGGAG	S9	25528	5878	0.113600752115324	Co-culture	PSC5	1	myCAFs
S9_TGCGGTTTAAGAGATCAA	S9	9684	3868	0.123915737298637	Co-culture	PSC5	1	myCAFs
S9_TGCGGTTTCGCAATACTT	S9	14511	4714	0.0137826476466129	Co-culture	PSC5	0	iCAFs
S9_TGCGGTTTGCTCCGGCGT	S9	15611	4826	0.0064057395426302	Co-culture	PSC5	2	Crabp1+ CAFs
S9_TGCGGTTTTGGGAGATGT	S9	21753	5947	0.03217946949846	Co-culture	PSC5	1	myCAFs
S9_TGCTAAGTCCTACGGTCC	S9	15902	5174	0	Co-culture	PSC5	2	Crabp1+ CAFs
S9_TGCTAATAATAGCCGATG	S9	20604	5544	0.29120559114735	Co-culture	PSC5	1	myCAFs
S9_TGCTAATGAATTCTTGAA	S9	20801	5689	0.384596894380078	Co-culture	PSC5	1	myCAFs
S9_TGGCAGATAGCGTCTAGC	S9	12506	4375	0.0559731328962098	Co-culture	PSC5	0	iCAFs
S9_TGGCAGCGGTCCGAGTGA	S9	8427	3629	0.0474664768007595	Co-culture	PSC5	1	myCAFs
S9_TGTGTAAGTCTGAGTAAA	S9	12944	4328	0.0695302843016069	Co-culture	PSC5	0	iCAFs
S9_TGTGTACCGATGGCGCGG	S9	8239	3681	0.060686976574827	Co-culture	PSC5	0	iCAFs
S9_TGTTCGAAGTATGGTAGG	S9	19907	5885	0.934344702868338	Co-culture	PSC5	2	Crabp1+ CAFs
S9_TGTTCGAGCACGCTATTA	S9	12105	4272	0.247831474597274	Co-culture	PSC5	0	iCAFs
S9_TGTTCGCGGTCCGTACAG	S9	26785	6016	0.0746686578308755	Co-culture	PSC5	1	myCAFs
S9_TGTTCGCTCAATTAGAGG	S9	17682	4900	0.0508992195453003	Co-culture	PSC5	0	iCAFs
S9_TGTTCGCTTGAAGGGATC	S9	17611	5415	0.0794957696893987	Co-culture	PSC5	2	Crabp1+ CAFs
S9_TGTTCGTCGGGATGGCAG	S9	23934	6165	0.22979861285201	Co-culture	PSC5	1	myCAFs
S9_TTAAGAGTGGTGAACGTG	S9	14497	4925	0.179347451196799	Co-culture	PSC5	0	iCAFs
S9_TTCGCAACTGCATCCAAG	S9	19603	5496	0.0714176401571188	Co-culture	PSC5	2	Crabp1+ CAFs
S9_TTCGCAAGATGTCACTGT	S9	11948	4271	0.719785738198862	Co-culture	PSC5	0	iCAFs
S9_TTCGCAATACTTCGGCGT	S9	16966	5242	0.312389484852057	Co-culture	PSC5	2	Crabp1+ CAFs
S9_TTCGCAGCGAATCTCAAT	S9	28914	6603	0.179843674344608	Co-culture	PSC5	1	myCAFs
S9_TTCGCATGGCAGGCGCGG	S9	10108	3956	0.0593589236248516	Co-culture	PSC5	0	iCAFs
S9_TTCTTGAAGCCAAGGTTA	S9	22322	5784	0.134396559448078	Co-culture	PSC5	1	myCAFs
S9_TTCTTGAGGTTAATATAC	S9	19431	5232	0.0360249086511245	Co-culture	PSC5	0	iCAFs
S9_TTCTTGTGCGGTCTTGAA	S9	17962	5593	0.0389711613406079	Co-culture	PSC5	1	myCAFs
S9_TTCTTGTTAAGAACGGAC	S9	12898	4471	0.25585362071639	Co-culture	PSC5	0	iCAFs
S9_TTGCTCAGACCCTAATAG	S9	7598	3456	0.0658067912608581	Co-culture	PSC5	1	myCAFs
S9_TTGCTCATACTTCCTCTA	S9	23661	6440	0.498710958962005	Co-culture	PSC5	2	Crabp1+ CAFs
S9_TTGCTCCCGATGTGCTAA	S9	11211	4294	0.0178396218000178	Co-culture	PSC5	1	myCAFs
S9_TTGCTCGCTTGTGTCGGC	S9	14609	4711	1.12944075569854	Co-culture	PSC5	1	myCAFs
S9_TTGCTCGTCGGCGTCGGC	S9	15105	4951	0.0264812975835816	Co-culture	PSC5	1	myCAFs
S9_TTGGATCGAGCAGTCCTA	S9	31661	6823	0.0221092195445501	Co-culture	PSC5	1	myCAFs
S9_TTGGATGAGCTTCCGTAA	S9	16829	5221	0.130726721730346	Co-culture	PSC5	2	Crabp1+ CAFs
S9_TTGGATTCCAAGTCATCA	S9	8601	3814	0.56970119753517	Co-culture	PSC5	0	iCAFs
S9_TTTGGGCACCACCTCAAT	S9	15258	4741	0.0131078778345786	Co-culture	PSC5	0	iCAFs
S9_TTTGGGGATCAAATTAGT	S9	17119	5230	0.478999941585373	Co-culture	PSC5	1	myCAFs
S9_TTTGGGGCTTGTAACAGC	S9	17632	5674	0.714609800362976	Co-culture	PSC5	2	Crabp1+ CAFs
S9_TTTGGGTAATAGGAGCTT	S9	20206	5479	0.0296941502524003	Co-culture	PSC5	1	myCAFs
S9_TTTGGGTCTAGCTGCGGT	S9	16330	5408	0.0551132884262094	Co-culture	PSC5	1	myCAFs
S10_AAAGAAACTGCAGTTAAC	S10	23341	5989	0.0514116790197506	Co-culture	PSC5	1	myCAFs
S10_AAAGAAATACTTAGACCC	S10	13907	4681	0.0287624937082045	Co-culture	PSC5	2	Crabp1+ CAFs
S10_AAAGAACGCATATGAATT	S10	12572	4579	0.0238625517021954	Co-culture	PSC5	1	myCAFs
S10_AAAGAAGTTAACTTTGGG	S10	16403	4933	1.03639578125953	Co-culture	PSC5	2	Crabp1+ CAFs
S10_AACAGCATACTTAGCACG	S10	13724	4300	0.0437190323520839	Co-culture	PSC5	4	ifCAFs
S10_AACAGCCACTGTCTCAAT	S10	21862	5817	0.0411673222943921	Co-culture	PSC5	1	myCAFs
S10_AACAGCGTACAGTGAATT	S10	14544	4840	0.192519251925193	Co-culture	PSC5	0	iCAFs
S10_AACAGCGTCCTAAGACCC	S10	17624	5126	0.0567408079891058	Co-culture	PSC5	2	Crabp1+ CAFs
S10_AACAGCTGCTAATTCGCA	S10	7653	3212	1.75094734091206	Co-culture	PSC5	0	iCAFs
S10_AAGCCACTTGAAACAAGG	S10	12954	4462	0.0540373629766867	Co-culture	PSC5	1	myCAFs
S10_AAGCCAGAGGCCAAAGAA	S10	13730	4351	0.0436999271667881	Co-culture	PSC5	1	myCAFs
S10_AAGCCAGAGTGATTAAGA	S10	24063	5639	0.0540248514316586	Co-culture	PSC5	0	iCAFs
S10_AAGCCATTTGGGTTTGGG	S10	18359	5487	0.125279154638052	Co-culture	PSC5	0	iCAFs
S10_AAGTATAAGTATGCCAGA	S10	17695	5145	0.0452105114439107	Co-culture	PSC5	2	Crabp1+ CAFs
S10_AAGTATATCCGGACCTTC	S10	33770	6665	0.053301747112822	Co-culture	PSC5	1	myCAFs
S10_AATTGGTTTGGGGAAATA	S10	11846	4047	0.0844166807361135	Co-culture	PSC5	2	Crabp1+ CAFs
S10_ACAAGGGTCCTATACCGA	S10	19297	5255	0.139918121987874	Co-culture	PSC5	1	myCAFs
S10_ACAAGGTCATCACACTGT	S10	10458	3969	0.353796136928667	Co-culture	PSC5	1	myCAFs
S10_ACCCAACTAGGTCGGTCC	S10	11867	4085	0.31178899469116	Co-culture	PSC5	0	iCAFs
S10_ACCCAATCCAAGCCGTAA	S10	12143	4426	0.00823519723297373	Co-culture	PSC5	2	Crabp1+ CAFs
S10_ACCTTCAACAGCGAAGGG	S10	17939	5154	0.0668933608339372	Co-culture	PSC5	0	iCAFs
S10_ACCTTCAACGTGCAACCG	S10	28730	6320	0.0382875043508528	Co-culture	PSC5	1	myCAFs
S10_ACCTTCAATTGGTAGAGG	S10	20937	5698	2.10154272340832	Co-culture	PSC5	0	iCAFs
S10_ACCTTCCAGGAGAGATGT	S10	18079	5385	0.082969190773826	Co-culture	PSC5	1	myCAFs
S10_ACCTTCCATAGACGGCGT	S10	14516	4730	0.0206668503720033	Co-culture	PSC5	0	iCAFs
S10_ACTGCAGACTCGGGCCAT	S10	12803	4283	0.906037647426384	Co-culture	PSC5	1	myCAFs
S10_AGACCCGTGGTGAGTAAA	S10	11437	4191	0.0349742065226895	Co-culture	PSC5	0	iCAFs
S10_AGATGTCAGACTCTCAAT	S10	20998	5774	0.0238117915991999	Co-culture	PSC5	4	ifCAFs
S10_AGATGTCTAGGTAACAGC	S10	22766	5801	0.412896424492664	Co-culture	PSC5	2	Crabp1+ CAFs
S10_AGCACGTTAAGACACCAC	S10	10168	3724	0.0983477576711251	Co-culture	PSC5	0	iCAFs
S10_AGGTTAAGTCTGAGTCTG	S10	17245	5271	0.0927805160916208	Co-culture	PSC5	0	iCAFs
S10_AGGTTAGAGGCCATTAGT	S10	15609	5133	0.0448459222243577	Co-culture	PSC5	1	myCAFs
S10_AGGTTAGGTGCTCAGACT	S10	16941	5301	0.0472227141254944	Co-culture	PSC5	1	myCAFs
S10_AGGTTATCGGGATAGAGG	S10	25651	6196	0.171533273556586	Co-culture	PSC5	1	myCAFs
S10_AGTAAAAAAGAACGCATA	S10	9264	3761	0.0323834196891192	Co-culture	PSC5	1	myCAFs
S10_AGTAAAAGATGTGAGTGA	S10	23302	6011	0.120161359539954	Co-culture	PSC5	2	Crabp1+ CAFs
S10_AGTAAATATTTCCCTCTA	S10	14036	4714	0.0213736107153035	Co-culture	PSC5	1	myCAFs
S10_AGTCTGAAAGAACGCATA	S10	8225	3539	0.0121580547112462	Co-culture	PSC5	1	myCAFs
S10_AGTCTGCGAAAGCCGTAA	S10	13860	4542	0.303030303030303	Co-culture	PSC5	2	Crabp1+ CAFs
S10_AGTCTGTACCGAGCTTGT	S10	18088	5517	0.0442282176028306	Co-culture	PSC5	0	iCAFs
S10_ATACTTAGCACGCAAGTC	S10	8494	3596	0.235460324935248	Co-culture	PSC5	2	Crabp1+ CAFs
S10_ATAGCGTAGAGGGTTTCA	S10	13958	4185	0.0214930505803124	Co-culture	PSC5	4	ifCAFs
S10_ATATACCGAAAGAGTAAA	S10	14433	4253	0.159357029030694	Co-culture	PSC5	2	Crabp1+ CAFs
S10_ATATACGACTCGTGCTAA	S10	12343	4407	0.0567123065705258	Co-culture	PSC5	0	iCAFs
S10_ATATACTACCGAGTTAAC	S10	20118	5509	0.382741823242867	Co-culture	PSC5	0	iCAFs
S10_ATCCGGATTAGTGAAGGG	S10	24889	5986	0.0441962312668247	Co-culture	PSC5	1	myCAFs
S10_ATCCGGTATTTCGTGGTG	S10	24762	6060	0.0040384460059769	Co-culture	PSC5	2	Crabp1+ CAFs
S10_ATTAGTGAGTGATTGGAT	S10	22634	5692	0.379959353185473	Co-culture	PSC5	0	iCAFs
S10_ATTAGTTCGGGAGGACGA	S10	18634	5122	0.563486100676183	Co-culture	PSC5	0	iCAFs
S10_CAAGTCGAAATATGTGTA	S10	17572	5063	0.119508308672889	Co-culture	PSC5	4	ifCAFs
S10_CACCACCGGCGTTGTGTA	S10	18011	5215	0.821720059963356	Co-culture	PSC5	2	Crabp1+ CAFs
S10_CACCACGTACAGCACTGT	S10	20810	5446	2.18164344065353	Co-culture	PSC5	2	Crabp1+ CAFs
S10_CACTGTCATAGAAACAGC	S10	14198	4462	1.11283279335118	Co-culture	PSC5	0	iCAFs
S10_CACTGTTAATAGACCTTC	S10	9922	3864	0.141100584559565	Co-culture	PSC5	0	iCAFs
S10_CACTGTTCGCCTATTAGT	S10	16278	4680	0.110578695171397	Co-culture	PSC5	2	Crabp1+ CAFs
S10_CACTGTTGAATTTGCGGT	S10	18424	5488	0.0542770299609205	Co-culture	PSC5	1	myCAFs
S10_CAGACTAGATGTGGACGA	S10	18479	5468	0.12446560961091	Co-culture	PSC5	1	myCAFs
S10_CAGGAGATACTTAAGTAT	S10	21033	5799	0.0665620691294632	Co-culture	PSC5	0	iCAFs
S10_CAGGAGTAGAGGGCTCCC	S10	28610	6346	0.0629150646627054	Co-culture	PSC5	1	myCAFs
S10_CATAGAGGACGAGGACGA	S10	19259	5663	0.114232306973363	Co-culture	PSC5	2	Crabp1+ CAFs
S10_CATAGATTCTTGCGGTCC	S10	30715	6739	0.0716262412502035	Co-culture	PSC5	1	myCAFs
S10_CCACGCCTTGAAAACAGC	S10	24949	6288	0.0320654134434246	Co-culture	PSC5	1	myCAFs
S10_CCACGCGCTCCCGGTAGG	S10	24946	6159	0.0400865870279804	Co-culture	PSC5	2	Crabp1+ CAFs
S10_CCGATGCCGATGTGTTCG	S10	30475	6771	0.0918785890073831	Co-culture	PSC5	1	myCAFs
S10_CCGATGGAGTGACTCAAT	S10	17942	5054	0.0111470293166871	Co-culture	PSC5	0	iCAFs
S10_CCGTAAATGAAGGTCGGC	S10	18995	5377	0.0526454330086865	Co-culture	PSC5	0	iCAFs
S10_CCGTAACAAGTCACGGAC	S10	8321	3613	3.22076673476746	Co-culture	PSC5	1	myCAFs
S10_CCGTAATCCAAGGCCAGA	S10	28430	6766	0.186422792824481	Co-culture	PSC5	0	iCAFs
S10_CCTCTACGAAAGATACTT	S10	15006	4622	0.473144075703052	Co-culture	PSC5	0	iCAFs
S10_CCTCTATTCGCACTAGGT	S10	26429	6139	0.211888455862878	Co-culture	PSC5	1	myCAFs
S10_CCTCTATTCTTGGTCGGC	S10	26022	6031	0.234417031742372	Co-culture	PSC5	0	iCAFs
S10_CGAAAGCAACCGGCTTGT	S10	16510	4743	0.121138703815869	Co-culture	PSC5	0	iCAFs
S10_CGAAAGGACTCGCGGCGT	S10	18637	5274	0.0321940226431293	Co-culture	PSC5	2	Crabp1+ CAFs
S10_CGAGCAATACTTGCTTGT	S10	17058	4994	0.0351741118536757	Co-culture	PSC5	0	iCAFs
S10_CGAGCACAGGAGCTTGAA	S10	15502	4903	0.051606244355567	Co-culture	PSC5	0	iCAFs
S10_CGAGCATCAGTGATACTT	S10	29857	6467	0.0636366681180293	Co-culture	PSC5	4	ifCAFs
S10_CGAGCATGAGACAAGCCA	S10	16933	4956	0.330715171558495	Co-culture	PSC5	1	myCAFs
S10_CGCATACAGGAGGCCGTT	S10	12151	4240	2.13974158505473	Co-culture	PSC5	0	iCAFs
S10_CGCATACTCAATTGTTCG	S10	15908	4989	0.037716872014081	Co-culture	PSC5	2	Crabp1+ CAFs
S10_CGCATAGGATTGAGGTTA	S10	17284	5288	0.15621383938903	Co-culture	PSC5	2	Crabp1+ CAFs
S10_CGCATAGGGATCAGGTTA	S10	13233	4298	0.309831481901307	Co-culture	PSC5	1	myCAFs
S10_CGGCGTAAAGAACAGGAG	S10	14613	4903	0.0342161089440909	Co-culture	PSC5	0	iCAFs
S10_CGGCGTTTTGGGCAAGTC	S10	15315	4756	1.23408423114594	Co-culture	PSC5	0	iCAFs
S10_CGGTCCATCCGGCTATTA	S10	16490	5092	0.0848999393571862	Co-culture	PSC5	4	ifCAFs
S10_CGGTCCTCATCAGAGTGA	S10	17092	5135	0.0409548326702551	Co-culture	PSC5	0	iCAFs
S10_CGTTATAACGTGGGTAGG	S10	22887	5909	0.362651286756674	Co-culture	PSC5	0	iCAFs
S10_CGTTATGTTTCAAAGCCA	S10	19937	5269	0.180568791693836	Co-culture	PSC5	2	Crabp1+ CAFs
S10_CGTTATTGTGTAAGATGT	S10	9573	3499	0.261151154288102	Co-culture	PSC5	0	iCAFs
S10_CTAGGTATACTTTGAATT	S10	17286	4939	0	Co-culture	PSC5	4	ifCAFs
S10_CTAGGTCGGCGTGATCAA	S10	26813	6253	0.0372953418118077	Co-culture	PSC5	1	myCAFs
S10_CTAGGTGATCAAGCCGTT	S10	11040	4009	0.561594202898551	Co-culture	PSC5	2	Crabp1+ CAFs
S10_CTAGGTTCCAAGCTATTA	S10	12435	4649	0.176919983916365	Co-culture	PSC5	2	Crabp1+ CAFs
S10_CTAGGTTCGGGACGGCGT	S10	28409	6515	0.468161498116794	Co-culture	PSC5	1	myCAFs
S10_CTATTAACAAGGATACTT	S10	23586	5744	1.88671245654202	Co-culture	PSC5	2	Crabp1+ CAFs
S10_CTATTATCAGTGTAAGCT	S10	8957	3699	0.0893156190688847	Co-culture	PSC5	2	Crabp1+ CAFs
S10_CTCAATCATAGATGGCAG	S10	14894	4703	0.221565731166913	Co-culture	PSC5	0	iCAFs
S10_CTGTGGTGGCAGCCGATG	S10	10918	4204	0.0915918666422422	Co-culture	PSC5	2	Crabp1+ CAFs
S10_CTGTGGTTGGATTAGAGG	S10	26701	6267	0.288378712407775	Co-culture	PSC5	4	ifCAFs
S10_CTTACGGCGAATAGTAAA	S10	27346	6574	0.0329115775616178	Co-culture	PSC5	0	iCAFs
S10_GAAATAATTAGTTAAGCT	S10	25160	6066	1.2758346581876	Co-culture	PSC5	2	Crabp1+ CAFs
S10_GAAGGGACCCAACAAGTC	S10	15166	4884	0.105499142819465	Co-culture	PSC5	1	myCAFs
S10_GAAGGGATAGCGCCACGC	S10	21801	5656	0.165130039906426	Co-culture	PSC5	1	myCAFs
S10_GAAGGGTTAAGATCAGTG	S10	24153	6065	0.144909535047406	Co-culture	PSC5	1	myCAFs
S10_GACTCGAGTAAATACCGA	S10	12413	4264	0.0402803512446629	Co-culture	PSC5	0	iCAFs
S10_GAGCTTATAGCGGAAGGG	S10	13743	4362	0.953212544568144	Co-culture	PSC5	4	ifCAFs
S10_GAGCTTGAAGGGATAGCG	S10	23696	6001	0.0675219446320054	Co-culture	PSC5	1	myCAFs
S10_GAGCTTTCATCACAACCG	S10	11884	4239	0.437563110063952	Co-culture	PSC5	1	myCAFs
S10_GAGGCCCAGACTGGCCAT	S10	32280	6706	0.040272614622057	Co-culture	PSC5	1	myCAFs
S10_GAGGCCGTTTCAGAGTGA	S10	16217	4811	0.0801627921317136	Co-culture	PSC5	0	iCAFs
S10_GAGTGAGGATTGGCTGAG	S10	20486	5818	0.0634579712974714	Co-culture	PSC5	2	Crabp1+ CAFs
S10_GAGTGATTGCTCCAGGAG	S10	18383	5382	0.174073872599684	Co-culture	PSC5	0	iCAFs
S10_GATCAAACGGACGTACAG	S10	19823	5643	0.0807143217474651	Co-culture	PSC5	1	myCAFs
S10_GCCAGACACCACTTAAGA	S10	17559	5041	0.0626459365567515	Co-culture	PSC5	2	Crabp1+ CAFs
S10_GCCGTTGCCGTTCAGACT	S10	15686	4849	0.0573760040800714	Co-culture	PSC5	0	iCAFs
S10_GCGAATAGTAAACGAGCA	S10	13632	4535	0.506161971830986	Co-culture	PSC5	2	Crabp1+ CAFs
S10_GCGAATATAGCGTCCAAG	S10	21921	5753	0.0821130422882168	Co-culture	PSC5	2	Crabp1+ CAFs
S10_GCGAATGTACAGTACCGA	S10	12763	4229	0.814855441510617	Co-culture	PSC5	2	Crabp1+ CAFs
S10_GCGAATTAATAGGAGGCC	S10	23818	5547	0.125955159963053	Co-culture	PSC5	0	iCAFs
S10_GCGAATTGCTAAAGACCC	S10	8366	3333	0.023906287353574	Co-culture	PSC5	0	iCAFs
S10_GCGCGGAACGTGTCGCCT	S10	18007	5452	0.227689231965347	Co-culture	PSC5	2	Crabp1+ CAFs
S10_GCTCCCCGAGCAGCGCGG	S10	10030	3913	0.0299102691924227	Co-culture	PSC5	0	iCAFs
S10_GGATTGATATACCAGACT	S10	15215	4774	1.42622412093329	Co-culture	PSC5	0	iCAFs
S10_GGATTGCGAGCACTTGAA	S10	25415	6340	0.145583316938816	Co-culture	PSC5	1	myCAFs
S10_GGATTGGACTCGCCTCTA	S10	23808	5935	0.907258064516129	Co-culture	PSC5	2	Crabp1+ CAFs
S10_GGATTGGGTGCTAACAGC	S10	17265	5127	0.173761946133797	Co-culture	PSC5	0	iCAFs
S10_GGATTGTAAGCTGAGTGA	S10	16948	4743	0.0295020061364173	Co-culture	PSC5	2	Crabp1+ CAFs
S10_GGCCATGTCCTACGGCGT	S10	18229	5261	0.186515991003346	Co-culture	PSC5	1	myCAFs
S10_GGGATCACCTTCATGAAG	S10	14695	5128	0.0408302143586254	Co-culture	PSC5	1	myCAFs
S10_GGGATCATCCGGGCTTGT	S10	13543	4452	0.0886066602672968	Co-culture	PSC5	0	iCAFs
S10_GGTAGGACAAGGCCGTAA	S10	19759	5389	0.0860367427501392	Co-culture	PSC5	0	iCAFs
S10_GGTGCTTGAGACCACTGT	S10	20485	5622	0.229436172809373	Co-culture	PSC5	2	Crabp1+ CAFs
S10_GGTGCTTGAGACCGAGCA	S10	38278	6954	0.0783740007314907	Co-culture	PSC5	2	Crabp1+ CAFs
S10_GTACAGACCTTCTTCTTG	S10	31305	6566	0.0543044242133844	Co-culture	PSC5	1	myCAFs
S10_GTACAGTGGCAGCCTCTA	S10	18643	5362	0.600761679987126	Co-culture	PSC5	2	Crabp1+ CAFs
S10_GTCCTAAGTCTGCACCAC	S10	10970	4099	0.0182315405651778	Co-culture	PSC5	1	myCAFs
S10_GTCCTAATAGCGTTGCTC	S10	19552	5565	0.194353518821604	Co-culture	PSC5	1	myCAFs
S10_GTCCTAGCTGAGGGTAGG	S10	13676	4733	0.255922784439895	Co-culture	PSC5	0	iCAFs
S10_GTCGGCAATTGGACGGAC	S10	24395	5959	1.27075220332035	Co-culture	PSC5	1	myCAFs
S10_GTCGGCCTCAATGGTAGG	S10	18994	5278	0	Co-culture	PSC5	2	Crabp1+ CAFs
S10_GTCGGCTCTAGCTGCGGT	S10	9735	3469	1.03749357986646	Co-culture	PSC5	1	myCAFs
S10_GTGGTGTAATAGATACTT	S10	9260	3702	0.248380129589633	Co-culture	PSC5	0	iCAFs
S10_GTTAACCTAGGTTGTTCG	S10	15784	4888	0.0886974151039027	Co-culture	PSC5	0	iCAFs
S10_GTTAACGTTAACAGATGT	S10	27128	6441	0.645089943969331	Co-culture	PSC5	2	Crabp1+ CAFs
S10_GTTAACTGCGGTTCTAGC	S10	17527	5540	0.0855822445370001	Co-culture	PSC5	1	myCAFs
S10_TAAGCTTTGCTCCACTGT	S10	19153	5491	0.0104422283715345	Co-culture	PSC5	1	myCAFs
S10_TAATAGAACGTGGGTGCT	S10	17756	5565	0.0450551926109484	Co-culture	PSC5	2	Crabp1+ CAFs
S10_TAATAGAATTGGCTGTGG	S10	24254	5887	0.0206151562628845	Co-culture	PSC5	0	iCAFs
S10_TAATAGCACCACACTGCA	S10	21277	5673	0.484090802274757	Co-culture	PSC5	1	myCAFs
S10_TAATAGTAATAGTTAAGA	S10	20150	5607	0.0248138957816377	Co-culture	PSC5	1	myCAFs
S10_TAATAGTGCGGTATCCGG	S10	8771	3506	0.0570060426405199	Co-culture	PSC5	0	iCAFs
S10_TAATAGTGGCAGTATTTC	S10	20986	5866	0.0857714666920804	Co-culture	PSC5	2	Crabp1+ CAFs
S10_TACCGATGGCAGACCTTC	S10	13382	4792	0.0597817964429831	Co-culture	PSC5	1	myCAFs
S10_TAGAGGGTTAACTTGCTC	S10	18352	5324	0.119877942458588	Co-culture	PSC5	0	iCAFs
S10_TAGAGGGTTAACTTTGGG	S10	19040	5087	0.173319327731092	Co-culture	PSC5	1	myCAFs
S10_TATTTCAATTGGCCGTAA	S10	9982	3673	0.470847525545983	Co-culture	PSC5	1	myCAFs
S10_TATTTCAGTCTGGATCAA	S10	14923	5000	0.690209743349192	Co-culture	PSC5	0	iCAFs
S10_TATTTCTACCGATGTTCG	S10	13785	4531	0.043525571273123	Co-culture	PSC5	0	iCAFs
S10_TCAGTGAGATGTTCGGGA	S10	10970	3960	0.401093892433911	Co-culture	PSC5	0	iCAFs
S10_TCAGTGGGATTGCAGACT	S10	14634	4858	0.1503348366817	Co-culture	PSC5	2	Crabp1+ CAFs
S10_TCATCAAGTAAATAGAGG	S10	12303	4222	0.0568966918637731	Co-culture	PSC5	0	iCAFs
S10_TCATCACACTGTGTTTCA	S10	29447	6381	0.0237715217169831	Co-culture	PSC5	1	myCAFs
S10_TCATCACTATTACCGATG	S10	14231	4958	0.836202656173143	Co-culture	PSC5	2	Crabp1+ CAFs
S10_TCATCATGGCAGGCCGTT	S10	13963	4534	0	Co-culture	PSC5	1	myCAFs
S10_TCGCCTGCTCCCAAAGAA	S10	13811	4437	0.115849685033669	Co-culture	PSC5	0	iCAFs
S10_TCGCCTTTAAGATTGGAT	S10	13373	4414	1.13661855978464	Co-culture	PSC5	0	iCAFs
S10_TCGGGAAAGCCAACTGCA	S10	10974	4256	0.100236923637689	Co-culture	PSC5	1	myCAFs
S10_TCGGGAACGGACTTTGGG	S10	15835	4875	0.0378907483422798	Co-culture	PSC5	0	iCAFs
S10_TCGGGAGAAATACTTGAA	S10	11321	4175	0.114830845331684	Co-culture	PSC5	0	iCAFs
S10_TGAATTGAAGGGTCCAAG	S10	20536	5683	0.014608492403584	Co-culture	PSC5	1	myCAFs
S10_TGAGACAGACCCGTCGGC	S10	21189	5663	0.0471942989286894	Co-culture	PSC5	4	ifCAFs
S10_TGAGACCAACCGGATCAA	S10	11856	4310	0.624156545209177	Co-culture	PSC5	2	Crabp1+ CAFs
S10_TGAGACCGAGCAATATAC	S10	13725	4567	0.378870673952641	Co-culture	PSC5	1	myCAFs
S10_TGAGACGCTGAGTACCGA	S10	13859	4424	0.981311782956923	Co-culture	PSC5	2	Crabp1+ CAFs
S10_TGAGACGGGATCAAGTAT	S10	13277	4678	0.0677863975295624	Co-culture	PSC5	2	Crabp1+ CAFs
S10_TGAGACTGGCAGCCTCTA	S10	19375	5443	0.0258064516129032	Co-culture	PSC5	1	myCAFs
S10_TGCGGTATATACCTCAAT	S10	14301	4508	0.0839102160688064	Co-culture	PSC5	0	iCAFs
S10_TGCTAACACTGTGTGGTG	S10	19619	5664	0.774759162036801	Co-culture	PSC5	0	iCAFs
S10_TGCTAAGGGATCGCGAAT	S10	22941	6034	0.850006538511835	Co-culture	PSC5	1	myCAFs
S10_TGCTAAGGTAGGACTGCA	S10	16574	4713	0.0120670930372873	Co-culture	PSC5	4	ifCAFs
S10_TGCTAATGTGTACCACGC	S10	19149	5545	0.0783330722230926	Co-culture	PSC5	1	myCAFs
S10_TGGCAGCCACGCTCAGTG	S10	12967	4331	0.246780288424462	Co-culture	PSC5	2	Crabp1+ CAFs
S10_TGGCAGCGAAAGCTATTA	S10	18506	5197	0.313411866421701	Co-culture	PSC5	4	ifCAFs
S10_TGGCAGGCTGAGTCAGTG	S10	33413	6955	0.0867925657678149	Co-culture	PSC5	1	myCAFs
S10_TTAAGAACAAGGGAGTGA	S10	16536	4993	0.151185292694727	Co-culture	PSC5	1	myCAFs
S10_TTAAGACGTTATTTCGCA	S10	28165	6470	0.0142020237883898	Co-culture	PSC5	1	myCAFs
S10_TTCTTGATAGCGCGCATA	S10	15350	4840	0.0390879478827362	Co-culture	PSC5	0	iCAFs
S10_TTCTTGTCAGTGGTGGTG	S10	9802	3775	0	Co-culture	PSC5	0	iCAFs
S10_TTGCTCCTCAATCAAGTC	S10	38166	7169	0.0183409317193313	Co-culture	PSC5	1	myCAFs
S10_TTGCTCTCGGGAATAGCG	S10	16550	5263	0.0422960725075529	Co-culture	PSC5	0	iCAFs
S10_TTGCTCTGAGACGTCGGC	S10	19546	5544	0.0102322725877417	Co-culture	PSC5	0	iCAFs
S10_TTGCTCTTTGGGGGATTG	S10	20350	5492	0.0442260442260442	Co-culture	PSC5	2	Crabp1+ CAFs
S10_TTGGATGTACAGGGGATC	S10	12902	4255	0.224771353278561	Co-culture	PSC5	2	Crabp1+ CAFs
S10_TTTGGGAAAGAACGCATA	S10	9998	3947	0.02000400080016	Co-culture	PSC5	1	myCAFs
S10_TTTGGGATATACCCTCTA	S10	27093	6266	0.110729708780866	Co-culture	PSC5	1	myCAFs
S10_TTTGGGCACTGTAAGCCA	S10	23734	6148	0.0505603775174855	Co-culture	PSC5	4	ifCAFs
S10_TTTGGGCTATTACAACCG	S10	17602	5237	0.78400181797523	Co-culture	PSC5	1	myCAFs
S10_TTTGGGTTCGCACGAGCA	S10	25203	6296	0.0476133793596	Co-culture	PSC5	1	myCAFs
S11_AAAGAAGATCAAGGACGA	S11	13463	4529	0.118844239768254	Co-culture	PSC5	2	Crabp1+ CAFs
S11_AAAGAAGGACGAGCCGTT	S11	20042	5407	0.104779962079633	Co-culture	PSC5	2	Crabp1+ CAFs
S11_AAAGAAGGTGCTGCGCGG	S11	28587	6488	1.29079651589884	Co-culture	PSC5	1	myCAFs
S11_AAAGAATGGCAGTGAATT	S11	21715	5695	1.0223347916187	Co-culture	PSC5	0	iCAFs
S11_AACAGCGATCAAGTTAAC	S11	30509	6633	0.114720246484644	Co-culture	PSC5	0	iCAFs
S11_AACAGCTTGGATAACGTG	S11	34777	6779	0.218535238807258	Co-culture	PSC5	1	myCAFs
S11_AAGCCAAGTAAACTATTA	S11	8707	3631	0.241185253244516	Co-culture	PSC5	1	myCAFs
S11_AAGCCACACCACAGTCTG	S11	21496	5605	0.414030517305545	Co-culture	PSC5	0	iCAFs
S11_AAGCCAGTTAACGTTTCA	S11	22289	5785	0.0448651801336982	Co-culture	PSC5	4	ifCAFs
S11_AAGTATAGTCTGCAAGTC	S11	19735	5130	1.36812769191791	Co-culture	PSC5	0	iCAFs
S11_AAGTATTTGGATGCCAGA	S11	13586	4413	0.0956867363462388	Co-culture	PSC5	0	iCAFs
S11_AATTGGCGCATACATAGA	S11	35628	6713	0.109464466150219	Co-culture	PSC5	1	myCAFs
S11_AATTGGCGGCGTATCCGG	S11	14456	4722	0.421970116214721	Co-culture	PSC5	4	ifCAFs
S11_AATTGGGCGCGGAACGTG	S11	23266	5742	0.0644717613685206	Co-culture	PSC5	1	myCAFs
S11_AATTGGTCATCATGAATT	S11	20494	5408	0.0927100614814092	Co-culture	PSC5	4	ifCAFs
S11_AATTGGTTCTTGTTCGCA	S11	17663	5008	0.300062277076374	Co-culture	PSC5	0	iCAFs
S11_ACAAGGCCTCTACTTACG	S11	13403	4318	0.149220323808103	Co-culture	PSC5	2	Crabp1+ CAFs
S11_ACAAGGTTCTTGTTCGCA	S11	28087	6602	0.452166482714423	Co-culture	PSC5	2	Crabp1+ CAFs
S11_ACCTTCCATAGATCAGTG	S11	8624	3542	0.73051948051948	Co-culture	PSC5	2	Crabp1+ CAFs
S11_ACCTTCCGGCGTCGAAAG	S11	28085	6477	0.128182303720847	Co-culture	PSC5	1	myCAFs
S11_ACCTTCGAGCTTGGATTG	S11	22775	5730	0.0482985729967069	Co-culture	PSC5	1	myCAFs
S11_ACCTTCTTGCTCTCGGGA	S11	12989	4548	0.0153976441604435	Co-culture	PSC5	0	iCAFs
S11_ACGGACACGGACAGTAAA	S11	18719	5350	0.0320529942838827	Co-culture	PSC5	0	iCAFs
S11_ACGGACCACCACGAGTGA	S11	23370	6216	0.0342319212665811	Co-culture	PSC5	2	Crabp1+ CAFs
S11_ACGGACCACTGTCACCAC	S11	15593	5168	0.269351632142628	Co-culture	PSC5	2	Crabp1+ CAFs
S11_ACGGACTACCGAAACGTG	S11	11821	4207	0.516030792657136	Co-culture	PSC5	1	myCAFs
S11_ACTGCACTGTGGTGTGTA	S11	25917	6286	1.01863641625188	Co-culture	PSC5	0	iCAFs
S11_ACTGCAGAGGCCTCATCA	S11	27806	6305	0.0755232683593469	Co-culture	PSC5	1	myCAFs
S11_AGACCCCCGTAATTCGCA	S11	23544	5996	0.0382262996941896	Co-culture	PSC5	1	myCAFs
S11_AGACCCGGACGAGCTTGT	S11	19709	5470	0.0507382414125526	Co-culture	PSC5	0	iCAFs
S11_AGACCCTACCGAAGACCC	S11	8633	3519	0.104251129387235	Co-culture	PSC5	2	Crabp1+ CAFs
S11_AGACCCTCTAGCGTCCTA	S11	29362	6460	0.11579592670799	Co-culture	PSC5	1	myCAFs
S11_AGATGTTGTTCGTTGCTC	S11	23025	5723	0.1085776330076	Co-culture	PSC5	4	ifCAFs
S11_AGCACGAACGTGCGGTCC	S11	19302	5322	0.0310848616723656	Co-culture	PSC5	1	myCAFs
S11_AGCACGACAAGGTAGAGG	S11	33840	6666	0.224586288416076	Co-culture	PSC5	1	myCAFs
S11_AGCACGCGAGCACGAGCA	S11	8995	3608	0.37798777098388	Co-culture	PSC5	0	iCAFs
S11_AGCACGGAAGGGCGAGCA	S11	29011	6516	0.0551514942607976	Co-culture	PSC5	1	myCAFs
S11_AGCACGGACTCGATATAC	S11	30361	6364	0.243733737360429	Co-culture	PSC5	1	myCAFs
S11_AGCACGGTCCTATTCTTG	S11	14322	4627	0.377042312526183	Co-culture	PSC5	1	myCAFs
S11_AGGTTAAAGCCATTGGAT	S11	11230	4355	0.133570792520036	Co-culture	PSC5	2	Crabp1+ CAFs
S11_AGGTTAAGACCCTCGCCT	S11	15660	4967	0.600255427841635	Co-culture	PSC5	0	iCAFs
S11_AGTAAAAGGTTATAATAG	S11	18625	5138	0.139597315436242	Co-culture	PSC5	0	iCAFs
S11_AGTAAAAGTCTGGTTAAC	S11	35401	6799	0.166661958701732	Co-culture	PSC5	1	myCAFs
S11_AGTAAAGAAATATCTAGC	S11	24205	5956	0.0578392894030159	Co-culture	PSC5	0	iCAFs
S11_AGTAAATGGCAGAATTGG	S11	7758	3198	0.0773395204949729	Co-culture	PSC5	2	Crabp1+ CAFs
S11_AGTCTGACAAGGAGTAAA	S11	12589	4464	1.07236476288824	Co-culture	PSC5	0	iCAFs
S11_AGTCTGAGACCCAGTCTG	S11	22264	5743	0.0134746676248653	Co-culture	PSC5	0	iCAFs
S11_AGTCTGTGAATTAGACCC	S11	10866	3956	0.193263390392049	Co-culture	PSC5	0	iCAFs
S11_AGTCTGTGTGTAGCTTGT	S11	18104	5181	0.143614670790985	Co-culture	PSC5	0	iCAFs
S11_AGTCTGTTCGCACCGTAA	S11	17605	4997	0.0511218403862539	Co-culture	PSC5	0	iCAFs
S11_ATACTTACCTTCTGTTCG	S11	10266	4006	0.175336060783168	Co-culture	PSC5	0	iCAFs
S11_ATACTTCTGTGGTTTGGG	S11	21573	5456	1.44625225976916	Co-culture	PSC5	2	Crabp1+ CAFs
S11_ATAGCGCACTGTCAGACT	S11	13828	4680	0.303731559155337	Co-culture	PSC5	4	ifCAFs
S11_ATCCGGGATCAAGCTGAG	S11	26356	6117	0.0455304295037183	Co-culture	PSC5	1	myCAFs
S11_ATGAAGATGAAGGCGCGG	S11	36057	6785	0.0110935463294229	Co-culture	PSC5	1	myCAFs
S11_CAACCGATATACATCCGG	S11	17134	4986	0.221781253647718	Co-culture	PSC5	2	Crabp1+ CAFs
S11_CAACCGGCTGAGTTGCTC	S11	29037	6468	0	Co-culture	PSC5	1	myCAFs
S11_CAACCGGTTTCAGCTGAG	S11	22829	5892	0.814753164834202	Co-culture	PSC5	0	iCAFs
S11_CAAGTCTTCTTGTCATCA	S11	30130	6496	0.126120146033853	Co-culture	PSC5	1	myCAFs
S11_CACCACACCTTCTGAATT	S11	30272	6611	0.812632135306554	Co-culture	PSC5	1	myCAFs
S11_CACCACGAGGCCTATTTC	S11	20857	5448	0.690415687778683	Co-culture	PSC5	0	iCAFs
S11_CACTGTAGTCTGGCGCGG	S11	24734	6333	0.626667744804722	Co-culture	PSC5	0	iCAFs
S11_CACTGTGAAATAGCTGAG	S11	18392	5459	2.11505002174859	Co-culture	PSC5	1	myCAFs
S11_CAGACTTCCAAGAAAGAA	S11	30986	6571	0.0935906538436713	Co-culture	PSC5	0	iCAFs
S11_CAGACTTTAAGATGCGGT	S11	15004	4784	0.626499600106638	Co-culture	PSC5	0	iCAFs
S11_CAGGAGGGGATCTGCGGT	S11	9032	3542	0.232506643046944	Co-culture	PSC5	2	Crabp1+ CAFs
S11_CATAGAATCCGGGTCGGC	S11	35911	6922	0.0334159449750773	Co-culture	PSC5	1	myCAFs
S11_CCACGCAGACCCACGGAC	S11	36274	7180	0.0358383415118267	Co-culture	PSC5	1	myCAFs
S11_CCGATGACTGCACCACGC	S11	21600	5952	0.087962962962963	Co-culture	PSC5	1	myCAFs
S11_CCGATGGTACAGAACGTG	S11	16361	4873	0.37894994193509	Co-culture	PSC5	0	iCAFs
S11_CCGATGTCAGTGCTTACG	S11	9097	3664	0.131911619215126	Co-culture	PSC5	2	Crabp1+ CAFs
S11_CCGTAAACCCAATCGGGA	S11	16687	5135	0.0239707556780728	Co-culture	PSC5	2	Crabp1+ CAFs
S11_CCGTAAGACTCGAATTGG	S11	14992	4725	0.293489861259338	Co-culture	PSC5	0	iCAFs
S11_CCTCTAACAAGGTCTAGC	S11	10854	4243	0.0184263865855906	Co-culture	PSC5	1	myCAFs
S11_CCTCTATCATCAGGACGA	S11	23411	5869	0.0299004741360899	Co-culture	PSC5	2	Crabp1+ CAFs
S11_CCTCTATCGCCTGACTCG	S11	17144	5069	0.145823611759216	Co-culture	PSC5	0	iCAFs
S11_CGAAAGACAAGGACCTTC	S11	24962	5991	0.0801217851133723	Co-culture	PSC5	1	myCAFs
S11_CGAAAGCAACCGGCGAAT	S11	34674	7042	0.213416392686163	Co-culture	PSC5	1	myCAFs
S11_CGAAAGCTCAATTGTGTA	S11	17409	5020	0.763972657820667	Co-culture	PSC5	1	myCAFs
S11_CGAGCACAAGTCCTGTGG	S11	31562	6917	0.148913250110893	Co-culture	PSC5	1	myCAFs
S11_CGAGCACTGTGGCAACCG	S11	29702	6194	0.0639687563127062	Co-culture	PSC5	1	myCAFs
S11_CGAGCATCGGGATAAGCT	S11	19549	5307	0.00511535116885774	Co-culture	PSC5	0	iCAFs
S11_CGCATAAACGTGAGACCC	S11	19789	5287	0.0101066248926171	Co-culture	PSC5	0	iCAFs
S11_CGCATATAATAGATATAC	S11	16115	4748	0.148929568724791	Co-culture	PSC5	0	iCAFs
S11_CGGCGTTGCGGTGGCCAT	S11	19601	5332	0.0255089026070098	Co-culture	PSC5	1	myCAFs
S11_CGGTCCAAGTATCGGTCC	S11	27625	6287	0.126696832579186	Co-culture	PSC5	1	myCAFs
S11_CGGTCCCATAGAAAGCCA	S11	17677	5227	0.475193754596368	Co-culture	PSC5	0	iCAFs
S11_CGTTATCAAGTCTTGCTC	S11	14008	4676	0.192747001713307	Co-culture	PSC5	2	Crabp1+ CAFs
S11_CGTTATCCGTAATTGGAT	S11	33179	6839	0.021097682268905	Co-culture	PSC5	1	myCAFs
S11_CGTTATTCAGTGGAGCTT	S11	8719	3673	0	Co-culture	PSC5	1	myCAFs
S11_CTAGGTAAAGAATAAGCT	S11	15638	4754	0.351707379460289	Co-culture	PSC5	0	iCAFs
S11_CTAGGTCAACCGTCATCA	S11	19557	5023	0.0766988801963491	Co-culture	PSC5	0	iCAFs
S11_CTAGGTTAGAGGTGAGAC	S11	22445	5873	0.748496324348407	Co-culture	PSC5	1	myCAFs
S11_CTATTATCTAGCCACTGT	S11	26410	6105	0.0416508898144642	Co-culture	PSC5	4	ifCAFs
S11_CTCAATGATCAATTCGCA	S11	24969	5801	0.917137250190236	Co-culture	PSC5	2	Crabp1+ CAFs
S11_CTCAATTGAATTATAGCG	S11	32476	6640	0.0615839389087326	Co-culture	PSC5	1	myCAFs
S11_CTGTGGCTCAATACTGCA	S11	22098	5638	0.425377862249977	Co-culture	PSC5	2	Crabp1+ CAFs
S11_CTTACGCTAGGTACGGAC	S11	33331	7095	0.00900063004410309	Co-culture	PSC5	1	myCAFs
S11_CTTACGGTACAGAAGCCA	S11	10547	4076	0.0284441073290983	Co-culture	PSC5	1	myCAFs
S11_CTTACGGTTTCACTCAAT	S11	24951	5996	0.0721413971383913	Co-culture	PSC5	0	iCAFs
S11_CTTGAAAACGTGCCGATG	S11	16974	4794	0.0235654530458348	Co-culture	PSC5	0	iCAFs
S11_CTTGAAACCTTCGTCGGC	S11	13109	4312	0.17545197955603	Co-culture	PSC5	0	iCAFs
S11_CTTGAAGCTGAGCCTCTA	S11	12268	4380	0.032605151613955	Co-culture	PSC5	0	iCAFs
S11_CTTGAATAATAGATACTT	S11	26365	6128	0.766167267210317	Co-culture	PSC5	1	myCAFs
S11_GAAATACGAAAGTGTTCG	S11	26342	5669	0.182218510363678	Co-culture	PSC5	0	iCAFs
S11_GAAGGGCGGTCCATAGCG	S11	10996	4232	0.109130592942888	Co-culture	PSC5	2	Crabp1+ CAFs
S11_GAAGGGCTATTAGGTAGG	S11	12760	4568	1.26175548589342	Co-culture	PSC5	0	iCAFs
S11_GACTCGCCACGCCGCATA	S11	14085	4365	0.70997515086972	Co-culture	PSC5	0	iCAFs
S11_GAGCTTATATACAGATGT	S11	12060	4327	2.05638474295191	Co-culture	PSC5	0	iCAFs
S11_GAGCTTCCACGCTGAATT	S11	19720	5371	0.101419878296146	Co-culture	PSC5	0	iCAFs
S11_GAGCTTTTTGGGACCCAA	S11	26395	6338	0.257624550104186	Co-culture	PSC5	1	myCAFs
S11_GAGGCCCAGACTCGAGCA	S11	28947	6797	0.431823677755899	Co-culture	PSC5	1	myCAFs
S11_GAGTGAATATACCACTGT	S11	20146	5585	0.32760845825474	Co-culture	PSC5	2	Crabp1+ CAFs
S11_GAGTGACAGACTAGTAAA	S11	15199	4851	0.282913349562471	Co-culture	PSC5	0	iCAFs
S11_GAGTGACAGACTTTCGCA	S11	20970	5546	0.0619933237958989	Co-culture	PSC5	0	iCAFs
S11_GAGTGAGAGCTTGTTAAC	S11	33292	6660	0.00600744923705395	Co-culture	PSC5	1	myCAFs
S11_GATCAAAAAGAAAGTAAA	S11	21963	5803	0.0273186723125256	Co-culture	PSC5	1	myCAFs
S11_GCCGTTGGATTGCCGTAA	S11	13989	4757	0.0714847380084352	Co-culture	PSC5	1	myCAFs
S11_GCCGTTTTCGCAAACGTG	S11	27315	6151	0.490572945268168	Co-culture	PSC5	2	Crabp1+ CAFs
S11_GCCGTTTTCGCAGTGGTG	S11	17934	5210	0.423776067804171	Co-culture	PSC5	2	Crabp1+ CAFs
S11_GCGAATGTACAGAGCACG	S11	27924	6410	0.089528720813637	Co-culture	PSC5	2	Crabp1+ CAFs
S11_GCTCCCAACAGCGAGTGA	S11	35983	6807	0.377956257121418	Co-culture	PSC5	2	Crabp1+ CAFs
S11_GCTCCCAACGTGCACTGT	S11	18063	5280	0.365387809333998	Co-culture	PSC5	0	iCAFs
S11_GCTGAGCAGGAGAGTCTG	S11	29792	6796	0.0805585392051558	Co-culture	PSC5	1	myCAFs
S11_GCTGAGGAAATACACCAC	S11	16988	5107	0.105957146220862	Co-culture	PSC5	0	iCAFs
S11_GCTGAGGAGCTTACGGAC	S11	14551	4608	0.0687237990516116	Co-culture	PSC5	0	iCAFs
S11_GCTGAGGCTCCCGACTCG	S11	27345	6417	0.347412689705613	Co-culture	PSC5	0	iCAFs
S11_GCTGAGTCGGGATGGCAG	S11	15755	4669	0.0190415741034592	Co-culture	PSC5	2	Crabp1+ CAFs
S11_GCTTGTAAGTATCATAGA	S11	18242	5460	0.109637101195044	Co-culture	PSC5	0	iCAFs
S11_GCTTGTCTTACGATGAAG	S11	18864	5425	0.0848176420695505	Co-culture	PSC5	0	iCAFs
S11_GCTTGTTTGCTCTTTGGG	S11	20498	5796	0.336618206654308	Co-culture	PSC5	0	iCAFs
S11_GGACGAGAAGGGTATTTC	S11	25319	6189	0.0829416643627315	Co-culture	PSC5	1	myCAFs
S11_GGACGAGGTGCTGTCGGC	S11	13727	4540	0.684781816857289	Co-culture	PSC5	1	myCAFs
S11_GGACGAGTTTCAATAGCG	S11	29638	6669	0.448748228625413	Co-culture	PSC5	2	Crabp1+ CAFs
S11_GGCCATAATTGGGATCAA	S11	17256	4978	0.133286972647195	Co-culture	PSC5	1	myCAFs
S11_GGGATCTTCGCAAGCACG	S11	14804	4656	0.108078897595245	Co-culture	PSC5	2	Crabp1+ CAFs
S11_GGTAGGACCTTCTGCTAA	S11	21210	5740	0.033003300330033	Co-culture	PSC5	1	myCAFs
S11_GGTAGGGAAATAACGGAC	S11	18367	5145	0.245004627865193	Co-culture	PSC5	4	ifCAFs
S11_GGTAGGGAAGGGCCGTAA	S11	52640	7770	0.138677811550152	Co-culture	PSC5	2	Crabp1+ CAFs
S11_GGTGCTGCCGTTCCGTAA	S11	11003	4322	0.963373625374898	Co-culture	PSC5	2	Crabp1+ CAFs
S11_GTACAGAGGTTATGAATT	S11	29834	6857	0.0301669236441644	Co-culture	PSC5	2	Crabp1+ CAFs
S11_GTACAGTTCGCATCGGGA	S11	15238	4455	0.00656254101588135	Co-culture	PSC5	0	iCAFs
S11_GTCCTAAGGTTATTCTTG	S11	28863	6462	0.0277171465197658	Co-culture	PSC5	1	myCAFs
S11_GTCCTACTAGGTTCTAGC	S11	16312	5072	0.0245218244237371	Co-culture	PSC5	0	iCAFs
S11_GTCCTATGAATTGCTTGT	S11	24139	6153	0.0455694104975351	Co-culture	PSC5	0	iCAFs
S11_GTCGGCAGGTTAATATAC	S11	17832	5228	0.207492148945716	Co-culture	PSC5	0	iCAFs
S11_GTCGGCGTACAGGGGATC	S11	13951	4849	0.100351229302559	Co-culture	PSC5	1	myCAFs
S11_GTGGTGTTGCTCCAGACT	S11	14547	4799	1.50546504433904	Co-culture	PSC5	0	iCAFs
S11_GTTAACGGTAGGTGCTAA	S11	21442	5902	0.391754500513012	Co-culture	PSC5	1	myCAFs
S11_GTTTCAATAGCGTATTTC	S11	17441	5113	0.0401353133421249	Co-culture	PSC5	0	iCAFs
S11_TAAGCTAACAGCGCTGAG	S11	38061	7125	0.102467092299204	Co-culture	PSC5	1	myCAFs
S11_TAAGCTACCTTCAGTAAA	S11	31834	6485	0.094238864107558	Co-culture	PSC5	4	ifCAFs
S11_TAAGCTGTCGGCGTCGGC	S11	14816	4582	0.155237580993521	Co-culture	PSC5	2	Crabp1+ CAFs
S11_TAATAGTAGAGGTCTAGC	S11	13086	4540	0.0993428091089714	Co-culture	PSC5	1	myCAFs
S11_TACCGAGCCGTTAGTAAA	S11	28074	6511	0.235092968583031	Co-culture	PSC5	2	Crabp1+ CAFs
S11_TACCGATACCGATTGCTC	S11	8297	3565	1.18114981318549	Co-culture	PSC5	0	iCAFs
S11_TAGAGGGGTGCTTCTAGC	S11	21644	5726	0.170948068748845	Co-culture	PSC5	1	myCAFs
S11_TAGAGGTGAATTAGGTTA	S11	8132	3306	0.221347761928185	Co-culture	PSC5	0	iCAFs
S11_TATTTCACGGACCCACGC	S11	17691	5140	0.243061443671924	Co-culture	PSC5	1	myCAFs
S11_TATTTCCTCAATTAGAGG	S11	13106	4455	0.091561117045628	Co-culture	PSC5	0	iCAFs
S11_TATTTCGTCGGCGCGAAT	S11	19132	5272	0.3501986201129	Co-culture	PSC5	0	iCAFs
S11_TATTTCTTTGGGCCACGC	S11	18157	5204	0.0605826953791926	Co-culture	PSC5	1	myCAFs
S11_TCAGTGCAGACTGTTAAC	S11	19246	5673	0.0571547334511067	Co-culture	PSC5	2	Crabp1+ CAFs
S11_TCCAAGCATAGACAGACT	S11	11109	4180	0.342064992348546	Co-culture	PSC5	2	Crabp1+ CAFs
S11_TCCAAGCCGTAACACTGT	S11	16909	4827	0.928499615589331	Co-culture	PSC5	4	ifCAFs
S11_TCCAAGTGCTAAGTCGGC	S11	11498	4056	0.243520612280397	Co-culture	PSC5	4	ifCAFs
S11_TCCAAGTGTTCGTCATCA	S11	18589	5101	0.0591747807843348	Co-culture	PSC5	2	Crabp1+ CAFs
S11_TCGCCTAGTCTGAGTAAA	S11	16122	4884	0.0248108175164372	Co-culture	PSC5	0	iCAFs
S11_TCGCCTCAACCGGGGATC	S11	27397	6350	0.0511004854546118	Co-culture	PSC5	1	myCAFs
S11_TCGCCTGCTCCCATTAGT	S11	27046	6496	0.114619537084966	Co-culture	PSC5	0	iCAFs
S11_TCGGGAGAAATAAATTGG	S11	22895	5681	0.969644027080148	Co-culture	PSC5	1	myCAFs
S11_TCTAGCAGTCTGACAAGG	S11	17845	5090	0.0616419165032222	Co-culture	PSC5	0	iCAFs
S11_TGAATTACGGACGCCAGA	S11	12701	4393	0.527517518305645	Co-culture	PSC5	1	myCAFs
S11_TGAATTCAGGAGATGAAG	S11	25426	6060	0.601746244002202	Co-culture	PSC5	0	iCAFs
S11_TGAATTTAATAGGTTTCA	S11	15807	4999	0.259378756247232	Co-culture	PSC5	1	myCAFs
S11_TGCGGTAGGTTAACCCAA	S11	17749	5267	0.129584765338892	Co-culture	PSC5	0	iCAFs
S11_TGCGGTCGGTCCGGTGCT	S11	19239	5276	0.223504340142419	Co-culture	PSC5	0	iCAFs
S11_TGCGGTCTGTGGAAGCCA	S11	44081	7497	0.0521766747578322	Co-culture	PSC5	1	myCAFs
S11_TGCGGTGACTCGAGTCTG	S11	16706	5219	0.0359152400335209	Co-culture	PSC5	0	iCAFs
S11_TGCGGTTTTGGGTCGCCT	S11	22675	5873	0.511576626240353	Co-culture	PSC5	2	Crabp1+ CAFs
S11_TGCTAACTTGAAGTTTCA	S11	23090	5828	0.168904287570377	Co-culture	PSC5	4	ifCAFs
S11_TGCTAAGACTCGCAGACT	S11	13342	4506	0.0449707690001499	Co-culture	PSC5	1	myCAFs
S11_TGCTAATCGGGACCGTAA	S11	10688	3970	0.168413173652695	Co-culture	PSC5	0	iCAFs
S11_TGCTAATTCTTGAATTGG	S11	31093	6657	2.72408580709484	Co-culture	PSC5	1	myCAFs
S11_TGCTAATTCTTGGTTTCA	S11	21030	5756	0.0475511174512601	Co-culture	PSC5	0	iCAFs
S11_TGGCAGCAGGAGCACTGT	S11	20239	5229	0.0592914669697119	Co-culture	PSC5	1	myCAFs
S11_TGGCAGTTAAGAATTAGT	S11	11193	4365	0.33949790047351	Co-culture	PSC5	2	Crabp1+ CAFs
S11_TGTGTACAGACTTCTAGC	S11	42837	7281	0.186754441254056	Co-culture	PSC5	2	Crabp1+ CAFs
S11_TGTTCGACCCAACGCATA	S11	21079	5910	0.31785189050714	Co-culture	PSC5	1	myCAFs
S11_TGTTCGGCGAATAGTCTG	S11	43541	7215	0.0505270894099814	Co-culture	PSC5	1	myCAFs
S11_TGTTCGGCTTGTCGGTCC	S11	24629	6055	0.0568435584067563	Co-culture	PSC5	2	Crabp1+ CAFs
S11_TGTTCGTGTTCGGAAATA	S11	33948	6857	0.0353481795687522	Co-culture	PSC5	0	iCAFs
S11_TTAAGAGCGCGGTGTTCG	S11	23393	5713	0.247937417176078	Co-culture	PSC5	1	myCAFs
S11_TTCGCAAGACCCGAGCTT	S11	22909	5612	0.632939019599284	Co-culture	PSC5	1	myCAFs
S11_TTCGCAAGGTTATGGCAG	S11	23622	5977	0.143933621200576	Co-culture	PSC5	0	iCAFs
S11_TTCGCACGAGCATGTGTA	S11	35243	7150	0.33198081888602	Co-culture	PSC5	0	iCAFs
S11_TTCTTGAAAGAAATCCGG	S11	17888	5307	0.0726744186046512	Co-culture	PSC5	0	iCAFs
S11_TTCTTGAGCACGTGCGGT	S11	11386	4080	0.0263481468470051	Co-culture	PSC5	2	Crabp1+ CAFs
S11_TTCTTGGCCGTTAAGCCA	S11	9907	3775	0.0403754920763097	Co-culture	PSC5	1	myCAFs
S11_TTGGATCAGACTGAGGCC	S11	22691	5708	0.339341589176325	Co-culture	PSC5	1	myCAFs
S11_TTGGATGCCAGAGCTGAG	S11	27731	6255	0.396667988893296	Co-culture	PSC5	0	iCAFs
S11_TTGGATTGAATTCGAAAG	S11	22945	5958	0.292002614948791	Co-culture	PSC5	0	iCAFs
S11_TTGGATTTGCTCCGGTCC	S11	29316	6520	0.573065902578797	Co-culture	PSC5	1	myCAFs
S11_TTTGGGCTCAATAACAGC	S11	25395	6003	0.078755660563103	Co-culture	PSC5	0	iCAFs
S8_AAAGAACTATTAGGCCAT	S8	6738	3142	1.67705550608489	Mono-culture	PSC5	3	qPSCs 1
S8_AAAGAACTGTGGAAGCCA	S8	9115	3697	0.866703236423478	Mono-culture	PSC5	5	qPSCs 2
S8_AACAGCATCCGGGGCCAT	S8	7732	3588	0.646663217796172	Mono-culture	PSC5	3	qPSCs 1
S8_AACAGCGCCGTTTGCGGT	S8	19749	5148	2.63810825864601	Mono-culture	PSC5	3	qPSCs 1
S8_AACGTGGCTTGTCACTGT	S8	7069	3204	1.499504880464	Mono-culture	PSC5	3	qPSCs 1
S8_AACGTGGTTAACCAAGTC	S8	12097	4432	1.02504753244606	Mono-culture	PSC5	3	qPSCs 1
S8_AAGTATTAATAGTGCTAA	S8	12433	4503	0.38606933161747	Mono-culture	PSC5	3	qPSCs 1
S8_AAGTATTGTGTATACCGA	S8	23261	5853	0.606164825243971	Mono-culture	PSC5	5	qPSCs 2
S8_AATTGGAAAGAATGTGTA	S8	8132	3110	0.0491883915395967	Mono-culture	PSC5	3	qPSCs 1
S8_AATTGGCAACCGGGATTG	S8	17047	4972	0.34610195342289	Mono-culture	PSC5	3	qPSCs 1
S8_AATTGGGACTCGTGGCAG	S8	4761	2229	1.9533711405167	Mono-culture	PSC5	3	qPSCs 1
S8_AATTGGTGAGACGCTGAG	S8	5321	2615	0.507423416651005	Mono-culture	PSC5	3	qPSCs 1
S8_ACAAGGAACGTGAACGTG	S8	6925	3154	0.823104693140794	Mono-culture	PSC5	3	qPSCs 1
S8_ACAAGGCGAAAGTAAGCT	S8	25823	6111	2.0175812260388	Mono-culture	PSC5	0	iCAFs
S8_ACAAGGTTGCTCCCTCTA	S8	7275	3281	0.934707903780069	Mono-culture	PSC5	3	qPSCs 1
S8_ACCTTCGGGATCATACTT	S8	18607	5405	0.102112108346321	Mono-culture	PSC5	2	Crabp1+ CAFs
S8_ACCTTCGTGGTGTCGCCT	S8	19401	5340	0.231946806865625	Mono-culture	PSC5	3	qPSCs 1
S8_ACGGACAGTAAAGTCGGC	S8	22855	6087	0.135637716035878	Mono-culture	PSC5	3	qPSCs 1
S8_ACTGCACACTGTCAGACT	S8	15331	4928	0.326136586002218	Mono-culture	PSC5	3	qPSCs 1
S8_ACTGCATTAAGAGATCAA	S8	22849	5632	0.87531182983938	Mono-culture	PSC5	3	qPSCs 1
S8_AGATGTCTGTGGCACTGT	S8	13421	4686	0.722747932344833	Mono-culture	PSC5	3	qPSCs 1
S8_AGGTTACTCAATACCTTC	S8	10402	3916	0.61526629494328	Mono-culture	PSC5	3	qPSCs 1
S8_AGGTTAGGTGCTACGGAC	S8	19074	5328	0.477089231414491	Mono-culture	PSC5	3	qPSCs 1
S8_AGGTTAGTTAACTCCAAG	S8	21271	5968	0.648770626674816	Mono-culture	PSC5	2	Crabp1+ CAFs
S8_AGGTTATACCGATATTTC	S8	14721	4739	1.54201480877658	Mono-culture	PSC5	3	qPSCs 1
S8_AGGTTATCATCAACGGAC	S8	8485	3414	1.68532704773129	Mono-culture	PSC5	3	qPSCs 1
S8_AGTAAACGGTCCCCTCTA	S8	10335	3877	1.40299951620706	Mono-culture	PSC5	3	qPSCs 1
S8_AGTAAAGCCAGATTTGGG	S8	13717	4359	2.14332580010206	Mono-culture	PSC5	3	qPSCs 1
S8_AGTCTGCGAAAGAGATGT	S8	22484	5749	0.942892723714642	Mono-culture	PSC5	2	Crabp1+ CAFs
S8_AGTCTGCTTGAACGAGCA	S8	15920	4666	0.301507537688442	Mono-culture	PSC5	3	qPSCs 1
S8_AGTCTGGTCGGCGAGCTT	S8	20103	5116	1.09436402526986	Mono-culture	PSC5	5	qPSCs 2
S8_ATACTTCGTTATATGAAG	S8	18358	5318	0.686349275520209	Mono-culture	PSC5	3	qPSCs 1
S8_ATACTTTGAGACCCACGC	S8	12444	4271	0.208936033429765	Mono-culture	PSC5	3	qPSCs 1
S8_ATATACACCCAATATTTC	S8	13116	4374	0.0914913083257091	Mono-culture	PSC5	3	qPSCs 1
S8_ATATACTCAGTGCACCAC	S8	11566	3978	2.02317136434377	Mono-culture	PSC5	3	qPSCs 1
S8_ATATACTTGCTCGTTTCA	S8	4553	2087	1.4276301339776	Mono-culture	PSC5	3	qPSCs 1
S8_ATCCGGATAGCGAGATGT	S8	11063	3863	2.91964205007683	Mono-culture	PSC5	3	qPSCs 1
S8_ATCCGGATAGCGGAGGCC	S8	20930	5498	0.51122790253225	Mono-culture	PSC5	5	qPSCs 2
S8_ATCCGGCACTGTCAGGAG	S8	24461	5992	1.2223539511876	Mono-culture	PSC5	3	qPSCs 1
S8_ATTAGTCAAGTCCTAGGT	S8	20356	5701	0.727058361171153	Mono-culture	PSC5	3	qPSCs 1
S8_ATTAGTGGACGAACGGAC	S8	26434	6421	0.469092834985246	Mono-culture	PSC5	3	qPSCs 1
S8_ATTAGTGTGGTGAGTAAA	S8	12292	4156	0.0732183534005857	Mono-culture	PSC5	3	qPSCs 1
S8_CAACCGGGACGAGCTCCC	S8	12544	4089	2.84598214285714	Mono-culture	PSC5	3	qPSCs 1
S8_CAACCGTTCGCATCATCA	S8	15042	4691	1.01715197447148	Mono-culture	PSC5	3	qPSCs 1
S8_CAAGTCCAACCGGTACAG	S8	3325	1763	3.21804511278195	Mono-culture	PSC5	3	qPSCs 1
S8_CACCACCGGTCCGTACAG	S8	23730	5929	1.97218710493047	Mono-culture	PSC5	3	qPSCs 1
S8_CACCACTAATAGAGTAAA	S8	10086	3607	0.624628197501487	Mono-culture	PSC5	3	qPSCs 1
S8_CACTGTCGCATAAGTCTG	S8	12329	4388	1.41941763322248	Mono-culture	PSC5	3	qPSCs 1
S8_CAGACTACGGACCGTTAT	S8	11546	4232	1.29915122120215	Mono-culture	PSC5	3	qPSCs 1
S8_CAGACTGGGATCCGCATA	S8	13901	4914	1.79843176749874	Mono-culture	PSC5	3	qPSCs 1
S8_CAGGAGAAAGAACTTACG	S8	17729	5328	0.896835692932483	Mono-culture	PSC5	3	qPSCs 1
S8_CAGGAGCGAAAGTCTAGC	S8	8695	3428	1.8056354226567	Mono-culture	PSC5	3	qPSCs 1
S8_CAGGAGGAAATACTGTGG	S8	5741	2656	1.23671834175231	Mono-culture	PSC5	3	qPSCs 1
S8_CATAGAGTTAACGCCAGA	S8	19691	5238	0.15743232949063	Mono-culture	PSC5	3	qPSCs 1
S8_CCACGCTGCTAAGAAATA	S8	12997	4354	0.923289989997692	Mono-culture	PSC5	3	qPSCs 1
S8_CCGATGCGTTATCGTTAT	S8	15145	4512	1.92802905249257	Mono-culture	PSC5	3	qPSCs 1
S8_CCGATGGGGATCTTCTTG	S8	13063	4589	0.0918625124397152	Mono-culture	PSC5	3	qPSCs 1
S8_CCGTAAACTGCAACGGAC	S8	9333	3566	0.225008036001286	Mono-culture	PSC5	3	qPSCs 1
S8_CCGTAAGCCGTTTTCTTG	S8	12268	4140	0.171177045973264	Mono-culture	PSC5	3	qPSCs 1
S8_CCGTAATAGAGGGTACAG	S8	9515	3688	0.882816605359958	Mono-culture	PSC5	5	qPSCs 2
S8_CCGTAATTCTTGAATTGG	S8	3617	1821	0.580591650539121	Mono-culture	PSC5	0	iCAFs
S8_CCTCTAACCCAAGCTGAG	S8	11839	4002	0.734859363121885	Mono-culture	PSC5	3	qPSCs 1
S8_CCTCTATTAAGAGAAGGG	S8	4386	2122	3.48837209302326	Mono-culture	PSC5	3	qPSCs 1
S8_CCTCTATTGCTCCTAGGT	S8	11015	3952	0.444847934634589	Mono-culture	PSC5	3	qPSCs 1
S8_CGAAAGAGGTTACGGTCC	S8	14052	4588	1.38770281810418	Mono-culture	PSC5	3	qPSCs 1
S8_CGAAAGCGGTCCCCGATG	S8	13254	4389	0.8978421608571	Mono-culture	PSC5	3	qPSCs 1
S8_CGAAAGCGGTCCCGTTAT	S8	15956	4919	0.169215342191025	Mono-culture	PSC5	3	qPSCs 1
S8_CGAAAGCTTACGCACCAC	S8	11634	4072	2.19185146982981	Mono-culture	PSC5	3	qPSCs 1
S8_CGAGCAACTGCAGCGAAT	S8	7791	3404	1.1038377615197	Mono-culture	PSC5	3	qPSCs 1
S8_CGAGCAGAAATAGTCGGC	S8	25592	5954	2.83291653641763	Mono-culture	PSC5	3	qPSCs 1
S8_CGAGCATGAGACGCGAAT	S8	18136	5512	1.21305690339656	Mono-culture	PSC5	3	qPSCs 1
S8_CGCATAAGGTTAGAGCTT	S8	16626	5115	1.79237339107422	Mono-culture	PSC5	3	qPSCs 1
S8_CGCATACGGTCCAACAGC	S8	14436	4473	0.124688279301746	Mono-culture	PSC5	3	qPSCs 1
S8_CGCATAGAGTGAGGTAGG	S8	18354	4921	1.3893429225237	Mono-culture	PSC5	3	qPSCs 1
S8_CGCATAGCTCCCCGGTCC	S8	16906	5150	1.67396190701526	Mono-culture	PSC5	3	qPSCs 1
S8_CGGCGTGCTGAGCTGTGG	S8	9761	3747	0.0409794078475566	Mono-culture	PSC5	3	qPSCs 1
S8_CGGCGTTAGAGGGCCGTT	S8	18432	5222	1.48111979166667	Mono-culture	PSC5	3	qPSCs 1
S8_CGGTCCCGGCGTCCGATG	S8	8728	3403	0.103116406966086	Mono-culture	PSC5	3	qPSCs 1
S8_CGTTATTAATAGCGCATA	S8	12950	4428	0.0231660231660232	Mono-culture	PSC5	3	qPSCs 1
S8_CTATTACCACGCTCGCCT	S8	22294	5450	1.6955234592267	Mono-culture	PSC5	5	qPSCs 2
S8_CTATTAGGATTGAGCACG	S8	17412	4922	0.924649666896393	Mono-culture	PSC5	5	qPSCs 2
S8_CTCAATCGGTCCAGATGT	S8	21485	5574	0.139632301605771	Mono-culture	PSC5	3	qPSCs 1
S8_CTGTGGAGCACGTCGGGA	S8	9537	3593	1.36311208975569	Mono-culture	PSC5	3	qPSCs 1
S8_CTGTGGCTATTAACGGAC	S8	12499	4430	1.33610688855108	Mono-culture	PSC5	3	qPSCs 1
S8_CTGTGGGCGCGGGGGATC	S8	17527	4817	2.053973868888	Mono-culture	PSC5	3	qPSCs 1
S8_CTTACGAAAGAAAGTCTG	S8	3860	2033	1.76165803108808	Mono-culture	PSC5	3	qPSCs 1
S8_CTTACGCAGGAGGCGAAT	S8	7362	2905	0.774246128769356	Mono-culture	PSC5	3	qPSCs 1
S8_CTTACGCCGTAAAGGTTA	S8	12117	4199	0.181563093174878	Mono-culture	PSC5	5	qPSCs 2
S8_CTTACGCGTTATATTAGT	S8	14755	4316	1.07082344967808	Mono-culture	PSC5	3	qPSCs 1
S8_CTTACGGCCGTTGCCGTT	S8	15893	4793	0.515950418423205	Mono-culture	PSC5	3	qPSCs 1
S8_CTTACGGGATTGCCGTAA	S8	3199	1725	0.5314160675211	Mono-culture	PSC5	3	qPSCs 1
S8_CTTGAAAAGTATCCGTAA	S8	22548	5726	6.72786943409615	Mono-culture	PSC5	3	qPSCs 1
S8_GAAATATCGCCTACAAGG	S8	16092	4493	0.472284364901815	Mono-culture	PSC5	3	qPSCs 1
S8_GAAGGGATAGCGGGTGCT	S8	12299	4210	1.10578095780145	Mono-culture	PSC5	3	qPSCs 1
S8_GACTCGATGAAGCCGATG	S8	13676	4537	1.58672126352735	Mono-culture	PSC5	3	qPSCs 1
S8_GACTCGCAGGAGCAGACT	S8	6810	2957	0.79295154185022	Mono-culture	PSC5	3	qPSCs 1
S8_GACTCGTCTAGCAGGTTA	S8	14655	4614	1.44660525417946	Mono-culture	PSC5	3	qPSCs 1
S8_GAGCTTCTATTAAACGTG	S8	7948	3397	0.440362355309512	Mono-culture	PSC5	3	qPSCs 1
S8_GAGGCCCGGCGTCGCATA	S8	21902	5570	0.0958816546434116	Mono-culture	PSC5	3	qPSCs 1
S8_GAGGCCGGACGAGCTGAG	S8	11063	4119	0.316369881587273	Mono-culture	PSC5	3	qPSCs 1
S8_GAGTGAAGCACGCAAGTC	S8	11198	3921	1.91998571173424	Mono-culture	PSC5	3	qPSCs 1
S8_GATCAAAGACCCTCAGTG	S8	14192	4726	0.542559188275085	Mono-culture	PSC5	3	qPSCs 1
S8_GATCAAGGACGAGCGCGG	S8	30476	6205	0.764536028350177	Mono-culture	PSC5	4	ifCAFs
S8_GCCAGAAACAGCGTTAAC	S8	12134	4033	1.94494807977584	Mono-culture	PSC5	3	qPSCs 1
S8_GCCGTTGAAATAGGACGA	S8	6966	3194	3.40223944875108	Mono-culture	PSC5	3	qPSCs 1
S8_GCGAATAATTGGTTTGGG	S8	16420	5017	0.889159561510353	Mono-culture	PSC5	3	qPSCs 1
S8_GCGAATAGATGTCAGACT	S8	14297	4634	0.181856333496538	Mono-culture	PSC5	3	qPSCs 1
S8_GCGCGGATAGCGCCACGC	S8	21671	5722	2.076507775368	Mono-culture	PSC5	3	qPSCs 1
S8_GCGCGGCGCATAACCCAA	S8	16113	4869	1.34673865822628	Mono-culture	PSC5	5	qPSCs 2
S8_GCGCGGCTTACGGATCAA	S8	10006	3750	2.39856086348191	Mono-culture	PSC5	3	qPSCs 1
S8_GCTCCCAAAGAATTGCTC	S8	14787	4964	1.92736863461148	Mono-culture	PSC5	3	qPSCs 1
S8_GCTCCCGAGGCCAGACCC	S8	28361	5987	0.609992595465604	Mono-culture	PSC5	5	qPSCs 2
S8_GCTCCCTCGGGATGGCAG	S8	16693	5176	0.299526747738573	Mono-culture	PSC5	3	qPSCs 1
S8_GCTTGTAGTAAACGGTCC	S8	12921	4456	0.688801176379537	Mono-culture	PSC5	5	qPSCs 2
S8_GCTTGTGGATTGCAGACT	S8	10813	4009	1.54443725145658	Mono-culture	PSC5	3	qPSCs 1
S8_GGACGACATAGATCGCCT	S8	25554	6176	1.3657353056273	Mono-culture	PSC5	3	qPSCs 1
S8_GGACGACTATTACTTACG	S8	19902	5718	1.65310019093558	Mono-culture	PSC5	3	qPSCs 1
S8_GGACGATGCGGTCTAGGT	S8	12473	4345	0.593281488014111	Mono-culture	PSC5	3	qPSCs 1
S8_GGATTGAACAGCACTGCA	S8	4353	2321	1.60808637721112	Mono-culture	PSC5	3	qPSCs 1
S8_GGATTGTCATCAGCTCCC	S8	17112	5161	1.46096306685367	Mono-culture	PSC5	3	qPSCs 1
S8_GGATTGTGCTAAGTCGGC	S8	24813	6122	0.600491677749567	Mono-culture	PSC5	3	qPSCs 1
S8_GGCCATACCCAATGAGAC	S8	17362	5353	0.639327266443958	Mono-culture	PSC5	3	qPSCs 1
S8_GGCCATACGGACGCTTGT	S8	4199	2340	1.19075970469159	Mono-culture	PSC5	3	qPSCs 1
S8_GGCCATATTAGTGGATTG	S8	13658	4374	1.57416898521013	Mono-culture	PSC5	3	qPSCs 1
S8_GGCCATCGAAAGGACTCG	S8	16594	4948	2.40448354827046	Mono-culture	PSC5	3	qPSCs 1
S8_GGCCATGCTTGTTGGCAG	S8	18211	5219	1.29592004832244	Mono-culture	PSC5	3	qPSCs 1
S8_GGCCATGTCGGCCCACGC	S8	12925	4199	1.01353965183752	Mono-culture	PSC5	3	qPSCs 1
S8_GGCCATGTTTCACGCATA	S8	15818	4914	0.158047793652801	Mono-culture	PSC5	3	qPSCs 1
S8_GGGATCTGTGTAGAAATA	S8	13883	4675	0.763523734063243	Mono-culture	PSC5	3	qPSCs 1
S8_GGTAGGGATCAACGCATA	S8	14979	4811	0.186928366379598	Mono-culture	PSC5	3	qPSCs 1
S8_GGTAGGTTAAGACCACGC	S8	14886	4882	0.0470240494424291	Mono-culture	PSC5	3	qPSCs 1
S8_GGTGCTGAGGCCGCCGTT	S8	4327	2516	0.762653108389184	Mono-culture	PSC5	3	qPSCs 1
S8_GGTGCTGTACAGGCTCCC	S8	5001	2371	4.17916416716657	Mono-culture	PSC5	3	qPSCs 1
S8_GGTGCTTTGCTCCAGACT	S8	11009	4129	0.0635843400853847	Mono-culture	PSC5	3	qPSCs 1
S8_GTACAGGCTTGTGGACGA	S8	9839	4010	1.75830877121659	Mono-culture	PSC5	3	qPSCs 1
S8_GTCGGCATCCGGCCACGC	S8	16987	5060	3.17890151292165	Mono-culture	PSC5	3	qPSCs 1
S8_GTCGGCCAGGAGACTGCA	S8	23205	6153	0.340443869855635	Mono-culture	PSC5	3	qPSCs 1
S8_GTCGGCGACTCGGGCCAT	S8	16424	5132	0.828056502679006	Mono-culture	PSC5	3	qPSCs 1
S8_GTCGGCTGGCAGTGAGAC	S8	14537	4644	1.51337965192268	Mono-culture	PSC5	3	qPSCs 1
S8_GTGGTGAGTAAAAGATGT	S8	11004	3966	0.118138858596874	Mono-culture	PSC5	3	qPSCs 1
S8_GTGGTGCGAAAGTGTTCG	S8	13800	4541	1.95652173913044	Mono-culture	PSC5	3	qPSCs 1
S8_GTGGTGTTCTTGATCCGG	S8	16209	5000	0.542908260842742	Mono-culture	PSC5	3	qPSCs 1
S8_GTTAACAAAGAATCTAGC	S8	15718	5028	0.916147092505408	Mono-culture	PSC5	3	qPSCs 1
S8_GTTAACCATAGAAATTGG	S8	7959	3491	1.62080663399925	Mono-culture	PSC5	5	qPSCs 2
S8_GTTAACGCTCCCTTCTTG	S8	10483	3833	0.753601068396451	Mono-culture	PSC5	3	qPSCs 1
S8_GTTTCACGCATAAAGTAT	S8	6220	2988	2.04180064308682	Mono-culture	PSC5	3	qPSCs 1
S8_GTTTCAGAGCTTGGGATC	S8	16165	4966	1.39808227652335	Mono-culture	PSC5	3	qPSCs 1
S8_GTTTCAGGACGACTCAAT	S8	26932	6309	0.204218030595574	Mono-culture	PSC5	5	qPSCs 2
S8_GTTTCATGTGTACTAGGT	S8	6514	3089	0.721522873810255	Mono-culture	PSC5	3	qPSCs 1
S8_TAAGCTCCGTAATCATCA	S8	10457	3818	1.49182365879315	Mono-culture	PSC5	3	qPSCs 1
S8_TAATAGCATAGATACCGA	S8	13953	4667	0.759693255930624	Mono-culture	PSC5	5	qPSCs 2
S8_TAATAGCTAGGTGGGATC	S8	15301	4979	0.156852493301091	Mono-culture	PSC5	3	qPSCs 1
S8_TAATAGGTACAGATTAGT	S8	17243	5072	0.11598909702488	Mono-culture	PSC5	3	qPSCs 1
S8_TACCGACAGGAGTCCAAG	S8	12113	4288	1.96483117311979	Mono-culture	PSC5	3	qPSCs 1
S8_TACCGACGAGCAGCTCCC	S8	26683	5998	1.63025147097403	Mono-culture	PSC5	5	qPSCs 2
S8_TACCGACGGCGTTCGCCT	S8	15214	4992	0.118312080978047	Mono-culture	PSC5	3	qPSCs 1
S8_TAGAGGATACTTCTTGAA	S8	8249	3446	0.606134076857801	Mono-culture	PSC5	3	qPSCs 1
S8_TAGAGGGGATTGGTACAG	S8	22446	5816	2.77109507261873	Mono-culture	PSC5	3	qPSCs 1
S8_TATTTCCTATTACCGTAA	S8	13527	4459	3.56324388260516	Mono-culture	PSC5	3	qPSCs 1
S8_TATTTCGTCGGCGCTTGT	S8	12124	4303	1.63312438139228	Mono-culture	PSC5	3	qPSCs 1
S8_TCAGTGGATCAATGCGGT	S8	12903	4484	0.209253661939084	Mono-culture	PSC5	3	qPSCs 1
S8_TCATCAATAGCGCGAGCA	S8	11443	4181	0.27090797867692	Mono-culture	PSC5	3	qPSCs 1
S8_TCATCAATCCGGACGGAC	S8	17537	5130	0.256600330729315	Mono-culture	PSC5	3	qPSCs 1
S8_TCATCACGAAAGAAAGAA	S8	16503	4955	0.484760346603648	Mono-culture	PSC5	3	qPSCs 1
S8_TCATCAGAGCTTAGTAAA	S8	20936	5597	0.582728314864349	Mono-culture	PSC5	3	qPSCs 1
S8_TCATCAGAGGCCAAGCCA	S8	13233	4618	0.332502078137988	Mono-culture	PSC5	3	qPSCs 1
S8_TCATCAGATCAACTCAAT	S8	13641	4510	0.586467267795616	Mono-culture	PSC5	5	qPSCs 2
S8_TCATCATCTAGCAAGTAT	S8	14680	4641	0.354223433242507	Mono-culture	PSC5	3	qPSCs 1
S8_TCATCATGAATTGGGATC	S8	13651	4628	0.26371694381364	Mono-culture	PSC5	3	qPSCs 1
S8_TCGCCTGCGAATGCTTGT	S8	19228	5469	0.660495111296027	Mono-culture	PSC5	3	qPSCs 1
S8_TCTAGCCCGTAACCACGC	S8	9860	3914	0.801217038539554	Mono-culture	PSC5	3	qPSCs 1
S8_TGAATTACAAGGGTCCTA	S8	9427	3739	2.86411371592235	Mono-culture	PSC5	3	qPSCs 1
S8_TGAATTGCGCGGTAAGCT	S8	7095	3106	2.00140944326991	Mono-culture	PSC5	3	qPSCs 1
S8_TGAATTTAATAGTTTGGG	S8	16166	4988	0.593838921192626	Mono-culture	PSC5	3	qPSCs 1
S8_TGAGACTAATAGTACCGA	S8	13056	4689	0.605085784313726	Mono-culture	PSC5	3	qPSCs 1
S8_TGAGACTGAGACGATCAA	S8	10074	3802	0.72463768115942	Mono-culture	PSC5	3	qPSCs 1
S8_TGCGGTCGTTATGGTGCT	S8	7288	3205	3.60867178924259	Mono-culture	PSC5	3	qPSCs 1
S8_TGCGGTTGCTAATTGGAT	S8	15579	4808	1.22600937158996	Mono-culture	PSC5	3	qPSCs 1
S8_TGCTAAACGGACGCCAGA	S8	12954	4446	1.72147599197159	Mono-culture	PSC5	3	qPSCs 1
S8_TGCTAAGTCCTAAAGCCA	S8	16069	5044	0.230257016615844	Mono-culture	PSC5	2	Crabp1+ CAFs
S8_TGGCAGAAAGAAGAAGGG	S8	14359	4643	1.21178355038652	Mono-culture	PSC5	3	qPSCs 1
S8_TGGCAGACCCAACTATTA	S8	10485	4034	1.98378636146876	Mono-culture	PSC5	3	qPSCs 1
S8_TGGCAGGCTTGTAATTGG	S8	19141	4803	1.73972101771067	Mono-culture	PSC5	3	qPSCs 1
S8_TGGCAGGGACGAAACGTG	S8	15338	4561	1.15399660972747	Mono-culture	PSC5	3	qPSCs 1
S8_TGGCAGTTGGATTAAGCT	S8	15838	4789	3.4095214042177	Mono-culture	PSC5	3	qPSCs 1
S8_TGTGTACCTCTAAATTGG	S8	8213	3392	1.6072080847437	Mono-culture	PSC5	3	qPSCs 1
S8_TGTGTAGCGCGGCATAGA	S8	15340	5045	0.782268578878748	Mono-culture	PSC5	3	qPSCs 1
S8_TGTGTAGGTGCTTGCTAA	S8	13895	4721	1.67686218064052	Mono-culture	PSC5	3	qPSCs 1
S8_TGTTCGCGCATACTGTGG	S8	10336	3775	0.986842105263158	Mono-culture	PSC5	3	qPSCs 1
S8_TGTTCGGAGTGACACCAC	S8	29686	6361	2.05147207437849	Mono-culture	PSC5	5	qPSCs 2
S8_TGTTCGTGTTCGGTCGGC	S8	18223	5525	1.55298249464962	Mono-culture	PSC5	3	qPSCs 1
[truncated: 10 more rows]

## Sheet: Fig 3. DEGs
Figure 3.
in vitro PSC and CAF subtype markers
iCAFs						myCAFs						Crabp1+ CAFs						qPSCs 1						ifCAFs						qPSCs 2
Cluster 0						Cluster 1						Cluster 2						Cluster 3						Cluster 4						Cluster 5
Gene	p_val	avg_log2FC	pct.1	pct.2	p_val_adj	Gene	p_val	avg_log2FC	pct.1	pct.2	p_val_adj	Gene	p_val	avg_log2FC	pct.1	pct.2	p_val_adj	Gene	p_val	avg_log2FC	pct.1	pct.2	p_val_adj	Gene	p_val	avg_log2FC	pct.1	pct.2	p_val_adj	Gene	p_val	avg_log2FC	pct.1	pct.2	p_val_adj
Saa3	3.93980116053312e-184	3.07331518869976	0.969	0.573	8.61398125738962e-180	Col5a3	5.11582960564813e-204	1.71426678975651	0.799	0.119	1.11852498497891e-199	Hmga1b	2.60297444428125e-62	0.970318809672526	0.984	0.861	5.69114332497652e-58	Dpt	1.66420217923777e-151	2.54851705294606	0.852	0.243	3.63861164468545e-147	Rsad2	3.99888797882777e-46	2.54276256214592	0.828	0.263	8.74316867690904e-42	Alkal1	1.7262221959145e-84	0.965707040389853	0.464	0.009	3.77421220914747e-80
Mt2	2.39433293093574e-139	1.660799683892	0.99	0.938	5.2349695201979e-135	Adcy1	2.04367723270288e-140	0.9165888147135	0.644	0.098	4.46829590158157e-136	Spp1	8.03974061958136e-39	0.837764437537967	1	0.958	1.75780888906527e-34	Gpnmb	5.04780564610848e-132	1.51973332858322	0.997	0.948	1.10365222646516e-127	Oasl1	2.44377559430153e-44	2.23594385117271	0.816	0.255	5.34307095938086e-40	Siglecg	1.00298079519916e-58	0.706896893588803	0.464	0.016	2.19291721062345e-54
Sod2	8.49043785224721e-130	1.24787020483242	0.962	0.834	1.85634933201533e-125	Pmepa1	2.24144641118242e-129	1.27399176769016	0.994	0.92	4.90069843340924e-125	Hmga2	1.98620067394405e-31	0.73179116544072	0.902	0.738	4.34262915351128e-27	Cxcl12	9.87844025722082e-115	2.13829882473615	0.988	0.821	2.15982217783876e-110	Cxcl10	2.54706223153481e-43	4.03734234934745	0.954	0.483	5.56889686302771e-39	Ogn	3.98176729962318e-47	0.879030998074923	0.464	0.021	8.70573602389612e-43
Hp	8.74232955228458e-120	2.93187161434701	0.686	0.195	1.9114229333115e-115	Jag1	1.03045454664782e-126	0.837449801974374	0.471	0.039	2.2529858207908e-122	Ccnd1	5.94169293600665e-24	0.780560829074467	0.535	0.29	1.29909174352849e-19	Oxct1	2.65430429756658e-109	1.50477922439851	0.954	0.788	5.80337091619957e-105	Cmpk2	5.12160465470325e-38	1.87311407471752	0.816	0.308	1.11978764170432e-33	Adamts5	8.57164350596784e-42	2.65301926317196	0.964	0.139	1.87410413614481e-37
Mt1	5.45806778835392e-113	1.18377186077457	0.999	0.994	1.1933519412457e-108	Col1a1	1.28607303951125e-122	1.4985880241716	0.998	0.88	2.8118700935874e-118	Crabp1	2.55767819699946e-23	1.04137515979092	0.399	0.18	5.59210760991962e-19	Cdo1	1.20943243059187e-93	1.35573433920924	0.481	0.073	2.64430306624606e-89	Ifit3b	1.33063320519234e-31	1.79710542913497	0.839	0.406	2.90929643983252e-27	Vegfd	1.03247052896287e-30	2.18209053022412	0.929	0.175	2.25739356452442e-26
Cxcl1	4.13340779741709e-108	1.87476919977879	0.827	0.398	9.03728280827272e-104	AA467197	5.59344432480519e-121	1.89048540050253	0.87	0.391	1.22295066717541e-116	Mmp3	5.74577486052538e-21	0.804308566452941	0.704	0.459	1.25625621550527e-16	Cst3	1.24340922756847e-93	1.27993260052334	0.986	0.968	2.71858993515571e-89	Ifit3	1.50488479856812e-31	2.15072334270551	0.897	0.573	3.29028012358933e-27	Adcyap1r1	6.5930024166201e-29	1.33467104238373	0.786	0.118	1.44149404836982e-24
Ptgs2	1.95505414910045e-106	1.69018000993671	0.874	0.486	4.27453039159323e-102	Itgb1	5.30786056180463e-115	0.911869131194049	0.998	0.958	1.16051063323296e-110	Il1rl1	5.49499962049759e-12	1.00857119627939	0.451	0.293	1.20142671702559e-07	Ptn	2.0457778404774e-93	2.47622052565462	0.725	0.259	4.47288867041979e-89	Igtp	5.31836342425612e-29	1.50155066056409	0.897	0.561	1.16280697907936e-24	Adm	5.2833420095236e-27	1.20335649107552	0.464	0.041	1.15514989696224e-22
Ackr3	4.87484330599644e-100	1.32073541792812	0.667	0.249	1.06583574042306e-95	Msn	1.44967097784248e-114	1.11244415202045	0.994	0.918	3.16956062595479e-110	Clu	7.2339272730505e-10	0.793408946052957	0.31	0.179	1.58162585897976e-05	F3	2.07066557192091e-92	2.11515129028895	0.82	0.42	4.52730320644789e-88	Gbp2	9.91733385526315e-29	1.95985997881466	0.862	0.53	2.16832587411474e-24	Gm9780	5.56136906114507e-25	0.611904532199445	0.607	0.075	1.21593773152876e-20
Slc16a1	6.63794806571576e-99	1.2271121498211	0.868	0.682	1.45132096508809e-94	Klhdc8a	3.93159973863709e-112	0.645754596097066	0.456	0.045	8.59604966855614e-108							Mme	4.32720110513508e-89	1.09647743988596	0.441	0.062	9.46099249626734e-85	Gbp3	3.96499858644253e-28	1.46152961685365	0.966	0.74	8.66907290939795e-24	Nid2	7.67274813546875e-24	1.24914662678978	0.75	0.137	1.67756965233889e-19
Gda	1.68444165655125e-91	1.10457682516039	0.789	0.406	3.68286323788366e-87	Npr3	7.82540795890669e-112	0.910980853618515	0.54	0.083	1.71094719613536e-107							Gsn	7.69246259430745e-82	1.57079008890667	0.93	0.806	1.68188002161938e-77	Ccl5	9.41956985405677e-27	3.4121200015666	0.448	0.099	2.05949475289097e-22	Svep1	2.66718662838637e-22	1.06886910577385	0.75	0.138	5.83153684430396e-18
Ifitm3	2.52828418805194e-91	0.588638817828397	0.994	0.996	5.52784054875676e-87	Cdh11	1.21066390006229e-111	1.30730861951495	0.996	0.858	2.64699555109619e-107							Cd24a	4.35629613695884e-81	1.8454052425579	0.684	0.247	9.52460587384682e-77	Mx1	2.99648837599152e-26	1.20639243366592	0.448	0.099	6.55152218526785e-22	Myl9	5.73018778674591e-22	1.73174591476542	0.857	0.201	1.25284825769413e-17
Nfkbiz	4.39728930813693e-82	0.971315767192408	0.918	0.737	9.61423334331058e-78	Fbn1	6.29100340759232e-110	1.21476881968935	0.896	0.44	1.37546498503599e-105							Rerg	1.25285988716658e-80	0.660277588641931	0.365	0.04	2.73925285730101e-76	Oasl2	1.79221437761156e-24	1.22882112619924	0.954	0.804	3.91849751520992e-20	Lpl	4.86316211841178e-21	2.20713957221699	0.964	0.286	1.06328176556955e-16
Cxcl5	6.62896169826195e-80	2.11029399323792	0.572	0.184	1.44935618570799e-75	Hbegf	1.47200559112035e-109	1.52288213376942	0.849	0.365	3.21839302442553e-105							Lamp1	1.08425142943777e-76	0.737964340394833	1	0.995	2.37060732532275e-72	Ifih1	7.6882268323265e-24	1.52543461492725	0.805	0.485	1.68095391461987e-19	Sulf2	2.18224746146677e-20	1.22672262333659	0.714	0.131	4.77126584975095e-16
Dcn	2.47678504387177e-77	1.69295328866427	0.848	0.494	5.41524281992124e-73	Slc20a1	1.31799755264945e-106	1.3727691344338	0.918	0.5	2.88166984911277e-102							Ftl1	1.26779571573514e-76	0.772035577957902	1	0.992	2.7719085528833e-72	Ifi44	1.55273688063497e-23	1.47994991546962	0.931	0.652	3.3949039158203e-19	Cavin2	5.33988457833542e-20	0.85860254973938	0.571	0.086	1.16751236420726e-15
Cebpd	2.08417588404146e-72	1.1117667995497	0.851	0.599	4.55684215286824e-68	Tln2	5.70545472969274e-106	0.619003338490598	0.473	0.059	1.24744062210002e-101							Atp1b1	1.07761204210442e-75	1.33000758401183	0.47	0.095	2.3560909688571e-71	Stat2	1.62393194224587e-23	1.03098909031752	0.954	0.651	3.55056479852637e-19	Ptx3	2.58358075685e-19	2.40048942035718	0.786	0.196	5.64874096677683e-15
Hif1a	1.75485790538668e-71	0.914183188573467	0.919	0.851	3.83682132433743e-67	Inhba	9.39310118045201e-106	2.0045724002459	0.875	0.463	2.05370764209403e-101							Itm2b	2.04368628978807e-74	1.05971822006339	0.991	0.963	4.46831570399264e-70	Rnd1	1.73322675849779e-23	0.790681792069044	0.391	0.083	3.78952698477956e-19	Serpinb9b	3.12426421784894e-19	0.916393800533669	0.429	0.049	6.83089128590493e-15
Sdc4	6.8815109559505e-70	0.832821796039156	0.934	0.814	1.50457355540902e-65	Tfpi2	9.62897036938456e-105	1.21193810344894	0.806	0.302	2.10527808156224e-100							Hexa	2.6939762323336e-73	1.11390153858334	0.962	0.838	5.89010963437418e-69	Isg15	2.84454594654432e-23	1.34011546288107	0.954	0.819	6.2193152575245e-19	Gas6	1.94295230230922e-17	1.52735319468348	0.5	0.075	4.24807091376887e-13
Ereg	9.94144437695986e-69	1.03939622868882	0.757	0.41	2.1735973985785e-64	Tmsb4x	7.16650772346376e-104	1.23237780816486	0.998	0.949	1.56688524865812e-99							Ctsa	9.19078054530767e-72	0.999393136500763	0.977	0.901	2.00947225842607e-67	Ifit1	3.28916656257332e-23	1.97441894247892	0.885	0.68	7.19143377241031e-19	Fbln5	2.70953853613155e-16	1.72064970690254	0.964	0.46	5.92413505539802e-12
Ifitm1	4.11056925244156e-68	1.17270072062374	0.724	0.394	8.98734861353822e-64	Ttll5	1.53383557907067e-101	0.688034808038434	0.585	0.123	3.35357811008011e-97							Aebp1	1.36225268232369e-70	1.0733224857666	0.962	0.931	2.97842926463252e-66	Phf11b	6.42589108473738e-23	0.789210265635452	0.575	0.178	1.40495682676698e-18	Cryab	3.92716367852166e-16	1.51939454843339	1	0.467	8.58635066671975e-12
Phlda1	1.25599688588298e-66	0.896699861963065	0.933	0.839	2.74611159129454e-62	Cnn3	1.61565913295188e-101	1.06888058594104	0.987	0.872	3.53247712828599e-97							Sulf2	9.96696468637956e-70	0.956142271990156	0.423	0.08	2.17917715903003e-65	Mx2	1.73310127342121e-22	1.61818241781734	0.667	0.267	3.78925262420814e-18	Ccn3	7.32022404312686e-16	3.95798293564204	0.893	0.406	1.60049378478926e-11
Ier3	1.7356659798878e-66	0.861287136913055	0.976	0.929	3.79486009842669e-62	Runx1	2.13697560710769e-99	1.06332380459349	0.94	0.583	4.67228346738025e-95							Maf	1.14181154842203e-69	1.43730904422231	0.554	0.162	2.49645676946992e-65	Oas1b	7.59578911250057e-22	1.38701946886057	0.759	0.351	1.66074333155712e-17	Prelp	1.26864891921345e-15	0.976317943687293	0.464	0.071	2.77377399696828e-11
C1ra	5.18105370852023e-66	0.853794636787242	0.817	0.538	1.13278558283086e-61	Sparc	3.25167051177356e-99	0.941244144489951	1	0.977	7.1094524069417e-95							Laptm4a	9.03412587886542e-69	0.836137886633493	0.986	0.965	1.97522128215514e-64	Tgtp1	1.16540372647193e-21	1.15758100691761	0.609	0.229	2.54803870755822e-17	Ankrd1	1.5217568880072e-15	1.37559710714815	0.857	0.254	3.32716925993894e-11
Nfkbia	5.2199525151678e-65	0.801322827943383	0.962	0.881	1.14129041791629e-60	Myl12a	2.1106217305571e-98	0.775112788103963	0.994	0.979	4.61466335169005e-94							mt-Nd4	5.96462505953003e-68	1.70065019919399	0.962	0.842	1.30410562301565e-63	Usp18	1.72658179624813e-21	1.46533686928469	0.954	0.732	3.7749984393169e-17	Tagln	3.1834085503254e-15	1.55950131733793	0.75	0.188	6.96020445443146e-11
Cfb	2.22631794205879e-63	0.999351141892774	0.568	0.225	4.86762154851734e-59	Acsbg1	3.7248220689234e-96	0.614229323480324	0.596	0.124	8.14395097149413e-92							Timp2	2.15655448044734e-67	0.915561632636691	0.983	0.955	4.71509071605007e-63	Gbp7	2.5403132069166e-21	1.03640629317447	0.816	0.458	5.55414079560245e-17	Amotl2	6.62545137849768e-14	1.6757435002021	0.964	0.514	1.44858868939473e-09
Gas1	1.13916628681135e-62	0.773466566018892	0.954	0.836	2.49067316948432e-58	Acta2	1.3004796948542e-95	1.25309520960771	0.652	0.174	2.84336880482921e-91							Lpl	8.25029149132297e-65	1.53556488021376	0.617	0.229	1.80384373166285e-60	Apol9a	2.71495082276407e-21	1.3350523147594	0.931	0.723	5.93596847889136e-17	Ptn	3.15159591753316e-13	1.38039274451457	0.893	0.331	6.8906493140945e-09
Cebpb	5.62051254461427e-62	0.757424168273371	0.958	0.93	1.22886886275446e-57	Csrp2	4.03817092676605e-94	1.10883379523875	0.892	0.522	8.82905691428129e-90							Gas6	8.10570416913044e-63	0.82834234005115	0.301	0.035	1.77223115953868e-58	Tmem140	7.44434737849751e-20	0.944634428028652	0.724	0.321	1.6276321108347e-15	Anxa3	5.58157527535992e-13	1.30939813980319	0.929	0.51	1.22035561820469e-08
Cp	5.87250610143128e-61	0.881438685435809	0.742	0.435	1.28396473401694e-56	Pdgfc	6.35873533429695e-92	0.78434100936645	0.732	0.249	1.39027389349069e-87							Ftl1-ps1	7.53479925280954e-60	0.716747334426668	0.988	0.969	1.64740850863428e-55	Irf7	2.9160413067237e-19	1.02900201470596	0.943	0.693	6.3756327130207e-15	Pkia	7.32103858020334e-13	0.589519387260445	0.429	0.075	1.60067187517566e-08
Dhrs3	2.57173718534438e-59	0.879365496246785	0.778	0.476	5.62284618203695e-55	Ccn4	1.07791883470618e-91	1.18975967525545	0.95	0.713	2.35676174020159e-87							Mfsd1	2.98494302720685e-58	0.91288025154336	0.93	0.844	6.52627943468505e-54	Parp14	4.03583844653849e-19	1.04181850729045	0.793	0.467	8.82395717951176e-15	Masp1	1.04815306415397e-12	0.81247619993148	0.643	0.164	2.29168185946623e-08
Fgf7	1.88719568704648e-58	0.924547004921077	0.813	0.58	4.12616465015842e-54	Gng11	1.19798380652511e-91	1.15093766088914	0.909	0.608	2.61927179458651e-87							Slc5a3	8.67095434910945e-58	1.31367294030588	0.696	0.388	1.89581745888929e-53	Tgtp2	5.14601736218732e-19	1.59539711448806	0.747	0.398	1.12512523606864e-14	Cxcl12	2.90618637603619e-12	1.77220233668883	1	0.847	6.35408589256553e-08
Serpina3n	1.09609414581597e-57	1.03762530762682	0.671	0.313	2.39650024041205e-53	Bok	2.14082030044646e-90	0.801720356784207	0.721	0.238	4.68068950489614e-86							mt-Cytb	1.576132610602e-57	1.4208683041001	0.971	0.872	3.44605633982022e-53	Oas1g	9.87152286099891e-19	1.01113512721164	0.943	0.765	2.1583097583288e-14	Pltp	3.90547369331283e-12	0.86419065494923	0.679	0.193	8.53892768305917e-08
Fth1	4.64181384098639e-57	0.604926897709613	1	0.998	1.01488617819327e-52	Ncam1	5.38460675983895e-90	0.909610860592659	0.886	0.458	1.17729042197119e-85							Lamp2	5.66393488238043e-57	0.686007260573177	0.994	0.983	1.23836272268366e-52	Dhx58	1.49567774222931e-18	0.960308252081926	0.736	0.378	3.27014981561016e-14	Fhl2	7.5474922840815e-12	1.47126404682975	0.929	0.522	1.65018371299158e-07
Pi15	4.8194048599834e-55	0.860115989665136	0.626	0.32	1.05371467858677e-50	Timp3	4.89670821563031e-89	1.83628265473434	0.892	0.491	1.07061628426541e-84							Marcks	1.63674052978272e-56	1.02041430260227	0.974	0.901	3.57856949431695e-52	Irgm2	2.00609911364198e-18	1.17588162556832	0.816	0.519	4.38613510206682e-14	F3	1.18975625620705e-11	1.6065915212418	0.929	0.482	2.60128307857109e-07
Osmr	1.75948251544927e-54	0.676021469638737	0.891	0.717	3.84693257177828e-50	Has2	7.55882677698272e-89	1.02179130835268	0.829	0.346	1.6526618865195e-84							mt-Nd2	1.1077443204184e-55	1.38459063737513	0.913	0.757	2.42197218216278e-51	H2-Q6	6.41781144813636e-18	1.24716751499446	0.667	0.295	1.40319029502053e-13	Acta2	1.28656017931772e-11	2.14523215524929	0.821	0.277	2.81293517606026e-07
Junb	4.27779773892268e-54	0.688086380293802	0.987	0.929	9.35297697638056e-50	Tes	1.28444250415096e-88	0.950064903705637	0.879	0.472	2.80830509107567e-84							Mmp11	4.16727490317318e-55	1.10223360531102	0.623	0.278	9.11132984829783e-51	Herc6	7.7945443059684e-18	0.791668923214762	0.759	0.417	1.70419916705693e-13	Ephx1	1.48656636393487e-11	1.16989252342257	0.679	0.217	3.25022869810719e-07
Serpina3g	8.65433962469901e-52	0.739865890806366	0.88	0.723	1.89218481554419e-47	Col8a1	5.9631964662125e-88	1.31701531246777	0.803	0.355	1.3037932753727e-83							Selenop	7.61889259270072e-55	1.23543670117094	0.8	0.559	1.66579467646809e-50	Iigp1	9.80540334156064e-18	1.41551935524881	0.885	0.632	2.14385338659882e-13	Peg10	1.50119062293443e-11	0.926153731728284	0.679	0.199	3.28220317798384e-07
Fam162a	1.42251673588445e-51	0.980614397281896	0.881	0.791	3.11019059133775e-47	Plau	6.55907230475584e-88	0.639990224719529	0.467	0.08	1.43407556871182e-83							Gabarap	6.54712674329723e-54	0.641990298630823	0.988	0.966	1.43146379115451e-49	Samd9l	4.49208535189365e-17	0.989576103377455	0.851	0.577	9.82149541338029e-13	Plac9a	1.60364671527776e-11	0.822055757350745	0.643	0.179	3.5062131782833e-07
C3	8.22720777468667e-50	0.714520390482989	0.768	0.468	1.79879670785749e-45	Megf10	3.34527617836988e-82	0.777535046516815	0.728	0.256	7.3141118363879e-78							Cbx6	6.9629721830958e-54	0.882803811504363	0.867	0.676	1.52238423811207e-49	Atf3	1.05066977909329e-16	1.30012742710593	0.747	0.36	2.29718440500956e-12	Vgll3	1.65030224650077e-11	1.39838752813828	0.929	0.46	3.60822083174928e-07
Steap4	1.24197638558776e-49	0.777895697714825	0.404	0.125	2.71545716944907e-45	Tmeff1	5.93059633036014e-81	0.619313453902696	0.637	0.181	1.29666558166994e-76							Grem1	4.93803720486256e-52	0.852087646724115	0.986	0.975	1.07965245447115e-47	Ddx58	1.07854923607711e-16	1.201255582852	0.885	0.646	2.358140049759e-12	Adamts1	4.05049051704121e-11	1.44081660877594	0.821	0.34	8.85599246645891e-07
Jak2	3.28736473214929e-45	0.756484323943702	0.847	0.758	7.18749425037121e-41	Sdc2	2.47583798362642e-80	1.07128127986309	0.968	0.788	5.4131721674008e-76							Gstm1	3.18586629941225e-51	1.03155878665983	0.826	0.619	6.96557807703494e-47	Cxcl2	4.03803604494695e-16	0.977670085423153	0.379	0.099	8.82876200867201e-12	Prss23	4.97903544498365e-11	1.20710099513843	0.75	0.29	1.08861630969123e-06
Il4ra	6.99304544445924e-44	0.7608863881855	0.654	0.422	1.52895945597657e-39	Prkg2	3.89229395649185e-80	1.12695652273329	0.883	0.517	8.51011150647379e-76							Cpe	3.20901634361365e-51	0.851583381669302	0.983	0.951	7.01619333367689e-47	Ifi204	6.04109072716734e-16	0.908016281150035	0.943	0.808	1.32082407658787e-11	Timp3	5.86409647939327e-11	1.48338457486454	1	0.577	1.28212605425454e-06
Nek6	3.88513390153261e-43	0.620101336807443	0.654	0.416	8.4944567623109e-39	Serpinh1	3.25956584382492e-79	0.77613125086397	0.996	0.929	7.1267147609388e-75							Phactr1	7.55203603558604e-51	0.780355392797016	0.467	0.143	1.65117715882053e-46	Gdf15	9.04711311916397e-16	1.23205617475464	0.506	0.186	1.97806081237401e-11	Ftl1	6.17968993513172e-11	0.848387042448242	1	0.993	1.3511274074172e-06
Nsg1	2.82757820153995e-41	0.637810613419936	0.757	0.543	6.18221697984694e-37	Tgfb3	6.6913724937987e-79	0.6557236346388	0.566	0.148	1.46300168204415e-74							Gns	1.91755749809579e-50	0.814878391319978	0.907	0.812	4.19254771383662e-46	Isg20	2.29606184940724e-15	0.71296753933391	0.552	0.216	5.02010962754399e-11	Man2a1	1.13633567968268e-10	0.960042826836418	1	0.794	2.48448433005821e-06
Cd74	1.30050735580181e-40	0.715786576690704	0.276	0.067	2.84342928272507e-36	Pmaip1	1.14360726361399e-78	0.772270619863429	0.646	0.205	2.50038292116564e-74							Adamts5	2.78793147217408e-50	0.947733662608403	0.397	0.099	6.0955333707614e-46	Slc3a2	2.92079464967856e-15	0.95386915192231	0.977	0.824	6.38602542205721e-11	Timp2	1.53682044067953e-10	0.842002578253336	1	0.959	3.36010421150172e-06
Rarres2	3.92324475553762e-39	0.855821620923627	0.283	0.074	8.57778233350746e-35	Ctsc	3.93762037029764e-78	1.10094753922029	0.905	0.583	8.60921317761875e-74							Gaa	2.54616913449578e-47	0.905432107755072	0.93	0.853	5.56694419566156e-43	Phf11d	3.75069322035585e-15	1.08519346160047	0.851	0.694	8.20051565698602e-11	Fhl1	2.92469842319746e-10	0.850035548385358	0.786	0.294	6.39456063247892e-06
Il13ra1	8.0575021157961e-39	0.606691448554228	0.83	0.715	1.76169226259766e-34	Bhlhe41	9.16240589160401e-78	0.648785107737763	0.479	0.101	2.0032684241403e-73							Grn	2.87569411816716e-47	0.747609365566996	0.974	0.965	6.28741761996069e-43	Oas3	4.25723853647263e-15	0.598359474119055	0.517	0.201	9.30802633614376e-11	Thbs1	3.01459357018853e-10	1.34022920788778	1	0.692	6.5911073818602e-06
Sod3	9.12307592790978e-39	0.82087563957092	0.531	0.28	1.99466932087819e-34	Tubb2b	8.74693978353913e-76	0.818076146515453	0.747	0.309	1.912430914273e-71							Cmtm3	7.51298121384601e-47	0.979749429093061	0.881	0.752	1.64263821259529e-42	Adar	8.46411360497099e-15	0.78964545372597	0.874	0.559	1.85059379859086e-10	Dpt	3.22727254888141e-10	1.22782761039267	0.893	0.34	7.0561087008743e-06
Pdpn	1.22660065684881e-38	0.607497132711221	0.915	0.884	2.68183967613423e-34	Creb3l1	5.16858074094625e-75	0.83471964527045	0.849	0.422	1.13005849320049e-70							Mgp	1.22871451247729e-46	1.26491929782239	0.994	0.962	2.68646141008035e-42	Apol9b	1.05239627952631e-14	1.3786272953279	0.874	0.667	2.30095922555632e-10	Marcks	4.56330032151515e-10	1.30419367877223	1	0.913	9.97719982296073e-06
Lcn2	2.36192397444845e-38	0.65044143836254	0.301	0.084	5.16411057773408e-34	Zfp469	7.38386118944744e-75	0.65442648796015	0.665	0.232	1.61440741046079e-70							Dpp7	1.19451875009215e-45	0.907635725492694	0.786	0.557	2.61169579520148e-41	Ifi35	1.58044035828995e-14	0.795121363541053	0.885	0.637	3.45547479936514e-10	Ahnak	5.7602201864512e-10	1.29217963216291	0.964	0.755	1.25941454156569e-05
Dynlrb1	7.45684984543024e-37	0.632184803088527	0.916	0.932	1.63036565020487e-32	Vim	4.63173198359805e-74	0.803287230729	0.998	0.958	1.01268188089388e-69							Foxq1	1.22335666940048e-43	0.59623554521482	0.328	0.074	2.67474702197721e-39	Rnf213	1.62147055703106e-14	0.963067541778055	0.943	0.816	3.5451832258927e-10	Septin11	5.85938532545363e-10	1.21743698475357	0.964	0.829	1.28109600755718e-05
Mgst1	8.19283738935693e-37	0.725965753056773	0.851	0.757	1.791281966809e-32	Nrep	1.21450739903479e-73	1.16570312268985	0.739	0.34	2.65539897724967e-69							Nfia	5.21219837037187e-43	0.892834397461496	0.672	0.413	1.13959505169811e-38	Ifi47	3.02699694020379e-14	1.2573460593972	0.747	0.495	6.61822611006158e-10	Fam43a	1.03677523289758e-09	0.70276681083832	0.821	0.312	2.26680536920727e-05
Slc9a3r1	2.19036373691299e-36	0.624151159918366	0.668	0.474	4.78901127438656e-32	Vegfc	7.85190367034717e-72	0.825894211057757	0.715	0.287	1.71674021848471e-67							Cuta	3.79483285250823e-42	0.7436664011466	0.89	0.787	8.29702254872399e-38	Trim56	4.40137800670816e-14	0.892007383959442	0.862	0.665	9.62317287386673e-10	Atp1b1	1.60469626162817e-09	0.649149095060314	0.571	0.154	3.50850790642383e-05
Zfp36l1	3.78153224850063e-36	0.664401124516946	0.855	0.753	8.26794210812179e-32	Tagln	1.87985894030661e-71	1.03281891836314	0.484	0.11	4.11012358708637e-67							Txnip	5.86362375446856e-42	0.984494462290094	0.765	0.532	1.28202269767701e-37	Tor3a	5.44996321651085e-14	0.913933403359701	0.816	0.579	1.19157995765793e-09	Cnn2	1.67183288248949e-09	1.02983313972042	1	0.734	3.65529541427503e-05
Lgi2	1.32811352842086e-35	0.64749306057773	0.605	0.358	2.90378741853937e-31	Atp6v1g1	2.47404704749668e-71	0.882577981259407	0.981	0.876	5.40925646464673e-67							Col6a1	8.12582524747611e-42	1.00140610543594	0.89	0.798	1.77663043210818e-37	Mndal	1.13942474104592e-13	0.91815044380692	0.747	0.457	2.49123825382279e-09	Lurap1l	2.04532566798852e-09	0.90746916899818	0.679	0.253	4.47190004049009e-05
Slc39a14	1.80125160939323e-35	0.647062458118814	0.682	0.493	3.93825651877737e-31	Flna	4.10600241075701e-71	0.765302169328216	0.991	0.925	8.97736367087914e-67							mt-Nd1	8.27424754202856e-42	1.08976813641601	0.951	0.86	1.80908148258913e-37	Ddx60	1.14847251654591e-13	0.657974280910498	0.575	0.249	2.51102031017597e-09	Crim1	2.64438160534102e-09	0.724664386638444	0.786	0.311	5.78167594191761e-05
Gm2115	1.42549028956147e-34	0.650170279782931	0.441	0.206	3.1166919690972e-30	Postn	2.96411257322325e-68	1.22362147288265	0.836	0.441	6.48073573009532e-64							Uap1l1	9.49049385099281e-42	0.815156507462647	0.887	0.734	2.07500157558107e-37	H2-Q7	1.48403674308773e-13	1.67857708690074	0.839	0.573	3.24469793508702e-09	Basp1	2.94958016741207e-09	1.11177362403576	0.929	0.692	6.44896207802974e-05
Zfp281	3.67186493782816e-33	0.609326318288655	0.706	0.532	8.0281655000675e-29	Unc5b	5.02308809495884e-68	0.802294105974974	0.864	0.5	1.0982479810818e-63							Zbtb20	2.20586998973342e-41	1.00442691822246	0.788	0.622	4.82291414555315e-37	Stat1	1.49271865864916e-13	0.988823445404636	0.908	0.766	3.26368007527052e-09	Sfrp2	3.07250336391339e-09	2.24939792796945	0.643	0.21	6.71772135486023e-05
Mark1	4.03645010892135e-32	0.6051601883838	0.596	0.392	8.82529451814564e-28	Col5a1	1.63604703746171e-67	0.889782793137816	0.864	0.506	3.57705324270629e-63							Cx3cl1	2.53666030262412e-41	0.944079546789949	0.481	0.193	5.54615408565737e-37	Irgm1	2.06032341295892e-13	1.1752948797526	0.862	0.728	4.50469111009339e-09	Ccng1	3.45557829873371e-09	1.8059386502966	0.786	0.408	7.55527639235139e-05
Ifi207	1.94932344045888e-31	0.600627409944687	0.771	0.645	4.2620007702193e-27	Gm6169	1.28758842818865e-66	0.671640684326065	0.989	0.942	2.81518333939167e-62							S100a4	2.60028684265358e-40	1.10387825725792	0.91	0.824	5.68526715277778e-36	Gm4070	2.36228646573201e-13	1.15734421584771	0.851	0.652	5.16490312867647e-09	Rsu1	4.37993611634649e-09	0.951981359597365	0.893	0.482	9.57629232477996e-05
Fos	1.37170623087795e-28	0.739540540484646	0.874	0.771	2.99909850319156e-24	Cav1	1.43780154847652e-66	0.821685444555335	0.68	0.269	3.14360930558907e-62							Sox4	9.60689057214468e-40	1.18545064391051	0.89	0.78	2.10045055469371e-35	Tapbp	2.71369855038888e-13	0.676218329347644	0.989	0.953	5.93323051057025e-09	Ablim1	7.82148023115e-09	0.621402296067581	0.429	0.104	0.000171008843773864
Mmp13	7.45776908256074e-26	1.0971268314681	0.4	0.194	1.63056663221108e-21	Stk17b	3.86397564722844e-66	0.685405885596897	0.724	0.314	8.44819635510026e-62							Lgals3	1.47453793146127e-39	1.01354889046569	0.919	0.808	3.22392973334693e-35	Pnpt1	3.16863954596677e-13	0.851680038927664	0.713	0.413	6.92791350330175e-09	Crip2	8.08294182943482e-09	0.927802033852422	0.893	0.48	0.000176725440158763
Ch25h	5.72236905106622e-25	0.643450832411045	0.582	0.378	1.25113876932512e-20	Rnf149	5.34198720889843e-64	0.922333813419854	0.931	0.755	1.16797208335355e-59							Sparcl1	1.60259292506023e-39	0.981966583354755	0.414	0.144	3.50390917135168e-35	Enpp4	4.03505029455322e-13	0.744259296858424	0.747	0.439	8.82223396401115e-09	Ftl1-ps1	9.03904706078068e-09	0.861188030598091	1	0.972	0.000197629724936909
Ifi27l2a	3.06117699864415e-24	0.696350310205484	0.851	0.792	6.69295738983557e-20	Tmsb10	9.44723973074891e-64	0.746436846585968	0.972	0.824	2.06554449473094e-59							Cyb5a	1.65560267299967e-39	0.931676830893618	0.832	0.749	3.61980968424648e-35	Tlr3	1.59017367754706e-12	0.724641016253917	0.54	0.25	3.47675572858889e-08	Vim	1.52468900746951e-08	0.83835602665735	1	0.967	0.000333358004593133
Mmp19	3.48874357915141e-24	0.595676102809061	0.7	0.556	7.62778896145663e-20	Plat	1.85218164424171e-63	0.878375193736048	0.957	0.739	4.04960994697007e-59							Tpp1	1.76345092211891e-39	0.736830918069264	0.907	0.862	3.85560909612079e-35	Trafd1	1.75266629891758e-12	0.720159172668275	0.816	0.631	3.83202959595339e-08	Lamp1	1.68483754990209e-08	0.67805498599695	1	0.996	0.000368372881910593
Mmp3	9.00577480189222e-24	1.17042642465463	0.618	0.44	1.96902260268571e-19	Tars	2.38362590393599e-62	0.808189090038852	0.942	0.722	5.21155967636564e-58							Psap	1.84421177197677e-39	0.585281738459687	0.991	0.972	4.03218461825001e-35	H2-T10	1.84782045721996e-12	0.832232592607746	0.77	0.487	4.04007464766573e-08	Igfbp6	2.15426682604962e-08	0.904834408820719	0.929	0.526	0.000471008898847489
Fosb	5.04155735170705e-22	0.699999845931803	0.615	0.445	1.10228609937723e-17	Col18a1	1.37249794836589e-60	0.700253135207042	0.592	0.214	3.00082951430718e-56							Atp6v0c	3.71390225769257e-39	0.638584183550374	0.93	0.895	8.12007589621903e-35	Trim30a	2.25991566808241e-12	0.921275180818028	0.828	0.662	4.94107961669537e-08	Nacc2	2.17903832700514e-08	0.767621341681898	0.75	0.317	0.000476424939816404
Cyp1b1	9.06251811488067e-21	0.676590262478516	0.392	0.206	1.98142896063751e-16	Prss23	4.94064574423031e-60	0.613645868244692	0.6	0.205	1.08022278551851e-55							Scarf2	3.92286149549538e-39	0.938822265506889	0.728	0.485	8.57694437375109e-35	Clic4	2.28067511379219e-12	0.838842153717211	0.931	0.891	4.98646806879525e-08	Cdkn2a	2.41462652242301e-08	0.918281621239297	0.964	0.884	0.000527933942862566
Serping1	1.43837604256784e-20	0.666209619582695	0.522	0.345	3.14486537947032e-16	Actg1	2.24249833851703e-59	0.755834459933064	0.983	0.901	4.90299836733363e-55							Pcolce	4.11973566782234e-39	0.663331364944934	0.997	0.982	9.00739006412676e-35	Irf1	2.9132589214293e-12	0.893342987034014	0.851	0.606	6.36954930581302e-08	Bax	2.42901136143453e-08	0.974208627507891	0.857	0.502	0.000531079044064045
Nr4a1	3.88954086852038e-17	0.629270904237723	0.678	0.549	8.50409215493295e-13	Bhlhe40	5.55843554621405e-59	0.78899503384546	0.961	0.717	1.21529634782424e-54							Deptor	7.16321308052238e-38	0.741778387507733	0.461	0.183	1.56616490792541e-33	Parp10	3.76445055605471e-12	0.794039661828718	0.747	0.517	8.23059469575803e-08	Cyp1b1	2.69404110849292e-08	1.07409915172512	0.714	0.266	0.000589025147960893
Igfbp3	2.10337903124014e-10	0.800923234585533	0.325	0.208	4.59882791390345e-06	Col5a2	1.76928725082689e-58	0.839781223582241	0.987	0.869	3.86836964520791e-54							Btg1	2.18054754751374e-37	0.777425249788335	0.945	0.921	4.76754915788404e-33	Oas2	3.88252973650775e-12	0.829358392540885	0.759	0.485	8.48876301590055e-08	Mllt3	2.76173895244013e-08	0.648525487241407	0.607	0.201	0.00060382660456151
					1.45277926331296e-24	Palld	2.81009077863164e-58	0.782896938121882	0.788	0.448	6.14398247840022e-54							Eid1	4.11606915779835e-37	0.799554045784824	0.806	0.666	8.99937360661032e-33	Marchf5	8.93304459523213e-12	0.656060014935288	0.954	0.791	1.95312087030155e-07	Lpp	3.45745856444847e-08	0.89065556932926	1	0.744	0.000755938740531014
					1.46921104529202e-24	Creb3l2	1.42544459973956e-57	0.775590676684174	0.832	0.5	3.11659207287058e-53							Enpp2	5.47095824606462e-37	1.47998911794027	0.762	0.596	1.19617031091957e-32	Aftph	9.43936233367138e-12	0.90863738000325	0.77	0.549	2.06382218063391e-07	Atf5	5.20524160038902e-08	0.821054108646875	1	0.727	0.00113807402350906
					2.99909850319156e-24	Frrs1	1.36729812278379e-55	0.66233439687043	0.862	0.547	2.98946061565448e-51							Setbp1	2.27663919214818e-36	0.695971262546554	0.504	0.222	4.97764392971279e-32	Zc3hav1	1.42874433775046e-11	0.748243177906079	0.908	0.787	3.1238066200576e-07	Arhgap29	5.4529252750937e-08	0.766132325918992	0.643	0.248	0.00119222758214649
					6.04650420115615e-24	Col6a3	4.12757837619347e-55	1.06891496608972	0.771	0.423	9.0245373617094e-51							Mrps6	2.37639290799126e-35	0.87652054253569	0.838	0.737	5.19574545403209e-31	Trim30d	1.58395670513157e-11	0.596954645291406	0.667	0.369	3.46316294009966e-07	Serpinb1a	6.05464761825336e-08	0.824287291329875	0.429	0.11	0.00132378815525491
					6.18886127853167e-23	Crlf1	1.72646436268599e-54	0.745775650013616	0.905	0.551	3.77474168257664e-50							AC149090.1	5.28467235362727e-35	0.66069558031132	0.78	0.578	1.15544076339707e-30	Eif2ak2	2.22382274918774e-11	0.691937171819186	0.839	0.641	4.86216605882408e-07	Cacna1a	7.55717139501256e-08	0.608499120496017	0.464	0.138	0.00165229995380555
					6.73025930213274e-23	Kdelr3	3.44529807922731e-54	0.676826982396763	0.924	0.733	7.53279972042258e-50							Ar	2.32500922130113e-34	0.755797333951472	0.484	0.216	5.0834001614528e-30	H2-K1	2.47687005859008e-11	0.78706620788792	1	0.979	5.41542869610135e-07	Uap1l1	7.62851195206816e-08	0.950611346286993	1	0.757	0.00166789785320018
					7.85335795172198e-23	Wnt5a	2.95401556901923e-53	0.682925797750265	0.767	0.384	6.45865964010364e-49							Olfm1	6.30006227174656e-34	0.846352633755154	0.516	0.25	1.37744561509467e-29	Ifi205	2.48741904090042e-11	0.796383880482353	0.874	0.739	5.43849299102469e-07	Rps27l	8.16582310335401e-08	0.951428272022624	1	0.888	0.00178537556331732
					3.3932016014519e-22	Nrp1	7.23760758632966e-53	0.690069190592708	0.747	0.374	1.58243052267512e-48							Ccn3	6.91646404363467e-34	0.768865846810452	0.632	0.367	1.51221569850029e-29	Trex1	2.94982461509448e-11	0.825703380154899	0.747	0.466	6.44949653844257e-07	Ugcg	8.41948117013878e-08	1.08211264117007	1	0.767	0.00184083536303914
					1.53546766415376e-21	Uchl1	1.94383140159138e-52	0.650867243346363	0.68	0.304	4.24999297643939e-48							Col4a1	1.19703838071229e-33	0.830765023126622	0.945	0.878	2.61720471558935e-29	Znfx1	3.01023832666455e-11	0.596880648255965	0.644	0.378	6.58158507741936e-07	Gstm1	8.66031457766707e-08	1.14772035385283	0.893	0.651	0.00189349117926113
					1.63056663221108e-21	Pdgfa	1.11523283709944e-51	0.681937955310675	0.641	0.276	2.43834507503421e-47							Enpp5	2.27012423805377e-33	0.678604761717873	0.496	0.236	4.96339963408077e-29	Ppp1r15a	5.48457066464799e-11	0.772469325675167	0.816	0.559	1.19914653011864e-06	Cyb5a	1.01828103317393e-07	1.13960524357874	0.893	0.762	0.00222636965093148
					3.13034404270989e-21	Anxa2	6.18740893088896e-51	0.707867289472202	0.97	0.816	1.35281508864956e-46							Cygb	9.00339235489311e-33	0.696642178022133	0.461	0.197	1.96850170447383e-28	Trim25	5.97534781625386e-11	0.630610145058242	0.828	0.611	1.30645004654574e-06	Ryk	1.03107126570852e-07	0.653072101996301	0.964	0.744	0.00225433421534511
					3.85978374907874e-21	Prdx6	1.22435848521716e-50	0.733142658899667	0.931	0.688	2.6769373920788e-46							Xdh	2.80374774651328e-32	0.71016598792691	0.814	0.643	6.13011407297665e-28	Nfkb2	8.22369138277342e-11	0.789978846695172	0.897	0.687	1.79802788392958e-06	S100a11	1.03801387450856e-07	0.801190497431529	1	0.941	0.00226951353522552
					3.93412483747156e-21	Lrrc59	2.10260960108357e-50	0.614447457023305	0.942	0.755	4.59714563180912e-46							H3f3a	5.92744410447217e-32	0.603006774472092	0.852	0.769	1.29597637900179e-27	Il33	9.88161415426508e-11	1.23813729887538	0.437	0.188	2.16051611868852e-06	Scrn1	1.16380653237327e-07	0.591420802984324	0.536	0.172	0.00254454660238091
					1.25113876932512e-20	Myh9	2.83609993871013e-50	0.645154674183948	0.963	0.844	6.20084890599582e-46							Cnpy2	7.04098658357881e-32	0.65703894275743	0.89	0.833	1.53944130663367e-27	Slfn2	1.03245974980227e-10	0.585257784819502	0.655	0.336	2.25736999696768e-06	Ly6a	1.41707985321673e-07	1.38567857803468	0.929	0.738	0.00309830339107305
					2.1060550565275e-20	Tuba1a	3.84837882003134e-50	0.770143799040953	0.985	0.953	8.41409545211653e-46							Larp6	1.10546640760605e-31	0.683473791307605	0.493	0.236	2.41699175358986e-27	Parp12	1.17086875288052e-10	0.819354788868239	0.874	0.745	2.55998744129796e-06	Ccnd2	1.56166700695597e-07	0.877036077222169	0.964	0.726	0.00341442874400854
					2.53103969204094e-20	Epha3	4.07530218224002e-50	0.834818744187695	0.836	0.551	8.91024069124957e-46							Gxylt2	1.51740737904004e-31	0.869048781898285	0.771	0.627	3.31765949353315e-27	Rtp4	1.91611499688009e-10	1.09692882702735	0.92	0.802	4.18939382917862e-06	Olfml2b	1.60476249665772e-07	0.869360585416444	0.75	0.401	0.00350865272269243
					2.954301356519e-20	Tubb3	3.13205211606703e-48	0.805633013730593	0.678	0.343	6.84791874656896e-44							Nr2f1	5.26846258448715e-31	0.974836011070073	0.751	0.594	1.15189665947227e-26	Tap1	1.93672888022276e-10	0.76176886138837	0.793	0.593	4.23446402371904e-06	Dlc1	1.60929408188046e-07	0.682575843252759	0.75	0.332	0.00351856058062344
					3.72027423284867e-20	Plaur	1.71193173398592e-47	0.636430099144509	0.775	0.427	3.74296754318681e-43							Amdhd2	5.78290472686086e-31	0.823580718147205	0.667	0.458	1.26437428948086e-26	Slfn8	3.17294114990537e-10	0.590864426071001	0.517	0.255	6.93731853015311e-06	S100a4	1.75819059974902e-07	1.27413806257101	1	0.836	0.00384410792729125
					5.27846280412303e-20	Pxdn	2.00473605243005e-47	0.614067845883201	0.86	0.549	4.38315490503306e-43							Ddr2	1.2512943608543e-30	0.73445700865749	0.835	0.76	2.73582999057183e-26	Xaf1	3.66160645739705e-10	0.749690979359992	0.724	0.473	8.00573635845291e-06	Ly6c1	1.92068554958636e-07	1.3489401808432	0.786	0.406	0.00419938688561562
					6.69295738983557e-20	Ccn2	6.25042155976008e-45	0.857576142520766	0.417	0.12	1.36659216982594e-40							Mfap2	3.10730674056077e-30	0.922242913492935	0.643	0.424	6.79381545756208e-26	Gem	3.80781926427076e-10	0.886857035794267	0.805	0.543	8.32541603940159e-06	Tpm1	2.27328484437487e-07	0.835859162371346	1	0.887	0.00497030998374121
					7.62778896145663e-20	Crip1	7.93483338261548e-45	0.804930732538336	0.825	0.524	1.73487197077505e-40							Ahnak2	5.59494348023938e-30	0.741103871691872	0.728	0.53	1.22327844251954e-25	H4c9	3.90077812123478e-10	1.70024480878356	0.54	0.268	8.52866128426771e-06	Parp3	2.2973166545258e-07	0.721448719356014	0.964	0.666	0.00502285313345522
					1.96902260268571e-19	Ppic	2.23317677595059e-44	0.586005541078943	0.929	0.7	4.88261770293838e-40							mt-Nd5	2.20762330855121e-29	0.828744950645677	0.539	0.292	4.82674760181636e-25	Ttc39c	3.9507958845599e-10	0.612237813963975	0.655	0.406	8.63802012200176e-06	Oxct1	2.34386692486339e-07	0.854492365642281	1	0.814	0.00512463064452132
					3.96484852075834e-19	Bmp1	2.39248039179431e-43	0.612863035246629	0.942	0.72	5.23091912861909e-39							Sfrp2	1.8300952781673e-28	0.983611987472512	0.426	0.172	4.00132031618499e-24	H2-T22	4.33285462017853e-10	0.719248621001765	0.885	0.718	9.47335334155834e-06	S100a6	2.77558685707356e-07	0.698863370932536	1	0.987	0.00606854310430562
					5.4328355055591e-19	Timp1	1.99825058000791e-41	0.591317805893143	0.996	0.948	4.36897506812929e-37							Scpep1	2.04370447222025e-28	0.601058092023975	0.884	0.853	4.46835545806235e-24	Csrnp1	4.36850629538192e-10	0.646414056937978	0.782	0.503	9.55130216422302e-06	Tpm2	2.8281144643438e-07	1.1339126752551	1	0.817	0.00618338946484129
					8.45564601946019e-19	Ndfip1	7.43509493055623e-41	0.622679250827657	0.933	0.78	1.62560915561681e-36							Impact	1.04345312383732e-27	0.812352003888259	0.67	0.51	2.28140590995792e-23	H2aw	6.29684216208758e-10	0.614198641668302	0.379	0.141	1.37674157031883e-05	Ei24	2.90937485553082e-07	0.686173046976887	0.893	0.468	0.00636105718413258
					1.93361199164044e-18	Basp1	8.17207358193592e-39	0.599461331827035	0.892	0.637	1.78674216795447e-34							Sipa1l2	2.88343848032721e-27	0.71071240800112	0.768	0.624	6.30434989338741e-23	Trim21	1.54954044681278e-09	0.586223153394868	0.517	0.257	3.38791523291147e-05	Cavin1	3.12147333518413e-07	0.870433492995955	0.893	0.798	0.00682478930004659
					2.22320289770534e-18	Cyp51	1.31985826782912e-38	0.598151311061853	0.97	0.86	2.88573811678158e-34							Ets2	3.06526197390145e-27	0.797698715868733	0.829	0.754	6.70188877973813e-23	Pnp	1.6290768813572e-09	0.748578595964168	0.954	0.892	3.56181369339938e-05	Mtch2	4.74161682050763e-07	0.649272916801167	1	0.794	0.0103670710163579
					7.10136436432641e-18	Ank	7.76219840982077e-38	0.647297977522187	0.933	0.727	1.69712706032321e-33							Rnase4	5.45229963006688e-27	1.00341837579433	0.728	0.606	1.19209079111782e-22	Atf4	1.6675297402153e-09	0.597959569851142	0.989	0.961	3.64588702400673e-05	Mn1	5.47375951840058e-07	0.617822108425557	0.679	0.288	0.011967827811031
					1.10228609937723e-17	Fgf2	9.74968294384861e-38	0.585341819391869	0.767	0.454	2.13167067884306e-33							Col6a2	8.53781295705532e-27	0.829402484437192	0.693	0.529	1.86670742493057e-22	Sqstm1	1.8110815075849e-09	0.764817194463933	1	0.951	3.95974860818363e-05	Trp53inp1	7.02685377384248e-07	0.73826265046308	0.607	0.236	0.0153635130911292
					2.29135110891464e-17	Tubb2a	1.39205050869381e-31	0.622205627909243	0.765	0.501	3.04357923220815e-27							Thbs2	9.95150764914933e-27	0.684596244937969	0.942	0.856	2.17579763241001e-22	Ifi203	3.11979783947661e-09	0.89234791117658	0.759	0.574	6.82112599623167e-05	Hspa1b	7.18956317717495e-07	0.746716893198575	0.964	0.64	0.0157192609305753
					2.90238277311019e-17	Cryab	8.25771596273899e-30	0.618236349453499	0.691	0.409	1.80546701809325e-25							Washc2	1.82082582208146e-26	0.648460620209847	0.733	0.583	3.9810535773989e-22	Tent5a	3.31506266668026e-09	0.662193143940836	0.736	0.439	7.24805301442973e-05	Amdhd2	7.22821113431258e-07	0.630375499612499	0.857	0.489	0.015803760824061
					4.9158884526099e-17	Vegfa	8.52880129931431e-20	0.585766852180313	0.89	0.778	1.86473711608208e-15							Dclk1	6.86942664808465e-26	0.786893094045475	0.742	0.6	1.50193144233723e-21	Ddit3	3.55878018178081e-09	1.00252780121092	0.839	0.651	7.78091698944555e-05	Rras2	8.23243377702638e-07	0.971878456217028	0.679	0.321	0.0179993932100905
					1.98142896063751e-16	Col1a2	1.82985479278699e-09	0.758706290522758	0.598	0.442	4.00079451894947e-05							Col4a2	1.05158845270108e-25	0.77038193639431	0.881	0.811	2.29919299298565e-21	Lgals9	3.81207368017386e-09	0.75120546992185	0.851	0.757	8.33471789433213e-05	Lasp1	9.49787177516597e-07	0.802160074026878	0.893	0.754	0.0207661468492229
																		Thbs1	1.19065048216142e-25	0.945459499335962	0.829	0.669	2.60323821419773e-21	P2rx7	8.58769846338336e-09	1.96676896116665	0.506	0.272	0.000187761439203414	Cuta	1.15378938870503e-06	0.657322937480089	1	0.802	0.0252264511946467
																		Trp53inp1	2.63611244649855e-25	0.739552821814175	0.426	0.203	5.76359625302443e-21	Parp9	9.68216677479869e-09	0.618391411705271	0.782	0.603	0.000211690894364198	Aebp1	1.16599973988382e-06	0.934216113449537	1	0.936	0.0254934183128199
																		Abi3bp	3.48757722843391e-24	0.665650197631468	0.325	0.121	7.62523885224791e-20	Arhgef2	1.22362973968912e-08	0.653855436493753	0.851	0.629	0.000267534406285628	Rnd3	1.19108120598282e-06	0.760044107726123	0.714	0.363	0.0260417994876083
																		Arid5b	4.59911852686348e-24	0.661811990363604	0.797	0.661	1.00555127471343e-19	Relb	1.68616751913402e-08	0.837963030099266	0.747	0.542	0.000368663666383461	Tle5	1.77575984406564e-06	0.606516839589804	1	0.723	0.0388252132306511
																		Tgfbi	4.79883022388387e-24	0.886547137559224	0.759	0.618	1.04921624014997e-19	Nfkb1	1.97035181359429e-08	0.767993531783095	0.828	0.658	0.000430797720524256	Pmm1	1.89717469553988e-06	0.661363708322602	0.821	0.511	0.041479827543284
																		Ugcg	7.14411656110997e-24	0.743687346492511	0.835	0.756	1.56198964492108e-19	Ccl2	2.73213638360207e-08	1.88078753729912	0.897	0.835	0.000597354298910757	Fbln7	2.18891226257209e-06	0.708919572376263	0.607	0.268	0.0478583777088762
																		Lnpep	8.88776175596537e-24	0.594389403406575	0.693	0.563	1.94322023032427e-19	Daxx	3.09191205802817e-08	0.687164873970148	0.69	0.487	0.000676015652367279
																		Ap3s1	1.17823063984561e-23	0.661363505390081	0.806	0.725	2.57608347095844e-19	Aars	3.17976934306793e-08	0.637536329275174	0.966	0.838	0.000695224769168372
																		Amot	3.10877994529054e-23	0.656338894247578	0.513	0.316	6.79703647238324e-19	Tnfaip3	2.11160756292597e-07	0.736649091013429	0.483	0.273	0.00461681877558134
																		Crip2	3.47812687125069e-23	0.798726148766855	0.629	0.456	7.6045765913025e-19	Irf9	2.53411070355659e-07	0.637394873122762	0.793	0.617	0.00554057964225613
																		Rin2	4.2289612797945e-23	0.63181094636264	0.62	0.416	9.2462009421427e-19	Ccnl1	2.55488036302539e-07	0.631973856960361	0.908	0.815	0.00558599042571872
																		Nr2f2	1.51306026168306e-22	0.725327523660409	0.794	0.753	3.30815495614384e-18	Gadd45b	3.17334916335365e-07	0.632404636347328	0.701	0.484	0.00693821061075642
																		Celf2	2.44857001321866e-22	0.835962836606055	0.661	0.552	5.35355347690128e-18	Arl14ep	3.60846017265735e-07	0.622517878247121	0.667	0.458	0.00788953732149804
																		Rbpms	2.59068526945889e-22	0.61105320859158	0.617	0.428	5.66427427314492e-18	Tnip1	3.66658613107991e-07	0.646260488915896	0.632	0.432	0.00801662391699312
																		Rere	4.20122484710602e-22	0.592090361536469	0.797	0.738	9.18555800571259e-18	Wdfy1	3.932522223824e-07	0.721925794828891	0.506	0.284	0.0085980665901688
																		Gfra1	4.67767399618177e-22	0.746597930998898	0.362	0.168	1.02272664252518e-17	Ifit2	4.48184042655222e-07	0.851608868820339	0.552	0.334	0.00979909590861378
																		Nfix	6.24133594861223e-22	0.594631907712192	0.751	0.679	1.36460569180458e-17	H2-T23	7.31962815721326e-07	0.640088885756245	0.701	0.503	0.0160036350029311
																		Klhl24	2.71671785684655e-21	0.600135807144282	0.62	0.445	5.93983192220929e-17	Klf6	1.07317856027117e-06	0.658184707876337	0.816	0.619	0.0234639760417688
																		Cdkn1b	3.1992866500422e-21	0.665803626217395	0.635	0.5	6.99492033165227e-17	Polr2g	1.22760734242769e-06	0.792072524587563	0.851	0.72	0.0268404069348391
																		Qpct	4.19388376674059e-21	0.697562372351791	0.658	0.5	9.16950746760163e-17	Chka	1.23554969090524e-06	0.750834179642551	0.552	0.345	0.0270140584419523
																		Efemp1	4.21182535243959e-21	0.834357158578173	0.565	0.361	9.20873495057393e-17	Vcam1	1.2388325518146e-06	1.06270665713498	0.563	0.366	0.0270858349128745
																		Tcn2	4.86213629124309e-21	0.695430003394801	0.672	0.543	1.06305747871739e-16	Tlr2	1.70469298442137e-06	0.636212912917872	0.437	0.236	0.0372714074113887
																		Vegfb	5.20584046319094e-21	0.59368252770104	0.783	0.695	1.13820495887207e-16	H1f2	1.71922170332517e-06	1.61107071692453	0.506	0.337	0.0375890633215015
																		Apoe	6.24803295156433e-21	1.3465451719924	0.333	0.152	1.36606992453003e-16	Ifrd1	2.04100275837743e-06	0.916179783430047	0.897	0.798	0.0446244843091641
																		Iah1	1.0009924179749e-20	0.6030622605334	0.687	0.562	2.18856982266032e-16
																		Fam43a	2.67864186326612e-20	0.74685610444866	0.487	0.284	5.85658256984504e-16
																		Colec12	4.96226648722476e-20	0.660937232527892	0.829	0.82	1.08494994476682e-15
																		Myo10	5.53500969889362e-20	0.734487939885389	0.696	0.553	1.2101745205661e-15
																		Lox	6.20680906730766e-20	0.840739931025954	0.899	0.839	1.35705673447615e-15
																		Thra	6.54371908548319e-20	0.607849160850725	0.632	0.478	1.43071874085005e-15
																		Dkk3	2.27286628637753e-19	0.715183048292119	0.475	0.286	4.96939484853584e-15
																		Vgll3	1.80424408759822e-18	0.625813823518253	0.603	0.438	3.94479927312475e-14
																		Rasl11a	3.28459966649065e-18	0.815201271266945	0.542	0.329	7.18144871081517e-14
																		Lhfp	4.66598509362035e-18	0.650447070505064	0.788	0.753	1.02017098086915e-13
																		Gdpd2	1.00097993705784e-17	0.591420333277679	0.383	0.193	2.18854253438326e-13
																		Gas1	1.24176675298223e-17	0.661201964426582	0.913	0.871	2.71499882872034e-13
																		Atg12	1.79612073661773e-17	0.671034244419253	0.58	0.441	3.92703837854101e-13
																		Tulp4	1.25594878169979e-16	0.614285856435135	0.675	0.575	2.74600641630843e-12
																		Cyth3	2.16917169275305e-16	0.620440024980688	0.754	0.689	4.74267698903527e-12
																		Pmp22	2.45758242922707e-16	0.611121011857221	0.646	0.521	5.37325822326207e-12
																		Adamts1	3.95496633351654e-16	0.948209662795441	0.478	0.32	8.64713839160055e-12
																		Ccn1	8.01154942469485e-16	0.960204867929968	0.803	0.75	1.75164516621528e-11
																		Serpina3n	1.53679359754801e-15	0.829383388350446	0.609	0.406	3.36004552167897e-11
																		Igfbp4	1.80919929038816e-14	0.887854685711001	0.704	0.583	3.95563332850468e-10
																		Serpine2	4.56515420416919e-14	1.32796215235153	0.467	0.321	9.98125315199552e-10
																		Adgrl2	6.06358070252837e-14	0.623889599349824	0.667	0.564	1.3257412848008e-09
																		Fhl2	8.61472545942767e-14	0.712091857137524	0.612	0.511	1.88352357444927e-09
																		Peg10	3.70624874762246e-13	0.697209039628428	0.325	0.182	8.10334226180175e-09
																		Zfp503	6.92626703016101e-12	0.61369347875709	0.664	0.633	1.5143590234744e-07
																		Jade1	1.62833688344529e-11	0.588507200758909	0.6	0.513	3.56019576196479e-07
																		Sesn3	4.46474566418805e-11	0.595611728821775	0.53	0.414	9.76171992018076e-07
																		Fbln1	3.56450378848354e-10	0.746498970456274	0.704	0.683	7.79343108314041e-06
																		Dlk1	1.50646450273452e-09	0.923500385521828	0.386	0.271	3.29373398877875e-05

## Sheet: Fig 3. GSEA
Figure 3.
in vitro PSC and CAF subtype GSEA
iCAFs					myCAFs					Crabp1+ CAFs					qPSCs 1					ifCAFs					qPSCs 2
Cluster 0					Cluster 1					Cluster 2					Cluster 3					Cluster 4					Cluster 5
Pathway	Pval	adjPval	qval	FC	Pathway	Pval	adjPval	qval	FC	Pathway	Pval	adjPval	qval	FC	Pathway	Pval	adjPval	qval	FC	Pathway	Pval	adjPval	qval	FC	Pathway	Pval	adjPval	qval	FC
HALLMARK_EPITHELIAL_MESENCHYMAL_TRANSITION	9.71068166951607e-46	1.2099509360217e-42	6.47435187799796	0.612919608874678	HALLMARK_EPITHELIAL_MESENCHYMAL_TRANSITION	1.8250420975994e-81	2.27400245360885e-78	8.81153840546881	19.2436874915797	HALLMARK_KRAS_SIGNALING_UP	3.61423945491573e-23	4.503342360825e-20	4.39846166689005	1.74895063643959	REACTOME_DISEASES_OF_METABOLISM	4.45342994806002e-55	5.54897371528278e-52	7.1593147250539	2.31222442104872	HALLMARK_INTERFERON_GAMMA_RESPONSE	1.81273309977665e-38	2.25866544232171e-35	5.88609786639783	45.8880100443384	HALLMARK_EPITHELIAL_MESENCHYMAL_TRANSITION	5.18797696087047e-45	6.46421929324461e-42	6.41790338965193	6.4366014388199
REACTOME_SIGNALING_BY_INTERLEUKINS	1.47081922378297e-43	1.83264075283358e-40	6.30372292063683	4.40189664699036	HALLMARK_COAGULATION	1.68624371888245e-70	2.10105967372753e-67	8.1656329584855	3.46566605514683	HALLMARK_TNFA_SIGNALING_VIA_NFKB	3.91506115856571e-19	4.87816620357287e-16	3.91302228551806	0.279774589541715	HALLMARK_UV_RESPONSE_DN	9.56789011033443e-50	1.19215910774767e-46	6.77670021315589	0.291408676045454	REACTOME_G_ALPHA_I_SIGNALLING_EVENTS	3.58548574832058e-37	4.46751524240744e-34	5.77494016913426	2.86773932408854	REACTOME_DEGRADATION_OF_THE_EXTRACELLULAR_MATRIX	9.87973062399884e-38	1.23101443575026e-34	5.82320675008135	0.70144483636623
HALLMARK_HYPOXIA	2.15989731613578e-40	2.69123205590518e-37	6.04731749231562	12.2191876269941	HALLMARK_HYPOXIA	5.03436321063275e-67	6.27281656044841e-64	7.95000235299325	1.45338158057173	REACTOME_INTERLEUKIN_4_AND_INTERLEUKIN_13_SIGNALING	2.23855181146064e-18	2.78923555707996e-15	3.81503798238767	1.20379152402515	KEGG_LYSOSOME	2.609321465953e-45	3.25121454657744e-42	6.44111437335252	13.8091723581643	HALLMARK_INTERFERON_ALPHA_RESPONSE	6.72317124448956e-36	8.37707137063399e-33	5.66364792200727	35.7569482545761	REACTOME_DISEASES_OF_METABOLISM	9.87973062399884e-38	1.23101443575026e-34	5.82320675008135	9.55418414127163
HALLMARK_INTERFERON_GAMMA_RESPONSE	2.15989731613578e-40	2.69123205590518e-37	6.04731749231562	12.9992925815716	HALLMARK_KRAS_SIGNALING_UP	5.03436321063275e-67	6.27281656044841e-64	7.95000235299325	2.45847129781569	REACTOME_SIGNALING_BY_INTERLEUKINS	6.52790145370709e-17	8.13376521131903e-14	3.61797019999664	9.17418374058942	REACTOME_NUCLEAR_SIGNALING_BY_ERBB4	1.78602283508706e-43	2.22538445251848e-40	6.2970306455061	0.870142556776791	REACTOME_GPCR_LIGAND_BINDING	1.19513632657087e-34	1.4891398629073e-31	5.55221257793244	4.3200624125244	HALLMARK_APOPTOSIS	4.04613813619791e-31	5.0414881177026e-28	5.22469532624281	2.61677637987425
HALLMARK_KRAS_SIGNALING_UP	2.38036718489832e-38	2.96593751238331e-35	5.87603931259056	2.57644249338358	REACTOME_EXTRACELLULAR_MATRIX_ORGANIZATION	5.03436321063275e-67	6.27281656044841e-64	7.95000235299325	15.1947607232995	HALLMARK_ESTROGEN_RESPONSE_EARLY	3.32943112810757e-16	4.14847118562203e-13	3.51882251926367	0.340243678508995	REACTOME_AMYLOID_FIBER_FORMATION	4.34280519685153e-41	5.41113527527701e-38	6.10464672268747	3.68130544171338	REACTOME_INTERFERON_ALPHA_BETA_SIGNALING	3.21793272147501e-32	4.00954417095786e-29	5.32887464646865	19.1883087478251	HALLMARK_ESTROGEN_RESPONSE_EARLY	4.04613813619791e-31	5.0414881177026e-28	5.22469532624281	5.24026453093888
HALLMARK_TNFA_SIGNALING_VIA_NFKB	2.38036718489832e-38	2.96593751238331e-35	5.87603931259056	15.4685353273758	REACTOME_NEUTROPHIL_DEGRANULATION	5.66343641533196e-63	7.05664177350362e-60	7.69099485949147	11.2178440267987	REACTOME_TRANSCRIPTIONAL_REGULATION_BY_RUNX3	3.32943112810757e-16	4.14847118562203e-13	3.51882251926367	4.99621087604034	REACTOME_SIGNALING_BY_ERBB4	6.37474174296956e-40	7.94292821174007e-37	6.00832916563253	0.191842507873884	REACTOME_SIGNALING_BY_INTERLEUKINS	3.21793272147501e-32	4.00954417095786e-29	5.32887464646865	12.7150956088814	KEGG_BLADDER_CANCER	4.04613813619791e-31	5.0414881177026e-28	5.22469532624281	2.38347127005317
HALLMARK_APOPTOSIS	2.38256076949142e-37	2.96867071878631e-34	5.79028824594502	0.271229286973744	REACTOME_SIGNALING_BY_INTERLEUKINS	5.66343641533196e-63	7.05664177350362e-60	7.69099485949147	7.22108607176447	KEGG_PATHWAYS_IN_CANCER	7.72681654829123e-15	9.62761341917087e-12	3.31910851832546	1.14481506815077	KEGG_FC_GAMMA_R_MEDIATED_PHAGOCYTOSIS	2.73723064175324e-33	3.41058937962454e-30	5.4283672098195	1.35087414124426	REACTOME_CLASS_A_1_RHODOPSIN_LIKE_RECEPTORS	4.87421625573086e-31	6.07327345464065e-28	5.21695094513401	5.23067664257425	HALLMARK_ANDROGEN_RESPONSE	3.57071631429591e-25	4.4491125276127e-22	4.62079285511401	1.81271543896507
HALLMARK_COMPLEMENT	2.31016677129441e-36	2.87846779703283e-33	5.7044577853524	3.58733632330918	HALLMARK_MYOGENESIS	2.60412086353825e-62	3.24473459596866e-59	7.64779842965655	14.0072726272036	HALLMARK_IL2_STAT5_SIGNALING	1.54036890822877e-13	1.91929965965305e-10	3.11718738828926	1.16130368855811	REACTOME_BINDING_AND_UPTAKE_OF_LIGANDS_BY_SCAVENGER_RECEPTORS	3.0310968007162e-32	3.77674661369239e-29	5.33131148513339	0.768586712158581	HALLMARK_TNFA_SIGNALING_VIA_NFKB	6.99959585231279e-30	8.72149643198174e-27	5.10484172061633	18.6727052381263	HALLMARK_APICAL_JUNCTION	3.57071631429591e-25	4.4491125276127e-22	4.62079285511401	10.1169212708095
HALLMARK_COAGULATION	1.48621351989098e-32	1.85182204578416e-29	5.36026125762252	0.809248418742647	HALLMARK_APOPTOSIS	4.72650331622305e-59	5.88922313201392e-56	7.43168500346564	5.60532658022178	HALLMARK_INFLAMMATORY_RESPONSE	1.54036890822877e-13	1.91929965965305e-10	3.11718738828926	0.87929391184403	REACTOME_NCAM1_INTERACTIONS	3.2241574512749e-31	4.01730018428853e-28	5.23412511460283	1.53488873025554	REACTOME_INTERFERON_SIGNALING	6.99959585231279e-30	8.72149643198174e-27	5.10484172061633	26.8137020703841	HALLMARK_ESTROGEN_RESPONSE_LATE	3.57071631429591e-25	4.4491125276127e-22	4.62079285511401	6.76698452725703
HALLMARK_IL2_STAT5_SIGNALING	1.48621351989098e-32	1.85182204578416e-29	5.36026125762252	1.37120741111038	HALLMARK_COMPLEMENT	4.72650331622305e-59	5.88922313201392e-56	7.43168500346564	1.39224980956878	REACTOME_METABOLISM_OF_CARBOHYDRATES	1.54036890822877e-13	1.91929965965305e-10	3.11718738828926	2.86813247601615	KEGG_VALINE_LEUCINE_AND_ISOLEUCINE_DEGRADATION	3.29431259989497e-30	4.10471349946913e-27	5.13680028328387	1.34320268738964	REACTOME_CHEMOKINE_RECEPTORS_BIND_CHEMOKINES	9.52989562364395e-29	1.18742499470604e-25	4.99253380695922	6.29375204443455	HALLMARK_MYOGENESIS	3.57071631429591e-25	4.4491125276127e-22	4.62079285511401	8.78093339944016
HALLMARK_UV_RESPONSE_UP	9.85281827681361e-31	1.22766115729098e-27	5.18757375705098	1.10060508485101	HALLMARK_APICAL_JUNCTION	8.97184419956133e-58	1.11789178726534e-54	7.34517530317932	9.47903945343263	REACTOME_SIGNALING_BY_NOTCH	1.54036890822877e-13	1.91929965965305e-10	3.11718738828926	4.940520453742	KEGG_AXON_GUIDANCE	9.97803199995024e-29	1.2432627871938e-25	4.99053474742653	1.23767572611849	REACTOME_PEPTIDE_LIGAND_BINDING_RECEPTORS	9.52989562364395e-29	1.18742499470604e-25	4.99253380695922	5.31226984456592	KEGG_FOCAL_ADHESION	3.57071631429591e-25	4.4491125276127e-22	4.62079285511401	8.77425489281735
REACTOME_INTERLEUKIN_4_AND_INTERLEUKIN_13_SIGNALING	9.85281827681361e-31	1.22766115729098e-27	5.18757375705098	6.20071090960533	KEGG_FOCAL_ADHESION	3.86056709238697e-57	4.81026659711416e-54	7.30190597400863	18.0274758157794	HALLMARK_GLYCOLYSIS	6.49705073234097e-13	8.09532521249685e-10	3.01525549492937	3.69288768951656	REACTOME_NCAM_SIGNALING_FOR_NEURITE_OUT_GROWTH	3.04842700132659e-28	3.79834004365293e-25	4.94170073537019	1.15845671007554	HALLMARK_ALLOGRAFT_REJECTION	1.2301480974293e-27	1.53276452939691e-24	4.88001276211575	9.92279931447009	REACTOME_EXTRACELLULAR_MATRIX_ORGANIZATION	3.57071631429591e-25	4.4491125276127e-22	4.62079285511401	6.34407708155823
HALLMARK_INFLAMMATORY_RESPONSE	7.64935813137827e-30	9.53110023169732e-27	5.10106429711171	6.69031644469053	HALLMARK_UV_RESPONSE_DN	1.64747826753496e-56	2.05275792134856e-53	7.2586267477605	5.41370814386951	HALLMARK_MYC_TARGETS_V2	2.63843414840991e-12	3.28748894891875e-09	2.91258230757611	5.26594191509122	REACTOME_SIGNALING_BY_ALK	3.04842700132659e-28	3.79834004365293e-25	4.94170073537019	0.363998362414451	HALLMARK_IL2_STAT5_SIGNALING	1.2301480974293e-27	1.53276452939691e-24	4.88001276211575	4.34272377015617	REACTOME_GPCR_LIGAND_BINDING	3.57071631429591e-25	4.4491125276127e-22	4.62079285511401	1.69599602957875
REACTOME_GPCR_LIGAND_BINDING	7.64935813137827e-30	9.53110023169732e-27	5.10106429711171	4.11426664728444	REACTOME_INTEGRIN_CELL_SURFACE_INTERACTIONS	1.64747826753496e-56	2.05275792134856e-53	7.2586267477605	9.3265022935212	HALLMARK_ESTROGEN_RESPONSE_LATE	1.03164486481625e-11	1.28542950156105e-08	2.8090837895888	0.0555945643899652	REACTOME_FOXO_MEDIATED_TRANSCRIPTION	2.76088002886335e-27	3.44005651596373e-24	4.84390693783823	0.0794098768453723	HALLMARK_IL6_JAK_STAT3_SIGNALING	1.2301480974293e-27	1.53276452939691e-24	4.88001276211575	9.01304981697763	REACTOME_NEUTROPHIL_DEGRANULATION	3.57071631429591e-25	4.4491125276127e-22	4.62079285511401	13.7151137047766
REACTOME_METABOLISM_OF_CARBOHYDRATES	7.64935813137827e-30	9.53110023169732e-27	5.10106429711171	1.64369919403464	REACTOME_PLATELET_ACTIVATION_SIGNALING_AND_AGGREGATION	1.64747826753496e-56	2.05275792134856e-53	7.2586267477605	16.1527426498712	KEGG_PURINE_METABOLISM	1.03164486481625e-11	1.28542950156105e-08	2.8090837895888	3.63902651837722	REACTOME_GOLGI_ASSOCIATED_VESICLE_BIOGENESIS	2.40198365371182e-26	2.99287163252493e-23	4.74593635757124	1.50166399588169	HALLMARK_INFLAMMATORY_RESPONSE	1.2301480974293e-27	1.53276452939691e-24	4.88001276211575	14.0903164154795	REACTOME_O_LINKED_GLYCOSYLATION	3.57071631429591e-25	4.4491125276127e-22	4.62079285511401	5.12645979647428
REACTOME_REGULATION_OF_INSULIN_LIKE_GROWTH_FACTOR_IGF_TRANSPORT_AND_UPTAKE_BY_INSULIN_LIKE_GROWTH_FACTOR_BINDING_PROTEINS_IGFBPS	7.64935813137827e-30	9.53110023169732e-27	5.10106429711171	1.19189443902791	REACTOME_CELL_SURFACE_INTERACTIONS_AT_THE_VASCULAR_WALL	6.97248600865713e-56	8.68771756678678e-53	7.21533743536746	5.55397506077303	REACTOME_APOPTOSIS	3.88404993558592e-11	4.83952621974006e-08	2.70466211436192	4.23232686962359	KEGG_LEUKOCYTE_TRANSENDOTHELIAL_MIGRATION	2.00746801688271e-25	2.50130514903586e-22	4.6477772454024	0.0746646950570821	HALLMARK_KRAS_SIGNALING_UP	1.2301480974293e-27	1.53276452939691e-24	4.88001276211575	4.12289063720832	REACTOME_RESPONSE_TO_ELEVATED_PLATELET_CYTOSOLIC_CA2	3.57071631429591e-25	4.4491125276127e-22	4.62079285511401	5.33011558868801
KEGG_CYTOKINE_CYTOKINE_RECEPTOR_INTERACTION	5.75320940055457e-29	7.16849891309099e-26	5.0144363368451	5.82278768509522	REACTOME_DISEASES_OF_SIGNAL_TRANSDUCTION_BY_GROWTH_FACTOR_RECEPTORS_AND_SECOND_MESSENGERS	2.92654453018158e-55	3.64647448460625e-52	7.1720378429683	21.8999331921612	REACTOME_DISEASES_OF_SIGNAL_TRANSDUCTION_BY_GROWTH_FACTOR_RECEPTORS_AND_SECOND_MESSENGERS	3.88404993558592e-11	4.83952621974006e-08	2.70466211436192	7.87978433126931	REACTOME_PEPTIDE_HORMONE_METABOLISM	2.00746801688271e-25	2.50130514903586e-22	4.6477772454024	0.896164452009985	KEGG_CYTOKINE_CYTOKINE_RECEPTOR_INTERACTION	1.2301480974293e-27	1.53276452939691e-24	4.88001276211575	5.53811323210489	REACTOME_RHO_GTPASE_CYCLE	3.57071631429591e-25	4.4491125276127e-22	4.62079285511401	9.04027427662012
HALLMARK_GLYCOLYSIS	4.19198059215845e-28	5.22320781782943e-25	4.92768329891171	4.87559762373828	KEGG_REGULATION_OF_ACTIN_CYTOSKELETON	5.02908932580235e-54	6.26624529994973e-51	7.08540701781662	13.9958045633677	REACTOME_MAPK_FAMILY_SIGNALING_CASCADES	3.88404993558592e-11	4.83952621974006e-08	2.70466211436192	7.17773606191563	REACTOME_TRANS_GOLGI_NETWORK_VESICLE_BUDDING	2.00746801688271e-25	2.50130514903586e-22	4.6477772454024	2.27454749256606	KEGG_TOLL_LIKE_RECEPTOR_SIGNALING_PATHWAY	1.2301480974293e-27	1.53276452939691e-24	4.88001276211575	7.97332921076487	HALLMARK_COAGULATION	6.8088583871188e-20	8.48383755035002e-17	4.0089160200738	4.58822103204743
REACTOME_DEGRADATION_OF_THE_EXTRACELLULAR_MATRIX	4.19198059215845e-28	5.22320781782943e-25	4.92768329891171	0.0757758523025414	REACTOME_DEGRADATION_OF_THE_EXTRACELLULAR_MATRIX	5.02908932580235e-54	6.26624529994973e-51	7.08540701781662	6.82285627868608	REACTOME_SIGNALING_BY_WNT	3.88404993558592e-11	4.83952621974006e-08	2.70466211436192	4.47123941483002	REACTOME_ION_CHANNEL_TRANSPORT	5.71673671600189e-25	7.12305394813835e-22	4.59862302938724	3.56825670390021	KEGG_CYTOSOLIC_DNA_SENSING_PATHWAY	1.50552589686407e-26	1.87588526749263e-23	4.76726270803006	8.5975540587939	HALLMARK_UV_RESPONSE_UP	6.8088583871188e-20	8.48383755035002e-17	4.0089160200738	0.8793579414718
HALLMARK_ESTROGEN_RESPONSE_LATE	2.95907259463446e-27	3.68700445291454e-24	4.84079810959743	0.494862124428186	REACTOME_ECM_PROTEOGLYCANS	5.02908932580235e-54	6.26624529994973e-51	7.08540701781662	8.46590449963205	HALLMARK_OXIDATIVE_PHOSPHORYLATION	1.40808212030458e-10	1.75447032189951e-07	2.59920256497706	7.54848691435285	KEGG_INTESTINAL_IMMUNE_NETWORK_FOR_IGA_PRODUCTION	1.24307320362423e-23	1.54886921171579e-20	4.45084096020228	1.61608453330532	REACTOME_INTERFERON_GAMMA_SIGNALING	1.92206020076047e-24	2.39488701014755e-21	4.54100374054168	14.9225260361713	KEGG_ECM_RECEPTOR_INTERACTION	6.8088583871188e-20	8.48383755035002e-17	4.0089160200738	0.826458968671806
REACTOME_PEPTIDE_LIGAND_BINDING_RECEPTORS	1.34067800027187e-25	1.67048478833875e-22	4.66660020515496	4.50895225174754	REACTOME_RESPONSE_TO_ELEVATED_PLATELET_CYTOSOLIC_CA2	2.05900031551584e-53	2.56551439313274e-50	7.04207537197016	9.34669683528676	REACTOME_TRANSCRIPTIONAL_REGULATION_BY_RUNX1	1.40808212030458e-10	1.75447032189951e-07	2.59920256497706	3.95816592981118	REACTOME_FORMATION_OF_FIBRIN_CLOT_CLOTTING_CASCADE	3.40067702186786e-23	4.23724356924735e-20	4.40146754739312	1.22020218258211	HALLMARK_KRAS_SIGNALING_DN	1.86021612432861e-21	2.31782929091345e-18	4.19939502228153	2.38741316568653	KEGG_MTOR_SIGNALING_PATHWAY	6.8088583871188e-20	8.48383755035002e-17	4.0089160200738	1.38614676684764
HALLMARK_XENOBIOTIC_METABOLISM	8.60527170589975e-25	1.07221685455511e-21	4.57927039715158	1.10539209498846	HALLMARK_ESTROGEN_RESPONSE_EARLY	8.36033494354873e-53	1.04169773396617e-49	6.99873261959408	4.77328871701968	REACTOME_INTERFERON_SIGNALING	4.91562988561764e-10	6.12487483747958e-07	2.4925695139214	2.7223200050471	REACTOME_GLYCOSPHINGOLIPID_METABOLISM	3.40067702186786e-23	4.23724356924735e-20	4.40146754739312	4.46769215789102	KEGG_CHEMOKINE_SIGNALING_PATHWAY	1.86021612432861e-21	2.31782929091345e-18	4.19939502228153	8.22546340908582	KEGG_RENAL_CELL_CARCINOMA	6.8088583871188e-20	8.48383755035002e-17	4.0089160200738	0.30898172870143
REACTOME_G_ALPHA_I_SIGNALLING_EVENTS	8.60527170589975e-25	1.07221685455511e-21	4.57927039715158	1.79684163298622	REACTOME_REGULATION_OF_INSULIN_LIKE_GROWTH_FACTOR_IGF_TRANSPORT_AND_UPTAKE_BY_INSULIN_LIKE_GROWTH_FACTOR_BINDING_PROTEINS_IGFBPS	3.36659843148784e-52	4.19478164563385e-49	6.95537854044834	3.3731587412198	HALLMARK_ALLOGRAFT_REJECTION	1.65256822187263e-09	2.0591000044533e-06	2.38460113236143	3.04285591253687	HALLMARK_KRAS_SIGNALING_DN	9.21039652548544e-23	1.14761540707549e-19	4.3520344242498	0.309103104867181	KEGG_RIG_I_LIKE_RECEPTOR_SIGNALING_PATHWAY	1.65443695682605e-20	2.06142844820526e-17	4.08482946215396	8.45172270199124	REACTOME_DISEASES_OF_GLYCOSYLATION	6.8088583871188e-20	8.48383755035002e-17	4.0089160200738	4.88350097259855
REACTOME_CHEMOKINE_RECEPTORS_BIND_CHEMOKINES	5.35115073722742e-24	6.66753381858537e-21	4.49177412308714	3.87808889645706	KEGG_ECM_RECEPTOR_INTERACTION	1.34449598776664e-51	1.67524200075723e-48	6.91201290849008	7.74666194381421	KEGG_SMALL_CELL_LUNG_CANCER	1.65256822187263e-09	2.0591000044533e-06	2.38460113236143	0.620266101673569	REACTOME_SCAVENGING_BY_CLASS_A_RECEPTORS	9.21039652548544e-23	1.14761540707549e-19	4.3520344242498	2.44686889600702	HALLMARK_COMPLEMENT	1.39529693814085e-19	1.7385399849235e-16	3.96986338763269	2.91107723842127	REACTOME_FATTY_ACID_METABOLISM	6.8088583871188e-20	8.48383755035002e-17	4.0089160200738	6.06140419305808
REACTOME_CLASS_A_1_RHODOPSIN_LIKE_RECEPTORS	5.35115073722742e-24	6.66753381858537e-21	4.49177412308714	4.70898890299898	REACTOME_SYNDECAN_INTERACTIONS	5.32510824329733e-51	6.63508487114847e-48	6.86863549168151	7.4659371659397	REACTOME_RHO_GTPASE_CYCLE	1.65256822187263e-09	2.0591000044533e-06	2.38460113236143	5.49905863500773	KEGG_BUTANOATE_METABOLISM	2.46965542872943e-22	3.07719066419687e-19	4.30253943547601	1.12749092498556	REACTOME_DEUBIQUITINATION	1.39529693814085e-19	1.7385399849235e-16	3.96986338763269	6.61306894760346	REACTOME_INTEGRIN_CELL_SURFACE_INTERACTIONS	6.8088583871188e-20	8.48383755035002e-17	4.0089160200738	1.16175277289411
REACTOME_GLYCOSAMINOGLYCAN_METABOLISM	5.35115073722742e-24	6.66753381858537e-21	4.49177412308714	1.72186238413431	HALLMARK_ANGIOGENESIS	2.09169467216857e-50	2.60625156152204e-47	6.82524605179013	4.12938519660212	REACTOME_TRANSCRIPTIONAL_REGULATION_BY_RUNX2	1.65256822187263e-09	2.0591000044533e-06	2.38460113236143	2.75000784083555	KEGG_OXIDATIVE_PHOSPHORYLATION	1.72302345664553e-21	2.14688722698033e-18	4.20335470402554	3.76008984072957	REACTOME_INTERLEUKIN_10_SIGNALING	1.39529693814085e-19	1.7385399849235e-16	3.96986338763269	7.38522022916054	REACTOME_INTRA_GOLGI_AND_RETROGRADE_GOLGI_TO_ER_TRAFFIC	6.8088583871188e-20	8.48383755035002e-17	4.0089160200738	0.822687467912356
REACTOME_INTERFERON_GAMMA_SIGNALING	3.22386287426281e-23	4.01693314133146e-20	4.40410097485237	3.04276411320311	REACTOME_SIGNALING_BY_NUCLEAR_RECEPTORS	2.09169467216857e-50	2.60625156152204e-47	6.82524605179013	7.17957346278635	REACTOME_TRANSCRIPTIONAL_REGULATION_BY_TP53	1.65256822187263e-09	2.0591000044533e-06	2.38460113236143	10.4009955608094	KEGG_RENIN_ANGIOTENSIN_SYSTEM	1.15488053194087e-20	1.43898114279832e-17	4.10389387012631	1.69107408036288	REACTOME_ANTIVIRAL_MECHANISM_BY_IFN_STIMULATED_GENES	8.46329564759821e-18	1.05452663769074e-14	3.73857492172673	8.72932423168997	REACTOME_L1CAM_INTERACTIONS	6.8088583871188e-20	8.48383755035002e-17	4.0089160200738	1.02228163122656
HALLMARK_ALLOGRAFT_REJECTION	1.88172961555773e-22	2.34463510098493e-19	4.31623965247296	1.29901382837506	REACTOME_SENSORY_PERCEPTION	8.14834200335146e-50	1.01528341361759e-46	6.78184434418082	6.23294543297423	HALLMARK_ADIPOGENESIS	5.35046385848397e-09	6.66667796767103e-06	2.27510231041633	2.59216872917556	REACTOME_APOPTOTIC_CLEAVAGE_OF_CELLULAR_PROTEINS	1.15488053194087e-20	1.43898114279832e-17	4.10389387012631	0.0743788804405532	REACTOME_METABOLISM_OF_VITAMINS_AND_COFACTORS	8.46329564759821e-18	1.05452663769074e-14	3.73857492172673	0.461277605930894	REACTOME_PLATELET_ACTIVATION_SIGNALING_AND_AGGREGATION	6.8088583871188e-20	8.48383755035002e-17	4.0089160200738	8.02983628290139
REACTOME_INTERFERON_SIGNALING	1.88172961555773e-22	2.34463510098493e-19	4.31623965247296	1.51946981599303	HALLMARK_ESTROGEN_RESPONSE_LATE	3.14804917604454e-49	3.9224692733515e-46	6.73843011759949	1.43406433972497	REACTOME_ACTIVATION_OF_THE_MRNA_UPON_BINDING_OF_THE_CAP_BINDING_COMPLEX_AND_EIFS_AND_SUBSEQUENT_BINDING_TO_43S	5.35046385848397e-09	6.66667796767103e-06	2.27510231041633	8.07173015670439	REACTOME_IRON_UPTAKE_AND_TRANSPORT	1.15488053194087e-20	1.43898114279832e-17	4.10389387012631	2.01239273273317	HALLMARK_P53_PATHWAY	1.64839436435539e-14	2.05389937798682e-11	3.2691621000828	3.34416284406398	REACTOME_REGULATION_OF_LIPID_METABOLISM_BY_PPARALPHA	6.8088583871188e-20	8.48383755035002e-17	4.0089160200738	3.68858544555762
HALLMARK_ANGIOGENESIS	3.09496350762679e-20	3.85632453050298e-17	4.05139808276215	0.9431600964868	REACTOME_L1CAM_INTERACTIONS	1.20618871770206e-48	1.50291114225677e-45	6.69500311394794	10.8198275784924	REACTOME_ESR_MEDIATED_SIGNALING	5.35046385848397e-09	6.66667796767103e-06	2.27510231041633	4.18918296646993	REACTOME_DISEASES_ASSOCIATED_WITH_O_GLYCOSYLATION_OF_PROTEINS	2.94533029528674e-20	3.66988154792728e-17	4.05405327458367	2.09810565146829	REACTOME_OVARIAN_TUMOR_DOMAIN_PROTEASES	1.64839436435539e-14	2.05389937798682e-11	3.2691621000828	2.99467756925301	HALLMARK_FATTY_ACID_METABOLISM	2.8162175127224e-15	3.50900702085211e-12	3.3844963824539	4.83749340682616
HALLMARK_IL6_JAK_STAT3_SIGNALING	3.09496350762679e-20	3.85632453050298e-17	4.05139808276215	5.24886647488773	REACTOME_SIGNALING_BY_ERBB4	1.20618871770206e-48	1.50291114225677e-45	6.69500311394794	0.443843251103772	REACTOME_INTRACELLULAR_SIGNALING_BY_SECOND_MESSENGERS	5.35046385848397e-09	6.66667796767103e-06	2.27510231041633	6.94509003126825	REACTOME_METABOLISM_OF_ANGIOTENSINOGEN_TO_ANGIOTENSINS	7.43672304237455e-20	9.26615691079869e-17	4.00413540603159	1.29740217832801	REACTOME_PROGRAMMED_CELL_DEATH	1.64839436435539e-14	2.05389937798682e-11	3.2691621000828	0.717381908981859	HALLMARK_UV_RESPONSE_DN	2.8162175127224e-15	3.50900702085211e-12	3.3844963824539	11.9202221807163
KEGG_CHEMOKINE_SIGNALING_PATHWAY	3.09496350762679e-20	3.85632453050298e-17	4.05139808276215	1.4847547947121	REACTOME_SIGNALING_BY_PDGF	4.58343112316866e-48	5.71095517946815e-45	6.65156306804931	6.80554077658397	REACTOME_ORGANELLE_BIOGENESIS_AND_MAINTENANCE	5.35046385848397e-09	6.66667796767103e-06	2.27510231041633	7.33202142618658	REACTOME_SPHINGOLIPID_METABOLISM	1.85900645785343e-19	2.31632204648537e-16	3.95413720794329	4.46198961845639	REACTOME_DNA_REPLICATION_PRE_INITIATION	9.59390948963696e-14	1.19540112240877e-10	3.14999783186054	2.83394271666401	HALLMARK_XENOBIOTIC_METABOLISM	2.8162175127224e-15	3.50900702085211e-12	3.3844963824539	4.62353455122698
KEGG_LEISHMANIA_INFECTION	3.09496350762679e-20	3.85632453050298e-17	4.05139808276215	2.89468368842889	HALLMARK_IL2_STAT5_SIGNALING	6.45576179135692e-47	8.04387919203072e-44	6.56464275193482	5.63250132015543	REACTOME_SIGNALING_BY_NOTCH1	5.35046385848397e-09	6.66667796767103e-06	2.27510231041633	0.89794801174145	REACTOME_ASSEMBLY_OF_ACTIVE_LPL_AND_LIPC_LIPASE_COMPLEXES	4.60079556797673e-19	5.73259127769901e-16	3.90405545829591	0.197221302123484	HALLMARK_E2F_TARGETS	5.29653838734909e-13	6.59948683063697e-10	3.02993231499337	12.2585370265585	KEGG_COMPLEMENT_AND_COAGULATION_CASCADES	2.8162175127224e-15	3.50900702085211e-12	3.3844963824539	1.23846029297954
REACTOME_BINDING_AND_UPTAKE_OF_LIGANDS_BY_SCAVENGER_RECEPTORS	3.09496350762679e-20	3.85632453050298e-17	4.05139808276215	0.562108051330306	REACTOME_MAPK_FAMILY_SIGNALING_CASCADES	6.45576179135692e-47	8.04387919203072e-44	6.56464275193482	14.4750460942737	HALLMARK_INTERFERON_GAMMA_RESPONSE	1.66839946576015e-08	2.07882573433715e-05	2.16383500192804	0.788771662962678	REACTOME_PLASMA_LIPOPROTEIN_REMODELING	4.60079556797673e-19	5.73259127769901e-16	3.90405545829591	0.736099936925875	KEGG_NOD_LIKE_RECEPTOR_SIGNALING_PATHWAY	5.29653838734909e-13	6.59948683063697e-10	3.02993231499337	6.31899821323054	KEGG_PANCREATIC_CANCER	2.8162175127224e-15	3.50900702085211e-12	3.3844963824539	0.922697554168088
REACTOME_DISEASES_OF_GLYCOSYLATION	3.09496350762679e-20	3.85632453050298e-17	4.05139808276215	1.30721195415571	KEGG_AXON_GUIDANCE	8.79657343711664e-46	1.09605305026473e-42	6.47766689672879	4.83494519553308	HALLMARK_UNFOLDED_PROTEIN_RESPONSE	1.66839946576015e-08	2.07882573433715e-05	2.16383500192804	6.6608260480432	REACTOME_RESPIRATORY_ELECTRON_TRANSPORT_ATP_SYNTHESIS_BY_CHEMIOSMOTIC_COUPLING_AND_HEAT_PRODUCTION_BY_UNCOUPLING_PROTEINS	4.60079556797673e-19	5.73259127769901e-16	3.90405545829591	1.4435482027378	REACTOME_ANTIGEN_PRESENTATION_FOLDING_ASSEMBLY_AND_PEPTIDE_LOADING_OF_CLASS_I_MHC	5.29653838734909e-13	6.59948683063697e-10	3.02993231499337	2.08929036015222	KEGG_PEROXISOME	2.8162175127224e-15	3.50900702085211e-12	3.3844963824539	1.96032001178351
HALLMARK_REACTIVE_OXYGEN_SPECIES_PATHWAY	1.59181018210258e-19	1.98339548689981e-16	3.96264945198451	1.4890081735541	REACTOME_MET_ACTIVATES_PTK2_SIGNALING	8.79657343711664e-46	1.09605305026473e-42	6.47766689672879	5.41686929945492	HALLMARK_UV_RESPONSE_UP	1.66839946576015e-08	2.07882573433715e-05	2.16383500192804	2.69952746962407	REACTOME_CROSSLINKING_OF_COLLAGEN_FIBRILS	1.12729820205861e-18	1.40461355976503e-15	3.85388675798035	0.977821093687187	REACTOME_CLASS_I_MHC_MEDIATED_ANTIGEN_PROCESSING_PRESENTATION	5.29653838734909e-13	6.59948683063697e-10	3.02993231499337	5.68676548023912	KEGG_REGULATION_OF_ACTIN_CYTOSKELETON	2.8162175127224e-15	3.50900702085211e-12	3.3844963824539	2.87084794259521
REACTOME_IMMUNOREGULATORY_INTERACTIONS_BETWEEN_A_LYMPHOID_AND_A_NON_LYMPHOID_CELL	1.59181018210258e-19	1.98339548689981e-16	3.96264945198451	1.0582924512116	REACTOME_NON_INTEGRIN_MEMBRANE_ECM_INTERACTIONS	8.79657343711664e-46	1.09605305026473e-42	6.47766689672879	8.28830366348691	HALLMARK_XENOBIOTIC_METABOLISM	1.66839946576015e-08	2.07882573433715e-05	2.16383500192804	1.57727269423548	REACTOME_IMMUNOREGULATORY_INTERACTIONS_BETWEEN_A_LYMPHOID_AND_A_NON_LYMPHOID_CELL	2.73463684195924e-18	3.40735750508121e-15	3.80362751820027	0.409206105352369	REACTOME_DDX58_IFIH1_MEDIATED_INDUCTION_OF_INTERFERON_ALPHA_BETA	5.29653838734909e-13	6.59948683063697e-10	3.02993231499337	7.32169212793813	KEGG_VASCULAR_SMOOTH_MUSCLE_CONTRACTION	2.8162175127224e-15	3.50900702085211e-12	3.3844963824539	2.47937713328876
HALLMARK_PEROXISOME	3.83002735523869e-18	4.77221408462741e-15	3.78434671797284	0.683987151760754	KEGG_CELL_ADHESION_MOLECULES_CAMS	3.20701177596611e-45	3.99593667285377e-42	6.43415739650816	2.06065750601118	KEGG_MAPK_SIGNALING_PATHWAY	1.66839946576015e-08	2.07882573433715e-05	2.16383500192804	2.12987853214459	REACTOME_COMPLEMENT_CASCADE	6.56775038107283e-18	8.18341697481675e-15	3.75327394675354	0.270002861408069	REACTOME_ESR_MEDIATED_SIGNALING	5.29653838734909e-13	6.59948683063697e-10	3.02993231499337	2.32006142017137	REACTOME_ASPARAGINE_N_LINKED_GLYCOSYLATION	2.8162175127224e-15	3.50900702085211e-12	3.3844963824539	4.53323040739037
REACTOME_TRANSPORT_OF_BILE_SALTS_AND_ORGANIC_ACIDS_METAL_IONS_AND_AMINE_COMPOUNDS	3.83002735523869e-18	4.77221408462741e-15	3.78434671797284	1.24611842556251	REACTOME_ASSEMBLY_OF_COLLAGEN_FIBRILS_AND_OTHER_MULTIMERIC_STRUCTURES	3.20701177596611e-45	3.99593667285377e-42	6.43415739650816	6.42490658794233	KEGG_REGULATION_OF_ACTIN_CYTOSKELETON	1.66839946576015e-08	2.07882573433715e-05	2.16383500192804	3.05351307109391	REACTOME_SYNTHESIS_OF_SUBSTRATES_IN_N_GLYCAN_BIOSYTHESIS	6.56775038107283e-18	8.18341697481675e-15	3.75327394675354	1.85570822808993	REACTOME_HOST_INTERACTIONS_OF_HIV_FACTORS	5.29653838734909e-13	6.59948683063697e-10	3.02993231499337	1.3574855206182	REACTOME_ASSEMBLY_OF_COLLAGEN_FIBRILS_AND_OTHER_MULTIMERIC_STRUCTURES	2.8162175127224e-15	3.50900702085211e-12	3.3844963824539	2.37338278185961
REACTOME_VISUAL_PHOTOTRANSDUCTION	3.83002735523869e-18	4.77221408462741e-15	3.78434671797284	0.693354243737227	REACTOME_COLLAGEN_FORMATION	1.15955282966215e-44	1.44480282575904e-41	6.39063309990743	9.05778977383212	KEGG_TOLL_LIKE_RECEPTOR_SIGNALING_PATHWAY	1.66839946576015e-08	2.07882573433715e-05	2.16383500192804	1.30337798508622	KEGG_GLYCOSAMINOGLYCAN_DEGRADATION	1.5616760466697e-17	1.94584835415045e-14	3.70282203307583	2.50018282752198	REACTOME_INTRACELLULAR_SIGNALING_BY_SECOND_MESSENGERS	5.29653838734909e-13	6.59948683063697e-10	3.02993231499337	2.19311754851731	REACTOME_CLASS_A_1_RHODOPSIN_LIKE_RECEPTORS	2.8162175127224e-15	3.50900702085211e-12	3.3844963824539	0.901046436356328
REACTOME_INTERLEUKIN_10_SIGNALING	1.79179957151977e-17	2.23258226611363e-14	3.69475202541072	4.77843814913617	REACTOME_ESR_MEDIATED_SIGNALING	1.15955282966215e-44	1.44480282575904e-41	6.39063309990743	6.28270319071566	REACTOME_CELLULAR_RESPONSE_TO_HYPOXIA	1.66839946576015e-08	2.07882573433715e-05	2.16383500192804	4.34056247651293	REACTOME_DISEASES_OF_CARBOHYDRATE_METABOLISM	1.5616760466697e-17	1.94584835415045e-14	3.70282203307583	1.82901715458683	REACTOME_SARS_COV_INFECTIONS	5.29653838734909e-13	6.59948683063697e-10	3.02993231499337	1.02130539743487	REACTOME_DISEASES_ASSOCIATED_WITH_O_GLYCOSYLATION_OF_PROTEINS	2.8162175127224e-15	3.50900702085211e-12	3.3844963824539	4.70985429336963
REACTOME_NEGATIVE_REGULATION_OF_THE_PI3K_AKT_NETWORK	1.79179957151977e-17	2.23258226611363e-14	3.69475202541072	0.316937487807363	HALLMARK_GLYCOLYSIS	4.15799262469497e-44	5.18085881036993e-41	6.3470936847519	8.88914021583231	REACTOME_LEISHMANIA_INFECTION	1.66839946576015e-08	2.07882573433715e-05	2.16383500192804	0.885255825428391	REACTOME_SIGNALING_BY_INSULIN_RECEPTOR	3.67640910515658e-17	4.5808057450251e-14	3.65226753191096	2.34430228055655	REACTOME_SIGNALING_BY_NUCLEAR_RECEPTORS	5.29653838734909e-13	6.59948683063697e-10	3.02993231499337	1.22955782713511	REACTOME_EPH_EPHRIN_SIGNALING	2.8162175127224e-15	3.50900702085211e-12	3.3844963824539	5.86096559605429
REACTOME_COMPLEMENT_CASCADE	8.12221035323039e-17	1.01202741001251e-13	3.6048311645336	2.02373690199637	REACTOME_COLLAGEN_DEGRADATION	4.15799262469497e-44	5.18085881036993e-41	6.3470936847519	4.75149508930977	REACTOME_METABOLISM_OF_AMINO_ACIDS_AND_DERIVATIVES	1.66839946576015e-08	2.07882573433715e-05	2.16383500192804	19.3803748472777	REACTOME_BIOSYNTHESIS_OF_THE_N_GLYCAN_PRECURSOR_DOLICHOL_LIPID_LINKED_OLIGOSACCHARIDE_LLO_AND_TRANSFER_TO_A_NASCENT_PROTEIN	8.56873222713773e-17	1.06766403550136e-13	3.60160594545483	1.62628795335331	REACTOME_UB_SPECIFIC_PROCESSING_PROTEASES	5.29653838734909e-13	6.59948683063697e-10	3.02993231499337	4.17837714906034	REACTOME_GAP_JUNCTION_TRAFFICKING_AND_REGULATION	2.8162175127224e-15	3.50900702085211e-12	3.3844963824539	0.515907681669786
REACTOME_DISEASES_OF_METABOLISM	8.12221035323039e-17	1.01202741001251e-13	3.6048311645336	0.261810037575532	HALLMARK_P53_PATHWAY	1.47870080229257e-43	1.84246119965654e-40	6.30353881951789	2.97791303794037	REACTOME_M_PHASE	1.66839946576015e-08	2.07882573433715e-05	2.16383500192804	14.0497663657698	REACTOME_HYALURONAN_METABOLISM	8.56873222713773e-17	1.06766403550136e-13	3.60160594545483	0.511387519828973	KEGG_EPITHELIAL_CELL_SIGNALING_IN_HELICOBACTER_PYLORI_INFECTION	2.77379198627486e-12	3.45614481489848e-09	2.90884995635176	4.00829062321296	REACTOME_LAMININ_INTERACTIONS	2.8162175127224e-15	3.50900702085211e-12	3.3844963824539	2.2056787712267
REACTOME_ARACHIDONIC_ACID_METABOLISM	3.56749691091583e-16	4.44510115100112e-13	3.51455805926495	1.58488093596587	REACTOME_COLLAGEN_CHAIN_TRIMERIZATION	1.47870080229257e-43	1.84246119965654e-40	6.30353881951789	7.11138886063189	REACTOME_SELENOAMINO_ACID_METABOLISM	1.66839946576015e-08	2.07882573433715e-05	2.16383500192804	12.9733488766949	REACTOME_KERATAN_SULFATE_KERATIN_METABOLISM	8.56873222713773e-17	1.06766403550136e-13	3.60160594545483	1.10864788543019	REACTOME_METABOLISM_OF_WATER_SOLUBLE_VITAMINS_AND_COFACTORS	2.77379198627486e-12	3.45614481489848e-09	2.90884995635176	2.40286842297175	REACTOME_LEISHMANIA_INFECTION	2.8162175127224e-15	3.50900702085211e-12	3.3844963824539	3.45345646838515
REACTOME_DEFECTIVE_INTRINSIC_PATHWAY_FOR_APOPTOSIS	3.56749691091583e-16	4.44510115100112e-13	3.51455805926495	0.219435879849647	REACTOME_INTRACELLULAR_SIGNALING_BY_SECOND_MESSENGERS	1.47870080229257e-43	1.84246119965654e-40	6.30353881951789	7.7603853785649	REACTOME_SIGNALING_BY_NUCLEAR_RECEPTORS	1.66839946576015e-08	2.07882573433715e-05	2.16383500192804	5.0677020903939	KEGG_SPHINGOLIPID_METABOLISM	4.51738338268644e-16	5.6286596948273e-13	3.49994214348084	1.45195147679718	HALLMARK_APOPTOSIS	1.37805397336188e-11	1.7170552508089e-08	2.7866136671661	2.31559571292357	REACTOME_NON_INTEGRIN_MEMBRANE_ECM_INTERACTIONS	2.8162175127224e-15	3.50900702085211e-12	3.3844963824539	1.86940241623983
REACTOME_CHONDROITIN_SULFATE_DERMATAN_SULFATE_METABOLISM	1.51832696460245e-15	1.89183539789465e-12	3.42390371546323	2.21163981137954	REACTOME_GLYCOSAMINOGLYCAN_METABOLISM	5.21531513802584e-43	6.4982826619802e-40	6.25996816299094	2.61033373959741	REACTOME_THE_CITRIC_ACID_TCA_CYCLE_AND_RESPIRATORY_ELECTRON_TRANSPORT	1.66839946576015e-08	2.07882573433715e-05	2.16383500192804	7.95090782386017	REACTOME_MOLECULES_ASSOCIATED_WITH_ELASTIC_FIBRES	4.51738338268644e-16	5.6286596948273e-13	3.49994214348084	1.00622676282655	REACTOME_INTERLEUKIN_4_AND_INTERLEUKIN_13_SIGNALING	1.37805397336188e-11	1.7170552508089e-08	2.7866136671661	1.81896608448493	REACTOME_O_GLYCOSYLATION_OF_TSR_DOMAIN_CONTAINING_PROTEINS	2.8162175127224e-15	3.50900702085211e-12	3.3844963824539	4.50441305612002
REACTOME_CONSTITUTIVE_SIGNALING_BY_ABERRANT_PI3K_IN_CANCER	1.51832696460245e-15	1.89183539789465e-12	3.42390371546323	0.184182295477426	REACTOME_DISEASES_ASSOCIATED_WITH_GLYCOSAMINOGLYCAN_METABOLISM	1.82425143321407e-42	2.27301728578473e-39	6.21638136390865	0.777199452632056	HALLMARK_MTORC1_SIGNALING	5.0108587475912e-08	6.24352999949864e-05	2.05050476644231	8.78145090924296	REACTOME_PHASE_II_CONJUGATION_OF_COMPOUNDS	4.51738338268644e-16	5.6286596948273e-13	3.49994214348084	0.00121450760495115	REACTOME_NEGATIVE_REGULATORS_OF_DDX58_IFIH1_SIGNALING	1.37805397336188e-11	1.7170552508089e-08	2.7866136671661	3.86260154052784	REACTOME_SIGNALING_BY_NUCLEAR_RECEPTORS	2.8162175127224e-15	3.50900702085211e-12	3.3844963824539	0.438743142791563
REACTOME_FOXO_MEDIATED_TRANSCRIPTION_OF_OXIDATIVE_STRESS_METABOLIC_AND_NEURONAL_GENES	1.51832696460245e-15	1.89183539789465e-12	3.42390371546323	0.620851015498576	KEGG_CHEMOKINE_SIGNALING_PATHWAY	6.32838616477631e-42	7.88516916131128e-39	6.1727780605877	0.802019652010982	REACTOME_EPH_EPHRIN_SIGNALING	5.0108587475912e-08	6.24352999949864e-05	2.05050476644231	1.0719427949839	REACTOME_ELASTIC_FIBRE_FORMATION	1.02180346890025e-15	1.27316712224971e-12	3.44892948390517	1.11887843889289	REACTOME_NICOTINAMIDE_SALVAGING	1.37805397336188e-11	1.7170552508089e-08	2.7866136671661	1.95371541555389	REACTOME_SIGNALING_BY_VEGF	2.8162175127224e-15	3.50900702085211e-12	3.3844963824539	3.71466208753197
KEGG_COMPLEMENT_AND_COAGULATION_CASCADES	6.26163235949069e-15	7.8019939199254e-12	3.33283578840433	1.89686017117453	REACTOME_PI3K_AKT_SIGNALING_IN_CANCER	6.32838616477631e-42	7.88516916131128e-39	6.1727780605877	0.939420431209221	REACTOME_METABOLISM_OF_VITAMINS_AND_COFACTORS	5.0108587475912e-08	6.24352999949864e-05	2.05050476644231	1.03587322436196	REACTOME_RUNX2_REGULATES_OSTEOBLAST_DIFFERENTIATION	1.02180346890025e-15	1.27316712224971e-12	3.44892948390517	0.0191058302876192	REACTOME_PTEN_REGULATION	1.37805397336188e-11	1.7170552508089e-08	2.7866136671661	1.29919721395534	REACTOME_SIGNALING_BY_WNT	2.8162175127224e-15	3.50900702085211e-12	3.3844963824539	1.8618680680853
REACTOME_SENESCENCE_ASSOCIATED_SECRETORY_PHENOTYPE_SASP	6.26163235949069e-15	7.8019939199254e-12	3.33283578840433	1.40738322042403	REACTOME_RHO_GTPASE_CYCLE	2.17723663428459e-41	2.7128368463186e-38	6.12915788053393	23.2132826526495	REACTOME_PTEN_REGULATION	5.0108587475912e-08	6.24352999949864e-05	2.05050476644231	4.8540101172493	REACTOME_AMINO_ACIDS_REGULATE_MTORC1	2.28830136024826e-15	2.85122349486933e-12	3.3977888014004	2.69049871955411	REACTOME_TRAF6_MEDIATED_NF_KB_ACTIVATION	1.37805397336188e-11	1.7170552508089e-08	2.7866136671661	2.91888323692467	REACTOME_SMOOTH_MUSCLE_CONTRACTION	2.8162175127224e-15	3.50900702085211e-12	3.3844963824539	6.99479535845249
REACTOME_DETOXIFICATION_OF_REACTIVE_OXYGEN_SPECIES	2.5022986233163e-14	3.11786408465211e-11	3.24131806842478	0.89502178393036	KEGG_PATHWAYS_IN_CANCER	7.42887295976311e-41	9.25637570786484e-38	6.08552044003476	11.4095438049562	REACTOME_TRANSLATION	5.0108587475912e-08	6.24352999949864e-05	2.05050476644231	25.1266400720421	REACTOME_STIMULI_SENSING_CHANNELS	2.28830136024826e-15	2.85122349486933e-12	3.3977888014004	0.376374656269951	HALLMARK_MTORC1_SIGNALING	2.90466291466696e-10	3.61920999167503e-07	2.5379886165587	0.123091351269888	REACTOME_TCF_DEPENDENT_SIGNALING_IN_RESPONSE_TO_WNT	2.8162175127224e-15	3.50900702085211e-12	3.3844963824539	0.387528756017617
REACTOME_NUCLEAR_SIGNALING_BY_ERBB4	2.5022986233163e-14	3.11786408465211e-11	3.24131806842478	0.00571815195017534	REACTOME_METABOLISM_OF_CARBOHYDRATES	7.42887295976311e-41	9.25637570786484e-38	6.08552044003476	8.32867415460266	REACTOME_UB_SPECIFIC_PROCESSING_PROTEASES	5.0108587475912e-08	6.24352999949864e-05	2.05050476644231	6.65956900086394	REACTOME_TRANSFERRIN_ENDOCYTOSIS_AND_RECYCLING	2.28830136024826e-15	2.85122349486933e-12	3.3977888014004	2.33521714247757	HALLMARK_UNFOLDED_PROTEIN_RESPONSE	2.90466291466696e-10	3.61920999167503e-07	2.5379886165587	4.44106366190823	REACTOME_TRANSCRIPTIONAL_REGULATION_BY_TP53	2.8162175127224e-15	3.50900702085211e-12	3.3844963824539	0.964436937173617
HALLMARK_TGF_BETA_SIGNALING	3.63636990445739e-13	4.53091690095391e-10	3.05676526787766	0.0180479748789865	REACTOME_SCAVENGING_BY_CLASS_A_RECEPTORS	8.43669753255147e-40	1.05121251255591e-36	5.99819218417994	0.979066840573037	KEGG_OXIDATIVE_PHOSPHORYLATION	1.44963001143011e-07	0.000180623899424192	1.9347415295409	4.24245036406831	REACTOME_ANCHORING_FIBRIL_FORMATION	5.07371421762949e-15	6.32184791516634e-12	3.34651400059863	0.126432060670111	KEGG_P53_SIGNALING_PATHWAY	2.90466291466696e-10	3.61920999167503e-07	2.5379886165587	2.84212822744148	HALLMARK_ADIPOGENESIS	2.54084365964635e-11	3.16589119991935e-08	2.73852223184828	6.18393651974066
KEGG_HEMATOPOIETIC_CELL_LINEAGE	3.63636990445739e-13	4.53091690095391e-10	3.05676526787766	0.468751823395458	HALLMARK_ALLOGRAFT_REJECTION	2.80805274111945e-39	3.49883371543483e-36	5.95450054137048	3.99106039033365	KEGG_TGF_BETA_SIGNALING_PATHWAY	1.44963001143011e-07	0.000180623899424192	1.9347415295409	0.0404238528779472	KEGG_METABOLISM_OF_XENOBIOTICS_BY_CYTOCHROME_P450	2.42079881211129e-14	3.01631531989067e-11	3.24353561104337	1.68332823689028	REACTOME_ANTIGEN_PROCESSING_UBIQUITINATION_PROTEASOME_DEGRADATION	2.90466291466696e-10	3.61920999167503e-07	2.5379886165587	4.47442377970119	HALLMARK_MTORC1_SIGNALING	2.54084365964635e-11	3.16589119991935e-08	2.73852223184828	0.209445086409672
KEGG_PEROXISOME	3.63636990445739e-13	4.53091690095391e-10	3.05676526787766	0.834210038053677	REACTOME_COLLAGEN_BIOSYNTHESIS_AND_MODIFYING_ENZYMES	2.80805274111945e-39	3.49883371543483e-36	5.95450054137048	9.98968943490387	REACTOME_CELLULAR_RESPONSE_TO_CHEMICAL_STRESS	1.44963001143011e-07	0.000180623899424192	1.9347415295409	7.17540329907625	REACTOME_GLUTATHIONE_CONJUGATION	2.42079881211129e-14	3.01631531989067e-11	3.24353561104337	0.577712903611229	REACTOME_SIGNALING_BY_NOTCH	2.90466291466696e-10	3.61920999167503e-07	2.5379886165587	0.873772460229786	HALLMARK_OXIDATIVE_PHOSPHORYLATION	2.54084365964635e-11	3.16589119991935e-08	2.73852223184828	16.0172410867293
KEGG_TOLL_LIKE_RECEPTOR_SIGNALING_PATHWAY	3.63636990445739e-13	4.53091690095391e-10	3.05676526787766	2.70563434673388	REACTOME_MET_PROMOTES_CELL_MOTILITY	2.80805274111945e-39	3.49883371543483e-36	5.95450054137048	6.13428813543661	REACTOME_ESTROGEN_DEPENDENT_NUCLEAR_EVENTS_DOWNSTREAM_OF_ESR_MEMBRANE_SIGNALING	1.44963001143011e-07	0.000180623899424192	1.9347415295409	0.885585184464282	KEGG_VIBRIO_CHOLERAE_INFECTION	5.20933050558603e-14	6.49082580996019e-11	3.1918176711067	0.719537376955172	REACTOME_TRAF6_MEDIATED_IRF7_ACTIVATION	2.90466291466696e-10	3.61920999167503e-07	2.5379886165587	2.65494820797155	HALLMARK_P53_PATHWAY	2.54084365964635e-11	3.16589119991935e-08	2.73852223184828	9.5595796116696
REACTOME_DISEASES_ASSOCIATED_WITH_GLYCOSAMINOGLYCAN_METABOLISM	1.32240927298422e-12	1.64772195413834e-09	2.96363224299974	2.01533992150035	REACTOME_SIGNALING_BY_TGFB_FAMILY_MEMBERS	9.26923181028747e-39	1.15494628356182e-35	5.91078998225244	8.27658425702405	REACTOME_EUKARYOTIC_TRANSLATION_INITIATION	1.44963001143011e-07	0.000180623899424192	1.9347415295409	14.5475938286516	REACTOME_SUMOYLATION_OF_INTRACELLULAR_RECEPTORS	5.20933050558603e-14	6.49082580996019e-11	3.1918176711067	1.25780943285963	REACTOME_TRANSCRIPTIONAL_REGULATION_BY_RUNX3	2.90466291466696e-10	3.61920999167503e-07	2.5379886165587	0.262796215544995	KEGG_HYPERTROPHIC_CARDIOMYOPATHY_HCM	2.54084365964635e-11	3.16589119991935e-08	2.73852223184828	2.50733138403087
KEGG_JAK_STAT_SIGNALING_PATHWAY	4.66051712619044e-12	5.80700433923329e-09	2.86985153787505	2.54997795755116	HALLMARK_CHOLESTEROL_HOMEOSTASIS	3.17246051983154e-37	3.9528858077101e-34	5.77954026991078	5.05647833528891	REACTOME_FOXO_MEDIATED_TRANSCRIPTION	1.44963001143011e-07	0.000180623899424192	1.9347415295409	0.504257944272914	REACTOME_O_LINKED_GLYCOSYLATION	1.10988676045502e-13	1.38291890352696e-10	3.13993682847833	2.16197102950847	HALLMARK_UV_RESPONSE_UP	4.9628917995251e-09	6.18376318220827e-06	2.2822679840066	4.71416130434875	KEGG_JAK_STAT_SIGNALING_PATHWAY	2.54084365964635e-11	3.16589119991935e-08	2.73852223184828	0.463113036533691
KEGG_NOD_LIKE_RECEPTOR_SIGNALING_PATHWAY	1.59178638580836e-11	1.98336583671722e-08	2.77535532350692	2.58602601578161	KEGG_TGF_BETA_SIGNALING_PATHWAY	3.17246051983154e-37	3.9528858077101e-34	5.77954026991078	2.08445338940071	REACTOME_G_ALPHA_I_SIGNALLING_EVENTS	1.44963001143011e-07	0.000180623899424192	1.9347415295409	0.234142915369872	REACTOME_DISEASES_ASSOCIATED_WITH_GLYCOSYLATION_PRECURSOR_BIOSYNTHESIS	2.3412661026386e-13	2.9172175638877e-10	3.08788458014791	0.0961528501278237	REACTOME_ANTIGEN_PROCESSING_CROSS_PRESENTATION	4.9628917995251e-09	6.18376318220827e-06	2.2822679840066	1.43665930969387	KEGG_P53_SIGNALING_PATHWAY	2.54084365964635e-11	3.16589119991935e-08	2.73852223184828	5.09562779998517
REACTOME_INTERFERON_ALPHA_BETA_SIGNALING	1.59178638580836e-11	1.98336583671722e-08	2.77535532350692	3.1638656514753	REACTOME_LEISHMANIA_INFECTION	3.17246051983154e-37	3.9528858077101e-34	5.77954026991078	8.91437797014154	REACTOME_INFLUENZA_INFECTION	1.44963001143011e-07	0.000180623899424192	1.9347415295409	14.8253213984012	REACTOME_RESPIRATORY_ELECTRON_TRANSPORT	2.3412661026386e-13	2.9172175638877e-10	3.08788458014791	2.60095870902595	REACTOME_HIV_INFECTION	4.9628917995251e-09	6.18376318220827e-06	2.2822679840066	2.68536271679582	KEGG_PATHOGENIC_ESCHERICHIA_COLI_INFECTION	2.54084365964635e-11	3.16589119991935e-08	2.73852223184828	0.63999577381184
REACTOME_SLC_TRANSPORTER_DISORDERS	1.59178638580836e-11	1.98336583671722e-08	2.77535532350692	0.959770694370486	REACTOME_NEGATIVE_REGULATION_OF_THE_PI3K_AKT_NETWORK	3.17246051983154e-37	3.9528858077101e-34	5.77954026991078	1.14409283250068	REACTOME_PHASE_II_CONJUGATION_OF_COMPOUNDS	1.44963001143011e-07	0.000180623899424192	1.9347415295409	0.974811527100666	REACTOME_RUNX1_REGULATES_GENES_INVOLVED_IN_MEGAKARYOCYTE_DIFFERENTIATION_AND_PLATELET_FUNCTION	2.3412661026386e-13	2.9172175638877e-10	3.08788458014791	0.418611999409853	REACTOME_M_PHASE	4.9628917995251e-09	6.18376318220827e-06	2.2822679840066	12.2079479095342	KEGG_PPAR_SIGNALING_PATHWAY	2.54084365964635e-11	3.16589119991935e-08	2.73852223184828	3.65039100276927
KEGG_B_CELL_RECEPTOR_SIGNALING_PATHWAY	5.26903195422322e-11	6.56521381496213e-08	2.68006550765134	0.784989617267102	KEGG_GAP_JUNCTION	1.01311878694158e-36	1.26234600852921e-33	5.73574943567387	8.2425628407273	REACTOME_SIGNALING_BY_ROBO_RECEPTORS	1.44963001143011e-07	0.000180623899424192	1.9347415295409	15.9349809926306	KEGG_GLYCOSPHINGOLIPID_BIOSYNTHESIS_GANGLIO_SERIES	4.88990139486659e-13	6.09281713800377e-10	3.03565180085551	1.5975629860837	REACTOME_NICOTINATE_METABOLISM	4.9628917995251e-09	6.18376318220827e-06	2.2822679840066	1.91495448766913	KEGG_WNT_SIGNALING_PATHWAY	2.54084365964635e-11	3.16589119991935e-08	2.73852223184828	2.67634320046723
REACTOME_INITIAL_TRIGGERING_OF_COMPLEMENT	5.26903195422322e-11	6.56521381496213e-08	2.68006550765134	1.58260916638588	REACTOME_CONSTITUTIVE_SIGNALING_BY_ABERRANT_PI3K_IN_CANCER	1.01311878694158e-36	1.26234600852921e-33	5.73574943567387	0.911885910913079	REACTOME_SLC_MEDIATED_TRANSMEMBRANE_TRANSPORT	1.44963001143011e-07	0.000180623899424192	1.9347415295409	1.1541138682334	KEGG_NEUROACTIVE_LIGAND_RECEPTOR_INTERACTION	4.88990139486659e-13	6.09281713800377e-10	3.03565180085551	0.0502395074254756	REACTOME_SEPARATION_OF_SISTER_CHROMATIDS	4.9628917995251e-09	6.18376318220827e-06	2.2822679840066	6.75930699265272	REACTOME_ASSEMBLY_OF_ACTIVE_LPL_AND_LIPC_LIPASE_COMPLEXES	2.54084365964635e-11	3.16589119991935e-08	2.73852223184828	1.06993385505088
KEGG_GLYCOLYSIS_GLUCONEOGENESIS	1.69038678268048e-10	2.10622193121988e-07	2.58389161332581	2.52452202370962	REACTOME_NCAM1_INTERACTIONS	1.01311878694158e-36	1.26234600852921e-33	5.73574943567387	4.58744789309389	REACTOME_SRP_DEPENDENT_COTRANSLATIONAL_PROTEIN_TARGETING_TO_MEMBRANE	1.44963001143011e-07	0.000180623899424192	1.9347415295409	11.8489629436418	REACTOME_CARDIAC_CONDUCTION	4.88990139486659e-13	6.09281713800377e-10	3.03565180085551	1.21280731423343	REACTOME_TRANSCRIPTIONAL_REGULATION_BY_TP53	4.9628917995251e-09	6.18376318220827e-06	2.2822679840066	5.49468374249885	REACTOME_AUTOPHAGY	2.54084365964635e-11	3.16589119991935e-08	2.73852223184828	4.8769443731889
REACTOME_FATTY_ACID_METABOLISM	1.69038678268048e-10	2.10622193121988e-07	2.58389161332581	0.293245972891278	REACTOME_VISUAL_PHOTOTRANSDUCTION	1.01311878694158e-36	1.26234600852921e-33	5.73574943567387	2.21366164392297	HALLMARK_REACTIVE_OXYGEN_SPECIES_PATHWAY	4.03986809080603e-07	0.000503367564114431	1.81607124663542	1.02583444574279	REACTOME_LAMININ_INTERACTIONS	4.88990139486659e-13	6.09281713800377e-10	3.03565180085551	1.38986593425402	REACTOME_DISEASES_OF_IMMUNE_SYSTEM	1.89649398892253e-08	2.36303151019747e-05	2.15093711836591	2.22041418864009	REACTOME_CDC42_GTPASE_CYCLE	2.54084365964635e-11	3.16589119991935e-08	2.73852223184828	2.62121913967198
REACTOME_NUCLEOTIDE_CATABOLISM	1.69038678268048e-10	2.10622193121988e-07	2.58389161332581	0.531807883357045	HALLMARK_ANDROGEN_RESPONSE	1.0078837365198e-35	1.25582313570367e-32	5.64810335602222	6.09958188241739	KEGG_ALZHEIMERS_DISEASE	4.03986809080603e-07	0.000503367564114431	1.81607124663542	3.55253723825889	REACTOME_ONCOGENE_INDUCED_SENESCENCE	4.88990139486659e-13	6.09281713800377e-10	3.03565180085551	0.407867723809744	REACTOME_REGULATION_OF_IFNA_SIGNALING	1.89649398892253e-08	2.36303151019747e-05	2.15093711836591	2.56313641302065	REACTOME_CELL_DEATH_SIGNALLING_VIA_NRAGE_NRIF_AND_NADE	2.54084365964635e-11	3.16589119991935e-08	2.73852223184828	1.39750250167724
REACTOME_SYNTHESIS_OF_PROSTAGLANDINS_PG_AND_THROMBOXANES_TX	1.69038678268048e-10	2.10622193121988e-07	2.58389161332581	1.14412339378908	REACTOME_BINDING_AND_UPTAKE_OF_LIGANDS_BY_SCAVENGER_RECEPTORS	1.0078837365198e-35	1.25582313570367e-32	5.64810335602222	1.11579177774802	KEGG_BLADDER_CANCER	4.03986809080603e-07	0.000503367564114431	1.81607124663542	0.975286878482614	KEGG_FATTY_ACID_METABOLISM	1.0111802611665e-12	1.25993060541346e-09	2.98322868287692	0.079267822905459	REACTOME_SUMOYLATION	1.89649398892253e-08	2.36303151019747e-05	2.15093711836591	6.96971387272195	REACTOME_CLASS_B_2_SECRETIN_FAMILY_RECEPTORS	2.54084365964635e-11	3.16589119991935e-08	2.73852223184828	0.833151740174853
HALLMARK_INTERFERON_ALPHA_RESPONSE	5.25612166428945e-10	6.54912759370466e-07	2.48672808089765	3.75451048590908	REACTOME_NEUROTRANSMITTER_RECEPTORS_AND_POSTSYNAPTIC_SIGNAL_TRANSMISSION	1.0078837365198e-35	1.25582313570367e-32	5.64810335602222	8.05403188330092	KEGG_RIBOSOME	4.03986809080603e-07	0.000503367564114431	1.81607124663542	11.0209243931144	REACTOME_NR1H3_NR1H2_REGULATE_GENE_EXPRESSION_LINKED_TO_CHOLESTEROL_TRANSPORT_AND_EFFLUX	1.0111802611665e-12	1.25993060541346e-09	2.98322868287692	0.531928372372542	HALLMARK_DNA_REPAIR	6.87845058669552e-08	8.57054943102262e-05	2.01667829262089	1.70889763353338	REACTOME_COLLAGEN_BIOSYNTHESIS_AND_MODIFYING_ENZYMES	2.54084365964635e-11	3.16589119991935e-08	2.73852223184828	2.1164892632851
REACTOME_A_TETRASACCHARIDE_LINKER_SEQUENCE_IS_REQUIRED_FOR_GAG_SYNTHESIS	5.25612166428945e-10	6.54912759370466e-07	2.48672808089765	2.05832636766995	REACTOME_SIGNALING_BY_MET	1.0078837365198e-35	1.25582313570367e-32	5.64810335602222	7.55249646453464	REACTOME_ESTROGEN_DEPENDENT_GENE_EXPRESSION	4.03986809080603e-07	0.000503367564114431	1.81607124663542	2.29789165572751	REACTOME_NUCLEAR_RECEPTOR_TRANSCRIPTION_PATHWAY	1.0111802611665e-12	1.25993060541346e-09	2.98322868287692	0.9147902932393	KEGG_JAK_STAT_SIGNALING_PATHWAY	6.87845058669552e-08	8.57054943102262e-05	2.01667829262089	4.29980821214009	REACTOME_COLLAGEN_FORMATION	2.54084365964635e-11	3.16589119991935e-08	2.73852223184828	1.9624356805735
REACTOME_DEFECTIVE_B4GALT7_CAUSES_EDS_PROGEROID_TYPE	5.25612166428945e-10	6.54912759370466e-07	2.48672808089765	2.11923699301074	REACTOME_SLC_MEDIATED_TRANSMEMBRANE_TRANSPORT	1.0078837365198e-35	1.25582313570367e-32	5.64810335602222	3.60586087660144	REACTOME_GLUTATHIONE_CONJUGATION	4.03986809080603e-07	0.000503367564114431	1.81607124663542	0.376169758049598	REACTOME_MEIOSIS	2.07032361152733e-12	2.57962321996305e-09	2.93060466840925	0.140104586639077	REACTOME_DNA_REPAIR	6.87845058669552e-08	8.57054943102262e-05	2.01667829262089	8.66164978919307	REACTOME_CYCLIN_D_ASSOCIATED_EVENTS_IN_G1	2.54084365964635e-11	3.16589119991935e-08	2.73852223184828	0.355179336778707
REACTOME_ERBB2_REGULATES_CELL_MOTILITY	5.25612166428945e-10	6.54912759370466e-07	2.48672808089765	0.176937488458298	REACTOME_BASIGIN_INTERACTIONS	3.13976387935456e-35	3.91214579367578e-32	5.60424704744174	1.60518312562705	REACTOME_PROGRAMMED_CELL_DEATH	4.03986809080603e-07	0.000503367564114431	1.81607124663542	4.52514341702359	REACTOME_O_GLYCOSYLATION_OF_TSR_DOMAIN_CONTAINING_PROTEINS	2.07032361152733e-12	2.57962321996305e-09	2.93060466840925	2.13167279290107	REACTOME_INFLUENZA_INFECTION	6.87845058669552e-08	8.57054943102262e-05	2.01667829262089	0.000920501354332975	REACTOME_EUKARYOTIC_TRANSLATION_ELONGATION	2.54084365964635e-11	3.16589119991935e-08	2.73852223184828	3.3543754638538
REACTOME_INTERLEUKIN_6_FAMILY_SIGNALING	5.25612166428945e-10	6.54912759370466e-07	2.48672808089765	2.01279412430021	REACTOME_INTERFERON_SIGNALING	3.13976387935456e-35	3.91214579367578e-32	5.60424704744174	0.743043439379945	REACTOME_SIGNALING_BY_NOTCH4	4.03986809080603e-07	0.000503367564114431	1.81607124663542	3.11469665683765	REACTOME_TRANSCRIPTIONAL_REGULATION_OF_GRANULOPOIESIS	2.07032361152733e-12	2.57962321996305e-09	2.93060466840925	0.150759826800794	REACTOME_INTERLEUKIN_1_SIGNALING	6.87845058669552e-08	8.57054943102262e-05	2.01667829262089	2.73170580633932	REACTOME_FOXO_MEDIATED_TRANSCRIPTION	2.54084365964635e-11	3.16589119991935e-08	2.73852223184828	1.08702467445453
REACTOME_NUCLEAR_EVENTS_KINASE_AND_TRANSCRIPTION_FACTOR_ACTIVATION	5.25612166428945e-10	6.54912759370466e-07	2.48672808089765	2.0759095702921	REACTOME_METABOLISM_OF_VITAMINS_AND_COFACTORS	3.13976387935456e-35	3.91214579367578e-32	5.60424704744174	2.89919925311531	HALLMARK_MYC_TARGETS_V1	1.08461939552042e-06	0.00135143576681844	1.69387266089023	23.6938760030092	KEGG_ALDOSTERONE_REGULATED_SODIUM_REABSORPTION	4.19692440261494e-12	5.22936780565822e-09	2.8777683734369	0.904605914376568	REACTOME_MITOTIC_G2_G2_M_PHASES	6.87845058669552e-08	8.57054943102262e-05	2.01667829262089	4.27350859354026	REACTOME_GLUCAGON_TYPE_LIGAND_RECEPTORS	2.54084365964635e-11	3.16589119991935e-08	2.73852223184828	0.474835654373419
HALLMARK_APICAL_SURFACE	1.58410791482518e-09	1.97379846187217e-06	2.38845079367289	0.260519702289994	REACTOME_CELL_CELL_JUNCTION_ORGANIZATION	9.7004447592893e-35	1.20867541700745e-31	5.56036782154071	3.52400904862132	KEGG_GLIOMA	1.08461939552042e-06	0.00135143576681844	1.69387266089023	1.14559696183392	KEGG_DRUG_METABOLISM_CYTOCHROME_P450	4.19692440261494e-12	5.22936780565822e-09	2.8777683734369	1.39843833142177	REACTOME_MITOTIC_METAPHASE_AND_ANAPHASE	6.87845058669552e-08	8.57054943102262e-05	2.01667829262089	7.64016254074549	REACTOME_INTERLEUKIN_12_FAMILY_SIGNALING	2.54084365964635e-11	3.16589119991935e-08	2.73852223184828	0.685185560472446
KEGG_ADIPOCYTOKINE_SIGNALING_PATHWAY	1.58410791482518e-09	1.97379846187217e-06	2.38845079367289	1.32451380731182	REACTOME_NEURONAL_SYSTEM	9.7004447592893e-35	1.20867541700745e-31	5.56036782154071	9.75153345430956	REACTOME_BETA_CATENIN_INDEPENDENT_WNT_SIGNALING	1.08461939552042e-06	0.00135143576681844	1.69387266089023	3.66268521840828	REACTOME_ION_HOMEOSTASIS	4.19692440261494e-12	5.22936780565822e-09	2.8777683734369	1.08021658811225	REACTOME_NEDDYLATION	6.87845058669552e-08	8.57054943102262e-05	2.01667829262089	1.11317398981717	REACTOME_MAPK_FAMILY_SIGNALING_CASCADES	2.54084365964635e-11	3.16589119991935e-08	2.73852223184828	3.52336024807575
REACTOME_CIRCADIAN_CLOCK	1.58410791482518e-09	1.97379846187217e-06	2.38845079367289	0.0942541975591722	REACTOME_SENSORY_PROCESSING_OF_SOUND_BY_OUTER_HAIR_CELLS_OF_THE_COCHLEA	9.7004447592893e-35	1.20867541700745e-31	5.56036782154071	3.53006398527675	REACTOME_DNA_REPLICATION	1.08461939552042e-06	0.00135143576681844	1.69387266089023	7.0048800687629	REACTOME_NETRIN_1_SIGNALING	8.42382793188173e-12	1.04960896031246e-08	2.82470750175359	0.543631850915199	REACTOME_PROCESSING_OF_CAPPED_INTRON_CONTAINING_PRE_MRNA	6.87845058669552e-08	8.57054943102262e-05	2.01667829262089	4.68738871036067	REACTOME_METABOLISM_OF_STEROIDS	2.54084365964635e-11	3.16589119991935e-08	2.73852223184828	4.07008565295097
REACTOME_ESTROGEN_DEPENDENT_NUCLEAR_EVENTS_DOWNSTREAM_OF_ESR_MEMBRANE_SIGNALING	1.58410791482518e-09	1.97379846187217e-06	2.38845079367289	0.17187291174136	KEGG_MAPK_SIGNALING_PATHWAY	2.97231436824236e-34	3.70350370282998e-31	5.5164651015661	6.82119998507963	REACTOME_REGULATION_OF_EXPRESSION_OF_SLITS_AND_ROBOS	1.08461939552042e-06	0.00135143576681844	1.69387266089023	15.4314787084763	REACTOME_INSERTION_OF_TAIL_ANCHORED_PROTEINS_INTO_THE_ENDOPLASMIC_RETICULUM_MEMBRANE	1.67407731559054e-11	2.08590033522581e-08	2.77140874756848	0.045020450165431	REACTOME_TERMINATION_OF_TRANSLESION_DNA_SYNTHESIS	6.87845058669552e-08	8.57054943102262e-05	2.01667829262089	2.04305102614145	REACTOME_MHC_CLASS_II_ANTIGEN_PRESENTATION	2.54084365964635e-11	3.16589119991935e-08	2.73852223184828	0.0954105689744292
REACTOME_METABOLISM_OF_FAT_SOLUBLE_VITAMINS	1.58410791482518e-09	1.97379846187217e-06	2.38845079367289	0.501038619048991	REACTOME_EPH_EPHRIN_SIGNALING	2.97231436824236e-34	3.70350370282998e-31	5.5164651015661	9.11541892899613	REACTOME_RHOA_GTPASE_CYCLE	1.08461939552042e-06	0.00135143576681844	1.69387266089023	0.977884690006853	REACTOME_MEIOTIC_RECOMBINATION	3.29406043480248e-11	4.10439930176389e-08	2.71785768482159	0.237982301217672	REACTOME_TOLL_LIKE_RECEPTOR_CASCADES	6.87845058669552e-08	8.57054943102262e-05	2.01667829262089	4.99929134751047	REACTOME_MUSCLE_CONTRACTION	2.54084365964635e-11	3.16589119991935e-08	2.73852223184828	8.70915542804767
REACTOME_PYRUVATE_METABOLISM	1.58410791482518e-09	1.97379846187217e-06	2.38845079367289	1.22136474566678	REACTOME_G_ALPHA_S_SIGNALLING_EVENTS	2.97231436824236e-34	3.70350370282998e-31	5.5164651015661	2.35126590552973	REACTOME_RHO_GTPASE_EFFECTORS	1.08461939552042e-06	0.00135143576681844	1.69387266089023	7.77700252045732	KEGG_OTHER_GLYCAN_DEGRADATION	6.41770983150918e-11	7.99646645006044e-08	2.66403864096217	2.35228983614663	REACTOME_TRANSCRIPTIONAL_REGULATION_BY_RUNX1	6.87845058669552e-08	8.57054943102262e-05	2.01667829262089	2.07315494153459	REACTOME_ORGANELLE_BIOGENESIS_AND_MAINTENANCE	2.54084365964635e-11	3.16589119991935e-08	2.73852223184828	1.17594389810033
REACTOME_HEPARAN_SULFATE_HEPARIN_HS_GAG_METABOLISM	4.62765891657924e-09	5.76606301005773e-06	2.2889125400642	1.86232186342606	HALLMARK_TGF_BETA_SIGNALING	9.03247166388088e-34	1.12544596931956e-30	5.47253829131207	4.85419934699697	REACTOME_SIGNALING_BY_NOTCH2	1.08461939552042e-06	0.00135143576681844	1.69387266089023	0.347893211119073	REACTOME_COMPLEX_I_BIOGENESIS	6.41770983150918e-11	7.99646645006044e-08	2.66403864096217	3.17687527921324	HALLMARK_PI3K_AKT_MTOR_SIGNALING	2.36810746329169e-07	0.000295066189926145	1.87885085921063	1.20941923569686	REACTOME_PEPTIDE_LIGAND_BINDING_RECEPTORS	2.54084365964635e-11	3.16589119991935e-08	2.73852223184828	0.414714563241078
REACTOME_IL_6_TYPE_CYTOKINE_RECEPTOR_LIGAND_INTERACTIONS	4.62765891657924e-09	5.76606301005773e-06	2.2889125400642	1.34545567544296	KEGG_LEUKOCYTE_TRANSENDOTHELIAL_MIGRATION	9.03247166388088e-34	1.12544596931956e-30	5.47253829131207	5.63255259548984	REACTOME_TRANSCRIPTIONAL_REGULATION_BY_THE_AP_2_TFAP2_FAMILY_OF_TRANSCRIPTION_FACTORS	1.08461939552042e-06	0.00135143576681844	1.69387266089023	2.09986166275359	REACTOME_ACTIVATED_PKN1_STIMULATES_TRANSCRIPTION_OF_AR_ANDROGEN_RECEPTOR_REGULATED_GENES_KLK2_AND_KLK3	1.23800839430508e-10	1.54255845930413e-07	2.60993455248457	0.752085363236493	REACTOME_INFLAMMASOMES	2.36810746329169e-07	0.000295066189926145	1.87885085921063	1.9651796310661	REACTOME_RHOA_GTPASE_CYCLE	2.54084365964635e-11	3.16589119991935e-08	2.73852223184828	2.25043479933416
REACTOME_NICOTINATE_METABOLISM	4.62765891657924e-09	5.76606301005773e-06	2.2889125400642	1.59030035718915	REACTOME_CELL_CELL_COMMUNICATION	9.03247166388088e-34	1.12544596931956e-30	5.47253829131207	8.01872704366704	KEGG_CHEMOKINE_SIGNALING_PATHWAY	2.80560363398044e-06	0.00349578212793963	1.56730840688093	1.63620531462291	REACTOME_LYSOSOME_VESICLE_BIOGENESIS	2.36463839789364e-10	2.94633944377548e-07	2.55552679894618	0.409294436457493	REACTOME_RUNX1_REGULATES_TRANSCRIPTION_OF_GENES_INVOLVED_IN_DIFFERENTIATION_OF_HSCS	2.36810746329169e-07	0.000295066189926145	1.87885085921063	1.23795370136266	REACTOME_SIGNALING_BY_NTRKS	2.54084365964635e-11	3.16589119991935e-08	2.73852223184828	3.73082949233827
REACTOME_RAF_INDEPENDENT_MAPK1_3_ACTIVATION	4.62765891657924e-09	5.76606301005773e-06	2.2889125400642	0.793211113756095	REACTOME_EXTRA_NUCLEAR_ESTROGEN_SIGNALING	9.03247166388088e-34	1.12544596931956e-30	5.47253829131207	4.12376554014491	KEGG_MELANOMA	2.80560363398044e-06	0.00349578212793963	1.56730840688093	1.35663042208657	REACTOME_RAB_REGULATION_OF_TRAFFICKING	2.36463839789364e-10	2.94633944377548e-07	2.55552679894618	1.45028518690189	KEGG_LEISHMANIA_INFECTION	7.73995506656463e-07	0.000964398401293953	1.73658962286265	2.86103329748206	REACTOME_TRANSCRIPTIONAL_REGULATION_BY_RUNX1	2.54084365964635e-11	3.16589119991935e-08	2.73852223184828	1.10378641003629
REACTOME_SIGNALING_BY_RETINOIC_ACID	4.62765891657924e-09	5.76606301005773e-06	2.2889125400642	1.03984376131604	REACTOME_HEPARAN_SULFATE_HEPARIN_HS_GAG_METABOLISM	9.03247166388088e-34	1.12544596931956e-30	5.47253829131207	0.368100429911742	REACTOME_ANTIGEN_PROCESSING_CROSS_PRESENTATION	2.80560363398044e-06	0.00349578212793963	1.56730840688093	1.73125040589867	REACTOME_VITAMIN_B5_PANTOTHENATE_METABOLISM	2.36463839789364e-10	2.94633944377548e-07	2.55552679894618	0.481093630115276	REACTOME_CELLULAR_RESPONSE_TO_HEAT_STRESS	7.73995506656463e-07	0.000964398401293953	1.73658962286265	1.04932057783894	HALLMARK_APICAL_SURFACE	5.0441039919208e-08	6.28495357393332e-05	2.04980436286938	1.24812564145401
KEGG_CELL_ADHESION_MOLECULES_CAMS	1.31042954439412e-08	1.63279521231507e-05	2.18793699217531	0.0795442273918339	REACTOME_TRANSMISSION_ACROSS_CHEMICAL_SYNAPSES	9.03247166388088e-34	1.12544596931956e-30	5.47253829131207	8.39720139773037	REACTOME_ASPARAGINE_N_LINKED_GLYCOSYLATION	2.80560363398044e-06	0.00349578212793963	1.56730840688093	0.714323472568194	REACTOME_NOTCH_HLH_TRANSCRIPTION_PATHWAY	1.55275180774858e-09	1.93472875245473e-06	2.39026774946732	0.123231431801446	REACTOME_DISORDERS_OF_TRANSMEMBRANE_TRANSPORTERS	7.73995506656463e-07	0.000964398401293953	1.73658962286265	0.70962789912814	KEGG_ALZHEIMERS_DISEASE	5.0441039919208e-08	6.28495357393332e-05	2.04980436286938	10.6225986611161
REACTOME_PURINE_CATABOLISM	1.31042954439412e-08	1.63279521231507e-05	2.18793699217531	0.668164446652855	REACTOME_DISEASES_OF_GLYCOSYLATION	2.72224740005239e-33	3.39192026046528e-30	5.4285867742886	1.0168198390307	REACTOME_CELLULAR_SENESCENCE	2.80560363398044e-06	0.00349578212793963	1.56730840688093	3.00437032106921	REACTOME_RET_SIGNALING	1.55275180774858e-09	1.93472875245473e-06	2.39026774946732	0.39813904201086	REACTOME_FC_EPSILON_RECEPTOR_FCERI_SIGNALING	7.73995506656463e-07	0.000964398401293953	1.73658962286265	0.65826977711133	KEGG_FC_GAMMA_R_MEDIATED_PHAGOCYTOSIS	5.0441039919208e-08	6.28495357393332e-05	2.04980436286938	3.95783180360072
KEGG_CYTOSOLIC_DNA_SENSING_PATHWAY	3.59717677613814e-08	4.48208226306812e-05	2.08531057082405	0.961697514622277	REACTOME_G_ALPHA_Q_SIGNALLING_EVENTS	2.72224740005239e-33	3.39192026046528e-30	5.4285867742886	3.61919161358599	REACTOME_GENE_AND_PROTEIN_EXPRESSION_BY_JAK_STAT_SIGNALING_AFTER_INTERLEUKIN_12_STIMULATION	2.80560363398044e-06	0.00349578212793963	1.56730840688093	3.22843473094126	KEGG_REGULATION_OF_AUTOPHAGY	2.85077131275875e-09	3.5520610556974e-06	2.33442060859319	0.989543704566209	REACTOME_G1_S_DNA_DAMAGE_CHECKPOINTS	7.73995506656463e-07	0.000964398401293953	1.73658962286265	0.201547078001697	KEGG_GLYCEROLIPID_METABOLISM	5.0441039919208e-08	6.28495357393332e-05	2.04980436286938	2.69911176746135
REACTOME_HS_GAG_DEGRADATION	3.59717677613814e-08	4.48208226306812e-05	2.08531057082405	0.664741438399418	REACTOME_HS_GAG_DEGRADATION	2.72224740005239e-33	3.39192026046528e-30	5.4285867742886	0.645748133088535	REACTOME_MRNA_SPLICING	2.80560363398044e-06	0.00349578212793963	1.56730840688093	12.6391356575381	REACTOME_ION_TRANSPORT_BY_P_TYPE_ATPASES	2.85077131275875e-09	3.5520610556974e-06	2.33442060859319	0.688351254404056	REACTOME_G2_M_DNA_DAMAGE_CHECKPOINT	7.73995506656463e-07	0.000964398401293953	1.73658962286265	3.53430772477277	KEGG_INTESTINAL_IMMUNE_NETWORK_FOR_IGA_PRODUCTION	5.0441039919208e-08	6.28495357393332e-05	2.04980436286938	1.72629264273735
REACTOME_NICOTINAMIDE_SALVAGING	3.59717677613814e-08	4.48208226306812e-05	2.08531057082405	1.52293590870563	REACTOME_SIGNALING_BY_WNT	2.72224740005239e-33	3.39192026046528e-30	5.4285867742886	15.7803913994539	REACTOME_RRNA_PROCESSING	2.80560363398044e-06	0.00349578212793963	1.56730840688093	19.006733232223	KEGG_PHOSPHATIDYLINOSITOL_SIGNALING_SYSTEM	5.18245208933806e-09	6.45733530331522e-06	2.27814544352464	1.20066707332564	REACTOME_INTERLEUKIN_1_FAMILY_SIGNALING	7.73995506656463e-07	0.000964398401293953	1.73658962286265	4.16787171737584	REACTOME_ACTIVATION_OF_THE_MRNA_UPON_BINDING_OF_THE_CAP_BINDING_COMPLEX_AND_EIFS_AND_SUBSEQUENT_BINDING_TO_43S	5.0441039919208e-08	6.28495357393332e-05	2.04980436286938	2.04584298729957
REACTOME_NUCLEAR_EVENTS_STIMULATED_BY_ALK_SIGNALING_IN_CANCER	3.59717677613814e-08	4.48208226306812e-05	2.08531057082405	0.240466141460162	KEGG_MELANOGENESIS	8.13688249068775e-33	1.01385555833969e-29	5.38460991284677	5.78579010172573	REACTOME_SARS_COV_INFECTIONS	2.80560363398044e-06	0.00349578212793963	1.56730840688093	2.83554850116311	KEGG_TYPE_I_DIABETES_MELLITUS	5.18245208933806e-09	6.45733530331522e-06	2.27814544352464	0.151635719276028	REACTOME_MATURATION_OF_SARS_COV_2_NUCLEOPROTEIN	7.73995506656463e-07	0.000964398401293953	1.73658962286265	1.61037156977295	REACTOME_ANTI_INFLAMMATORY_RESPONSE_FAVOURING_LEISHMANIA_PARASITE_INFECTION	5.0441039919208e-08	6.28495357393332e-05	2.04980436286938	1.68747127577784
KEGG_NEUROACTIVE_LIGAND_RECEPTOR_INTERACTION	9.5725425402497e-08	0.000119273880051511	1.98077122673317	0.276544803708957	REACTOME_CELL_JUNCTION_ORGANIZATION	8.13688249068775e-33	1.01385555833969e-29	5.38460991284677	6.65661324655095	REACTOME_THE_NLRP3_INFLAMMASOME	2.80560363398044e-06	0.00349578212793963	1.56730840688093	0.158714804266971	REACTOME_DAP12_INTERACTIONS	5.18245208933806e-09	6.45733530331522e-06	2.27814544352464	0.266364324094463	REACTOME_MYD88_INDEPENDENT_TLR4_CASCADE	7.73995506656463e-07	0.000964398401293953	1.73658962286265	4.10151695922985	REACTOME_BIOLOGICAL_OXIDATIONS	5.0441039919208e-08	6.28495357393332e-05	2.04980436286938	5.27330308195266
REACTOME_CHONDROITIN_SULFATE_BIOSYNTHESIS	9.5725425402497e-08	0.000119273880051511	1.98077122673317	1.76534422935901	REACTOME_GAP_JUNCTION_TRAFFICKING_AND_REGULATION	8.13688249068775e-33	1.01385555833969e-29	5.38460991284677	4.81025053796406	REACTOME_UNFOLDED_PROTEIN_RESPONSE_UPR	2.80560363398044e-06	0.00349578212793963	1.56730840688093	0.650780508383192	REACTOME_INITIAL_TRIGGERING_OF_COMPLEMENT	5.18245208933806e-09	6.45733530331522e-06	2.27814544352464	0.591222068140097	REACTOME_PLATELET_CALCIUM_HOMEOSTASIS	7.73995506656463e-07	0.000964398401293953	1.73658962286265	0.637646424014412	REACTOME_CLATHRIN_MEDIATED_ENDOCYTOSIS	5.0441039919208e-08	6.28495357393332e-05	2.04980436286938	2.21930627996335
REACTOME_NEGATIVE_REGULATION_OF_FGFR2_SIGNALING	9.5725425402497e-08	0.000119273880051511	1.98077122673317	0.0191500421658003	REACTOME_MOLECULES_ASSOCIATED_WITH_ELASTIC_FIBRES	8.13688249068775e-33	1.01385555833969e-29	5.38460991284677	1.3984421314025	HALLMARK_APICAL_JUNCTION	6.99288677948111e-06	0.00871313692723346	1.4352092045971	1.07095747353989	REACTOME_CYTOCHROME_P450_ARRANGED_BY_SUBSTRATE_TYPE	9.32876552608319e-09	1.16236418454997e-05	2.22140896285247	0.0708677672046819	REACTOME_STING_MEDIATED_INDUCTION_OF_HOST_IMMUNE_RESPONSES	7.73995506656463e-07	0.000964398401293953	1.73658962286265	1.95946329306802	REACTOME_DISEASES_ASSOCIATED_WITH_GLYCOSYLATION_PRECURSOR_BIOSYNTHESIS	5.0441039919208e-08	6.28495357393332e-05	2.04980436286938	1.41935374036228
REACTOME_SIGNALING_BY_CSF3_G_CSF	9.5725425402497e-08	0.000119273880051511	1.98077122673317	0.475537340502854	REACTOME_SEMAPHORIN_INTERACTIONS	8.13688249068775e-33	1.01385555833969e-29	5.38460991284677	5.58117350533935	HALLMARK_HEME_METABOLISM	6.99288677948111e-06	0.00871313692723346	1.4352092045971	0.964710468025953	REACTOME_SIGNALING_BY_NTRK3_TRKC	9.32876552608319e-09	1.16236418454997e-05	2.22140896285247	0.399218866486557	REACTOME_SWITCHING_OF_ORIGINS_TO_A_POST_REPLICATIVE_STATE	7.73995506656463e-07	0.000964398401293953	1.73658962286265	0.439278898669492	REACTOME_DISEASES_OF_SIGNAL_TRANSDUCTION_BY_GROWTH_FACTOR_RECEPTORS_AND_SECOND_MESSENGERS	5.0441039919208e-08	6.28495357393332e-05	2.04980436286938	1.89286067593981
KEGG_ANTIGEN_PROCESSING_AND_PRESENTATION	2.46964030878651e-07	0.000307717182474799	1.87399259675978	1.14376061377451	REACTOME_TRANSCRIPTIONAL_REGULATION_BY_RUNX2	8.13688249068775e-33	1.01385555833969e-29	5.38460991284677	7.20140309452583	KEGG_VIRAL_MYOCARDITIS	6.99288677948111e-06	0.00871313692723346	1.4352092045971	0.205978294397235	REACTOME_TBC_RABGAPS	9.32876552608319e-09	1.16236418454997e-05	2.22140896285247	1.27391509851396	REACTOME_THE_ROLE_OF_GTSE1_IN_G2_M_PROGRESSION_AFTER_G2_CHECKPOINT	7.73995506656463e-07	0.000964398401293953	1.73658962286265	0.564611866944263	REACTOME_ECM_PROTEOGLYCANS	5.0441039919208e-08	6.28495357393332e-05	2.04980436286938	2.32572327305417
REACTOME_ACTIVATION_OF_SMO	2.46964030878651e-07	0.000307717182474799	1.87399259675978	0.615747773662054	HALLMARK_MTORC1_SIGNALING	2.41211674992706e-32	3.00549747040912e-29	5.34060704725794	22.669962317223	REACTOME_CELLULAR_RESPONSE_TO_STARVATION	6.99288677948111e-06	0.00871313692723346	1.4352092045971	10.1740819939817	REACTOME_TRANSCRIPTIONAL_REGULATION_BY_MECP2	1.6627714563173e-08	2.07181323457136e-05	2.16417406809639	0.292429974178097	REACTOME_ZBP1_DAI_MEDIATED_INDUCTION_OF_TYPE_I_IFNS	7.73995506656463e-07	0.000964398401293953	1.73658962286265	2.83218140302477	REACTOME_ELASTIC_FIBRE_FORMATION	5.0441039919208e-08	6.28495357393332e-05	2.04980436286938	2.86188435554049
REACTOME_DISEASES_OF_IMMUNE_SYSTEM	2.46964030878651e-07	0.000307717182474799	1.87399259675978	1.21548393520978	HALLMARK_UV_RESPONSE_UP	2.41211674992706e-32	3.00549747040912e-29	5.34060704725794	2.13095168476795	REACTOME_CYTOPROTECTION_BY_HMOX1	6.99288677948111e-06	0.00871313692723346	1.4352092045971	5.25333270075838	KEGG_ETHER_LIPID_METABOLISM	2.93470289186296e-08	3.65663980326125e-05	2.10639925409831	0.22532258662669	KEGG_NATURAL_KILLER_CELL_MEDIATED_CYTOTOXICITY	2.40194244378162e-06	0.0029928202849519	1.58868478975774	1.24853727849118	REACTOME_G_ALPHA_S_SIGNALLING_EVENTS	5.0441039919208e-08	6.28495357393332e-05	2.04980436286938	1.55686374570172
REACTOME_NGF_STIMULATED_TRANSCRIPTION	2.46964030878651e-07	0.000307717182474799	1.87399259675978	2.53497412223634	KEGG_DILATED_CARDIOMYOPATHY	2.41211674992706e-32	3.00549747040912e-29	5.34060704725794	5.62646965593678	REACTOME_DISEASES_OF_MITOTIC_CELL_CYCLE	6.99288677948111e-06	0.00871313692723346	1.4352092045971	0.9340682099634	REACTOME_DEFECTS_IN_VITAMIN_AND_COFACTOR_METABOLISM	2.93470289186296e-08	3.65663980326125e-05	2.10639925409831	0.655007789893915	REACTOME_CELLULAR_SENESCENCE	2.40194244378162e-06	0.0029928202849519	1.58868478975774	5.45328951791174	REACTOME_INITIAL_TRIGGERING_OF_COMPLEMENT	5.0441039919208e-08	6.28495357393332e-05	2.04980436286938	0.263465415533304
REACTOME_PI3K_EVENTS_IN_ERBB2_SIGNALING	2.46964030878651e-07	0.000307717182474799	1.87399259675978	0.347314940241339	REACTOME_ADORA2B_MEDIATED_ANTI_INFLAMMATORY_CYTOKINES_PRODUCTION	2.41211674992706e-32	3.00549747040912e-29	5.34060704725794	2.7578542633315	REACTOME_DNA_DAMAGE_TELOMERE_STRESS_INDUCED_SENESCENCE	6.99288677948111e-06	0.00871313692723346	1.4352092045971	1.2901323593717	REACTOME_INSULIN_PROCESSING	2.93470289186296e-08	3.65663980326125e-05	2.10639925409831	0.477359049426028	REACTOME_DNA_DAMAGE_TELOMERE_STRESS_INDUCED_SENESCENCE	2.40194244378162e-06	0.0029928202849519	1.58868478975774	3.65337323298895	REACTOME_INTRA_GOLGI_TRAFFIC	5.0441039919208e-08	6.28495357393332e-05	2.04980436286938	0.796416419258955
REACTOME_SIGNALING_BY_KIT_IN_DISEASE	2.46964030878651e-07	0.000307717182474799	1.87399259675978	0.0890649412620409	REACTOME_BETA_CATENIN_INDEPENDENT_WNT_SIGNALING	2.41211674992706e-32	3.00549747040912e-29	5.34060704725794	10.7048555818653	REACTOME_EUKARYOTIC_TRANSLATION_ELONGATION	6.99288677948111e-06	0.00871313692723346	1.4352092045971	11.719298838655	REACTOME_ROS_AND_RNS_PRODUCTION_IN_PHAGOCYTES	2.93470289186296e-08	3.65663980326125e-05	2.10639925409831	2.63774902832468	REACTOME_FOXO_MEDIATED_TRANSCRIPTION	2.40194244378162e-06	0.0029928202849519	1.58868478975774	1.68362817990944	REACTOME_ION_CHANNEL_TRANSPORT	5.0441039919208e-08	6.28495357393332e-05	2.04980436286938	3.29426071499336
KEGG_INTESTINAL_IMMUNE_NETWORK_FOR_IGA_PRODUCTION	6.1774102028672e-07	0.000769705311277253	1.76456099827209	0.0952130091448394	REACTOME_CA2_PATHWAY	2.41211674992706e-32	3.00549747040912e-29	5.34060704725794	4.82768700045284	REACTOME_MITOTIC_G1_PHASE_AND_G1_S_TRANSITION	6.99288677948111e-06	0.00871313692723346	1.4352092045971	7.51576691215425	REACTOME_PLASMA_LIPOPROTEIN_CLEARANCE	5.12888283082434e-08	6.39058800720713e-05	2.04803788537768	0.11095399654084	REACTOME_GENE_SILENCING_BY_RNA	2.40194244378162e-06	0.0029928202849519	1.58868478975774	2.99204329324903	REACTOME_KERATAN_SULFATE_KERATIN_METABOLISM	5.0441039919208e-08	6.28495357393332e-05	2.04980436286938	1.86250666101593
REACTOME_ACTIVATION_OF_MATRIX_METALLOPROTEINASES	6.1774102028672e-07	0.000769705311277253	1.76456099827209	1.15523701609484	REACTOME_CHONDROITIN_SULFATE_DERMATAN_SULFATE_METABOLISM	2.41211674992706e-32	3.00549747040912e-29	5.34060704725794	0.371010133093355	REACTOME_NEGATIVE_REGULATION_OF_THE_PI3K_AKT_NETWORK	6.99288677948111e-06	0.00871313692723346	1.4352092045971	1.98893370294078	REACTOME_PLATELET_CALCIUM_HOMEOSTASIS	5.12888283082434e-08	6.39058800720713e-05	2.04803788537768	0.581413717853204	REACTOME_PURINERGIC_SIGNALING_IN_LEISHMANIASIS_INFECTION	2.40194244378162e-06	0.0029928202849519	1.58868478975774	2.07884989674894	REACTOME_METABOLISM_OF_FAT_SOLUBLE_VITAMINS	5.0441039919208e-08	6.28495357393332e-05	2.04980436286938	0.315431484768634
REACTOME_ATF4_ACTIVATES_GENES_IN_RESPONSE_TO_ENDOPLASMIC_RETICULUM_STRESS	6.1774102028672e-07	0.000769705311277253	1.76456099827209	0.068790970551626	REACTOME_CLATHRIN_MEDIATED_ENDOCYTOSIS	2.41211674992706e-32	3.00549747040912e-29	5.34060704725794	7.67825394418204	REACTOME_PROTEIN_FOLDING	6.99288677948111e-06	0.00871313692723346	1.4352092045971	3.46589174065147	KEGG_PROXIMAL_TUBULE_BICARBONATE_RECLAMATION	8.87590230816201e-08	0.000110593742759699	1.98903731591808	0.258498580067784	REACTOME_THE_NLRP3_INFLAMMASOME	2.40194244378162e-06	0.0029928202849519	1.58868478975774	1.97336226022043	REACTOME_MET_PROMOTES_CELL_MOTILITY	5.0441039919208e-08	6.28495357393332e-05	2.04980436286938	1.44309860104495
REACTOME_TAK1_ACTIVATES_NFKB_BY_PHOSPHORYLATION_AND_ACTIVATION_OF_IKKS_COMPLEX	6.1774102028672e-07	0.000769705311277253	1.76456099827209	0.398198273072803	REACTOME_ELASTIC_FIBRE_FORMATION	2.41211674992706e-32	3.00549747040912e-29	5.34060704725794	1.84641463830428	REACTOME_RESPIRATORY_ELECTRON_TRANSPORT	6.99288677948111e-06	0.00871313692723346	1.4352092045971	5.4430972516881	REACTOME_SIALIC_ACID_METABOLISM	8.87590230816201e-08	0.000110593742759699	1.98903731591808	1.33140582567455	REACTOME_TRANSFERRIN_ENDOCYTOSIS_AND_RECYCLING	2.40194244378162e-06	0.0029928202849519	1.58868478975774	1.1561503928488	REACTOME_MITOCHONDRIAL_BIOGENESIS	5.0441039919208e-08	6.28495357393332e-05	2.04980436286938	2.16408625977228
KEGG_SYSTEMIC_LUPUS_ERYTHEMATOSUS	1.49821174952854e-06	0.00186677183991256	1.65194090664018	0.392806102127703	REACTOME_NCAM_SIGNALING_FOR_NEURITE_OUT_GROWTH	2.41211674992706e-32	3.00549747040912e-29	5.34060704725794	6.55605867015037	REACTOME_SIGNALING_BY_HEDGEHOG	6.99288677948111e-06	0.00871313692723346	1.4352092045971	3.73611328260175	REACTOME_PURINE_CATABOLISM	1.52102928299108e-07	0.000189520248660689	1.92933780931888	0.0110808182871245	KEGG_CELL_ADHESION_MOLECULES_CAMS	7.07851157812909e-06	0.00881982542634885	1.43336667008618	1.66090387931438	REACTOME_NEUROTRANSMITTER_RECEPTORS_AND_POSTSYNAPTIC_SIGNAL_TRANSMISSION	5.0441039919208e-08	6.28495357393332e-05	2.04980436286938	1.56670245222507
REACTOME_GAP_JUNCTION_ASSEMBLY	1.49821174952854e-06	0.00186677183991256	1.65194090664018	0.20539717871542	REACTOME_OPIOID_SIGNALLING	2.41211674992706e-32	3.00549747040912e-29	5.34060704725794	3.76170873100533	REACTOME_SIGNALING_BY_NOTCH3	6.99288677948111e-06	0.00871313692723346	1.4352092045971	0.234649272707533	REACTOME_WNT_LIGAND_BIOGENESIS_AND_TRAFFICKING	1.52102928299108e-07	0.000189520248660689	1.92933780931888	0.0764361105725052	KEGG_PYRIMIDINE_METABOLISM	7.07851157812909e-06	0.00881982542634885	1.43336667008618	2.15376748984181	REACTOME_NUCLEAR_SIGNALING_BY_ERBB4	5.0441039919208e-08	6.28495357393332e-05	2.04980436286938	1.89634822150022
REACTOME_GROWTH_HORMONE_RECEPTOR_SIGNALING	1.49821174952854e-06	0.00186677183991256	1.65194090664018	0.994257963129657	REACTOME_RHO_GTPASE_EFFECTORS	2.41211674992706e-32	3.00549747040912e-29	5.34060704725794	20.4619456960755	REACTOME_SIGNALING_BY_VEGF	6.99288677948111e-06	0.00871313692723346	1.4352092045971	1.56808243051221	HALLMARK_HEDGEHOG_SIGNALING	4.33722142914939e-07	0.000540417790072014	1.80755922802751	0.0240586108479917	REACTOME_APC_C_CDH1_MEDIATED_DEGRADATION_OF_CDC20_AND_OTHER_APC_C_CDH1_TARGETED_PROTEINS_IN_LATE_MITOSIS_EARLY_G1	7.07851157812909e-06	0.00881982542634885	1.43336667008618	0.060052958003626	REACTOME_P75_NTR_RECEPTOR_MEDIATED_SIGNALLING	5.0441039919208e-08	6.28495357393332e-05	2.04980436286938	1.13594974205674
KEGG_ARACHIDONIC_ACID_METABOLISM	3.52341775794401e-06	0.00439017852639824	1.53542105587836	1.39029875458826	REACTOME_SENSORY_PROCESSING_OF_SOUND	7.09167459957083e-32	8.83622655106525e-29	5.29657749474396	4.17559502035936	REACTOME_SUMOYLATION_OF_TRANSCRIPTION_COFACTORS	6.99288677948111e-06	0.00871313692723346	1.4352092045971	1.52622040325059	REACTOME_FOXO_MEDIATED_TRANSCRIPTION_OF_CELL_CYCLE_GENES	4.33722142914939e-07	0.000540417790072014	1.80755922802751	0.517742744942358	REACTOME_ATF4_ACTIVATES_GENES_IN_RESPONSE_TO_ENDOPLASMIC_RETICULUM_STRESS	7.07851157812909e-06	0.00881982542634885	1.43336667008618	3.99066403172191	REACTOME_PLASMA_LIPOPROTEIN_ASSEMBLY_REMODELING_AND_CLEARANCE	5.0441039919208e-08	6.28495357393332e-05	2.04980436286938	2.11747147526434
REACTOME_GLUCOSE_METABOLISM	3.52341775794401e-06	0.00439017852639824	1.53542105587836	0.565531488734638	KEGG_PURINE_METABOLISM	2.06780625987042e-31	2.57648659979854e-28	5.25252054845527	3.77083637885386	HALLMARK_DNA_REPAIR	1.67963431398843e-05	0.0209282435522958	1.29586543253042	6.5146920666584	REACTOME_METABOLIC_DISORDERS_OF_BIOLOGICAL_OXIDATION_ENZYMES	4.33722142914939e-07	0.000540417790072014	1.80755922802751	0.310150142676124	REACTOME_CELL_CYCLE_CHECKPOINTS	7.07851157812909e-06	0.00881982542634885	1.43336667008618	11.8336633963053	REACTOME_PLASMA_LIPOPROTEIN_REMODELING	5.0441039919208e-08	6.28495357393332e-05	2.04980436286938	1.25954527095309
REACTOME_PURINERGIC_SIGNALING_IN_LEISHMANIASIS_INFECTION	3.52341775794401e-06	0.00439017852639824	1.53542105587836	0.674064333125378	REACTOME_ADHERENS_JUNCTIONS_INTERACTIONS	2.06780625987042e-31	2.57648659979854e-28	5.25252054845527	3.48615509916384	HALLMARK_PEROXISOME	1.67963431398843e-05	0.0209282435522958	1.29586543253042	2.4297216842501	KEGG_GLYCEROLIPID_METABOLISM	7.21722181614281e-07	0.000899265838291394	1.74531140615196	1.12979322784293	REACTOME_CHROMATIN_MODIFYING_ENZYMES	7.07851157812909e-06	0.00881982542634885	1.43336667008618	5.38760364989151	REACTOME_PROGRAMMED_CELL_DEATH	5.0441039919208e-08	6.28495357393332e-05	2.04980436286938	5.23581929662153
KEGG_HEDGEHOG_SIGNALING_PATHWAY	8.03548663493119e-06	0.0100122163471243	1.41402608695543	0.000796409614360439	REACTOME_ASPARAGINE_N_LINKED_GLYCOSYLATION	2.06780625987042e-31	2.57648659979854e-28	5.25252054845527	21.1387389631316	KEGG_LEUKOCYTE_TRANSENDOTHELIAL_MIGRATION	1.67963431398843e-05	0.0209282435522958	1.29586543253042	1.04273498651799	REACTOME_INSULIN_RECEPTOR_RECYCLING	7.21722181614281e-07	0.000899265838291394	1.74531140615196	2.59570423020095	REACTOME_CYTOSOLIC_SENSORS_OF_PATHOGEN_ASSOCIATED_DNA	7.07851157812909e-06	0.00881982542634885	1.43336667008618	6.05383576375267	REACTOME_RAC1_GTPASE_CYCLE	5.0441039919208e-08	6.28495357393332e-05	2.04980436286938	3.12722195141038
REACTOME_GAB1_SIGNALOSOME	8.03548663493119e-06	0.0100122163471243	1.41402608695543	0.0810828784896664	REACTOME_INTEGRATION_OF_ENERGY_METABOLISM	2.06780625987042e-31	2.57648659979854e-28	5.25252054845527	5.56085982259423	REACTOME_BBSOME_MEDIATED_CARGO_TARGETING_TO_CILIUM	1.67963431398843e-05	0.0209282435522958	1.29586543253042	1.48558577716165	REACTOME_DNA_METHYLATION	1.18927657554497e-06	0.00148183861312903	1.68202232230809	0.163981603711721	REACTOME_DNA_DAMAGE_BYPASS	7.07851157812909e-06	0.00881982542634885	1.43336667008618	2.46202470529654	REACTOME_RHOB_GTPASE_CYCLE	5.0441039919208e-08	6.28495357393332e-05	2.04980436286938	1.09663766541986
REACTOME_INACTIVATION_OF_CSF3_G_CSF_SIGNALING	8.03548663493119e-06	0.0100122163471243	1.41402608695543	0.759201897528583	REACTOME_INTERLEUKIN_12_FAMILY_SIGNALING	2.06780625987042e-31	2.57648659979854e-28	5.25252054845527	4.17080698496488	REACTOME_CHAPERONE_MEDIATED_AUTOPHAGY	1.67963431398843e-05	0.0209282435522958	1.29586543253042	0.370030945664216	REACTOME_CONSTITUTIVE_SIGNALING_BY_AKT1_E17K_IN_CANCER	1.94068649170131e-06	0.00241809536865983	1.61756810513393	0.226337617094448	REACTOME_E3_UBIQUITIN_LIGASES_UBIQUITINATE_TARGET_PROTEINS	7.07851157812909e-06	0.00881982542634885	1.43336667008618	2.78945938337426	REACTOME_RHOC_GTPASE_CYCLE	5.0441039919208e-08	6.28495357393332e-05	2.04980436286938	0.756422637809203
REACTOME_MYD88_INDEPENDENT_TLR4_CASCADE	8.03548663493119e-06	0.0100122163471243	1.41402608695543	0.769183639784549	REACTOME_PLATELET_HOMEOSTASIS	2.06780625987042e-31	2.57648659979854e-28	5.25252054845527	2.8013261013017	REACTOME_CILIUM_ASSEMBLY	1.67963431398843e-05	0.0209282435522958	1.29586543253042	4.16294183195225	REACTOME_DAG_AND_IP3_SIGNALING	1.94068649170131e-06	0.00241809536865983	1.61756810513393	0.244417480899496	REACTOME_INTERLEUKIN_20_FAMILY_SIGNALING	7.07851157812909e-06	0.00881982542634885	1.43336667008618	1.95048949809731	REACTOME_RHOQ_GTPASE_CYCLE	5.0441039919208e-08	6.28495357393332e-05	2.04980436286938	0.615866039841251
KEGG_METABOLISM_OF_XENOBIOTICS_BY_CYTOCHROME_P450	1.77726970010602e-05	0.022144780463321	1.2863625541901	0.0523126572725017	REACTOME_CLASS_B_2_SECRETIN_FAMILY_RECEPTORS	5.97973373120078e-31	7.45074822907617e-28	5.20843547639367	2.506554258398	REACTOME_C_TYPE_LECTIN_RECEPTORS_CLRS	1.67963431398843e-05	0.0209282435522958	1.29586543253042	5.40335062397499	REACTOME_INTRA_GOLGI_TRAFFIC	1.94068649170131e-06	0.00241809536865983	1.61756810513393	0.0167401477319921	REACTOME_NEGATIVE_REGULATION_OF_THE_PI3K_AKT_NETWORK	7.07851157812909e-06	0.00881982542634885	1.43336667008618	0.28764035878226	REACTOME_RHO_GTPASES_ACTIVATE_PAKS	5.0441039919208e-08	6.28495357393332e-05	2.04980436286938	2.44125929928103
KEGG_PORPHYRIN_AND_CHLOROPHYLL_METABOLISM	1.77726970010602e-05	0.022144780463321	1.2863625541901	0.758863696731428	REACTOME_GABA_RECEPTOR_ACTIVATION	5.97973373120078e-31	7.45074822907617e-28	5.20843547639367	2.46545185899454	REACTOME_EPIGENETIC_REGULATION_OF_GENE_EXPRESSION	1.67963431398843e-05	0.0209282435522958	1.29586543253042	4.04754706309773	REACTOME_NEUROTRANSMITTER_RELEASE_CYCLE	1.94068649170131e-06	0.00241809536865983	1.61756810513393	0.0803271264150746	REACTOME_ORC1_REMOVAL_FROM_CHROMATIN	7.07851157812909e-06	0.00881982542634885	1.43336667008618	0.138905259997257	REACTOME_SARS_COV_INFECTIONS	5.0441039919208e-08	6.28495357393332e-05	2.04980436286938	0.0466971079700191
KEGG_TYPE_I_DIABETES_MELLITUS	1.77726970010602e-05	0.022144780463321	1.2863625541901	0.0418227862144267	REACTOME_HCMV_INFECTION	5.97973373120078e-31	7.45074822907617e-28	5.20843547639367	6.41684678209148	REACTOME_EXTRA_NUCLEAR_ESTROGEN_SIGNALING	1.67963431398843e-05	0.0209282435522958	1.29586543253042	2.15752821677062	REACTOME_HDMS_DEMETHYLATE_HISTONES	3.13612402090563e-06	0.00390761053004842	1.55180176850994	0.0760765576852149	REACTOME_SIGNALING_BY_THE_B_CELL_RECEPTOR_BCR	7.07851157812909e-06	0.00881982542634885	1.43336667008618	1.31731999560208	REACTOME_SELECTIVE_AUTOPHAGY	5.0441039919208e-08	6.28495357393332e-05	2.04980436286938	2.03435915377001
REACTOME_INFECTION_WITH_MYCOBACTERIUM_TUBERCULOSIS	1.77726970010602e-05	0.022144780463321	1.2863625541901	0.0102490368607807	REACTOME_PROTEIN_FOLDING	5.97973373120078e-31	7.45074822907617e-28	5.20843547639367	8.102689583841	REACTOME_G1_S_DNA_DAMAGE_CHECKPOINTS	1.67963431398843e-05	0.0209282435522958	1.29586543253042	3.5692176058461	REACTOME_DEACTIVATION_OF_THE_BETA_CATENIN_TRANSACTIVATING_COMPLEX	5.01882797965459e-06	0.00625345966264962	1.48454695014489	0.460509266946532	KEGG_TYPE_I_DIABETES_MELLITUS	1.98131191738964e-05	0.0246871464906749	1.26788371150324	1.64109411009851	REACTOME_SENSORY_PERCEPTION	5.0441039919208e-08	6.28495357393332e-05	2.04980436286938	2.75973755561392
REACTOME_INTERLEUKIN_20_FAMILY_SIGNALING	1.77726970010602e-05	0.022144780463321	1.2863625541901	1.44795603130866	REACTOME_TRANSPORT_OF_BILE_SALTS_AND_ORGANIC_ACIDS_METAL_IONS_AND_AMINE_COMPOUNDS	5.97973373120078e-31	7.45074822907617e-28	5.20843547639367	0.177776052060578	REACTOME_MITOTIC_G2_G2_M_PHASES	1.67963431398843e-05	0.0209282435522958	1.29586543253042	7.18093167048038	REACTOME_HEME_SIGNALING	1.24841607435472e-05	0.0155552642864598	1.34466449561182	0.0574021243699462	REACTOME_DNA_REPLICATION	1.98131191738964e-05	0.0246871464906749	1.26788371150324	3.50048249551615	REACTOME_SENSORY_PROCESSING_OF_SOUND_BY_OUTER_HAIR_CELLS_OF_THE_COCHLEA	5.0441039919208e-08	6.28495357393332e-05	2.04980436286938	2.88066657160946
REACTOME_INTERLEUKIN_2_FAMILY_SIGNALING	1.77726970010602e-05	0.022144780463321	1.2863625541901	0.481772161592072	KEGG_MELANOMA	1.7150042194888e-30	2.13689525748304e-27	5.164321520276	2.87510235228751	REACTOME_RESPIRATORY_ELECTRON_TRANSPORT_ATP_SYNTHESIS_BY_CHEMIOSMOTIC_COUPLING_AND_HEAT_PRODUCTION_BY_UNCOUPLING_PROTEINS	1.67963431398843e-05	0.0209282435522958	1.29586543253042	6.38232319982664	REACTOME_INTERLEUKIN_RECEPTOR_SHC_SIGNALING	1.94053164451932e-05	0.0241790242907107	1.2714406114493	0.165151034768946	REACTOME_OXIDATIVE_STRESS_INDUCED_SENESCENCE	1.98131191738964e-05	0.0246871464906749	1.26788371150324	2.18902326815729	REACTOME_SIGNALING_BY_ROBO_RECEPTORS	5.0441039919208e-08	6.28495357393332e-05	2.04980436286938	7.29599444869106
REACTOME_METAL_ION_SLC_TRANSPORTERS	1.77726970010602e-05	0.022144780463321	1.2863625541901	0.744089526885644	REACTOME_PLATELET_ADHESION_TO_EXPOSED_COLLAGEN	1.7150042194888e-30	2.13689525748304e-27	5.164321520276	2.42346467114167	REACTOME_RRNA_MODIFICATION_IN_THE_NUCLEUS_AND_CYTOSOL	1.67963431398843e-05	0.0209282435522958	1.29586543253042	4.8243671199573	KEGG_PORPHYRIN_AND_CHLOROPHYLL_METABOLISM	2.98730950965984e-05	0.0372218764903616	1.19549225689117	0.0777079218086233	REACTOME_RHO_GTPASES_ACTIVATE_PKNS	1.98131191738964e-05	0.0246871464906749	1.26788371150324	0.645416797619797	REACTOME_STRIATED_MUSCLE_CONTRACTION	5.0441039919208e-08	6.28495357393332e-05	2.04980436286938	2.40293601480958
REACTOME_TOLL_LIKE_RECEPTOR_CASCADES	1.77726970010602e-05	0.022144780463321	1.2863625541901	1.67953974080172	REACTOME_SIGNALING_BY_ALK_IN_CANCER	4.87820770743834e-30	6.07824680346817e-27	5.12017789433513	4.30902719628023	REACTOME_SYNTHESIS_OF_DNA	1.67963431398843e-05	0.0209282435522958	1.29586543253042	6.25196331547859	REACTOME_ENERGY_DEPENDENT_REGULATION_OF_MTOR_BY_LKB1_AMPK	2.98730950965984e-05	0.0372218764903616	1.19549225689117	0.216006239195659	REACTOME_TELOMERE_MAINTENANCE	1.98131191738964e-05	0.0246871464906749	1.26788371150324	3.05888516272417	REACTOME_SYNTHESIS_OF_PIPS_AT_THE_GOLGI_MEMBRANE	5.0441039919208e-08	6.28495357393332e-05	2.04980436286938	0.1759944192148
REACTOME_INTERLEUKIN_17_SIGNALING	3.81265104892234e-05	0.0475056320695724	1.15032817021085	0.0679517476081302	REACTOME_SIGNALING_BY_NOTCH	4.87820770743834e-30	6.07824680346817e-27	5.12017789433513	8.10962586310775	REACTOME_TRANS_GOLGI_NETWORK_VESICLE_BUDDING	1.67963431398843e-05	0.0209282435522958	1.29586543253042	0.329530474148633	REACTOME_SYNTHESIS_OF_PC	2.98730950965984e-05	0.0372218764903616	1.19549225689117	0.131955658824039						REACTOME_TRANSCRIPTIONAL_REGULATION_OF_WHITE_ADIPOCYTE_DIFFERENTIATION	5.0441039919208e-08	6.28495357393332e-05	2.04980436286938	2.37959998627476
REACTOME_P75NTR_SIGNALS_VIA_NF_KB	3.81265104892234e-05	0.0475056320695724	1.15032817021085	0.471885835301768	KEGG_CALCIUM_SIGNALING_PATHWAY	1.37615560063198e-29	1.71468987838745e-26	5.0760037840538	2.37302239216854	HALLMARK_G2M_CHECKPOINT	3.88823769496588e-05	0.0484474416792749	1.14661639243822	8.05957472796699											REACTOME_TRANSLOCATION_OF_SLC2A4_GLUT4_TO_THE_PLASMA_MEMBRANE	5.0441039919208e-08	6.28495357393332e-05	2.04980436286938	3.34982623851312
REACTOME_TOLL_LIKE_RECEPTOR_9_TLR9_CASCADE	3.81265104892234e-05	0.0475056320695724	1.15032817021085	1.22788901266526	REACTOME_CELLULAR_RESPONSE_TO_CHEMICAL_STRESS	1.37615560063198e-29	1.71468987838745e-26	5.0760037840538	5.33673249651936	KEGG_CHRONIC_MYELOID_LEUKEMIA	3.88823769496588e-05	0.0484474416792749	1.14661639243822	1.25645195192399											REACTOME_TRANSPORT_TO_THE_GOLGI_AND_SUBSEQUENT_MODIFICATION	5.0441039919208e-08	6.28495357393332e-05	2.04980436286938	1.99515696258984
REACTOME_TOLL_LIKE_RECEPTOR_TLR1_TLR2_CASCADE	3.81265104892234e-05	0.0475056320695724	1.15032817021085	1.39781599047456	REACTOME_GENE_AND_PROTEIN_EXPRESSION_BY_JAK_STAT_SIGNALING_AFTER_INTERLEUKIN_12_STIMULATION	1.37615560063198e-29	1.71468987838745e-26	5.0760037840538	3.88722559516645	KEGG_ENDOCYTOSIS	3.88823769496588e-05	0.0484474416792749	1.14661639243822	1.01237796073345											HALLMARK_PEROXISOME	2.23505779818856e-05	0.0278488201654295	1.24707385478459	1.36460197464352
REACTOME_TRANSPORT_OF_CONNEXONS_TO_THE_PLASMA_MEMBRANE	3.81265104892234e-05	0.0475056320695724	1.15032817021085	0.411607921641969	REACTOME_METABOLISM_OF_WATER_SOLUBLE_VITAMINS_AND_COFACTORS	1.37615560063198e-29	1.71468987838745e-26	5.0760037840538	0.413503922826984	KEGG_GAP_JUNCTION	3.88823769496588e-05	0.0484474416792749	1.14661639243822	1.24116746935241											HALLMARK_PI3K_AKT_MTOR_SIGNALING	2.23505779818856e-05	0.0278488201654295	1.24707385478459	1.63909285516225
					REACTOME_UNFOLDED_PROTEIN_RESPONSE_UPR	1.37615560063198e-29	1.71468987838745e-26	5.0760037840538	6.75401170298751	KEGG_PANCREATIC_CANCER	3.88823769496588e-05	0.0484474416792749	1.14661639243822	1.26163570574561											KEGG_ADHERENS_JUNCTION	2.23505779818856e-05	0.0278488201654295	1.24707385478459	1.89846172940806
					KEGG_PROSTATE_CANCER	3.85023621535035e-29	4.79739432432654e-26	5.03179834482719	5.4440775721865	KEGG_PROSTATE_CANCER	3.88823769496588e-05	0.0484474416792749	1.14661639243822	1.03292439113774											KEGG_AMINO_SUGAR_AND_NUCLEOTIDE_SUGAR_METABOLISM	2.23505779818856e-05	0.0278488201654295	1.24707385478459	2.0107739131171
					REACTOME_GABA_B_RECEPTOR_ACTIVATION	3.85023621535035e-29	4.79739432432654e-26	5.03179834482719	2.51055787425302	KEGG_WNT_SIGNALING_PATHWAY	3.88823769496588e-05	0.0484474416792749	1.14661639243822	0.523392997708025											KEGG_ANTIGEN_PROCESSING_AND_PRESENTATION	2.23505779818856e-05	0.0278488201654295	1.24707385478459	0.25890649907968
					REACTOME_HS_GAG_BIOSYNTHESIS	3.85023621535035e-29	4.79739432432654e-26	5.03179834482719	1.48544454284166	REACTOME_ACTIVATION_OF_MATRIX_METALLOPROTEINASES	3.88823769496588e-05	0.0484474416792749	1.14661639243822	0.224625938912067											KEGG_APOPTOSIS	2.23505779818856e-05	0.0278488201654295	1.24707385478459	0.623096546544031
					KEGG_HYPERTROPHIC_CARDIOMYOPATHY_HCM	1.06836638760531e-28	1.33118451895622e-25	4.98756070054917	5.05451837405881	REACTOME_AUTOPHAGY	3.88823769496588e-05	0.0484474416792749	1.14661639243822	2.32287969996916											KEGG_AXON_GUIDANCE	2.23505779818856e-05	0.0278488201654295	1.24707385478459	4.96328713494392
					REACTOME_ANTI_INFLAMMATORY_RESPONSE_FAVOURING_LEISHMANIA_PARASITE_INFECTION	1.06836638760531e-28	1.33118451895622e-25	4.98756070054917	4.36249603357424	REACTOME_CLASS_I_MHC_MEDIATED_ANTIGEN_PROCESSING_PRESENTATION	3.88823769496588e-05	0.0484474416792749	1.14661639243822	5.19407923048044											KEGG_COLORECTAL_CANCER	2.23505779818856e-05	0.0278488201654295	1.24707385478459	0.818057429624806
					REACTOME_TRANSPORT_TO_THE_GOLGI_AND_SUBSEQUENT_MODIFICATION	1.06836638760531e-28	1.33118451895622e-25	4.98756070054917	16.1614064631946	REACTOME_COOPERATION_OF_PREFOLDIN_AND_TRIC_CCT_IN_ACTIN_AND_TUBULIN_FOLDING	3.88823769496588e-05	0.0484474416792749	1.14661639243822	2.82511500353334											KEGG_EPITHELIAL_CELL_SIGNALING_IN_HELICOBACTER_PYLORI_INFECTION	2.23505779818856e-05	0.0278488201654295	1.24707385478459	1.5242425571416
					REACTOME_CROSSLINKING_OF_COLLAGEN_FIBRILS	2.94012981285185e-28	3.6634017468134e-25	4.94328994211708	2.52194853210513	REACTOME_CROSS_PRESENTATION_OF_SOLUBLE_EXOGENOUS_ANTIGENS_ENDOSOMES	3.88823769496588e-05	0.0484474416792749	1.14661639243822	3.08159143873907											KEGG_GLYCOSAMINOGLYCAN_DEGRADATION	2.23505779818856e-05	0.0278488201654295	1.24707385478459	1.47449831306043
					REACTOME_SIGNALING_BY_PTK6	2.94012981285185e-28	3.6634017468134e-25	4.94328994211708	0.977992558443683	REACTOME_DEUBIQUITINATION	3.88823769496588e-05	0.0484474416792749	1.14661639243822	7.74825406737899											KEGG_HEMATOPOIETIC_CELL_LINEAGE	2.23505779818856e-05	0.0278488201654295	1.24707385478459	0.72950013726501
					REACTOME_TRANSCRIPTIONAL_REGULATION_BY_RUNX3	2.94012981285185e-28	3.6634017468134e-25	4.94328994211708	8.70372448227693	REACTOME_EPHB_MEDIATED_FORWARD_SIGNALING	3.88823769496588e-05	0.0484474416792749	1.14661639243822	0.709434368355102											KEGG_LEUKOCYTE_TRANSENDOTHELIAL_MIGRATION	2.23505779818856e-05	0.0278488201654295	1.24707385478459	6.4660246105648
					HALLMARK_ADIPOGENESIS	8.02466099242355e-28	9.99872759655974e-25	4.89898512584956	4.31908351401048	REACTOME_FACTORS_INVOLVED_IN_MEGAKARYOCYTE_DEVELOPMENT_AND_PLATELET_PRODUCTION	3.88823769496588e-05	0.0484474416792749	1.14661639243822	2.2874916416784											KEGG_LYSOSOME	2.23505779818856e-05	0.0278488201654295	1.24707385478459	8.8923352381839
					KEGG_ERBB_SIGNALING_PATHWAY	8.02466099242355e-28	9.99872759655974e-25	4.89898512584956	2.92003741370047	REACTOME_FORMATION_OF_TUBULIN_FOLDING_INTERMEDIATES_BY_CCT_TRIC	3.88823769496588e-05	0.0484474416792749	1.14661639243822	2.11094402971345											KEGG_NEUROACTIVE_LIGAND_RECEPTOR_INTERACTION	2.23505779818856e-05	0.0278488201654295	1.24707385478459	1.80231612060316
					KEGG_PATHOGENIC_ESCHERICHIA_COLI_INFECTION	8.02466099242355e-28	9.99872759655974e-25	4.89898512584956	8.02468606118859	REACTOME_HEDGEHOG_OFF_STATE	3.88823769496588e-05	0.0484474416792749	1.14661639243822	3.87752390826867											KEGG_NEUROTROPHIN_SIGNALING_PATHWAY	2.23505779818856e-05	0.0278488201654295	1.24707385478459	1.64599336819005
					REACTOME_GAP_JUNCTION_ASSEMBLY	8.02466099242355e-28	9.99872759655974e-25	4.89898512584956	3.54546440523282	REACTOME_INTERLEUKIN_10_SIGNALING	3.88823769496588e-05	0.0484474416792749	1.14661639243822	0.802667295508268											KEGG_N_GLYCAN_BIOSYNTHESIS	2.23505779818856e-05	0.0278488201654295	1.24707385478459	0.913075284052479
					REACTOME_G_ALPHA_Z_SIGNALLING_EVENTS	8.02466099242355e-28	9.99872759655974e-25	4.89898512584956	2.67213160127535	REACTOME_MITOTIC_METAPHASE_AND_ANAPHASE	3.88823769496588e-05	0.0484474416792749	1.14661639243822	11.0941260467063											KEGG_PYRUVATE_METABOLISM	2.23505779818856e-05	0.0278488201654295	1.24707385478459	0.875407674316082
					REACTOME_IRON_UPTAKE_AND_TRANSPORT	8.02466099242355e-28	9.99872759655974e-25	4.89898512584956	0.554729463442046	REACTOME_NEUREXINS_AND_NEUROLIGINS	3.88823769496588e-05	0.0484474416792749	1.14661639243822	0.374309900592383											KEGG_RIBOSOME	2.23505779818856e-05	0.0278488201654295	1.24707385478459	4.05928385879889
					REACTOME_ORGANELLE_BIOGENESIS_AND_MAINTENANCE	8.02466099242355e-28	9.99872759655974e-25	4.89898512584956	11.528081394357	REACTOME_SENSORY_PERCEPTION	3.88823769496588e-05	0.0484474416792749	1.14661639243822	0.364503331441701											KEGG_SPHINGOLIPID_METABOLISM	2.23505779818856e-05	0.0278488201654295	1.24707385478459	3.51851299148124
					REACTOME_RAC1_GTPASE_CYCLE	8.02466099242355e-28	9.99872759655974e-25	4.89898512584956	7.95014654625371	REACTOME_SIGNALING_BY_EGFR	3.88823769496588e-05	0.0484474416792749	1.14661639243822	1.65990323733356											KEGG_TIGHT_JUNCTION	2.23505779818856e-05	0.0278488201654295	1.24707385478459	5.32275551673734
					REACTOME_TRANSCRIPTIONAL_REGULATION_BY_RUNX1	2.17220716840305e-27	2.7065701318302e-24	4.85464527181125	5.58657425329125	REACTOME_SIGNALING_BY_ERBB4	3.88823769496588e-05	0.0484474416792749	1.14661639243822	0.556602513075842											KEGG_TYPE_II_DIABETES_MELLITUS	2.23505779818856e-05	0.0278488201654295	1.24707385478459	0.184736567878713
					KEGG_ARRHYTHMOGENIC_RIGHT_VENTRICULAR_CARDIOMYOPATHY_ARVC	5.83163887387944e-27	7.26622203685378e-24	4.81026936203788	4.22694496279977	REACTOME_SIGNALING_BY_NTRKS	3.88823769496588e-05	0.0484474416792749	1.14661639243822	1.22179476876788											REACTOME_ACTIVATION_OF_NMDA_RECEPTORS_AND_POSTSYNAPTIC_EVENTS	2.23505779818856e-05	0.0278488201654295	1.24707385478459	1.08173930983019
					REACTOME_RHO_GTPASES_ACTIVATE_FORMINS	5.83163887387944e-27	7.26622203685378e-24	4.81026936203788	12.4332526826633	REACTOME_SIGNALING_BY_PTK6	3.88823769496588e-05	0.0484474416792749	1.14661639243822	0.878334792567792											REACTOME_ADORA2B_MEDIATED_ANTI_INFLAMMATORY_CYTOKINES_PRODUCTION	2.23505779818856e-05	0.0278488201654295	1.24707385478459	1.34559341498218
					KEGG_RENAL_CELL_CARCINOMA	1.55272775820564e-26	1.93469878672423e-23	4.76585633865467	4.48698412573864	REACTOME_SUMOYLATION	3.88823769496588e-05	0.0484474416792749	1.14661639243822	5.88849682139782											REACTOME_AMINO_ACIDS_REGULATE_MTORC1	2.23505779818856e-05	0.0278488201654295	1.24707385478459	4.19549607446624
					REACTOME_CLASS_I_MHC_MEDIATED_ANTIGEN_PROCESSING_PRESENTATION	1.55272775820564e-26	1.93469878672423e-23	4.76585633865467	13.8745904864204	REACTOME_TRANSMISSION_ACROSS_CHEMICAL_SYNAPSES	3.88823769496588e-05	0.0484474416792749	1.14661639243822	1.55025127477847											REACTOME_APOPTOSIS	2.23505779818856e-05	0.0278488201654295	1.24707385478459	4.06846486037885
					REACTOME_FACTORS_INVOLVED_IN_MEGAKARYOCYTE_DEVELOPMENT_AND_PLATELET_PRODUCTION	1.55272775820564e-26	1.93469878672423e-23	4.76585633865467	8.25236533358547	REACTOME_UPTAKE_AND_ACTIONS_OF_BACTERIAL_TOXINS	3.88823769496588e-05	0.0484474416792749	1.14661639243822	0.94232551721609											REACTOME_APOPTOTIC_FACTOR_MEDIATED_RESPONSE	2.23505779818856e-05	0.0278488201654295	1.24707385478459	1.6126077791062
					REACTOME_RECYCLING_PATHWAY_OF_L1	1.55272775820564e-26	1.93469878672423e-23	4.76585633865467	6.27071260553382																REACTOME_ATF4_ACTIVATES_GENES_IN_RESPONSE_TO_ENDOPLASMIC_RETICULUM_STRESS	2.23505779818856e-05	0.0278488201654295	1.24707385478459	0.130864328105317
					REACTOME_SIGNALING_BY_NTRKS	1.55272775820564e-26	1.93469878672423e-23	4.76585633865467	1.13841951405549																REACTOME_BETA_CATENIN_INDEPENDENT_WNT_SIGNALING	2.23505779818856e-05	0.0278488201654295	1.24707385478459	0.629732115851938
					REACTOME_SIGNALING_BY_TGF_BETA_RECEPTOR_COMPLEX	1.55272775820564e-26	1.93469878672423e-23	4.76585633865467	6.26257317266453																REACTOME_BINDING_AND_UPTAKE_OF_LIGANDS_BY_SCAVENGER_RECEPTORS	2.23505779818856e-05	0.0278488201654295	1.24707385478459	2.13077785507583
					KEGG_ACUTE_MYELOID_LEUKEMIA	4.10030177886524e-26	5.10897601646609e-23	4.7214051018803	2.6944605972915																REACTOME_CELLULAR_RESPONSE_TO_STARVATION	2.23505779818856e-05	0.0278488201654295	1.24707385478459	9.05211973393363
					REACTOME_CELLULAR_SENESCENCE	4.10030177886524e-26	5.10897601646609e-23	4.7214051018803	1.01642578885799																REACTOME_CHAPERONE_MEDIATED_AUTOPHAGY	2.23505779818856e-05	0.0278488201654295	1.24707385478459	0.48648426920177
					REACTOME_INTERLEUKIN_12_SIGNALING	4.10030177886524e-26	5.10897601646609e-23	4.7214051018803	3.76606334223836																REACTOME_COLLAGEN_CHAIN_TRIMERIZATION	2.23505779818856e-05	0.0278488201654295	1.24707385478459	2.62463097525624
					REACTOME_METABOLISM_OF_FAT_SOLUBLE_VITAMINS	4.10030177886524e-26	5.10897601646609e-23	4.7214051018803	1.16154940949387																REACTOME_COLLAGEN_DEGRADATION	2.23505779818856e-05	0.0278488201654295	1.24707385478459	0.794489060160217
					REACTOME_SIGNALING_BY_ERBB2_IN_CANCER	4.10030177886524e-26	5.10897601646609e-23	4.7214051018803	1.93384430932883																REACTOME_COPI_MEDIATED_ANTEROGRADE_TRANSPORT	2.23505779818856e-05	0.0278488201654295	1.24707385478459	0.284020789364689
					REACTOME_SIGNALING_BY_VEGF	4.10030177886524e-26	5.10897601646609e-23	4.7214051018803	7.98555156276921																REACTOME_DEATH_RECEPTOR_SIGNALLING	2.23505779818856e-05	0.0278488201654295	1.24707385478459	0.800017504457971
					HALLMARK_G2M_CHECKPOINT	1.07387230811227e-25	1.33804489590789e-22	4.67691450790826	9.41335395788376																REACTOME_DISASSEMBLY_OF_THE_DESTRUCTION_COMPLEX_AND_RECRUITMENT_OF_AXIN_TO_THE_MEMBRANE	2.23505779818856e-05	0.0278488201654295	1.24707385478459	0.302891107220002
					KEGG_HUNTINGTONS_DISEASE	1.07387230811227e-25	1.33804489590789e-22	4.67691450790826	6.5345019275396																REACTOME_EGR2_AND_SOX10_MEDIATED_INITIATION_OF_SCHWANN_CELL_MYELINATION	2.23505779818856e-05	0.0278488201654295	1.24707385478459	0.644149785232642
					REACTOME_ACTIVATION_OF_NMDA_RECEPTORS_AND_POSTSYNAPTIC_EVENTS	1.07387230811227e-25	1.33804489590789e-22	4.67691450790826	5.5929479714369																REACTOME_EPHA_MEDIATED_GROWTH_CONE_COLLAPSE	2.23505779818856e-05	0.0278488201654295	1.24707385478459	2.40246082523225
					HALLMARK_UNFOLDED_PROTEIN_RESPONSE	2.78937113231914e-25	3.47555643086965e-22	4.63238336665642	11.2503148471104																REACTOME_EPH_EPHRIN_MEDIATED_REPULSION_OF_CELLS	2.23505779818856e-05	0.0278488201654295	1.24707385478459	2.62258519983538
					KEGG_VIBRIO_CHOLERAE_INFECTION	2.78937113231914e-25	3.47555643086965e-22	4.63238336665642	5.52821775803565																REACTOME_ER_TO_GOLGI_ANTEROGRADE_TRANSPORT	2.23505779818856e-05	0.0278488201654295	1.24707385478459	0.822074981822428
					REACTOME_ER_TO_GOLGI_ANTEROGRADE_TRANSPORT	2.78937113231914e-25	3.47555643086965e-22	4.63238336665642	15.6803186297749																REACTOME_ESTROGEN_DEPENDENT_GENE_EXPRESSION	2.23505779818856e-05	0.0278488201654295	1.24707385478459	0.78880979203094
					REACTOME_FOXO_MEDIATED_TRANSCRIPTION	2.78937113231914e-25	3.47555643086965e-22	4.63238336665642	0.521723900036779																REACTOME_EUKARYOTIC_TRANSLATION_INITIATION	2.23505779818856e-05	0.0278488201654295	1.24707385478459	4.17238939708593
					REACTOME_FRS_MEDIATED_FGFR2_SIGNALING	2.78937113231914e-25	3.47555643086965e-22	4.63238336665642	0.385980729596886																REACTOME_G1_S_DNA_DAMAGE_CHECKPOINTS	2.23505779818856e-05	0.0278488201654295	1.24707385478459	0.873683151300822
					REACTOME_SIGNALING_BY_INSULIN_RECEPTOR	2.78937113231914e-25	3.47555643086965e-22	4.63238336665642	2.78082466515612																REACTOME_GAMMA_CARBOXYLATION_HYPUSINE_FORMATION_AND_ARYLSULFATASE_ACTIVATION	2.23505779818856e-05	0.0278488201654295	1.24707385478459	1.23372175965964
					REACTOME_SMOOTH_MUSCLE_CONTRACTION	2.78937113231914e-25	3.47555643086965e-22	4.63238336665642	5.65145984981084																REACTOME_GLUTATHIONE_CONJUGATION	2.23505779818856e-05	0.0278488201654295	1.24707385478459	2.23936886235337
					KEGG_PANCREATIC_CANCER	7.1858364768209e-25	8.95355225011884e-22	4.58781043937509	4.00767441498273																REACTOME_HSF1_DEPENDENT_TRANSACTIVATION	2.23505779818856e-05	0.0278488201654295	1.24707385478459	2.46374182084606
					REACTOME_ESTROGEN_DEPENDENT_GENE_EXPRESSION	7.1858364768209e-25	8.95355225011884e-22	4.58781043937509	1.95156650954407																REACTOME_INTERLEUKIN_12_SIGNALING	2.23505779818856e-05	0.0278488201654295	1.24707385478459	0.603679389352703
					REACTOME_RHO_GTPASES_ACTIVATE_IQGAPS	7.1858364768209e-25	8.95355225011884e-22	4.58781043937509	5.45912036310967																REACTOME_KERATAN_SULFATE_BIOSYNTHESIS	2.23505779818856e-05	0.0278488201654295	1.24707385478459	1.19238713508106
					KEGG_GNRH_SIGNALING_PATHWAY	1.83597292942484e-24	2.28762227006335e-21	4.54319443610292	5.24682060601676																REACTOME_LONG_TERM_POTENTIATION	2.23505779818856e-05	0.0278488201654295	1.24707385478459	0.831004485543064
					REACTOME_FATTY_ACID_METABOLISM	1.83597292942484e-24	2.28762227006335e-21	4.54319443610292	2.27651496479711																REACTOME_METABOLISM_OF_AMINO_ACIDS_AND_DERIVATIVES	2.23505779818856e-05	0.0278488201654295	1.24707385478459	9.4259261616772
					REACTOME_G_BETA_GAMMA_SIGNALLING_THROUGH_PI3KGAMMA	1.83597292942484e-24	2.28762227006335e-21	4.54319443610292	1.90684219677352																REACTOME_METABOLISM_OF_NUCLEOTIDES	2.23505779818856e-05	0.0278488201654295	1.24707385478459	0.153655805747057
					REACTOME_M_PHASE	1.83597292942484e-24	2.28762227006335e-21	4.54319443610292	22.0970160216808																REACTOME_MET_ACTIVATES_PTK2_SIGNALING	2.23505779818856e-05	0.0278488201654295	1.24707385478459	1.72777383266074
					REACTOME_RAC3_GTPASE_CYCLE	1.83597292942484e-24	2.28762227006335e-21	4.54319443610292	5.85416546855715																REACTOME_MOLECULES_ASSOCIATED_WITH_ELASTIC_FIBRES	2.23505779818856e-05	0.0278488201654295	1.24707385478459	2.04419404273751
					REACTOME_SIGNALING_BY_ROBO_RECEPTORS	1.83597292942484e-24	2.28762227006335e-21	4.54319443610292	10.463172709358																REACTOME_NCAM1_INTERACTIONS	2.23505779818856e-05	0.0278488201654295	1.24707385478459	1.62398346360885
					REACTOME_SIGNALING_BY_TYPE_1_INSULIN_LIKE_GROWTH_FACTOR_1_RECEPTOR_IGF1R	1.83597292942484e-24	2.28762227006335e-21	4.54319443610292	0.471326348522021																REACTOME_NEDDYLATION	2.23505779818856e-05	0.0278488201654295	1.24707385478459	3.40464079358427
					REACTOME_SIGNAL_TRANSDUCTION_BY_L1	1.83597292942484e-24	2.28762227006335e-21	4.54319443610292	3.67203017234907																REACTOME_NUCLEAR_EVENTS_KINASE_AND_TRANSCRIPTION_FACTOR_ACTIVATION	2.23505779818856e-05	0.0278488201654295	1.24707385478459	0.571786367541562
					REACTOME_TRANSLOCATION_OF_SLC2A4_GLUT4_TO_THE_PLASMA_MEMBRANE	1.83597292942484e-24	2.28762227006335e-21	4.54319443610292	8.25385089304001																REACTOME_NUCLEAR_RECEPTOR_TRANSCRIPTION_PATHWAY	2.23505779818856e-05	0.0278488201654295	1.24707385478459	0.150698554859103
					REACTOME_CARGO_RECOGNITION_FOR_CLATHRIN_MEDIATED_ENDOCYTOSIS	4.65236405818872e-24	5.79684561650314e-21	4.49853401295895	3.92454649296242																REACTOME_ONCOGENE_INDUCED_SENESCENCE	2.23505779818856e-05	0.0278488201654295	1.24707385478459	0.113473730394855
					REACTOME_SIGNALING_BY_ERBB2	4.65236405818872e-24	5.79684561650314e-21	4.49853401295895	3.22511496598832																REACTOME_PHASE_0_RAPID_DEPOLARISATION	2.23505779818856e-05	0.0278488201654295	1.24707385478459	0.0559136265546793
					REACTOME_VASOPRESSIN_REGULATES_RENAL_WATER_HOMEOSTASIS_VIA_AQUAPORINS	4.65236405818872e-24	5.79684561650314e-21	4.49853401295895	2.52993812703436																REACTOME_PHASE_II_CONJUGATION_OF_COMPOUNDS	2.23505779818856e-05	0.0278488201654295	1.24707385478459	3.01678696585002
					KEGG_EPITHELIAL_CELL_SIGNALING_IN_HELICOBACTER_PYLORI_INFECTION	1.16923056414253e-23	1.45686128292159e-20	4.45382776925827	2.48158854340069																REACTOME_RAC2_GTPASE_CYCLE	2.23505779818856e-05	0.0278488201654295	1.24707385478459	1.20483865189833
					KEGG_VASCULAR_SMOOTH_MUSCLE_CONTRACTION	1.16923056414253e-23	1.45686128292159e-20	4.45382776925827	5.20707086986189																REACTOME_RAC3_GTPASE_CYCLE	2.23505779818856e-05	0.0278488201654295	1.24707385478459	1.14646873346645
					REACTOME_AQUAPORIN_MEDIATED_TRANSPORT	1.16923056414253e-23	1.45686128292159e-20	4.45382776925827	2.5312423905798																REACTOME_RECYCLING_PATHWAY_OF_L1	2.23505779818856e-05	0.0278488201654295	1.24707385478459	0.371937487462449
					REACTOME_AUTOPHAGY	1.16923056414253e-23	1.45686128292159e-20	4.45382776925827	8.24364733424349																REACTOME_REGULATION_OF_RUNX1_EXPRESSION_AND_ACTIVITY	2.23505779818856e-05	0.0278488201654295	1.24707385478459	0.27098177870658
					REACTOME_COOPERATION_OF_PREFOLDIN_AND_TRIC_CCT_IN_ACTIN_AND_TUBULIN_FOLDING	1.16923056414253e-23	1.45686128292159e-20	4.45382776925827	5.53303617320361																REACTOME_RESPONSE_OF_EIF2AK4_GCN2_TO_AMINO_ACID_DEFICIENCY	2.23505779818856e-05	0.0278488201654295	1.24707385478459	4.8566236594674
					REACTOME_INSULIN_RECEPTOR_SIGNALLING_CASCADE	1.16923056414253e-23	1.45686128292159e-20	4.45382776925827	0.837103631855715																REACTOME_RHOBTB_GTPASE_CYCLE	2.23505779818856e-05	0.0278488201654295	1.24707385478459	0.994505781319144
					REACTOME_IRS_MEDIATED_SIGNALLING	1.16923056414253e-23	1.45686128292159e-20	4.45382776925827	0.799218395639743																REACTOME_RHOU_GTPASE_CYCLE	2.23505779818856e-05	0.0278488201654295	1.24707385478459	1.94320801211869
					REACTOME_PI3K_EVENTS_IN_ERBB2_SIGNALING	1.16923056414253e-23	1.45686128292159e-20	4.45382776925827	0.496554608739621																REACTOME_RHO_GTPASES_ACTIVATE_PKNS	2.23505779818856e-05	0.0278488201654295	1.24707385478459	1.8877623600269
					REACTOME_APOPTOSIS	2.9143805826627e-23	3.63131820599772e-20	4.40907424443744	9.93557186771186																REACTOME_RHO_GTPASES_ACTIVATE_ROCKS	2.23505779818856e-05	0.0278488201654295	1.24707385478459	2.37896751886132
					REACTOME_GOLGI_TO_ER_RETROGRADE_TRANSPORT	2.9143805826627e-23	3.63131820599772e-20	4.40907424443744	12.6091803036118																REACTOME_RND3_GTPASE_CYCLE	2.23505779818856e-05	0.0278488201654295	1.24707385478459	1.58762879968361
					REACTOME_MUSCLE_CONTRACTION	2.9143805826627e-23	3.63131820599772e-20	4.40907424443744	7.35788313009374																REACTOME_SARS_COV_2_INFECTION	2.23505779818856e-05	0.0278488201654295	1.24707385478459	1.43576098293676
					REACTOME_PROGRAMMED_CELL_DEATH	2.9143805826627e-23	3.63131820599772e-20	4.40907424443744	10.420915185433																REACTOME_SELENOAMINO_ACID_METABOLISM	2.23505779818856e-05	0.0278488201654295	1.24707385478459	3.83266199920608
					HALLMARK_HEME_METABOLISM	7.20464541862372e-23	8.97698819160515e-20	4.36427191477459	3.88040083585088																REACTOME_SEMAPHORIN_INTERACTIONS	2.23505779818856e-05	0.0278488201654295	1.24707385478459	3.32023379277639
					HALLMARK_PEROXISOME	7.20464541862372e-23	8.97698819160515e-20	4.36427191477459	1.15041131374719																REACTOME_SIGNALING_BY_ALK_IN_CANCER	2.23505779818856e-05	0.0278488201654295	1.24707385478459	1.09928099053136
					REACTOME_ACTIVATION_OF_AMPK_DOWNSTREAM_OF_NMDARS	7.20464541862372e-23	8.97698819160515e-20	4.36427191477459	3.25284242983254																REACTOME_SIGNALING_BY_ERBB4	2.23505779818856e-05	0.0278488201654295	1.24707385478459	1.68013146831112
					REACTOME_RHOJ_GTPASE_CYCLE	7.20464541862372e-23	8.97698819160515e-20	4.36427191477459	3.28321139105529																REACTOME_SYNDECAN_INTERACTIONS	2.23505779818856e-05	0.0278488201654295	1.24707385478459	0.403428551426006
					REACTOME_SELECTIVE_AUTOPHAGY	7.20464541862372e-23	8.97698819160515e-20	4.36427191477459	6.54186953500057																REACTOME_THE_CITRIC_ACID_TCA_CYCLE_AND_RESPIRATORY_ELECTRON_TRANSPORT	2.23505779818856e-05	0.0278488201654295	1.24707385478459	14.2505887067289
					REACTOME_SIGNALING_BY_BRAF_AND_RAF1_FUSIONS	7.20464541862372e-23	8.97698819160515e-20	4.36427191477459	5.608213356166																REACTOME_TP53_REGULATES_METABOLIC_GENES	2.23505779818856e-05	0.0278488201654295	1.24707385478459	3.72732525788772
					REACTOME_SIGNALING_BY_HEDGEHOG	7.20464541862372e-23	8.97698819160515e-20	4.36427191477459	7.7003771675725																REACTOME_TP53_REGULATES_TRANSCRIPTION_OF_CELL_DEATH_GENES	2.23505779818856e-05	0.0278488201654295	1.24707385478459	1.71272987234194
					KEGG_CHRONIC_MYELOID_LEUKEMIA	1.76644377941527e-22	2.20098894915143e-19	4.31941918988783	4.43325948196858																REACTOME_TRANSMISSION_ACROSS_CHEMICAL_SYNAPSES	2.23505779818856e-05	0.0278488201654295	1.24707385478459	3.13013338982049
					REACTOME_ANCHORING_FIBRIL_FORMATION	1.76644377941527e-22	2.20098894915143e-19	4.31941918988783	2.56555084702141
					REACTOME_HCMV_EARLY_EVENTS	1.76644377941527e-22	2.20098894915143e-19	4.31941918988783	6.24045767808627
					REACTOME_SHC1_EVENTS_IN_ERBB2_SIGNALING	1.76644377941527e-22	2.20098894915143e-19	4.31941918988783	1.7125364350158
					REACTOME_DISORDERS_OF_TRANSMEMBRANE_TRANSPORTERS	4.29544858430309e-22	5.35212893604165e-19	4.27451440899384	5.42938890725794
					REACTOME_GPVI_MEDIATED_ACTIVATION_CASCADE	4.29544858430309e-22	5.35212893604165e-19	4.27451440899384	2.34253498949372
					REACTOME_INTRA_GOLGI_AND_RETROGRADE_GOLGI_TO_ER_TRAFFIC	4.29544858430309e-22	5.35212893604165e-19	4.27451440899384	14.1005202633938
					REACTOME_METABOLISM_OF_AMINO_ACIDS_AND_DERIVATIVES	4.29544858430309e-22	5.35212893604165e-19	4.27451440899384	16.7488503065055
					REACTOME_MITOTIC_G2_G2_M_PHASES	4.29544858430309e-22	5.35212893604165e-19	4.27451440899384	12.3717633723655
					REACTOME_OTHER_SEMAPHORIN_INTERACTIONS	4.29544858430309e-22	5.35212893604165e-19	4.27451440899384	1.31209728391344
					REACTOME_REGULATION_OF_INSULIN_SECRETION	4.29544858430309e-22	5.35212893604165e-19	4.27451440899384	3.55031866240667
					REACTOME_SIGNALING_BY_EGFR	4.29544858430309e-22	5.35212893604165e-19	4.27451440899384	2.91513441470036
					REACTOME_TRANSLATION	4.29544858430309e-22	5.35212893604165e-19	4.27451440899384	21.6593172263195
					REACTOME_CARBOXYTERMINAL_POST_TRANSLATIONAL_MODIFICATIONS_OF_TUBULIN	1.03595139643436e-21	1.29079543995721e-18	4.22955583690702	3.45541107646214
					REACTOME_GLUCAGON_LIKE_PEPTIDE_1_GLP1_REGULATES_INSULIN_SECRETION	1.03595139643436e-21	1.29079543995721e-18	4.22955583690702	2.37605409198234
					REACTOME_GRB2_EVENTS_IN_ERBB2_SIGNALING	1.03595139643436e-21	1.29079543995721e-18	4.22955583690702	1.4589450768275
					REACTOME_MHC_CLASS_II_ANTIGEN_PRESENTATION	1.03595139643436e-21	1.29079543995721e-18	4.22955583690702	8.96315591763412
					REACTOME_SARS_COV_INFECTIONS	1.03595139643436e-21	1.29079543995721e-18	4.22955583690702	5.82770817461732
					REACTOME_SIGNALING_BY_EGFR_IN_CANCER	1.03595139643436e-21	1.29079543995721e-18	4.22955583690702	1.78888873162285
					REACTOME_CDC42_GTPASE_CYCLE	2.47795294689675e-21	3.08752937183335e-18	4.18454165975747	6.16765895306463
					REACTOME_CILIUM_ASSEMBLY	2.47795294689675e-21	3.08752937183335e-18	4.18454165975747	8.72208426526467
					REACTOME_EGFR_DOWNREGULATION	2.47795294689675e-21	3.08752937183335e-18	4.18454165975747	1.62464678738807
					REACTOME_EPHRIN_SIGNALING	2.47795294689675e-21	3.08752937183335e-18	4.18454165975747	1.22664067310522
					REACTOME_GLUCAGON_SIGNALING_IN_METABOLIC_REGULATION	2.47795294689675e-21	3.08752937183335e-18	4.18454165975747	2.58028508723191
					REACTOME_HEDGEHOG_OFF_STATE	2.47795294689675e-21	3.08752937183335e-18	4.18454165975747	7.78316688185635
					REACTOME_RHOG_GTPASE_CYCLE	2.47795294689675e-21	3.08752937183335e-18	4.18454165975747	5.11401555700403
					REACTOME_SIGNALING_BY_MODERATE_KINASE_ACTIVITY_BRAF_MUTANTS	2.47795294689675e-21	3.08752937183335e-18	4.18454165975747	4.65815683563506
					REACTOME_TGF_BETA_RECEPTOR_SIGNALING_ACTIVATES_SMADS	2.47795294689675e-21	3.08752937183335e-18	4.18454165975747	3.87081608478196
					KEGG_HEDGEHOG_SIGNALING_PATHWAY	5.87855030550258e-21	7.32467368065621e-18	4.13946998040405	0.152147757641252
					REACTOME_COOPERATION_OF_PDCL_PHLP1_AND_TRIC_CCT_IN_G_PROTEIN_BETA_FOLDING	5.87855030550258e-21	7.32467368065621e-18	4.13946998040405	3.44660796615234
					REACTOME_ERBB2_REGULATES_CELL_MOTILITY	5.87855030550258e-21	7.32467368065621e-18	4.13946998040405	1.04640287383924
					REACTOME_POTENTIAL_THERAPEUTICS_FOR_SARS	5.87855030550258e-21	7.32467368065621e-18	4.13946998040405	4.0832515115778
					REACTOME_VEGFR2_MEDIATED_VASCULAR_PERMEABILITY	5.87855030550258e-21	7.32467368065621e-18	4.13946998040405	2.10061087724315
					REACTOME_CELL_EXTRACELLULAR_MATRIX_INTERACTIONS	1.38315750578818e-20	1.72341425221207e-17	4.09433881351642	3.91223464857621
					REACTOME_DOWNREGULATION_OF_ERBB2_SIGNALING	1.38315750578818e-20	1.72341425221207e-17	4.09433881351642	1.50135685234575
					REACTOME_EPHB_MEDIATED_FORWARD_SIGNALING	1.38315750578818e-20	1.72341425221207e-17	4.09433881351642	6.32530655041534
					REACTOME_GAB1_SIGNALOSOME	1.38315750578818e-20	1.72341425221207e-17	4.09433881351642	0.851458556817024
					REACTOME_GLUCAGON_TYPE_LIGAND_RECEPTORS	1.38315750578818e-20	1.72341425221207e-17	4.09433881351642	1.42161951189573
					REACTOME_HSP90_CHAPERONE_CYCLE_FOR_STEROID_HORMONE_RECEPTORS_SHR_IN_THE_PRESENCE_OF_LIGAND	1.38315750578818e-20	1.72341425221207e-17	4.09433881351642	5.60677519406079
					REACTOME_PROSTACYCLIN_SIGNALLING_THROUGH_PROSTACYCLIN_RECEPTOR	1.38315750578818e-20	1.72341425221207e-17	4.09433881351642	1.47857759105345
					REACTOME_SEMA3A_PAK_DEPENDENT_AXON_REPULSION	1.38315750578818e-20	1.72341425221207e-17	4.09433881351642	1.25668656959586
					REACTOME_SIGNALING_BY_FGFR	1.38315750578818e-20	1.72341425221207e-17	4.09433881351642	3.23982195175298
					REACTOME_SIGNALING_BY_FGFR_IN_DISEASE	1.38315750578818e-20	1.72341425221207e-17	4.09433881351642	1.39886533903161
					REACTOME_STRIATED_MUSCLE_CONTRACTION	1.38315750578818e-20	1.72341425221207e-17	4.09433881351642	2.75022268340238
					HALLMARK_HEDGEHOG_SIGNALING	3.22773579190709e-20	4.02175879671623e-17	4.0491460802972	1.25421386297678
					KEGG_SMALL_CELL_LUNG_CANCER	3.22773579190709e-20	4.02175879671623e-17	4.0491460802972	1.96367022059907
					KEGG_TIGHT_JUNCTION	3.22773579190709e-20	4.02175879671623e-17	4.0491460802972	8.79277898259797
					REACTOME_RUNX2_REGULATES_OSTEOBLAST_DIFFERENTIATION	3.22773579190709e-20	4.02175879671623e-17	4.0491460802972	2.52195597207294
					REACTOME_BMAL1_CLOCK_NPAS2_ACTIVATES_CIRCADIAN_GENE_EXPRESSION	7.47050578108616e-20	9.30825020323336e-17	4.00388960281261	1.35620997530784
					REACTOME_COPI_MEDIATED_ANTEROGRADE_TRANSPORT	7.47050578108616e-20	9.30825020323336e-17	4.00388960281261	11.4081989327172
					REACTOME_DOWNSTREAM_SIGNALING_OF_ACTIVATED_FGFR2	7.47050578108616e-20	9.30825020323336e-17	4.00388960281261	0.312130922854837
					REACTOME_LAMININ_INTERACTIONS	7.47050578108616e-20	9.30825020323336e-17	4.00388960281261	1.6797248982208
					REACTOME_ONCOGENIC_MAPK_SIGNALING	7.47050578108616e-20	9.30825020323336e-17	4.00388960281261	6.41058179976895
					REACTOME_PRESYNAPTIC_FUNCTION_OF_KAINATE_RECEPTORS	7.47050578108616e-20	9.30825020323336e-17	4.00388960281261	1.40673772502251
					REACTOME_RHO_GTPASES_ACTIVATE_PAKS	7.47050578108616e-20	9.30825020323336e-17	4.00388960281261	2.5962231256138
					REACTOME_RUNX1_REGULATES_TRANSCRIPTION_OF_GENES_INVOLVED_IN_DIFFERENTIATION_OF_HSCS	7.47050578108616e-20	9.30825020323336e-17	4.00388960281261	4.48014425274757
					KEGG_WNT_SIGNALING_PATHWAY	1.71485928454485e-19	2.13671466854288e-16	3.95856709789636	6.53488460706662
					REACTOME_ADRENALINE_NORADRENALINE_INHIBITS_INSULIN_SECRETION	1.71485928454485e-19	2.13671466854288e-16	3.95856709789636	1.46362342697083
					REACTOME_AGGREPHAGY	1.71485928454485e-19	2.13671466854288e-16	3.95856709789636	4.91771684418204
					REACTOME_COPI_DEPENDENT_GOLGI_TO_ER_RETROGRADE_TRAFFIC	1.71485928454485e-19	2.13671466854288e-16	3.95856709789636	9.73296114173564
					REACTOME_RAC2_GTPASE_CYCLE	1.71485928454485e-19	2.13671466854288e-16	3.95856709789636	5.4327281875325
					KEGG_COLORECTAL_CANCER	3.90421940441927e-19	4.86465737790641e-16	3.91317617058835	3.73204797528657
					KEGG_PPAR_SIGNALING_PATHWAY	3.90421940441927e-19	4.86465737790641e-16	3.91317617058835	1.22351301534459
					KEGG_VEGF_SIGNALING_PATHWAY	3.90421940441927e-19	4.86465737790641e-16	3.91317617058835	2.00767982262823
					REACTOME_BIOLOGICAL_OXIDATIONS	3.90421940441927e-19	4.86465737790641e-16	3.91317617058835	0.535974052990243
					REACTOME_CA_DEPENDENT_EVENTS	3.90421940441927e-19	4.86465737790641e-16	3.91317617058835	1.0117975881387
					REACTOME_CELLULAR_RESPONSE_TO_STARVATION	3.90421940441927e-19	4.86465737790641e-16	3.91317617058835	7.78500134021064
					REACTOME_G_PROTEIN_BETA_GAMMA_SIGNALLING	3.90421940441927e-19	4.86465737790641e-16	3.91317617058835	2.25543223365479
					REACTOME_INWARDLY_RECTIFYING_K_CHANNELS	3.90421940441927e-19	4.86465737790641e-16	3.91317617058835	1.45046373829934
					REACTOME_NETRIN_1_SIGNALING	3.90421940441927e-19	4.86465737790641e-16	3.91317617058835	2.05540102647289
					HALLMARK_OXIDATIVE_PHOSPHORYLATION	8.81592722818425e-19	1.09846453263176e-15	3.86771430706494	10.1361355609652
					REACTOME_SIGNALING_BY_FGFR1	8.81592722818425e-19	1.09846453263176e-15	3.86771430706494	2.62142181611827
					KEGG_ADHERENS_JUNCTION	1.97437965065833e-18	2.46007704472028e-15	3.82217886701345	6.13923900468431
					REACTOME_ADP_SIGNALLING_THROUGH_P2Y_PURINOCEPTOR_12	1.97437965065833e-18	2.46007704472028e-15	3.82217886701345	1.77506928359533
					REACTOME_MITOTIC_METAPHASE_AND_ANAPHASE	1.97437965065833e-18	2.46007704472028e-15	3.82217886701345	17.2144528393185
					REACTOME_RESOLUTION_OF_SISTER_CHROMATID_COHESION	1.97437965065833e-18	2.46007704472028e-15	3.82217886701345	8.94734498530376
					REACTOME_RHOA_GTPASE_CYCLE	1.97437965065833e-18	2.46007704472028e-15	3.82217886701345	6.2083027374545
					REACTOME_RUNX2_REGULATES_BONE_DEVELOPMENT	1.97437965065833e-18	2.46007704472028e-15	3.82217886701345	2.72418544622124
					REACTOME_UPTAKE_AND_ACTIONS_OF_BACTERIAL_TOXINS	1.97437965065833e-18	2.46007704472028e-15	3.82217886701345	2.84368631381048
					HALLMARK_PROTEIN_SECRETION	4.38554006245993e-18	5.46438291782507e-15	3.77656707539792	7.6216754121203
					REACTOME_C_TYPE_LECTIN_RECEPTORS_CLRS	4.38554006245993e-18	5.46438291782507e-15	3.77656707539792	6.580549656967
					REACTOME_INTRINSIC_PATHWAY_FOR_APOPTOSIS	4.38554006245993e-18	5.46438291782507e-15	3.77656707539792	2.80010654696257
					REACTOME_MAP2K_AND_MAPK_ACTIVATION	4.38554006245993e-18	5.46438291782507e-15	3.77656707539792	4.81932734115373
					REACTOME_MITOTIC_PROMETAPHASE	4.38554006245993e-18	5.46438291782507e-15	3.77656707539792	11.4254156862612
					REACTOME_SARS_COV_2_INFECTION	4.38554006245993e-18	5.46438291782507e-15	3.77656707539792	1.95808367037467
					KEGG_VIRAL_MYOCARDITIS	9.66153494758423e-18	1.203827254469e-14	3.73087601355738	3.05979513804722
					REACTOME_G_BETA_GAMMA_SIGNALLING_THROUGH_CDC42	9.66153494758423e-18	1.203827254469e-14	3.73087601355738	1.77092864353784
					REACTOME_G_PROTEIN_ACTIVATION	9.66153494758423e-18	1.203827254469e-14	3.73087601355738	1.48074884464467
					REACTOME_INSERTION_OF_TAIL_ANCHORED_PROTEINS_INTO_THE_ENDOPLASMIC_RETICULUM_MEMBRANE	9.66153494758423e-18	1.203827254469e-14	3.73087601355738	1.33061830194959
					REACTOME_PROTEIN_LOCALIZATION	9.66153494758423e-18	1.203827254469e-14	3.73087601355738	6.40443400874361
					REACTOME_PYRUVATE_METABOLISM_AND_CITRIC_ACID_TCA_CYCLE	9.66153494758423e-18	1.203827254469e-14	3.73087601355738	2.30596772633259
					REACTOME_TCF_DEPENDENT_SIGNALING_IN_RESPONSE_TO_WNT	9.66153494758423e-18	1.203827254469e-14	3.73087601355738	9.78385861310598
					KEGG_GLIOMA	2.11106066944727e-17	2.6303815941313e-14	3.68510260957109	3.32736803036265
					REACTOME_DEUBIQUITINATION	2.11106066944727e-17	2.6303815941313e-14	3.68510260957109	11.8984352344033
					REACTOME_FORMATION_OF_TUBULIN_FOLDING_INTERMEDIATES_BY_CCT_TRIC	2.11106066944727e-17	2.6303815941313e-14	3.68510260957109	4.36851408837012
					REACTOME_GASTRIN_CREB_SIGNALLING_PATHWAY_VIA_PKC_AND_MAPK	2.11106066944727e-17	2.6303815941313e-14	3.68510260957109	1.31843934087087
					REACTOME_ACTIVATION_OF_KAINATE_RECEPTORS_UPON_GLUTAMATE_BINDING	4.57496499102014e-17	5.70040637881109e-14	3.6392436278176	1.69712728978882
					REACTOME_CHROMATIN_MODIFYING_ENZYMES	4.57496499102014e-17	5.70040637881109e-14	3.6392436278176	5.54524933325467
					REACTOME_CIRCADIAN_CLOCK	4.57496499102014e-17	5.70040637881109e-14	3.6392436278176	1.58995664356548
					REACTOME_FCGR3A_MEDIATED_IL10_SYNTHESIS	4.57496499102014e-17	5.70040637881109e-14	3.6392436278176	1.86918869579057
					REACTOME_PARASITE_INFECTION	4.57496499102014e-17	5.70040637881109e-14	3.6392436278176	5.38220107674595
					REACTOME_SIGNALING_BY_NOTCH3	4.57496499102014e-17	5.70040637881109e-14	3.6392436278176	1.17299621668253
					REACTOME_THROMBOXANE_SIGNALLING_THROUGH_TP_RECEPTOR	4.57496499102014e-17	5.70040637881109e-14	3.6392436278176	1.6367604492663
					REACTOME_TRANSCRIPTIONAL_REGULATION_BY_TP53	4.57496499102014e-17	5.70040637881109e-14	3.6392436278176	11.6101129869614
					REACTOME_TRANSPORT_OF_CONNEXONS_TO_THE_PLASMA_MEMBRANE	4.57496499102014e-17	5.70040637881109e-14	3.6392436278176	3.19487722438274
					REACTOME_COPI_INDEPENDENT_GOLGI_TO_ER_RETROGRADE_TRAFFIC	9.83350344846786e-17	1.2252545296791e-13	3.59329565764584	5.66338712540977
					REACTOME_INTRAFLAGELLAR_TRANSPORT	9.83350344846786e-17	1.2252545296791e-13	3.59329565764584	2.65895640009008
					REACTOME_METABOLISM_OF_NUCLEOTIDES	9.83350344846786e-17	1.2252545296791e-13	3.59329565764584	3.00707931769986
					REACTOME_PERK_REGULATES_GENE_EXPRESSION	9.83350344846786e-17	1.2252545296791e-13	3.59329565764584	1.06805219776301
					REACTOME_SEPARATION_OF_SISTER_CHROMATIDS	9.83350344846786e-17	1.2252545296791e-13	3.59329565764584	14.0642032596001
					REACTOME_TRANS_GOLGI_NETWORK_VESICLE_BUDDING	9.83350344846786e-17	1.2252545296791e-13	3.59329565764584	1.71103591455822
					KEGG_ENDOCYTOSIS	2.09634716570937e-16	2.61204856847387e-13	3.54725510106662	5.38912599561423
					KEGG_FC_GAMMA_R_MEDIATED_PHAGOCYTOSIS	2.09634716570937e-16	2.61204856847387e-13	3.54725510106662	3.85377878816065
					REACTOME_CELL_CYCLE_CHECKPOINTS	2.09634716570937e-16	2.61204856847387e-13	3.54725510106662	14.9816599880758
					REACTOME_ESTROGEN_DEPENDENT_NUCLEAR_EVENTS_DOWNSTREAM_OF_ESR_MEMBRANE_SIGNALING	2.09634716570937e-16	2.61204856847387e-13	3.54725510106662	0.811989060371966
					REACTOME_G_ALPHA_12_13_SIGNALLING_EVENTS	2.09634716570937e-16	2.61204856847387e-13	3.54725510106662	4.07513593951995
					REACTOME_HCMV_LATE_EVENTS	2.09634716570937e-16	2.61204856847387e-13	3.54725510106662	1.55837466523675
					REACTOME_PYRUVATE_METABOLISM	2.09634716570937e-16	2.61204856847387e-13	3.54725510106662	0.519087890000995
					REACTOME_RHOC_GTPASE_CYCLE	2.09634716570937e-16	2.61204856847387e-13	3.54725510106662	4.83978656307951
					REACTOME_SENESCENCE_ASSOCIATED_SECRETORY_PHENOTYPE_SASP	2.09634716570937e-16	2.61204856847387e-13	3.54725510106662	0.297894147780222
					REACTOME_SIGNALING_BY_FGFR2_IN_DISEASE	2.09634716570937e-16	2.61204856847387e-13	3.54725510106662	0.945704470944632
					REACTOME_THROMBIN_SIGNALLING_THROUGH_PROTEINASE_ACTIVATED_RECEPTORS_PARS	2.09634716570937e-16	2.61204856847387e-13	3.54725510106662	2.29815628371842
					REACTOME_ION_CHANNEL_TRANSPORT	4.43254947581573e-16	5.5229566468664e-13	3.50111815936157	3.57302227636109
					REACTOME_KERATAN_SULFATE_BIOSYNTHESIS	4.43254947581573e-16	5.5229566468664e-13	3.50111815936157	0.353486673609571
					REACTOME_RESPONSE_OF_EIF2AK1_HRI_TO_HEME_DEFICIENCY	4.43254947581573e-16	5.5229566468664e-13	3.50111815936157	1.08163055915528
					REACTOME_RHOB_GTPASE_CYCLE	4.43254947581573e-16	5.5229566468664e-13	3.50111815936157	3.0312694344715
					HALLMARK_MITOTIC_SPINDLE	9.29566550487366e-16	1.15823992190726e-12	3.45488081849394	12.7582843716144
					KEGG_BLADDER_CANCER	9.29566550487366e-16	1.15823992190726e-12	3.45488081849394	2.9772152789621
					KEGG_INSULIN_SIGNALING_PATHWAY	9.29566550487366e-16	1.15823992190726e-12	3.45488081849394	4.65768618718516
					KEGG_LONG_TERM_DEPRESSION	9.29566550487366e-16	1.15823992190726e-12	3.45488081849394	3.24163900655467
					KEGG_PRION_DISEASES	9.29566550487366e-16	1.15823992190726e-12	3.45488081849394	1.01179115922796
					REACTOME_DAG_AND_IP3_SIGNALING	9.29566550487366e-16	1.15823992190726e-12	3.45488081849394	1.52317709419054
					REACTOME_DOWNREGULATION_OF_TGF_BETA_RECEPTOR_SIGNALING	9.29566550487366e-16	1.15823992190726e-12	3.45488081849394	2.80443774263688
					REACTOME_G_PROTEIN_MEDIATED_EVENTS	9.29566550487366e-16	1.15823992190726e-12	3.45488081849394	1.63543093355518
					REACTOME_HEDGEHOG_ON_STATE	9.29566550487366e-16	1.15823992190726e-12	3.45488081849394	3.3700770143932
					REACTOME_HIV_INFECTION	9.29566550487366e-16	1.15823992190726e-12	3.45488081849394	12.2117031524497
					REACTOME_POTASSIUM_CHANNELS	9.29566550487366e-16	1.15823992190726e-12	3.45488081849394	1.76005058519704
					REACTOME_SEMA4D_INDUCED_CELL_MIGRATION_AND_GROWTH_CONE_COLLAPSE	9.29566550487366e-16	1.15823992190726e-12	3.45488081849394	2.5273271419717
					REACTOME_SLC_TRANSPORTER_DISORDERS	9.29566550487366e-16	1.15823992190726e-12	3.45488081849394	1.03765285650733
					REACTOME_KINESINS	1.93350357899895e-15	2.40914545943269e-12	3.40853883319071	4.30843906691991
					REACTOME_REGULATION_OF_RUNX1_EXPRESSION_AND_ACTIVITY	1.93350357899895e-15	2.40914545943269e-12	3.40853883319071	1.68376265399796
					REACTOME_SIGNALING_BY_ACTIVIN	1.93350357899895e-15	2.40914545943269e-12	3.40853883319071	1.7665217257351
					KEGG_NEUROTROPHIN_SIGNALING_PATHWAY	3.98885446308517e-15	4.97011266100412e-12	3.36208770954889	5.45522869000716
					KEGG_T_CELL_RECEPTOR_SIGNALING_PATHWAY	3.98885446308517e-15	4.97011266100412e-12	3.36208770954889	2.54289009541218
					REACTOME_ANTIGEN_PROCESSING_CROSS_PRESENTATION	3.98885446308517e-15	4.97011266100412e-12	3.36208770954889	3.21441493361882
					REACTOME_CARGO_TRAFFICKING_TO_THE_PERICILIARY_MEMBRANE	3.98885446308517e-15	4.97011266100412e-12	3.36208770954889	2.35189755122651
					REACTOME_GOLGI_ASSOCIATED_VESICLE_BIOGENESIS	3.98885446308517e-15	4.97011266100412e-12	3.36208770954889	1.38262911303058
					REACTOME_PEPTIDE_HORMONE_METABOLISM	3.98885446308517e-15	4.97011266100412e-12	3.36208770954889	3.40006657982659
					REACTOME_PLASMA_LIPOPROTEIN_ASSEMBLY_REMODELING_AND_CLEARANCE	3.98885446308517e-15	4.97011266100412e-12	3.36208770954889	1.8110825351007
					REACTOME_SEALING_OF_THE_NUCLEAR_ENVELOPE_NE_BY_ESCRT_III	3.98885446308517e-15	4.97011266100412e-12	3.36208770954889	3.35873207029676
					REACTOME_ADP_SIGNALLING_THROUGH_P2Y_PURINOCEPTOR_1	8.1619001283633e-15	1.01697275599407e-11	3.31552268599902	1.36866696554532
					REACTOME_PLATELET_AGGREGATION_PLUG_FORMATION	8.1619001283633e-15	1.01697275599407e-11	3.31552268599902	3.1329855703319
					REACTOME_TRANSCRIPTIONAL_ACTIVATION_OF_MITOCHONDRIAL_BIOGENESIS	8.1619001283633e-15	1.01697275599407e-11	3.31552268599902	0.593820022910654
					REACTOME_TRANSCRIPTIONAL_REGULATION_OF_PLURIPOTENT_STEM_CELLS	8.1619001283633e-15	1.01697275599407e-11	3.31552268599902	0.650776288152702
					KEGG_ALZHEIMERS_DISEASE	1.65643893348441e-14	2.06392291112157e-11	3.26883871243695	3.8545927273246
					KEGG_NOTCH_SIGNALING_PATHWAY	1.65643893348441e-14	2.06392291112157e-11	3.26883871243695	1.60735507071854
					REACTOME_CELLULAR_RESPONSE_TO_HEAT_STRESS	1.65643893348441e-14	2.06392291112157e-11	3.26883871243695	6.20379099876181
					REACTOME_CYTOPROTECTION_BY_HMOX1	1.65643893348441e-14	2.06392291112157e-11	3.26883871243695	4.53123786159623
					REACTOME_NITRIC_OXIDE_STIMULATES_GUANYLATE_CYCLASE	1.65643893348441e-14	2.06392291112157e-11	3.26883871243695	0.455857724865623
					REACTOME_OXIDATIVE_STRESS_INDUCED_SENESCENCE	1.65643893348441e-14	2.06392291112157e-11	3.26883871243695	0.281280472497044
					REACTOME_PHASE_I_FUNCTIONALIZATION_OF_COMPOUNDS	1.65643893348441e-14	2.06392291112157e-11	3.26883871243695	0.859345215802381
					REACTOME_PKA_ACTIVATION_IN_GLUCAGON_SIGNALLING	1.65643893348441e-14	2.06392291112157e-11	3.26883871243695	1.03381624457969
					REACTOME_RHOQ_GTPASE_CYCLE	1.65643893348441e-14	2.06392291112157e-11	3.26883871243695	4.1555752589924
					REACTOME_RUNX1_REGULATES_GENES_INVOLVED_IN_MEGAKARYOCYTE_DIFFERENTIATION_AND_PLATELET_FUNCTION	1.65643893348441e-14	2.06392291112157e-11	3.26883871243695	0.535264461064181
					REACTOME_THE_ROLE_OF_GTSE1_IN_G2_M_PROGRESSION_AFTER_G2_CHECKPOINT	1.65643893348441e-14	2.06392291112157e-11	3.26883871243695	7.82165333724349
					HALLMARK_WNT_BETA_CATENIN_SIGNALING	3.33427858559599e-14	4.1545111176526e-11	3.22203042730863	2.04700322555533
					KEGG_LONG_TERM_POTENTIATION	3.33427858559599e-14	4.1545111176526e-11	3.22203042730863	3.88242699015407
					REACTOME_ANTIGEN_PROCESSING_UBIQUITINATION_PROTEASOME_DEGRADATION	3.33427858559599e-14	4.1545111176526e-11	3.22203042730863	12.5830146135414
					KEGG_CELL_CYCLE	6.6568980902216e-14	8.29449502041611e-11	3.17509213240254	8.81694590689778
					REACTOME_CD28_CO_STIMULATION	6.6568980902216e-14	8.29449502041611e-11	3.17509213240254	0.766495689486986
					REACTOME_CHAPERONE_MEDIATED_AUTOPHAGY	6.6568980902216e-14	8.29449502041611e-11	3.17509213240254	1.4785639359674
					REACTOME_CYTOCHROME_P450_ARRANGED_BY_SUBSTRATE_TYPE	6.6568980902216e-14	8.29449502041611e-11	3.17509213240254	0.0427809211506359
					REACTOME_DETOXIFICATION_OF_REACTIVE_OXYGEN_SPECIES	6.6568980902216e-14	8.29449502041611e-11	3.17509213240254	0.945804159007416
					REACTOME_DOWNSTREAM_SIGNALING_OF_ACTIVATED_FGFR1	6.6568980902216e-14	8.29449502041611e-11	3.17509213240254	1.54777493426373
					REACTOME_FOXO_MEDIATED_TRANSCRIPTION_OF_CELL_CYCLE_GENES	6.6568980902216e-14	8.29449502041611e-11	3.17509213240254	0.591630743965731
					REACTOME_PKA_MEDIATED_PHOSPHORYLATION_OF_CREB	6.6568980902216e-14	8.29449502041611e-11	3.17509213240254	1.18974928055111
					REACTOME_RECRUITMENT_OF_NUMA_TO_MITOTIC_CENTROSOMES	6.6568980902216e-14	8.29449502041611e-11	3.17509213240254	6.55594220487369
					REACTOME_REGULATION_OF_HSF1_MEDIATED_HEAT_SHOCK_RESPONSE	6.6568980902216e-14	8.29449502041611e-11	3.17509213240254	4.50568559327826
					REACTOME_RHOBTB2_GTPASE_CYCLE	6.6568980902216e-14	8.29449502041611e-11	3.17509213240254	3.68698042756536
					REACTOME_RHOU_GTPASE_CYCLE	6.6568980902216e-14	8.29449502041611e-11	3.17509213240254	1.8119313935526
					REACTOME_SIGNALING_BY_PDGFR_IN_DISEASE	6.6568980902216e-14	8.29449502041611e-11	3.17509213240254	0.35249385192367
					REACTOME_SUMOYLATION	6.6568980902216e-14	8.29449502041611e-11	3.17509213240254	3.97390026525386
					KEGG_GLYCOSAMINOGLYCAN_BIOSYNTHESIS_KERATAN_SULFATE	1.31821672983923e-13	1.64249804537968e-10	3.12801776506958	0.260550926918536
					REACTOME_ASSEMBLY_AND_CELL_SURFACE_PRESENTATION_OF_NMDA_RECEPTORS	1.31821672983923e-13	1.64249804537968e-10	3.12801776506958	3.08003348895834
					REACTOME_MITOTIC_G1_PHASE_AND_G1_S_TRANSITION	1.31821672983923e-13	1.64249804537968e-10	3.12801776506958	9.15425109142879
					REACTOME_RND2_GTPASE_CYCLE	1.31821672983923e-13	1.64249804537968e-10	3.12801776506958	2.55083857360146
					REACTOME_TRANSPORT_OF_INORGANIC_CATIONS_ANIONS_AND_AMINO_ACIDS_OLIGOPEPTIDES	1.31821672983923e-13	1.64249804537968e-10	3.12801776506958	2.75072344842425
					HALLMARK_E2F_TARGETS	2.58909491755766e-13	3.22601226727684e-10	3.08080086754889	11.5255982688445
					HALLMARK_FATTY_ACID_METABOLISM	2.58909491755766e-13	3.22601226727684e-10	3.08080086754889	6.13450413626146
					KEGG_OLFACTORY_TRANSDUCTION	2.58909491755766e-13	3.22601226727684e-10	3.08080086754889	1.48392651867801
					REACTOME_ANCHORING_OF_THE_BASAL_BODY_TO_THE_PLASMA_MEMBRANE	2.58909491755766e-13	3.22601226727684e-10	3.08080086754889	4.7196851782996
					REACTOME_ANTIVIRAL_MECHANISM_BY_IFN_STIMULATED_GENES	2.58909491755766e-13	3.22601226727684e-10	3.08080086754889	5.22272741503712
					REACTOME_DOWNSTREAM_SIGNALING_EVENTS_OF_B_CELL_RECEPTOR_BCR	2.58909491755766e-13	3.22601226727684e-10	3.08080086754889	5.48703345715406
					REACTOME_DOWNSTREAM_SIGNAL_TRANSDUCTION	2.58909491755766e-13	3.22601226727684e-10	3.08080086754889	1.52732409637569
					REACTOME_FGFR1_MUTANT_RECEPTOR_ACTIVATION	2.58909491755766e-13	3.22601226727684e-10	3.08080086754889	0.781370185127367
					REACTOME_MAPK6_MAPK4_SIGNALING	2.58909491755766e-13	3.22601226727684e-10	3.08080086754889	4.94296104321521
					REACTOME_REGULATION_OF_MRNA_STABILITY_BY_PROTEINS_THAT_BIND_AU_RICH_ELEMENTS	2.58909491755766e-13	3.22601226727684e-10	3.08080086754889	4.7430207685008
					REACTOME_RHOF_GTPASE_CYCLE	2.58909491755766e-13	3.22601226727684e-10	3.08080086754889	3.19530703995665
					REACTOME_ROS_AND_RNS_PRODUCTION_IN_PHAGOCYTES	2.58909491755766e-13	3.22601226727684e-10	3.08080086754889	1.64974159436225
					REACTOME_SIGNALING_BY_FGFR2	2.58909491755766e-13	3.22601226727684e-10	3.08080086754889	2.19135970890474
					REACTOME_SIGNALING_BY_NOTCH1	2.58909491755766e-13	3.22601226727684e-10	3.08080086754889	1.44281001805717
					REACTOME_THE_CITRIC_ACID_TCA_CYCLE_AND_RESPIRATORY_ELECTRON_TRANSPORT	2.58909491755766e-13	3.22601226727684e-10	3.08080086754889	3.85923185503342
					REACTOME_EPHA_MEDIATED_GROWTH_CONE_COLLAPSE	5.04378737398464e-13	6.28455906798486e-10	3.03343455303027	2.6736137169341
					REACTOME_HOST_INTERACTIONS_OF_HIV_FACTORS	5.04378737398464e-13	6.28455906798486e-10	3.03343455303027	8.59361633439395
					REACTOME_PRE_NOTCH_EXPRESSION_AND_PROCESSING	5.04378737398464e-13	6.28455906798486e-10	3.03343455303027	1.59040954049504
					REACTOME_SIGNALING_BY_NOTCH4	5.04378737398464e-13	6.28455906798486e-10	3.03343455303027	6.1424142544448
					REACTOME_TRANSLATION_OF_SARS_COV_2_STRUCTURAL_PROTEINS	5.04378737398464e-13	6.28455906798486e-10	3.03343455303027	1.63939445307164
					HALLMARK_MYC_TARGETS_V1	9.74573645053982e-13	1.21431876173726e-09	2.98591146802753	24.4627632904614
					REACTOME_COSTIMULATION_BY_THE_CD28_FAMILY	9.74573645053982e-13	1.21431876173726e-09	2.98591146802753	1.67220192442474
					REACTOME_HYALURONAN_METABOLISM	9.74573645053982e-13	1.21431876173726e-09	2.98591146802753	0.758339899210226
					REACTOME_INTERACTION_BETWEEN_L1_AND_ANKYRINS	9.74573645053982e-13	1.21431876173726e-09	2.98591146802753	1.52149755308762
					REACTOME_INTERLEUKIN_1_FAMILY_SIGNALING	9.74573645053982e-13	1.21431876173726e-09	2.98591146802753	4.58818882653167
					REACTOME_METABOLISM_OF_STEROIDS	9.74573645053982e-13	1.21431876173726e-09	2.98591146802753	5.69135813114765
					REACTOME_MYD88_INDEPENDENT_TLR4_CASCADE	9.74573645053982e-13	1.21431876173726e-09	2.98591146802753	0.948476497755279
					REACTOME_REGULATION_OF_PTEN_GENE_TRANSCRIPTION	9.74573645053982e-13	1.21431876173726e-09	2.98591146802753	1.12872286011772
					REACTOME_RHO_GTPASES_ACTIVATE_ROCKS	9.74573645053982e-13	1.21431876173726e-09	2.98591146802753	3.03313742749816
					REACTOME_TRANSCRIPTIONAL_REGULATION_BY_VENTX	1.86776894094962e-12	2.32724010042323e-09	2.93822375057026	1.39607605954907
					REACTOME_TRANSLATION_OF_SARS_COV_1_STRUCTURAL_PROTEINS	1.86776894094962e-12	2.32724010042323e-09	2.93822375057026	0.34087577775232
					REACTOME_UCH_PROTEINASES	1.86776894094962e-12	2.32724010042323e-09	2.93822375057026	6.45525116130842
					HALLMARK_DNA_REPAIR	3.55045310235743e-12	4.42386456553736e-09	2.8903629836431	4.71578110943705
					KEGG_GLYCOLYSIS_GLUCONEOGENESIS	3.55045310235743e-12	4.42386456553736e-09	2.8903629836431	2.66533951525372
					REACTOME_ABC_TRANSPORTER_DISORDERS	3.55045310235743e-12	4.42386456553736e-09	2.8903629836431	4.39173605075061
					REACTOME_CD209_DC_SIGN_SIGNALING	3.55045310235743e-12	4.42386456553736e-09	2.8903629836431	0.710739768220248
					REACTOME_CGMP_EFFECTS	3.55045310235743e-12	4.42386456553736e-09	2.8903629836431	0.50442666827764
					REACTOME_FCGAMMA_RECEPTOR_FCGR_DEPENDENT_PHAGOCYTOSIS	3.55045310235743e-12	4.42386456553736e-09	2.8903629836431	6.89570939553762
					REACTOME_IRE1ALPHA_ACTIVATES_CHAPERONES	3.55045310235743e-12	4.42386456553736e-09	2.8903629836431	4.43822117017567
					REACTOME_METABOLISM_OF_COFACTORS	3.55045310235743e-12	4.42386456553736e-09	2.8903629836431	1.31953241995907
					REACTOME_MISCELLANEOUS_TRANSPORT_AND_BINDING_EVENTS	3.55045310235743e-12	4.42386456553736e-09	2.8903629836431	1.72511774392839
					REACTOME_MTOR_SIGNALLING	3.55045310235743e-12	4.42386456553736e-09	2.8903629836431	2.78546222245397
					REACTOME_NEDDYLATION	3.55045310235743e-12	4.42386456553736e-09	2.8903629836431	8.91532064491179
					REACTOME_POST_CHAPERONIN_TUBULIN_FOLDING_PATHWAY	3.55045310235743e-12	4.42386456553736e-09	2.8903629836431	3.04177204192543
					REACTOME_RESPONSE_OF_EIF2AK4_GCN2_TO_AMINO_ACID_DEFICIENCY	3.55045310235743e-12	4.42386456553736e-09	2.8903629836431	5.13428015696926
					REACTOME_RHOBTB_GTPASE_CYCLE	3.55045310235743e-12	4.42386456553736e-09	2.8903629836431	4.58847075188044
					KEGG_PROGESTERONE_MEDIATED_OOCYTE_MATURATION	6.69419194974725e-12	8.34096316938507e-09	2.84232014320783	4.3727566456593
					REACTOME_AMINO_ACIDS_REGULATE_MTORC1	6.69419194974725e-12	8.34096316938507e-09	2.84232014320783	2.65072118324138
					REACTOME_NR1H2_AND_NR1H3_MEDIATED_SIGNALING	6.69419194974725e-12	8.34096316938507e-09	2.84232014320783	1.72804292099893
					KEGG_BIOSYNTHESIS_OF_UNSATURATED_FATTY_ACIDS	1.25189513771746e-11	1.55986134159596e-08	2.79408554003181	1.91812314961295
					KEGG_GLUTATHIONE_METABOLISM	1.25189513771746e-11	1.55986134159596e-08	2.79408554003181	0.0360894105080371
					KEGG_NON_SMALL_CELL_LUNG_CANCER	1.25189513771746e-11	1.55986134159596e-08	2.79408554003181	2.28915886322207
					REACTOME_ACTIVATION_OF_BH3_ONLY_PROTEINS	1.25189513771746e-11	1.55986134159596e-08	2.79408554003181	2.60068521965404
					REACTOME_CRMPS_IN_SEMA3A_SIGNALING	1.25189513771746e-11	1.55986134159596e-08	2.79408554003181	1.33542649954246
					REACTOME_DISEASES_OF_PROGRAMMED_CELL_DEATH	1.25189513771746e-11	1.55986134159596e-08	2.79408554003181	1.19058645392925
					REACTOME_EPH_EPHRIN_MEDIATED_REPULSION_OF_CELLS	1.25189513771746e-11	1.55986134159596e-08	2.79408554003181	3.48707372315702
					REACTOME_HSF1_ACTIVATION	1.25189513771746e-11	1.55986134159596e-08	2.79408554003181	2.24792762125067
					REACTOME_NOTCH3_ACTIVATION_AND_TRANSMISSION_OF_SIGNAL_TO_THE_NUCLEUS	1.25189513771746e-11	1.55986134159596e-08	2.79408554003181	0.892129437179859
					REACTOME_NOTCH3_INTRACELLULAR_DOMAIN_REGULATES_TRANSCRIPTION	1.25189513771746e-11	1.55986134159596e-08	2.79408554003181	0.377277536260648
					REACTOME_REGULATION_OF_BETA_CELL_DEVELOPMENT	1.25189513771746e-11	1.55986134159596e-08	2.79408554003181	0.35786344811599
					REACTOME_REGULATION_OF_RAS_BY_GAPS	1.25189513771746e-11	1.55986134159596e-08	2.79408554003181	5.53312940917056
					REACTOME_SHC_MEDIATED_CASCADE_FGFR1	1.25189513771746e-11	1.55986134159596e-08	2.79408554003181	1.32958891002139
					REACTOME_SIGNALING_BY_FGFR1_IN_DISEASE	1.25189513771746e-11	1.55986134159596e-08	2.79408554003181	1.79514854280514
					REACTOME_SIGNALING_BY_THE_B_CELL_RECEPTOR_BCR	1.25189513771746e-11	1.55986134159596e-08	2.79408554003181	5.97761737372906
					REACTOME_THE_CANONICAL_RETINOID_CYCLE_IN_RODS_TWILIGHT_VISION	1.25189513771746e-11	1.55986134159596e-08	2.79408554003181	0.618129512542576
					KEGG_OOCYTE_MEIOSIS	2.32217462481534e-11	2.89342958251991e-08	2.74564875441293	6.0053739637847
					REACTOME_DEFECTIVE_INTRINSIC_PATHWAY_FOR_APOPTOSIS	2.32217462481534e-11	2.89342958251991e-08	2.74564875441293	1.40856687754066
					REACTOME_NOTCH4_INTRACELLULAR_DOMAIN_REGULATES_TRANSCRIPTION	2.32217462481534e-11	2.89342958251991e-08	2.74564875441293	1.16973636401581
					REACTOME_RAS_PROCESSING	2.32217462481534e-11	2.89342958251991e-08	2.74564875441293	2.34403216619748
					REACTOME_RHOV_GTPASE_CYCLE	2.32217462481534e-11	2.89342958251991e-08	2.74564875441293	2.55154970501347
					KEGG_UBIQUITIN_MEDIATED_PROTEOLYSIS	4.27248660996317e-11	5.32351831601411e-08	2.69699856272993	6.53466893737169
					KEGG_VASOPRESSIN_REGULATED_WATER_REABSORPTION	4.27248660996317e-11	5.32351831601411e-08	2.69699856272993	3.20357120703384
					REACTOME_DEATH_RECEPTOR_SIGNALLING	4.27248660996317e-11	5.32351831601411e-08	2.69699856272993	3.4597682965682
					REACTOME_FRS_MEDIATED_FGFR1_SIGNALING	4.27248660996317e-11	5.32351831601411e-08	2.69699856272993	1.52130110229185
					REACTOME_LATE_ENDOSOMAL_MICROAUTOPHAGY	4.27248660996317e-11	5.32351831601411e-08	2.69699856272993	1.57267520553385
					REACTOME_MATURATION_OF_SARS_COV_2_SPIKE_PROTEIN	4.27248660996317e-11	5.32351831601411e-08	2.69699856272993	1.0433022125406
					REACTOME_MITOCHONDRIAL_BIOGENESIS	4.27248660996317e-11	5.32351831601411e-08	2.69699856272993	2.80599712909237
					REACTOME_NUCLEAR_ENVELOPE_NE_REASSEMBLY	4.27248660996317e-11	5.32351831601411e-08	2.69699856272993	7.19058160217813
					REACTOME_REGULATION_OF_TP53_ACTIVITY	4.27248660996317e-11	5.32351831601411e-08	2.69699856272993	4.95012092742894
					REACTOME_UB_SPECIFIC_PROCESSING_PROTEASES	4.27248660996317e-11	5.32351831601411e-08	2.69699856272993	8.34921011465714
					KEGG_B_CELL_RECEPTOR_SIGNALING_PATHWAY	7.79699588245408e-11	9.71505686953778e-08	2.64812285455271	1.32639660747304
					REACTOME_CASPASE_ACTIVATION_VIA_EXTRINSIC_APOPTOTIC_SIGNALLING_PATHWAY	7.79699588245408e-11	9.71505686953778e-08	2.64812285455271	0.678388247051499
					REACTOME_CELLULAR_RESPONSE_TO_HYPOXIA	7.79699588245408e-11	9.71505686953778e-08	2.64812285455271	4.97459111189368
					REACTOME_HSF1_DEPENDENT_TRANSACTIVATION	7.79699588245408e-11	9.71505686953778e-08	2.64812285455271	2.06941810674983
					REACTOME_INTERLEUKIN_1_SIGNALING	7.79699588245408e-11	9.71505686953778e-08	2.64812285455271	4.72074503001252
					REACTOME_NEGATIVE_REGULATION_OF_FGFR1_SIGNALING	7.79699588245408e-11	9.71505686953778e-08	2.64812285455271	1.05192576343963
					REACTOME_REGULATION_OF_LIPID_METABOLISM_BY_PPARALPHA	7.79699588245408e-11	9.71505686953778e-08	2.64812285455271	2.87820578154032
					REACTOME_SIGNAL_AMPLIFICATION	7.79699588245408e-11	9.71505686953778e-08	2.64812285455271	1.88249321917231
					HALLMARK_BILE_ACID_METABOLISM	1.41135599670823e-10	1.75854957189845e-07	2.59900853881084	0.468728545056103
					KEGG_P53_SIGNALING_PATHWAY	1.41135599670823e-10	1.75854957189845e-07	2.59900853881084	3.14468177182626
					KEGG_PENTOSE_PHOSPHATE_PATHWAY	1.41135599670823e-10	1.75854957189845e-07	2.59900853881084	0.830771046127253
					KEGG_THYROID_CANCER	1.41135599670823e-10	1.75854957189845e-07	2.59900853881084	2.99327066253161
					REACTOME_ACTIVATION_OF_ANTERIOR_HOX_GENES_IN_HINDBRAIN_DEVELOPMENT_DURING_EARLY_EMBRYOGENESIS	1.41135599670823e-10	1.75854957189845e-07	2.59900853881084	0.340130639595697
					REACTOME_BIOSYNTHESIS_OF_THE_N_GLYCAN_PRECURSOR_DOLICHOL_LIPID_LINKED_OLIGOSACCHARIDE_LLO_AND_TRANSFER_TO_A_NASCENT_PROTEIN	1.41135599670823e-10	1.75854957189845e-07	2.59900853881084	1.29366474868464
					REACTOME_EUKARYOTIC_TRANSLATION_INITIATION	1.41135599670823e-10	1.75854957189845e-07	2.59900853881084	9.03871974955036
					REACTOME_FATTY_ACYL_COA_BIOSYNTHESIS	1.41135599670823e-10	1.75854957189845e-07	2.59900853881084	2.3603697298748
					REACTOME_FC_EPSILON_RECEPTOR_FCERI_SIGNALING	1.41135599670823e-10	1.75854957189845e-07	2.59900853881084	6.55962822676436
					REACTOME_INSULIN_RECEPTOR_RECYCLING	1.41135599670823e-10	1.75854957189845e-07	2.59900853881084	1.93161915339004
					REACTOME_INTERCONVERSION_OF_NUCLEOTIDE_DI_AND_TRIPHOSPHATES	1.41135599670823e-10	1.75854957189845e-07	2.59900853881084	2.56678189555329
					REACTOME_PLASMA_LIPOPROTEIN_ASSEMBLY	1.41135599670823e-10	1.75854957189845e-07	2.59900853881084	0.887531353037907
					REACTOME_PLATELET_CALCIUM_HOMEOSTASIS	1.41135599670823e-10	1.75854957189845e-07	2.59900853881084	0.142759581719734
					REACTOME_POST_TRANSLATIONAL_MODIFICATION_SYNTHESIS_OF_GPI_ANCHORED_PROTEINS	1.41135599670823e-10	1.75854957189845e-07	2.59900853881084	0.265217791846501
					REACTOME_REGULATION_OF_PLK1_ACTIVITY_AT_G2_M_TRANSITION	1.41135599670823e-10	1.75854957189845e-07	2.59900853881084	4.95364104463423
					REACTOME_SYNTHESIS_OF_SUBSTRATES_IN_N_GLYCAN_BIOSYTHESIS	1.41135599670823e-10	1.75854957189845e-07	2.59900853881084	0.940886460452939
					REACTOME_SYNTHESIS_OF_VERY_LONG_CHAIN_FATTY_ACYL_COAS	1.41135599670823e-10	1.75854957189845e-07	2.59900853881084	1.1684854650645
					REACTOME_TP53_REGULATES_TRANSCRIPTION_OF_GENES_INVOLVED_IN_CYTOCHROME_C_RELEASE	1.41135599670823e-10	1.75854957189845e-07	2.59900853881084	0.707568817619462
					HALLMARK_PI3K_AKT_MTOR_SIGNALING	2.53402268962519e-10	3.15739227127299e-07	2.54964143723027	5.83437514701195
					KEGG_PARKINSONS_DISEASE	2.53402268962519e-10	3.15739227127299e-07	2.54964143723027	3.44157464450858
					REACTOME_ATTENUATION_PHASE	2.53402268962519e-10	3.15739227127299e-07	2.54964143723027	1.48108869100819
					REACTOME_GLYCOLYSIS	2.53402268962519e-10	3.15739227127299e-07	2.54964143723027	4.35906469214982
					REACTOME_RUNX1_INTERACTS_WITH_CO_FACTORS_WHOSE_PRECISE_EFFECT_ON_RUNX1_TARGETS_IS_NOT_KNOWN	2.53402268962519e-10	3.15739227127299e-07	2.54964143723027	1.99786004758147
					REACTOME_SARS_COV_1_INFECTION	2.53402268962519e-10	3.15739227127299e-07	2.54964143723027	0.445937987720199
					REACTOME_SEMA4D_IN_SEMAPHORIN_SIGNALING	2.53402268962519e-10	3.15739227127299e-07	2.54964143723027	2.73338941605227
					REACTOME_TNFR2_NON_CANONICAL_NF_KB_PATHWAY	2.53402268962519e-10	3.15739227127299e-07	2.54964143723027	4.54948332898283
					KEGG_NATURAL_KILLER_CELL_MEDIATED_CYTOTOXICITY	4.51285254242768e-10	5.62301426786489e-07	2.50000616289404	2.0586775759681
					REACTOME_ABC_FAMILY_PROTEINS_MEDIATED_TRANSPORT	4.51285254242768e-10	5.62301426786489e-07	2.50000616289404	5.5373240757973
					REACTOME_COPII_MEDIATED_VESICLE_TRANSPORT	4.51285254242768e-10	5.62301426786489e-07	2.50000616289404	5.72289256560955
					REACTOME_HATS_ACETYLATE_HISTONES	4.51285254242768e-10	5.62301426786489e-07	2.50000616289404	2.29988412958579
					REACTOME_NEGATIVE_REGULATION_OF_TCF_DEPENDENT_SIGNALING_BY_WNT_LIGAND_ANTAGONISTS	4.51285254242768e-10	5.62301426786489e-07	2.50000616289404	0.72826245764795
					REACTOME_P75_NTR_RECEPTOR_MEDIATED_SIGNALLING	4.51285254242768e-10	5.62301426786489e-07	2.50000616289404	3.20263677292306
					REACTOME_RHOBTB1_GTPASE_CYCLE	4.51285254242768e-10	5.62301426786489e-07	2.50000616289404	2.39314742226546
					REACTOME_SUMOYLATION_OF_DNA_DAMAGE_RESPONSE_AND_REPAIR_PROTEINS	4.51285254242768e-10	5.62301426786489e-07	2.50000616289404	2.22986839137624
					REACTOME_TP53_REGULATES_METABOLIC_GENES	4.51285254242768e-10	5.62301426786489e-07	2.50000616289404	3.23251475407749
					REACTOME_TRIGLYCERIDE_CATABOLISM	4.51285254242768e-10	5.62301426786489e-07	2.50000616289404	1.03260482559403
					REACTOME_ACTIVATED_NOTCH1_TRANSMITS_SIGNAL_TO_THE_NUCLEUS	7.97187796261887e-10	9.93295994142311e-07	2.45008598134605	0.518040677529813
					REACTOME_DISASSEMBLY_OF_THE_DESTRUCTION_COMPLEX_AND_RECRUITMENT_OF_AXIN_TO_THE_MEMBRANE	7.97187796261887e-10	9.93295994142311e-07	2.45008598134605	2.08259540441033
					REACTOME_EPIGENETIC_REGULATION_OF_GENE_EXPRESSION	7.97187796261887e-10	9.93295994142311e-07	2.45008598134605	2.83546414121473
					REACTOME_PCP_CE_PATHWAY	7.97187796261887e-10	9.93295994142311e-07	2.45008598134605	6.57015878114476
					REACTOME_RHOH_GTPASE_CYCLE	7.97187796261887e-10	9.93295994142311e-07	2.45008598134605	3.27986339479283
					REACTOME_SIGNALING_BY_KIT_IN_DISEASE	7.97187796261887e-10	9.93295994142311e-07	2.45008598134605	0.620682214664513
					REACTOME_DEACTIVATION_OF_THE_BETA_CATENIN_TRANSACTIVATING_COMPLEX	1.396822472453e-09	1.74044080067644e-06	2.39986265111434	1.80887565963205
					REACTOME_FGFR1_LIGAND_BINDING_AND_ACTIVATION	1.396822472453e-09	1.74044080067644e-06	2.39986265111434	0.516001850318312
					REACTOME_HIV_LIFE_CYCLE	1.396822472453e-09	1.74044080067644e-06	2.39986265111434	6.62900855784082
					REACTOME_IKK_COMPLEX_RECRUITMENT_MEDIATED_BY_RIP1	1.396822472453e-09	1.74044080067644e-06	2.39986265111434	0.15294364453565
					REACTOME_RHO_GTPASES_ACTIVATE_PKNS	1.396822472453e-09	1.74044080067644e-06	2.39986265111434	3.46349291189575
					REACTOME_SIGNALING_BY_CSF3_G_CSF	1.396822472453e-09	1.74044080067644e-06	2.39986265111434	0.206514798705152
					REACTOME_SIGNALING_BY_SCF_KIT	1.396822472453e-09	1.74044080067644e-06	2.39986265111434	1.18384406922764
					REACTOME_S_PHASE	1.396822472453e-09	1.74044080067644e-06	2.39986265111434	9.00461356184777
					KEGG_MTOR_SIGNALING_PATHWAY	2.42770080788468e-09	3.02491520662431e-06	2.34931623985223	2.33544385396874
					REACTOME_REGULATION_OF_HMOX1_EXPRESSION_AND_ACTIVITY	2.42770080788468e-09	3.02491520662431e-06	2.34931623985223	4.9851876829151
					REACTOME_SIGNALING_BY_FGFR3	2.42770080788468e-09	3.02491520662431e-06	2.34931623985223	1.77720379632826
					REACTOME_SIGNALING_BY_FGFR4	2.42770080788468e-09	3.02491520662431e-06	2.34931623985223	1.7592768855492
					REACTOME_TOLL_LIKE_RECEPTOR_9_TLR9_CASCADE	2.42770080788468e-09	3.02491520662431e-06	2.34931623985223	0.451256105017077
					REACTOME_DAP12_INTERACTIONS	4.18528352750874e-09	5.21486327527589e-06	2.29842491144278	0.344808660000522
					REACTOME_DNA_REPAIR	4.18528352750874e-09	5.21486327527589e-06	2.29842491144278	6.74370754173422
					REACTOME_MITOTIC_PROPHASE	4.18528352750874e-09	5.21486327527589e-06	2.29842491144278	5.02269215358596
					REACTOME_NEGATIVE_REGULATION_OF_FGFR4_SIGNALING	4.18528352750874e-09	5.21486327527589e-06	2.29842491144278	0.926401757584421
					REACTOME_RHO_GTPASES_ACTIVATE_WASPS_AND_WAVES	4.18528352750874e-09	5.21486327527589e-06	2.29842491144278	3.88298773701458
					REACTOME_RND3_GTPASE_CYCLE	4.18528352750874e-09	5.21486327527589e-06	2.29842491144278	2.63298838555221
					REACTOME_SRP_DEPENDENT_COTRANSLATIONAL_PROTEIN_TARGETING_TO_MEMBRANE	4.18528352750874e-09	5.21486327527589e-06	2.29842491144278	7.78665878446725
					REACTOME_TRIGLYCERIDE_METABOLISM	4.18528352750874e-09	5.21486327527589e-06	2.29842491144278	0.956453313126416
					KEGG_APOPTOSIS	7.15703046963574e-09	8.91765996516613e-06	2.24716467833056	0.502700158474731
					KEGG_BASAL_CELL_CARCINOMA	7.15703046963574e-09	8.91765996516613e-06	2.24716467833056	1.95532848603956
					KEGG_ENDOMETRIAL_CANCER	7.15703046963574e-09	8.91765996516613e-06	2.24716467833056	3.37172055656215
					REACTOME_MITOPHAGY	7.15703046963574e-09	8.91765996516613e-06	2.24716467833056	1.08793567265931
					REACTOME_THE_ROLE_OF_NEF_IN_HIV_1_REPLICATION_AND_DISEASE_PATHOGENESIS	7.15703046963574e-09	8.91765996516613e-06	2.24716467833056	0.958027493108609
					REACTOME_TRANSCRIPTIONAL_ACTIVITY_OF_SMAD2_SMAD3_SMAD4_HETEROTRIMER	7.15703046963574e-09	8.91765996516613e-06	2.24716467833056	2.78863489449858
					HALLMARK_NOTCH_SIGNALING	1.21400841460554e-08	1.5126544845985e-05	2.19550911196471	2.29567198413437
					HALLMARK_PANCREAS_BETA_CELLS	1.21400841460554e-08	1.5126544845985e-05	2.19550911196471	0.0452177330088877
					KEGG_TASTE_TRANSDUCTION	1.21400841460554e-08	1.5126544845985e-05	2.19550911196471	0.19690774958827
					REACTOME_APOPTOTIC_EXECUTION_PHASE	1.21400841460554e-08	1.5126544845985e-05	2.19550911196471	2.93312710171166
					REACTOME_AURKA_ACTIVATION_BY_TPX2	1.21400841460554e-08	1.5126544845985e-05	2.19550911196471	4.61913742216432
					REACTOME_CARGO_CONCENTRATION_IN_THE_ER	1.21400841460554e-08	1.5126544845985e-05	2.19550911196471	2.9336680509944
					REACTOME_CLEC7A_DECTIN_1_SIGNALING	1.21400841460554e-08	1.5126544845985e-05	2.19550911196471	5.75461040034392
					REACTOME_CYTOSOLIC_TRNA_AMINOACYLATION	1.21400841460554e-08	1.5126544845985e-05	2.19550911196471	4.86683855188027
					REACTOME_DNA_REPLICATION	1.21400841460554e-08	1.5126544845985e-05	2.19550911196471	7.18771720461616
					REACTOME_FRS_MEDIATED_FGFR4_SIGNALING	1.21400841460554e-08	1.5126544845985e-05	2.19550911196471	1.39577709643664
					REACTOME_NOTCH1_INTRACELLULAR_DOMAIN_REGULATES_TRANSCRIPTION	1.21400841460554e-08	1.5126544845985e-05	2.19550911196471	0.997335328882841
					REACTOME_NUCLEOTIDE_BINDING_DOMAIN_LEUCINE_RICH_REPEAT_CONTAINING_RECEPTOR_NLR_SIGNALING_PATHWAYS	1.21400841460554e-08	1.5126544845985e-05	2.19550911196471	0.48849678642304
					REACTOME_SHC_MEDIATED_CASCADE_FGFR4	1.21400841460554e-08	1.5126544845985e-05	2.19550911196471	1.20406490416619
					REACTOME_SIGNALING_BY_ERBB2_ECD_MUTANTS	1.21400841460554e-08	1.5126544845985e-05	2.19550911196471	1.2656852066238
					REACTOME_SIGNALLING_TO_ERKS	1.21400841460554e-08	1.5126544845985e-05	2.19550911196471	2.1543734973658
					REACTOME_SMAD2_SMAD3_SMAD4_HETEROTRIMER_REGULATES_TRANSCRIPTION	1.21400841460554e-08	1.5126544845985e-05	2.19550911196471	1.53780367935752
					REACTOME_SYNTHESIS_OF_DNA	1.21400841460554e-08	1.5126544845985e-05	2.19550911196471	7.10309816602684
					REACTOME_TCR_SIGNALING	1.21400841460554e-08	1.5126544845985e-05	2.19550911196471	4.48618929457694
					REACTOME_TOLL_LIKE_RECEPTOR_TLR1_TLR2_CASCADE	1.21400841460554e-08	1.5126544845985e-05	2.19550911196471	0.231386717906956
					REACTOME_TRNA_PROCESSING	1.21400841460554e-08	1.5126544845985e-05	2.19550911196471	3.89317178303725
					KEGG_PROPANOATE_METABOLISM	2.04265052079405e-08	2.54514254890939e-05	2.14342900245942	0.231737131104934
					KEGG_PROTEIN_EXPORT	2.04265052079405e-08	2.54514254890939e-05	2.14342900245942	2.37604174908657
					REACTOME_APOPTOTIC_FACTOR_MEDIATED_RESPONSE	2.04265052079405e-08	2.54514254890939e-05	2.14342900245942	0.392250625057077
					REACTOME_DEFECTIVE_CFTR_CAUSES_CYSTIC_FIBROSIS	2.04265052079405e-08	2.54514254890939e-05	2.14342900245942	4.42016528259048
					REACTOME_ION_TRANSPORT_BY_P_TYPE_ATPASES	2.04265052079405e-08	2.54514254890939e-05	2.14342900245942	0.881426671336556
					REACTOME_METABOLISM_OF_NITRIC_OXIDE_NOS3_ACTIVATION_AND_REGULATION	2.04265052079405e-08	2.54514254890939e-05	2.14342900245942	1.57567494788418
					REACTOME_REGULATION_OF_RUNX3_EXPRESSION_AND_ACTIVITY	2.04265052079405e-08	2.54514254890939e-05	2.14342900245942	4.88940487973553
					KEGG_AMINOACYL_TRNA_BIOSYNTHESIS	3.40920239512863e-08	4.24786618433027e-05	2.09089195626972	4.23344429352655
					KEGG_CYSTEINE_AND_METHIONINE_METABOLISM	3.40920239512863e-08	4.24786618433027e-05	2.09089195626972	1.38374061553085
					REACTOME_ANTIGEN_PRESENTATION_FOLDING_ASSEMBLY_AND_PEPTIDE_LOADING_OF_CLASS_I_MHC	3.40920239512863e-08	4.24786618433027e-05	2.09089195626972	1.28097437570219
					REACTOME_DEGRADATION_OF_BETA_CATENIN_BY_THE_DESTRUCTION_COMPLEX	3.40920239512863e-08	4.24786618433027e-05	2.09089195626972	5.89891984847943
					REACTOME_FCERI_MEDIATED_CA_2_MOBILIZATION	3.40920239512863e-08	4.24786618433027e-05	2.09089195626972	1.17430754025981
					REACTOME_FCERI_MEDIATED_NF_KB_ACTIVATION	3.40920239512863e-08	4.24786618433027e-05	2.09089195626972	4.38274905566292
					REACTOME_G2_M_CHECKPOINTS	3.40920239512863e-08	4.24786618433027e-05	2.09089195626972	7.52192438108078
					REACTOME_HDMS_DEMETHYLATE_HISTONES	3.40920239512863e-08	4.24786618433027e-05	2.09089195626972	0.151401100355741
					REACTOME_MTORC1_MEDIATED_SIGNALLING	3.40920239512863e-08	4.24786618433027e-05	2.09089195626972	2.16469625949761
					REACTOME_NEGATIVE_REGULATION_OF_FGFR3_SIGNALING	3.40920239512863e-08	4.24786618433027e-05	2.09089195626972	0.922315975202989
					REACTOME_PI_3K_CASCADE_FGFR1	3.40920239512863e-08	4.24786618433027e-05	2.09089195626972	0.562602243606073
					REACTOME_REGULATION_OF_CHOLESTEROL_BIOSYNTHESIS_BY_SREBP_SREBF	3.40920239512863e-08	4.24786618433027e-05	2.09089195626972	4.35668286084412
					REACTOME_RHO_GTPASES_ACTIVATE_CIT	3.40920239512863e-08	4.24786618433027e-05	2.09089195626972	2.28562247241356
					REACTOME_SIGNALING_BY_NOTCH1_PEST_DOMAIN_MUTANTS_IN_CANCER	3.40920239512863e-08	4.24786618433027e-05	2.09089195626972	1.61275842251222
					REACTOME_SIGNALING_BY_WNT_IN_CANCER	3.40920239512863e-08	4.24786618433027e-05	2.09089195626972	1.95968851772697
					REACTOME_THE_NLRP3_INFLAMMASOME	3.40920239512863e-08	4.24786618433027e-05	2.09089195626972	0.31727853294373
					REACTOME_WNT_LIGAND_BIOGENESIS_AND_TRAFFICKING	3.40920239512863e-08	4.24786618433027e-05	2.09089195626972	1.65263830449628
					REACTOME_ERK_MAPK_TARGETS	5.64417878812683e-08	7.03264677000603e-05	2.03786191765404	0.903547718282274
					REACTOME_INTRA_GOLGI_TRAFFIC	5.64417878812683e-08	7.03264677000603e-05	2.03786191765404	1.11577035103628
					REACTOME_RAS_ACTIVATION_UPON_CA2_INFLUX_THROUGH_NMDA_RECEPTOR	5.64417878812683e-08	7.03264677000603e-05	2.03786191765404	1.20956199653048
					REACTOME_REGULATED_NECROSIS	5.64417878812683e-08	7.03264677000603e-05	2.03786191765404	0.967233304912334
					REACTOME_STIMULI_SENSING_CHANNELS	5.64417878812683e-08	7.03264677000603e-05	2.03786191765404	0.947088742931464
					KEGG_CARDIAC_MUSCLE_CONTRACTION	9.26917412944962e-08	0.000115493909652942	1.9842985956867	1.69942956484037
					KEGG_PYRUVATE_METABOLISM	9.26917412944962e-08	0.000115493909652942	1.9842985956867	1.46274142007899
					REACTOME_ACTIVATION_OF_GENE_EXPRESSION_BY_SREBF_SREBP	9.26917412944962e-08	0.000115493909652942	1.9842985956867	2.99147605771961
					REACTOME_APOPTOTIC_CLEAVAGE_OF_CELLULAR_PROTEINS	9.26917412944962e-08	0.000115493909652942	1.9842985956867	2.53705342658113
					REACTOME_EGR2_AND_SOX10_MEDIATED_INITIATION_OF_SCHWANN_CELL_MYELINATION	9.26917412944962e-08	0.000115493909652942	1.9842985956867	1.7511648509661
					REACTOME_NONSENSE_MEDIATED_DECAY_NMD	9.26917412944962e-08	0.000115493909652942	1.9842985956867	6.02973915537274
					REACTOME_PHOSPHOLIPID_METABOLISM	9.26917412944962e-08	0.000115493909652942	1.9842985956867	2.70921997038955
					REACTOME_RAB_GERANYLGERANYLATION	9.26917412944962e-08	0.000115493909652942	1.9842985956867	2.91145082029992
					REACTOME_RECRUITMENT_OF_MITOTIC_CENTROSOME_PROTEINS_AND_COMPLEXES	9.26917412944962e-08	0.000115493909652942	1.9842985956867	4.39893417271363
					REACTOME_RHOD_GTPASE_CYCLE	9.26917412944962e-08	0.000115493909652942	1.9842985956867	3.46732645918133
					REACTOME_SELENOAMINO_ACID_METABOLISM	9.26917412944962e-08	0.000115493909652942	1.9842985956867	6.84537652387214
					REACTOME_SUMOYLATION_OF_RNA_BINDING_PROTEINS	9.26917412944962e-08	0.000115493909652942	1.9842985956867	2.5710146447246
					REACTOME_TRANSFERRIN_ENDOCYTOSIS_AND_RECYCLING	9.26917412944962e-08	0.000115493909652942	1.9842985956867	1.84354344101575
					REACTOME_DEGRADATION_OF_AXIN	1.5099994478221e-07	0.000188145931198634	1.93015677321735	4.55986774336892
					REACTOME_METABOLISM_OF_FOLATE_AND_PTERINES	1.5099994478221e-07	0.000188145931198634	1.93015677321735	1.09459028646002
					REACTOME_NEGATIVE_REGULATION_OF_NOTCH4_SIGNALING	1.5099994478221e-07	0.000188145931198634	1.93015677321735	4.58289705440282
					REACTOME_SPHINGOLIPID_DE_NOVO_BIOSYNTHESIS	1.5099994478221e-07	0.000188145931198634	1.93015677321735	0.804857848802445
					KEGG_OXIDATIVE_PHOSPHORYLATION	2.44012069469194e-07	0.000304039038558616	1.87538546690447	3.5696578251906
					REACTOME_DNA_REPLICATION_PRE_INITIATION	2.44012069469194e-07	0.000304039038558616	1.87538546690447	5.12708392055678
					REACTOME_EXPORT_OF_VIRAL_RIBONUCLEOPROTEINS_FROM_NUCLEUS	2.44012069469194e-07	0.000304039038558616	1.87538546690447	2.0256067815842
					REACTOME_FRS_MEDIATED_FGFR3_SIGNALING	2.44012069469194e-07	0.000304039038558616	1.87538546690447	1.39169131405521
					REACTOME_INTEGRIN_SIGNALING	2.44012069469194e-07	0.000304039038558616	1.87538546690447	1.62548935535611
					REACTOME_INTERLEUKIN_17_SIGNALING	2.44012069469194e-07	0.000304039038558616	1.87538546690447	1.06482665244313
					REACTOME_NEGATIVE_EPIGENETIC_REGULATION_OF_RRNA_EXPRESSION	2.44012069469194e-07	0.000304039038558616	1.87538546690447	1.13361151152377
					REACTOME_NOTCH2_ACTIVATION_AND_TRANSMISSION_OF_SIGNAL_TO_THE_NUCLEUS	2.44012069469194e-07	0.000304039038558616	1.87538546690447	0.520153955534179
					REACTOME_PTEN_REGULATION	2.44012069469194e-07	0.000304039038558616	1.87538546690447	5.71842374415948
					REACTOME_RAF_INDEPENDENT_MAPK1_3_ACTIVATION	2.44012069469194e-07	0.000304039038558616	1.87538546690447	0.679867564174943
					REACTOME_RRNA_PROCESSING	2.44012069469194e-07	0.000304039038558616	1.87538546690447	9.85504485036873
					REACTOME_SIGNALING_BY_NOTCH2	2.44012069469194e-07	0.000304039038558616	1.87538546690447	0.712579704073082
					REACTOME_TAK1_ACTIVATES_NFKB_BY_PHOSPHORYLATION_AND_ACTIVATION_OF_IKKS_COMPLEX	2.44012069469194e-07	0.000304039038558616	1.87538546690447	0.256412175021999
					REACTOME_TRANSCRIPTIONAL_REGULATION_BY_SMALL_RNAS	2.44012069469194e-07	0.000304039038558616	1.87538546690447	1.93240299715956
					REACTOME_TRNA_AMINOACYLATION	2.44012069469194e-07	0.000304039038558616	1.87538546690447	4.92692859946025
					KEGG_AMINO_SUGAR_AND_NUCLEOTIDE_SUGAR_METABOLISM	3.91154242964306e-07	0.000487378186733525	1.81992689747423	1.6494872119437
					REACTOME_ACTIVATION_OF_THE_MRNA_UPON_BINDING_OF_THE_CAP_BINDING_COMPLEX_AND_EIFS_AND_SUBSEQUENT_BINDING_TO_43S	3.91154242964306e-07	0.000487378186733525	1.81992689747423	6.03368959084709
					REACTOME_INFLUENZA_INFECTION	3.91154242964306e-07	0.000487378186733525	1.81992689747423	8.97190586757671
					REACTOME_NEF_MEDIATES_DOWN_MODULATION_OF_CELL_SURFACE_RECEPTORS_BY_RECRUITING_THEM_TO_CLATHRIN_ADAPTERS	3.91154242964306e-07	0.000487378186733525	1.81992689747423	0.557369329181415
					REACTOME_N_GLYCAN_TRIMMING_IN_THE_ER_AND_CALNEXIN_CALRETICULIN_CYCLE	3.91154242964306e-07	0.000487378186733525	1.81992689747423	2.44025753682474
					REACTOME_PROCESSING_OF_CAPPED_INTRON_CONTAINING_PRE_MRNA	3.91154242964306e-07	0.000487378186733525	1.81992689747423	13.0672313060419
					REACTOME_RAF_ACTIVATION	3.91154242964306e-07	0.000487378186733525	1.81992689747423	2.69285471340986
					REACTOME_SIGNALING_BY_HIPPO	3.91154242964306e-07	0.000487378186733525	1.81992689747423	1.56015834852007
					REACTOME_TP53_REGULATES_TRANSCRIPTION_OF_CELL_DEATH_GENES	3.91154242964306e-07	0.000487378186733525	1.81992689747423	1.21704637748501
					REACTOME_YAP1_AND_WWTR1_TAZ_STIMULATED_GENE_EXPRESSION	3.91154242964306e-07	0.000487378186733525	1.81992689747423	0.907094121172227
					REACTOME_AUF1_HNRNP_D0_BINDS_AND_DESTABILIZES_MRNA	6.2200030317763e-07	0.000775012377759327	1.76371521547573	3.90446331015062
					REACTOME_CYCLIN_A_CDK2_ASSOCIATED_EVENTS_AT_S_PHASE_ENTRY	6.2200030317763e-07	0.000775012377759327	1.76371521547573	5.74098395816454
					REACTOME_DECTIN_1_MEDIATED_NONCANONICAL_NF_KB_SIGNALING	6.2200030317763e-07	0.000775012377759327	1.76371521547573	4.30062721032336
					REACTOME_DOWNSTREAM_SIGNALING_OF_ACTIVATED_FGFR3	6.2200030317763e-07	0.000775012377759327	1.76371521547573	1.31784150731316
					REACTOME_DOWNSTREAM_SIGNALING_OF_ACTIVATED_FGFR4	6.2200030317763e-07	0.000775012377759327	1.76371521547573	1.3219272896946
					REACTOME_FORMATION_OF_THE_BETA_CATENIN_TCF_TRANSACTIVATING_COMPLEX	6.2200030317763e-07	0.000775012377759327	1.76371521547573	0.783946593543517
					REACTOME_GENE_SILENCING_BY_RNA	6.2200030317763e-07	0.000775012377759327	1.76371521547573	2.36931160263663
					REACTOME_HOMOLOGY_DIRECTED_REPAIR	6.2200030317763e-07	0.000775012377759327	1.76371521547573	1.87554866088048
					REACTOME_INFLAMMASOMES	6.2200030317763e-07	0.000775012377759327	1.76371521547573	0.247144265246957
					REACTOME_INOSITOL_PHOSPHATE_METABOLISM	6.2200030317763e-07	0.000775012377759327	1.76371521547573	0.802263298819177
					REACTOME_MRNA_SPLICING_MINOR_PATHWAY	6.2200030317763e-07	0.000775012377759327	1.76371521547573	3.48385367868809
					REACTOME_NUCLEAR_ENVELOPE_BREAKDOWN	6.2200030317763e-07	0.000775012377759327	1.76371521547573	2.67941291519801
					REACTOME_PROTEIN_PROTEIN_INTERACTIONS_AT_SYNAPSES	6.2200030317763e-07	0.000775012377759327	1.76371521547573	1.2373911196588
					REACTOME_PROTEIN_UBIQUITINATION	6.2200030317763e-07	0.000775012377759327	1.76371521547573	3.58862722969591
					REACTOME_REGULATION_OF_EXPRESSION_OF_SLITS_AND_ROBOS	6.2200030317763e-07	0.000775012377759327	1.76371521547573	9.37692315738636
					REACTOME_SIGNALING_BY_ERYTHROPOIETIN	6.2200030317763e-07	0.000775012377759327	1.76371521547573	0.360258498409217
					REACTOME_BUTYRATE_RESPONSE_FACTOR_1_BRF1_BINDS_AND_DESTABILIZES_MRNA	9.81166508511111e-07	0.00122253346960484	1.70667490819219	0.103976187219065
					REACTOME_CARDIAC_CONDUCTION	9.81166508511111e-07	0.00122253346960484	1.70667490819219	0.486262841249948
					REACTOME_GRB2_SOS_PROVIDES_LINKAGE_TO_MAPK_SIGNALING_FOR_INTEGRINS	9.81166508511111e-07	0.00122253346960484	1.70667490819219	1.16670177123337
					REACTOME_HEDGEHOG_LIGAND_BIOGENESIS	9.81166508511111e-07	0.00122253346960484	1.70667490819219	4.4037291253423
					REACTOME_NEGATIVE_REGULATION_OF_MAPK_PATHWAY	9.81166508511111e-07	0.00122253346960484	1.70667490819219	2.84934420326797
					KEGG_FC_EPSILON_RI_SIGNALING_PATHWAY	1.53535329383559e-06	0.00191305020411915	1.64871878519233	2.66533595130302
					KEGG_GLYCEROPHOSPHOLIPID_METABOLISM	1.53535329383559e-06	0.00191305020411915	1.64871878519233	0.0898928769408072
					REACTOME_APC_C_CDH1_MEDIATED_DEGRADATION_OF_CDC20_AND_OTHER_APC_C_CDH1_TARGETED_PROTEINS_IN_LATE_MITOSIS_EARLY_G1	1.53535329383559e-06	0.00191305020411915	1.64871878519233	5.52992225743476
					REACTOME_METABOLISM_OF_ANGIOTENSINOGEN_TO_ANGIOTENSINS	1.53535329383559e-06	0.00191305020411915	1.64871878519233	0.382076059831331
					REACTOME_NEPHRIN_FAMILY_INTERACTIONS	1.53535329383559e-06	0.00191305020411915	1.64871878519233	1.6528187412439
					REACTOME_RND1_GTPASE_CYCLE	1.53535329383559e-06	0.00191305020411915	1.64871878519233	1.58649324767674
					REACTOME_SIGNALING_BY_FLT3_FUSION_PROTEINS	1.53535329383559e-06	0.00191305020411915	1.64871878519233	1.13656543390296
					REACTOME_SULFUR_AMINO_ACID_METABOLISM	1.53535329383559e-06	0.00191305020411915	1.64871878519233	0.822962743516342
					REACTOME_SUMOYLATION_OF_TRANSCRIPTION_COFACTORS	1.53535329383559e-06	0.00191305020411915	1.64871878519233	1.24891437513244
					REACTOME_TP53_REGULATES_TRANSCRIPTION_OF_CELL_CYCLE_GENES	1.53535329383559e-06	0.00191305020411915	1.64871878519233	2.31990997240967
					REACTOME_TRNA_PROCESSING_IN_THE_NUCLEUS	1.53535329383559e-06	0.00191305020411915	1.64871878519233	3.30712696836492
					REACTOME_DAP12_SIGNALING	2.38337030888246e-06	0.00296967940486755	1.5897453987696	0.914827880329475
					REACTOME_INFECTION_WITH_MYCOBACTERIUM_TUBERCULOSIS	2.38337030888246e-06	0.00296967940486755	1.5897453987696	1.04821682654645
					REACTOME_SIGNALING_BY_NOTCH1_HD_DOMAIN_MUTANTS_IN_CANCER	2.38337030888246e-06	0.00296967940486755	1.5897453987696	0.509359920202091
					REACTOME_TRANSCRIPTIONAL_REGULATION_BY_THE_AP_2_TFAP2_FAMILY_OF_TRANSCRIPTION_FACTORS	2.38337030888246e-06	0.00296967940486755	1.5897453987696	1.20249828924165
					REACTOME_VEGFR2_MEDIATED_CELL_PROLIFERATION	2.38337030888246e-06	0.00296967940486755	1.5897453987696	2.1313863041323
					KEGG_FRUCTOSE_AND_MANNOSE_METABOLISM	3.67025806439535e-06	0.00457314154823661	1.52963569391354	1.25312312914296
					REACTOME_APC_C_MEDIATED_DEGRADATION_OF_CELL_CYCLE_PROTEINS	3.67025806439535e-06	0.00457314154823661	1.52963569391354	6.14714931346807
					REACTOME_CONSTITUTIVE_SIGNALING_BY_LIGAND_RESPONSIVE_EGFR_CANCER_VARIANTS	3.67025806439535e-06	0.00457314154823661	1.52963569391354	1.30518645316296
					REACTOME_CREB1_PHOSPHORYLATION_THROUGH_NMDA_RECEPTOR_MEDIATED_ACTIVATION_OF_RAS_SIGNALING	3.67025806439535e-06	0.00457314154823661	1.52963569391354	1.38946506498939
					REACTOME_CYCLIN_D_ASSOCIATED_EVENTS_IN_G1	3.67025806439535e-06	0.00457314154823661	1.52963569391354	2.54152091794681
					REACTOME_DDX58_IFIH1_MEDIATED_INDUCTION_OF_INTERFERON_ALPHA_BETA	3.67025806439535e-06	0.00457314154823661	1.52963569391354	1.3332271275831
					REACTOME_FLT3_SIGNALING	3.67025806439535e-06	0.00457314154823661	1.52963569391354	1.47429629577772
					REACTOME_ION_HOMEOSTASIS	3.67025806439535e-06	0.00457314154823661	1.52963569391354	0.345884462028283
					REACTOME_MITOCHONDRIAL_FATTY_ACID_BETA_OXIDATION	3.67025806439535e-06	0.00457314154823661	1.52963569391354	1.16611433895653
					REACTOME_PINK1_PRKN_MEDIATED_MITOPHAGY	3.67025806439535e-06	0.00457314154823661	1.52963569391354	0.543317179056843
					REACTOME_POSTMITOTIC_NUCLEAR_PORE_COMPLEX_NPC_REFORMATION	3.67025806439535e-06	0.00457314154823661	1.52963569391354	2.50394448030421
					REACTOME_RAB_REGULATION_OF_TRAFFICKING	3.67025806439535e-06	0.00457314154823661	1.52963569391354	3.92975897366797
					REACTOME_RAP1_SIGNALLING	3.67025806439535e-06	0.00457314154823661	1.52963569391354	1.26543841233498
					REACTOME_REGULATION_OF_MECP2_EXPRESSION_AND_ACTIVITY	3.67025806439535e-06	0.00457314154823661	1.52963569391354	0.620970282538963
					REACTOME_SCF_SKP2_MEDIATED_DEGRADATION_OF_P27_P21	3.67025806439535e-06	0.00457314154823661	1.52963569391354	4.65730182859651
					REACTOME_SIGNALING_BY_BMP	3.67025806439535e-06	0.00457314154823661	1.52963569391354	1.77173386623166
					REACTOME_TGF_BETA_RECEPTOR_SIGNALING_IN_EMT_EPITHELIAL_TO_MESENCHYMAL_TRANSITION	3.67025806439535e-06	0.00457314154823661	1.52963569391354	1.20670673047511
					KEGG_ABC_TRANSPORTERS	5.60696752421937e-06	0.00698628153517734	1.46824858829223	0.12827902859907
					REACTOME_CONSTITUTIVE_SIGNALING_BY_EGFRVIII	5.60696752421937e-06	0.00698628153517734	1.46824858829223	1.30614352123414
					REACTOME_GLUCOSE_METABOLISM	5.60696752421937e-06	0.00698628153517734	1.46824858829223	5.1705647781463
					REACTOME_LONG_TERM_POTENTIATION	5.60696752421937e-06	0.00698628153517734	1.46824858829223	0.401401489297454
					KEGG_DORSO_VENTRAL_AXIS_FORMATION	8.49748755079427e-06	0.0105878694882897	1.40541503502789	1.09694563587147
					KEGG_N_GLYCAN_BIOSYNTHESIS	8.49748755079427e-06	0.0105878694882897	1.40541503502789	1.8572762188314
					REACTOME_CHROMOSOME_MAINTENANCE	8.49748755079427e-06	0.0105878694882897	1.40541503502789	1.62805348808822
					REACTOME_CITRIC_ACID_CYCLE_TCA_CYCLE	8.49748755079427e-06	0.0105878694882897	1.40541503502789	1.88779762778058
					REACTOME_CYTOSOLIC_SENSORS_OF_PATHOGEN_ASSOCIATED_DNA	8.49748755079427e-06	0.0105878694882897	1.40541503502789	0.632117185218581
					REACTOME_E3_UBIQUITIN_LIGASES_UBIQUITINATE_TARGET_PROTEINS	8.49748755079427e-06	0.0105878694882897	1.40541503502789	1.65976036232289
					REACTOME_NOD1_2_SIGNALING_PATHWAY	8.49748755079427e-06	0.0105878694882897	1.40541503502789	0.237517885396679
					REACTOME_NUCLEAR_PORE_COMPLEX_NPC_DISASSEMBLY	8.49748755079427e-06	0.0105878694882897	1.40541503502789	1.6677430294127
					REACTOME_POSITIVE_EPIGENETIC_REGULATION_OF_RRNA_EXPRESSION	8.49748755079427e-06	0.0105878694882897	1.40541503502789	1.58885516041081
					REACTOME_REGULATION_OF_PTEN_STABILITY_AND_ACTIVITY	8.49748755079427e-06	0.0105878694882897	1.40541503502789	4.75107616381314
					REACTOME_REGULATION_OF_TP53_EXPRESSION_AND_DEGRADATION	8.49748755079427e-06	0.0105878694882897	1.40541503502789	1.21154257152088
					REACTOME_SHC_MEDIATED_CASCADE_FGFR3	8.49748755079427e-06	0.0105878694882897	1.40541503502789	1.19997912178476
					REACTOME_SIGNALLING_TO_RAS	8.49748755079427e-06	0.0105878694882897	1.40541503502789	0.953690350244006
					REACTOME_AMINO_ACID_TRANSPORT_ACROSS_THE_PLASMA_MEMBRANE	1.27758265745204e-05	0.0159186799118524	1.34092988252093	1.38251649751101
					REACTOME_BUDDING_AND_MATURATION_OF_HIV_VIRION	1.27758265745204e-05	0.0159186799118524	1.34092988252093	1.09166181868488
					REACTOME_MITOCHONDRIAL_PROTEIN_IMPORT	1.27758265745204e-05	0.0159186799118524	1.34092988252093	4.38128591727408
					REACTOME_PLASMA_LIPOPROTEIN_CLEARANCE	1.27758265745204e-05	0.0159186799118524	1.34092988252093	0.85501870102422
					REACTOME_REGULATION_OF_RUNX2_EXPRESSION_AND_ACTIVITY	1.27758265745204e-05	0.0159186799118524	1.34092988252093	4.63746051494873
					REACTOME_SPRY_REGULATION_OF_FGF_SIGNALING	1.27758265745204e-05	0.0159186799118524	1.34092988252093	0.505258431564549
					REACTOME_SWITCHING_OF_ORIGINS_TO_A_POST_REPLICATIVE_STATE	1.27758265745204e-05	0.0159186799118524	1.34092988252093	6.75491854344927
					KEGG_ARGININE_AND_PROLINE_METABOLISM	1.90558623012366e-05	0.0237436044273408	1.27454044728438	2.25805133016669
					KEGG_CITRATE_CYCLE_TCA_CYCLE	1.90558623012366e-05	0.0237436044273408	1.27454044728438	2.49930702205403
					REACTOME_BRANCHED_CHAIN_AMINO_ACID_CATABOLISM	1.90558623012366e-05	0.0237436044273408	1.27454044728438	0.0970783035784434
					REACTOME_CELL_DEATH_SIGNALLING_VIA_NRAGE_NRIF_AND_NADE	1.90558623012366e-05	0.0237436044273408	1.27454044728438	2.4929955259782
					REACTOME_DEPOLYMERISATION_OF_THE_NUCLEAR_LAMINA	1.90558623012366e-05	0.0237436044273408	1.27454044728438	0.835000951712727
					REACTOME_GLYCEROPHOSPHOLIPID_BIOSYNTHESIS	1.90558623012366e-05	0.0237436044273408	1.27454044728438	1.26413719402394
					REACTOME_HDACS_DEACETYLATE_HISTONES	1.90558623012366e-05	0.0237436044273408	1.27454044728438	1.09608520984739
					REACTOME_LYSOSOME_VESICLE_BIOGENESIS	1.90558623012366e-05	0.0237436044273408	1.27454044728438	1.45833887667332
					REACTOME_MEIOTIC_RECOMBINATION	1.90558623012366e-05	0.0237436044273408	1.27454044728438	0.0845583659725746
					REACTOME_NUCLEOTIDE_EXCISION_REPAIR	1.90558623012366e-05	0.0237436044273408	1.27454044728438	3.76494796129733
					REACTOME_PKMTS_METHYLATE_HISTONE_LYSINES	1.90558623012366e-05	0.0237436044273408	1.27454044728438	0.788320294068337
					REACTOME_REGULATION_OF_GLUCOKINASE_BY_GLUCOKINASE_REGULATORY_PROTEIN	1.90558623012366e-05	0.0237436044273408	1.27454044728438	1.67851291612235
					REACTOME_RESPIRATORY_ELECTRON_TRANSPORT	1.90558623012366e-05	0.0237436044273408	1.27454044728438	0.535744548387585
					REACTOME_RET_SIGNALING	1.90558623012366e-05	0.0237436044273408	1.27454044728438	0.6796829330623
					REACTOME_RNA_POLYMERASE_I_PROMOTER_ESCAPE	1.90558623012366e-05	0.0237436044273408	1.27454044728438	0.249829268767641
					REACTOME_TRANSCRIPTIONAL_REGULATION_BY_MECP2	1.90558623012366e-05	0.0237436044273408	1.27454044728438	0.29226080153985
					KEGG_PYRIMIDINE_METABOLISM	2.81977680388052e-05	0.0351344189763513	1.20593002453146	3.22898776059503
					REACTOME_ASSOCIATION_OF_TRIC_CCT_WITH_TARGET_PROTEINS_DURING_BIOSYNTHESIS	2.81977680388052e-05	0.0351344189763513	1.20593002453146	2.03113361576619
					REACTOME_GLOBAL_GENOME_NUCLEOTIDE_EXCISION_REPAIR_GG_NER	2.81977680388052e-05	0.0351344189763513	1.20593002453146	2.98110425096055
					REACTOME_INSULIN_PROCESSING	2.81977680388052e-05	0.0351344189763513	1.20593002453146	1.0425155046489
					REACTOME_PRE_NOTCH_PROCESSING_IN_GOLGI	2.81977680388052e-05	0.0351344189763513	1.20593002453146	1.11683306284093
					REACTOME_REGULATION_OF_SIGNALING_BY_CBL	2.81977680388052e-05	0.0351344189763513	1.20593002453146	0.494517548141182
					REACTOME_TRANSPORT_OF_MATURE_TRANSCRIPT_TO_CYTOPLASM	2.81977680388052e-05	0.0351344189763513	1.20593002453146	4.35547858853668

## Sheet: Fig 3. Transcription Factors
Figure 3.
in vitro PSC and CAF subtype markers
iCAFs						myCAFs						Crabp1+ CAFs						qPSCs 1						ifCAFs						qPSCs 2
Cluster 0						Cluster 1						Cluster 2						Cluster 3						Cluster 4						Cluster 5
TF	p_val	avg_diff	pct.1	pct.2	p_val_adj	TF	p_val	avg_diff	pct.1	pct.2	p_val_adj		p_val	avg_diff	pct.1	pct.2	p_val_adj	TF	p_val	avg_diff	pct.1	pct.2	p_val_adj	TF	p_val	avg_diff	pct.1	pct.2	p_val_adj	TF	p_val	avg_diff	pct.1	pct.2	p_val_adj
Stat3	1.99471717060191e-120	1.05835936157039	0.812	0.289	7.38045353122709e-118	Smad3	1.27355153112139e-113	1.22482391653897	0.864	0.368	4.71214066514914e-111	Myc	4.73050752017146e-41	0.747106536200635	0.783	0.501	1.75028778246344e-38	Skil	1.11938230336921e-122	1.41573050186629	0.965	0.396	4.14171452246608e-120	Irf7	5.28411628302631e-44	2.42434013441726	0.977	0.371	1.95512302471974e-41	Pitx3	1.59958598876878e-11	1.76120920171396	0.929	0.449	5.91846815844447e-09
Nfkb1	5.75290626769044e-110	0.992107038407242	0.785	0.308	2.12857531904546e-107	Hoxb7	3.70566704276327e-91	1.0803547157326	0.84	0.387	1.37109680582241e-88	Mybl2	7.17243518434799e-26	0.628819135850388	0.69	0.465	2.65380101820876e-23	Sox9	4.57740727698239e-97	1.31929531457204	0.899	0.385	1.69364069248349e-94	Irf1	1.99293184452198e-41	2.06525056659844	0.977	0.451	7.37384782473133e-39	Tbx3	3.37823696560939e-10	1.35024604977435	0.893	0.456	1.24994767727547e-07
Rela	1.18238489500072e-95	0.910495507087811	0.775	0.328	4.37482411150268e-93	Sp7	1.3012135862425e-79	0.951227935310388	0.873	0.412	4.81449026909725e-77	Pou2f2	5.9848297062563e-23	0.56488840318809	0.704	0.473	2.21438699131483e-20	Runx3	1.09968048799644e-89	1.2516764335075	0.887	0.39	4.06881780558683e-87	Irf9	1.29946399706498e-39	2.07090463850342	0.954	0.41	4.80801678914044e-37	Cxxc1	1.66073629732927e-09	1.20032406187503	0.964	0.493	6.1447243001183e-07
Rel	4.64975856238482e-94	0.885498223212279	0.771	0.308	1.72041066808238e-91	Gtf3a	2.11062437029388e-74	0.996643699417075	0.797	0.417	7.80931017008735e-72	Pou5f1	1.58120310428036e-22	0.552998789417578	0.688	0.465	5.85045148583732e-20	Jdp2	5.57584468198185e-62	1.01810791556726	0.812	0.414	2.06306253233328e-59	Irf2	3.19788205248089e-38	2.02470213739536	0.954	0.455	1.18321635941793e-35	Mafa	3.1380972549517e-09	1.23104959209799	0.893	0.468	1.16109598433213e-06
Cebpg	8.45089119335037e-91	0.924297773620003	0.743	0.339	3.12682974153964e-88	Foxc2	8.25373088918942e-72	0.969376004316081	0.79	0.396	3.05388042900009e-69	Lef1	1.95402910911079e-19	0.51387132174214	0.696	0.47	7.22990770370991e-17	Ebf1	1.20990299438314e-61	1.02713259375974	0.823	0.4	4.47664107921761e-59	Irf3	1.02783856435052e-34	1.89638683085888	0.931	0.464	3.80300268809694e-32	Pax5	9.21059664403612e-09	1.17700490646828	0.893	0.486	3.40792075829337e-06
Etv5	4.21477757011222e-87	0.931603377117532	0.702	0.308	1.55946770094152e-84	Myod1	2.89273605534126e-69	0.92951067571978	0.801	0.408	1.07031234047627e-66	Irf5	2.1787435874779e-19	0.391537264871343	0.677	0.41	8.06135127366824e-17	Tbx3	5.54660869130847e-61	1.05006277707372	0.78	0.396	2.05224521578413e-58	Stat2	8.52217891189662e-33	1.48993154423002	0.989	0.457	3.15320619740175e-30	Ebf1	1.14380500629752e-08	1.10964330838922	0.964	0.466	4.23207852330082e-06
Elf3	3.2838335252934e-86	0.917643597885835	0.722	0.328	1.21501840435856e-83	Dlx5	2.30428052839173e-67	0.88113283274728	0.838	0.432	8.5258379550494e-65	Elf4	5.42089594479311e-18	0.509165761986987	0.671	0.491	2.00573149957345e-15	Pitx3	6.55036428377258e-57	0.967267489978556	0.8	0.384	2.42363478499586e-54	Rel	1.13672937807191e-32	1.54191564493154	0.943	0.452	4.20589869886606e-30	Srf	2.22739878267707e-08	1.24167901314779	0.893	0.482	8.24137549590516e-06
Hnf1b	1.12851314172607e-84	0.939337416824794	0.714	0.331	4.17549862438647e-82	Notch1	5.37077543095293e-67	0.942208367239191	0.786	0.395	1.98718690945259e-64	Nr2c1	2.34024874360007e-14	0.466767351854934	0.609	0.446	8.65892035132026e-12	Smad7	9.7036626826563e-54	0.890068737974779	0.852	0.459	3.59035519258283e-51	Irf5	1.39001010946318e-28	1.82994440235952	0.851	0.441	5.14303740501376e-26	Hoxa9	8.71034681920586e-08	1.05608480034704	0.893	0.463	3.22282832310617e-05
Atf1	1.19962062878557e-80	0.858090986028136	0.76	0.365	4.43859632650661e-78	Eomes	1.19477296935286e-66	0.95591934406573	0.739	0.372	4.42065998660557e-64	Tead1	9.68992719177182e-14	0.421907541584617	0.649	0.463	3.58527306095557e-11	Bhlhe41	2.05821687646866e-52	0.902869727680282	0.8	0.442	7.61540244293404e-50	Ciita	2.18932024268443e-27	1.3532750261237	0.931	0.477	8.10048489793238e-25	Vhl	9.71024468771327e-08	1.01978285076625	0.893	0.475	3.59279053445391e-05
Stat5a	1.78492764554927e-79	0.860431900083037	0.731	0.336	6.60423228853231e-77	Smad2	7.86140311251573e-63	0.929547893137535	0.767	0.394	2.90871915163082e-60	Esrrg	1.55149911040053e-12	0.423237192112782	0.677	0.496	5.74054670848196e-10	Hic1	6.96459480526821e-47	0.838013504652396	0.8	0.469	2.57690007794924e-44	Brca1	4.83478312824624e-19	1.12139875504132	0.839	0.465	1.78886975745111e-16	Smad5	1.02140604479604e-07	1.05459889795712	0.857	0.478	3.77920236574537e-05
Stat2	1.4728392010898e-78	0.817588288010404	0.739	0.336	5.44950504403225e-76	Ascl1	2.3931429816922e-61	0.904958937535253	0.747	0.4	8.85462903226115e-59	Nfkb2	3.9298650769436e-12	0.355190688261871	0.633	0.453	1.45405007846913e-09	Neurog3	2.34288036246658e-44	0.821705304964367	0.765	0.414	8.66865734112633e-42	Rela	1.0879505444308e-16	1.04219057661719	0.793	0.474	4.02541701439396e-14	Hhex	1.20539435570418e-07	1.16689956678503	0.893	0.476	4.45995911610548e-05
Relb	1.57524784291509e-77	0.848614541834557	0.715	0.342	5.82841701878583e-75	Foxl2	3.1229248578513e-59	0.901878881725204	0.752	0.39	1.15548219740498e-56	Tbp	1.33872500347047e-11	0.390299712301379	0.652	0.485	4.95328251284072e-09	Max	2.91522930272727e-43	0.85459286905234	0.771	0.427	1.07863484200909e-40	Nfkb2	6.83879859591272e-14	1.07536120613133	0.759	0.474	2.53035548048771e-11	Sox9	1.80383744034699e-07	0.930619473580915	0.893	0.468	6.67419852928386e-05
Cebpe	2.75253401693217e-77	0.90505342280987	0.678	0.321	1.0184375862649e-74	Myf5	4.65949451421268e-59	0.861399637063709	0.76	0.407	1.72401297025869e-56	Msx2	1.41918685812091e-11	0.382921206364223	0.677	0.491	5.25099137504735e-09	Vhl	7.10828298664421e-41	0.80198206946668	0.751	0.425	2.63006470505836e-38	Nfkb1	2.80229245442905e-12	0.880321030375175	0.793	0.464	1.03684820813875e-09	Runx3	5.61077231928859e-07	1.00036575578053	0.893	0.47	0.000207598575813678
Mitf	1.10491711970886e-74	0.844290363054292	0.715	0.352	4.08819334292279e-72	Hes1	1.83453511822145e-55	0.799058807225371	0.812	0.42	6.78777993741936e-53	Hoxb7	1.47501815898154e-10	0.363357931580219	0.601	0.467	5.45756718823171e-08	Zbtb7a	2.07716840732278e-40	0.792986065273345	0.757	0.433	7.68552310709427e-38	Ybx1	2.7798684070906e-11	0.776360241255575	0.77	0.471	1.02855131062352e-08	Tp53	6.16471916482647e-06	0.855108244827448	0.821	0.517	0.0022809460909858
Cebpb	1.62636075001361e-70	0.802894609304311	0.728	0.356	6.01753477505034e-68	Myog	1.25462826092186e-54	0.805905732385035	0.778	0.423	4.64212456541088e-52	Tcf7l2	2.28892708325176e-10	0.368935373842758	0.66	0.491	8.4690302080315e-08	Hoxa9	9.04646171381106e-40	0.850509235734091	0.733	0.414	3.34719083411009e-37	Irf4	1.47775277064325e-09	0.874214031154039	0.701	0.469	5.46768525138003e-07	E2f6	8.93113608792689e-06	0.734121256955527	0.893	0.473	0.00330452035253295
Sox17	6.30567499681762e-68	0.837881039534361	0.672	0.348	2.33309974882252e-65	Hand2	1.26001515543781e-54	0.801606759643559	0.775	0.409	4.66205607511991e-52	Sfpq	3.38572757799038e-10	0.349950680078964	0.636	0.497	1.25271920385644e-07	Foxo3	2.0176036637705e-38	0.760217641568186	0.759	0.444	7.46513355595086e-36	Apex1	5.35959486026899e-09	0.683966584330736	0.713	0.474	1.98305009829953e-06	Tbx15	1.05086832243944e-05	0.94735357756643	0.821	0.479	0.00388821279302592
Creb1	8.08313403870129e-68	0.76805502286497	0.734	0.368	2.99075959431948e-65	Tcf4	2.1962108943487e-51	0.784545000596809	0.782	0.434	8.12598030909018e-49	Hes1	4.36993947902035e-10	0.365787130594052	0.652	0.479	1.61687760723753e-07	Tbx2	1.72364639400069e-36	0.763396712676249	0.777	0.456	6.37749165780255e-34	Irf8	5.36567571339123e-09	0.809789647447406	0.701	0.46	1.98530001395476e-06	Gtf2i	1.32729572635653e-05	0.777175389338115	0.821	0.504	0.00491099418751916
Dnmt1	4.1714698348999e-63	0.762122123289094	0.721	0.376	1.54344383891296e-60	Fosb	1.98233731132912e-48	0.779190278562877	0.745	0.426	7.33464805191773e-46	Pou1f1	1.04995701730091e-09	0.361117745245817	0.639	0.505	3.88484096401337e-07	Stat4	6.60349215805059e-33	0.690488672375611	0.736	0.428	2.44329209847872e-30	Atf3	7.20508485416058e-09	0.744307677447325	0.701	0.497	2.66588139603941e-06	Rarb	1.32928625259883e-05	0.771421154216511	0.893	0.504	0.00491835913461566
Aire	5.11970901292606e-61	0.757115898497798	0.7	0.392	1.89429233478264e-58	Elk3	1.10605413715547e-46	0.766377612079586	0.747	0.419	4.09240030747525e-44	Nr4a3	1.36171729178632e-09	0.340308323070498	0.584	0.446	5.03835397960938e-07	Nfil3	8.18471120680895e-33	0.677276185975217	0.829	0.494	3.02834314651931e-30	Taf1	2.59778951719218e-08	0.657660920448546	0.713	0.496	9.61182121361107e-06	Max	1.40077649783634e-05	0.834721557166876	0.857	0.481	0.00518287304199447
Hif1a	1.10629363688688e-59	0.75249652840216	0.714	0.38	4.09328645648146e-57	Pura	2.13598113385978e-44	0.740832476229839	0.721	0.403	7.90313019528117e-42	Fosl2	2.54925692267998e-09	0.346531243999454	0.603	0.455	9.43225061391593e-07	Tbx15	4.65121035320083e-32	0.705965140950556	0.736	0.432	1.72094783068431e-29	Mef2d	1.9585305747001e-07	0.663427986082572	0.713	0.495	7.24656312639038e-05	Tp73	1.53193925215593e-05	0.947806446336186	0.786	0.507	0.00566817523297695
Hsf1	2.47221207197189e-59	0.744979088152862	0.72	0.372	9.147184666296e-57	Tal1	4.55469679471267e-44	0.726903357610232	0.739	0.427	1.68523781404369e-41	Ets2	2.75390231947181e-09	0.325223204338682	0.62	0.488	1.01894385820457e-06	Foxa2	1.31887469607176e-29	0.689515147980379	0.696	0.429	4.8798363754655e-27	Pou4f1	2.63769607170504e-07	0.612431621763443	0.747	0.484	9.75947546530866e-05	Nr4a3	1.86016940525345e-05	0.912023463339443	0.75	0.468	0.00688262679943778
Arx	1.39059238962796e-58	0.750040310964374	0.703	0.379	5.14519184162345e-56	Rarb	7.2091701809771e-43	0.718862488102407	0.741	0.439	2.66739296696153e-40	Junb	3.31090250703815e-09	0.326699691100563	0.606	0.449	1.22503392760412e-06	Btg2	7.36279701272804e-29	0.672532831626066	0.719	0.452	2.72423489470937e-26	Atf5	1.07029225795272e-06	0.594821093868633	0.724	0.51	0.000396008135442505	Gata6	3.48946364414587e-05	0.948861244339339	0.821	0.478	0.0129110154833397
Elk1	2.10353285138288e-55	0.72112094589745	0.702	0.386	7.78307155011666e-53	Pax2	3.13352938530703e-42	0.675400849143066	0.73	0.41	1.1594058725636e-39	Ncoa1	2.09006147825752e-07	0.298041367042184	0.603	0.476	7.73322746955281e-05	Nfat5	2.06917620033282e-28	0.702750796390243	0.716	0.445	7.65595194123143e-26	Ppargc1a	1.20156964239759e-06	0.578198942929074	0.621	0.487	0.000444580767687108	Nkx2-2	4.35645345853554e-05	0.670072058678862	0.893	0.492	0.0161188777965815
Nfatc3	4.37106607983997e-54	0.711000348129539	0.675	0.36	1.61729444954079e-51	Nkx3-1	9.88959785559242e-41	0.700472267949132	0.737	0.461	3.6591512065692e-38	Ezh2	2.43036514665371e-07	0.290277211526156	0.609	0.468	8.99235104261872e-05	Ybx3	5.55536971668315e-28	0.649997013527322	0.699	0.437	2.05548679517277e-25	Smad7	1.23643935676136e-06	0.508429876385102	0.724	0.518	0.000457482562001702	Sox2	4.51311689960818e-05	0.820274517937492	0.821	0.483	0.0166985325285503
Nr3c1	1.01569474919225e-52	0.711114109179734	0.693	0.383	3.75807057201134e-50	Bhlha15	5.64877737176007e-40	0.689386319337709	0.713	0.384	2.09004762755123e-37	Foxm1	2.71112326020451e-07	0.300676439389443	0.598	0.489	0.000100311560627567	Mafa	2.25488410846416e-27	0.654865768758822	0.693	0.429	8.34307120131741e-25	Hdac4	1.40177278165726e-06	0.535957012828686	0.713	0.462	0.000518655929213186	Nr0b2	5.4328471850713e-05	0.775859918957911	0.786	0.485	0.0201015345847638
Spi1	1.13277881570637e-50	0.671479492322807	0.711	0.391	4.19128161811356e-48	Kat5	2.44255444775189e-38	0.659362618214327	0.726	0.43	9.03745145668199e-36	Nr1d1	4.28489150676029e-07	0.262214788876306	0.59	0.46	0.000158540985750131	Pgr	4.88249722558826e-27	0.678241299724486	0.704	0.44	1.80652397346766e-24	Tead1	4.05994438955961e-06	0.574324378219613	0.655	0.49	0.00150217942413706	Nfyb	7.35116087495568e-05	0.752750474194664	0.857	0.491	0.027199295237336
Cebpa	1.55484313016218e-47	0.685968614387523	0.668	0.389	5.75291958160007e-45	Cxxc1	7.82779580723743e-38	0.671849035040459	0.719	0.434	2.89628444867785e-35	E2f3	4.94878551980305e-07	0.29083646190661	0.59	0.483	0.000183105064232713	Msc	4.09113915083452e-26	0.62391030513697	0.716	0.445	1.51372148580877e-23	Creb1	4.08214641039621e-06	0.593083518045183	0.644	0.492	0.0015103941718466	Nfia	7.80918206465619e-05	0.844353198803691	0.786	0.511	0.0288939736392279
Arnt	1.87226544678821e-47	0.650273739867259	0.697	0.396	6.92738215311637e-45	Nfil3	1.55879748991971e-37	0.658982156678672	0.788	0.48	5.76755071270292e-35	Elf1	6.9154724287523e-07	0.278125786398143	0.598	0.484	0.000255872479863835	Znf354c	1.28053401260585e-25	0.609038458836918	0.73	0.461	4.73797584664166e-23	Ddit3	4.88808609103831e-06	0.514855905755708	0.713	0.492	0.00180859185368417	Tcf3	8.40820082196906e-05	0.939925458006071	0.75	0.505	0.0311103430412855
[truncated: 135 more rows]
