# Supplementary material for: Dissecting FAP+ Cell Diversity in Pancreatic Cancer Uncovers an Interferon-Response Subtype of Cancer-Associated Fibroblasts with Tumor-Restraining Properties
Source: Cancer Res. 2025 Apr 11;85(13):2388–411. doi: 10.1158/0008-5472.CAN-23-3252 (PMC12214878; doi:10.1158/0008-5472.CAN-23-3252)
Supplement: Table S7 — Human and mouse orthology table. [file can-23-3252_table_s7_suppst7.xlsx]

## Sheet: Sheet1
Table S7. Human and mouse orthology table.
Homsa_ID	Homsa_gene_name	Musmu_ID	Musmu_gene_name	Homology_type	Synteny_score	pident	orthology_confidence
ENSG00000198888	MT-ND1	ENSMUSG00000064341	mt-Nd1	ortholog_one2one	50	77.044	1
ENSG00000198763	MT-ND2	ENSMUSG00000064345	mt-Nd2	ortholog_one2one	75	57.3913	1
ENSG00000198804	MT-CO1	ENSMUSG00000064351	mt-Co1	ortholog_one2one	100	90.6615	1
ENSG00000198712	MT-CO2	ENSMUSG00000064354	mt-Co2	ortholog_one2one	100	71.3656	1
ENSG00000228253	MT-ATP8	ENSMUSG00000064356	mt-Atp8	ortholog_one2one	100	46.2687	0
ENSG00000198899	MT-ATP6	ENSMUSG00000064357	mt-Atp6	ortholog_one2one	100	75.6637	1
ENSG00000198938	MT-CO3	ENSMUSG00000064358	mt-Co3	ortholog_one2one	100	86.9732	1
ENSG00000198840	MT-ND3	ENSMUSG00000064360	mt-Nd3	ortholog_one2one	100	66.087	1
ENSG00000212907	MT-ND4L	ENSMUSG00000065947	mt-Nd4l	ortholog_one2one	100	64.2857	1
ENSG00000198886	MT-ND4	ENSMUSG00000064363	mt-Nd4	ortholog_one2one	100	66.8845	1
ENSG00000198786	MT-ND5	ENSMUSG00000064367	mt-Nd5	ortholog_one2one	100	63.4267	1
ENSG00000198695	MT-ND6	ENSMUSG00000064368	mt-Nd6	ortholog_one2one	75	52.907	1
ENSG00000198727	MT-CYB	ENSMUSG00000064370	mt-Cytb	ortholog_one2one	50	77.9528	1
ENSG00000110514	MADD	ENSMUSG00000040687	Madd	ortholog_one2one	100	95.5747	1
ENSG00000184867	ARMCX2	ENSMUSG00000033436	Armcx2	ortholog_one2one	75	62.8827	1
ENSG00000100568	VTI1B	ENSMUSG00000021124	Vti1b	ortholog_one2one	75	92.6724	1
ENSG00000081181	ARG2	ENSMUSG00000021125	Arg2	ortholog_one2one	100	84.7458	1
ENSG00000026559	KCNG1	ENSMUSG00000074575	Kcng1	ortholog_one2one	100	92.607	1
ENSG00000112874	NUDT12	ENSMUSG00000024228	Nudt12	ortholog_one2one	50	87.6623	1
ENSG00000136108	CKAP2	ENSMUSG00000037725	Ckap2	ortholog_one2one	50	61.4458	1
ENSG00000124217	MOCS3	ENSMUSG00000074576	Mocs3	ortholog_one2one	100	80.2174	1
ENSG00000112578	BYSL	ENSMUSG00000023988	Bysl	ortholog_one2one	75	90.8257	1
ENSG00000181751	C5orf30	ENSMUSG00000044768	D1Ertd622e	ortholog_one2one	50	94.2029	1
ENSG00000137764	MAP2K5	ENSMUSG00000058444	Map2k5	ortholog_one2one	100	97.7679	1
ENSG00000102401	ARMCX3	ENSMUSG00000049047	Armcx3	ortholog_one2one	100	96.3061	1
ENSG00000198960	ARMCX6	ENSMUSG00000050394	Armcx6	ortholog_one2one	100	69.7674	1
ENSG00000136100	VPS36	ENSMUSG00000031479	Vps36	ortholog_one2one	50	95.5959	1
ENSG00000136114	THSD1	ENSMUSG00000031480	Thsd1	ortholog_one2one	50	78.4959	1
ENSG00000126947	ARMCX1	ENSMUSG00000033460	Armcx1	ortholog_one2one	100	84.2105	1
ENSG00000205085	FAM71F2	ENSMUSG00000079652	Fam71f2	ortholog_one2one	100	72.3906	1
ENSG00000119977	TCTN3	ENSMUSG00000025008	Tctn3	ortholog_one2one	100	73.2773	1
ENSG00000205784	ARRDC5	ENSMUSG00000073380	Arrdc5	ortholog_one2one	100	69.8462	1
ENSG00000124171	PARD6B	ENSMUSG00000044641	Pard6b	ortholog_one2one	100	91.6442	1
ENSG00000124380	SNRNP27	ENSMUSG00000001158	Snrnp27	ortholog_one2one	100	97.4194	1
ENSG00000059728	MXD1	ENSMUSG00000001156	Mxd1	ortholog_one2one	100	84.141	1
ENSG00000134001	EIF2S1	ENSMUSG00000021116	Eif2s1	ortholog_one2one	100	99.0476	1
ENSG00000096088	PGC	ENSMUSG00000023987	Pgc	ortholog_one2one	100	73.4694	1
ENSG00000244617	ASPRV1	ENSMUSG00000033508	Asprv1	ortholog_one2one	100	69.9115	1
ENSG00000169564	PCBP1	ENSMUSG00000051695	Pcbp1	ortholog_one2one	100	100	1
ENSG00000100558	PLEK2	ENSMUSG00000021118	Plek2	ortholog_one2one	100	95.1841	1
ENSG00000101126	ADNP	ENSMUSG00000051149	Adnp	ortholog_one2one	100	93.7726	1
ENSG00000164663	USP49	ENSMUSG00000090115	Usp49	ortholog_one2one	75	90.073	1
ENSG00000137218	FRS3	ENSMUSG00000023266	Frs3	ortholog_one2one	100	85.9756	1
ENSG00000214736	TOMM6	ENSMUSG00000033475	Tomm6	ortholog_one2one	100	90.5405	1
ENSG00000196440	ARMCX4	ENSMUSG00000049804	Armcx4	ortholog_one2one	100	56.5365	1
ENSG00000145725	PPIP5K2	ENSMUSG00000040648	Ppip5k2	ortholog_one2one	75	94.597	1
ENSG00000054690	PLEKHH1	ENSMUSG00000060716	Plekhh1	ortholog_one2one	100	83.7758	1
ENSG00000198133	TMEM229B	ENSMUSG00000046157	Tmem229b	ortholog_one2one	100	95.8084	1
ENSG00000100564	PIGH	ENSMUSG00000021120	Pigh	ortholog_one2one	100	88.2979	1
ENSG00000277666	AC136352.3	ENSMUSG00000044860	Gm1123	ortholog_one2one	0	21.2821	0
ENSG00000175463	TBC1D10C	ENSMUSG00000040247	Tbc1d10c	ortholog_one2one	100	88.5135	1
ENSG00000172508	CARNS1	ENSMUSG00000075289	Carns1	ortholog_one2one	100	83.8437	1
ENSG00000175505	CLCF1	ENSMUSG00000040663	Clcf1	ortholog_one2one	75	96.8889	1
ENSG00000172531	PPP1CA	ENSMUSG00000040385	Ppp1ca	ortholog_one2one	100	99.697	1
ENSG00000172613	RAD9A	ENSMUSG00000024824	Rad9a	ortholog_one2one	0	82.0051	1
ENSG00000108091	CCDC6	ENSMUSG00000048701	Ccdc6	ortholog_one2one	100	95.5224	1
ENSG00000105355	PLIN3	ENSMUSG00000024197	Plin3	ortholog_one2one	100	75.0572	1
ENSG00000127666	TICAM1	ENSMUSG00000047123	Ticam1	ortholog_one2one	100	54.5082	1
ENSG00000172548	NIPAL4	ENSMUSG00000020411	Nipal4	ortholog_one2one	50	83.0049	1
ENSG00000112561	TFEB	ENSMUSG00000023990	Tfeb	ortholog_one2one	100	84.0824	1
ENSG00000042062	RIPOR3	ENSMUSG00000074577	Ripor3	ortholog_one2one	100	76.6525	1
ENSG00000227877	MRLN	ENSMUSG00000019933	Mrln	ortholog_one2one	100	80.4348	1
ENSG00000126945	HNRNPH2	ENSMUSG00000045427	Hnrnph2	ortholog_one2one	100	99.1091	1
ENSG00000102393	GLA	ENSMUSG00000031266	Gla	ortholog_one2one	100	77.6722	1
ENSG00000196396	PTPN1	ENSMUSG00000027540	Ptpn1	ortholog_one2one	100	82.4074	1
ENSG00000055163	CYFIP2	ENSMUSG00000020340	Cyfip2	ortholog_one2one	25	99.9202	1
ENSG00000165449	SLC16A9	ENSMUSG00000037762	Slc16a9	ortholog_one2one	100	87.9921	1
ENSG00000010671	BTK	ENSMUSG00000031264	Btk	ortholog_one2one	100	98.3308	1
ENSG00000167858	TEKT1	ENSMUSG00000020799	Tekt1	ortholog_one2one	50	82.5359	1
ENSG00000177294	FBXO39	ENSMUSG00000070388	Fbxo39	ortholog_one2one	75	83.7472	1
ENSG00000113269	RNF130	ENSMUSG00000020376	Rnf130	ortholog_one2one	100	98.0907	1
ENSG00000170142	UBE2E1	ENSMUSG00000021774	Ube2e1	ortholog_one2one	75	98.9637	1
ENSG00000163331	DAPL1	ENSMUSG00000026989	Dapl1	ortholog_one2one	100	81.3084	1
ENSG00000137507	LRRC32	ENSMUSG00000090958	Lrrc32	ortholog_one2one	100	79.3363	1
ENSG00000182247	UBE2E2	ENSMUSG00000058317	Ube2e2	ortholog_one2one	50	99.5025	1
ENSG00000013374	NUB1	ENSMUSG00000028954	Nub1	ortholog_one2one	100	85.4232	1
ENSG00000187260	WDR86	ENSMUSG00000055235	Wdr86	ortholog_one2one	100	62.6316	0
ENSG00000128052	KDR	ENSMUSG00000062960	Kdr	ortholog_one2one	100	86.5427	1
ENSG00000144283	PKP4	ENSMUSG00000026991	Pkp4	ortholog_one2one	100	96.5546	1
ENSG00000132530	XAF1	ENSMUSG00000040483	Xaf1	ortholog_one2one	100	49.0842	0
ENSG00000117036	ETV3	ENSMUSG00000003382	Etv3	ortholog_one2one	100	85.1852	1
ENSG00000253831	ETV3L	ENSMUSG00000118505	ETV3L	ortholog_one2one	100	65.1685	1
ENSG00000157404	KIT	ENSMUSG00000005672	Kit	ortholog_one2one	100	81.4096	1
ENSG00000132694	ARHGEF11	ENSMUSG00000041977	Arhgef11	ortholog_one2one	100	85.2448	1
ENSG00000145723	GIN1	ENSMUSG00000026333	Gin1	ortholog_one2one	100	86.1004	1
ENSG00000160838	LRRC71	ENSMUSG00000023084	Lrrc71	ortholog_one2one	100	80.8244	1
ENSG00000136010	ALDH1L2	ENSMUSG00000020256	Aldh1l2	ortholog_one2one	100	92.1993	1
ENSG00000151131	C12orf45	ENSMUSG00000020255	D10Wsu102e	ortholog_one2one	100	71.3513	1
ENSG00000136051	WASHC4	ENSMUSG00000034560	Washc4	ortholog_one2one	100	96.7604	1
ENSG00000059573	ALDH18A1	ENSMUSG00000025007	Aldh18a1	ortholog_one2one	100	95.2201	1
ENSG00000158636	EMSY	ENSMUSG00000035401	Emsy	ortholog_one2one	100	95.3323	1
ENSG00000175535	PNLIP	ENSMUSG00000046008	Pnlip	ortholog_one2one	100	78.0645	1
ENSG00000004809	SLC22A16	ENSMUSG00000019834	Slc22a16	ortholog_one2one	100	47.4576	0
ENSG00000100554	ATP6V1D	ENSMUSG00000021114	Atp6v1d	ortholog_one2one	100	98.3806	1
ENSG00000136052	SLC41A2	ENSMUSG00000034591	Slc41a2	ortholog_one2one	100	91.0995	1
ENSG00000187800	PEAR1	ENSMUSG00000028073	Pear1	ortholog_one2one	75	83.8491	1
ENSG00000171310	CHST11	ENSMUSG00000034612	Chst11	ortholog_one2one	100	96.5909	1
ENSG00000182645	CCDC172	ENSMUSG00000025090	Ccdc172	ortholog_one2one	100	67.7903	1
ENSG00000255150	EID3	ENSMUSG00000109864	Eid3	ortholog_one2one	100	62.1333	1
ENSG00000151892	GFRA1	ENSMUSG00000025089	Gfra1	ortholog_one2one	100	91.8803	1
ENSG00000153237	CCDC148	ENSMUSG00000036641	Ccdc148	ortholog_one2one	100	74.0038	1
ENSG00000198431	TXNRD1	ENSMUSG00000020250	Txnrd1	ortholog_one2one	100	91.5832	1
ENSG00000007001	UPP2	ENSMUSG00000026839	Upp2	ortholog_one2one	100	82.2485	1
ENSG00000203797	DDO	ENSMUSG00000063428	Ddo	ortholog_one2one	100	80.3519	1
ENSG00000072415	MPP5	ENSMUSG00000021112	Mpp5	ortholog_one2one	100	96.7407	1
ENSG00000107518	ATRNL1	ENSMUSG00000054843	Atrnl1	ortholog_one2one	100	96.0087	1
ENSG00000129810	SGO1	ENSMUSG00000023940	Sgo1	ortholog_one2one	50	54.5455	1
ENSG00000198400	NTRK1	ENSMUSG00000028072	Ntrk1	ortholog_one2one	75	86.3579	1
ENSG00000027644	INSRR	ENSMUSG00000005640	Insrr	ortholog_one2one	75	88.8462	1
ENSG00000027869	SH2D2A	ENSMUSG00000028071	Sh2d2a	ortholog_one2one	75	61.7647	1
ENSG00000115170	ACVR1	ENSMUSG00000026836	Acvr1	ortholog_one2one	100	98.4283	1
ENSG00000033100	CHPF2	ENSMUSG00000038181	Chpf2	ortholog_one2one	100	95.7031	1
ENSG00000143321	HDGF	ENSMUSG00000004897	Hdgf	ortholog_one2one	100	78.481	1
ENSG00000143294	PRCC	ENSMUSG00000004895	Prcc	ortholog_one2one	100	93.4827	1
ENSG00000082014	SMARCD3	ENSMUSG00000028949	Smarcd3	ortholog_one2one	100	99.5859	1
ENSG00000143314	MRPL24	ENSMUSG00000019710	Mrpl24	ortholog_one2one	100	87.5	1
ENSG00000120837	NFYB	ENSMUSG00000020248	Nfyb	ortholog_one2one	100	99.0338	1
ENSG00000111727	HCFC2	ENSMUSG00000020246	Hcfc2	ortholog_one2one	100	90.3047	1
ENSG00000172830	SSH3	ENSMUSG00000034616	Ssh3	ortholog_one2one	75	81.0478	1
ENSG00000120820	GLT8D2	ENSMUSG00000020251	Glt8d2	ortholog_one2one	100	91.7379	1
ENSG00000143319	ISG20L2	ENSMUSG00000048039	Isg20l2	ortholog_one2one	100	72.2826	1
ENSG00000143303	RRNAD1	ENSMUSG00000004896	Rrnad1	ortholog_one2one	100	86.5263	1
ENSG00000139372	TDG	ENSMUSG00000034674	Tdg	ortholog_one2one	75	85.5107	1
ENSG00000005882	PDK2	ENSMUSG00000038967	Pdk2	ortholog_one2one	100	97.543	1
ENSG00000143320	CRABP2	ENSMUSG00000004885	Crabp2	ortholog_one2one	100	93.4783	1
ENSG00000167100	SAMD14	ENSMUSG00000047181	Samd14	ortholog_one2one	100	94.4844	1
ENSG00000132688	NES	ENSMUSG00000004891	Nes	ortholog_one2one	100	50.0536	1
ENSG00000112559	MDFI	ENSMUSG00000032717	Mdfi	ortholog_one2one	100	78.4553	1
ENSG00000132692	BCAN	ENSMUSG00000004892	Bcan	ortholog_one2one	100	82.2197	1
ENSG00000132702	HAPLN2	ENSMUSG00000004894	Hapln2	ortholog_one2one	100	91.4956	1
ENSG00000165702	GFI1B	ENSMUSG00000026815	Gfi1b	ortholog_one2one	100	77.4105	1
ENSG00000160818	GPATCH4	ENSMUSG00000028069	Gpatch4	ortholog_one2one	100	50.8434	1
ENSG00000204954	C12orf73	ENSMUSG00000063320	1190007I07Rik	ortholog_one2one	50	80.597	0
ENSG00000172216	CEBPB	ENSMUSG00000056501	Cebpb	ortholog_one2one	75	80.4054	1
ENSG00000166598	HSP90B1	ENSMUSG00000020048	Hsp90b1	ortholog_one2one	25	97.1322	1
ENSG00000163382	NAXE	ENSMUSG00000028070	Naxe	ortholog_one2one	100	89.7163	1
ENSG00000136011	STAB2	ENSMUSG00000035459	Stab2	ortholog_one2one	75	77.9992	1
ENSG00000126953	TIMM8A	ENSMUSG00000048007	Timm8a1	ortholog_one2one	100	94.8454	1
ENSG00000187862	TTC24	ENSMUSG00000051036	Ttc24	ortholog_one2one	100	61.976	0
ENSG00000183856	IQGAP3	ENSMUSG00000028068	Iqgap3	ortholog_one2one	100	85.1716	1
ENSG00000179088	C12orf42	ENSMUSG00000047129	1700113H08Rik	ortholog_one2one	100	46.4832	0
ENSG00000165699	TSC1	ENSMUSG00000026812	Tsc1	ortholog_one2one	100	87.4246	1
ENSG00000116604	MEF2D	ENSMUSG00000001419	Mef2d	ortholog_one2one	100	96.4981	1
ENSG00000197168	NEK5	ENSMUSG00000037738	Nek5	ortholog_one2one	75	54.386	0
ENSG00000139352	ASCL1	ENSMUSG00000020052	Ascl1	ortholog_one2one	100	93.5065	1
ENSG00000171759	PAH	ENSMUSG00000020051	Pah	ortholog_one2one	100	92.2737	1
ENSG00000144909	OSBPL11	ENSMUSG00000022807	Osbpl11	ortholog_one2one	50	90.6209	1
ENSG00000133110	POSTN	ENSMUSG00000027750	Postn	ortholog_one2one	100	89.3958	1
ENSG00000114520	SNX4	ENSMUSG00000022808	Snx4	ortholog_one2one	75	94	1
ENSG00000185480	PARPBP	ENSMUSG00000035365	Parpbp	ortholog_one2one	100	69.9826	1
ENSG00000156853	ZNF689	ENSMUSG00000048921	Zfp689	ortholog_one2one	100	92.4	1
ENSG00000229809	ZNF688	ENSMUSG00000045251	Zfp688	ortholog_one2one	75	74.8175	1
ENSG00000017427	IGF1	ENSMUSG00000020053	Igf1	ortholog_one2one	100	84.9057	1
ENSG00000183395	PMCH	ENSMUSG00000035383	Pmch	ortholog_one2one	100	86.6667	1
ENSG00000030110	BAK1	ENSMUSG00000057789	Bak1	ortholog_one2one	75	77.512	1
ENSG00000135245	HILPDA	ENSMUSG00000043421	Hilpda	ortholog_one2one	100	76.5625	1
ENSG00000163848	ZNF148	ENSMUSG00000022811	Zfp148	ortholog_one2one	100	97.6071	1
ENSG00000138376	BARD1	ENSMUSG00000026196	Bard1	ortholog_one2one	100	69.1503	1
ENSG00000163468	CCT3	ENSMUSG00000001416	Cct3	ortholog_one2one	100	97.2477	1
ENSG00000005884	ITGA3	ENSMUSG00000001507	Itga3	ortholog_one2one	100	83.8951	1
ENSG00000103355	PRSS33	ENSMUSG00000049620	Prss33	ortholog_one2one	100	80.5054	1
ENSG00000163467	TSACC	ENSMUSG00000010538	Tsacc	ortholog_one2one	75	62.9032	1
ENSG00000147140	NONO	ENSMUSG00000031311	Nono	ortholog_one2one	100	97.2516	1
ENSG00000169957	ZNF768	ENSMUSG00000047371	Zfp768	ortholog_one2one	75	85.5634	1
ENSG00000075188	NUP37	ENSMUSG00000035351	Nup37	ortholog_one2one	100	90.7975	1
ENSG00000136098	NEK3	ENSMUSG00000031478	Nek3	ortholog_one2one	75	72.407	1
ENSG00000131398	KCNC3	ENSMUSG00000062785	Kcnc3	ortholog_one2one	75	89.987	1
ENSG00000159423	ALDH4A1	ENSMUSG00000028737	Aldh4a1	ortholog_one2one	75	91.8149	1
ENSG00000120860	WASHC3	ENSMUSG00000020056	Washc3	ortholog_one2one	100	90.2062	1
ENSG00000164944	VIRMA	ENSMUSG00000040720	Virma	ortholog_one2one	100	93.122	1
ENSG00000189030	VHLL	ENSMUSG00000033933	Vhl	ortholog_one2one	0	41.9889	0
ENSG00000131408	NR1H2	ENSMUSG00000060601	Nr1h2	ortholog_one2one	75	89.6861	1
ENSG00000136048	DRAM1	ENSMUSG00000020057	Dram1	ortholog_one2one	100	94.5378	1
ENSG00000168438	CDC40	ENSMUSG00000038446	Cdc40	ortholog_one2one	100	98.791	1
ENSG00000283703	VSIG10L2	ENSMUSG00000098590	Gm1113	ortholog_one2one	100	74.3557	1
ENSG00000131400	NAPSA	ENSMUSG00000002204	Napsa	ortholog_one2one	75	70.1671	1
ENSG00000124702	KLHDC3	ENSMUSG00000063576	Klhdc3	ortholog_one2one	100	96.5969	1
ENSG00000064309	CDON	ENSMUSG00000038119	Cdon	ortholog_one2one	100	82.4	1
ENSG00000111670	GNPTAB	ENSMUSG00000035311	Gnptab	ortholog_one2one	75	87.3684	1
ENSG00000053328	METTL24	ENSMUSG00000045555	Mettl24	ortholog_one2one	100	81.5427	1
ENSG00000163472	TMEM79	ENSMUSG00000001420	Tmem79	ortholog_one2one	100	83.6317	1
ENSG00000179002	TAS1R2	ENSMUSG00000028738	Tas1r2	ortholog_one2one	100	69.5136	1
ENSG00000198715	GLMP	ENSMUSG00000001418	Glmp	ortholog_one2one	100	78.4653	1
ENSG00000001617	SEMA3F	ENSMUSG00000034684	Sema3f	ortholog_one2one	100	95.9236	1
ENSG00000005844	ITGAL	ENSMUSG00000030830	Itgal	ortholog_one2one	100	72.117	1
ENSG00000198952	SMG5	ENSMUSG00000001415	Smg5	ortholog_one2one	100	93.2153	1
ENSG00000111666	CHPT1	ENSMUSG00000060002	Chpt1	ortholog_one2one	75	89.4089	1
ENSG00000139351	SYCP3	ENSMUSG00000020059	Sycp3	ortholog_one2one	75	66.5354	1
ENSG00000126107	HECTD3	ENSMUSG00000046861	Hectd3	ortholog_one2one	100	97.7933	1
ENSG00000004534	RBM6	ENSMUSG00000032582	Rbm6	ortholog_one2one	100	89.2665	1
ENSG00000160783	PMF1	ENSMUSG00000028066	Pmf1	ortholog_one2one	100	60.8911	1
ENSG00000211460	TSN	ENSMUSG00000026374	Tsn	ortholog_one2one	50	98.6842	1
ENSG00000126088	UROD	ENSMUSG00000028684	Urod	ortholog_one2one	100	92.9155	1
ENSG00000160781	PAQR6	ENSMUSG00000041423	Paqr6	ortholog_one2one	75	40.8163	0
ENSG00000003756	RBM5	ENSMUSG00000032580	Rbm5	ortholog_one2one	100	97.9141	1
ENSG00000181218	HIST3H2A	ENSMUSG00000078851	Hist3h2a	ortholog_one2one	50	100	1
ENSG00000169926	KLF13	ENSMUSG00000052040	Klf13	ortholog_one2one	100	92.7336	1
ENSG00000067992	PDK3	ENSMUSG00000035232	Pdk3	ortholog_one2one	50	97.1084	1
ENSG00000113100	CDH9	ENSMUSG00000025370	Cdh9	ortholog_one2one	100	90.9898	1
ENSG00000106460	TMEM106B	ENSMUSG00000029571	Tmem106b	ortholog_one2one	50	95.6364	1
ENSG00000115137	DNAJC27	ENSMUSG00000020657	Dnajc27	ortholog_one2one	100	93.0403	1
ENSG00000169918	OTUD7A	ENSMUSG00000033510	Otud7a	ortholog_one2one	75	91.9007	1
ENSG00000186297	GABRA5	ENSMUSG00000055078	Gabra5	ortholog_one2one	100	94.8164	1
ENSG00000134330	IAH1	ENSMUSG00000062054	Iah1	ortholog_one2one	100	83.5341	1
ENSG00000234127	TRIM26	ENSMUSG00000024457	Trim26	ortholog_one2one	100	87.3394	1
ENSG00000082074	FYB1	ENSMUSG00000022148	Fyb	ortholog_one2one	100	78.022	1
ENSG00000089057	SLC23A2	ENSMUSG00000027340	Slc23a2	ortholog_one2one	100	94.9074	1
ENSG00000166206	GABRB3	ENSMUSG00000033676	Gabrb3	ortholog_one2one	100	97.2516	1
ENSG00000184933	OR6A2	ENSMUSG00000070417	Olfr2	ortholog_one2one	75	89.9083	1
ENSG00000151694	ADAM17	ENSMUSG00000052593	Adam17	ortholog_one2one	100	89.5981	1
ENSG00000086288	NME8	ENSMUSG00000041138	Nme8	ortholog_one2one	75	63.6519	1
ENSG00000178358	OR2D3	ENSMUSG00000073896	Olfr716	ortholog_one2one	100	79.6178	1
ENSG00000140254	DUOXA1	ENSMUSG00000027224	Duoxa1	ortholog_one2one	100	82.1114	1
ENSG00000106483	SFRP4	ENSMUSG00000021319	Sfrp4	ortholog_one2one	75	92.0228	1
ENSG00000170782	OR10A4	ENSMUSG00000073897	Olfr17	ortholog_one2one	75	88.254	1
ENSG00000086289	EPDR1	ENSMUSG00000002808	Epdr1	ortholog_one2one	0	79.4643	1
ENSG00000137414	FAM8A1	ENSMUSG00000069237	Fam8a1	ortholog_one2one	100	76.6917	1
ENSG00000187037	GPR141	ENSMUSG00000053101	Gpr141	ortholog_one2one	100	80.9836	1
ENSG00000184357	HIST1H1B	ENSMUSG00000058773	Hist1h1b	ortholog_one2one	0	91.9283	1
ENSG00000122550	KLHL7	ENSMUSG00000028986	Klhl7	ortholog_one2one	75	97.7816	1
ENSG00000130988	RGN	ENSMUSG00000023070	Rgn	ortholog_one2one	100	88.2943	1
ENSG00000273703	HIST1H2BM	ENSMUSG00000114456	Hist1h2bh	ortholog_one2one	0	96.8254	0
ENSG00000088882	CPXM1	ENSMUSG00000027408	Cpxm1	ortholog_one2one	100	86.0111	1
ENSG00000138606	SHF	ENSMUSG00000033256	Shf	ortholog_one2one	75	96.2185	1
ENSG00000180347	ITPRID1	ENSMUSG00000037973	Itprid1	ortholog_one2one	100	57.3501	1
ENSG00000138028	CGREF1	ENSMUSG00000029161	Cgref1	ortholog_one2one	100	56	1
ENSG00000140274	DUOXA2	ENSMUSG00000027225	Duoxa2	ortholog_one2one	100	78.4375	1
ENSG00000101335	MYL9	ENSMUSG00000067818	Myl9	ortholog_one2one	100	98.8372	1
ENSG00000138030	KHK	ENSMUSG00000029162	Khk	ortholog_one2one	100	69.9708	1
ENSG00000140279	DUOX2	ENSMUSG00000068452	Duox2	ortholog_one2one	100	85.5636	1
ENSG00000103932	RPAP1	ENSMUSG00000034032	Rpap1	ortholog_one2one	100	79.0632	1
ENSG00000080845	DLGAP4	ENSMUSG00000061689	Dlgap4	ortholog_one2one	100	94.254	1
ENSG00000032742	IFT88	ENSMUSG00000040040	Ift88	ortholog_one2one	100	89.2121	1
ENSG00000185187	SIGIRR	ENSMUSG00000025494	Sigirr	ortholog_one2one	100	81.6626	1
ENSG00000137857	DUOX1	ENSMUSG00000033268	Duox1	ortholog_one2one	100	91.038	1
ENSG00000077800	FKBP6	ENSMUSG00000040013	Fkbp6	ortholog_one2one	100	81.9572	1
ENSG00000106341	PPP1R17	ENSMUSG00000002930	Ppp1r17	ortholog_one2one	100	77.9874	1
ENSG00000023516	AKAP11	ENSMUSG00000022016	Akap11	ortholog_one2one	100	74.3008	1
ENSG00000164236	ANKRD33B	ENSMUSG00000022237	Ankrd33b	ortholog_one2one	100	76.3374	1
ENSG00000108100	CCNY	ENSMUSG00000024286	Ccny	ortholog_one2one	50	98.2405	1
ENSG00000166326	TRIM44	ENSMUSG00000027189	Trim44	ortholog_one2one	100	91.3043	1
ENSG00000124657	OR2B6	ENSMUSG00000036658	Olfr11	ortholog_one2one	75	81.1502	1
ENSG00000092094	OSGEP	ENSMUSG00000006289	Osgep	ortholog_one2one	100	93.4328	1
ENSG00000158352	SHROOM4	ENSMUSG00000068270	Shroom4	ortholog_one2one	100	78.5085	1
ENSG00000204599	TRIM39	ENSMUSG00000045409	Trim39	ortholog_one2one	100	96.9262	1
ENSG00000196433	ASMT	ENSMUSG00000093806	Asmt	ortholog_one2one	0	44.9612	0
ENSG00000120549	KIAA1217	ENSMUSG00000036617	Etl4	ortholog_one2one	100	78.9184	1
ENSG00000241690	AL035460.1	ENSMUSG00000100963	Gm28372	ortholog_one2one	100	61.3636	1
ENSG00000156587	UBE2L6	ENSMUSG00000027078	Ube2l6	ortholog_one2one	100	76.4706	1
ENSG00000198326	TMEM239	ENSMUSG00000049692	Tmem239	ortholog_one2one	100	84.106	1
ENSG00000188779	SKOR1	ENSMUSG00000022245	Skor1	ortholog_one2one	100	56.0166	1
ENSG00000087299	L2HGDH	ENSMUSG00000020988	L2hgdh	ortholog_one2one	100	82.1121	1
ENSG00000127946	HIP1	ENSMUSG00000039959	Hip1	ortholog_one2one	75	88.6297	1
ENSG00000074319	TSG101	ENSMUSG00000014402	Tsg101	ortholog_one2one	100	94.6292	1
ENSG00000230778	ANKRD63	ENSMUSG00000078137	Ankrd63	ortholog_one2one	75	89.7436	1
ENSG00000137841	PLCB2	ENSMUSG00000040061	Plcb2	ortholog_one2one	75	85.8594	1
ENSG00000177291	GJD4	ENSMUSG00000036855	Gjd4	ortholog_one2one	50	50.8242	1
ENSG00000241370	RPP21	ENSMUSG00000024446	Rpp21	ortholog_one2one	100	80.6667	1
ENSG00000177283	FZD8	ENSMUSG00000036904	Fzd8	ortholog_one2one	50	94.3066	1
ENSG00000188763	FZD9	ENSMUSG00000049551	Fzd9	ortholog_one2one	100	95.2703	1
ENSG00000130595	TNNT3	ENSMUSG00000061723	Tnnt3	ortholog_one2one	100	82.3529	1
ENSG00000164329	TENT2	ENSMUSG00000042167	Tent2	ortholog_one2one	100	92.7686	1
ENSG00000105963	ADAP1	ENSMUSG00000056413	Adap1	ortholog_one2one	100	88.7701	1
ENSG00000124155	PIGT	ENSMUSG00000017721	Pigt	ortholog_one2one	100	93.1272	1
ENSG00000132801	ZSWIM3	ENSMUSG00000045822	Zswim3	ortholog_one2one	100	80.2878	1
ENSG00000120659	TNFSF11	ENSMUSG00000022015	Tnfsf11	ortholog_one2one	100	84.4937	1
ENSG00000130385	BMP15	ENSMUSG00000023279	Bmp15	ortholog_one2one	75	62.7551	1
ENSG00000125975	C20orf173	ENSMUSG00000074646	6430550D23Rik	ortholog_one2one	100	42.268	0
ENSG00000170820	FSHR	ENSMUSG00000032937	Fshr	ortholog_one2one	75	87.8613	1
ENSG00000177706	FAM20C	ENSMUSG00000025854	Fam20c	ortholog_one2one	50	86.7012	1
ENSG00000168612	ZSWIM1	ENSMUSG00000017764	Zswim1	ortholog_one2one	100	84.6154	1
ENSG00000213722	DDAH2	ENSMUSG00000007039	Ddah2	ortholog_one2one	75	96.8421	1
ENSG00000152520	PAN3	ENSMUSG00000029647	Pan3	ortholog_one2one	100	93.0705	1
ENSG00000171858	RPS21	ENSMUSG00000039001	Rps21	ortholog_one2one	100	95.1807	1
ENSG00000125508	SRMS	ENSMUSG00000027579	Srms	ortholog_one2one	100	74.7534	1
ENSG00000065328	MCM10	ENSMUSG00000026669	Mcm10	ortholog_one2one	100	74.2373	1
ENSG00000204308	RNF5	ENSMUSG00000015478	Rnf5	ortholog_one2one	100	97.7778	1
ENSG00000075131	TIPIN	ENSMUSG00000032397	Tipin	ortholog_one2one	100	73.3813	1
ENSG00000153561	RMND5A	ENSMUSG00000002222	Rmnd5a	ortholog_one2one	100	100	1
ENSG00000178591	DEFB125	ENSMUSG00000074680	Defb26	ortholog_one2one	0	23.1183	0
ENSG00000167770	OTUB1	ENSMUSG00000024767	Otub1	ortholog_one2one	75	99.631	1
ENSG00000115041	KCNIP3	ENSMUSG00000079056	Kcnip3	ortholog_one2one	75	71.1268	1
ENSG00000248767	AC187653.1	ENSMUSG00000094504	Gm5294	ortholog_one2one	75	76.3889	1
ENSG00000102034	ELF4	ENSMUSG00000031103	Elf4	ortholog_one2one	100	79.084	1
ENSG00000239305	RNF103	ENSMUSG00000052656	Rnf103	ortholog_one2one	100	95.4612	1
ENSG00000115297	TLX2	ENSMUSG00000068327	Tlx2	ortholog_one2one	100	92.9577	1
ENSG00000163064	EN1	ENSMUSG00000058665	En1	ortholog_one2one	100	89.7756	1
ENSG00000240230	COX19	ENSMUSG00000045438	Cox19	ortholog_one2one	100	78.2609	1
ENSG00000197183	NOL4L	ENSMUSG00000061411	Nol4l	ortholog_one2one	100	96.1708	1
ENSG00000009954	BAZ1B	ENSMUSG00000002748	Baz1b	ortholog_one2one	100	91.5483	1
ENSG00000112576	CCND3	ENSMUSG00000034165	Ccnd3	ortholog_one2one	100	93.8356	1
ENSG00000158077	NLRP14	ENSMUSG00000016626	Nlrp14	ortholog_one2one	100	56.0926	1
ENSG00000128039	SRD5A3	ENSMUSG00000029233	Srd5a3	ortholog_one2one	100	77.5758	1
ENSG00000104833	TUBB4A	ENSMUSG00000062591	Tubb4a	ortholog_one2one	100	100	1
ENSG00000132164	SLC6A11	ENSMUSG00000030307	Slc6a11	ortholog_one2one	100	93.9394	1
ENSG00000120029	ARMH3	ENSMUSG00000039901	Armh3	ortholog_one2one	100	98.5486	1
ENSG00000179934	CCR8	ENSMUSG00000042262	Ccr8	ortholog_one2one	100	71.3881	1
ENSG00000179241	LDLRAD3	ENSMUSG00000048058	Ldlrad3	ortholog_one2one	100	95.942	1
ENSG00000187689	AMTN	ENSMUSG00000029282	Amtn	ortholog_one2one	100	59.6244	1
ENSG00000144659	SLC25A38	ENSMUSG00000032519	Slc25a38	ortholog_one2one	100	80.9816	1
ENSG00000185982	DEFB128	ENSMUSG00000049560	Defb20	ortholog_one2one	50	48.9583	0
ENSG00000170091	NSG2	ENSMUSG00000020297	Nsg2	ortholog_one2one	50	97.076	1
ENSG00000115183	TANC1	ENSMUSG00000035168	Tanc1	ortholog_one2one	100	89.7629	1
ENSG00000138629	UBL7	ENSMUSG00000055720	Ubl7	ortholog_one2one	100	97.3684	1
ENSG00000149634	SPATA25	ENSMUSG00000017767	Spata25	ortholog_one2one	100	79.646	1
ENSG00000228727	SAPCD1	ENSMUSG00000036185	Sapcd1	ortholog_one2one	75	71.9178	1
ENSG00000126500	FLRT1	ENSMUSG00000047787	Flrt1	ortholog_one2one	75	95.9941	1
ENSG00000119866	BCL11A	ENSMUSG00000000861	Bcl11a	ortholog_one2one	100	99.4012	1
ENSG00000177370	TIMM22	ENSMUSG00000020843	Timm22	ortholog_one2one	100	95.3608	1
ENSG00000133315	MACROD1	ENSMUSG00000036278	Macrod1	ortholog_one2one	75	86.0681	1
ENSG00000166557	TMED3	ENSMUSG00000032353	Tmed3	ortholog_one2one	100	88.2353	1
ENSG00000159842	ABR	ENSMUSG00000017631	Abr	ortholog_one2one	100	95.6372	1
ENSG00000140365	COMMD4	ENSMUSG00000032299	Commd4	ortholog_one2one	50	90.9548	1
ENSG00000086062	B4GALT1	ENSMUSG00000028413	B4galt1	ortholog_one2one	100	86.4662	1
ENSG00000137145	DENND4C	ENSMUSG00000038024	Dennd4c	ortholog_one2one	100	87.1983	1
ENSG00000179218	CALR	ENSMUSG00000003814	Calr	ortholog_one2one	100	94.4712	1
ENSG00000015171	ZMYND11	ENSMUSG00000021156	Zmynd11	ortholog_one2one	50	88.7417	1
ENSG00000130822	PNCK	ENSMUSG00000002012	Pnck	ortholog_one2one	75	95.3353	1
ENSG00000169330	MINAR1	ENSMUSG00000039313	Minar1	ortholog_one2one	100	89.8582	1
ENSG00000177733	HNRNPA0	ENSMUSG00000007836	Hnrnpa0	ortholog_one2one	50	90.1639	1
ENSG00000019169	MARCO	ENSMUSG00000026390	Marco	ortholog_one2one	100	67.7606	1
ENSG00000275158	TRBV12-5	ENSMUSG00000076473	Trbv16	ortholog_one2one	75	65.2174	1
ENSG00000100490	CDKL1	ENSMUSG00000020990	Cdkl1	ortholog_one2one	100	90.0568	1
ENSG00000134470	IL15RA	ENSMUSG00000023206	Il15ra	ortholog_one2one	100	54.3726	0
ENSG00000174238	PITPNA	ENSMUSG00000017781	Pitpna	ortholog_one2one	100	98.524	1
ENSG00000276819	TRBV15	ENSMUSG00000076474	Trbv17	ortholog_one2one	100	59.6491	1
ENSG00000176340	COX8A	ENSMUSG00000035885	Cox8a	ortholog_one2one	100	68.1159	1
ENSG00000160613	PCSK7	ENSMUSG00000035382	Pcsk7	ortholog_one2one	100	87.2727	1
ENSG00000148798	INA	ENSMUSG00000034336	Ina	ortholog_one2one	100	93.8124	1
ENSG00000187021	PNLIPRP1	ENSMUSG00000042179	Pnliprp1	ortholog_one2one	100	82.6638	1
ENSG00000165943	MOAP1	ENSMUSG00000096458	Moap1	ortholog_one2one	50	76.9886	1
ENSG00000110693	SOX6	ENSMUSG00000051910	Sox6	ortholog_one2one	100	94.5586	1
ENSG00000075213	SEMA3A	ENSMUSG00000028883	Sema3a	ortholog_one2one	100	95.3368	1
ENSG00000128487	SPECC1	ENSMUSG00000042331	Specc1	ortholog_one2one	50	85.5387	1
ENSG00000120729	MYOT	ENSMUSG00000024471	Myot	ortholog_one2one	0	89.1129	1
ENSG00000166189	HPS6	ENSMUSG00000074811	Hps6	ortholog_one2one	100	79.0062	1
ENSG00000112539	C6orf118	ENSMUSG00000023873	1700010I14Rik	ortholog_one2one	100	46.8045	0
ENSG00000158458	NRG2	ENSMUSG00000060275	Nrg2	ortholog_one2one	100	92.9988	1
ENSG00000155229	MMS19	ENSMUSG00000025159	Mms19	ortholog_one2one	100	89.6217	1
ENSG00000125375	DMAC2L	ENSMUSG00000054894	Dmac2l	ortholog_one2one	100	78	1
ENSG00000154479	CCDC173	ENSMUSG00000070883	Ccdc173	ortholog_one2one	100	75.1371	1
ENSG00000134121	CHL1	ENSMUSG00000030077	Chl1	ortholog_one2one	50	84.6981	1
ENSG00000141446	ESCO1	ENSMUSG00000024293	Esco1	ortholog_one2one	100	75.2076	1
ENSG00000170113	NIPA1	ENSMUSG00000047037	Nipa1	ortholog_one2one	50	98.7616	1
ENSG00000196569	LAMA2	ENSMUSG00000019899	Lama2	ortholog_one2one	100	88.4862	1
ENSG00000155966	AFF2	ENSMUSG00000031189	Aff2	ortholog_one2one	75	88.9937	1
ENSG00000183559	C10orf120	ENSMUSG00000013668	4933402N03Rik	ortholog_one2one	100	49.848	0
ENSG00000213719	CLIC1	ENSMUSG00000007041	Clic1	ortholog_one2one	75	98.3402	1
ENSG00000121039	RDH10	ENSMUSG00000025921	Rdh10	ortholog_one2one	100	98.827	1
ENSG00000031003	FAM13B	ENSMUSG00000036501	Fam13b	ortholog_one2one	75	90.4818	1
ENSG00000122711	SPINK4	ENSMUSG00000028415	Spink4	ortholog_one2one	100	62.7907	1
ENSG00000164309	CMYA5	ENSMUSG00000047419	Cmya5	ortholog_one2one	100	59.9021	1
ENSG00000186635	ARAP1	ENSMUSG00000032812	Arap1	ortholog_one2one	75	89.9375	1
ENSG00000147604	RPL7	ENSMUSG00000043716	Rpl7	ortholog_one2one	100	88.8889	1
ENSG00000152818	UTRN	ENSMUSG00000019820	Utrn	ortholog_one2one	100	87.551	1
ENSG00000107262	BAG1	ENSMUSG00000028416	Bag1	ortholog_one2one	100	69.0141	1
ENSG00000135083	CCNJL	ENSMUSG00000044707	Ccnjl	ortholog_one2one	100	89.1473	1
ENSG00000124784	RIOK1	ENSMUSG00000021428	Riok1	ortholog_one2one	100	80.0705	1
ENSG00000149577	SIDT2	ENSMUSG00000034908	Sidt2	ortholog_one2one	100	93.0832	1
ENSG00000109787	KLF3	ENSMUSG00000029178	Klf3	ortholog_one2one	100	95.6395	1
ENSG00000132541	RIDA	ENSMUSG00000022323	Rida	ortholog_one2one	100	81.4815	1
ENSG00000174080	CTSF	ENSMUSG00000083282	Ctsf	ortholog_one2one	100	78.1385	1
ENSG00000135913	USP37	ENSMUSG00000033364	Usp37	ortholog_one2one	100	90.6027	1
ENSG00000064601	CTSA	ENSMUSG00000017760	Ctsa	ortholog_one2one	100	86.5854	1
ENSG00000151502	VPS26B	ENSMUSG00000031988	Vps26b	ortholog_one2one	100	99.1071	1
ENSG00000083067	TRPM3	ENSMUSG00000052387	Trpm3	ortholog_one2one	100	94.0151	1
ENSG00000119314	PTBP3	ENSMUSG00000028382	Ptbp3	ortholog_one2one	100	93.1034	1
ENSG00000137760	ALKBH8	ENSMUSG00000025899	Alkbh8	ortholog_one2one	50	77.259	1
ENSG00000156282	CLDN17	ENSMUSG00000055811	Cldn17	ortholog_one2one	100	81.6964	1
ENSG00000108691	CCL2	ENSMUSG00000035385	Ccl2	ortholog_one2one	75	35.8108	0
ENSG00000127481	UBR4	ENSMUSG00000066036	Ubr4	ortholog_one2one	75	96.9498	1
ENSG00000186591	UBE2H	ENSMUSG00000039159	Ube2h	ortholog_one2one	100	100	1
ENSG00000156284	CLDN8	ENSMUSG00000050520	Cldn8	ortholog_one2one	100	82.6667	1
ENSG00000110696	C11orf58	ENSMUSG00000030663	1110004F10Rik	ortholog_one2one	100	96.1326	1
ENSG00000151503	NCAPD3	ENSMUSG00000035024	Ncapd3	ortholog_one2one	100	73.9044	1
ENSG00000100036	SLC35E4	ENSMUSG00000048807	Slc35e4	ortholog_one2one	100	83.7143	1
ENSG00000054523	KIF1B	ENSMUSG00000063077	Kif1b	ortholog_one2one	100	94.1079	1
ENSG00000188694	KRTAP24-1	ENSMUSG00000050239	Krtap24-1	ortholog_one2one	100	60.4839	1
ENSG00000167065	DUSP18	ENSMUSG00000047205	Dusp18	ortholog_one2one	75	82.4468	1
ENSG00000197321	SVIL	ENSMUSG00000024236	Svil	ortholog_one2one	50	82.3041	1
ENSG00000006747	SCIN	ENSMUSG00000002565	Scin	ortholog_one2one	50	91.3287	1
ENSG00000108688	CCL7	ENSMUSG00000035352	Ccl12	ortholog_one2one	75	55.7692	1
ENSG00000160224	AIRE	ENSMUSG00000000731	Aire	ortholog_one2one	100	71.0145	1
ENSG00000182704	TSKU	ENSMUSG00000049580	Tsku	ortholog_one2one	100	84.4633	1
ENSG00000286053	ASDURF	ENSMUSG00000117809	Asdurf	ortholog_one2one	25	63.6364	1
ENSG00000104356	POP1	ENSMUSG00000022325	Pop1	ortholog_one2one	100	75.1196	1
ENSG00000196151	WDSUB1	ENSMUSG00000026988	Wdsub1	ortholog_one2one	100	82.2785	1
ENSG00000146433	TMEM181	ENSMUSG00000038141	Tmem181a	ortholog_one2one	75	91.3502	1
ENSG00000086758	HUWE1	ENSMUSG00000025261	Huwe1	ortholog_one2one	100	97.7159	1
ENSG00000007923	DNAJC11	ENSMUSG00000039768	Dnajc11	ortholog_one2one	100	96.0644	1
ENSG00000163687	DNASE1L3	ENSMUSG00000025279	Dnase1l3	ortholog_one2one	75	80	1
ENSG00000134452	FBH1	ENSMUSG00000058594	Fbh1	ortholog_one2one	75	90.0192	1
ENSG00000167088	SNRPD1	ENSMUSG00000002477	Snrpd1	ortholog_one2one	100	100	1
ENSG00000134574	DDB2	ENSMUSG00000002109	Ddb2	ortholog_one2one	100	77.3148	1
ENSG00000078795	PKD2L2	ENSMUSG00000014503	Pkd2l2	ortholog_one2one	50	81.4815	1
ENSG00000197683	KRTAP26-1	ENSMUSG00000071471	Krtap26-1	ortholog_one2one	100	53.9535	1
ENSG00000187730	GABRD	ENSMUSG00000029054	Gabrd	ortholog_one2one	100	92.4276	1
ENSG00000089063	TMEM230	ENSMUSG00000027341	Tmem230	ortholog_one2one	100	96.6667	1
ENSG00000165623	UCMA	ENSMUSG00000026668	Ucma	ortholog_one2one	100	78.9855	1
ENSG00000211448	DIO2	ENSMUSG00000007682	Dio2	ortholog_one2one	100	90.6015	1
ENSG00000185101	ANO9	ENSMUSG00000054662	Ano9	ortholog_one2one	100	72.423	1
ENSG00000198728	LDB1	ENSMUSG00000025223	Ldb1	ortholog_one2one	100	99.7567	1
ENSG00000173145	NOC3L	ENSMUSG00000024999	Noc3l	ortholog_one2one	100	89.5911	1
ENSG00000125531	FNDC11	ENSMUSG00000047841	Fndc11	ortholog_one2one	100	79.1411	1
ENSG00000167964	RAB26	ENSMUSG00000079657	Rab26	ortholog_one2one	100	84.6154	1
ENSG00000163719	MTMR14	ENSMUSG00000030269	Mtmr14	ortholog_one2one	100	90.5864	1
ENSG00000172156	CCL11	ENSMUSG00000020676	Ccl11	ortholog_one2one	75	58.7629	1
ENSG00000164438	TLX3	ENSMUSG00000040610	Tlx3	ortholog_one2one	100	99.6564	1
ENSG00000168081	PNOC	ENSMUSG00000045731	Pnoc	ortholog_one2one	100	77.5401	1
ENSG00000137411	VARS2	ENSMUSG00000038838	Vars2	ortholog_one2one	100	83.6792	1
ENSG00000090661	CERS4	ENSMUSG00000008206	Cers4	ortholog_one2one	50	69.4657	1
ENSG00000108700	CCL8	ENSMUSG00000009185	Ccl8	ortholog_one2one	75	54.6392	1
ENSG00000127377	CRYGN	ENSMUSG00000038135	Crygn	ortholog_one2one	100	69.3989	1
ENSG00000170322	NFRKB	ENSMUSG00000042185	Nfrkb	ortholog_one2one	100	94.0586	1
ENSG00000166086	JAM3	ENSMUSG00000031990	Jam3	ortholog_one2one	100	86.129	1
ENSG00000213160	KLHL23	ENSMUSG00000042155	Klhl23	ortholog_one2one	100	96.2366	1
ENSG00000119630	PGF	ENSMUSG00000004791	Pgf	ortholog_one2one	100	62.0253	1
ENSG00000149591	TAGLN	ENSMUSG00000032085	Tagln	ortholog_one2one	100	97.0149	1
ENSG00000166924	NYAP1	ENSMUSG00000045348	Nyap1	ortholog_one2one	100	92.3169	1
ENSG00000041988	THAP3	ENSMUSG00000039759	Thap3	ortholog_one2one	100	76.1468	1
ENSG00000146090	RASGEF1C	ENSMUSG00000020374	Rasgef1c	ortholog_one2one	100	94.0299	1
ENSG00000099331	MYO9B	ENSMUSG00000004677	Myo9b	ortholog_one2one	75	79.6992	1
ENSG00000185028	LRRC14B	ENSMUSG00000021579	Lrrc14b	ortholog_one2one	50	80.1961	1
ENSG00000174125	TLR1	ENSMUSG00000044827	Tlr1	ortholog_one2one	100	73.2076	1
ENSG00000144362	PHOSPHO2	ENSMUSG00000027088	Phospho2	ortholog_one2one	100	80.4979	1
ENSG00000125903	DEFB129	ENSMUSG00000074681	Defb23	ortholog_one2one	75	46.3855	0
ENSG00000105810	CDK6	ENSMUSG00000040274	Cdk6	ortholog_one2one	50	96.319	1
ENSG00000140400	MAN2C1	ENSMUSG00000032295	Man2c1	ortholog_one2one	100	87.9692	1
ENSG00000138801	PAPSS1	ENSMUSG00000028032	Papss1	ortholog_one2one	100	98.7179	1
ENSG00000127831	VIL1	ENSMUSG00000026175	Vil1	ortholog_one2one	100	90.0846	1
ENSG00000174130	TLR6	ENSMUSG00000051498	Tlr6	ortholog_one2one	100	71.9603	1
ENSG00000179262	RAD23A	ENSMUSG00000003813	Rad23a	ortholog_one2one	100	94.7658	1
ENSG00000146858	ZC3HAV1L	ENSMUSG00000047749	Zc3hav1l	ortholog_one2one	100	74.3243	1
ENSG00000175318	GRAMD2A	ENSMUSG00000074259	Gramd2	ortholog_one2one	100	76.6026	1
ENSG00000109680	TBC1D19	ENSMUSG00000039178	Tbc1d19	ortholog_one2one	100	97.3384	1
ENSG00000255307	OR52B2	ENSMUSG00000043948	Olfr691	ortholog_one2one	100	88.1988	1
ENSG00000101096	NFATC2	ENSMUSG00000027544	Nfatc2	ortholog_one2one	100	89.1046	1
ENSG00000118518	RNF146	ENSMUSG00000038876	Rnf146	ortholog_one2one	100	92.4791	1
ENSG00000115942	ORC2	ENSMUSG00000026037	Orc2	ortholog_one2one	100	78.9931	1
ENSG00000175485	OR52W1	ENSMUSG00000073906	Olfr692	ortholog_one2one	75	77.2036	1
ENSG00000153485	TMEM251	ENSMUSG00000046675	Tmem251	ortholog_one2one	75	92.638	1
ENSG00000100979	PLTP	ENSMUSG00000017754	Pltp	ortholog_one2one	100	81.9473	1
ENSG00000149679	CABLES2	ENSMUSG00000038990	Cables2	ortholog_one2one	100	90.3361	1
ENSG00000164674	SYTL3	ENSMUSG00000041831	Sytl3	ortholog_one2one	100	79.7364	1
ENSG00000206107	KRTAP27-1	ENSMUSG00000090515	Krtap27-1	ortholog_one2one	100	51.9802	1
ENSG00000144119	C1QL2	ENSMUSG00000036907	C1ql2	ortholog_one2one	100	94.0767	1
ENSG00000181195	PENK	ENSMUSG00000045573	Penk	ortholog_one2one	100	82.4627	1
ENSG00000135002	RFK	ENSMUSG00000024712	Rfk	ortholog_one2one	100	93.5484	1
ENSG00000134852	CLOCK	ENSMUSG00000029238	Clock	ortholog_one2one	100	94.5029	1
ENSG00000164366	CCDC127	ENSMUSG00000021578	Ccdc127	ortholog_one2one	75	82.6923	1
ENSG00000186970	KRTAP15-1	ENSMUSG00000022931	Krtap15	ortholog_one2one	100	48.6667	0
ENSG00000253293	HOXA10	ENSMUSG00000000938	Hoxa10	ortholog_one2one	100	89.4231	1
ENSG00000144045	DQX1	ENSMUSG00000009145	Dqx1	ortholog_one2one	100	83.844	1
ENSG00000197461	PDGFA	ENSMUSG00000025856	Pdgfa	ortholog_one2one	100	88.7755	1
ENSG00000011677	GABRA3	ENSMUSG00000031343	Gabra3	ortholog_one2one	100	95.935	1
ENSG00000179271	GADD45GIP1	ENSMUSG00000033751	Gadd45gip1	ortholog_one2one	100	73.8739	1
ENSG00000172046	USP19	ENSMUSG00000006676	Usp19	ortholog_one2one	100	90.5882	1
ENSG00000178522	AMBN	ENSMUSG00000029288	Ambn	ortholog_one2one	100	65.8768	1
ENSG00000121892	PDS5A	ENSMUSG00000029202	Pds5a	ortholog_one2one	100	98.1982	1
ENSG00000075914	EXOSC7	ENSMUSG00000025785	Exosc7	ortholog_one2one	100	95.5326	1
ENSG00000149131	SERPING1	ENSMUSG00000023224	Serping1	ortholog_one2one	100	67.2619	1
ENSG00000113361	CDH6	ENSMUSG00000039385	Cdh6	ortholog_one2one	100	97.0886	1
ENSG00000119013	NDUFB3	ENSMUSG00000026032	Ndufb3	ortholog_one2one	100	75.9615	1
ENSG00000079308	TNS1	ENSMUSG00000055322	Tns1	ortholog_one2one	100	81.6737	1
ENSG00000060237	WNK1	ENSMUSG00000045962	Wnk1	ortholog_one2one	100	83.074	1
ENSG00000104918	RETN	ENSMUSG00000012705	Retn	ortholog_one2one	100	50	1
ENSG00000128563	PRKRIP1	ENSMUSG00000039737	Prkrip1	ortholog_one2one	100	91.3979	1
ENSG00000118690	ARMC2	ENSMUSG00000071324	Armc2	ortholog_one2one	100	66.6667	0
ENSG00000007038	PRSS21	ENSMUSG00000024116	Prss21	ortholog_one2one	100	60.1852	1
ENSG00000155744	FAM126B	ENSMUSG00000038174	Fam126b	ortholog_one2one	100	86.1775	1
ENSG00000134900	TPP2	ENSMUSG00000041763	Tpp2	ortholog_one2one	50	96.355	1
ENSG00000078399	HOXA9	ENSMUSG00000038227	Hoxa9	ortholog_one2one	100	98.524	1
ENSG00000197712	FAM114A1	ENSMUSG00000029185	Fam114a1	ortholog_one2one	100	76.9771	1
ENSG00000127483	HP1BP3	ENSMUSG00000028759	Hp1bp3	ortholog_one2one	100	89.7112	1
ENSG00000132646	PCNA	ENSMUSG00000027342	Pcna	ortholog_one2one	100	96.9349	1
ENSG00000163812	ZDHHC3	ENSMUSG00000025786	Zdhhc3	ortholog_one2one	100	97.3244	1
ENSG00000185129	PURA	ENSMUSG00000043991	Pura	ortholog_one2one	100	99.6885	1
ENSG00000174132	FAM174A	ENSMUSG00000051185	Fam174a	ortholog_one2one	50	68.4211	1
ENSG00000105939	ZC3HAV1	ENSMUSG00000029826	Zc3hav1	ortholog_one2one	100	50.1004	1
ENSG00000133943	DGLUCY	ENSMUSG00000021185	Dglucy	ortholog_one2one	100	75.0405	1
ENSG00000124257	NEURL2	ENSMUSG00000039873	Neurl2	ortholog_one2one	100	90.5263	1
ENSG00000177409	SAMD9L	ENSMUSG00000047735	Samd9l	ortholog_one2one	50	72.3243	1
ENSG00000204305	AGER	ENSMUSG00000015452	Ager	ortholog_one2one	100	78.607	1
ENSG00000135049	AGTPBP1	ENSMUSG00000021557	Agtpbp1	ortholog_one2one	100	89.9015	1
ENSG00000179813	FAM216B	ENSMUSG00000045655	Fam216b	ortholog_one2one	100	52.1739	1
ENSG00000180878	C11orf42	ENSMUSG00000078611	Gm5901	ortholog_one2one	75	85.8859	1
ENSG00000182872	RBM10	ENSMUSG00000031060	Rbm10	ortholog_one2one	100	94.8387	1
ENSG00000135903	PAX3	ENSMUSG00000004872	Pax3	ortholog_one2one	100	98.7603	1
ENSG00000110675	ELMOD1	ENSMUSG00000041986	Elmod1	ortholog_one2one	50	96.319	1
ENSG00000071539	TRIP13	ENSMUSG00000021569	Trip13	ortholog_one2one	100	93.287	1
ENSG00000122644	ARL4A	ENSMUSG00000047446	Arl4a	ortholog_one2one	75	99.5	1
ENSG00000132153	DHX30	ENSMUSG00000032480	Dhx30	ortholog_one2one	100	92.2322	1
ENSG00000144550	CPNE9	ENSMUSG00000030270	Cpne9	ortholog_one2one	100	98.3725	1
ENSG00000134851	TMEM165	ENSMUSG00000029234	Tmem165	ortholog_one2one	100	91.0217	1
ENSG00000092445	TYRO3	ENSMUSG00000027298	Tyro3	ortholog_one2one	100	88.9773	1
ENSG00000140598	EFL1	ENSMUSG00000038563	Efl1	ortholog_one2one	75	89.9734	1
ENSG00000249915	PDCD6	ENSMUSG00000021576	Pdcd6	ortholog_one2one	75	98.9529	1
ENSG00000172935	MRGPRF	ENSMUSG00000031070	Mrgprf	ortholog_one2one	75	86.0058	1
ENSG00000163815	CLEC3B	ENSMUSG00000025784	Clec3b	ortholog_one2one	100	79.2079	1
ENSG00000101911	PRPS2	ENSMUSG00000025742	Prps2	ortholog_one2one	100	98.7421	1
ENSG00000137154	RPS6	ENSMUSG00000028495	Rps6	ortholog_one2one	100	100	1
ENSG00000104361	NIPAL2	ENSMUSG00000038879	Nipal2	ortholog_one2one	75	85.3786	1
ENSG00000183019	MCEMP1	ENSMUSG00000013974	Mcemp1	ortholog_one2one	100	43.7158	0
ENSG00000032219	ARID4A	ENSMUSG00000048118	Arid4a	ortholog_one2one	100	85.4877	1
ENSG00000164684	ZNF704	ENSMUSG00000040209	Zfp704	ortholog_one2one	100	64.841	1
ENSG00000275591	XKR5	ENSMUSG00000039814	Xkr5	ortholog_one2one	50	66.4201	1
ENSG00000165462	PHOX2A	ENSMUSG00000007946	Phox2a	ortholog_one2one	100	97.1429	1
ENSG00000174748	RPL15	ENSMUSG00000012405	Rpl15	ortholog_one2one	100	100	1
ENSG00000178295	GEN1	ENSMUSG00000051235	Gen1	ortholog_one2one	100	69.8238	1
ENSG00000181029	TRAPPC5	ENSMUSG00000040236	Trappc5	ortholog_one2one	100	98.9362	1
ENSG00000165458	INPPL1	ENSMUSG00000032737	Inppl1	ortholog_one2one	100	95.5449	1
ENSG00000134765	DSC1	ENSMUSG00000044322	Dsc1	ortholog_one2one	100	81.25	1
ENSG00000213780	GTF2H4	ENSMUSG00000001524	Gtf2h4	ortholog_one2one	100	98.7041	1
ENSG00000153012	LGI2	ENSMUSG00000039252	Lgi2	ortholog_one2one	100	91.8182	1
ENSG00000076641	PAG1	ENSMUSG00000027508	Pag1	ortholog_one2one	100	79.2541	1
ENSG00000167703	SLC43A2	ENSMUSG00000038178	Slc43a2	ortholog_one2one	100	91.5493	1
ENSG00000196547	MAN2A2	ENSMUSG00000038886	Man2a2	ortholog_one2one	100	89.5833	1
ENSG00000164434	FABP7	ENSMUSG00000019874	Fabp7	ortholog_one2one	75	65.9091	1
ENSG00000182606	TRAK1	ENSMUSG00000032536	Trak1	ortholog_one2one	100	94.7817	1
ENSG00000198796	ALPK2	ENSMUSG00000032845	Alpk2	ortholog_one2one	100	56.0168	1
ENSG00000168769	TET2	ENSMUSG00000040943	Tet2	ortholog_one2one	100	59.5833	1
ENSG00000011275	RNF216	ENSMUSG00000045078	Rnf216	ortholog_one2one	50	83.5165	1
ENSG00000099624	ATP5F1D	ENSMUSG00000003072	Atp5d	ortholog_one2one	100	86.3095	1
ENSG00000160993	ALKBH4	ENSMUSG00000039754	Alkbh4	ortholog_one2one	100	80	1
ENSG00000174915	PTDSS2	ENSMUSG00000025495	Ptdss2	ortholog_one2one	100	88.7949	1
ENSG00000179163	FUCA1	ENSMUSG00000028673	Fuca1	ortholog_one2one	100	83.4071	1
ENSG00000178078	STAP2	ENSMUSG00000038781	Stap2	ortholog_one2one	100	68.6131	1
ENSG00000105875	WDR91	ENSMUSG00000058486	Wdr91	ortholog_one2one	75	91.9786	1
ENSG00000189184	PCDH18	ENSMUSG00000037892	Pcdh18	ortholog_one2one	100	92.5926	1
ENSG00000134755	DSC2	ENSMUSG00000024331	Dsc2	ortholog_one2one	100	75.6098	1
ENSG00000160991	ORAI2	ENSMUSG00000039747	Orai2	ortholog_one2one	100	96.8	1
ENSG00000087460	GNAS	ENSMUSG00000027523	Gnas	ortholog_one2one	100	65.3133	1
ENSG00000100994	PYGB	ENSMUSG00000033059	Pygb	ortholog_one2one	100	95.6109	1
ENSG00000165025	SYK	ENSMUSG00000021457	Syk	ortholog_one2one	100	92.3688	1
ENSG00000167037	SGSM1	ENSMUSG00000042216	Sgsm1	ortholog_one2one	50	93.6871	1
ENSG00000145861	C1QTNF2	ENSMUSG00000046491	C1qtnf2	ortholog_one2one	100	92.517	1
ENSG00000164465	DCBLD1	ENSMUSG00000019891	Dcbld1	ortholog_one2one	75	51.4911	0
ENSG00000099956	SMARCB1	ENSMUSG00000000902	Smarcb1	ortholog_one2one	100	96.8831	1
ENSG00000163029	SMC6	ENSMUSG00000020608	Smc6	ortholog_one2one	100	90.0638	1
ENSG00000091732	ZC3HC1	ENSMUSG00000039130	Zc3hc1	ortholog_one2one	100	85.0299	1
ENSG00000130701	RBBP8NL	ENSMUSG00000038980	Rbbp8nl	ortholog_one2one	100	62.215	1
ENSG00000268089	GABRQ	ENSMUSG00000031344	Gabrq	ortholog_one2one	100	76.8025	1
ENSG00000178460	MCMDC2	ENSMUSG00000046101	Mcmdc2	ortholog_one2one	100	85.4626	1
ENSG00000115904	SOS1	ENSMUSG00000024241	Sos1	ortholog_one2one	100	97.8014	1
ENSG00000174738	NR1D2	ENSMUSG00000021775	Nr1d2	ortholog_one2one	100	91.3194	1
ENSG00000163686	ABHD6	ENSMUSG00000025277	Abhd6	ortholog_one2one	100	94.0476	1
ENSG00000121895	TMEM156	ENSMUSG00000037913	Tmem156	ortholog_one2one	100	56.7944	1
ENSG00000119718	EIF2B2	ENSMUSG00000004788	Eif2b2	ortholog_one2one	100	94.0171	1
ENSG00000100997	ABHD12	ENSMUSG00000032046	Abhd12	ortholog_one2one	100	90.9548	1
ENSG00000120149	MSX2	ENSMUSG00000021469	Msx2	ortholog_one2one	0	92.5094	1
ENSG00000144452	ABCA12	ENSMUSG00000050296	Abca12	ortholog_one2one	100	89.5568	1
ENSG00000104921	FCER2	ENSMUSG00000005540	Fcer2a	ortholog_one2one	100	52.8701	1
ENSG00000174227	PIGG	ENSMUSG00000029263	Pigg	ortholog_one2one	50	80.3662	1
ENSG00000148840	PPRC1	ENSMUSG00000055491	Pprc1	ortholog_one2one	100	76.764	1
ENSG00000256574	OR13A1	ENSMUSG00000053391	Olfr211	ortholog_one2one	100	84.7896	1
ENSG00000160180	TFF3	ENSMUSG00000024029	Tff3	ortholog_one2one	100	67.9012	1
ENSG00000110442	COMMD9	ENSMUSG00000027163	Commd9	ortholog_one2one	100	89.899	1
ENSG00000169375	SIN3A	ENSMUSG00000042557	Sin3a	ortholog_one2one	100	97.8074	1
ENSG00000188060	RAB42	ENSMUSG00000089687	Rab42	ortholog_one2one	75	79.5349	1
ENSG00000172594	SMPDL3A	ENSMUSG00000019872	Smpdl3a	ortholog_one2one	50	80.8989	1
ENSG00000120656	TAF12	ENSMUSG00000028899	Taf12	ortholog_one2one	75	96.2733	1
ENSG00000112115	IL17A	ENSMUSG00000025929	Il17a	ortholog_one2one	100	60.1266	1
ENSG00000197885	NKIRAS1	ENSMUSG00000021772	Nkiras1	ortholog_one2one	100	95.3125	1
ENSG00000182400	TRAPPC6B	ENSMUSG00000020993	Trappc6b	ortholog_one2one	100	97.4684	1
ENSG00000066583	ISOC1	ENSMUSG00000024601	Isoc1	ortholog_one2one	100	94.9495	1
ENSG00000130948	HSD17B3	ENSMUSG00000033122	Hsd17b3	ortholog_one2one	100	73.4426	1
ENSG00000106178	CCL24	ENSMUSG00000004814	Ccl24	ortholog_one2one	75	57.9832	1
ENSG00000249715	FER1L5	ENSMUSG00000037432	Fer1l5	ortholog_one2one	100	73.6997	1
ENSG00000189060	H1F0	ENSMUSG00000096210	H1f0	ortholog_one2one	100	94.8454	1
ENSG00000047936	ROS1	ENSMUSG00000019893	Ros1	ortholog_one2one	100	80.0855	1
ENSG00000120725	SIL1	ENSMUSG00000024357	Sil1	ortholog_one2one	75	84.5161	1
ENSG00000023839	ABCC2	ENSMUSG00000025194	Abcc2	ortholog_one2one	75	77.5113	1
ENSG00000178605	GTPBP6	ENSMUSG00000033434	Gtpbp6	ortholog_one2one	25	61.284	1
ENSG00000137124	ALDH1B1	ENSMUSG00000035561	Aldh1b1	ortholog_one2one	75	93.6416	1
ENSG00000158528	PPP1R9A	ENSMUSG00000032827	Ppp1r9a	ortholog_one2one	100	89.3151	1
ENSG00000074935	TUBE1	ENSMUSG00000019845	Tube1	ortholog_one2one	100	91.1579	1
ENSG00000196664	TLR7	ENSMUSG00000044583	Tlr7	ortholog_one2one	75	80.7619	1
ENSG00000214050	FBXO16	ENSMUSG00000034532	Fbxo16	ortholog_one2one	100	73.0539	1
ENSG00000137142	IGFBPL1	ENSMUSG00000035551	Igfbpl1	ortholog_one2one	50	78.5185	1
ENSG00000157152	SYN2	ENSMUSG00000009394	Syn2	ortholog_one2one	100	93.5154	1
ENSG00000012779	ALOX5	ENSMUSG00000025701	Alox5	ortholog_one2one	100	93.3234	1
ENSG00000101916	TLR8	ENSMUSG00000040522	Tlr8	ortholog_one2one	50	71.6085	1
ENSG00000182378	PLCXD1	ENSMUSG00000064247	Plcxd1	ortholog_one2one	25	60.2241	1
ENSG00000150456	EEF1AKMT1	ENSMUSG00000021951	Eef1akmt1	ortholog_one2one	100	78.125	1
ENSG00000165185	KIAA1958	ENSMUSG00000045071	E130308A19Rik	ortholog_one2one	100	63.5007	1
ENSG00000181163	NPM1	ENSMUSG00000057113	Npm1	ortholog_one2one	100	94.863	1
ENSG00000214530	STARD10	ENSMUSG00000030688	Stard10	ortholog_one2one	100	97.2509	1
ENSG00000140157	NIPA2	ENSMUSG00000030452	Nipa2	ortholog_one2one	75	95.2646	1
ENSG00000099958	DERL3	ENSMUSG00000009092	Derl3	ortholog_one2one	100	84.2105	1
ENSG00000106772	PRUNE2	ENSMUSG00000039126	Prune2	ortholog_one2one	100	67.9961	1
ENSG00000240445	FOXO3B	ENSMUSG00000048756	Foxo3	ortholog_one2one	0	27.381	0
ENSG00000172458	IL17D	ENSMUSG00000050222	Il17d	ortholog_one2one	100	83.4146	1
ENSG00000119471	HSDL2	ENSMUSG00000028383	Hsdl2	ortholog_one2one	100	74.4898	1
ENSG00000104331	IMPAD1	ENSMUSG00000066324	Impad1	ortholog_one2one	100	91.8539	1
ENSG00000007516	BAIAP3	ENSMUSG00000047507	Baiap3	ortholog_one2one	100	89.0435	1
ENSG00000188822	CNR2	ENSMUSG00000062585	Cnr2	ortholog_one2one	100	82.7089	1
ENSG00000258315	C17orf49	ENSMUSG00000020831	0610010K14Rik	ortholog_one2one	75	94.2408	1
ENSG00000189266	PNRC2	ENSMUSG00000028675	Pnrc2	ortholog_one2one	100	82.1429	1
ENSG00000198445	CCT8L2	ENSMUSG00000038044	Cct8l1	ortholog_one2one	0	62.6335	1
ENSG00000186918	ZNF395	ENSMUSG00000034522	Zfp395	ortholog_one2one	100	81.8898	1
ENSG00000112761	CCN6	ENSMUSG00000062074	Ccn6	ortholog_one2one	100	78.2486	1
ENSG00000158089	GALNT14	ENSMUSG00000024064	Galnt14	ortholog_one2one	100	81.6364	1
ENSG00000163219	ARHGAP25	ENSMUSG00000030047	Arhgap25	ortholog_one2one	75	87.037	1
ENSG00000121289	CEP89	ENSMUSG00000023072	Cep89	ortholog_one2one	100	68.3944	1
ENSG00000115042	FAHD2A	ENSMUSG00000027371	Fahd2a	ortholog_one2one	50	85.9425	1
ENSG00000273749	CYFIP1	ENSMUSG00000030447	Cyfip1	ortholog_one2one	75	99.0423	1
ENSG00000146352	CLVS2	ENSMUSG00000019785	Clvs2	ortholog_one2one	50	97.8593	1
ENSG00000078043	PIAS2	ENSMUSG00000025423	Pias2	ortholog_one2one	100	98.0676	1
ENSG00000151012	SLC7A11	ENSMUSG00000027737	Slc7a11	ortholog_one2one	100	89.0438	1
ENSG00000184647	PRSS55	ENSMUSG00000034623	Prss55	ortholog_one2one	75	58.8785	1
ENSG00000157150	TIMP4	ENSMUSG00000030317	Timp4	ortholog_one2one	100	88.8393	1
ENSG00000140398	NEIL1	ENSMUSG00000032298	Neil1	ortholog_one2one	75	78.9203	1
ENSG00000179284	DAND5	ENSMUSG00000053226	Dand5	ortholog_one2one	75	55.1351	1
ENSG00000125657	TNFSF9	ENSMUSG00000035678	Tnfsf9	ortholog_one2one	100	27.8317	0
ENSG00000278259	MYO19	ENSMUSG00000020527	Myo19	ortholog_one2one	75	82.3468	1
ENSG00000196476	C20orf96	ENSMUSG00000032680	6820408C15Rik	ortholog_one2one	100	49.435	0
ENSG00000160181	TFF2	ENSMUSG00000024028	Tff2	ortholog_one2one	100	81.3953	1
ENSG00000187210	GCNT1	ENSMUSG00000038843	Gcnt1	ortholog_one2one	100	85.0467	1
ENSG00000114982	KANSL3	ENSMUSG00000010453	Kansl3	ortholog_one2one	100	91.8051	1
ENSG00000132464	ENAM	ENSMUSG00000029286	Enam	ortholog_one2one	100	55.1805	1
ENSG00000171105	INSR	ENSMUSG00000005534	Insr	ortholog_one2one	25	95.1166	1
ENSG00000133106	EPSTI1	ENSMUSG00000022014	Epsti1	ortholog_one2one	100	65.6051	1
ENSG00000100941	PNN	ENSMUSG00000020994	Pnn	ortholog_one2one	100	92.2865	1
ENSG00000186575	NF2	ENSMUSG00000009073	Nf2	ortholog_one2one	100	98.3222	1
ENSG00000198604	BAZ1A	ENSMUSG00000035021	Baz1a	ortholog_one2one	100	87.3067	1
ENSG00000038274	MAT2B	ENSMUSG00000042032	Mat2b	ortholog_one2one	100	94.3114	1
ENSG00000169876	MUC17	ENSMUSG00000037390	Muc3	ortholog_one2one	100	46.0317	0
ENSG00000185215	TNFAIP2	ENSMUSG00000021281	Tnfaip2	ortholog_one2one	100	68.3068	1
ENSG00000132465	JCHAIN	ENSMUSG00000067149	Jchain	ortholog_one2one	100	74.8428	1
ENSG00000164687	FABP5	ENSMUSG00000027533	Fabp5	ortholog_one2one	100	80	1
ENSG00000166387	PPFIBP2	ENSMUSG00000036528	Ppfibp2	ortholog_one2one	100	86.3938	1
ENSG00000203778	FAM229B	ENSMUSG00000051736	Fam229b	ortholog_one2one	100	90	1
ENSG00000187231	SESTD1	ENSMUSG00000042272	Sestd1	ortholog_one2one	100	97.7011	1
ENSG00000160182	TFF1	ENSMUSG00000024032	Tff1	ortholog_one2one	100	60.9195	1
ENSG00000164609	SLU7	ENSMUSG00000020409	Slu7	ortholog_one2one	100	96.4103	1
ENSG00000167216	KATNAL2	ENSMUSG00000025420	Katnal2	ortholog_one2one	100	70.9046	1
ENSG00000076604	TRAF4	ENSMUSG00000017386	Traf4	ortholog_one2one	100	96.5957	1
ENSG00000148942	SLC5A12	ENSMUSG00000041644	Slc5a12	ortholog_one2one	75	81.5409	1
ENSG00000162493	PDPN	ENSMUSG00000028583	Pdpn	ortholog_one2one	75	43.0233	0
ENSG00000169871	TRIM56	ENSMUSG00000043279	Trim56	ortholog_one2one	100	82.6975	1
ENSG00000211746	TRBV19	ENSMUSG00000076475	Trbv19	ortholog_one2one	100	64.9573	1
ENSG00000177034	MTX3	ENSMUSG00000021704	Mtx3	ortholog_one2one	100	90.0641	1
ENSG00000175065	DSG4	ENSMUSG00000001804	Dsg4	ortholog_one2one	75	80.8838	1
ENSG00000247315	ZCCHC3	ENSMUSG00000074682	Zcchc3	ortholog_one2one	100	87.5	1
ENSG00000211749	TRBV23-1	ENSMUSG00000076479	Trbv26	ortholog_one2one	100	63.4783	1
ENSG00000125841	NRSN2	ENSMUSG00000059361	Nrsn2	ortholog_one2one	100	57.9208	1
ENSG00000011304	PTBP1	ENSMUSG00000006498	Ptbp1	ortholog_one2one	100	97.1171	1
ENSG00000125726	CD70	ENSMUSG00000019489	Cd70	ortholog_one2one	100	41.0256	0
ENSG00000144712	CAND2	ENSMUSG00000030319	Cand2	ortholog_one2one	75	90.6073	1
ENSG00000164512	ANKRD55	ENSMUSG00000049985	Ankrd55	ortholog_one2one	100	84.0256	1
ENSG00000092820	EZR	ENSMUSG00000052397	Ezr	ortholog_one2one	100	96.4164	1
ENSG00000176971	FIBIN	ENSMUSG00000074971	Fibin	ortholog_one2one	100	90.7834	1
ENSG00000164808	SPIDR	ENSMUSG00000041974	Spidr	ortholog_one2one	50	63.3441	1
ENSG00000109618	SEPSECS	ENSMUSG00000029173	Sepsecs	ortholog_one2one	100	87.1032	1
ENSG00000160410	SHKBP1	ENSMUSG00000089832	Shkbp1	ortholog_one2one	100	93.1818	1
ENSG00000165409	TSHR	ENSMUSG00000020963	Tshr	ortholog_one2one	100	86.7801	1
ENSG00000115107	STEAP3	ENSMUSG00000026389	Steap3	ortholog_one2one	100	86.8852	1
ENSG00000073067	CYP2W1	ENSMUSG00000029541	Cyp2w1	ortholog_one2one	100	76.8763	1
ENSG00000102755	FLT1	ENSMUSG00000029648	Flt1	ortholog_one2one	100	81.9955	1
ENSG00000129151	BBOX1	ENSMUSG00000041660	Bbox1	ortholog_one2one	100	89.1473	1
ENSG00000102230	PCYT1B	ENSMUSG00000035246	Pcyt1b	ortholog_one2one	75	97.832	1
ENSG00000005486	RHBDD2	ENSMUSG00000039917	Rhbdd2	ortholog_one2one	100	88.0886	1
ENSG00000108839	ALOX12	ENSMUSG00000000320	Alox12	ortholog_one2one	25	84.7662	1
ENSG00000134352	IL6ST	ENSMUSG00000021756	Il6st	ortholog_one2one	100	77.0992	1
ENSG00000146857	STRA8	ENSMUSG00000029848	Stra8	ortholog_one2one	100	53.1807	1
ENSG00000187944	C2orf66	ENSMUSG00000109809	Gm34066	ortholog_one2one	100	72	1
ENSG00000109084	TMEM97	ENSMUSG00000037278	Tmem97	ortholog_one2one	100	82.3864	1
ENSG00000096696	DSP	ENSMUSG00000054889	Dsp	ortholog_one2one	100	94.6237	1
ENSG00000147588	PMP2	ENSMUSG00000052468	Pmp2	ortholog_one2one	100	87.1212	1
ENSG00000184719	RNLS	ENSMUSG00000071573	Rnls	ortholog_one2one	100	70.3297	0
ENSG00000152102	FAM168B	ENSMUSG00000037503	Fam168b	ortholog_one2one	75	93.2039	1
ENSG00000177732	SOX12	ENSMUSG00000051817	Sox12	ortholog_one2one	100	95.2229	1
ENSG00000109083	IFT20	ENSMUSG00000001105	Ift20	ortholog_one2one	100	98.4848	1
ENSG00000110660	SLC35F2	ENSMUSG00000042195	Slc35f2	ortholog_one2one	75	89.6	1
ENSG00000197416	FABP12	ENSMUSG00000027530	Fabp12	ortholog_one2one	100	80.303	1
ENSG00000266200	PNLIPRP2	ENSMUSG00000025091	Pnliprp2	ortholog_one2one	100	73.029	1
ENSG00000132953	XPO4	ENSMUSG00000021952	Xpo4	ortholog_one2one	100	98.523	1
ENSG00000221866	PLXNA4	ENSMUSG00000029765	Plxna4	ortholog_one2one	100	97.7813	1
ENSG00000148660	CAMK2G	ENSMUSG00000021820	Camk2g	ortholog_one2one	75	97.7316	1
ENSG00000144713	RPL32	ENSMUSG00000057841	Rpl32	ortholog_one2one	50	100	1
ENSG00000156232	WHAMM	ENSMUSG00000045795	Whamm	ortholog_one2one	100	67.7175	1
ENSG00000170323	FABP4	ENSMUSG00000062515	Fabp4	ortholog_one2one	100	91.6667	1
ENSG00000100784	RPS6KA5	ENSMUSG00000021180	Rps6ka5	ortholog_one2one	100	88.876	1
ENSG00000105953	OGDH	ENSMUSG00000020456	Ogdh	ortholog_one2one	100	95.9381	1
ENSG00000206069	TMEM211	ENSMUSG00000066964	Tmem211	ortholog_one2one	75	37.9487	0
ENSG00000163814	CDCP1	ENSMUSG00000035498	Cdcp1	ortholog_one2one	100	81.1525	1
ENSG00000171060	C8orf74	ENSMUSG00000021961	4930578I06Rik	ortholog_one2one	100	67.7852	1
ENSG00000124789	NUP153	ENSMUSG00000021374	Nup153	ortholog_one2one	100	82.9001	1
ENSG00000182791	CCDC87	ENSMUSG00000067872	Ccdc87	ortholog_one2one	100	59.883	1
ENSG00000168314	MOBP	ENSMUSG00000032517	Mobp	ortholog_one2one	100	79.4118	1
ENSG00000183638	RP1L1	ENSMUSG00000046049	Rp1l1	ortholog_one2one	100	47.9828	0
ENSG00000147614	ATP6V0D2	ENSMUSG00000028238	Atp6v0d2	ortholog_one2one	50	93.1429	1
ENSG00000172175	MALT1	ENSMUSG00000032688	Malt1	ortholog_one2one	100	86.9671	1
ENSG00000116117	PARD3B	ENSMUSG00000052062	Pard3b	ortholog_one2one	100	84.3724	1
ENSG00000138385	SSB	ENSMUSG00000068882	Ssb	ortholog_one2one	100	78.3133	1
ENSG00000177947	ODF3	ENSMUSG00000025482	Odf3	ortholog_one2one	75	93.3071	1
ENSG00000164023	SGMS2	ENSMUSG00000050931	Sgms2	ortholog_one2one	100	91.5069	1
ENSG00000125735	TNFSF14	ENSMUSG00000005824	Tnfsf14	ortholog_one2one	100	77.4059	1
ENSG00000211753	TRBV28	ENSMUSG00000076480	Trbv29	ortholog_one2one	100	68.4211	1
ENSG00000100629	CEP128	ENSMUSG00000061533	Cep128	ortholog_one2one	100	77.9492	1
ENSG00000134516	DOCK2	ENSMUSG00000020143	Dock2	ortholog_one2one	75	94.8031	1
ENSG00000162040	HS3ST6	ENSMUSG00000039628	Hs3st6	ortholog_one2one	100	90.0585	1
ENSG00000183640	KRTAP8-1	ENSMUSG00000059632	Krtap8-1	ortholog_one2one	100	85.2459	1
ENSG00000274749	KRTAP7-1	ENSMUSG00000056706	Krtap7-1	ortholog_one2one	100	79.3103	1
ENSG00000138821	SLC39A8	ENSMUSG00000053897	Slc39a8	ortholog_one2one	100	88.961	1
ENSG00000182591	KRTAP11-1	ENSMUSG00000091212	Krtap11-1	ortholog_one2one	100	73.224	1
ENSG00000109881	CCDC34	ENSMUSG00000027160	Ccdc34	ortholog_one2one	100	70.0272	1
ENSG00000138382	METTL5	ENSMUSG00000051730	Mettl5	ortholog_one2one	100	91.3876	1
ENSG00000155016	CYP2U1	ENSMUSG00000027983	Cyp2u1	ortholog_one2one	100	80.3774	1
ENSG00000100578	KIAA0586	ENSMUSG00000034601	2700049A03Rik	ortholog_one2one	100	68.8816	1
ENSG00000113721	PDGFRB	ENSMUSG00000024620	Pdgfrb	ortholog_one2one	100	85.8053	1
ENSG00000284713	SMIM38	ENSMUSG00000109305	Smim38	ortholog_one2one	50	66.6667	1
ENSG00000106351	AGFG2	ENSMUSG00000029722	Agfg2	ortholog_one2one	100	79.5918	1
ENSG00000273611	ZNHIT3	ENSMUSG00000020526	Znhit3	ortholog_one2one	50	80.1325	1
ENSG00000109684	CLNK	ENSMUSG00000039315	Clnk	ortholog_one2one	100	60	1
ENSG00000120913	PDLIM2	ENSMUSG00000022090	Pdlim2	ortholog_one2one	100	77.3639	0
ENSG00000163166	IWS1	ENSMUSG00000024384	Iws1	ortholog_one2one	100	89.5561	1
ENSG00000197077	KIAA1671	ENSMUSG00000051339	2900026A02Rik	ortholog_one2one	100	66.7533	0
ENSG00000005073	HOXA11	ENSMUSG00000038210	Hoxa11	ortholog_one2one	100	96.1661	1
ENSG00000181291	TMEM132E	ENSMUSG00000020701	Tmem132e	ortholog_one2one	100	92.5512	1
ENSG00000010256	UQCRC1	ENSMUSG00000025651	Uqcrc1	ortholog_one2one	100	87.7083	1
ENSG00000249992	TMEM158	ENSMUSG00000054871	Tmem158	ortholog_one2one	100	87.4126	1
ENSG00000107863	ARHGAP21	ENSMUSG00000036591	Arhgap21	ortholog_one2one	100	86.5985	1
ENSG00000259330	INAFM2	ENSMUSG00000074918	Inafm2	ortholog_one2one	75	92.1053	1
ENSG00000156709	AIFM1	ENSMUSG00000036932	Aifm1	ortholog_one2one	100	92.3203	1
ENSG00000168566	SNRNP48	ENSMUSG00000021431	Snrnp48	ortholog_one2one	100	86.9436	1
ENSG00000051009	FAM160A2	ENSMUSG00000044465	Fam160a2	ortholog_one2one	75	93.4277	1
ENSG00000205111	CDKL4	ENSMUSG00000033966	Cdkl4	ortholog_one2one	100	83.9181	1
ENSG00000149499	EML3	ENSMUSG00000071647	Eml3	ortholog_one2one	100	84.058	1
ENSG00000277161	PIGW	ENSMUSG00000045140	Pigw	ortholog_one2one	100	75.5467	1
ENSG00000083307	GRHL2	ENSMUSG00000022286	Grhl2	ortholog_one2one	100	94.72	1
ENSG00000182700	IGIP	ENSMUSG00000110185	Igip	ortholog_one2one	100	94.3396	1
ENSG00000101290	CDS2	ENSMUSG00000058793	Cds2	ortholog_one2one	100	95.9459	1
ENSG00000156486	KCNS2	ENSMUSG00000050963	Kcns2	ortholog_one2one	75	98.1132	1
ENSG00000132467	UTP3	ENSMUSG00000070697	Utp3	ortholog_one2one	100	86.9936	1
ENSG00000112282	MED23	ENSMUSG00000019984	Med23	ortholog_one2one	75	95.6395	1
ENSG00000150637	CD226	ENSMUSG00000034028	Cd226	ortholog_one2one	100	52.2523	1
ENSG00000170743	SYT9	ENSMUSG00000062542	Syt9	ortholog_one2one	100	97.3523	1
ENSG00000167971	CASKIN1	ENSMUSG00000033597	Caskin1	ortholog_one2one	75	89.9371	1
ENSG00000104375	STK3	ENSMUSG00000022329	Stk3	ortholog_one2one	75	94.3662	1
ENSG00000163684	RPP14	ENSMUSG00000023156	Rpp14	ortholog_one2one	100	85.2459	1
ENSG00000169122	FAM110B	ENSMUSG00000049119	Fam110b	ortholog_one2one	100	96.1749	1
ENSG00000159459	UBR1	ENSMUSG00000027272	Ubr1	ortholog_one2one	100	92.1457	1
ENSG00000183801	OLFML1	ENSMUSG00000051041	Olfml1	ortholog_one2one	100	80.2575	0
ENSG00000110057	UNC93B1	ENSMUSG00000036908	Unc93b1	ortholog_one2one	75	87.5606	1
ENSG00000101082	SLA2	ENSMUSG00000027636	Sla2	ortholog_one2one	100	80.695	1
ENSG00000018189	RUFY3	ENSMUSG00000029291	Rufy3	ortholog_one2one	100	78.1764	1
ENSG00000131944	FAAP24	ENSMUSG00000030493	Faap24	ortholog_one2one	100	79.1855	1
ENSG00000106635	BCL7B	ENSMUSG00000029681	Bcl7b	ortholog_one2one	100	83.1683	1
ENSG00000038210	PI4K2B	ENSMUSG00000029186	Pi4k2b	ortholog_one2one	100	80.8102	1
ENSG00000131653	TRAF7	ENSMUSG00000052752	Traf7	ortholog_one2one	100	96.7115	1
ENSG00000179913	B3GNT3	ENSMUSG00000031803	B3gnt3	ortholog_one2one	50	67.2043	1
ENSG00000118707	TGIF2	ENSMUSG00000062175	Tgif2	ortholog_one2one	100	93.6709	1
ENSG00000206052	DOK6	ENSMUSG00000073514	Dok6	ortholog_one2one	75	99.6979	1
ENSG00000205581	HMGN1	ENSMUSG00000040681	Hmgn1	ortholog_one2one	100	82.2917	1
ENSG00000090686	USP48	ENSMUSG00000043411	Usp48	ortholog_one2one	100	92.7757	1
ENSG00000101247	NDUFAF5	ENSMUSG00000027384	Ndufaf5	ortholog_one2one	100	84.8397	1
ENSG00000156299	TIAM1	ENSMUSG00000002489	Tiam1	ortholog_one2one	100	95.4745	1
ENSG00000196914	ARHGEF12	ENSMUSG00000059495	Arhgef12	ortholog_one2one	100	89.2487	1
ENSG00000105821	DNAJC2	ENSMUSG00000029014	Dnajc2	ortholog_one2one	100	94.2029	1
ENSG00000134757	DSG3	ENSMUSG00000056632	Dsg3	ortholog_one2one	100	73.2125	1
ENSG00000174898	CATSPERD	ENSMUSG00000040828	Catsperd	ortholog_one2one	50	49.3168	0
ENSG00000184349	EFNA5	ENSMUSG00000048915	Efna5	ortholog_one2one	75	99.1228	1
ENSG00000158201	ABHD3	ENSMUSG00000002475	Abhd3	ortholog_one2one	100	92.944	1
ENSG00000005339	CREBBP	ENSMUSG00000022521	Crebbp	ortholog_one2one	100	95.9033	1
ENSG00000204767	INSYN2B	ENSMUSG00000069911	Insyn2b	ortholog_one2one	75	77.9439	1
ENSG00000178163	ZNF518B	ENSMUSG00000046572	Zfp518b	ortholog_one2one	100	70.8872	1
ENSG00000204304	PBX2	ENSMUSG00000034673	Pbx2	ortholog_one2one	100	97.907	1
ENSG00000125991	ERGIC3	ENSMUSG00000005881	Ergic3	ortholog_one2one	100	98.1723	1
ENSG00000128607	KLHDC10	ENSMUSG00000029775	Klhdc10	ortholog_one2one	100	97.0387	1
ENSG00000254093	PINX1	ENSMUSG00000021958	Pinx1	ortholog_one2one	100	72.2892	1
ENSG00000272636	DOC2B	ENSMUSG00000020848	Doc2b	ortholog_one2one	50	94.9029	1
ENSG00000164818	DNAAF5	ENSMUSG00000025857	Dnaaf5	ortholog_one2one	100	76.5533	1
ENSG00000164893	SLC7A13	ENSMUSG00000041052	Slc7a13	ortholog_one2one	75	68.6192	1
ENSG00000165416	SUGT1	ENSMUSG00000022024	Sugt1	ortholog_one2one	50	86.3095	1
ENSG00000106554	CHCHD3	ENSMUSG00000053768	Chchd3	ortholog_one2one	100	90.3084	1
ENSG00000212123	PRR22	ENSMUSG00000090273	Prr22	ortholog_one2one	50	57.109	1
ENSG00000128694	OSGEPL1	ENSMUSG00000026096	Osgepl1	ortholog_one2one	75	85.0242	1
ENSG00000184792	OSBP2	ENSMUSG00000020435	Osbp2	ortholog_one2one	75	81.4978	1
ENSG00000171056	SOX7	ENSMUSG00000063060	Sox7	ortholog_one2one	100	88.6842	1
ENSG00000198722	UNC13B	ENSMUSG00000028456	Unc13b	ortholog_one2one	100	94.9438	1
ENSG00000188659	SAXO2	ENSMUSG00000038570	Saxo2	ortholog_one2one	50	82.9949	1
ENSG00000141994	DUS3L	ENSMUSG00000007603	Dus3l	ortholog_one2one	75	82.4176	1
ENSG00000184014	DENND5A	ENSMUSG00000035901	Dennd5a	ortholog_one2one	100	97.7467	1
ENSG00000259399	TGIF2-RAB5IF	ENSMUSG00000027637	Rab5if	ortholog_one2one	100	72.8682	1
ENSG00000173040	EVC2	ENSMUSG00000050248	Evc2	ortholog_one2one	100	71.3934	1
ENSG00000011114	BTBD7	ENSMUSG00000041702	Btbd7	ortholog_one2one	100	93.7168	1
ENSG00000188191	PRKAR1B	ENSMUSG00000025855	Prkar1b	ortholog_one2one	100	94.7507	1
ENSG00000168228	ZCCHC4	ENSMUSG00000029179	Zcchc4	ortholog_one2one	100	75.3906	1
ENSG00000151687	ANKAR	ENSMUSG00000039342	Ankar	ortholog_one2one	0	79.727	1
ENSG00000157107	FCHO2	ENSMUSG00000041685	Fcho2	ortholog_one2one	100	94.1904	1
ENSG00000149489	ROM1	ENSMUSG00000071648	Rom1	ortholog_one2one	100	84.3305	1
ENSG00000170615	SLC26A5	ENSMUSG00000029015	Slc26a5	ortholog_one2one	100	95.0269	1
ENSG00000007520	TSR3	ENSMUSG00000015126	Tsr3	ortholog_one2one	100	72.7554	1
ENSG00000153162	BMP6	ENSMUSG00000039004	Bmp6	ortholog_one2one	100	90	1
ENSG00000162105	SHANK2	ENSMUSG00000037541	Shank2	ortholog_one2one	100	74.5245	1
ENSG00000176623	RMDN1	ENSMUSG00000028229	Rmdn1	ortholog_one2one	100	83.6066	1
ENSG00000261787	TCF24	ENSMUSG00000099032	Tcf24	ortholog_one2one	100	82.5301	1
ENSG00000113296	THBS4	ENSMUSG00000021702	Thbs4	ortholog_one2one	100	92.2118	1
ENSG00000167311	ART5	ENSMUSG00000070424	Art5	ortholog_one2one	50	75.0809	1
ENSG00000239264	TXNDC5	ENSMUSG00000038991	Txndc5	ortholog_one2one	75	83.9329	1
ENSG00000113068	PFDN1	ENSMUSG00000024346	Pfdn1	ortholog_one2one	100	97.541	1
ENSG00000141401	IMPA2	ENSMUSG00000024525	Impa2	ortholog_one2one	100	90	1
ENSG00000008441	NFIX	ENSMUSG00000001911	Nfix	ortholog_one2one	75	83.8057	1
ENSG00000165868	HSPA12A	ENSMUSG00000025092	Hspa12a	ortholog_one2one	100	95.1111	1
ENSG00000128915	ICE2	ENSMUSG00000032235	Ice2	ortholog_one2one	100	73.2794	1
ENSG00000040341	STAU2	ENSMUSG00000025920	Stau2	ortholog_one2one	100	93.6842	1
ENSG00000112541	PDE10A	ENSMUSG00000023868	Pde10a	ortholog_one2one	100	94.598	1
ENSG00000205213	LGR4	ENSMUSG00000050199	Lgr4	ortholog_one2one	100	92.9548	1
ENSG00000132963	POMP	ENSMUSG00000029649	Pomp	ortholog_one2one	100	93.617	1
ENSG00000129744	ART1	ENSMUSG00000030996	Art1	ortholog_one2one	75	77.2308	1
ENSG00000120306	CYSTM1	ENSMUSG00000046727	Cystm1	ortholog_one2one	100	69.8113	1
ENSG00000118520	ARG1	ENSMUSG00000019987	Arg1	ortholog_one2one	100	86.6873	1
ENSG00000187164	SHTN1	ENSMUSG00000041362	Shtn1	ortholog_one2one	100	90.9667	1
ENSG00000139508	SLC46A3	ENSMUSG00000029650	Slc46a3	ortholog_one2one	100	75	1
ENSG00000138696	BMPR1B	ENSMUSG00000052430	Bmpr1b	ortholog_one2one	75	98.2072	1
ENSG00000163082	SGPP2	ENSMUSG00000032908	Sgpp2	ortholog_one2one	100	90.113	1
ENSG00000113600	C9	ENSMUSG00000022149	C9	ortholog_one2one	100	57.9323	1
ENSG00000205307	SAP25	ENSMUSG00000079165	Sap25	ortholog_one2one	75	45.977	0
ENSG00000167393	PPP2R3B	ENSMUSG00000093803	Ppp2r3d	ortholog_one2one	0	73.7589	0
ENSG00000189369	GSPT2	ENSMUSG00000071723	Gspt2	ortholog_one2one	0	89.7152	1
ENSG00000157303	SUSD3	ENSMUSG00000021384	Susd3	ortholog_one2one	100	63.9405	1
ENSG00000165244	ZNF367	ENSMUSG00000044934	Zfp367	ortholog_one2one	75	89.1176	1
ENSG00000106336	FBXO24	ENSMUSG00000089984	Fbxo24	ortholog_one2one	75	86.2479	1
ENSG00000101292	PROKR2	ENSMUSG00000050558	Prokr2	ortholog_one2one	100	90.0262	1
ENSG00000170419	VSTM2A	ENSMUSG00000048834	Vstm2a	ortholog_one2one	100	83.0508	1
ENSG00000138073	PREB	ENSMUSG00000045302	Preb	ortholog_one2one	100	88.4892	1
ENSG00000177076	ACER2	ENSMUSG00000038007	Acer2	ortholog_one2one	100	93.0909	1
ENSG00000126216	TUBGCP3	ENSMUSG00000000759	Tubgcp3	ortholog_one2one	100	93.5912	1
ENSG00000164733	CTSB	ENSMUSG00000021939	Ctsb	ortholog_one2one	100	78.7611	1
ENSG00000112116	IL17F	ENSMUSG00000041872	Il17f	ortholog_one2one	100	55.2795	1
ENSG00000179331	RAB39A	ENSMUSG00000055069	Rab39	ortholog_one2one	100	97.235	1
ENSG00000188529	SRSF10	ENSMUSG00000028676	Srsf10	ortholog_one2one	100	100	1
ENSG00000153071	DAB2	ENSMUSG00000022150	Dab2	ortholog_one2one	75	83.9426	1
ENSG00000165886	UBTD1	ENSMUSG00000025171	Ubtd1	ortholog_one2one	100	98.6784	1
ENSG00000147202	DIAPH2	ENSMUSG00000034480	Diaph2	ortholog_one2one	50	83.3938	1
ENSG00000166266	CUL5	ENSMUSG00000032030	Cul5	ortholog_one2one	100	89.7076	1
ENSG00000198108	CHSY3	ENSMUSG00000058152	Chsy3	ortholog_one2one	50	91.1765	1
ENSG00000104723	TUSC3	ENSMUSG00000039530	Tusc3	ortholog_one2one	100	97.6945	1
ENSG00000186367	MINAR2	ENSMUSG00000050875	Minar2	ortholog_one2one	75	79.7927	1
ENSG00000165863	C10orf82	ENSMUSG00000026931	1700019N19Rik	ortholog_one2one	100	59.0717	1
ENSG00000123124	WWP1	ENSMUSG00000041058	Wwp1	ortholog_one2one	100	90.7407	1
ENSG00000145808	ADAMTS19	ENSMUSG00000053441	Adamts19	ortholog_one2one	100	87.5207	1
ENSG00000174197	MGA	ENSMUSG00000033943	Mga	ortholog_one2one	100	82.8402	1
ENSG00000110713	NUP98	ENSMUSG00000063550	Nup98	ortholog_one2one	100	90.6388	1
ENSG00000165233	CARD19	ENSMUSG00000037960	Card19	ortholog_one2one	100	88.5246	1
ENSG00000188316	ENO4	ENSMUSG00000048029	Eno4	ortholog_one2one	100	73.6246	1
ENSG00000140287	HDC	ENSMUSG00000027360	Hdc	ortholog_one2one	100	86.4048	1
ENSG00000162419	GMEB1	ENSMUSG00000028901	Gmeb1	ortholog_one2one	75	95.1957	1
ENSG00000185960	SHOX	ENSMUSG00000053909	Rhox10	ortholog_one2one	0	21.4286	0
ENSG00000125734	GPR108	ENSMUSG00000005823	Gpr108	ortholog_one2one	100	78.9104	1
ENSG00000064666	CNN2	ENSMUSG00000004665	Cnn2	ortholog_one2one	100	95.7377	1
ENSG00000106333	PCOLCE	ENSMUSG00000029718	Pcolce	ortholog_one2one	100	77.1367	1
ENSG00000107537	PHYH	ENSMUSG00000026664	Phyh	ortholog_one2one	100	78.1065	1
ENSG00000213654	GPSM3	ENSMUSG00000034786	Gpsm3	ortholog_one2one	100	88.6792	1
ENSG00000069667	RORA	ENSMUSG00000032238	Rora	ortholog_one2one	100	88.7189	1
ENSG00000106615	RHEB	ENSMUSG00000028945	Rheb	ortholog_one2one	100	98.913	1
ENSG00000232869	TRBV29-1	ENSMUSG00000076481	Trbv30	ortholog_one2one	100	70.2703	1
ENSG00000075239	ACAT1	ENSMUSG00000032047	Acat1	ortholog_one2one	100	84.434	1
ENSG00000143994	ABHD1	ENSMUSG00000006638	Abhd1	ortholog_one2one	100	79.8544	1
ENSG00000130700	GATA5	ENSMUSG00000015627	Gata5	ortholog_one2one	100	75.495	1
ENSG00000101255	TRIB3	ENSMUSG00000032715	Trib3	ortholog_one2one	100	74.0113	1
ENSG00000150787	PTS	ENSMUSG00000032067	Pts	ortholog_one2one	100	80.5556	1
ENSG00000184675	AMER1	ENSMUSG00000050332	Amer1	ortholog_one2one	100	79.2403	1
ENSG00000100053	CRYBB3	ENSMUSG00000029352	Crybb3	ortholog_one2one	100	91.9431	1
ENSG00000198881	ASB12	ENSMUSG00000031204	Asb12	ortholog_one2one	100	88.6364	1
ENSG00000128849	CGNL1	ENSMUSG00000032232	Cgnl1	ortholog_one2one	100	82.8836	1
ENSG00000131828	PDHA1	ENSMUSG00000031299	Pdha1	ortholog_one2one	100	98.2051	1
ENSG00000127774	EMC6	ENSMUSG00000047260	Emc6	ortholog_one2one	75	100	1
ENSG00000244752	CRYBB2	ENSMUSG00000042240	Crybb2	ortholog_one2one	100	96.5854	1
ENSG00000153563	CD8A	ENSMUSG00000053977	Cd8a	ortholog_one2one	75	48.1781	0
ENSG00000213977	TAX1BP3	ENSMUSG00000040158	Tax1bp3	ortholog_one2one	100	99.1936	1
ENSG00000100575	TIMM9	ENSMUSG00000021079	Timm9	ortholog_one2one	100	97.7528	1
ENSG00000131669	NINJ1	ENSMUSG00000037966	Ninj1	ortholog_one2one	100	88.1579	1
ENSG00000157111	TMEM171	ENSMUSG00000052485	Tmem171	ortholog_one2one	100	74.2236	1
ENSG00000084710	EFR3B	ENSMUSG00000020658	Efr3b	ortholog_one2one	100	97.552	1
ENSG00000188771	PLET1	ENSMUSG00000032068	Plet1	ortholog_one2one	100	26.5823	0
ENSG00000040531	CTNS	ENSMUSG00000005949	Ctns	ortholog_one2one	100	82.8338	1
ENSG00000006534	ALDH3B1	ENSMUSG00000024885	Aldh3b1	ortholog_one2one	100	83.7607	1
ENSG00000086065	CHMP5	ENSMUSG00000028419	Chmp5	ortholog_one2one	100	98.6301	1
ENSG00000116731	PRDM2	ENSMUSG00000057637	Prdm2	ortholog_one2one	100	84.3768	1
ENSG00000115318	LOXL3	ENSMUSG00000000693	Loxl3	ortholog_one2one	100	92.7056	1
ENSG00000132670	PTPRA	ENSMUSG00000027303	Ptpra	ortholog_one2one	100	91.4355	1
ENSG00000196860	TOMM20L	ENSMUSG00000021078	Tomm20l	ortholog_one2one	100	60.5263	1
ENSG00000038532	CLEC16A	ENSMUSG00000068663	Clec16a	ortholog_one2one	100	90.7336	1
ENSG00000103313	MEFV	ENSMUSG00000022534	Mefv	ortholog_one2one	75	39.8515	0
ENSG00000166946	CCNDBP1	ENSMUSG00000023572	Ccndbp1	ortholog_one2one	100	79.7753	1
ENSG00000101752	MIB1	ENSMUSG00000024294	Mib1	ortholog_one2one	100	99.3042	1
ENSG00000166689	PLEKHA7	ENSMUSG00000045659	Plekha7	ortholog_one2one	100	89.0995	1
ENSG00000205755	CRLF2	ENSMUSG00000033467	Crlf2	ortholog_one2one	0	33.4262	0
ENSG00000151748	SAV1	ENSMUSG00000021067	Sav1	ortholog_one2one	100	92.7461	1
ENSG00000135362	PRR5L	ENSMUSG00000032841	Prr5l	ortholog_one2one	100	91.0811	1
ENSG00000119969	HELLS	ENSMUSG00000025001	Hells	ortholog_one2one	100	91.352	1
ENSG00000184845	DRD1	ENSMUSG00000021478	Drd1	ortholog_one2one	75	91.0314	1
ENSG00000107554	DNMBP	ENSMUSG00000025195	Dnmbp	ortholog_one2one	100	75.9494	1
ENSG00000187094	CCK	ENSMUSG00000032532	Cck	ortholog_one2one	100	79.1304	1
ENSG00000198513	ATL1	ENSMUSG00000021066	Atl1	ortholog_one2one	100	96.4158	1
ENSG00000129680	MAP7D3	ENSMUSG00000067878	Map7d3	ortholog_one2one	100	34.7032	0
ENSG00000078177	N4BP2	ENSMUSG00000037795	N4bp2	ortholog_one2one	100	71.3349	1
ENSG00000104218	CSPP1	ENSMUSG00000056763	Cspp1	ortholog_one2one	100	77.1094	1
ENSG00000029534	ANK1	ENSMUSG00000031543	Ank1	ortholog_one2one	100	90.2989	1
ENSG00000125730	C3	ENSMUSG00000024164	C3	ortholog_one2one	100	77.0295	1
ENSG00000180815	MAP3K15	ENSMUSG00000031303	Map3k15	ortholog_one2one	100	85.5748	1
ENSG00000204612	FOXB2	ENSMUSG00000056829	Foxb2	ortholog_one2one	100	91.1215	1
ENSG00000197121	PGAP1	ENSMUSG00000073678	Pgap1	ortholog_one2one	100	90.4555	1
ENSG00000145506	NKD2	ENSMUSG00000021567	Nkd2	ortholog_one2one	100	76.5727	1
ENSG00000116120	FARSB	ENSMUSG00000026245	Farsb	ortholog_one2one	100	93.5484	1
ENSG00000130956	HABP4	ENSMUSG00000021476	Habp4	ortholog_one2one	75	86.165	1
ENSG00000141448	GATA6	ENSMUSG00000005836	Gata6	ortholog_one2one	100	89.1341	1
ENSG00000133107	TRPC4	ENSMUSG00000027748	Trpc4	ortholog_one2one	100	97.2279	1
ENSG00000070193	FGF10	ENSMUSG00000021732	Fgf10	ortholog_one2one	100	93.7799	1
ENSG00000148153	INIP	ENSMUSG00000038544	Inip	ortholog_one2one	100	95.1923	1
ENSG00000115317	HTRA2	ENSMUSG00000068329	Htra2	ortholog_one2one	100	84.9345	1
ENSG00000196586	MYO6	ENSMUSG00000033577	Myo6	ortholog_one2one	100	96.8304	1
ENSG00000186994	KANK3	ENSMUSG00000042099	Kank3	ortholog_one2one	100	77.1176	1
ENSG00000012983	MAP4K5	ENSMUSG00000034761	Map4k5	ortholog_one2one	100	95.8678	1
ENSG00000142661	MYOM3	ENSMUSG00000037139	Myom3	ortholog_one2one	100	82.9048	1
ENSG00000165406	2023-03-08	ENSMUSG00000025702	2023-03-08	ortholog_one2one	100	91.958	0
ENSG00000142168	SOD1	ENSMUSG00000022982	Sod1	ortholog_one2one	100	82.4675	1
ENSG00000121022	COPS5	ENSMUSG00000025917	Cops5	ortholog_one2one	100	99.4012	1
ENSG00000141030	COPS3	ENSMUSG00000019373	Cops3	ortholog_one2one	100	99.5272	1
ENSG00000124003	MOGAT1	ENSMUSG00000012187	Mogat1	ortholog_one2one	100	72.5373	1
ENSG00000146540	C7orf50	ENSMUSG00000053553	3110082I17Rik	ortholog_one2one	100	61.0256	1
ENSG00000198315	ZKSCAN8	ENSMUSG00000063894	Zkscan8	ortholog_one2one	50	86.0544	1
ENSG00000198492	YTHDF2	ENSMUSG00000040025	Ythdf2	ortholog_one2one	100	99.4819	1
ENSG00000130589	HELZ2	ENSMUSG00000027580	Helz2	ortholog_one2one	100	62.9793	1
ENSG00000198783	ZNF830	ENSMUSG00000046010	Zfp830	ortholog_one2one	100	84.8485	1
ENSG00000120675	DNAJC15	ENSMUSG00000022013	Dnajc15	ortholog_one2one	100	76.5101	1
ENSG00000148985	PGAP2	ENSMUSG00000030990	Pgap2	ortholog_one2one	100	90.8	1
ENSG00000197969	VPS13A	ENSMUSG00000046230	Vps13a	ortholog_one2one	100	84.4915	1
ENSG00000167775	CD320	ENSMUSG00000002308	Cd320	ortholog_one2one	25	61.5385	1
ENSG00000185379	RAD51D	ENSMUSG00000018841	Rad51d	ortholog_one2one	100	70.8207	1
ENSG00000104290	FZD3	ENSMUSG00000007989	Fzd3	ortholog_one2one	100	98.1982	1
ENSG00000115307	AUP1	ENSMUSG00000068328	Aup1	ortholog_one2one	100	83.8269	1
ENSG00000181274	FRAT2	ENSMUSG00000047604	Frat2	ortholog_one2one	100	75.7576	1
ENSG00000104549	SQLE	ENSMUSG00000022351	Sqle	ortholog_one2one	100	84.2657	1
ENSG00000172409	CLP1	ENSMUSG00000027079	Clp1	ortholog_one2one	100	98.5882	1
ENSG00000164850	GPER1	ENSMUSG00000053647	Gper1	ortholog_one2one	100	86.9333	1
ENSG00000186439	TRDN	ENSMUSG00000019787	Trdn	ortholog_one2one	75	69.8413	1
ENSG00000141959	PFKL	ENSMUSG00000020277	Pfkl	ortholog_one2one	100	94.2308	1
ENSG00000166793	YPEL4	ENSMUSG00000034059	Ypel4	ortholog_one2one	100	99.2126	1
ENSG00000151150	ANK3	ENSMUSG00000069601	Ank3	ortholog_one2one	100	84.8547	0
ENSG00000233927	RPS28	ENSMUSG00000067288	Rps28	ortholog_one2one	75	100	1
ENSG00000146842	TMEM209	ENSMUSG00000029782	Tmem209	ortholog_one2one	100	95.1872	1
ENSG00000164849	GPR146	ENSMUSG00000044197	Gpr146	ortholog_one2one	100	74.1742	1
ENSG00000178125	PPP1R42	ENSMUSG00000025916	Ppp1r42	ortholog_one2one	100	55.4622	1
ENSG00000166947	EPB42	ENSMUSG00000023216	Epb42	ortholog_one2one	100	73.0825	1
ENSG00000140416	TPM1	ENSMUSG00000027940	Tpm3	ortholog_one2one	0	82.807	0
ENSG00000132938	MTUS2	ENSMUSG00000029651	Mtus2	ortholog_one2one	100	70.8795	1
ENSG00000165887	ANKRD2	ENSMUSG00000025172	Ankrd2	ortholog_one2one	100	89.3293	1
ENSG00000119965	C10orf88	ENSMUSG00000040177	2310057M21Rik	ortholog_one2one	100	70.9459	1
ENSG00000154678	PDE1C	ENSMUSG00000004347	Pde1c	ortholog_one2one	100	90.7932	1
ENSG00000066777	ARFGEF1	ENSMUSG00000067851	Arfgef1	ortholog_one2one	100	97.3456	1
ENSG00000008710	PKD1	ENSMUSG00000032855	Pkd1	ortholog_one2one	100	78.4067	1
ENSG00000128310	GALR3	ENSMUSG00000114755	Galr3	ortholog_one2one	100	90	1
ENSG00000115325	DOK1	ENSMUSG00000068335	Dok1	ortholog_one2one	100	83.195	1
ENSG00000002016	RAD52	ENSMUSG00000030166	Rad52	ortholog_one2one	100	69.5238	1
ENSG00000140403	DNAJA4	ENSMUSG00000032285	Dnaja4	ortholog_one2one	100	92.9471	1
ENSG00000095574	IKZF5	ENSMUSG00000040167	Ikzf5	ortholog_one2one	100	96.8974	1
ENSG00000134594	RAB33A	ENSMUSG00000031104	Rab33a	ortholog_one2one	100	98.3122	1
ENSG00000197467	COL13A1	ENSMUSG00000058806	Col13a1	ortholog_one2one	100	85.7916	1
ENSG00000164300	SERINC5	ENSMUSG00000021703	Serinc5	ortholog_one2one	100	81.7787	1
ENSG00000078124	ACER3	ENSMUSG00000030760	Acer3	ortholog_one2one	100	88.3895	1
ENSG00000165120	SSMEM1	ENSMUSG00000029784	Ssmem1	ortholog_one2one	100	67.6229	1
ENSG00000153989	NUS1	ENSMUSG00000023068	Nus1	ortholog_one2one	100	88.8889	1
ENSG00000179988	PSTK	ENSMUSG00000063179	Pstk	ortholog_one2one	100	75.766	1
ENSG00000162129	CLPB	ENSMUSG00000001829	Clpb	ortholog_one2one	75	88.3309	1
ENSG00000167992	VWCE	ENSMUSG00000043789	Vwce	ortholog_one2one	100	78.5791	1
ENSG00000215305	VPS16	ENSMUSG00000027411	Vps16	ortholog_one2one	100	97.0203	1
ENSG00000120054	CPN1	ENSMUSG00000025196	Cpn1	ortholog_one2one	100	83.5886	1
ENSG00000110717	NDUFS8	ENSMUSG00000059734	Ndufs8	ortholog_one2one	100	89.1509	1
ENSG00000177663	IL17RA	ENSMUSG00000002897	Il17ra	ortholog_one2one	50	68.1713	1
ENSG00000161057	PSMC2	ENSMUSG00000028932	Psmc2	ortholog_one2one	100	90.9474	1
ENSG00000179361	ARID3B	ENSMUSG00000004661	Arid3b	ortholog_one2one	100	82.0423	1
ENSG00000137842	TMEM62	ENSMUSG00000054484	Tmem62	ortholog_one2one	100	83.2037	1
ENSG00000198736	MSRB1	ENSMUSG00000075705	Msrb1	ortholog_one2one	100	91.3793	1
ENSG00000164325	TMEM174	ENSMUSG00000046082	Tmem174	ortholog_one2one	100	81.07	1
ENSG00000080802	CNOT4	ENSMUSG00000038784	Cnot4	ortholog_one2one	100	98.169	1
ENSG00000132432	SEC61G	ENSMUSG00000078974	Sec61g	ortholog_one2one	75	68	1
ENSG00000113520	IL4	ENSMUSG00000000869	Il4	ortholog_one2one	100	41.4286	0
ENSG00000074266	EED	ENSMUSG00000030619	Eed	ortholog_one2one	100	100	1
ENSG00000157093	LYZL4	ENSMUSG00000032530	Lyzl4	ortholog_one2one	100	70.3448	1
ENSG00000119684	MLH3	ENSMUSG00000021245	Mlh3	ortholog_one2one	100	72.2892	1
ENSG00000138395	CDK15	ENSMUSG00000026023	Cdk15	ortholog_one2one	100	88.2217	1
ENSG00000086475	SEPHS1	ENSMUSG00000026662	Sephs1	ortholog_one2one	75	99.4898	1
ENSG00000186487	MYT1L	ENSMUSG00000061911	Myt1l	ortholog_one2one	100	94.524	1
ENSG00000181035	SLC25A42	ENSMUSG00000002346	Slc25a42	ortholog_one2one	100	91.8239	1
ENSG00000183307	TMEM121B	ENSMUSG00000094626	Tmem121b	ortholog_one2one	75	76.049	1
ENSG00000105819	PMPCB	ENSMUSG00000029017	Pmpcb	ortholog_one2one	100	90.1841	1
ENSG00000139514	SLC7A1	ENSMUSG00000041313	Slc7a1	ortholog_one2one	100	86.6559	1
ENSG00000185627	PSMD13	ENSMUSG00000025487	Psmd13	ortholog_one2one	100	86.9681	1
ENSG00000156374	PCGF6	ENSMUSG00000025050	Pcgf6	ortholog_one2one	100	87.2521	1
ENSG00000046604	DSG2	ENSMUSG00000044393	Dsg2	ortholog_one2one	100	76.2923	1
ENSG00000145147	SLIT2	ENSMUSG00000031558	Slit2	ortholog_one2one	100	95.7847	1
ENSG00000251493	FOXD1	ENSMUSG00000078302	Foxd1	ortholog_one2one	100	77.6316	1
ENSG00000136699	SMPD4	ENSMUSG00000005899	Smpd4	ortholog_one2one	25	90.0365	1
ENSG00000140395	WDR61	ENSMUSG00000061559	Wdr61	ortholog_one2one	100	97.3771	1
ENSG00000056277	ZNF280C	ENSMUSG00000036916	Zfp280c	ortholog_one2one	100	65.3639	1
ENSG00000145741	BTF3	ENSMUSG00000021660	Btf3	ortholog_one2one	100	95.5882	1
ENSG00000160183	TMPRSS3	ENSMUSG00000024034	Tmprss3	ortholog_one2one	100	84.6316	1
ENSG00000182333	LIPF	ENSMUSG00000024768	Lipf	ortholog_one2one	100	77.4684	1
ENSG00000176601	MAP3K19	ENSMUSG00000051590	Map3k19	ortholog_one2one	100	59.6491	1
ENSG00000106638	TBL2	ENSMUSG00000005374	Tbl2	ortholog_one2one	100	88.009	1
ENSG00000112996	MRPS30	ENSMUSG00000021731	Mrps30	ortholog_one2one	100	73.3032	1
ENSG00000105639	JAK3	ENSMUSG00000031805	Jak3	ortholog_one2one	50	83.5455	1
ENSG00000171044	XKR6	ENSMUSG00000035067	Xkr6	ortholog_one2one	100	94.2006	1
ENSG00000082805	ERC1	ENSMUSG00000030172	Erc1	ortholog_one2one	75	96.9643	1
ENSG00000047849	MAP4	ENSMUSG00000032479	Map4	ortholog_one2one	100	61.6889	1
ENSG00000102100	SLC35A2	ENSMUSG00000031156	Slc35a2	ortholog_one2one	75	94.9109	1
ENSG00000142798	HSPG2	ENSMUSG00000028763	Hspg2	ortholog_one2one	100	86.2195	1
ENSG00000123636	BAZ2B	ENSMUSG00000026987	Baz2b	ortholog_one2one	100	86.1517	1
ENSG00000101216	GMEB2	ENSMUSG00000038705	Gmeb2	ortholog_one2one	100	93.9623	1
ENSG00000149294	NCAM1	ENSMUSG00000039542	Ncam1	ortholog_one2one	100	94.6996	1
ENSG00000115138	POMC	ENSMUSG00000020660	Pomc	ortholog_one2one	100	76.5957	1
ENSG00000132635	PCED1A	ENSMUSG00000037773	Pced1a	ortholog_one2one	100	86.637	1
ENSG00000189056	RELN	ENSMUSG00000042453	Reln	ortholog_one2one	100	95.2037	1
ENSG00000129749	CHRNA10	ENSMUSG00000066279	Chrna10	ortholog_one2one	100	91.7226	1
ENSG00000104064	GABPB1	ENSMUSG00000027361	Gabpb1	ortholog_one2one	100	98.1723	1
ENSG00000125675	GRIA3	ENSMUSG00000001986	Gria3	ortholog_one2one	100	98.536	1
ENSG00000092871	RFFL	ENSMUSG00000020696	Rffl	ortholog_one2one	100	81.6583	1
ENSG00000215114	UBXN2B	ENSMUSG00000028243	Ubxn2b	ortholog_one2one	100	85.4985	1
ENSG00000159248	GJD2	ENSMUSG00000068615	Gjd2	ortholog_one2one	50	98.1308	1
ENSG00000151240	DIP2C	ENSMUSG00000048264	Dip2c	ortholog_one2one	75	99.2931	1
ENSG00000116329	OPRD1	ENSMUSG00000050511	Oprd1	ortholog_one2one	100	93.2796	1
ENSG00000159251	ACTC1	ENSMUSG00000068614	Actc1	ortholog_one2one	75	100	1
ENSG00000169032	MAP2K1	ENSMUSG00000004936	Map2k1	ortholog_one2one	100	98.9822	1
ENSG00000131437	KIF3A	ENSMUSG00000018395	Kif3a	ortholog_one2one	100	97.5749	1
ENSG00000120686	UFM1	ENSMUSG00000027746	Ufm1	ortholog_one2one	100	78.8235	1
ENSG00000160867	FGFR4	ENSMUSG00000005320	Fgfr4	ortholog_one2one	100	90.2378	1
ENSG00000177963	RIC8A	ENSMUSG00000025485	Ric8a	ortholog_one2one	100	88.1132	1
ENSG00000148158	SNX30	ENSMUSG00000028385	Snx30	ortholog_one2one	100	94.9657	1
ENSG00000149541	B3GAT3	ENSMUSG00000071649	B3gat3	ortholog_one2one	100	95.8209	1
ENSG00000140986	RPL3L	ENSMUSG00000002500	Rpl3l	ortholog_one2one	100	95.5774	1
ENSG00000164299	SPZ1	ENSMUSG00000046957	Spz1	ortholog_one2one	100	48.1481	0
ENSG00000113504	SLC12A7	ENSMUSG00000017756	Slc12a7	ortholog_one2one	100	90.8587	1
ENSG00000119457	SLC46A2	ENSMUSG00000028386	Slc46a2	ortholog_one2one	100	76.8267	1
ENSG00000147166	ITGB1BP2	ENSMUSG00000031312	Itgb1bp2	ortholog_one2one	100	92	1
ENSG00000146376	ARHGAP18	ENSMUSG00000039031	Arhgap18	ortholog_one2one	100	84.1629	1
ENSG00000183396	TMEM89	ENSMUSG00000025652	Tmem89	ortholog_one2one	100	53.8462	1
ENSG00000079691	CARMIL1	ENSMUSG00000021338	Carmil1	ortholog_one2one	100	89.3013	1
ENSG00000198488	B3GNT6	ENSMUSG00000074004	B3gnt6	ortholog_one2one	75	65.7289	1
ENSG00000136243	NUP42	ENSMUSG00000048439	Nupl2	ortholog_one2one	50	76.1905	1
ENSG00000164588	HCN1	ENSMUSG00000021730	Hcn1	ortholog_one2one	100	92.6374	1
ENSG00000178279	TNP2	ENSMUSG00000043050	Tnp2	ortholog_one2one	100	42.735	0
ENSG00000204290	BTNL2	ENSMUSG00000024340	Btnl2	ortholog_one2one	100	57.9767	1
ENSG00000142082	SIRT3	ENSMUSG00000025486	Sirt3	ortholog_one2one	100	85.214	1
ENSG00000251247	ZNF345	ENSMUSG00000051034	Zfp11	ortholog_one2one	0	39.5672	0
ENSG00000112118	MCM3	ENSMUSG00000041859	Mcm3	ortholog_one2one	100	92.8571	1
ENSG00000175643	RMI2	ENSMUSG00000037991	Rmi2	ortholog_one2one	0	81.8792	1
ENSG00000010270	STARD3NL	ENSMUSG00000003062	Stard3nl	ortholog_one2one	50	80.2281	1
ENSG00000156920	ADGRG4	ENSMUSG00000053852	Adgrg4	ortholog_one2one	100	56.0185	0
ENSG00000050748	MAPK9	ENSMUSG00000020366	Mapk9	ortholog_one2one	100	96.4539	1
ENSG00000204296	TSBP1	ENSMUSG00000057246	BC051142	ortholog_one2one	100	22.3919	0
ENSG00000005156	LIG3	ENSMUSG00000020697	Lig3	ortholog_one2one	100	88.1423	1
ENSG00000185338	SOCS1	ENSMUSG00000038037	Socs1	ortholog_one2one	100	95.283	1
ENSG00000122304	PRM2	ENSMUSG00000038015	Prm2	ortholog_one2one	100	54.2056	0
ENSG00000171735	CAMTA1	ENSMUSG00000014592	Camta1	ortholog_one2one	0	93.6385	1
ENSG00000166197	NOLC1	ENSMUSG00000015176	Nolc1	ortholog_one2one	100	70.6553	1
ENSG00000178257	PRM3	ENSMUSG00000050058	Prm3	ortholog_one2one	100	72.2772	1
ENSG00000026508	CD44	ENSMUSG00000005087	Cd44	ortholog_one2one	100	66.7949	1
ENSG00000113722	CDX1	ENSMUSG00000024619	Cdx1	ortholog_one2one	100	84.3284	1
ENSG00000182362	YBEY	ENSMUSG00000033126	Ybey	ortholog_one2one	100	77.439	1
ENSG00000225697	SLC26A6	ENSMUSG00000023259	Slc26a6	ortholog_one2one	100	73.7415	1
ENSG00000112773	TENT5A	ENSMUSG00000032265	Tent5a	ortholog_one2one	100	92.17	1
ENSG00000136866	ZFP37	ENSMUSG00000028389	Zfp37	ortholog_one2one	100	73.569	1
ENSG00000166471	TMEM41B	ENSMUSG00000047554	Tmem41b	ortholog_one2one	100	90.378	1
ENSG00000283329	FAM240B	ENSMUSG00000096537	Fam240b	ortholog_one2one	50	76.9231	1
ENSG00000101187	SLCO4A1	ENSMUSG00000038963	Slco4a1	ortholog_one2one	100	75.3804	1
ENSG00000103197	TSC2	ENSMUSG00000002496	Tsc2	ortholog_one2one	100	91.3318	1
ENSG00000152582	SPEF2	ENSMUSG00000072663	Spef2	ortholog_one2one	100	70.6286	0
ENSG00000174446	SNAPC5	ENSMUSG00000032398	Snapc5	ortholog_one2one	100	77.451	1
ENSG00000012232	EXTL3	ENSMUSG00000021978	Extl3	ortholog_one2one	100	97.3885	1
ENSG00000182093	GET1	ENSMUSG00000023147	Wrb	ortholog_one2one	100	93.1034	1
ENSG00000006194	ZNF263	ENSMUSG00000022529	Zfp263	ortholog_one2one	100	84.4118	1
ENSG00000064545	TMEM161A	ENSMUSG00000002342	Tmem161a	ortholog_one2one	100	82.7083	1
ENSG00000164466	SFXN1	ENSMUSG00000021474	Sfxn1	ortholog_one2one	100	94.7205	1
ENSG00000196652	ZKSCAN5	ENSMUSG00000055991	Zkscan5	ortholog_one2one	100	80.5861	1
ENSG00000171119	NRTN	ENSMUSG00000039481	Nrtn	ortholog_one2one	100	87.1795	1
ENSG00000172037	LAMB2	ENSMUSG00000052911	Lamb2	ortholog_one2one	100	88.3269	1
ENSG00000100124	ANKRD54	ENSMUSG00000033055	Ankrd54	ortholog_one2one	100	92.3077	1
ENSG00000182566	CLEC4G	ENSMUSG00000074491	Clec4g	ortholog_one2one	75	63.9456	1
ENSG00000118322	ATP10B	ENSMUSG00000055415	Atp10b	ortholog_one2one	100	82.6323	1
ENSG00000132141	CCT6B	ENSMUSG00000020698	Cct6b	ortholog_one2one	100	83.4275	1
ENSG00000005421	PON1	ENSMUSG00000002588	Pon1	ortholog_one2one	100	82.2535	1
ENSG00000160908	ZNF394	ENSMUSG00000029627	Zkscan14	ortholog_one2one	100	66.4108	1
ENSG00000211699	TRGV3	ENSMUSG00000076745	Tcrg-V4	ortholog_one2one	50	20.1439	0
ENSG00000115085	ZAP70	ENSMUSG00000026117	Zap70	ortholog_one2one	100	93.3657	1
ENSG00000104903	LYL1	ENSMUSG00000034041	Lyl1	ortholog_one2one	75	78.0576	1
ENSG00000211695	TRGV9	ENSMUSG00000076752	Tcrg-C2	ortholog_one2one	50	0	0
ENSG00000211694	TRGV10	ENSMUSG00000076754	Trgv2	ortholog_one2one	25	37.931	0
ENSG00000149716	LTO1	ENSMUSG00000031072	LTO1	ortholog_one2one	100	57.764	1
ENSG00000011566	MAP4K3	ENSMUSG00000024242	Map4k3	ortholog_one2one	100	95.9732	1
ENSG00000139780	METTL21C	ENSMUSG00000047343	Mettl21c	ortholog_one2one	75	79.8387	1
ENSG00000013016	EHD3	ENSMUSG00000024065	Ehd3	ortholog_one2one	100	97.1963	1
ENSG00000233306	TRGV2	ENSMUSG00000076757	Tcrg-C4	ortholog_one2one	0	0	0
ENSG00000123594	ATXN3L	ENSMUSG00000021189	Atxn3	ortholog_one2one	0	64.507	1
ENSG00000068650	ATP11A	ENSMUSG00000031441	Atp11a	ortholog_one2one	100	87.6158	1
ENSG00000115919	KYNU	ENSMUSG00000026866	Kynu	ortholog_one2one	75	83.0107	1
ENSG00000167470	MIDN	ENSMUSG00000035621	Midn	ortholog_one2one	100	85.4331	1
ENSG00000109790	KLHL5	ENSMUSG00000054920	Klhl5	ortholog_one2one	100	97.3164	1
ENSG00000119638	NEK9	ENSMUSG00000034290	Nek9	ortholog_one2one	100	95.1219	1
ENSG00000118271	TTR	ENSMUSG00000061808	Ttr	ortholog_one2one	100	80.2721	1
ENSG00000104490	NCALD	ENSMUSG00000051359	Ncald	ortholog_one2one	100	100	1
ENSG00000142677	IL22RA1	ENSMUSG00000037157	Il22ra1	ortholog_one2one	100	71.9449	1
ENSG00000100129	EIF3L	ENSMUSG00000033047	Eif3l	ortholog_one2one	100	99.1135	1
ENSG00000214063	TSPAN4	ENSMUSG00000025511	Tspan4	ortholog_one2one	100	90.7563	1
ENSG00000110092	CCND1	ENSMUSG00000070348	Ccnd1	ortholog_one2one	100	93.8983	1
ENSG00000064933	PMS1	ENSMUSG00000026098	Pms1	ortholog_one2one	75	74.8092	1
ENSG00000162104	ADCY9	ENSMUSG00000005580	Adcy9	ortholog_one2one	100	92.0917	1
ENSG00000184895	SRY	ENSMUSG00000069036	Sry	ortholog_one2one	0	17.7215	0
ENSG00000102239	BRS3	ENSMUSG00000031130	Brs3	ortholog_one2one	100	85.213	1
ENSG00000148090	AUH	ENSMUSG00000021460	Auh	ortholog_one2one	100	92.9936	1
ENSG00000182168	UNC5C	ENSMUSG00000059921	Unc5c	ortholog_one2one	100	95.1579	1
ENSG00000196376	SLC35F1	ENSMUSG00000038602	Slc35f1	ortholog_one2one	100	96.8137	1
ENSG00000108239	TBC1D12	ENSMUSG00000048720	Tbc1d12	ortholog_one2one	100	84.8138	1
ENSG00000186143	PRR30	ENSMUSG00000042888	Prr30	ortholog_one2one	0	54.1147	1
ENSG00000011376	LARS2	ENSMUSG00000035202	Lars2	ortholog_one2one	100	86.5854	1
ENSG00000119703	ZC2HC1C	ENSMUSG00000045064	Zc2hc1c	ortholog_one2one	100	54.0797	1
ENSG00000157578	LCA5L	ENSMUSG00000045275	Lca5l	ortholog_one2one	75	56.3265	1
ENSG00000113532	ST8SIA4	ENSMUSG00000040710	St8sia4	ortholog_one2one	75	97.7716	1
ENSG00000061492	WNT8A	ENSMUSG00000012282	Wnt8a	ortholog_one2one	100	76.5537	1
ENSG00000165417	GTF2A1	ENSMUSG00000020962	Gtf2a1	ortholog_one2one	100	96.2963	1
ENSG00000205339	IPO7	ENSMUSG00000066232	Ipo7	ortholog_one2one	100	99.3256	1
ENSG00000170348	TMED10	ENSMUSG00000021248	Tmed10	ortholog_one2one	100	92.2374	1
ENSG00000164920	OSR2	ENSMUSG00000022330	Osr2	ortholog_one2one	75	90.5797	1
ENSG00000134308	YWHAQ	ENSMUSG00000076432	Ywhaq	ortholog_one2one	100	99.5918	1
ENSG00000144331	ZNF385B	ENSMUSG00000027016	Zfp385b	ortholog_one2one	100	90.8714	1
ENSG00000171160	MORN4	ENSMUSG00000049670	Morn4	ortholog_one2one	75	97.9452	1
ENSG00000189337	KAZN	ENSMUSG00000040606	Kazn	ortholog_one2one	100	83.0918	0
ENSG00000186862	PDZD7	ENSMUSG00000074818	Pdzd7	ortholog_one2one	100	84.2311	1
ENSG00000119640	ACYP1	ENSMUSG00000008822	Acyp1	ortholog_one2one	100	90.9091	1
ENSG00000103942	HOMER2	ENSMUSG00000025813	Homer2	ortholog_one2one	75	94.0678	1
ENSG00000049245	VAMP3	ENSMUSG00000028955	Vamp3	ortholog_one2one	100	86.4078	1
ENSG00000241935	HOGA1	ENSMUSG00000025176	Hoga1	ortholog_one2one	100	89.4081	1
ENSG00000095015	MAP3K1	ENSMUSG00000021754	Map3k1	ortholog_one2one	100	90.422	1
ENSG00000165030	NFIL3	ENSMUSG00000056749	Nfil3	ortholog_one2one	100	84.4156	1
ENSG00000197457	STMN3	ENSMUSG00000027581	Stmn3	ortholog_one2one	75	95.5556	1
ENSG00000175820	CCDC168	ENSMUSG00000091844	Gm8251	ortholog_one2one	100	34.0668	0
ENSG00000110700	RPS13	ENSMUSG00000090862	Rps13	ortholog_one2one	100	100	1
ENSG00000122042	UBL3	ENSMUSG00000001687	Ubl3	ortholog_one2one	100	99.1453	1
ENSG00000148943	LIN7C	ENSMUSG00000027162	Lin7c	ortholog_one2one	100	100	1
ENSG00000126970	ZC4H2	ENSMUSG00000035062	Zc4h2	ortholog_one2one	100	100	1
ENSG00000151287	TEX30	ENSMUSG00000026049	Tex30	ortholog_one2one	100	95.5556	1
ENSG00000168269	FOXI1	ENSMUSG00000047861	Foxi1	ortholog_one2one	75	85.2151	1
ENSG00000213672	NCKIPSD	ENSMUSG00000032598	Nckipsd	ortholog_one2one	100	89.0756	1
ENSG00000165238	WNK2	ENSMUSG00000037989	Wnk2	ortholog_one2one	100	79.6204	1
ENSG00000163792	TCF23	ENSMUSG00000006642	Tcf23	ortholog_one2one	100	77.512	1
ENSG00000171729	TMEM51	ENSMUSG00000040616	Tmem51	ortholog_one2one	100	82.3293	1
ENSG00000102241	HTATSF1	ENSMUSG00000067873	Htatsf1	ortholog_one2one	100	75.1651	1
ENSG00000023191	RNH1	ENSMUSG00000038650	Rnh1	ortholog_one2one	100	68.0894	1
ENSG00000107816	LZTS2	ENSMUSG00000035342	Lzts2	ortholog_one2one	100	91.9523	1
ENSG00000155886	SLC24A2	ENSMUSG00000037996	Slc24a2	ortholog_one2one	100	81.4346	1
ENSG00000204021	LIPK	ENSMUSG00000024771	Lipk	ortholog_one2one	100	79.9007	1
ENSG00000203942	C10orf62	ENSMUSG00000090369	4933411K16Rik	ortholog_one2one	100	41.4474	0
ENSG00000152154	TMEM178A	ENSMUSG00000024245	Tmem178	ortholog_one2one	100	98.3165	1
ENSG00000186132	C2orf76	ENSMUSG00000026388	3110009E18Rik	ortholog_one2one	100	80.9524	1
ENSG00000131558	EXOC4	ENSMUSG00000029763	Exoc4	ortholog_one2one	100	95.6923	1
ENSG00000188549	CCDC9B	ENSMUSG00000045838	Ccdc9b	ortholog_one2one	100	64.0367	1
ENSG00000064726	BTBD1	ENSMUSG00000025103	Btbd1	ortholog_one2one	100	96.3115	1
ENSG00000101489	CELF4	ENSMUSG00000024268	Celf4	ortholog_one2one	100	95.6349	1
ENSG00000164919	COX6C	ENSMUSG00000014313	Cox6c	ortholog_one2one	100	73.6842	1
ENSG00000107819	SFXN3	ENSMUSG00000025212	Sfxn3	ortholog_one2one	100	93.7695	1
ENSG00000156831	NSMCE2	ENSMUSG00000059586	Nsmce2	ortholog_one2one	100	84.2105	1
ENSG00000166478	ZNF143	ENSMUSG00000061079	Zfp143	ortholog_one2one	100	96.7033	1
ENSG00000148704	VAX1	ENSMUSG00000006270	Vax1	ortholog_one2one	100	95.2663	1
ENSG00000112981	NME5	ENSMUSG00000035984	Nme5	ortholog_one2one	100	86.2559	1
ENSG00000197535	MYO5A	ENSMUSG00000034593	Myo5a	ortholog_one2one	100	95.6827	1
ENSG00000138796	HADH	ENSMUSG00000027984	Hadh	ortholog_one2one	100	89.4904	1
ENSG00000186795	KCNK18	ENSMUSG00000040901	Kcnk18	ortholog_one2one	100	64.467	1
ENSG00000160226	CFAP410	ENSMUSG00000020284	Cfap410	ortholog_one2one	100	73.8956	0
ENSG00000074660	SCARF1	ENSMUSG00000038188	Scarf1	ortholog_one2one	100	71.9512	1
ENSG00000021776	AQR	ENSMUSG00000040383	Aqr	ortholog_one2one	100	94.4632	1
ENSG00000173915	ATP5MD	ENSMUSG00000071528	Atp5md	ortholog_one2one	100	89.6552	1
ENSG00000102243	VGLL1	ENSMUSG00000031131	Vgll1	ortholog_one2one	100	40.7166	0
ENSG00000170571	EMB	ENSMUSG00000021728	Emb	ortholog_one2one	100	63.6364	1
ENSG00000008300	CELSR3	ENSMUSG00000023473	Celsr3	ortholog_one2one	100	92.5174	1
ENSG00000169609	C15orf40	ENSMUSG00000025102	3110040N11Rik	ortholog_one2one	75	65.873	0
ENSG00000165650	PDZD8	ENSMUSG00000074746	Pdzd8	ortholog_one2one	100	86.5737	1
ENSG00000065308	TRAM2	ENSMUSG00000041779	Tram2	ortholog_one2one	100	90	1
ENSG00000164961	WASHC5	ENSMUSG00000022350	Washc5	ortholog_one2one	100	95.7722	1
ENSG00000005075	POLR2J	ENSMUSG00000039771	Polr2j	ortholog_one2one	100	100	1
ENSG00000165646	SLC18A2	ENSMUSG00000025094	Slc18a2	ortholog_one2one	100	91.2959	1
ENSG00000132549	VPS13B	ENSMUSG00000037646	Vps13b	ortholog_one2one	100	87.3028	1
ENSG00000119915	ELOVL3	ENSMUSG00000038754	Elovl3	ortholog_one2one	100	69.0037	1
ENSG00000067646	ZFY	ENSMUSG00000079509	Zfx	ortholog_one2one	0	91.4894	0
ENSG00000151116	UEVLD	ENSMUSG00000043262	Uevld	ortholog_one2one	100	83.8641	1
ENSG00000161036	LRWD1	ENSMUSG00000029703	Lrwd1	ortholog_one2one	100	77.6235	1
ENSG00000096093	EFHC1	ENSMUSG00000041809	Efhc1	ortholog_one2one	100	83.3333	1
ENSG00000148835	TAF5	ENSMUSG00000025049	Taf5	ortholog_one2one	100	96.7541	1
ENSG00000113749	HRH2	ENSMUSG00000034987	Hrh2	ortholog_one2one	100	78.3375	1
ENSG00000164086	DUSP7	ENSMUSG00000053716	Dusp7	ortholog_one2one	100	97.8673	1
ENSG00000158125	XDH	ENSMUSG00000024066	Xdh	ortholog_one2one	100	89.1386	1
ENSG00000115762	PLEKHB2	ENSMUSG00000026123	Plekhb2	ortholog_one2one	50	90.4977	1
ENSG00000107929	LARP4B	ENSMUSG00000033499	Larp4b	ortholog_one2one	100	87.3144	1
ENSG00000053900	ANAPC4	ENSMUSG00000029176	Anapc4	ortholog_one2one	100	93.3085	1
ENSG00000158516	CPA2	ENSMUSG00000071553	Cpa2	ortholog_one2one	100	86.3309	1
ENSG00000164087	POC1A	ENSMUSG00000023345	Poc1a	ortholog_one2one	100	90.1235	1
ENSG00000124588	NQO2	ENSMUSG00000046949	Nqo2	ortholog_one2one	75	80.5195	1
ENSG00000140990	NDUFB10	ENSMUSG00000040048	Ndufb10	ortholog_one2one	100	78.9773	1
ENSG00000136404	TM6SF1	ENSMUSG00000038623	Tm6sf1	ortholog_one2one	100	94.3243	1
ENSG00000106330	MOSPD3	ENSMUSG00000037221	Mospd3	ortholog_one2one	100	87.6596	1
ENSG00000255529	POLR2M	ENSMUSG00000032199	Polr2m	ortholog_one2one	100	72.4044	1
ENSG00000105948	TTC26	ENSMUSG00000056832	Ttc26	ortholog_one2one	100	96.3899	1
ENSG00000189134	NKAPL	ENSMUSG00000059395	Nkapl	ortholog_one2one	75	68.8608	1
ENSG00000142657	PGD	ENSMUSG00000028961	Pgd	ortholog_one2one	100	93.9959	1
ENSG00000160877	NACC1	ENSMUSG00000001910	Nacc1	ortholog_one2one	100	89.1051	1
ENSG00000101868	POLA1	ENSMUSG00000006678	Pola1	ortholog_one2one	100	88.1911	1
ENSG00000177352	CCDC71	ENSMUSG00000049305	Ccdc71	ortholog_one2one	100	74.8268	1
ENSG00000197062	ZSCAN26	ENSMUSG00000022228	Zscan26	ortholog_one2one	75	69.7425	1
ENSG00000173992	CCS	ENSMUSG00000034108	Ccs	ortholog_one2one	100	86.8613	1
ENSG00000104907	TRMT1	ENSMUSG00000001909	Trmt1	ortholog_one2one	75	82.6546	1
ENSG00000141127	PRPSAP2	ENSMUSG00000020528	Prpsap2	ortholog_one2one	25	98.916	1
ENSG00000185909	KLHDC8B	ENSMUSG00000032609	Klhdc8b	ortholog_one2one	100	97.7401	1
ENSG00000011405	PIK3C2A	ENSMUSG00000030660	Pik3c2a	ortholog_one2one	75	90.0356	1
ENSG00000048828	FAM120A	ENSMUSG00000038014	Fam120a	ortholog_one2one	100	96.9424	1
ENSG00000137338	PGBD1	ENSMUSG00000055313	Pgbd1	ortholog_one2one	100	63.6145	0
ENSG00000102245	CD40LG	ENSMUSG00000031132	Cd40lg	ortholog_one2one	100	77.6923	1
ENSG00000236980	C3orf84	ENSMUSG00000050641	BC048562	ortholog_one2one	100	78.4314	1
ENSG00000106355	LSM5	ENSMUSG00000091625	Lsm5	ortholog_one2one	100	100	1
ENSG00000115947	ORC4	ENSMUSG00000026761	Orc4	ortholog_one2one	100	89.3764	1
ENSG00000169994	MYO7B	ENSMUSG00000024388	Myo7b	ortholog_one2one	75	81.8268	1
ENSG00000106031	HOXA13	ENSMUSG00000038203	Hoxa13	ortholog_one2one	100	98.6945	1
ENSG00000053501	USE1	ENSMUSG00000002395	Use1	ortholog_one2one	100	79.9296	1
ENSG00000127616	SMARCA4	ENSMUSG00000032187	Smarca4	ortholog_one2one	100	99.0724	1
ENSG00000070808	CAMK2A	ENSMUSG00000024617	Camk2a	ortholog_one2one	100	99.3724	1
ENSG00000113070	HBEGF	ENSMUSG00000024486	Hbegf	ortholog_one2one	100	80.7692	1
ENSG00000100077	GRK3	ENSMUSG00000042249	Grk3	ortholog_one2one	100	91.4244	1
ENSG00000122515	ZMIZ2	ENSMUSG00000041164	Zmiz2	ortholog_one2one	100	90.8696	1
ENSG00000166503	HDGFL3	ENSMUSG00000025104	Hdgfl3	ortholog_one2one	100	97.5247	1
ENSG00000168421	RHOH	ENSMUSG00000029204	Rhoh	ortholog_one2one	100	96.8586	1
ENSG00000189308	LIN54	ENSMUSG00000035310	Lin54	ortholog_one2one	100	96.5287	1
ENSG00000178381	ZFAND2A	ENSMUSG00000053581	Zfand2a	ortholog_one2one	100	64.3275	1
ENSG00000169594	BNC1	ENSMUSG00000025105	Bnc1	ortholog_one2one	100	86.8687	1
ENSG00000168439	STIP1	ENSMUSG00000024966	Stip1	ortholog_one2one	75	96.8692	1
ENSG00000104643	MTMR9	ENSMUSG00000035078	Mtmr9	ortholog_one2one	100	94.8624	1
ENSG00000221869	CEBPD	ENSMUSG00000071637	Cebpd	ortholog_one2one	75	86.194	1
ENSG00000132259	CNGA4	ENSMUSG00000030897	Cnga4	ortholog_one2one	75	93.2174	1
ENSG00000168158	OR2C1	ENSMUSG00000059043	Olfr15	ortholog_one2one	100	82.0513	1
ENSG00000164458	TBXT	ENSMUSG00000062327	T	ortholog_one2one	100	91.2844	1
ENSG00000112425	EPM2A	ENSMUSG00000055493	Epm2a	ortholog_one2one	100	89.0909	1
ENSG00000179627	ZBTB42	ENSMUSG00000037638	Zbtb42	ortholog_one2one	100	75.9524	1
ENSG00000121989	ACVR2A	ENSMUSG00000052155	Acvr2a	ortholog_one2one	100	99.6101	1
ENSG00000075568	TMEM131	ENSMUSG00000026116	Tmem131	ortholog_one2one	100	90.0373	1
ENSG00000173421	CCDC36	ENSMUSG00000047220	Ccdc36	ortholog_one2one	100	57.1429	1
ENSG00000100802	C14orf93	ENSMUSG00000022179	4931414P19Rik	ortholog_one2one	100	86.6913	1
ENSG00000099889	ARVCF	ENSMUSG00000000325	Arvcf	ortholog_one2one	100	91.58	1
ENSG00000111860	CEP85L	ENSMUSG00000038594	Cep85l	ortholog_one2one	100	83.995	1
ENSG00000088543	C3orf18	ENSMUSG00000037977	6430571L13Rik	ortholog_one2one	100	82.3171	1
ENSG00000110721	CHKA	ENSMUSG00000024843	Chka	ortholog_one2one	100	88.521	1
ENSG00000125848	FLRT3	ENSMUSG00000051379	Flrt3	ortholog_one2one	100	96.302	1
ENSG00000143919	CAMKMT	ENSMUSG00000071037	Camkmt	ortholog_one2one	100	83.2817	1
ENSG00000109689	STIM2	ENSMUSG00000039156	Stim2	ortholog_one2one	100	93.4316	1
ENSG00000123983	ACSL3	ENSMUSG00000032883	Acsl3	ortholog_one2one	100	92.7778	1
ENSG00000172264	MACROD2	ENSMUSG00000068205	Macrod2	ortholog_one2one	100	70.7368	1
ENSG00000145920	CPLX2	ENSMUSG00000025867	Cplx2	ortholog_one2one	100	100	1
ENSG00000089351	GRAMD1A	ENSMUSG00000001248	Gramd1a	ortholog_one2one	100	93.4903	1
ENSG00000204406	MBD5	ENSMUSG00000036792	Mbd5	ortholog_one2one	100	82.2917	1
ENSG00000155545	MIER3	ENSMUSG00000032727	Mier3	ortholog_one2one	75	92.922	1
ENSG00000170915	PAQR8	ENSMUSG00000025931	Paqr8	ortholog_one2one	100	94.0678	1
ENSG00000110719	TCIRG1	ENSMUSG00000001750	Tcirg1	ortholog_one2one	100	83.693	1
ENSG00000114735	HEMK1	ENSMUSG00000032579	Hemk1	ortholog_one2one	100	77.3529	1
ENSG00000101773	RBBP8	ENSMUSG00000041238	Rbbp8	ortholog_one2one	100	76.5957	1
ENSG00000093010	COMT	ENSMUSG00000000326	Comt	ortholog_one2one	100	76.6038	1
ENSG00000158445	KCNB1	ENSMUSG00000050556	Kcnb1	ortholog_one2one	100	93.8156	1
ENSG00000197891	SLC22A12	ENSMUSG00000061742	Slc22a12	ortholog_one2one	100	73.9602	1
ENSG00000106038	EVX1	ENSMUSG00000005503	Evx1	ortholog_one2one	100	92.3077	1
ENSG00000169567	HINT1	ENSMUSG00000020267	Hint1	ortholog_one2one	50	84.127	1
ENSG00000140323	DISP2	ENSMUSG00000040035	Disp2	ortholog_one2one	100	76.2082	1
ENSG00000144357	UBR3	ENSMUSG00000044308	Ubr3	ortholog_one2one	100	95.2885	1
ENSG00000070444	MNT	ENSMUSG00000000282	Mnt	ortholog_one2one	100	92.7242	1
ENSG00000138674	SEC31A	ENSMUSG00000035325	Sec31a	ortholog_one2one	100	90.8943	1
ENSG00000101251	SEL1L2	ENSMUSG00000074764	Sel1l2	ortholog_one2one	100	68.0233	1
ENSG00000169071	ROR2	ENSMUSG00000021464	Ror2	ortholog_one2one	75	92.267	1
ENSG00000173141	MRPL57	ENSMUSG00000021967	Mrpl57	ortholog_one2one	100	83.3333	1
ENSG00000165480	SKA3	ENSMUSG00000021965	Ska3	ortholog_one2one	100	60.3406	1
ENSG00000198523	PLN	ENSMUSG00000038583	Pln	ortholog_one2one	100	98.0769	1
ENSG00000186687	LYRM7	ENSMUSG00000020268	Lyrm7	ortholog_one2one	75	83.6538	1
ENSG00000174358	SLC6A19	ENSMUSG00000021565	Slc6a19	ortholog_one2one	100	86.7508	1
ENSG00000069020	MAST4	ENSMUSG00000034751	Mast4	ortholog_one2one	100	81.8182	1
ENSG00000122861	PLAU	ENSMUSG00000021822	Plau	ortholog_one2one	100	69.0531	1
ENSG00000164853	UNCX	ENSMUSG00000029546	Uncx	ortholog_one2one	100	84.5283	1
ENSG00000124786	SLC35B3	ENSMUSG00000021432	Slc35b3	ortholog_one2one	100	82.5666	1
ENSG00000215131	C16orf90	ENSMUSG00000005983	1700037C18Rik	ortholog_one2one	75	74.269	1
ENSG00000051596	THOC3	ENSMUSG00000025872	Thoc3	ortholog_one2one	100	98.5755	1
ENSG00000164338	UTP15	ENSMUSG00000041747	Utp15	ortholog_one2one	100	87.6894	1
ENSG00000184470	TXNRD2	ENSMUSG00000075704	Txnrd2	ortholog_one2one	100	83.4915	1
ENSG00000147400	CETN2	ENSMUSG00000031347	Cetn2	ortholog_one2one	100	95.9302	1
ENSG00000181031	RPH3AL	ENSMUSG00000020847	Rph3al	ortholog_one2one	75	80.7947	1
ENSG00000147364	FBXO25	ENSMUSG00000038365	Fbxo25	ortholog_one2one	50	88.4931	1
ENSG00000138083	SIX3	ENSMUSG00000038805	Six3	ortholog_one2one	100	95.7958	1
ENSG00000149196	HIKESHI	ENSMUSG00000062797	Hikeshi	ortholog_one2one	100	96.9543	1
ENSG00000023171	GRAMD1B	ENSMUSG00000040111	Gramd1b	ortholog_one2one	100	80.1822	1
ENSG00000137802	MAPKBP1	ENSMUSG00000033902	Mapkbp1	ortholog_one2one	100	86.6933	1
ENSG00000080546	SESN1	ENSMUSG00000038332	Sesn1	ortholog_one2one	100	95.0998	1
ENSG00000273238	TMEM271	ENSMUSG00000105867	Gm42517	ortholog_one2one	75	85.8289	1
ENSG00000151023	ENKUR	ENSMUSG00000026679	Enkur	ortholog_one2one	100	87.451	1
ENSG00000105852	PON3	ENSMUSG00000029759	Pon3	ortholog_one2one	100	81.3559	1
ENSG00000174652	ZNF266	ENSMUSG00000060510	Zfp266	ortholog_one2one	0	42.5497	0
ENSG00000038945	MSR1	ENSMUSG00000025044	Msr1	ortholog_one2one	100	70.3057	1
ENSG00000198146	ZNF770	ENSMUSG00000040321	Zfp770	ortholog_one2one	100	74.7518	1
ENSG00000089597	GANAB	ENSMUSG00000071650	Ganab	ortholog_one2one	100	91.9255	1
ENSG00000151025	GPR158	ENSMUSG00000045967	Gpr158	ortholog_one2one	100	87.0833	1
ENSG00000125826	RBCK1	ENSMUSG00000027466	Rbck1	ortholog_one2one	100	91.5354	1
ENSG00000182256	GABRG3	ENSMUSG00000055026	Gabrg3	ortholog_one2one	100	95.9315	1
ENSG00000182670	TTC3	ENSMUSG00000040785	Ttc3	ortholog_one2one	100	76.7054	1
ENSG00000185875	THNSL1	ENSMUSG00000048550	Thnsl1	ortholog_one2one	100	82.1954	1
ENSG00000196177	ACADSB	ENSMUSG00000030861	Acadsb	ortholog_one2one	100	82.4074	1
ENSG00000115750	TAF1B	ENSMUSG00000059669	Taf1b	ortholog_one2one	100	74.2321	1
ENSG00000100697	DICER1	ENSMUSG00000041415	Dicer1	ortholog_one2one	100	93.127	1
ENSG00000172671	ZFAND4	ENSMUSG00000042213	Zfand4	ortholog_one2one	75	70.1847	1
ENSG00000101188	NTSR1	ENSMUSG00000027568	Ntsr1	ortholog_one2one	100	84.1981	1
ENSG00000168297	PXK	ENSMUSG00000033885	Pxk	ortholog_one2one	100	91.7526	1
ENSG00000237254	TRBV30	ENSMUSG00000076499	Trbv31	ortholog_one2one	100	68.4685	1
ENSG00000156427	FGF18	ENSMUSG00000057967	Fgf18	ortholog_one2one	100	98.5507	1
ENSG00000164331	ANKRA2	ENSMUSG00000021661	Ankra2	ortholog_one2one	100	94.5513	1
ENSG00000158985	CDC42SE2	ENSMUSG00000052298	Cdc42se2	ortholog_one2one	100	100	1
ENSG00000074657	ZNF532	ENSMUSG00000042439	Zfp532	ortholog_one2one	100	89.5753	1
ENSG00000167705	RILP	ENSMUSG00000038195	Rilp	ortholog_one2one	100	73.1707	1
ENSG00000164363	SLC6A18	ENSMUSG00000021612	Slc6a18	ortholog_one2one	100	74.6341	1
ENSG00000130818	ZNF426	ENSMUSG00000059475	Zfp426	ortholog_one2one	0	73.4545	1
ENSG00000122390	NAA60	ENSMUSG00000005982	Naa60	ortholog_one2one	100	83.8843	1
ENSG00000197343	ZNF655	ENSMUSG00000007812	Zfp655	ortholog_one2one	100	78.5582	1
ENSG00000145864	GABRB2	ENSMUSG00000007653	Gabrb2	ortholog_one2one	100	99.789	1
ENSG00000067606	PRKCZ	ENSMUSG00000029053	Prkcz	ortholog_one2one	100	95.6081	1
ENSG00000165997	ARL5B	ENSMUSG00000017418	Arl5b	ortholog_one2one	100	99.4444	1
ENSG00000170577	SIX2	ENSMUSG00000024134	Six2	ortholog_one2one	100	97.2973	1
ENSG00000185662	SMIM23	ENSMUSG00000020270	Smim23	ortholog_one2one	100	61.0294	0
ENSG00000136235	GPNMB	ENSMUSG00000029816	Gpnmb	ortholog_one2one	50	70.0348	1
ENSG00000165671	NSD1	ENSMUSG00000021488	Nsd1	ortholog_one2one	100	83.9465	1
ENSG00000104299	INTS9	ENSMUSG00000021975	Ints9	ortholog_one2one	100	93.1587	1
ENSG00000174343	CHRNA9	ENSMUSG00000029205	Chrna9	ortholog_one2one	100	91.023	1
ENSG00000113369	ARRDC3	ENSMUSG00000074794	Arrdc3	ortholog_one2one	100	98.0676	1
ENSG00000179151	EDC3	ENSMUSG00000038957	Edc3	ortholog_one2one	100	95.6693	1
ENSG00000107566	ERLIN1	ENSMUSG00000025198	Erlin1	ortholog_one2one	100	95.977	1
ENSG00000101079	NDRG3	ENSMUSG00000027634	Ndrg3	ortholog_one2one	100	92.7835	1
ENSG00000011083	SLC6A7	ENSMUSG00000052026	Slc6a7	ortholog_one2one	100	97.6452	1
ENSG00000107862	GBF1	ENSMUSG00000025224	Gbf1	ortholog_one2one	100	93.8743	1
ENSG00000113360	DROSHA	ENSMUSG00000022191	Drosha	ortholog_one2one	100	95.3387	1
ENSG00000145863	GABRA6	ENSMUSG00000020428	Gabra6	ortholog_one2one	100	91.3907	1
ENSG00000175104	TRAF6	ENSMUSG00000027164	Traf6	ortholog_one2one	100	87.9245	1
ENSG00000152359	POC5	ENSMUSG00000021671	Poc5	ortholog_one2one	75	77.7778	1
ENSG00000102096	PIM2	ENSMUSG00000031155	Pim2	ortholog_one2one	100	75.1351	1
ENSG00000145934	TENM2	ENSMUSG00000049336	Tenm2	ortholog_one2one	100	88.9291	1
ENSG00000120658	ENOX1	ENSMUSG00000022012	Enox1	ortholog_one2one	100	97.6672	1
ENSG00000128510	CPA4	ENSMUSG00000039070	Cpa4	ortholog_one2one	100	83.8095	1
ENSG00000101003	GINS1	ENSMUSG00000027454	Gins1	ortholog_one2one	100	93.3673	1
ENSG00000170325	PRDM10	ENSMUSG00000042496	Prdm10	ortholog_one2one	100	89.5154	1
ENSG00000147647	DPYS	ENSMUSG00000022304	Dpys	ortholog_one2one	75	88.632	1
ENSG00000179335	CLK3	ENSMUSG00000032316	Clk3	ortholog_one2one	100	87.6176	1
ENSG00000043462	LCP2	ENSMUSG00000002699	Lcp2	ortholog_one2one	75	83.1144	1
ENSG00000101004	NINL	ENSMUSG00000068115	Ninl	ortholog_one2one	75	60.2583	1
ENSG00000164935	DCSTAMP	ENSMUSG00000022303	Dcstamp	ortholog_one2one	75	74.2553	1
ENSG00000106123	EPHB6	ENSMUSG00000029869	Ephb6	ortholog_one2one	100	92.5049	1
ENSG00000166349	RAG1	ENSMUSG00000061311	Rag1	ortholog_one2one	100	90	1
ENSG00000198223	CSF2RA	ENSMUSG00000059326	Csf2ra	ortholog_one2one	0	34.0206	0
ENSG00000175097	RAG2	ENSMUSG00000032864	Rag2	ortholog_one2one	100	88.425	1
ENSG00000140022	STON2	ENSMUSG00000020961	Ston2	ortholog_one2one	100	86.9274	1
ENSG00000102053	ZC3H12B	ENSMUSG00000035045	Zc3h12b	ortholog_one2one	100	90.7784	1
ENSG00000155368	DBI	ENSMUSG00000026385	Dbi	ortholog_one2one	100	50.3704	0
ENSG00000134146	DPH6	ENSMUSG00000057147	Dph6	ortholog_one2one	100	87.2659	1
ENSG00000166352	C11orf74	ENSMUSG00000027165	B230118H07Rik	ortholog_one2one	100	56.9672	1
ENSG00000185436	IFNLR1	ENSMUSG00000062157	Ifnlr1	ortholog_one2one	100	58.5047	1
ENSG00000119986	AVPI1	ENSMUSG00000018821	Avpi1	ortholog_one2one	100	77.4648	1
ENSG00000167910	CYP7A1	ENSMUSG00000028240	Cyp7a1	ortholog_one2one	100	81.7097	1
ENSG00000101052	IFT52	ENSMUSG00000017858	Ift52	ortholog_one2one	100	91.0798	1
ENSG00000042493	CAPG	ENSMUSG00000056737	Capg	ortholog_one2one	100	91.9771	1
ENSG00000155254	MARVELD1	ENSMUSG00000044345	Marveld1	ortholog_one2one	100	87.8613	1
ENSG00000075884	ARHGAP15	ENSMUSG00000049744	Arhgap15	ortholog_one2one	100	85.2391	1
ENSG00000187650	VMAC	ENSMUSG00000054723	Vmac	ortholog_one2one	75	74.1379	1
ENSG00000164362	TERT	ENSMUSG00000021611	Tert	ortholog_one2one	100	60.1604	1
ENSG00000168685	IL7R	ENSMUSG00000003882	Il7r	ortholog_one2one	100	64.0523	1
ENSG00000162344	FGF19	ENSMUSG00000031073	Fgf15	ortholog_one2one	100	49.5413	0
ENSG00000155530	LRGUK	ENSMUSG00000056215	Lrguk	ortholog_one2one	100	73.6585	1
ENSG00000031823	RANBP3	ENSMUSG00000002372	Ranbp3	ortholog_one2one	50	80.4481	1
ENSG00000185739	SRL	ENSMUSG00000022519	Srl	ortholog_one2one	100	49.7802	0
ENSG00000198723	TEX45	ENSMUSG00000040340	Tex45	ortholog_one2one	100	58	1
ENSG00000110274	CEP164	ENSMUSG00000043987	Cep164	ortholog_one2one	100	68.117	1
ENSG00000197961	ZNF121	ENSMUSG00000045519	Zfp560	ortholog_one2one	0	28.6472	0
ENSG00000075388	FGF4	ENSMUSG00000050917	Fgf4	ortholog_one2one	100	74.7525	1
ENSG00000176381	PRR18	ENSMUSG00000055945	Prr18	ortholog_one2one	100	57.0033	1
ENSG00000103723	AP3B2	ENSMUSG00000062444	Ap3b2	ortholog_one2one	75	93.3457	1
ENSG00000186895	FGF3	ENSMUSG00000031074	Fgf3	ortholog_one2one	100	77.9592	1
ENSG00000146414	SHPRH	ENSMUSG00000090112	Shprh	ortholog_one2one	100	86.2007	1
ENSG00000127804	METTL16	ENSMUSG00000010554	Mettl16	ortholog_one2one	100	88.6076	1
ENSG00000144711	IQSEC1	ENSMUSG00000034312	Iqsec1	ortholog_one2one	50	93.4486	1
ENSG00000104883	PEX11G	ENSMUSG00000069633	Pex11g	ortholog_one2one	75	77.1784	1
ENSG00000105778	AVL9	ENSMUSG00000029787	Avl9	ortholog_one2one	100	91.3713	1
ENSG00000086102	NFX1	ENSMUSG00000028423	Nfx1	ortholog_one2one	100	88.6894	1
ENSG00000179119	SPTY2D1	ENSMUSG00000049516	Spty2d1	ortholog_one2one	100	80.6452	1
ENSG00000198816	ZNF358	ENSMUSG00000047264	Zfp358	ortholog_one2one	100	83.0123	1
ENSG00000254999	BRK1	ENSMUSG00000033940	Brk1	ortholog_one2one	100	98.6667	1
ENSG00000184508	HDDC3	ENSMUSG00000030532	Hddc3	ortholog_one2one	100	95.5307	1
ENSG00000155256	ZFYVE27	ENSMUSG00000018820	Zfyve27	ortholog_one2one	100	86.988	1
ENSG00000174775	HRAS	ENSMUSG00000025499	Hras	ortholog_one2one	100	100	1
ENSG00000004848	ARX	ENSMUSG00000035277	Arx	ortholog_one2one	100	95.3901	1
ENSG00000001460	STPG1	ENSMUSG00000028801	Stpg1	ortholog_one2one	100	69.5015	1
ENSG00000133256	PDE6B	ENSMUSG00000029491	Pde6b	ortholog_one2one	100	92.6402	1
ENSG00000167772	ANGPTL4	ENSMUSG00000002289	Angptl4	ortholog_one2one	100	74.8781	1
ENSG00000170191	NANP	ENSMUSG00000053916	Nanp	ortholog_one2one	50	93.5484	1
ENSG00000167981	ZNF597	ENSMUSG00000039789	Zfp597	ortholog_one2one	100	62.7685	1
ENSG00000136231	IGF2BP3	ENSMUSG00000029814	Igf2bp3	ortholog_one2one	100	96.5458	1
ENSG00000146373	RNF217	ENSMUSG00000063760	Rnf217	ortholog_one2one	100	81.9417	1
ENSG00000167984	NLRC3	ENSMUSG00000049871	Nlrc3	ortholog_one2one	100	77.314	1
ENSG00000107937	GTPBP4	ENSMUSG00000021149	Gtpbp4	ortholog_one2one	75	94.795	1
ENSG00000124201	ZNFX1	ENSMUSG00000039501	Znfx1	ortholog_one2one	100	87.8994	1
ENSG00000001461	NIPAL3	ENSMUSG00000028803	Nipal3	ortholog_one2one	100	77.7512	1
ENSG00000185236	RAB11B	ENSMUSG00000077450	Rab11b	ortholog_one2one	100	99.0826	1
ENSG00000166965	RCCD1	ENSMUSG00000038930	Rccd1	ortholog_one2one	75	73.7401	1
ENSG00000188580	NKAIN2	ENSMUSG00000069670	Nkain2	ortholog_one2one	100	97.5962	1
ENSG00000157741	UBN2	ENSMUSG00000038538	Ubn2	ortholog_one2one	100	91.933	1
ENSG00000186318	BACE1	ENSMUSG00000032086	Bace1	ortholog_one2one	100	92.8144	1
ENSG00000134901	POGLUT2	ENSMUSG00000026047	Poglut2	ortholog_one2one	100	92.0319	1
ENSG00000100902	PSMA6	ENSMUSG00000021024	Psma6	ortholog_one2one	75	99.5935	1
ENSG00000103343	ZNF174	ENSMUSG00000054939	Zfp174	ortholog_one2one	100	74.9386	1
ENSG00000090054	SPTLC1	ENSMUSG00000021468	Sptlc1	ortholog_one2one	50	91.3319	1
ENSG00000067064	IDI1	ENSMUSG00000058258	Idi1	ortholog_one2one	75	78.0919	1
ENSG00000204351	SKIV2L	ENSMUSG00000040356	Skiv2l	ortholog_one2one	100	93.2476	1
ENSG00000158055	GRHL3	ENSMUSG00000037188	Grhl3	ortholog_one2one	100	86.2355	1
ENSG00000163114	PDHA2	ENSMUSG00000047674	Pdha2	ortholog_one2one	100	74.1688	1
ENSG00000093144	ECHDC1	ENSMUSG00000019883	Echdc1	ortholog_one2one	100	77.3292	1
ENSG00000148843	PDCD11	ENSMUSG00000025047	Pdcd11	ortholog_one2one	100	80.9882	1
ENSG00000205309	NT5M	ENSMUSG00000032615	Nt5m	ortholog_one2one	100	87.2727	1
ENSG00000188282	RUFY4	ENSMUSG00000061815	Rufy4	ortholog_one2one	100	58.9698	1
ENSG00000152380	FAM151B	ENSMUSG00000034334	Fam151b	ortholog_one2one	100	83.871	1
ENSG00000134899	ERCC5	ENSMUSG00000026048	Ercc5	ortholog_one2one	50	65.2991	1
ENSG00000277893	SRD5A2	ENSMUSG00000038541	Srd5a2	ortholog_one2one	100	75.1969	1
ENSG00000118496	FBXO30	ENSMUSG00000047648	Fbxo30	ortholog_one2one	100	87.8016	1
ENSG00000110076	NRXN2	ENSMUSG00000033768	Nrxn2	ortholog_one2one	100	98.4146	1
ENSG00000119772	DNMT3A	ENSMUSG00000020661	Dnmt3a	ortholog_one2one	100	94.4934	1
ENSG00000049246	PER3	ENSMUSG00000028957	Per3	ortholog_one2one	75	63.3423	1
ENSG00000156928	MALSU1	ENSMUSG00000029815	Malsu1	ortholog_one2one	75	72.807	1
ENSG00000188620	HMX3	ENSMUSG00000040148	Hmx3	ortholog_one2one	100	96.0674	1
ENSG00000156304	SCAF4	ENSMUSG00000022983	Scaf4	ortholog_one2one	100	84.5327	1
ENSG00000023330	ALAS1	ENSMUSG00000032786	Alas1	ortholog_one2one	100	91.433	1
ENSG00000188816	HMX2	ENSMUSG00000050100	Hmx2	ortholog_one2one	100	93.7729	1
ENSG00000156983	BRPF1	ENSMUSG00000001632	Brpf1	ortholog_one2one	100	72.2534	1
ENSG00000164483	SAMD3	ENSMUSG00000051354	Samd3	ortholog_one2one	100	81.5175	1
ENSG00000204287	HLA-DRA	ENSMUSG00000036322	H2-Ea-ps	ortholog_one2one	75	75.8772	1
ENSG00000100968	NFATC4	ENSMUSG00000023411	Nfatc4	ortholog_one2one	100	90.2331	1
ENSG00000151773	CCDC122	ENSMUSG00000034795	Ccdc122	ortholog_one2one	75	64.4828	1
ENSG00000126264	HCST	ENSMUSG00000064109	Hcst	ortholog_one2one	100	78.481	1
ENSG00000111879	FAM184A	ENSMUSG00000019856	Fam184a	ortholog_one2one	100	88.7139	1
ENSG00000134317	GRHL1	ENSMUSG00000020656	Grhl1	ortholog_one2one	100	94.4984	1
ENSG00000140553	UNC45A	ENSMUSG00000030533	Unc45a	ortholog_one2one	75	93.9619	1
ENSG00000163251	FZD5	ENSMUSG00000045005	Fzd5	ortholog_one2one	100	96.5812	1
ENSG00000167604	NFKBID	ENSMUSG00000036931	Nfkbid	ortholog_one2one	100	84.0979	1
ENSG00000099337	KCNK6	ENSMUSG00000046410	Kcnk6	ortholog_one2one	100	84.984	1
ENSG00000001497	LAS1L	ENSMUSG00000057421	Las1l	ortholog_one2one	100	66.0079	1
ENSG00000155561	NUP205	ENSMUSG00000038759	Nup205	ortholog_one2one	100	93.4761	1
ENSG00000158122	PRXL2C	ENSMUSG00000021482	Prxl2c	ortholog_one2one	50	88.4956	1
ENSG00000092020	PPP2R3C	ENSMUSG00000021022	Ppp2r3c	ortholog_one2one	75	98.234	1
ENSG00000129675	ARHGEF6	ENSMUSG00000031133	Arhgef6	ortholog_one2one	100	88.805	1
ENSG00000173914	RBM4B	ENSMUSG00000033760	Rbm4b	ortholog_one2one	75	96.3585	1
ENSG00000164402	SEPTIN8	ENSMUSG00000018398	2023-09-08	ortholog_one2one	100	96.9008	1
ENSG00000188315	C3orf62	ENSMUSG00000032611	1700102P08Rik	ortholog_one2one	100	80.1587	1
ENSG00000114316	USP4	ENSMUSG00000032612	Usp4	ortholog_one2one	100	90.4366	1
ENSG00000114737	CISH	ENSMUSG00000032578	Cish	ortholog_one2one	100	88.716	1
ENSG00000144580	CNOT9	ENSMUSG00000026174	Cnot9	ortholog_one2one	100	98.9967	1
ENSG00000180190	TDRP	ENSMUSG00000050052	Tdrp	ortholog_one2one	75	70.8791	1
ENSG00000204356	NELFE	ENSMUSG00000024369	Nelfe	ortholog_one2one	100	93.4605	1
ENSG00000114738	MAPKAPK3	ENSMUSG00000032577	Mapkapk3	ortholog_one2one	100	94.2708	1
ENSG00000060762	MPC1	ENSMUSG00000023861	Mpc1	ortholog_one2one	50	93.578	1
ENSG00000049247	UTS2	ENSMUSG00000028963	Uts2	ortholog_one2one	100	41.4634	0
ENSG00000101189	MRGBP	ENSMUSG00000027569	Mrgbp	ortholog_one2one	100	96.5686	1
ENSG00000176774	MAGEB18	ENSMUSG00000067649	Mageb18	ortholog_one2one	100	59.9388	1
ENSG00000060491	OGFR	ENSMUSG00000049401	Ogfr	ortholog_one2one	100	52.2907	0
ENSG00000213341	CHUK	ENSMUSG00000025199	Chuk	ortholog_one2one	100	95.302	1
ENSG00000070831	CDC42	ENSMUSG00000006699	Cdc42	ortholog_one2one	100	100	1
ENSG00000099330	OCEL1	ENSMUSG00000002396	Ocel1	ortholog_one2one	100	56.621	0
ENSG00000152611	CAPSL	ENSMUSG00000039676	Capsl	ortholog_one2one	100	94.7115	1
ENSG00000052749	RRP12	ENSMUSG00000035049	Rrp12	ortholog_one2one	100	90.3475	1
ENSG00000165757	JCAD	ENSMUSG00000033960	Jcad	ortholog_one2one	75	54.3182	1
ENSG00000106327	TFR2	ENSMUSG00000029716	Tfr2	ortholog_one2one	100	85.213	1
ENSG00000163116	STPG2	ENSMUSG00000047940	Stpg2	ortholog_one2one	100	49.0196	0
ENSG00000005700	IBTK	ENSMUSG00000035941	Ibtk	ortholog_one2one	100	85.8728	1
ENSG00000198945	L3MBTL3	ENSMUSG00000039089	L3mbtl3	ortholog_one2one	100	77.3499	1
ENSG00000126858	RHOT1	ENSMUSG00000017686	Rhot1	ortholog_one2one	50	96.131	1
ENSG00000160888	IER2	ENSMUSG00000053560	Ier2	ortholog_one2one	100	79.638	1
ENSG00000115421	PAPOLG	ENSMUSG00000020273	Papolg	ortholog_one2one	100	93.7754	1
ENSG00000124228	DDX27	ENSMUSG00000017999	Ddx27	ortholog_one2one	100	92.5	1
ENSG00000149201	CCDC81	ENSMUSG00000039391	Ccdc81	ortholog_one2one	100	78.7462	1
ENSG00000164045	CDC25A	ENSMUSG00000032477	Cdc25a	ortholog_one2one	100	85.4086	1
ENSG00000147650	LRP12	ENSMUSG00000022305	Lrp12	ortholog_one2one	75	92.5408	1
ENSG00000134070	IRAK2	ENSMUSG00000060477	Irak2	ortholog_one2one	75	69.7749	1
ENSG00000125772	GPCPD1	ENSMUSG00000027346	Gpcpd1	ortholog_one2one	100	92.2963	1
ENSG00000170345	FOS	ENSMUSG00000021250	Fos	ortholog_one2one	100	79.7368	1
ENSG00000172059	KLF11	ENSMUSG00000020653	Klf11	ortholog_one2one	100	76.2948	1
ENSG00000075151	EIF4G3	ENSMUSG00000028760	Eif4g3	ortholog_one2one	100	85.8048	1
ENSG00000167257	RNF214	ENSMUSG00000042790	Rnf214	ortholog_one2one	100	92.8144	1
ENSG00000188175	HEPACAM2	ENSMUSG00000044156	Hepacam2	ortholog_one2one	75	85.3132	1
ENSG00000090447	TFAP4	ENSMUSG00000005718	Tfap4	ortholog_one2one	100	96.1538	1
ENSG00000172893	DHCR7	ENSMUSG00000058454	Dhcr7	ortholog_one2one	75	88.7473	1
ENSG00000141026	MED9	ENSMUSG00000061650	Med9	ortholog_one2one	100	79.5775	1
ENSG00000186509	OR9Q1	ENSMUSG00000054526	Olfr1500	ortholog_one2one	50	81.9936	1
ENSG00000009950	MLXIPL	ENSMUSG00000005373	Mlxipl	ortholog_one2one	100	80.3241	1
ENSG00000164877	MICALL2	ENSMUSG00000036718	Micall2	ortholog_one2one	100	53.3201	1
ENSG00000205795	CYS1	ENSMUSG00000062563	Cys1	ortholog_one2one	75	61.3793	1
ENSG00000006468	ETV1	ENSMUSG00000004151	Etv1	ortholog_one2one	100	97.9036	1
ENSG00000111877	MCM9	ENSMUSG00000058298	Mcm9	ortholog_one2one	100	65.8915	1
ENSG00000048392	RRM2B	ENSMUSG00000022292	Rrm2b	ortholog_one2one	100	93.4473	1
ENSG00000253729	PRKDC	ENSMUSG00000022672	Prkdc	ortholog_one2one	100	79.1424	1
ENSG00000147274	RBMX	ENSMUSG00000031134	Rbmx	ortholog_one2one	100	98.7212	1
ENSG00000115839	RAB3GAP1	ENSMUSG00000036104	Rab3gap1	ortholog_one2one	100	92.8644	1
ENSG00000176225	RTTN	ENSMUSG00000023066	Rttn	ortholog_one2one	100	82.0755	1
ENSG00000178385	PLEKHM3	ENSMUSG00000051344	Plekhm3	ortholog_one2one	100	91.7214	1
ENSG00000145743	FBXL17	ENSMUSG00000023965	Fbxl17	ortholog_one2one	100	92.2967	1
ENSG00000111885	MAN1A1	ENSMUSG00000003746	Man1a	ortholog_one2one	75	90.687	1
ENSG00000169228	RAB24	ENSMUSG00000034789	Rab24	ortholog_one2one	75	98.0296	1
ENSG00000111875	ASF1A	ENSMUSG00000019857	Asf1a	ortholog_one2one	100	99.5098	1
ENSG00000151376	ME3	ENSMUSG00000030621	Me3	ortholog_one2one	100	94.2053	1
ENSG00000134460	IL2RA	ENSMUSG00000026770	Il2ra	ortholog_one2one	100	59.7015	1
ENSG00000071537	SEL1L	ENSMUSG00000020964	Sel1l	ortholog_one2one	100	93.038	1
ENSG00000078579	FGF20	ENSMUSG00000031603	Fgf20	ortholog_one2one	100	95.2607	1
ENSG00000154719	MRPL39	ENSMUSG00000022889	Mrpl39	ortholog_one2one	100	83.0357	1
ENSG00000187624	C17orf97	ENSMUSG00000053783	1700016K19Rik	ortholog_one2one	100	61.4035	0
ENSG00000077264	PAK3	ENSMUSG00000031284	Pak3	ortholog_one2one	100	98.5689	1
ENSG00000099849	RASSF7	ENSMUSG00000038618	Rassf7	ortholog_one2one	100	76.6017	1
ENSG00000138795	LEF1	ENSMUSG00000027985	Lef1	ortholog_one2one	100	97.733	1
ENSG00000120057	SFRP5	ENSMUSG00000018822	Sfrp5	ortholog_one2one	100	94.2675	1
ENSG00000118276	B4GALT6	ENSMUSG00000056124	B4galt6	ortholog_one2one	100	94.7644	1
ENSG00000205060	SLC35B4	ENSMUSG00000018999	Slc35b4	ortholog_one2one	100	90.9366	1
ENSG00000090581	GNPTG	ENSMUSG00000035521	Gnptg	ortholog_one2one	100	77.8502	1
ENSG00000163694	RBM47	ENSMUSG00000070780	Rbm47	ortholog_one2one	100	94.5763	1
ENSG00000078053	AMPH	ENSMUSG00000021314	Amph	ortholog_one2one	75	85.3623	1
ENSG00000169230	PRELID1	ENSMUSG00000021486	Prelid1	ortholog_one2one	75	98.1567	1
ENSG00000146648	EGFR	ENSMUSG00000020122	Egfr	ortholog_one2one	50	90.4132	1
ENSG00000161328	LRRC56	ENSMUSG00000038637	Lrrc56	ortholog_one2one	100	66.8478	1
ENSG00000121988	ZRANB3	ENSMUSG00000036086	Zranb3	ortholog_one2one	100	76.9878	1
ENSG00000239306	RBM14	ENSMUSG00000006456	Rbm14	ortholog_one2one	100	98.3558	1
ENSG00000157020	SEC13	ENSMUSG00000030298	Sec13	ortholog_one2one	100	96.8944	1
ENSG00000198010	DLGAP2	ENSMUSG00000047495	Dlgap2	ortholog_one2one	100	89.1509	1
ENSG00000185522	LMNTD2	ENSMUSG00000025500	Lmntd2	ortholog_one2one	100	47.741	0
ENSG00000152292	SH2D6	ENSMUSG00000052631	Sh2d6	ortholog_one2one	100	69.2	0
ENSG00000132591	ERAL1	ENSMUSG00000020832	Eral1	ortholog_one2one	100	78.2609	1
ENSG00000185009	AP3M1	ENSMUSG00000021824	Ap3m1	ortholog_one2one	100	99.5215	1
ENSG00000172943	PHF8	ENSMUSG00000041229	Phf8	ortholog_one2one	100	94.8192	1
ENSG00000105640	RPL18A	ENSMUSG00000045128	Rpl18a	ortholog_one2one	50	99.4318	1
ENSG00000157765	SLC34A2	ENSMUSG00000029188	Slc34a2	ortholog_one2one	100	78.0488	1
ENSG00000204020	LIPN	ENSMUSG00000024770	Lipn	ortholog_one2one	100	81.25	1
ENSG00000213347	MXD3	ENSMUSG00000021485	Mxd3	ortholog_one2one	75	81.068	1
ENSG00000059145	UNKL	ENSMUSG00000015127	Unkl	ortholog_one2one	100	33.5626	0
ENSG00000124678	TCP11	ENSMUSG00000062859	Tcp11	ortholog_one2one	100	62.963	1
ENSG00000188937	NYX	ENSMUSG00000051228	Nyx	ortholog_one2one	100	84.6639	1
ENSG00000182774	RPS17	ENSMUSG00000061787	Rps17	ortholog_one2one	25	99.2593	1
ENSG00000247596	TWF2	ENSMUSG00000023277	Twf2	ortholog_one2one	100	96.5616	1
ENSG00000035403	VCL	ENSMUSG00000021823	Vcl	ortholog_one2one	100	99.3433	1
ENSG00000101057	MYBL2	ENSMUSG00000017861	Mybl2	ortholog_one2one	100	84.517	1
ENSG00000119321	FKBP15	ENSMUSG00000066151	Fkbp15	ortholog_one2one	100	79.6053	1
ENSG00000104714	ERICH1	ENSMUSG00000051978	Erich1	ortholog_one2one	100	55.7229	0
ENSG00000124688	MAD2L1BP	ENSMUSG00000034509	Mad2l1bp	ortholog_one2one	100	74.2754	1
ENSG00000137177	KIF13A	ENSMUSG00000021375	Kif13a	ortholog_one2one	100	92.3385	1
ENSG00000173065	FAM222B	ENSMUSG00000037750	Fam222b	ortholog_one2one	100	97.331	1
ENSG00000236444	UBE2L5	ENSMUSG00000038965	Ube2l3	ortholog_one2one	0	97.4026	0
ENSG00000163254	CRYGC	ENSMUSG00000025952	Crygc	ortholog_one2one	100	84.5714	1
ENSG00000102078	SLC25A14	ENSMUSG00000031105	Slc25a14	ortholog_one2one	100	94.7692	1
ENSG00000182187	CRYGB	ENSMUSG00000073658	Crygb	ortholog_one2one	100	82.8571	1
ENSG00000165125	TRPV6	ENSMUSG00000029868	Trpv6	ortholog_one2one	100	88.5267	1
ENSG00000069998	HDHD5	ENSMUSG00000058979	Hdhd5	ortholog_one2one	100	76.3723	1
ENSG00000105711	SCN1B	ENSMUSG00000019194	Scn1b	ortholog_one2one	100	70.6422	1
ENSG00000108551	RASD1	ENSMUSG00000049892	Rasd1	ortholog_one2one	100	97.5	1
ENSG00000136867	SLC31A2	ENSMUSG00000066152	Slc31a2	ortholog_one2one	100	76.2238	1
ENSG00000243789	JMJD7	ENSMUSG00000098789	Jmjd7	ortholog_one2one	100	89.8734	1
ENSG00000158525	CPA5	ENSMUSG00000029788	Cpa5	ortholog_one2one	100	83.7156	1
ENSG00000152049	KCNE4	ENSMUSG00000047330	Kcne4	ortholog_one2one	100	90	1
ENSG00000269955	FMC1-LUC7L2	ENSMUSG00000029823	Luc7l2	ortholog_one2one	100	95.9184	1
ENSG00000071909	MYO3B	ENSMUSG00000042064	Myo3b	ortholog_one2one	100	85.7464	1
ENSG00000204922	UQCC3	ENSMUSG00000071654	Uqcc3	ortholog_one2one	75	59.5506	1
ENSG00000152766	ANKRD22	ENSMUSG00000024774	Ankrd22	ortholog_one2one	100	86.3874	1
ENSG00000100823	APEX1	ENSMUSG00000035960	Apex1	ortholog_one2one	100	94.6372	1
ENSG00000164898	FMC1	ENSMUSG00000019689	Fmc1	ortholog_one2one	100	92.9204	1
ENSG00000138698	RAP1GDS1	ENSMUSG00000028149	Rap1gds1	ortholog_one2one	100	95.2224	1
ENSG00000131941	RHPN2	ENSMUSG00000030494	Rhpn2	ortholog_one2one	100	85.8601	1
ENSG00000133027	PEMT	ENSMUSG00000000301	Pemt	ortholog_one2one	100	77.1186	1
ENSG00000105854	PON2	ENSMUSG00000032667	Pon2	ortholog_one2one	100	88.1356	1
ENSG00000197050	ZNF420	ENSMUSG00000063047	Zfp780b	ortholog_one2one	0	41.5633	0
ENSG00000151014	NOCT	ENSMUSG00000023087	Noct	ortholog_one2one	100	90.4429	1
ENSG00000103966	EHD4	ENSMUSG00000027293	Ehd4	ortholog_one2one	100	97.0425	1
ENSG00000168582	CRYGA	ENSMUSG00000044429	Cryga	ortholog_one2one	100	84.4828	1
ENSG00000155265	GOLGA7B	ENSMUSG00000042532	Golga7b	ortholog_one2one	100	98.8024	1
ENSG00000173239	LIPM	ENSMUSG00000056078	Lipm	ortholog_one2one	100	87.2038	1
ENSG00000164334	FAM170A	ENSMUSG00000035420	Fam170a	ortholog_one2one	100	70.8709	1
ENSG00000109381	ELF2	ENSMUSG00000037174	Elf2	ortholog_one2one	100	91.9056	1
ENSG00000095713	CRTAC1	ENSMUSG00000042401	Crtac1	ortholog_one2one	100	89.7833	1
ENSG00000160185	UBASH3A	ENSMUSG00000042345	Ubash3a	ortholog_one2one	100	83.1731	1
ENSG00000185085	INTS5	ENSMUSG00000071652	Ints5	ortholog_one2one	75	95.3831	1
ENSG00000157017	GHRL	ENSMUSG00000064177	Ghrl	ortholog_one2one	75	82.906	1
ENSG00000138172	CALHM2	ENSMUSG00000033033	Calhm2	ortholog_one2one	100	92.2601	1
ENSG00000169946	ZFPM2	ENSMUSG00000022306	Zfpm2	ortholog_one2one	100	93.9183	1
ENSG00000142621	FHAD1	ENSMUSG00000051435	Fhad1	ortholog_one2one	100	65.3521	1
ENSG00000133835	HSD17B4	ENSMUSG00000024507	Hsd17b4	ortholog_one2one	100	82.449	1
ENSG00000275835	TUBGCP5	ENSMUSG00000033790	Tubgcp5	ortholog_one2one	50	88.4766	1
ENSG00000185933	CALHM1	ENSMUSG00000079258	Calhm1	ortholog_one2one	100	91.6667	1
ENSG00000107821	KAZALD1	ENSMUSG00000025213	Kazald1	ortholog_one2one	100	81.4697	1
ENSG00000137877	SPTBN5	ENSMUSG00000074899	Sptbn5	ortholog_one2one	100	63.0243	1
ENSG00000179915	NRXN1	ENSMUSG00000024109	Nrxn1	ortholog_one2one	50	99.2701	1
ENSG00000198826	ARHGAP11A	ENSMUSG00000041219	Arhgap11a	ortholog_one2one	50	69.9088	1
ENSG00000170445	HARS	ENSMUSG00000001380	Hars	ortholog_one2one	100	94.8919	1
ENSG00000188283	ZNF383	ENSMUSG00000099689	Zfp383	ortholog_one2one	25	81.0204	1
ENSG00000144791	LIMD1	ENSMUSG00000025239	Limd1	ortholog_one2one	100	77.8443	1
ENSG00000240972	MIF	ENSMUSG00000033307	Mif	ortholog_one2one	100	89.5652	1
ENSG00000157103	SLC6A1	ENSMUSG00000030310	Slc6a1	ortholog_one2one	100	97.9967	1
ENSG00000183688	RFLNB	ENSMUSG00000020846	Rflnb	ortholog_one2one	100	55.5556	1
ENSG00000140044	JDP2	ENSMUSG00000034271	Jdp2	ortholog_one2one	100	96.319	1
ENSG00000211456	SACM1L	ENSMUSG00000025240	Sacm1l	ortholog_one2one	100	94.8893	1
ENSG00000077080	ACTL6B	ENSMUSG00000029712	Actl6b	ortholog_one2one	100	99.7653	1
ENSG00000134444	RELCH	ENSMUSG00000026319	Relch	ortholog_one2one	100	94.0789	1
ENSG00000007168	PAFAH1B1	ENSMUSG00000020745	Pafah1b1	ortholog_one2one	100	99.7561	1
ENSG00000186513	OR9Q2	ENSMUSG00000044040	Olfr1497	ortholog_one2one	75	85.6688	1
ENSG00000183128	CALHM3	ENSMUSG00000094219	Calhm3	ortholog_one2one	100	84.438	1
ENSG00000198105	ZNF248	ENSMUSG00000030145	Zfp248	ortholog_one2one	25	75.1736	1
ENSG00000068784	SRBD1	ENSMUSG00000024135	Srbd1	ortholog_one2one	100	82.6707	1
ENSG00000114812	VIPR1	ENSMUSG00000032528	Vipr1	ortholog_one2one	100	84.0959	1
ENSG00000107954	NEURL1	ENSMUSG00000006435	Neurl1a	ortholog_one2one	100	94.2509	1
ENSG00000156127	BATF	ENSMUSG00000034266	Batf	ortholog_one2one	100	96	1
ENSG00000158691	ZSCAN12	ENSMUSG00000036721	Zscan12	ortholog_one2one	75	69.0619	1
ENSG00000141252	VPS53	ENSMUSG00000017288	Vps53	ortholog_one2one	100	96.6346	1
ENSG00000127412	TRPV5	ENSMUSG00000036899	Trpv5	ortholog_one2one	100	81.0512	1
ENSG00000095485	CWF19L1	ENSMUSG00000025200	Cwf19l1	ortholog_one2one	100	89.1993	1
ENSG00000128989	ARPP19	ENSMUSG00000007656	Arpp19	ortholog_one2one	100	75.8621	1
ENSG00000133454	MYO18B	ENSMUSG00000072720	Myo18b	ortholog_one2one	100	72.5528	1
ENSG00000155970	MICU3	ENSMUSG00000039478	Micu3	ortholog_one2one	100	92.7342	1
ENSG00000112769	LAMA4	ENSMUSG00000019846	Lama4	ortholog_one2one	75	88.7115	1
ENSG00000170852	KBTBD2	ENSMUSG00000059486	Kbtbd2	ortholog_one2one	100	98.5554	1
ENSG00000163001	CFAP36	ENSMUSG00000020462	Cfap36	ortholog_one2one	100	90.6706	1
ENSG00000165782	PIP4P1	ENSMUSG00000035953	Pip4p1	ortholog_one2one	75	97.1831	1
ENSG00000164574	GALNT10	ENSMUSG00000020520	Galnt10	ortholog_one2one	100	95.0249	1
ENSG00000072832	CRMP1	ENSMUSG00000029121	Crmp1	ortholog_one2one	100	96.5015	1
ENSG00000162078	ZG16B	ENSMUSG00000024125	Sbpl	ortholog_one2one	0	21.5517	0
ENSG00000133935	ERG28	ENSMUSG00000021252	Erg28	ortholog_one2one	75	97.8571	1
ENSG00000154319	FAM167A	ENSMUSG00000035095	Fam167a	ortholog_one2one	100	82.3256	1
ENSG00000119699	TGFB3	ENSMUSG00000021253	Tgfb3	ortholog_one2one	75	97.3301	1
ENSG00000180871	CXCR2	ENSMUSG00000026180	Cxcr2	ortholog_one2one	100	71.3092	1
ENSG00000213999	MEF2B	ENSMUSG00000079033	Mef2b	ortholog_one2one	100	71.9198	1
ENSG00000162144	CYB561A3	ENSMUSG00000034445	Cyb561a3	ortholog_one2one	100	83.0579	1
ENSG00000198704	GPX6	ENSMUSG00000004341	Gpx6	ortholog_one2one	75	71.4932	1
ENSG00000105641	SLC5A5	ENSMUSG00000000792	Slc5a5	ortholog_one2one	75	84.3042	1
ENSG00000165526	RPUSD4	ENSMUSG00000032044	Rpusd4	ortholog_one2one	100	78.2493	1
ENSG00000198759	EGFL6	ENSMUSG00000000402	Egfl6	ortholog_one2one	50	78.1818	1
ENSG00000168140	VASN	ENSMUSG00000039646	Vasn	ortholog_one2one	100	83.5067	1
ENSG00000077150	NFKB2	ENSMUSG00000025225	Nfkb2	ortholog_one2one	100	91.6574	1
ENSG00000119650	IFT43	ENSMUSG00000007867	Ift43	ortholog_one2one	75	74.8718	1
ENSG00000126603	GLIS2	ENSMUSG00000014303	Glis2	ortholog_one2one	100	93.2822	1
ENSG00000011600	TYROBP	ENSMUSG00000030579	Tyrobp	ortholog_one2one	100	71.9298	1
ENSG00000196715	VKORC1L1	ENSMUSG00000066735	Vkorc1l1	ortholog_one2one	50	51.1364	1
ENSG00000114784	EIF1B	ENSMUSG00000006941	Eif1b	ortholog_one2one	100	100	1
ENSG00000183530	PRR14L	ENSMUSG00000054280	Prr14l	ortholog_one2one	75	58.4982	1
ENSG00000164880	INTS1	ENSMUSG00000029547	Ints1	ortholog_one2one	100	88.9289	1
ENSG00000100804	PSMB5	ENSMUSG00000022193	Psmb5	ortholog_one2one	100	92.803	1
ENSG00000154473	BUB3	ENSMUSG00000066979	Bub3	ortholog_one2one	100	99.6933	1
ENSG00000165131	LLCFC1	ENSMUSG00000029867	Llcfc1	ortholog_one2one	100	47.2222	0
ENSG00000137575	SDCBP	ENSMUSG00000028249	Sdcbp	ortholog_one2one	100	89.2977	1
ENSG00000170011	MYRIP	ENSMUSG00000041794	Myrip	ortholog_one2one	100	80.1402	1
ENSG00000119686	FLVCR2	ENSMUSG00000034258	Flvcr2	ortholog_one2one	100	82.7586	1
ENSG00000163464	CXCR1	ENSMUSG00000048480	Cxcr1	ortholog_one2one	100	64.1026	1
ENSG00000164707	SLC13A4	ENSMUSG00000029843	Slc13a4	ortholog_one2one	100	88.96	1
ENSG00000222028	PSMB11	ENSMUSG00000072423	Psmb11	ortholog_one2one	100	82.4503	1
ENSG00000197724	PHF2	ENSMUSG00000038025	Phf2	ortholog_one2one	100	92.6095	1
ENSG00000150893	FREM2	ENSMUSG00000037016	Frem2	ortholog_one2one	100	88.3861	1
ENSG00000134453	RBM17	ENSMUSG00000037197	Rbm17	ortholog_one2one	100	98.2716	1
ENSG00000151778	SERP2	ENSMUSG00000052584	Serp2	ortholog_one2one	75	100	1
ENSG00000110148	CCKBR	ENSMUSG00000030898	Cckbr	ortholog_one2one	100	88.9625	1
ENSG00000169862	CTNND2	ENSMUSG00000022240	Ctnnd2	ortholog_one2one	100	95.1043	1
ENSG00000189320	FAM180A	ENSMUSG00000047420	Fam180a	ortholog_one2one	100	78.6127	1
ENSG00000104413	ESRP1	ENSMUSG00000040728	Esrp1	ortholog_one2one	100	97.21	1
ENSG00000184436	THAP7	ENSMUSG00000022760	Thap7	ortholog_one2one	100	92.5566	1
ENSG00000147383	NSDHL	ENSMUSG00000031349	Nsdhl	ortholog_one2one	100	85.6354	1
ENSG00000163440	PDCL2	ENSMUSG00000029235	Pdcl2	ortholog_one2one	100	87.5	1
ENSG00000120314	WDR55	ENSMUSG00000042660	Wdr55	ortholog_one2one	100	87.1134	1
ENSG00000243317	STMP1	ENSMUSG00000073155	1810058I24Rik	ortholog_one2one	100	91.4894	1
ENSG00000148948	LRRC4C	ENSMUSG00000050587	Lrrc4c	ortholog_one2one	100	99.6875	1
ENSG00000149483	TMEM138	ENSMUSG00000024666	Tmem138	ortholog_one2one	100	91.9753	1
ENSG00000139880	CDH24	ENSMUSG00000059674	Cdh24	ortholog_one2one	100	92.8297	1
ENSG00000037749	MFAP3	ENSMUSG00000020522	Mfap3	ortholog_one2one	100	83.6676	1
ENSG00000183963	SMTN	ENSMUSG00000020439	Smtn	ortholog_one2one	100	80.6067	1
ENSG00000132182	NUP210	ENSMUSG00000030091	Nup210	ortholog_one2one	75	84.5705	1
ENSG00000101367	MAPRE1	ENSMUSG00000027479	Mapre1	ortholog_one2one	100	97.0149	1
ENSG00000099957	P2RX6	ENSMUSG00000022758	P2rx6	ortholog_one2one	75	81.491	1
ENSG00000112855	HARS2	ENSMUSG00000019143	Hars2	ortholog_one2one	100	84.3564	1
ENSG00000184162	NR2C2AP	ENSMUSG00000071078	Nr2c2ap	ortholog_one2one	75	82.1429	1
ENSG00000135048	CEMIP2	ENSMUSG00000024754	Cemip2	ortholog_one2one	100	86.7679	1
ENSG00000162924	REL	ENSMUSG00000020275	Rel	ortholog_one2one	100	75.6803	1
ENSG00000166257	SCN3B	ENSMUSG00000049281	Scn3b	ortholog_one2one	100	97.6744	1
ENSG00000167986	DDB1	ENSMUSG00000024740	Ddb1	ortholog_one2one	100	99.6491	1
ENSG00000232040	ZBED9	ENSMUSG00000034173	Zbed5	ortholog_one2one	0	32.4074	0
ENSG00000160188	RSPH1	ENSMUSG00000024033	Rsph1	ortholog_one2one	100	78.4053	1
ENSG00000147065	MSN	ENSMUSG00000031207	Msn	ortholog_one2one	100	98.6135	1
ENSG00000122642	FKBP9	ENSMUSG00000029781	Fkbp9	ortholog_one2one	75	93.1579	1
ENSG00000008838	MED24	ENSMUSG00000017210	Med24	ortholog_one2one	100	90.3749	1
ENSG00000147421	HMBOX1	ENSMUSG00000021972	Hmbox1	ortholog_one2one	75	98.8095	1
ENSG00000185088	RPS27L	ENSMUSG00000036781	Rps27l	ortholog_one2one	100	71.4286	1
ENSG00000160190	SLC37A1	ENSMUSG00000024036	Slc37a1	ortholog_one2one	100	87.0057	1
ENSG00000104517	UBR5	ENSMUSG00000037487	Ubr5	ortholog_one2one	100	98.2487	1
ENSG00000090674	MCOLN1	ENSMUSG00000004567	Mcoln1	ortholog_one2one	100	91.3793	1
ENSG00000107957	SH3PXD2A	ENSMUSG00000053617	Sh3pxd2a	ortholog_one2one	100	89.1459	1
ENSG00000103642	LACTB	ENSMUSG00000032370	Lactb	ortholog_one2one	100	87.6588	1
ENSG00000072840	EVC	ENSMUSG00000029122	Evc	ortholog_one2one	100	67.4627	1
ENSG00000099960	SLC7A4	ENSMUSG00000022756	Slc7a4	ortholog_one2one	50	81.1024	1
ENSG00000241399	CD302	ENSMUSG00000060703	Cd302	ortholog_one2one	100	76.3158	1
ENSG00000197993	KEL	ENSMUSG00000029866	Kel	ortholog_one2one	100	74.1936	1
ENSG00000133958	UNC79	ENSMUSG00000021198	Unc79	ortholog_one2one	100	88.829	1
ENSG00000064490	RFXANK	ENSMUSG00000036120	Rfxank	ortholog_one2one	75	82.1561	1
ENSG00000055147	FAM114A2	ENSMUSG00000020523	Fam114a2	ortholog_one2one	100	80.2817	1
ENSG00000065413	ANKRD44	ENSMUSG00000052331	Ankrd44	ortholog_one2one	100	95.7704	1
ENSG00000136536	2023-03-07	ENSMUSG00000026977	2023-03-07	ortholog_one2one	100	86.0029	1
ENSG00000171843	MLLT3	ENSMUSG00000028496	Mllt3	ortholog_one2one	100	97.7153	1
ENSG00000032444	PNPLA6	ENSMUSG00000004565	Pnpla6	ortholog_one2one	100	93.6803	1
ENSG00000076650	GPATCH1	ENSMUSG00000063808	Gpatch1	ortholog_one2one	100	84.3011	1
ENSG00000150275	PCDH15	ENSMUSG00000052613	Pcdh15	ortholog_one2one	50	84.56	1
ENSG00000124196	GTSF1L	ENSMUSG00000070708	Gtsf1l	ortholog_one2one	100	65.5629	1
ENSG00000167220	HDHD2	ENSMUSG00000025421	Hdhd2	ortholog_one2one	75	77.2201	1
ENSG00000107807	TLX1	ENSMUSG00000025215	Tlx1	ortholog_one2one	100	95.1952	1
ENSG00000189127	ANKRD34B	ENSMUSG00000045034	Ankrd34b	ortholog_one2one	100	82.4803	1
ENSG00000107960	STN1	ENSMUSG00000042694	Stn1	ortholog_one2one	100	68.7831	1
ENSG00000005981	ASB4	ENSMUSG00000042607	Asb4	ortholog_one2one	100	92.4883	1
ENSG00000189077	TMEM120A	ENSMUSG00000039886	Tmem120a	ortholog_one2one	100	86.5889	1
ENSG00000138074	SLC5A6	ENSMUSG00000006641	Slc5a6	ortholog_one2one	100	82.4921	1
ENSG00000072803	FBXW11	ENSMUSG00000020271	Fbxw11	ortholog_one2one	100	95.7371	1
ENSG00000179468	OR9A2	ENSMUSG00000045479	Olfr459	ortholog_one2one	100	80.5732	1
ENSG00000110066	KMT5B	ENSMUSG00000045098	Kmt5b	ortholog_one2one	100	87.4292	1
ENSG00000138777	PPA2	ENSMUSG00000028013	Ppa2	ortholog_one2one	100	76.0606	1
ENSG00000187581	COX8C	ENSMUSG00000025488	Cox8b	ortholog_one2one	0	21.4286	0
ENSG00000004799	PDK4	ENSMUSG00000019577	Pdk4	ortholog_one2one	100	92.7184	1
ENSG00000113645	WWC1	ENSMUSG00000018849	Wwc1	ortholog_one2one	100	92.3007	1
ENSG00000159763	PIP	ENSMUSG00000058499	Pip	ortholog_one2one	100	46.5753	0
ENSG00000166562	SEC11C	ENSMUSG00000024516	Sec11c	ortholog_one2one	100	97.9167	1
ENSG00000155760	FZD7	ENSMUSG00000041075	Fzd7	ortholog_one2one	100	96.8531	1
ENSG00000146007	ZMAT2	ENSMUSG00000001383	Zmat2	ortholog_one2one	100	100	1
ENSG00000215187	FAM166B	ENSMUSG00000042788	Fam166b	ortholog_one2one	100	42.4802	0
ENSG00000172365	OR5B2	ENSMUSG00000046913	Olfr1451	ortholog_one2one	75	73.2258	1
ENSG00000166426	CRABP1	ENSMUSG00000032291	Crabp1	ortholog_one2one	100	99.2701	1
ENSG00000004142	POLDIP2	ENSMUSG00000001100	Poldip2	ortholog_one2one	100	95.1087	1
ENSG00000256453	DND1	ENSMUSG00000044595	Dnd1	ortholog_one2one	100	86.3636	1
ENSG00000198283	OR5B21	ENSMUSG00000046272	Olfr1444	ortholog_one2one	100	83.3856	1
ENSG00000113073	SLC4A9	ENSMUSG00000024485	Slc4a9	ortholog_one2one	75	82.4543	1
ENSG00000130307	USHBP1	ENSMUSG00000034911	Ushbp1	ortholog_one2one	100	56.6176	1
ENSG00000132463	GRSF1	ENSMUSG00000044221	Grsf1	ortholog_one2one	100	90.8142	1
ENSG00000121964	GTDC1	ENSMUSG00000036890	Gtdc1	ortholog_one2one	100	69.8876	1
ENSG00000105707	HPN	ENSMUSG00000001249	Hpn	ortholog_one2one	100	81.1236	1
ENSG00000126243	LRFN3	ENSMUSG00000036957	Lrfn3	ortholog_one2one	100	96.1661	1
ENSG00000163517	HDAC11	ENSMUSG00000034245	Hdac11	ortholog_one2one	100	92.219	1
ENSG00000166394	CYB5R2	ENSMUSG00000048065	Cyb5r2	ortholog_one2one	100	77.7397	1
ENSG00000165370	GPR101	ENSMUSG00000036357	Gpr101	ortholog_one2one	100	69.6673	1
ENSG00000109079	TNFAIP1	ENSMUSG00000017615	Tnfaip1	ortholog_one2one	100	97.1519	1
ENSG00000159374	M1AP	ENSMUSG00000030041	M1ap	ortholog_one2one	100	72.0227	1
ENSG00000198853	RUSC2	ENSMUSG00000035969	Rusc2	ortholog_one2one	100	86.6054	1
ENSG00000164694	FNDC1	ENSMUSG00000071984	Fndc1	ortholog_one2one	50	70.7852	1
ENSG00000049249	TNFRSF9	ENSMUSG00000028965	Tnfrsf9	ortholog_one2one	100	57.0312	1
ENSG00000168658	VWA3B	ENSMUSG00000050122	Vwa3b	ortholog_one2one	100	70.8455	0
ENSG00000088538	DOCK3	ENSMUSG00000039716	Dock3	ortholog_one2one	75	98.1281	1
ENSG00000149476	TKFC	ENSMUSG00000034371	Tkfc	ortholog_one2one	100	84.9481	1
ENSG00000137288	UQCC2	ENSMUSG00000024208	Uqcc2	ortholog_one2one	100	84.5588	1
ENSG00000127948	POR	ENSMUSG00000005514	Por	ortholog_one2one	100	92.0354	1
ENSG00000096433	ITPR3	ENSMUSG00000042644	Itpr3	ortholog_one2one	100	95.1685	1
ENSG00000007080	CCDC124	ENSMUSG00000007721	Ccdc124	ortholog_one2one	100	89.4009	1
ENSG00000156925	ZIC3	ENSMUSG00000067860	Zic3	ortholog_one2one	100	98.2833	1
ENSG00000110031	LPXN	ENSMUSG00000024696	Lpxn	ortholog_one2one	100	84.715	1
ENSG00000091704	CPA1	ENSMUSG00000054446	Cpa1	ortholog_one2one	100	81.6229	1
ENSG00000149260	CAPN5	ENSMUSG00000035547	Capn5	ortholog_one2one	75	92.0312	1
ENSG00000164047	CAMP	ENSMUSG00000038357	Camp	ortholog_one2one	100	52.3256	1
ENSG00000198517	MAFK	ENSMUSG00000018143	Mafk	ortholog_one2one	100	98.0769	1
ENSG00000151474	FRMD4A	ENSMUSG00000026657	Frmd4a	ortholog_one2one	75	94.2418	1
ENSG00000175279	CENPS	ENSMUSG00000073705	Cenps	ortholog_one2one	100	69.7183	1
ENSG00000160113	NR2F6	ENSMUSG00000002393	Nr2f6	ortholog_one2one	100	93.8462	1
ENSG00000103269	RHBDL1	ENSMUSG00000025735	Rhbdl1	ortholog_one2one	75	94.6381	1
ENSG00000241563	CORT	ENSMUSG00000028971	Cort	ortholog_one2one	100	52.2936	1
ENSG00000205138	SDHAF1	ENSMUSG00000074211	Sdhaf1	ortholog_one2one	100	77.1186	1
ENSG00000176194	CIDEA	ENSMUSG00000024526	Cidea	ortholog_one2one	100	83.4101	1
ENSG00000134443	GRP	ENSMUSG00000024517	Grp	ortholog_one2one	100	58.2192	1
ENSG00000107951	MTPAP	ENSMUSG00000024234	Mtpap	ortholog_one2one	100	76.2393	1
ENSG00000142634	EFHD2	ENSMUSG00000040659	Efhd2	ortholog_one2one	100	94.1667	1
ENSG00000160117	ANKLE1	ENSMUSG00000046295	Ankle1	ortholog_one2one	100	58.427	0
ENSG00000182329	KIAA2012	ENSMUSG00000047361	Gm973	ortholog_one2one	100	59.3012	1
ENSG00000138085	ATRAID	ENSMUSG00000013622	Atraid	ortholog_one2one	100	79.3722	1
ENSG00000145050	MANF	ENSMUSG00000032575	Manf	ortholog_one2one	75	97.7654	1
ENSG00000005001	PRSS22	ENSMUSG00000045027	Prss22	ortholog_one2one	50	76.2215	1
ENSG00000156599	ZDHHC5	ENSMUSG00000034075	Zdhhc5	ortholog_one2one	100	97.9021	1
ENSG00000171314	PGAM1	ENSMUSG00000011752	Pgam1	ortholog_one2one	100	99.6063	1
ENSG00000124422	USP22	ENSMUSG00000042506	Usp22	ortholog_one2one	0	97.3333	1
ENSG00000176428	VPS37D	ENSMUSG00000043614	Vps37d	ortholog_one2one	100	91.954	1
ENSG00000136718	IMP4	ENSMUSG00000026127	Imp4	ortholog_one2one	75	97.9381	1
ENSG00000197037	ZSCAN25	ENSMUSG00000070420	Zscan25	ortholog_one2one	100	82.8729	1
ENSG00000160049	DFFA	ENSMUSG00000028974	Dffa	ortholog_one2one	100	76.1329	1
ENSG00000151500	THYN1	ENSMUSG00000035443	Thyn1	ortholog_one2one	100	80.531	1
ENSG00000171311	EXOSC1	ENSMUSG00000034321	Exosc1	ortholog_one2one	100	95.8974	1
ENSG00000239382	ALKBH6	ENSMUSG00000042831	Alkbh6	ortholog_one2one	100	91.1765	1
ENSG00000168032	ENTPD3	ENSMUSG00000041608	Entpd3	ortholog_one2one	100	81.2854	1
ENSG00000166261	ZNF202	ENSMUSG00000025602	Zfp202	ortholog_one2one	100	79.5632	1
ENSG00000153339	TRAPPC8	ENSMUSG00000033382	Trappc8	ortholog_one2one	100	91.6493	1
ENSG00000172426	RSPH9	ENSMUSG00000023966	Rsph9	ortholog_one2one	100	70.2899	1
ENSG00000185070	FLRT2	ENSMUSG00000047414	Flrt2	ortholog_one2one	100	97.2727	1
ENSG00000151883	PARP8	ENSMUSG00000021725	Parp8	ortholog_one2one	100	92.1437	1
ENSG00000142655	PEX14	ENSMUSG00000028975	Pex14	ortholog_one2one	100	92.2872	1
ENSG00000204740	MALRD1	ENSMUSG00000075520	Malrd1	ortholog_one2one	100	72.5389	1
ENSG00000157933	SKI	ENSMUSG00000029050	Ski	ortholog_one2one	100	92.7098	1
ENSG00000096080	MRPS18A	ENSMUSG00000023967	Mrps18a	ortholog_one2one	100	79.5918	1
ENSG00000169026	SLC49A3	ENSMUSG00000029490	Mfsd7a	ortholog_one2one	100	69.186	1
ENSG00000147262	GPR119	ENSMUSG00000051209	Gpr119	ortholog_one2one	100	82.0896	1
ENSG00000099785	2023-03-02	ENSMUSG00000079557	2023-03-02	ortholog_one2one	100	60.2787	1
ENSG00000071462	BUD23	ENSMUSG00000005378	Bud23	ortholog_one2one	100	79.0036	1
ENSG00000182934	SRPRA	ENSMUSG00000032042	Srpr	ortholog_one2one	75	97.0126	1
ENSG00000116151	MORN1	ENSMUSG00000029049	Morn1	ortholog_one2one	100	67.7149	1
ENSG00000254550	OMP	ENSMUSG00000074006	Omp	ortholog_one2one	75	87.7301	1
ENSG00000068308	OTUD5	ENSMUSG00000031154	Otud5	ortholog_one2one	100	98.06	1
ENSG00000101190	TCFL5	ENSMUSG00000038932	Tcfl5	ortholog_one2one	100	87.1166	1
ENSG00000149743	TRPT1	ENSMUSG00000047656	Trpt1	ortholog_one2one	100	83.1325	1
ENSG00000170370	EMX2	ENSMUSG00000043969	Emx2	ortholog_one2one	100	99.6047	1
ENSG00000160298	C21orf58	ENSMUSG00000009114	2610028H24Rik	ortholog_one2one	75	48.8889	0
ENSG00000170289	CNGB3	ENSMUSG00000056494	Cngb3	ortholog_one2one	100	68.5879	1
ENSG00000256269	HMBS	ENSMUSG00000032126	Hmbs	ortholog_one2one	100	90.5817	1
ENSG00000150687	PRSS23	ENSMUSG00000039405	Prss23	ortholog_one2one	100	90.8377	1
ENSG00000170425	ADORA2B	ENSMUSG00000018500	Adora2b	ortholog_one2one	50	87.6506	1
ENSG00000067225	PKM	ENSMUSG00000032294	Pkm	ortholog_one2one	100	93.7853	1
ENSG00000242689	CNTF	ENSMUSG00000079415	Cntf	ortholog_one2one	100	82.8283	1
ENSG00000085719	CPNE3	ENSMUSG00000028228	Cpne3	ortholog_one2one	100	94.3715	1
ENSG00000174804	FZD4	ENSMUSG00000049791	Fzd4	ortholog_one2one	100	97.0205	1
ENSG00000236398	TAS2R39	ENSMUSG00000047102	Tas2r139	ortholog_one2one	100	54.5455	1
ENSG00000167461	RAB8A	ENSMUSG00000003037	Rab8a	ortholog_one2one	50	96.1353	1
ENSG00000149403	GRIK4	ENSMUSG00000032017	Grik4	ortholog_one2one	100	97.908	1
ENSG00000221937	TAS2R40	ENSMUSG00000051917	Tas2r144	ortholog_one2one	100	66.1442	1
ENSG00000181392	SYNE4	ENSMUSG00000019737	Syne4	ortholog_one2one	100	68.5567	1
ENSG00000110074	FOXRED1	ENSMUSG00000039048	Foxred1	ortholog_one2one	75	77.6876	1
ENSG00000136710	CCDC115	ENSMUSG00000042111	Ccdc115	ortholog_one2one	50	78.8889	1
ENSG00000099783	HNRNPM	ENSMUSG00000059208	Hnrnpm	ortholog_one2one	100	97.668	1
ENSG00000172113	NME6	ENSMUSG00000032478	Nme6	ortholog_one2one	100	87.8307	1
ENSG00000135999	EPC2	ENSMUSG00000069495	Epc2	ortholog_one2one	100	96.9059	1
ENSG00000101966	XIAP	ENSMUSG00000025860	Xiap	ortholog_one2one	75	89.5161	1
ENSG00000105642	KCNN1	ENSMUSG00000002908	Kcnn1	ortholog_one2one	100	84.2007	1
ENSG00000131668	BARX1	ENSMUSG00000021381	Barx1	ortholog_one2one	100	94.0945	1
ENSG00000169020	ATP5ME	ENSMUSG00000050856	Atp5k	ortholog_one2one	100	84.507	1
ENSG00000149781	FERMT3	ENSMUSG00000024965	Fermt3	ortholog_one2one	100	93.6842	1
ENSG00000134438	RAX	ENSMUSG00000024518	Rax	ortholog_one2one	100	86.5497	1
ENSG00000196684	HSH2D	ENSMUSG00000062007	Hsh2d	ortholog_one2one	75	53.5928	1
ENSG00000174231	PRPF8	ENSMUSG00000020850	Prpf8	ortholog_one2one	100	99.9143	1
ENSG00000106617	PRKAG2	ENSMUSG00000028944	Prkag2	ortholog_one2one	100	93.9929	1
ENSG00000141655	TNFRSF11A	ENSMUSG00000026321	Tnfrsf11a	ortholog_one2one	100	65.44	1
ENSG00000145041	DCAF1	ENSMUSG00000040325	Dcaf1	ortholog_one2one	75	97.1811	1
ENSG00000163539	CLASP2	ENSMUSG00000033392	Clasp2	ortholog_one2one	100	31.0023	0
ENSG00000102804	TSC22D1	ENSMUSG00000022010	Tsc22d1	ortholog_one2one	100	85.701	1
ENSG00000177602	HASPIN	ENSMUSG00000050107	Haspin	ortholog_one2one	75	63.5279	1
ENSG00000083457	ITGAE	ENSMUSG00000005947	Itgae	ortholog_one2one	75	70.3513	1
ENSG00000126368	NR1D1	ENSMUSG00000020889	Nr1d1	ortholog_one2one	100	95.4472	1
ENSG00000140465	CYP1A1	ENSMUSG00000032315	Cyp1a1	ortholog_one2one	100	78.2443	1
ENSG00000133115	STOML3	ENSMUSG00000027744	Stoml3	ortholog_one2one	100	92.6829	1
ENSG00000104728	ARHGEF10	ENSMUSG00000071176	Arhgef10	ortholog_one2one	100	80.0743	1
ENSG00000176410	DNAJC30	ENSMUSG00000061118	Dnajc30	ortholog_one2one	100	68.9498	1
ENSG00000162438	CTRC	ENSMUSG00000062478	Ctrc	ortholog_one2one	75	77.9026	1
ENSG00000131620	ANO1	ENSMUSG00000031075	Ano1	ortholog_one2one	100	87.0207	1
ENSG00000106089	STX1A	ENSMUSG00000007207	Stx1a	ortholog_one2one	100	98.2639	1
ENSG00000126351	THRA	ENSMUSG00000058756	Thra	ortholog_one2one	100	94.5122	1
ENSG00000115556	PLCD4	ENSMUSG00000026173	Plcd4	ortholog_one2one	100	70.8798	1
ENSG00000110011	DNAJC4	ENSMUSG00000024963	Dnajc4	ortholog_one2one	100	64.3443	1
ENSG00000196072	BLOC1S2	ENSMUSG00000057506	Bloc1s2	ortholog_one2one	100	91.6084	1
ENSG00000197798	FAM118B	ENSMUSG00000050471	Fam118b	ortholog_one2one	75	98.0057	1
ENSG00000180104	EXOC3	ENSMUSG00000034152	Exoc3	ortholog_one2one	75	94.9669	1
ENSG00000259956	RBM15B	ENSMUSG00000074102	Rbm15b	ortholog_one2one	75	95.9414	1
ENSG00000166359	WDR88	ENSMUSG00000118454	AC150683.1	ortholog_one2one	100	48.8496	0
ENSG00000198856	OSTC	ENSMUSG00000041084	Ostc	ortholog_one2one	100	96.6443	1
ENSG00000164187	LMBRD2	ENSMUSG00000039704	Lmbrd2	ortholog_one2one	100	94.5245	1
ENSG00000006715	VPS41	ENSMUSG00000041236	Vps41	ortholog_one2one	100	97.3036	1
ENSG00000164088	PPM1M	ENSMUSG00000020253	Ppm1m	ortholog_one2one	100	47.1861	0
ENSG00000149761	NUDT22	ENSMUSG00000037349	Nudt22	ortholog_one2one	100	80.5195	1
ENSG00000221931	OR6X1	ENSMUSG00000051095	Olfr986	ortholog_one2one	100	85.2564	1
ENSG00000133731	IMPA1	ENSMUSG00000027531	Impa1	ortholog_one2one	100	86.2816	1
ENSG00000149308	NPAT	ENSMUSG00000033054	Npat	ortholog_one2one	100	74.5775	1
ENSG00000263001	GTF2I	ENSMUSG00000060261	Gtf2i	ortholog_one2one	100	96.8938	1
ENSG00000070081	NUCB2	ENSMUSG00000030659	Nucb2	ortholog_one2one	50	85.9524	1
ENSG00000066230	SLC9A3	ENSMUSG00000036123	Slc9a3	ortholog_one2one	100	88.7817	1
ENSG00000180776	ZDHHC20	ENSMUSG00000021969	Zdhhc20	ortholog_one2one	100	91.0326	1
ENSG00000171951	SCG2	ENSMUSG00000050711	Scg2	ortholog_one2one	100	81.6856	1
ENSG00000110786	PTPN5	ENSMUSG00000030854	Ptpn5	ortholog_one2one	75	90.0185	1
ENSG00000162076	FLYWCH2	ENSMUSG00000023911	Flywch2	ortholog_one2one	50	69.7842	1
ENSG00000180801	ARSJ	ENSMUSG00000046561	Arsj	ortholog_one2one	100	89.7993	1
ENSG00000189067	LITAF	ENSMUSG00000022500	Litaf	ortholog_one2one	100	85.7143	1
ENSG00000068305	MEF2A	ENSMUSG00000030557	Mef2a	ortholog_one2one	100	96.988	1
ENSG00000154269	ENPP3	ENSMUSG00000019989	Enpp3	ortholog_one2one	50	80.6636	1
ENSG00000124191	TOX2	ENSMUSG00000074607	Tox2	ortholog_one2one	100	83.1418	1
ENSG00000166323	C11orf65	ENSMUSG00000005131	4930550C14Rik	ortholog_one2one	100	69.5238	1
ENSG00000064687	ABCA7	ENSMUSG00000035722	Abca7	ortholog_one2one	100	76.2806	1
ENSG00000162552	WNT4	ENSMUSG00000036856	Wnt4	ortholog_one2one	100	98.8604	1
ENSG00000157796	WDR19	ENSMUSG00000037890	Wdr19	ortholog_one2one	100	89.6346	1
ENSG00000186073	C15orf41	ENSMUSG00000040282	BC052040	ortholog_one2one	100	94.7735	1
ENSG00000182372	CLN8	ENSMUSG00000026317	Cln8	ortholog_one2one	100	85.0694	1
ENSG00000205899	BHLHA9	ENSMUSG00000044243	Bhlha9	ortholog_one2one	75	65.8009	1
ENSG00000176896	TCEANC	ENSMUSG00000051224	Tceanc	ortholog_one2one	75	67.4095	1
ENSG00000174607	UGT8	ENSMUSG00000032854	Ugt8a	ortholog_one2one	100	93.1608	1
ENSG00000132906	CASP9	ENSMUSG00000028914	Casp9	ortholog_one2one	75	71.1454	1
ENSG00000100314	CABP7	ENSMUSG00000009075	Cabp7	ortholog_one2one	100	100	1
ENSG00000169851	PCDH7	ENSMUSG00000029108	Pcdh7	ortholog_one2one	100	82.0717	1
ENSG00000158079	PTPDC1	ENSMUSG00000038042	Ptpdc1	ortholog_one2one	75	79.3842	1
ENSG00000100319	ZMAT5	ENSMUSG00000009076	Zmat5	ortholog_one2one	100	92.9412	1
ENSG00000198130	HIBCH	ENSMUSG00000041426	Hibch	ortholog_one2one	75	81.8182	1
ENSG00000116288	PARK7	ENSMUSG00000028964	Park7	ortholog_one2one	100	91.0053	1
ENSG00000083635	NUFIP1	ENSMUSG00000022009	Nufip1	ortholog_one2one	75	71.4876	1
ENSG00000184076	UQCR10	ENSMUSG00000059534	Uqcr10	ortholog_one2one	100	82.8125	1
ENSG00000184811	TRARG1	ENSMUSG00000046275	Trarg1	ortholog_one2one	50	75.1445	1
ENSG00000149311	ATM	ENSMUSG00000034218	Atm	ortholog_one2one	100	83.9204	1
ENSG00000135040	NAA35	ENSMUSG00000021555	Naa35	ortholog_one2one	100	97.3793	1
ENSG00000137101	CD72	ENSMUSG00000028459	Cd72	ortholog_one2one	100	52.3546	1
ENSG00000117602	RCAN3	ENSMUSG00000059713	Rcan3	ortholog_one2one	100	87.0293	1
ENSG00000105887	MTPN	ENSMUSG00000029840	Mtpn	ortholog_one2one	100	99.1525	1
ENSG00000166128	RAB8B	ENSMUSG00000036943	Rab8b	ortholog_one2one	100	97.1014	1
ENSG00000047346	FAM214A	ENSMUSG00000034858	Fam214a	ortholog_one2one	100	74.3993	1
ENSG00000109255	NMU	ENSMUSG00000029236	Nmu	ortholog_one2one	100	73.5632	1
ENSG00000163702	IL17RC	ENSMUSG00000030281	Il17rc	ortholog_one2one	100	67.6558	1
ENSG00000136875	PRPF4	ENSMUSG00000066148	Prpf4	ortholog_one2one	100	99.0403	1
ENSG00000179299	NSUN7	ENSMUSG00000029206	Nsun7	ortholog_one2one	100	67.8014	1
ENSG00000132952	USPL1	ENSMUSG00000041264	Uspl1	ortholog_one2one	100	60.0551	1
ENSG00000059122	FLYWCH1	ENSMUSG00000040097	Flywch1	ortholog_one2one	75	68.6478	1
ENSG00000123595	RAB9A	ENSMUSG00000079316	Rab9	ortholog_one2one	100	95.5224	1
ENSG00000162961	DPY30	ENSMUSG00000024067	Dpy30	ortholog_one2one	100	97.9798	1
ENSG00000179399	GPC5	ENSMUSG00000022112	Gpc5	ortholog_one2one	100	85.6643	1
ENSG00000151117	TMEM86A	ENSMUSG00000010307	Tmem86a	ortholog_one2one	100	88.3817	1
ENSG00000107140	TESK1	ENSMUSG00000028458	Tesk1	ortholog_one2one	100	92.504	1
ENSG00000162928	PEX13	ENSMUSG00000020283	Pex13	ortholog_one2one	100	90.8642	1
ENSG00000278311	GGNBP2	ENSMUSG00000020530	Ggnbp2	ortholog_one2one	100	96.1318	1
ENSG00000155659	VSIG4	ENSMUSG00000044206	Vsig4	ortholog_one2one	100	61.4286	0
ENSG00000009694	TENM1	ENSMUSG00000016150	Tenm1	ortholog_one2one	50	96.9974	1
ENSG00000176386	CDC26	ENSMUSG00000066149	Cdc26	ortholog_one2one	100	88.2353	1
ENSG00000163466	ARPC2	ENSMUSG00000006304	Arpc2	ortholog_one2one	100	99.3333	1
ENSG00000156603	MED19	ENSMUSG00000027080	Med19	ortholog_one2one	100	94.6721	1
ENSG00000138413	IDH1	ENSMUSG00000025950	Idh1	ortholog_one2one	100	95.6522	1
ENSG00000107593	PKD2L1	ENSMUSG00000037578	Pkd2l1	ortholog_one2one	75	86.9737	1
ENSG00000168280	KIF5C	ENSMUSG00000026764	Kif5c	ortholog_one2one	100	98.3264	1
ENSG00000163697	APBB2	ENSMUSG00000029207	Apbb2	ortholog_one2one	100	93.9474	1
ENSG00000162959	MEMO1	ENSMUSG00000058704	Memo1	ortholog_one2one	100	99.3266	1
ENSG00000136868	SLC31A1	ENSMUSG00000066150	Slc31a1	ortholog_one2one	100	87.7551	1
ENSG00000131459	GFPT2	ENSMUSG00000020363	Gfpt2	ortholog_one2one	100	97.8006	1
ENSG00000120937	NPPB	ENSMUSG00000029019	Nppb	ortholog_one2one	100	32.2314	0
ENSG00000162927	PUS10	ENSMUSG00000020280	Pus10	ortholog_one2one	100	86.3378	1
ENSG00000138136	LBX1	ENSMUSG00000025216	Lbx1	ortholog_one2one	100	96.8085	1
ENSG00000171067	C11orf24	ENSMUSG00000035372	1810055G02Rik	ortholog_one2one	100	54.5918	0
ENSG00000107362	ABHD17B	ENSMUSG00000047368	Abhd17b	ortholog_one2one	100	98.9583	1
ENSG00000171848	RRM2	ENSMUSG00000020649	Rrm2	ortholog_one2one	50	91.2821	1
ENSG00000167098	SUN5	ENSMUSG00000027480	Sun5	ortholog_one2one	100	78.7356	1
ENSG00000144191	CNGA3	ENSMUSG00000026114	Cnga3	ortholog_one2one	100	81.1659	1
ENSG00000170677	SOCS6	ENSMUSG00000056153	Socs6	ortholog_one2one	100	84.9906	1
ENSG00000105643	ARRDC2	ENSMUSG00000002910	Arrdc2	ortholog_one2one	100	80.5897	1
ENSG00000152056	AP1S3	ENSMUSG00000054702	Ap1s3	ortholog_one2one	100	95.4545	1
ENSG00000179222	MAGED1	ENSMUSG00000025151	Maged1	ortholog_one2one	25	87.7419	1
ENSG00000147394	ZNF185	ENSMUSG00000031351	Zfp185	ortholog_one2one	100	62.1399	0
ENSG00000183098	GPC6	ENSMUSG00000058571	Gpc6	ortholog_one2one	100	95.0443	1
ENSG00000138653	NDST4	ENSMUSG00000027971	Ndst4	ortholog_one2one	100	95.7569	1
ENSG00000130876	SLC7A10	ENSMUSG00000030495	Slc7a10	ortholog_one2one	100	91.6981	1
ENSG00000170955	CAVIN3	ENSMUSG00000037060	Cavin3	ortholog_one2one	100	81.1538	1
ENSG00000091157	WDR7	ENSMUSG00000040560	Wdr7	ortholog_one2one	75	94.8959	1
ENSG00000116285	ERRFI1	ENSMUSG00000028967	Errfi1	ortholog_one2one	100	82.2126	1
ENSG00000161940	BCL6B	ENSMUSG00000000317	Bcl6b	ortholog_one2one	100	90.5063	1
ENSG00000146242	TPBG	ENSMUSG00000035274	Tpbg	ortholog_one2one	100	82.3944	1
ENSG00000169223	LMAN2	ENSMUSG00000021484	Lman2	ortholog_one2one	75	93.8548	1
ENSG00000151379	MSGN1	ENSMUSG00000047002	Msgn1	ortholog_one2one	100	79.2553	1
ENSG00000187699	C2orf88	ENSMUSG00000043629	1700019D03Rik	ortholog_one2one	75	51.8868	1
ENSG00000101972	STAG2	ENSMUSG00000025862	Stag2	ortholog_one2one	75	99.1325	1
ENSG00000138379	MSTN	ENSMUSG00000026100	Mstn	ortholog_one2one	75	96.0106	1
ENSG00000130881	LRP3	ENSMUSG00000001802	Lrp3	ortholog_one2one	100	90.7595	1
ENSG00000165959	CLMN	ENSMUSG00000021097	Clmn	ortholog_one2one	100	68.5361	1
ENSG00000151689	INPP1	ENSMUSG00000026102	Inpp1	ortholog_one2one	100	80.0505	1
ENSG00000134061	CD180	ENSMUSG00000021624	Cd180	ortholog_one2one	100	73.9788	1
ENSG00000173404	INSM1	ENSMUSG00000068154	Insm1	ortholog_one2one	100	90.0192	1
ENSG00000104055	TGM5	ENSMUSG00000053675	Tgm5	ortholog_one2one	100	82.4586	1
ENSG00000188342	GTF2F2	ENSMUSG00000067995	Gtf2f2	ortholog_one2one	75	97.992	1
ENSG00000003402	CFLAR	ENSMUSG00000026031	Cflar	ortholog_one2one	75	66.736	1
ENSG00000061656	SPAG4	ENSMUSG00000038180	Spag4	ortholog_one2one	100	80.8126	1
ENSG00000184083	FAM120C	ENSMUSG00000025262	Fam120c	ortholog_one2one	100	92.7589	1
ENSG00000154832	CXXC1	ENSMUSG00000024560	Cxxc1	ortholog_one2one	100	95.7576	1
ENSG00000113318	MSH3	ENSMUSG00000014850	Msh3	ortholog_one2one	100	81.3699	1
ENSG00000180332	KCTD4	ENSMUSG00000046523	Kctd4	ortholog_one2one	75	97.2973	1
ENSG00000184677	ZBTB40	ENSMUSG00000060862	Zbtb40	ortholog_one2one	100	77.4245	1
ENSG00000099341	PSMD8	ENSMUSG00000030591	Psmd8	ortholog_one2one	100	88.102	1
ENSG00000107560	RAB11FIP2	ENSMUSG00000040022	Rab11fip2	ortholog_one2one	100	89.225	1
ENSG00000169919	GUSB	ENSMUSG00000025534	Gusb	ortholog_one2one	50	74.0741	1
ENSG00000197705	KLHL14	ENSMUSG00000042514	Klhl14	ortholog_one2one	75	98.4127	1
ENSG00000140600	SH3GL3	ENSMUSG00000030638	Sh3gl3	ortholog_one2one	75	82.1326	1
ENSG00000136110	CNMD	ENSMUSG00000022025	Cnmd	ortholog_one2one	75	87.8698	1
ENSG00000074356	NCBP3	ENSMUSG00000020783	Ncbp3	ortholog_one2one	75	95.2846	1
ENSG00000134758	RNF138	ENSMUSG00000083695	Rnf138rt1	ortholog_one2one	0	69.3548	0
ENSG00000250821	EXOC1L	ENSMUSG00000091204	Gm7271	ortholog_one2one	100	90.1163	1
ENSG00000183060	LYSMD4	ENSMUSG00000043831	Lysmd4	ortholog_one2one	100	50.5119	0
ENSG00000091164	TXNL1	ENSMUSG00000024583	Txnl1	ortholog_one2one	50	98.6159	1
ENSG00000164548	TRA2A	ENSMUSG00000029817	Tra2a	ortholog_one2one	100	98.5816	1
ENSG00000113300	CNOT6	ENSMUSG00000020362	Cnot6	ortholog_one2one	100	96.2298	1
ENSG00000164091	WDR82	ENSMUSG00000020257	Wdr82	ortholog_one2one	75	100	1
ENSG00000170745	KCNS3	ENSMUSG00000043673	Kcns3	ortholog_one2one	100	94.9083	1
ENSG00000197114	ZGPAT	ENSMUSG00000027582	Zgpat	ortholog_one2one	75	79.6478	1
ENSG00000108953	YWHAE	ENSMUSG00000020849	Ywhae	ortholog_one2one	50	100	1
ENSG00000159495	TGM7	ENSMUSG00000079103	Tgm7	ortholog_one2one	100	77.7465	1
ENSG00000065613	SLK	ENSMUSG00000025060	Slk	ortholog_one2one	100	83.6983	1
ENSG00000168237	GLYCTK	ENSMUSG00000020258	Glyctk	ortholog_one2one	50	84.3212	1
ENSG00000154727	GABPA	ENSMUSG00000008976	Gabpa	ortholog_one2one	100	96.0352	1
ENSG00000078898	BPIFB2	ENSMUSG00000027481	Bpifb2	ortholog_one2one	100	67.5325	1
ENSG00000141434	MEP1B	ENSMUSG00000024313	Mep1b	ortholog_one2one	50	77.2727	1
ENSG00000185825	BCAP31	ENSMUSG00000002015	Bcap31	ortholog_one2one	100	91.0204	1
ENSG00000105968	H2AFV	ENSMUSG00000041126	H2afv	ortholog_one2one	100	100	1
ENSG00000174327	SLC16A13	ENSMUSG00000044367	Slc16a13	ortholog_one2one	100	86.6822	1
ENSG00000156162	DPY19L4	ENSMUSG00000045205	Dpy19l4	ortholog_one2one	100	88.6427	1
ENSG00000174326	SLC16A11	ENSMUSG00000040938	Slc16a11	ortholog_one2one	100	87.472	1
ENSG00000141664	ZCCHC2	ENSMUSG00000038866	Zcchc2	ortholog_one2one	100	86.7067	1
ENSG00000171132	PRKCE	ENSMUSG00000045038	Prkce	ortholog_one2one	100	97.9647	1
ENSG00000101695	RNF125	ENSMUSG00000033107	Rnf125	ortholog_one2one	75	85.7143	1
[truncated: 14,254 more rows]
