# Supplementary material for: Dissecting FAP+ Cell Diversity in Pancreatic Cancer Uncovers an Interferon-Response Subtype of Cancer-Associated Fibroblasts with Tumor-Restraining Properties
Source: Cancer Res. 2025 Apr 11;85(13):2388–411. doi: 10.1158/0008-5472.CAN-23-3252 (PMC12214878; doi:10.1158/0008-5472.CAN-23-3252)
Supplement: Table S8 — Cell metadata, differentially expressed genes, gene-set enrichment analysis results and differentially active transcription factors for PSC subtypes in time-course characterized in Figure 4. [file can-23-3252_table_s8_suppst8.xlsx]

## Sheet: Fig 4. Cell metadata
Table S8. Cell metadata, differentially expressed genes, gene-set enrichment analysis results and differentially active transcription factors for PSC subtypes in time-course characterized in Figure 4.
Cell.ID	Sample	nCount_RNA	nFeature_RNA	percent.mt	Time.point	Replicate	RNA_snn_res.0.6	Annotation
S2_AAAGAAAGATGTACCTTC	S2	3642	2058	14.9643053267435	Day.1	1	2	iCAFs/ifCAFs
S2_AAAGAACCACGCCGGTCC	S2	9594	3892	1.64686262247238	Day.1	1	3	Days 2/3
S2_AAAGAAGCTCCCTGGCAG	S2	12476	4776	1.49887784546329	Day.1	1	3	Days 2/3
S2_AACAGCAGACCCGTTAAC	S2	15637	5178	1.19588156295965	Day.1	1	0	Day 1
S2_AACAGCATACTTCCGATG	S2	9691	3976	0.959653286554535	Day.1	1	3	Days 2/3
S2_AACGTGAGATGTCCTCTA	S2	14888	5013	0.26195593766792	Day.1	1	3	Days 2/3
S2_AACGTGCTCAATTGAATT	S2	5815	2553	11.5907136715391	Day.1	1	1	Early iCAFs
S2_AAGCCAAACGTGGGTGCT	S2	11871	4219	1.30570297363322	Day.1	1	3	Days 2/3
S2_AAGCCACCGATGCCTCTA	S2	8648	3541	2.02358926919519	Day.1	1	3	Days 2/3
S2_AAGCCACTGTGGAATTGG	S2	9034	3672	0.287801638255479	Day.1	1	0	Day 1
S2_AAGTATGGACGAATAGCG	S2	7436	3285	0.484131253362023	Day.1	1	0	Day 1
S2_ACAAGGCATAGACTCAAT	S2	16817	5038	1.83742641374799	Day.1	1	3	Days 2/3
S2_ACAAGGTCGCCTCACCAC	S2	14226	5129	0.745114578939969	Day.1	1	3	Days 2/3
S2_ACCCAAAGGTTAGGGATC	S2	13218	4871	0.29505220154335	Day.1	1	3	Days 2/3
S2_ACCTTCGCTCCCGCCAGA	S2	8872	3677	1.42019837691614	Day.1	1	3	Days 2/3
S2_ACCTTCTTGCTCTGCTAA	S2	10222	4149	0.195656427313637	Day.1	1	3	Days 2/3
S2_ACGGACGGTGCTGTCCTA	S2	9092	3830	1.82578090629124	Day.1	1	3	Days 2/3
S2_ACTGCAATTAGTTGAATT	S2	6859	3301	0.758128006998105	Day.1	1	3	Days 2/3
S2_AGACCCAACAGCTAGAGG	S2	9247	3865	0.151400454201363	Day.1	1	3	Days 2/3
S2_AGACCCCGGCGTGCGCGG	S2	12595	4430	0.0952759031361651	Day.1	1	3	Days 2/3
S2_AGACCCTCATCATTGGAT	S2	10571	4162	0.993283511493709	Day.1	1	3	Days 2/3
S2_AGATGTAACGTGAGGTTA	S2	9265	3755	0.712358337830545	Day.1	1	4	myCAFs
S2_AGATGTATAGCGTGTGTA	S2	13174	4489	3.24882344010931	Day.1	1	3	Days 2/3
S2_AGGTTATGAGACCGGTCC	S2	7025	3162	0.725978647686833	Day.1	1	3	Days 2/3
S2_ATACTTGTGGTGGTTTCA	S2	14740	4809	1.79782903663501	Day.1	1	3	Days 2/3
S2_ATACTTTTCTTGTGAATT	S2	8606	3813	0.429932605159191	Day.1	1	3	Days 2/3
S2_ATAGCGAGACCCTGAATT	S2	13775	4632	0.0871143375680581	Day.1	1	3	Days 2/3
S2_ATATACGAAGGGATAGCG	S2	11760	4173	5.20408163265306	Day.1	1	0	Day 1
S2_ATATACGAGGCCGACTCG	S2	13635	4756	0.476714338100477	Day.1	1	0	Day 1
S2_ATATACGTACAGTTCTTG	S2	11936	4085	0.100536193029491	Day.1	1	3	Days 2/3
S2_ATGAAGAGTAAAACCTTC	S2	16214	4995	2.96657209818675	Day.1	1	0	Day 1
S2_ATGAAGCGGCGTGCCAGA	S2	7749	3318	0.0258097819073429	Day.1	1	3	Days 2/3
S2_ATTAGTGAGGCCCAAGTC	S2	15194	4966	1.1517704356983	Day.1	1	3	Days 2/3
S2_CAACCGAGATGTCGAAAG	S2	14116	4779	1.15471805043922	Day.1	1	3	Days 2/3
S2_CAACCGCCGATGTTCTTG	S2	7330	3324	1.63710777626194	Day.1	1	3	Days 2/3
S2_CAACCGTTTGGGCGGCGT	S2	10023	4041	2.84346004190362	Day.1	1	1	Early iCAFs
S2_CAAGTCGGTAGGACGGAC	S2	11247	4207	0.480128034142438	Day.1	1	3	Days 2/3
S2_CAAGTCTAGAGGATACTT	S2	7709	3443	1.07666363990141	Day.1	1	3	Days 2/3
S2_CACCACGATCAAGCCAGA	S2	8404	3777	0.547358400761542	Day.1	1	0	Day 1
S2_CACTGTCTAGGTCCTCTA	S2	5719	2935	0.646966252841406	Day.1	1	3	Days 2/3
S2_CAGACTCCGATGCATAGA	S2	6040	2903	0.281456953642384	Day.1	1	1	Early iCAFs
S2_CATAGAATGAAGGGACGA	S2	8369	3382	1.76843111482853	Day.1	1	0	Day 1
S2_CATAGACCGATGCGTTAT	S2	7967	3520	4.45588050709175	Day.1	1	3	Days 2/3
S2_CCGATGTCCAAGATCCGG	S2	9010	3824	1.29855715871254	Day.1	1	0	Day 1
S2_CCGTAAAGACCCAACAGC	S2	15500	4912	2.44516129032258	Day.1	1	3	Days 2/3
S2_CGAAAGGTCCTAACTGCA	S2	6778	3223	0.295072292711714	Day.1	1	3	Days 2/3
S2_CGAAAGTGTGTAATGAAG	S2	10344	4068	1.44044856921887	Day.1	1	3	Days 2/3
S2_CGAGCAGCTCCCACCCAA	S2	11532	4230	1.13596947624003	Day.1	1	3	Days 2/3
S2_CGAGCAGCTGAGTTCTTG	S2	10414	3995	0.0480122911465335	Day.1	1	3	Days 2/3
S2_CGGCGTGAGGCCTGTGTA	S2	9414	3813	2.11387295517315	Day.1	1	0	Day 1
S2_CGGTCCATATACAGTCTG	S2	9051	3793	0.67395867859905	Day.1	1	0	Day 1
S2_CGGTCCGGCCATCTATTA	S2	10649	4214	0.356841017935956	Day.1	1	4	myCAFs
S2_CGTTATCCACGCGGTGCT	S2	5232	2688	1.8539755351682	Day.1	1	3	Days 2/3
S2_CTATTATGGCAGTTCGCA	S2	8969	3895	2.16300590924295	Day.1	1	3	Days 2/3
S2_CTCAATAGGTTAGCTGAG	S2	17025	5323	0.969162995594714	Day.1	1	3	Days 2/3
S2_CTCAATCGCATACCTCTA	S2	11894	4506	0.479233226837061	Day.1	1	3	Days 2/3
S2_CTGTGGAAAGAATGCTAA	S2	7698	3432	3.40348142374643	Day.1	1	0	Day 1
S2_CTTACGGAAGGGCTAGGT	S2	3537	2100	2.54452926208651	Day.1	1	3	Days 2/3
S2_CTTGAATGTGTATGGCAG	S2	14419	4729	2.17768222484222	Day.1	1	0	Day 1
S2_GAAATAGCCGTTACCCAA	S2	7836	3500	0.293517100561511	Day.1	1	0	Day 1
S2_GACTCGATGAAGGACTCG	S2	7837	3505	0.114839862192165	Day.1	1	3	Days 2/3
S2_GACTCGTTCTTGCATAGA	S2	7061	3205	0.0849737997450786	Day.1	1	3	Days 2/3
S2_GAGCTTCACTGTAAGCCA	S2	6545	3266	0.687547746371276	Day.1	1	3	Days 2/3
S2_GAGGCCACAAGGAGTCTG	S2	14212	4838	0.443287362792007	Day.1	1	3	Days 2/3
S2_GAGGCCGAGCTTGCTGAG	S2	10734	3951	1.67691447736165	Day.1	1	0	Day 1
S2_GAGTGAGGATTGGTCCTA	S2	9886	3975	2.15456200687841	Day.1	1	3	Days 2/3
S2_GATCAACACCACAGGTTA	S2	10003	4077	0.579826052184345	Day.1	1	0	Day 1
S2_GATCAACGTTATTGTGTA	S2	10708	4239	0.0280164363093015	Day.1	1	3	Days 2/3
S2_GCCAGACCTCTATTGCTC	S2	14044	4475	0.811734548561663	Day.1	1	3	Days 2/3
S2_GCCAGATAATAGGGACGA	S2	13990	4972	0.743388134381701	Day.1	1	3	Days 2/3
S2_GCCGTTCAACCGCAGACT	S2	3318	1927	0.331525015069319	Day.1	1	0	Day 1
S2_GCCGTTGGATTGGCGAAT	S2	8912	3746	0.471274685816876	Day.1	1	0	Day 1
S2_GCCGTTTCATCAGTTTCA	S2	13948	4948	0.344135359908231	Day.1	1	3	Days 2/3
S2_GCTCCCATAGCGATTAGT	S2	3360	1977	4.22619047619048	Day.1	1	1	Early iCAFs
S2_GCTCCCGCCGTTGTCCTA	S2	10394	3956	0.240523378872426	Day.1	1	3	Days 2/3
S2_GCTTGTTCGCCTTGAATT	S2	11896	4402	2.26126429051782	Day.1	1	3	Days 2/3
S2_GGACGAAGCACGGTCGGC	S2	5825	2864	0.515021459227468	Day.1	1	3	Days 2/3
S2_GGACGAGACTCGGATCAA	S2	12412	4438	1.4743796326136	Day.1	1	3	Days 2/3
S2_GGACGAGCTGAGGCCGTT	S2	8385	3532	0.310077519379845	Day.1	1	3	Days 2/3
S2_GGACGATGCGGTCACTGT	S2	10358	4192	1.40953852094999	Day.1	1	3	Days 2/3
S2_GGATTGGCTGAGGTTAAC	S2	6722	3230	1.81493603094317	Day.1	1	3	Days 2/3
S2_GGCCATTCGGGAATAGCG	S2	9386	3893	1.10803324099723	Day.1	1	0	Day 1
S2_GGGATCGCCGTTGAGGCC	S2	10864	4120	0.902061855670103	Day.1	1	3	Days 2/3
S2_GGTGCTCTAGGTAGTAAA	S2	5251	2706	0.476099790516092	Day.1	1	3	Days 2/3
S2_GTCGGCACAAGGATGAAG	S2	8604	3748	0.790330079033008	Day.1	1	0	Day 1
S2_GTCGGCCATAGATGAATT	S2	9095	3701	0.890599230346344	Day.1	1	0	Day 1
S2_GTCGGCGCCGTTACAAGG	S2	10487	4122	2.74625727090684	Day.1	1	3	Days 2/3
S2_GTGGTGCAACCGGGACGA	S2	9249	3721	0.854146394204779	Day.1	1	0	Day 1
S2_GTTTCATGGCAGATGAAG	S2	5636	2830	3.65507452093683	Day.1	1	3	Days 2/3
S2_TAAGCTGGTAGGATATAC	S2	12763	4494	0.509284650944135	Day.1	1	0	Day 1
S2_TAAGCTGTGGTGTCATCA	S2	10661	4082	1.62273707907326	Day.1	1	0	Day 1
S2_TAAGCTGTTTCATGGCAG	S2	10085	4081	1.63609320773426	Day.1	1	3	Days 2/3
S2_TAAGCTTCTAGCTCAGTG	S2	8085	3415	1.42238713667285	Day.1	1	3	Days 2/3
S2_TAATAGGGACGAGGATTG	S2	10625	4166	0.752941176470588	Day.1	1	3	Days 2/3
S2_TAGAGGAAGTATTAGAGG	S2	9132	3728	2.50766535260622	Day.1	1	0	Day 1
S2_TATTTCCGAGCATCATCA	S2	3611	2125	0.110772639158128	Day.1	1	0	Day 1
S2_TATTTCTCAGTGTTCTTG	S2	6307	2978	2.29903282067544	Day.1	1	1	Early iCAFs
S2_TCAGTGCAACCGGGTGCT	S2	12477	4490	1.15412358740082	Day.1	1	0	Day 1
S2_TCAGTGGGTAGGTTCTTG	S2	10262	4122	2.270512570649	Day.1	1	0	Day 1
S2_TCAGTGTAGAGGTTGGAT	S2	9003	3753	1.55503720981895	Day.1	1	0	Day 1
S2_TCAGTGTCCAAGTCGCCT	S2	10353	4220	2.18294214237419	Day.1	1	3	Days 2/3
S2_TCAGTGTTGGATTGCGGT	S2	9418	3816	0.732639626247611	Day.1	1	3	Days 2/3
S2_TCATCAACGGACATACTT	S2	8127	3562	1.30429432755014	Day.1	1	3	Days 2/3
S2_TCCAAGCCGTAATTGGAT	S2	10572	4076	1.76882330684828	Day.1	1	0	Day 1
S2_TCCAAGTGCTAATCAGTG	S2	7596	3361	0.263296471827278	Day.1	1	3	Days 2/3
S2_TCGGGAACCTTCATATAC	S2	6808	3166	1.79200940070505	Day.1	1	0	Day 1
S2_TCGGGAGACTCGTGAGAC	S2	2813	1741	0.248844649840028	Day.1	1	0	Day 1
S2_TCTAGCCCACGCCGCATA	S2	7061	3241	0.325732899022801	Day.1	1	3	Days 2/3
S2_TCTAGCGAAATAGGTGCT	S2	7669	3232	1.81249185030643	Day.1	1	3	Days 2/3
S2_TCTAGCGCTGAGCAGACT	S2	6032	3010	2.13859416445623	Day.1	1	3	Days 2/3
S2_TGAATTACCTTCGCCGTT	S2	10161	4157	0.836531837417577	Day.1	1	0	Day 1
S2_TGAATTCGGTCCAACGTG	S2	6630	3143	2.95625942684766	Day.1	1	3	Days 2/3
S2_TGAATTCTATTACGGTCC	S2	8242	3436	2.43872846396506	Day.1	1	3	Days 2/3
S2_TGAATTTTCTTGTTGCTC	S2	8084	3597	0.049480455220188	Day.1	1	0	Day 1
S2_TGAGACTAGAGGACAAGG	S2	6900	3195	3.42028985507246	Day.1	1	3	Days 2/3
S2_TGCGGTCTTGAATCGCCT	S2	4896	2534	2.47140522875817	Day.1	1	1	Early iCAFs
S2_TGGCAGAACAGCTCATCA	S2	9282	3705	0.786468433527257	Day.1	1	0	Day 1
S2_TGGCAGGTGGTGGAGTGA	S2	7151	3379	0.251713047126276	Day.1	1	0	Day 1
S2_TGTGTAACAAGGTCGCCT	S2	9833	3742	0.783077392453982	Day.1	1	0	Day 1
S2_TGTGTAGAGTGATTAAGA	S2	6200	2989	2.91935483870968	Day.1	1	1	Early iCAFs
S2_TGTGTAGGGATCCAACCG	S2	5503	2804	2.3623478102853	Day.1	1	0	Day 1
S2_TGTTCGCGAGCAAAGCCA	S2	10636	4213	0.517111696126363	Day.1	1	3	Days 2/3
S2_TGTTCGTTGCTCTTGGAT	S2	6309	2973	0.427960057061341	Day.1	1	3	Days 2/3
S2_TTAAGACTATTATTGGAT	S2	6475	2901	3.76833976833977	Day.1	1	0	Day 1
S2_TTCGCAAAAGAAGGTGCT	S2	9723	3905	2.69464157153142	Day.1	1	3	Days 2/3
S2_TTCGCAAAGTATACCCAA	S2	4442	2350	0.720396217919856	Day.1	1	3	Days 2/3
S2_TTCGCAGCCAGAGAGCTT	S2	9827	3985	0.691971100030528	Day.1	1	0	Day 1
S2_TTGCTCCACCACGCTTGT	S2	7252	3342	0.689464975179261	Day.1	1	3	Days 2/3
S2_TTGCTCGAGCTTTCGGGA	S2	12529	4454	0.550722324207838	Day.1	1	3	Days 2/3
S2_TTGGATGACTCGACGGAC	S2	6680	3003	1.96107784431138	Day.1	1	0	Day 1
S2_TTGGATGACTCGAGACCC	S2	5199	2763	0.423158299673014	Day.1	1	3	Days 2/3
S2_TTGGATGATCAAAGACCC	S2	13782	4594	1.37135393992164	Day.1	1	3	Days 2/3
S2_TTGGATGTACAGTGCGGT	S2	11655	4996	0.549120549120549	Day.1	1	0	Day 1
S2_TTGGATGTTAACACCTTC	S2	7666	3515	0.795721367075398	Day.1	1	3	Days 2/3
S3_AAAGAACAGACTATCCGG	S3	5648	2662	0.0708215297450425	Day.3	1	2	iCAFs/ifCAFs
S3_AAAGAAGCCGTTCACTGT	S3	12555	4560	0.342493030665074	Day.3	1	4	myCAFs
S3_AAAGAAGCTGAGAGCACG	S3	7828	3318	1.55850792028615	Day.3	1	1	Early iCAFs
S3_AAAGAAGTTAACTGCTAA	S3	11089	4122	0.288574262782938	Day.3	1	1	Early iCAFs
S3_AACAGCAAGTATCAAGTC	S3	8137	3602	0.393265331203146	Day.3	1	1	Early iCAFs
S3_AACAGCGACTCGCTTGAA	S3	4068	2098	0.934119960668633	Day.3	1	1	Early iCAFs
S3_AACAGCGCCAGACGAGCA	S3	5791	2598	0.673458815403212	Day.3	1	6	ifCAFs
S3_AAGCCAACAAGGCCGTAA	S3	14381	4449	0.0834434323065155	Day.3	1	4	myCAFs
S3_AAGCCACAGACTCAAGTC	S3	10170	3843	0.727630285152409	Day.3	1	1	Early iCAFs
S3_AAGTATACGGACCTGTGG	S3	5210	2537	0.9021113243762	Day.3	1	3	Days 2/3
S3_AATTGGACCCAACACCAC	S3	8406	3512	2.04615750654295	Day.3	1	1	Early iCAFs
S3_ACAAGGCACCACACGGAC	S3	11258	4196	0.079943151536685	Day.3	1	1	Early iCAFs
S3_ACCCAAATAGCGGAGCTT	S3	10029	3848	1.20650114667464	Day.3	1	3	Days 2/3
S3_ACCCAACGTTATGCTGAG	S3	10923	4101	2.27043852421496	Day.3	1	1	Early iCAFs
S3_ACCCAAGGTAGGGCTGAG	S3	8928	3775	1.5344982078853	Day.3	1	3	Days 2/3
S3_ACCCAAGTCCTAACCCAA	S3	9864	3823	0.121654501216545	Day.3	1	1	Early iCAFs
S3_ACCTTCTTTGGGTTAAGA	S3	8639	3492	0.219932862599838	Day.3	1	1	Early iCAFs
S3_ACGGACATGAAGCGGTCC	S3	10106	3862	0.158321789036216	Day.3	1	1	Early iCAFs
S3_ACTGCACGAGCAATGAAG	S3	13524	4359	0.865128660159716	Day.3	1	5	Late iCAFs
S3_AGACCCAGCACGGTTAAC	S3	11843	4312	4.30634129865743	Day.3	1	1	Early iCAFs
S3_AGACCCGTCGGCCGTTAT	S3	10351	3892	3.18809776833156	Day.3	1	1	Early iCAFs
S3_AGATGTCCTCTATGAGAC	S3	5134	2593	0.0973899493572263	Day.3	1	1	Early iCAFs
S3_AGATGTCGAAAGTACCGA	S3	10327	4027	0.978018785707369	Day.3	1	1	Early iCAFs
S3_AGGTTAAGACCCCAACCG	S3	7671	3207	2.58114978490418	Day.3	1	1	Early iCAFs
S3_AGGTTAATACTTCAACCG	S3	12037	4571	1.58677411315112	Day.3	1	6	ifCAFs
S3_AGTAAATGTGTAACCTTC	S3	8190	3464	0	Day.3	1	1	Early iCAFs
S3_AGTCTGAAGTATGTCCTA	S3	10474	3989	1.8617529119725	Day.3	1	1	Early iCAFs
S3_ATACTTATATACCTTACG	S3	8582	3553	0.419482638079702	Day.3	1	1	Early iCAFs
S3_ATACTTTGTGTATCTAGC	S3	12857	4541	0.412226802520028	Day.3	1	1	Early iCAFs
S3_ATCCGGGAGTGAAAAGAA	S3	12174	4464	1.02677838015443	Day.3	1	0	Day 1
S3_ATCCGGGGACGATGGCAG	S3	11863	4026	0.0927252802832336	Day.3	1	3	Days 2/3
S3_ATGAAGATACTTTGTTCG	S3	9826	4108	0.162833299409729	Day.3	1	1	Early iCAFs
S3_ATGAAGTTCGCATCCAAG	S3	6023	2807	0.315457413249211	Day.3	1	3	Days 2/3
S3_CAACCGGATCAACAGGAG	S3	9684	3685	2.31309376290789	Day.3	1	1	Early iCAFs
S3_CAACCGGTTAACGTCCTA	S3	6531	2853	0.107181136120043	Day.3	1	1	Early iCAFs
S3_CACCACATACTTGCCGTT	S3	7205	3467	1.76266481609993	Day.3	1	1	Early iCAFs
S3_CACCACCTAGGTAGCACG	S3	9947	3827	3.03609128380416	Day.3	1	1	Early iCAFs
S3_CACCACGGTAGGCAACCG	S3	7812	3365	2.13773681515617	Day.3	1	1	Early iCAFs
S3_CACTGTATATACTGTGTA	S3	8649	3577	0.173430454387791	Day.3	1	3	Days 2/3
S3_CACTGTGGTGCTTACCGA	S3	9018	3846	0.598802395209581	Day.3	1	1	Early iCAFs
S3_CAGGAGGTCGGCAAAGAA	S3	14082	4764	1.05808833972447	Day.3	1	4	myCAFs
S3_CAGGAGTTGCTCTACCGA	S3	4623	2345	0.324464633354964	Day.3	1	3	Days 2/3
S3_CATAGACAGACTTCCAAG	S3	14186	4615	1.247709008882	Day.3	1	3	Days 2/3
S3_CATAGACTATTACCGTAA	S3	10893	3880	0.183604149453778	Day.3	1	3	Days 2/3
S3_CATAGAGCGAATCTAGGT	S3	12886	4486	3.98882508148378	Day.3	1	1	Early iCAFs
S3_CATAGATTGGATAGCACG	S3	2988	1743	0.267737617135207	Day.3	1	3	Days 2/3
S3_CCACGCAGATGTGAAGGG	S3	2861	1944	0.034952813701503	Day.3	1	6	ifCAFs
S3_CCACGCTCGCCTTGCGGT	S3	5901	2625	0.643958651076089	Day.3	1	5	Late iCAFs
S3_CCGATGTAAGCTTCTAGC	S3	6607	3128	0.696231269865294	Day.3	1	3	Days 2/3
S3_CGAAAGGCTCCCCAAGTC	S3	10275	3852	0.496350364963504	Day.3	1	1	Early iCAFs
S3_CGAAAGGTACAGAAGCCA	S3	6991	3167	1.33028179087398	Day.3	1	3	Days 2/3
S3_CGAAAGTCGGGAAGACCC	S3	9711	3873	0.0411904026361858	Day.3	1	3	Days 2/3
S3_CGAGCAAGATGTATTAGT	S3	8009	3328	1.21113747034586	Day.3	1	3	Days 2/3
S3_CGAGCAGAAATAGGATTG	S3	11815	4211	2.03131612357173	Day.3	1	1	Early iCAFs
S3_CGAGCATTAAGATTAAGA	S3	5314	2579	0.508091832894242	Day.3	1	5	Late iCAFs
S3_CGGCGTCAGGAGCGGTCC	S3	2539	1557	0.0393855848759354	Day.3	1	3	Days 2/3
S3_CGGTCCCGGTCCTTCGCA	S3	4449	2370	2.51741964486401	Day.3	1	1	Early iCAFs
S3_CGTTATCCGTAAGCTTGT	S3	6207	2874	0.531657805703238	Day.3	1	3	Days 2/3
S3_CGTTATGCCGTTATTAGT	S3	4482	2242	0.379294957608211	Day.3	1	5	Late iCAFs
S3_CTAGGTTCGGGATGCGGT	S3	6823	3060	0.0732815477062876	Day.3	1	2	iCAFs/ifCAFs
S3_CTGTGGAGGTTAGTTTCA	S3	6691	2936	0.433418024211628	Day.3	1	5	Late iCAFs
S3_CTGTGGGAAGGGCCTCTA	S3	7254	3217	0.0827129859387924	Day.3	1	3	Days 2/3
S3_CTGTGGGCTCCCATTAGT	S3	13277	4595	2.71898772313023	Day.3	1	1	Early iCAFs
S3_CTTACGCCGATGTTGGAT	S3	11704	4155	2.02494873547505	Day.3	1	3	Days 2/3
S3_CTTACGCGCATAGTACAG	S3	7998	3359	3.03825956489122	Day.3	1	1	Early iCAFs
S3_CTTACGGCTGAGTAATAG	S3	10734	4369	0.223588596981554	Day.3	1	1	Early iCAFs
S3_CTTACGGGTAGGAGGTTA	S3	10328	4060	2.13981409759876	Day.3	1	1	Early iCAFs
S3_GAAATAGTACAGGATCAA	S3	14113	4902	0.928222206476298	Day.3	1	1	Early iCAFs
S3_GAAGGGCTCAATAAGCCA	S3	12968	4278	0.239049969154843	Day.3	1	3	Days 2/3
S3_GACTCGCACCACCTCAAT	S3	12925	4518	0.425531914893617	Day.3	1	1	Early iCAFs
S3_GAGCTTGCCAGACGCATA	S3	4079	2287	0.0735474380975729	Day.3	1	1	Early iCAFs
S3_GAGGCCAAGCCAGACTCG	S3	12914	4299	0.735635744153632	Day.3	1	3	Days 2/3
S3_GAGTGATTCGCAGGCCAT	S3	3186	1756	0.219711236660389	Day.3	1	3	Days 2/3
S3_GATCAAACTGCAACTGCA	S3	2018	1347	0.941526263627354	Day.3	1	3	Days 2/3
S3_GCGAATAGATGTCACTGT	S3	5919	2759	1.97668525088697	Day.3	1	1	Early iCAFs
S3_GCGAATCCACGCCCACGC	S3	5337	2574	4.10342889263631	Day.3	1	1	Early iCAFs
S3_GCGCGGCCGATGCATAGA	S3	7897	3351	0.506521463847031	Day.3	1	1	Early iCAFs
S3_GCTCCCCGGTCCGTTTCA	S3	12349	4280	0.0647825734877318	Day.3	1	1	Early iCAFs
S3_GCTGAGATGAAGAGTAAA	S3	14187	4878	0.126876718122225	Day.3	1	3	Days 2/3
S3_GCTGAGGTGGTGGCTCCC	S3	6928	2988	2.17956120092379	Day.3	1	1	Early iCAFs
S3_GCTGAGTCAGTGTGAATT	S3	6693	2920	0.448229493500672	Day.3	1	5	Late iCAFs
S3_GCTTGTCAGACTGGTAGG	S3	8866	3570	1.19557861493345	Day.3	1	1	Early iCAFs
S3_GGACGAAAAGAACGCATA	S3	8418	3596	0.0237586124970302	Day.3	1	1	Early iCAFs
S3_GGATTGTCAGTGTACCGA	S3	7897	3390	0.607825756616437	Day.3	1	3	Days 2/3
S3_GGCCATCTCAATAAGCCA	S3	11707	4182	1.05919535320748	Day.3	1	4	myCAFs
S3_GGGATCATTAGTTCATCA	S3	11250	3891	1.24444444444444	Day.3	1	3	Days 2/3
S3_GGGATCGCTGAGGCGCGG	S3	3584	2097	0.725446428571429	Day.3	1	3	Days 2/3
S3_GGGATCTAATAGTATTTC	S3	8742	3716	0.240219629375429	Day.3	1	1	Early iCAFs
S3_GGGATCTAATAGTCATCA	S3	16614	5179	0.0782472613458529	Day.3	1	3	Days 2/3
S3_GGTGCTGTGGTGAACAGC	S3	5540	2733	0.036101083032491	Day.3	1	1	Early iCAFs
S3_GTACAGTGCGGTTAAGCT	S3	4364	2174	0.252062328139322	Day.3	1	1	Early iCAFs
S3_GTCCTACCTCTAGTACAG	S3	5873	2721	0.10216243827686	Day.3	1	3	Days 2/3
S3_GTCCTAGAGGCCAACGTG	S3	10010	4031	0.17982017982018	Day.3	1	1	Early iCAFs
S3_GTCGGCCTAGGTAGACCC	S3	6786	3045	0.0294724432655467	Day.3	1	1	Early iCAFs
S3_GTGGTGGAGGCCACAAGG	S3	1833	1202	0.16366612111293	Day.3	1	5	Late iCAFs
S3_GTTAACCTTGAATAATAG	S3	6207	3072	0.724987916868052	Day.3	1	3	Days 2/3
S3_GTTTCAATATACCTCAAT	S3	4305	2289	1.04529616724739	Day.3	1	3	Days 2/3
S3_GTTTCATAGAGGTACCGA	S3	3293	1870	0.880655936835712	Day.3	1	1	Early iCAFs
S3_GTTTCATGTGTAACCCAA	S3	9377	3642	0.991788418470726	Day.3	1	1	Early iCAFs
S3_TAAGCTAACGTGTGGCAG	S3	8033	3337	0.871405452508403	Day.3	1	1	Early iCAFs
S3_TAAGCTAAGTATATAGCG	S3	8775	3490	0.0455840455840456	Day.3	1	3	Days 2/3
S3_TAAGCTAGGTTAGGCCAT	S3	7193	3164	2.44682330043097	Day.3	1	1	Early iCAFs
S3_TAAGCTATAGCGGGTAGG	S3	6841	3011	0.467767870194416	Day.3	1	1	Early iCAFs
S3_TAAGCTCTATTAGGCCAT	S3	9308	3612	1.53631284916201	Day.3	1	3	Days 2/3
S3_TACCGAGTTAACCGAGCA	S3	9152	3636	0.152972027972028	Day.3	1	1	Early iCAFs
S3_TAGAGGAATTGGCACTGT	S3	8376	3479	0.393982808022923	Day.3	1	1	Early iCAFs
S3_TAGAGGGTTAACTAAGCT	S3	9296	3801	0.129087779690189	Day.3	1	1	Early iCAFs
S3_TAGAGGTTCTTGGCCAGA	S3	12680	4412	0.449526813880126	Day.3	1	0	Day 1
S3_TATTTCCCGTAACCGTAA	S3	6214	2959	2.41390408754426	Day.3	1	1	Early iCAFs
S3_TATTTCGCTGAGGATCAA	S3	8663	3447	1.13124783562276	Day.3	1	1	Early iCAFs
S3_TATTTCTTGCTCTGCTAA	S3	5753	2848	0.347644707109334	Day.3	1	1	Early iCAFs
S3_TCAGTGCGAAAGGCTCCC	S3	8858	3854	1.3885752991646	Day.3	1	3	Days 2/3
S3_TCAGTGCGGTCCACCTTC	S3	4607	2342	0.130236596483612	Day.3	1	3	Days 2/3
S3_TCAGTGTAATAGTTTGGG	S3	9332	3814	3.63266180882983	Day.3	1	3	Days 2/3
S3_TCAGTGTCGCCTAACGTG	S3	12742	4585	0.572908491602574	Day.3	1	1	Early iCAFs
S3_TCATCACTATTATGCGGT	S3	13742	4587	0.371125018192403	Day.3	1	1	Early iCAFs
S3_TCCAAGCAAGTCCTTGAA	S3	9572	3837	0.229837024655244	Day.3	1	1	Early iCAFs
S3_TCCAAGCTTACGTACCGA	S3	8312	3403	1.07074109720885	Day.3	1	1	Early iCAFs
S3_TCGCCTCAGACTGCTCCC	S3	12077	4381	0.761778587397532	Day.3	1	1	Early iCAFs
S3_TCGCCTCGGCGTTCTAGC	S3	5997	3039	0.850425212606303	Day.3	1	3	Days 2/3
S3_TCGGGAGAGGCCAATTGG	S3	7815	3427	0.255918106206014	Day.3	1	3	Days 2/3
S3_TCTAGCCACCACGCCAGA	S3	5049	2495	1.48544266191325	Day.3	1	0	Day 1
S3_TCTAGCGGCCATTCAGTG	S3	8556	3650	0.116877045348294	Day.3	1	1	Early iCAFs
S3_TCTAGCGTCCTACCGATG	S3	3204	1916	2.02871410736579	Day.3	1	1	Early iCAFs
S3_TGAATTAGGTTATCCAAG	S3	7461	3212	0.629942366974936	Day.3	1	3	Days 2/3
S3_TGAATTGGATTGTGCTAA	S3	6739	3157	2.47811247959638	Day.3	1	1	Early iCAFs
S3_TGCGGTCTCAATTTCTTG	S3	9651	3849	1.19158636410735	Day.3	1	1	Early iCAFs
S3_TGCGGTGCGCGGGGTAGG	S3	12791	4608	0.0703619732624502	Day.3	1	1	Early iCAFs
S3_TGCGGTGGCCATTCAGTG	S3	10720	4022	0.531716417910448	Day.3	1	3	Days 2/3
S3_TGCGGTTCAGTGCTTACG	S3	4595	2472	0.609357997823721	Day.3	1	4	myCAFs
S3_TGCGGTTTGGATCGAAAG	S3	12380	4498	0.0646203554119548	Day.3	1	4	myCAFs
S3_TGCTAACAACCGCAACCG	S3	10846	4217	2.15747741102711	Day.3	1	2	iCAFs/ifCAFs
S3_TGGCAGAATTGGAGCACG	S3	8301	3391	1.08420672208168	Day.3	1	1	Early iCAFs
S3_TGGCAGGTCCTAACGGAC	S3	14751	4891	2.17612365263372	Day.3	1	3	Days 2/3
S3_TGTGTAGAGGCCTCGGGA	S3	8692	3710	0.0690289921767142	Day.3	1	1	Early iCAFs
S3_TGTGTAGGATTGGTGGTG	S3	15442	5675	0.0906618313689937	Day.3	1	2	iCAFs/ifCAFs
S3_TGTTCGCTGTGGGGACGA	S3	10918	4201	0.448800146546987	Day.3	1	3	Days 2/3
S3_TGTTCGGTTTCAATGAAG	S3	11254	4162	1.53723120668207	Day.3	1	0	Day 1
S3_TTAAGAGGACGACGTTAT	S3	11309	4236	0.530550888672739	Day.3	1	5	Late iCAFs
S3_TTCTTGGAGGCCGTGGTG	S3	8481	3222	3.16000471642495	Day.3	1	1	Early iCAFs
S3_TTCTTGTTCGCAGGATTG	S3	8438	3631	1.44584024650391	Day.3	1	1	Early iCAFs
S3_TTGCTCAACAGCTCGGGA	S3	8613	3579	3.43666550563102	Day.3	1	1	Early iCAFs
S3_TTGCTCTGAATTTTCTTG	S3	6990	3186	0.0858369098712446	Day.3	1	1	Early iCAFs
S3_TTTGGGAAAGAAGTCCTA	S3	9225	3883	0.737127371273713	Day.3	1	3	Days 2/3
S4_AAAGAAAGTCTGCCACGC	S4	3674	1901	0	Day.4	1	4	myCAFs
S4_AAAGAATTTGGGGCTTGT	S4	2810	1663	1.38790035587189	Day.4	1	3	Days 2/3
S4_AACAGCAAAGAAAGTAAA	S4	11690	4301	0.350727117194183	Day.4	1	2	iCAFs/ifCAFs
S4_AACAGCAGACCCGCTCCC	S4	4751	2285	0.989265417806777	Day.4	1	1	Early iCAFs
S4_AACAGCAGGTTATCGGGA	S4	11864	4037	0.0337154416722859	Day.4	1	1	Early iCAFs
S4_AACAGCCCGTAAGAGGCC	S4	8778	3435	0.922761449077238	Day.4	1	2	iCAFs/ifCAFs
S4_AACAGCTGAATTGAAGGG	S4	16105	5009	1.3163613784539	Day.4	1	1	Early iCAFs
S4_AACAGCTGTTCGCTAGGT	S4	8093	3204	2.24885703694551	Day.4	1	2	iCAFs/ifCAFs
S4_AACGTGGGACGATAATAG	S4	18146	5213	1.95635401741431	Day.4	1	4	myCAFs
S4_AAGCCAACCTTCGACTCG	S4	10696	3571	3.31899775617053	Day.4	1	0	Day 1
S4_AAGCCACGTTATGTTAAC	S4	7829	3326	0.728062332354068	Day.4	1	1	Early iCAFs
S4_AAGCCAGTTAACGGACGA	S4	6626	2688	0.724418955629339	Day.4	1	6	ifCAFs
S4_AAGTATGCGAATTGTGTA	S4	5653	2665	1.2913497258093	Day.4	1	2	iCAFs/ifCAFs
S4_AAGTATGCTTGTGCCAGA	S4	7013	3020	1.21203479252816	Day.4	1	1	Early iCAFs
S4_AAGTATGGCCATCTCAAT	S4	3631	1871	1.652437345084	Day.4	1	2	iCAFs/ifCAFs
S4_AAGTATGGCCATTGTGTA	S4	10437	3872	1.52342627191722	Day.4	1	1	Early iCAFs
S4_AAGTATTCCAAGTCAGTG	S4	4059	2129	0.615915250061592	Day.4	1	2	iCAFs/ifCAFs
S4_AATTGGATAGCGGAAGGG	S4	9983	3820	0.631072823800461	Day.4	1	4	myCAFs
S4_AATTGGCACCACGGGATC	S4	7122	3045	0.4914349901713	Day.4	1	4	myCAFs
S4_AATTGGCACCACTCAGTG	S4	12545	4438	2.0964527700279	Day.4	1	1	Early iCAFs
S4_AATTGGGAGTGAATGAAG	S4	9394	3621	2.2354694485842	Day.4	1	1	Early iCAFs
S4_AATTGGGCGAATGAGCTT	S4	12412	4124	0.29809861424428	Day.4	1	2	iCAFs/ifCAFs
S4_AATTGGGTTAACTAGAGG	S4	4777	2247	2.72137324680762	Day.4	1	0	Day 1
S4_ACAAGGATCCGGCACTGT	S4	6067	2956	0.280204384374485	Day.4	1	6	ifCAFs
S4_ACAAGGCGGTCCGTTTCA	S4	13619	4349	0.256993905573096	Day.4	1	2	iCAFs/ifCAFs
S4_ACAAGGGAGGCCTAAGCT	S4	13880	4472	2.09654178674352	Day.4	1	2	iCAFs/ifCAFs
S4_ACCCAACCGTAAAGGTTA	S4	4014	2018	0.373692077727952	Day.4	1	1	Early iCAFs
S4_ACCCAAGAAATAGCGCGG	S4	3563	2010	1.12264945270839	Day.4	1	4	myCAFs
S4_ACCCAAGATCAAGCTGAG	S4	6574	2783	0.273805902038333	Day.4	1	2	iCAFs/ifCAFs
S4_ACCCAATTAAGATAATAG	S4	6816	3030	0.674882629107981	Day.4	1	0	Day 1
S4_ACCTTCCTTACGCTAGGT	S4	5206	2527	1.17172493276988	Day.4	1	1	Early iCAFs
S4_ACCTTCGTACAGCGTTAT	S4	8723	3580	0.481485727387367	Day.4	1	2	iCAFs/ifCAFs
S4_ACCTTCTAGAGGACCTTC	S4	3126	1747	2.87907869481766	Day.4	1	2	iCAFs/ifCAFs
S4_ACCTTCTTCGCAAACGTG	S4	4907	2460	0.14265335235378	Day.4	1	3	Days 2/3
S4_ACGGACAGTAAACCACGC	S4	6020	2796	0.830564784053156	Day.4	1	1	Early iCAFs
S4_ACGGACATGAAGTCTAGC	S4	13566	4560	0.265369305616984	Day.4	1	4	myCAFs
S4_ACGGACGCTTGTCGGTCC	S4	7674	3147	0.638519676830857	Day.4	1	2	iCAFs/ifCAFs
S4_ACGGACGGATTGCGGCGT	S4	11430	4153	1.45231846019248	Day.4	1	1	Early iCAFs
S4_ACTGCAAACGTGCGGCGT	S4	8442	3506	0.983179341388297	Day.4	1	2	iCAFs/ifCAFs
S4_ACTGCATGCTAAATCCGG	S4	7833	3281	0.357462019660411	Day.4	1	1	Early iCAFs
S4_AGACCCCTTACGCGAGCA	S4	3120	1866	0.384615384615385	Day.4	1	6	ifCAFs
S4_AGATGTACCTTCGGTAGG	S4	11171	4041	0.071614000537105	Day.4	1	2	iCAFs/ifCAFs
S4_AGATGTACGGACGCGAAT	S4	6032	2775	0.1657824933687	Day.4	1	1	Early iCAFs
S4_AGATGTCTAGGTACAAGG	S4	6823	2993	1.09922321559431	Day.4	1	2	iCAFs/ifCAFs
S4_AGATGTGACTCGTCGCCT	S4	10337	4073	0.18380574634807	Day.4	1	1	Early iCAFs
S4_AGATGTGTCGGCGGACGA	S4	16623	4957	0.0661733742405101	Day.4	1	4	myCAFs
S4_AGATGTGTTAACAGACCC	S4	8319	3490	0.661137155908162	Day.4	1	2	iCAFs/ifCAFs
S4_AGATGTTAAGCTGTGGTG	S4	16490	4951	0.31534263189812	Day.4	1	4	myCAFs
S4_AGATGTTTGCTCGAGTGA	S4	5014	2522	0.159553250897487	Day.4	1	2	iCAFs/ifCAFs
S4_AGCACGCCGTAATACCGA	S4	7267	3188	0.564194303013623	Day.4	1	4	myCAFs
S4_AGCACGCTAGGTGGCCAT	S4	4947	2486	0.586213866990095	Day.4	1	1	Early iCAFs
S4_AGCACGCTTACGGAGGCC	S4	12251	4217	0.481593339319239	Day.4	1	3	Days 2/3
S4_AGCACGGATCAATCCAAG	S4	10041	4053	0.278856687580918	Day.4	1	1	Early iCAFs
S4_AGCACGGTTAACAAGCCA	S4	7703	3168	0.337530832143321	Day.4	1	4	myCAFs
S4_AGGTTACGAGCATCTAGC	S4	4795	2368	0.709071949947862	Day.4	1	1	Early iCAFs
S4_AGGTTACTTGAAGGCCAT	S4	6777	3048	0.45742954109488	Day.4	1	1	Early iCAFs
S4_AGGTTATAAGCTTCAGTG	S4	7131	3261	0.392651801991306	Day.4	1	1	Early iCAFs
S4_AGGTTATTAAGAAAGCCA	S4	16132	4974	2.30597570047111	Day.4	1	1	Early iCAFs
S4_AGTAAAATGAAGGTTAAC	S4	13507	4447	1.13274598356408	Day.4	1	0	Day 1
S4_AGTAAACCACGCTATTTC	S4	5537	2642	0.0180603214737222	Day.4	1	2	iCAFs/ifCAFs
S4_AGTAAAGTACAGGTTTCA	S4	6823	2849	0.23450095266012	Day.4	1	6	ifCAFs
S4_AGTAAATTAAGATATTTC	S4	9047	3504	0.154747430087322	Day.4	1	4	myCAFs
S4_AGTCTGATACTTGCGAAT	S4	14593	4605	1.99410676351675	Day.4	1	1	Early iCAFs
S4_AGTCTGATGAAGCGAAAG	S4	4953	2528	0.100948919846558	Day.4	1	2	iCAFs/ifCAFs
S4_AGTCTGCAGACTCGAGCA	S4	5471	2518	0.255894717601901	Day.4	1	1	Early iCAFs
S4_AGTCTGGACTCGTTCTTG	S4	9167	3640	0.261808661503218	Day.4	1	1	Early iCAFs
S4_AGTCTGGCTCCCGCGAAT	S4	14807	4517	1.95853312622408	Day.4	1	4	myCAFs
S4_AGTCTGGCTTGTACAAGG	S4	13060	4330	1.96784073506891	Day.4	1	1	Early iCAFs
S4_AGTCTGGGTGCTACCTTC	S4	8499	3658	0.517707965643017	Day.4	1	2	iCAFs/ifCAFs
S4_ATACTTTAGAGGGCCGTT	S4	10604	3886	0.216899283289325	Day.4	1	2	iCAFs/ifCAFs
S4_ATACTTTGAATTCGGCGT	S4	7944	3155	2.25327291037261	Day.4	1	1	Early iCAFs
S4_ATACTTTTTGGGTAATAG	S4	8311	3481	2.49067500902418	Day.4	1	4	myCAFs
S4_ATATACATACTTAAGTAT	S4	5068	2532	0.887924230465667	Day.4	1	2	iCAFs/ifCAFs
S4_ATATACCGCATACATAGA	S4	14193	4446	1.96575776791376	Day.4	1	4	myCAFs
S4_ATATACGCGCGGTGAATT	S4	10667	3816	0.13124589856567	Day.4	1	4	myCAFs
S4_ATATACGCTGAGGGCCAT	S4	14849	4712	0.296316250252542	Day.4	1	4	myCAFs
S4_ATATACTAGAGGAATTGG	S4	11236	3931	2.18049127803489	Day.4	1	2	iCAFs/ifCAFs
S4_ATATACTTTGGGCACTGT	S4	9300	3490	1.81720430107527	Day.4	1	2	iCAFs/ifCAFs
S4_ATCCGGCGAGCAAAGCCA	S4	6912	3148	0.636574074074074	Day.4	1	1	Early iCAFs
S4_ATCCGGCTATTATTGCTC	S4	14912	4814	0.0402360515021459	Day.4	1	4	myCAFs
S4_ATCCGGCTCAATGCTTGT	S4	11370	4063	0.184696569920844	Day.4	1	6	ifCAFs
S4_ATGAAGAAGCCATCGCCT	S4	14563	4475	2.55441873240404	Day.4	1	4	myCAFs
S4_ATGAAGACAAGGAGACCC	S4	9242	3488	0.81151265959749	Day.4	1	4	myCAFs
S4_ATGAAGATATACTGCTAA	S4	2706	1516	0.960827790096083	Day.4	1	0	Day 1
S4_ATGAAGCGCATATGGCAG	S4	9031	3587	1.06300520429631	Day.4	1	0	Day 1
S4_ATGAAGGAGGCCAGATGT	S4	6837	2970	0.745941202281702	Day.4	1	1	Early iCAFs
S4_ATGAAGGCGCGGACCTTC	S4	2951	1731	1.55879362927821	Day.4	1	3	Days 2/3
S4_ATGAAGTTGGATCTATTA	S4	18494	5539	0.454201362604088	Day.4	1	6	ifCAFs
S4_ATTAGTAAGTATAACAGC	S4	2899	1547	0.275957226629872	Day.4	1	5	Late iCAFs
S4_ATTAGTAGGTTACCGTAA	S4	2702	1512	4.55218356772761	Day.4	1	1	Early iCAFs
S4_ATTAGTGGTGCTTGAATT	S4	3191	1771	0.219366969602006	Day.4	1	3	Days 2/3
S4_CAACCGGATCAATACCGA	S4	5429	2434	1.36305028550378	Day.4	1	3	Days 2/3
S4_CAACCGGGCCATGCCGTT	S4	9546	3528	0.58663314477268	Day.4	1	2	iCAFs/ifCAFs
S4_CAAGTCGCGCGGGTGGTG	S4	7146	2884	0.503778337531486	Day.4	1	1	Early iCAFs
S4_CAAGTCTAAGCTTTGGAT	S4	15478	4507	2.06745057500969	Day.4	1	4	myCAFs
S4_CAAGTCTAGAGGAGACCC	S4	5145	2469	0.0388726919339164	Day.4	1	1	Early iCAFs
S4_CACCACCAAGTCATGAAG	S4	9801	3884	0.173451688603204	Day.4	1	4	myCAFs
S4_CACCACCTGTGGGCTCCC	S4	14296	4569	1.19613878007834	Day.4	1	4	myCAFs
S4_CACCACTAATAGGAGGCC	S4	10297	3919	0.378751092551229	Day.4	1	2	iCAFs/ifCAFs
S4_CACCACTGAGACTTTGGG	S4	12213	4355	0.147383935151069	Day.4	1	4	myCAFs
S4_CACTGTAGACCCGCTGAG	S4	5977	2747	1.00384808432324	Day.4	1	1	Early iCAFs
S4_CACTGTATCCGGTGAGAC	S4	9948	3905	0.341777241656614	Day.4	1	2	iCAFs/ifCAFs
S4_CACTGTGTACAGTTGCTC	S4	6716	2940	0.119118522930316	Day.4	1	1	Early iCAFs
S4_CACTGTTTAAGACTTGAA	S4	4224	2097	0.78125	Day.4	1	0	Day 1
S4_CAGACTCCGATGATTAGT	S4	15454	4749	0.0970622492558561	Day.4	1	4	myCAFs
S4_CAGACTCCTCTAAACAGC	S4	12870	4504	2.43978243978244	Day.4	1	1	Early iCAFs
S4_CAGACTGCCGTTGCCAGA	S4	7104	3238	0.0563063063063063	Day.4	1	1	Early iCAFs
S4_CAGACTGCTGAGTTCGCA	S4	5166	2422	2.90360046457607	Day.4	1	0	Day 1
S4_CAGGAGCACTGTAGATGT	S4	9013	3757	0.399423055586375	Day.4	1	1	Early iCAFs
S4_CATAGAAACGTGCACCAC	S4	6369	2884	0.0785052598524101	Day.4	1	2	iCAFs/ifCAFs
S4_CATAGAGGATTGACTGCA	S4	9570	3650	1.9435736677116	Day.4	1	1	Early iCAFs
S4_CATAGAGTGGTGGGTGCT	S4	6106	2725	0.0982640026203734	Day.4	1	6	ifCAFs
S4_CCACGCAGCACGTGAGAC	S4	9111	3459	3.4793107233015	Day.4	1	1	Early iCAFs
S4_CCACGCATTAGTGACTCG	S4	2605	1547	0.268714011516315	Day.4	1	1	Early iCAFs
S4_CCACGCCTATTATCGCCT	S4	8563	3671	0.210206703258204	Day.4	1	1	Early iCAFs
S4_CCGATGCCGATGTAATAG	S4	14410	4784	0.624566273421235	Day.4	1	4	myCAFs
S4_CCGATGTTCTTGTCCAAG	S4	3148	1773	0.0317662007623888	Day.4	1	3	Days 2/3
S4_CCGTAACACTGTACGGAC	S4	8488	3440	0.577285579641847	Day.4	1	1	Early iCAFs
S4_CCGTAACTATTAATAGCG	S4	9313	3803	0.644260710834318	Day.4	1	1	Early iCAFs
S4_CCTCTAAGGTTAGCGAAT	S4	3451	1749	2.57896261953057	Day.4	1	2	iCAFs/ifCAFs
S4_CCTCTACCGATGGTTAAC	S4	8146	3404	1.06800883869384	Day.4	1	1	Early iCAFs
S4_CCTCTACTTGAATGCGGT	S4	5085	2646	1.12094395280236	Day.4	1	1	Early iCAFs
S4_CCTCTAGAGTGAACAAGG	S4	11574	4205	1.36512873682392	Day.4	1	2	iCAFs/ifCAFs
S4_CGAAAGAACAGCAGATGT	S4	3878	2024	0.103145951521403	Day.4	1	1	Early iCAFs
S4_CGAAAGCGCATAACCTTC	S4	6795	3070	0.279617365710081	Day.4	1	1	Early iCAFs
S4_CGAAAGTTCGCATAAGCT	S4	7648	3319	0.353033472803347	Day.4	1	1	Early iCAFs
S4_CGAGCACATAGAGCTCCC	S4	4543	2284	2.37728373321594	Day.4	1	2	iCAFs/ifCAFs
S4_CGAGCAGTGGTGACCCAA	S4	7048	3199	0.524971623155505	Day.4	1	1	Early iCAFs
S4_CGCATATGTTCGCCACGC	S4	5136	2360	0.155763239875389	Day.4	1	1	Early iCAFs
S4_CGGTCCACCTTCAATTGG	S4	7508	3031	2.73042088438998	Day.4	1	1	Early iCAFs
S4_CGGTCCACCTTCTCAGTG	S4	11336	4129	0.608680310515173	Day.4	1	1	Early iCAFs
S4_CGGTCCCATAGAAAGCCA	S4	13556	4545	2.01386839775745	Day.4	1	4	myCAFs
S4_CGGTCCCTAGGTATATAC	S4	5466	2599	0.493962678375412	Day.4	1	1	Early iCAFs
S4_CGGTCCTATTTCCAGGAG	S4	5580	2586	1.72043010752688	Day.4	1	0	Day 1
S4_CGGTCCTGAGACTGTTCG	S4	15408	4714	1.32398753894081	Day.4	1	3	Days 2/3
S4_CGTTATAAGTATGCTGAG	S4	13826	4415	1.77202372341964	Day.4	1	3	Days 2/3
S4_CGTTATGTCCTAATCCGG	S4	11230	3933	0.231522707034728	Day.4	1	4	myCAFs
S4_CTAGGTAAGCCAGCTGAG	S4	14524	4894	0.0275406224180667	Day.4	1	2	iCAFs/ifCAFs
S4_CTAGGTACCTTCGACTCG	S4	4481	2291	3.32515063601875	Day.4	1	1	Early iCAFs
S4_CTAGGTAGGTTAGCCAGA	S4	10186	3808	0.755939524838013	Day.4	1	4	myCAFs
S4_CTAGGTCAGGAGTTCTTG	S4	6657	2853	1.87772269791197	Day.4	1	1	Early iCAFs
S4_CTAGGTGTACAGGGATTG	S4	3507	1915	1.34017678927859	Day.4	1	2	iCAFs/ifCAFs
S4_CTAGGTTCCAAGTTGGAT	S4	7423	3033	0.350262697022767	Day.4	1	1	Early iCAFs
S4_CTATTAATACTTCGGTCC	S4	3067	1661	1.33681121617216	Day.4	1	1	Early iCAFs
S4_CTATTACACTGTCTAGGT	S4	7692	3122	0.078003120124805	Day.4	1	1	Early iCAFs
S4_CTATTACTAGGTGAAATA	S4	7669	3251	1.06923979658365	Day.4	1	2	iCAFs/ifCAFs
S4_CTATTAGCGCGGCCTCTA	S4	14394	4461	1.92441294984021	Day.4	1	0	Day 1
S4_CTATTAGGATTGTTAAGA	S4	8806	3671	2.46422893481717	Day.4	1	2	iCAFs/ifCAFs
S4_CTATTAGTTAACGTACAG	S4	10509	4019	0.580454848225331	Day.4	1	2	iCAFs/ifCAFs
S4_CTATTATAAGCTTTCTTG	S4	11164	4147	0.895736295234683	Day.4	1	1	Early iCAFs
S4_CTCAATAACAGCACCTTC	S4	10913	4026	0.962155227710071	Day.4	1	4	myCAFs
S4_CTCAATCGGCGTTTTGGG	S4	11203	3930	1.96375970722128	Day.4	1	6	ifCAFs
S4_CTCAATGGATTGCGCATA	S4	9161	3722	0.240148455408798	Day.4	1	2	iCAFs/ifCAFs
S4_CTGTGGAGGTTAGAGGCC	S4	8105	3346	0.937692782233189	Day.4	1	1	Early iCAFs
S4_CTTACGTTTGGGTTGGAT	S4	10160	3652	0.748031496062992	Day.4	1	3	Days 2/3
S4_CTTGAAGGCCATTTCGCA	S4	8092	3151	3.20069204152249	Day.4	1	0	Day 1
S4_GAAATAACGGACAACGTG	S4	6401	2746	0.0312451179503203	Day.4	1	2	iCAFs/ifCAFs
S4_GAAATACTATTATGTGTA	S4	3105	1746	0.289855072463768	Day.4	1	1	Early iCAFs
S4_GAAATACTGTGGTGAATT	S4	9126	3526	2.73942581634889	Day.4	1	1	Early iCAFs
S4_GAAGGGATTAGTACCCAA	S4	7801	3387	0.205101910011537	Day.4	1	1	Early iCAFs
S4_GAAGGGCGGCGTATACTT	S4	8086	3201	1.32327479594361	Day.4	1	3	Days 2/3
S4_GACTCGATCCGGGTTTCA	S4	6068	2835	0.346077785102175	Day.4	1	1	Early iCAFs
S4_GACTCGCAGACTTATTTC	S4	3127	1290	1.91877198592901	Day.4	1	0	Day 1
S4_GACTCGGGGATCTATTTC	S4	4415	2261	2.2876557191393	Day.4	1	1	Early iCAFs
S4_GACTCGGTACAGCACCAC	S4	5493	2662	0.564354633169488	Day.4	1	1	Early iCAFs
S4_GACTCGGTGGTGCTATTA	S4	3043	1717	0.164311534669734	Day.4	1	1	Early iCAFs
S4_GACTCGTGAGACAGTCTG	S4	10795	4031	0.0555812876331635	Day.4	1	4	myCAFs
S4_GACTCGTTAAGATCTAGC	S4	12104	4074	0.603106411103767	Day.4	1	0	Day 1
S4_GAGCTTGGTGCTCGAAAG	S4	8666	3161	0.0692360950842372	Day.4	1	0	Day 1
S4_GAGCTTGTACAGCAGGAG	S4	12072	4142	1.25911199469848	Day.4	1	1	Early iCAFs
S4_GAGCTTTGAATTGGGATC	S4	9515	3717	1.73410404624277	Day.4	1	3	Days 2/3
S4_GAGGCCCGAAAGAGTCTG	S4	9094	3357	0.0439850450846712	Day.4	1	2	iCAFs/ifCAFs
S4_GAGTGAAAAGAACGAGCA	S4	10531	4015	1.45285348020131	Day.4	1	4	myCAFs
S4_GAGTGAAAAGAACGCATA	S4	2798	1676	1.60829163688349	Day.4	1	0	Day 1
S4_GAGTGACGAAAGGCCGTT	S4	5935	2811	2.59477674810447	Day.4	1	3	Days 2/3
S4_GATCAAACGGACGGGATC	S4	9244	3811	0.0540891389009087	Day.4	1	1	Early iCAFs
S4_GATCAAGCGAATGGATTG	S4	9335	3586	0.707016604177825	Day.4	1	1	Early iCAFs
S4_GCCAGAGTGGTGGTCCTA	S4	12285	4341	3.36996336996337	Day.4	1	1	Early iCAFs
S4_GCCGTTCGGCGTACTGCA	S4	7957	3197	0.364458966947342	Day.4	1	1	Early iCAFs
S4_GCCGTTGAGTGAGAGTGA	S4	8307	3418	0.529673769110389	Day.4	1	1	Early iCAFs
S4_GCCGTTGGCCATCCACGC	S4	3987	2015	2.03160270880361	Day.4	1	1	Early iCAFs
S4_GCGAATACAAGGTCGGGA	S4	11485	4144	1.2712233347845	Day.4	1	1	Early iCAFs
S4_GCGAATGCTTGTTAGAGG	S4	8661	3636	0.0808220759727514	Day.4	1	1	Early iCAFs
S4_GCGAATTATTTCTTCTTG	S4	16940	4943	0.147579693034238	Day.4	1	4	myCAFs
S4_GCGAATTGGCAGGCCAGA	S4	3770	2010	0.185676392572944	Day.4	1	1	Early iCAFs
S4_GCGCGGATAGCGAAAGAA	S4	8534	3404	0.292945863604406	Day.4	1	2	iCAFs/ifCAFs
S4_GCGCGGCGGTCCACCCAA	S4	3321	1861	1.50557061126167	Day.4	1	3	Days 2/3
S4_GCGCGGGGATTGATATAC	S4	9136	3700	0.186077057793345	Day.4	1	4	myCAFs
S4_GCGCGGGTTAACCTCAAT	S4	10864	4099	0.957290132547865	Day.4	1	1	Early iCAFs
S4_GCTCCCAAAGAACGTTAT	S4	3215	1675	0.622083981337481	Day.4	1	5	Late iCAFs
S4_GCTCCCAGGTTACCACGC	S4	6459	2892	0.2322340919647	Day.4	1	2	iCAFs/ifCAFs
S4_GCTCCCGGCCATGACTCG	S4	4056	2217	0.369822485207101	Day.4	1	1	Early iCAFs
S4_GCTGAGGGCCATAGTAAA	S4	8998	3705	0.46677039342076	Day.4	1	0	Day 1
S4_GCTGAGTAAGCTCCACGC	S4	6857	2936	2.36254921977541	Day.4	1	1	Early iCAFs
S4_GCTGAGTAGAGGCGGCGT	S4	7417	3240	0.647161925306728	Day.4	1	4	myCAFs
S4_GCTTGTAAGTATTTGGAT	S4	6435	2932	0.0621600621600622	Day.4	1	1	Early iCAFs
S4_GCTTGTACCCAAATGAAG	S4	3288	1935	1.09489051094891	Day.4	1	0	Day 1
S4_GCTTGTCATAGACTTGAA	S4	4210	2188	2.06650831353919	Day.4	1	1	Early iCAFs
S4_GCTTGTGATCAAAACAGC	S4	16087	4684	0.671349536893144	Day.4	1	0	Day 1
S4_GCTTGTGCCGTTAGACCC	S4	13917	4374	0.0862254796292304	Day.4	1	4	myCAFs
S4_GCTTGTTTCTTGAGACCC	S4	5065	2586	0.375123395853899	Day.4	1	1	Early iCAFs
S4_GGACGACTCAATCCGATG	S4	5357	2517	1.17603136083629	Day.4	1	1	Early iCAFs
S4_GGACGACTTACGAGATGT	S4	11417	3875	0.0262766050626259	Day.4	1	1	Early iCAFs
S4_GGACGAGGTAGGGAAATA	S4	8134	3254	2.0162281780182	Day.4	1	2	iCAFs/ifCAFs
S4_GGACGAGTGGTGTTTGGG	S4	8673	3627	0.265190822091548	Day.4	1	1	Early iCAFs
S4_GGATTGTATTTCGCTGAG	S4	16525	5121	0.0242057488653555	Day.4	1	4	myCAFs
S4_GGCCATAAGCCAGCTCCC	S4	9273	3606	2.04895934433301	Day.4	1	2	iCAFs/ifCAFs
S4_GGCCATCATAGAAATTGG	S4	9399	3584	1.5001595914459	Day.4	1	4	myCAFs
S4_GGCCATCGAAAGTTGCTC	S4	4721	2344	1.65219233213302	Day.4	1	1	Early iCAFs
S4_GGCCATGGTAGGGGATTG	S4	11216	4049	0.320970042796006	Day.4	1	1	Early iCAFs
S4_GGCCATTTAAGAGGGATC	S4	4560	2160	0.37280701754386	Day.4	1	4	myCAFs
S4_GGGATCAAGTATAACAGC	S4	10915	3990	1.24599175446633	Day.4	1	0	Day 1
S4_GGGATCAGTAAACACTGT	S4	15424	4727	1.03086099585062	Day.4	1	0	Day 1
S4_GGGATCGAGTGATTAAGA	S4	15052	4883	0.963327132606962	Day.4	1	1	Early iCAFs
S4_GGGATCTTCTTGAGACCC	S4	7037	2994	0.369475628819099	Day.4	1	3	Days 2/3
S4_GGTAGGAACAGCGGCCAT	S4	14410	4965	0.0277585010409438	Day.4	1	2	iCAFs/ifCAFs
S4_GGTAGGCAGACTAATTGG	S4	4470	2244	1.96868008948546	Day.4	1	1	Early iCAFs
S4_GGTAGGGCTCCCCAAGTC	S4	4729	2442	0.528652992175936	Day.4	1	3	Days 2/3
S4_GGTAGGGTGGTGTGAATT	S4	4620	2385	0.800865800865801	Day.4	1	1	Early iCAFs
S4_GGTGCTCAAGTCAGGTTA	S4	3928	2108	5.0152749490835	Day.4	1	1	Early iCAFs
S4_GGTGCTCGAAAGACCTTC	S4	7805	3016	0.76873798846893	Day.4	1	2	iCAFs/ifCAFs
S4_GTACAGAGATGTGATCAA	S4	9644	3848	0.922853587722936	Day.4	1	1	Early iCAFs
S4_GTACAGCTTGAAGGGATC	S4	10188	4047	1.95327836670593	Day.4	1	3	Days 2/3
S4_GTCCTAATATACGTCCTA	S4	6130	3006	1.25611745513866	Day.4	1	6	ifCAFs
S4_GTCCTAGTTAACCTTACG	S4	8631	3578	0.521376433785193	Day.4	1	1	Early iCAFs
S4_GTCCTATGTGTACAAGTC	S4	4370	2346	3.66132723112128	Day.4	1	1	Early iCAFs
S4_GTCGGCAACGTGATAGCG	S4	3944	2188	1.21703853955375	Day.4	1	4	myCAFs
S4_GTCGGCATATACTTTGGG	S4	7450	3205	3.14093959731544	Day.4	1	1	Early iCAFs
S4_GTCGGCCAGGAGGAAGGG	S4	3618	2027	0.0829187396351575	Day.4	1	2	iCAFs/ifCAFs
S4_GTCGGCCTTGAATTGCTC	S4	12388	4433	0.556990636099451	Day.4	1	0	Day 1
S4_GTCGGCGATCAACTATTA	S4	11382	4221	0.30750307503075	Day.4	1	2	iCAFs/ifCAFs
S4_GTCGGCGCCGTTGGTGCT	S4	6175	2921	1.86234817813765	Day.4	1	0	Day 1
S4_GTCGGCGCGAATCCGATG	S4	7144	3200	0.0279955207166853	Day.4	1	2	iCAFs/ifCAFs
S4_GTGGTGAACAGCAATTGG	S4	6502	2853	1.63026760996616	Day.4	1	1	Early iCAFs
S4_GTGGTGACCTTCCGAGCA	S4	6357	3008	0.0157306905773163	Day.4	1	2	iCAFs/ifCAFs
S4_GTGGTGTAAGCTGCCGTT	S4	8054	3461	3.22820958529923	Day.4	1	1	Early iCAFs
S4_GTTAACACCTTCAAAGAA	S4	9266	3856	1.85624865098209	Day.4	1	4	myCAFs
S4_GTTAACCATAGAGTCCTA	S4	11110	4101	0.693069306930693	Day.4	1	4	myCAFs
S4_GTTTCAACCCAATGTTCG	S4	8765	3567	2.73816314888762	Day.4	1	1	Early iCAFs
S4_GTTTCACCGTAACTCAAT	S4	12900	4456	1.11627906976744	Day.4	1	4	myCAFs
S4_GTTTCAGACTCGTCGCCT	S4	8942	3549	0.290762692909864	Day.4	1	2	iCAFs/ifCAFs
S4_GTTTCAGTCGGCTAGAGG	S4	6557	2827	0.183010523105079	Day.4	1	1	Early iCAFs
S4_GTTTCATAAGCTTGGCAG	S4	10550	4179	0.777251184834123	Day.4	1	1	Early iCAFs
S4_TAAGCTGGGATCTCATCA	S4	7527	3011	2.96266772950711	Day.4	1	1	Early iCAFs
S4_TAAGCTTCGGGAGAGCTT	S4	10950	3808	0.0730593607305936	Day.4	1	4	myCAFs
S4_TAAGCTTGAGACCTTGAA	S4	6157	2889	0.064966704563911	Day.4	1	2	iCAFs/ifCAFs
S4_TAAGCTTGCGGTTTCTTG	S4	6485	2916	0.23130300693909	Day.4	1	1	Early iCAFs
S4_TAATAGAAGTATAGTCTG	S4	4063	2089	3.81491508737386	Day.4	1	1	Early iCAFs
S4_TAATAGAAGTATCTGTGG	S4	8087	3196	0.766662544825028	Day.4	1	4	myCAFs
S4_TAATAGAGATGTGCTGAG	S4	4827	2407	0.766521649057386	Day.4	1	1	Early iCAFs
S4_TAATAGATTAGTAGACCC	S4	7240	3310	0.207182320441989	Day.4	1	1	Early iCAFs
S4_TAATAGCCGTAAAGCACG	S4	7367	3309	0.366499253427447	Day.4	1	1	Early iCAFs
S4_TAATAGCGCATAGCTCCC	S4	10287	3891	1.59424516379897	Day.4	1	4	myCAFs
S4_TAATAGTACCGATACCGA	S4	8995	3569	1.00055586436909	Day.4	1	3	Days 2/3
S4_TAATAGTGAATTATCCGG	S4	12681	4165	0.914754356911915	Day.4	1	0	Day 1
S4_TAATAGTGGCAGGAGTGA	S4	9291	3645	0.118394144871381	Day.4	1	1	Early iCAFs
S4_TACCGACCGATGCAACCG	S4	10007	3753	0.24982512241431	Day.4	1	6	ifCAFs
S4_TACCGACGCATATGCTAA	S4	15838	4752	2.43717641116303	Day.4	1	4	myCAFs
S4_TACCGATCATCACACCAC	S4	4959	2468	2.29885057471264	Day.4	1	1	Early iCAFs
S4_TAGAGGCTCAATCTTACG	S4	7879	3437	0.44421880949359	Day.4	1	1	Early iCAFs
S4_TAGAGGGAGCTTGGTAGG	S4	6706	2945	0.417536534446764	Day.4	1	1	Early iCAFs
S4_TAGAGGTCAGTGGCTGAG	S4	3220	1799	1.30434782608696	Day.4	1	1	Early iCAFs
S4_TAGAGGTGCGGTCTTGAA	S4	3865	2131	0.206985769728331	Day.4	1	1	Early iCAFs
S4_TAGAGGTGTGTATTAAGA	S4	5659	2627	1.59038699416858	Day.4	1	1	Early iCAFs
S4_TATTTCCGAGCATTGGAT	S4	6113	2838	1.4559136266972	Day.4	1	1	Early iCAFs
S4_TATTTCTTGCTCCTCAAT	S4	5116	2595	0.293197810789679	Day.4	1	1	Early iCAFs
S4_TCAGTGAAAGAATTGGAT	S4	4764	2357	0.209907640638119	Day.4	1	6	ifCAFs
S4_TCAGTGAAGTATTGCTAA	S4	18817	5367	0.733379390976245	Day.4	1	3	Days 2/3
S4_TCAGTGATGAAGCGCATA	S4	4732	2373	0.105663567202029	Day.4	1	1	Early iCAFs
S4_TCAGTGCTGTGGGAGCTT	S4	7151	3213	2.12557684239966	Day.4	1	1	Early iCAFs
S4_TCAGTGCTTACGCTTACG	S4	7249	3225	1.57263070768382	Day.4	1	2	iCAFs/ifCAFs
S4_TCAGTGTCGCCTGACTCG	S4	8052	3053	0.745156482861401	Day.4	1	6	ifCAFs
S4_TCATCAATACTTTATTTC	S4	7921	3504	0.61860876152001	Day.4	1	4	myCAFs
S4_TCATCACTGTGGGCGAAT	S4	7087	3024	3.14660646253704	Day.4	1	1	Early iCAFs
S4_TCATCAGAAGGGTCTAGC	S4	6048	2777	0.0992063492063492	Day.4	1	2	iCAFs/ifCAFs
S4_TCATCAGGTGCTTTGGAT	S4	7042	3058	0.62482249360977	Day.4	1	1	Early iCAFs
S4_TCCAAGATGAAGTAGAGG	S4	18969	5241	0.379566661394907	Day.4	1	4	myCAFs
S4_TCCAAGGGACGATGCTAA	S4	14592	4761	1.19243421052632	Day.4	1	1	Early iCAFs
S4_TCCAAGGGATTGTACCGA	S4	13113	4483	0.213528559444826	Day.4	1	4	myCAFs
S4_TCGCCTACCTTCATGAAG	S4	5540	2559	0.342960288808664	Day.4	1	1	Early iCAFs
S4_TCGCCTATATACGAGTGA	S4	9512	3638	0.0841042893187553	Day.4	1	4	myCAFs
S4_TCGCCTCGAAAGTTGCTC	S4	8169	3562	2.08103807075529	Day.4	1	4	myCAFs
S4_TCGGGATGAATTGGTAGG	S4	5080	2448	1.2007874015748	Day.4	1	1	Early iCAFs
S4_TCTAGCAGATGTCTATTA	S4	8018	3404	1.74607133948616	Day.4	1	1	Early iCAFs
S4_TCTAGCCGTTATGAGCTT	S4	4655	2282	0.966702470461869	Day.4	1	2	iCAFs/ifCAFs
S4_TCTAGCGTGGTGTAAGCT	S4	5246	2541	0.514677849790316	Day.4	1	4	myCAFs
S4_TCTAGCTCGCCTGCGCGG	S4	4658	2392	1.13782739373122	Day.4	1	4	myCAFs
S4_TGAATTCCTCTATGTGTA	S4	6203	3078	0.128969853296792	Day.4	1	0	Day 1
S4_TGAATTCTAGGTGATCAA	S4	8016	3425	0.848303393213573	Day.4	1	1	Early iCAFs
S4_TGAATTTCATCATGTTCG	S4	6551	3009	1.1448633796367	Day.4	1	1	Early iCAFs
S4_TGAGACTGCTAACCGATG	S4	6195	2699	0.129136400322841	Day.4	1	2	iCAFs/ifCAFs
S4_TGAGACTTGCTCCTTGAA	S4	18511	5131	0.0162065798714278	Day.4	1	4	myCAFs
S4_TGCGGTATATACACCCAA	S4	8870	3435	0.428410372040586	Day.4	1	3	Days 2/3
S4_TGCGGTCTTGAATCGCCT	S4	6192	2939	0.597545219638243	Day.4	1	1	Early iCAFs
S4_TGCGGTGCCAGAAACAGC	S4	5074	2510	0.591249507292077	Day.4	1	4	myCAFs
S4_TGCGGTGGTGCTGTTTCA	S4	10450	4164	0.4688995215311	Day.4	1	1	Early iCAFs
S4_TGCGGTTCGCCTAAGCCA	S4	7278	3250	0.137400384721077	Day.4	1	1	Early iCAFs
S4_TGCGGTTGCTAACTAGGT	S4	7175	3202	0.794425087108014	Day.4	1	4	myCAFs
S4_TGCTAACACTGTAGATGT	S4	6007	2715	0.782420509405693	Day.4	1	4	myCAFs
S4_TGCTAACGAAAGACTGCA	S4	7885	3329	2.65060240963855	Day.4	1	1	Early iCAFs
S4_TGCTAACGAGCAACCTTC	S4	17689	5180	0.672734467748318	Day.4	1	0	Day 1
S4_TGCTAACGGTCCGTTTCA	S4	19007	5310	1.05224391013837	Day.4	1	4	myCAFs
S4_TGCTAAGTACAGTGCTAA	S4	10041	3874	1.8822826411712	Day.4	1	6	ifCAFs
S4_TGCTAATCATCAGCCAGA	S4	7272	3336	0.22002200220022	Day.4	1	1	Early iCAFs
S4_TGCTAATTCGCAACCCAA	S4	5163	2617	0.42610885144296	Day.4	1	1	Early iCAFs
S4_TGGCAGAACGTGGGATTG	S4	8655	4106	0.196418255343732	Day.4	1	2	iCAFs/ifCAFs
S4_TGGCAGATACTTCCGATG	S4	3981	2118	0.17583521728209	Day.4	1	3	Days 2/3
S4_TGGCAGCCGATGCGAAAG	S4	8617	3454	0.046419867703377	Day.4	1	1	Early iCAFs
S4_TGGCAGCCGTAATGAATT	S4	3708	1954	0.323624595469256	Day.4	1	0	Day 1
S4_TGGCAGCCTCTATGAATT	S4	13221	4579	0.151274487557673	Day.4	1	1	Early iCAFs
S4_TGGCAGGCCAGATGAATT	S4	8887	3686	3.57826038033082	Day.4	1	1	Early iCAFs
S4_TGGCAGTGAATTCGGTCC	S4	6555	2788	0.213577421815408	Day.4	1	2	iCAFs/ifCAFs
S4_TGGCAGTTGCTCCAAGTC	S4	5406	2469	0.591934887162412	Day.4	1	1	Early iCAFs
S4_TGTGTACAACCGATGAAG	S4	8405	3448	0.214158239143367	Day.4	1	4	myCAFs
S4_TGTGTAGAGCTTCTGTGG	S4	8185	3505	3.66524129505192	Day.4	1	4	myCAFs
S4_TGTGTATGTGTATTGGAT	S4	7807	3414	2.43371333418727	Day.4	1	1	Early iCAFs
S4_TGTTCGAGACCCGGTAGG	S4	8729	3512	0.309313781647382	Day.4	1	1	Early iCAFs
S4_TGTTCGCAGACTTTGCTC	S4	10455	4193	0.229555236728838	Day.4	1	1	Early iCAFs
S4_TGTTCGCGAAAGGAGTGA	S4	10352	4025	0.231839258114374	Day.4	1	1	Early iCAFs
S4_TGTTCGCGGTCCTCAGTG	S4	9092	3599	0.263968323801144	Day.4	1	4	myCAFs
S4_TGTTCGGGGATCTCAGTG	S4	9167	3591	0.130904330751609	Day.4	1	1	Early iCAFs
S4_TGTTCGTGCGGTCTCAAT	S4	7353	3300	2.31198150414797	Day.4	1	2	iCAFs/ifCAFs
S4_TGTTCGTTCTTGCCACGC	S4	3663	2067	0.573300573300573	Day.4	1	1	Early iCAFs
S4_TTAAGAGTGGTGAAGTAT	S4	7885	3313	0.0253646163601776	Day.4	1	2	iCAFs/ifCAFs
S4_TTAAGATAATAGAACGTG	S4	9808	3692	0.183523654159869	Day.4	1	4	myCAFs
S4_TTCGCAACTGCATTCTTG	S4	6220	3009	0.289389067524116	Day.4	1	3	Days 2/3
S4_TTCGCACTGTGGTCGGGA	S4	9026	3604	0.288056725016619	Day.4	1	2	iCAFs/ifCAFs
S4_TTCGCAGCCGTTAAGCCA	S4	9284	3828	0.40930633347695	Day.4	1	1	Early iCAFs
S4_TTCGCAGGTAGGGTTTCA	S4	8294	3651	2.27875572703159	Day.4	1	1	Early iCAFs
S4_TTCGCATATTTCTGTGTA	S4	4576	2377	2.20716783216783	Day.4	1	2	iCAFs/ifCAFs
S4_TTCGCATCAGTGACCTTC	S4	4917	2471	0.0813504169208867	Day.4	1	1	Early iCAFs
S4_TTCGCATTGGATCCACGC	S4	8903	3501	0.932270021341121	Day.4	1	4	myCAFs
S4_TTCTTGACCTTCCATAGA	S4	5872	2636	0.23841961852861	Day.4	1	1	Early iCAFs
S4_TTCTTGATTAGTCAAGTC	S4	10547	3883	0.739546790556556	Day.4	1	0	Day 1
S4_TTCTTGCCACGCGTTAAC	S4	5374	2817	0.186081131373279	Day.4	1	6	ifCAFs
S4_TTCTTGCGTTATGTTAAC	S4	8718	3662	1.3191098875889	Day.4	1	1	Early iCAFs
S4_TTCTTGCTAGGTTCGCCT	S4	4265	2363	0.539273153575616	Day.4	1	4	myCAFs
S4_TTGCTCCAACCGATTAGT	S4	12682	4490	0.567733795931241	Day.4	1	1	Early iCAFs
S4_TTGCTCGTTAACCCGTAA	S4	6882	3072	1.6855565242662	Day.4	1	1	Early iCAFs
S4_TTGGATAAGTATCGAGCA	S4	5644	2686	0.354358610914245	Day.4	1	0	Day 1
S4_TTGGATAATTGGTGGCAG	S4	9186	3672	0.664053995210102	Day.4	1	4	myCAFs
S4_TTGGATAGCACGGATCAA	S4	8231	3361	0.0364475762361803	Day.4	1	1	Early iCAFs
S4_TTGGATGAAGGGACCTTC	S4	8809	3718	0.82869792257918	Day.4	1	1	Early iCAFs
S4_TTGGATTGTGTAAGTAAA	S4	3885	2143	1.5958815958816	Day.4	1	3	Days 2/3
S4_TTTGGGAAGCCATTGCTC	S4	8632	3511	3.24374420759963	Day.4	1	1	Early iCAFs
S4_TTTGGGAGTCTGGCCGTT	S4	4368	2222	0.251831501831502	Day.4	1	2	iCAFs/ifCAFs
S4_TTTGGGGACTCGGAGCTT	S4	20609	5627	0.538599640933573	Day.4	1	4	myCAFs
S4_TTTGGGGCGCGGGAGTGA	S4	6956	3214	0.431282346175963	Day.4	1	1	Early iCAFs
S4_TTTGGGGCTCCCGGCCAT	S4	9631	3845	0.726819644896688	Day.4	1	0	Day 1
S4_TTTGGGGGATTGATATAC	S4	6222	2797	0.450016072002571	Day.4	1	2	iCAFs/ifCAFs
S4_TTTGGGTGCGGTGAAGGG	S4	5423	2729	0	Day.4	1	2	iCAFs/ifCAFs
S5_AAAGAAAACGTGAGTAAA	S5	10640	3841	0.103383458646617	Day.5	1	2	iCAFs/ifCAFs
S5_AAAGAACACCACTATTTC	S5	8706	3336	2.26280725936136	Day.5	1	2	iCAFs/ifCAFs
S5_AAAGAACACTGTCTTACG	S5	10442	3598	0.258571154951159	Day.5	1	2	iCAFs/ifCAFs
S5_AAAGAAGGGATCCAGACT	S5	11442	4059	0.568082503058906	Day.5	1	2	iCAFs/ifCAFs
S5_AAAGAATATTTCTTTGGG	S5	19912	5538	0.0703093611892326	Day.5	1	2	iCAFs/ifCAFs
S5_AAAGAATGAGACGCTCCC	S5	9499	3737	0.410569533635119	Day.5	1	2	iCAFs/ifCAFs
S5_AAAGAATGCGGTAAAGAA	S5	9654	3397	0.0310752019888129	Day.5	1	2	iCAFs/ifCAFs
S5_AAAGAATGGCAGTGAATT	S5	19668	5519	0.152532031726663	Day.5	1	2	iCAFs/ifCAFs
S5_AACAGCCTGTGGAGACCC	S5	17933	5290	0.167289354820722	Day.5	1	2	iCAFs/ifCAFs
S5_AACAGCGACTCGTCCAAG	S5	7193	3036	0.597803419991659	Day.5	1	2	iCAFs/ifCAFs
S5_AACGTGCTTACGCGAAAG	S5	10967	3993	2.10631895687061	Day.5	1	2	iCAFs/ifCAFs
S5_AACGTGGCCAGATCTAGC	S5	10714	3856	1.96005226806048	Day.5	1	6	ifCAFs
S5_AACGTGGCCGTTCTTGAA	S5	3731	2093	0.777271508978826	Day.5	1	4	myCAFs
S5_AACGTGGCTCCCATTAGT	S5	11068	3752	0.0722804481387785	Day.5	1	2	iCAFs/ifCAFs
S5_AACGTGGCTTGTCATAGA	S5	14326	4523	0.146586625715482	Day.5	1	3	Days 2/3
S5_AACGTGGTCCTATACCGA	S5	6625	2903	3.74339622641509	Day.5	1	2	iCAFs/ifCAFs
S5_AACGTGTATTTCTCCAAG	S5	7701	3013	0.194779898714453	Day.5	1	2	iCAFs/ifCAFs
S5_AACGTGTGTGTAACTGCA	S5	15046	5427	0.0996942709025655	Day.5	1	6	ifCAFs
S5_AAGCCAGGTAGGTCCAAG	S5	16674	4958	0.383831114309704	Day.5	1	4	myCAFs
S5_AAGCCATGTTCGGCGCGG	S5	3733	1999	4.07179212429681	Day.5	1	2	iCAFs/ifCAFs
S5_AAGTATGGCCATCTATTA	S5	8878	3583	0.0337913944582113	Day.5	1	4	myCAFs
S5_AATTGGCAGGAGTGAATT	S5	12131	4232	0.816091006512241	Day.5	1	2	iCAFs/ifCAFs
S5_AATTGGCTGTGGAGTCTG	S5	13193	4308	0.394148412036686	Day.5	1	1	Early iCAFs
S5_AATTGGGGACGATCCAAG	S5	11759	4044	0.238115486010715	Day.5	1	2	iCAFs/ifCAFs
S5_ACAAGGAGTCTGTTCGCA	S5	4806	2431	1.53974198918019	Day.5	1	4	myCAFs
S5_ACAAGGCCACGCTCAGTG	S5	11831	3783	0.0338094835601386	Day.5	1	2	iCAFs/ifCAFs
S5_ACAAGGGGTGCTCATAGA	S5	10371	3754	0.183203162665124	Day.5	1	4	myCAFs
S5_ACAAGGTACCGAAGTAAA	S5	5332	2443	0.731432858214554	Day.5	1	2	iCAFs/ifCAFs
S5_ACAAGGTCTAGCGCCGTT	S5	8786	3297	1.59344411563852	Day.5	1	2	iCAFs/ifCAFs
S5_ACCCAAATACTTCCTCTA	S5	15426	4771	1.01127965772073	Day.5	1	2	iCAFs/ifCAFs
S5_ACCCAACGTTATTAAGCT	S5	9954	3855	0.81374321880651	Day.5	1	2	iCAFs/ifCAFs
S5_ACCTTCACAAGGTGTTCG	S5	13772	4723	1.48126633749637	Day.5	1	4	myCAFs
S5_ACGGACGATCAAACAAGG	S5	8964	3579	1.18250780901383	Day.5	1	2	iCAFs/ifCAFs
S5_AGACCCAACAGCTTAAGA	S5	5796	2728	0.810904071773637	Day.5	1	2	iCAFs/ifCAFs
S5_AGACCCAAGTATCTAGGT	S5	6925	3005	0.404332129963899	Day.5	1	2	iCAFs/ifCAFs
S5_AGACCCTCGGGACGGTCC	S5	6256	2977	0.447570332480818	Day.5	1	2	iCAFs/ifCAFs
S5_AGATGTCAGACTTAATAG	S5	7082	2999	0.677774639932223	Day.5	1	2	iCAFs/ifCAFs
S5_AGATGTCGGCGTGCCGTT	S5	5515	2500	0.217588395285585	Day.5	1	5	Late iCAFs
S5_AGATGTGAGCTTTTCTTG	S5	10055	3754	0.537046245648931	Day.5	1	2	iCAFs/ifCAFs
S5_AGATGTGAGGCCTATTTC	S5	9461	3802	0.0211394144382201	Day.5	1	6	ifCAFs
S5_AGATGTGCGCGGGTACAG	S5	9858	4003	0.527490363156827	Day.5	1	2	iCAFs/ifCAFs
S5_AGATGTGGACGAGCCAGA	S5	9345	3470	1.72284644194757	Day.5	1	2	iCAFs/ifCAFs
S5_AGATGTTAATAGCCACGC	S5	6196	2910	0.387346675274371	Day.5	1	2	iCAFs/ifCAFs
S5_AGATGTTAGAGGAGACCC	S5	7846	3346	1.96278358399184	Day.5	1	2	iCAFs/ifCAFs
S5_AGCACGCCTCTACACTGT	S5	14801	4546	0.479697317748801	Day.5	1	2	iCAFs/ifCAFs
S5_AGCACGGGACGAATTAGT	S5	9438	3105	1.68467895740623	Day.5	1	2	iCAFs/ifCAFs
S5_AGCACGTGTTCGTCATCA	S5	7254	2840	1.37854976564654	Day.5	1	6	ifCAFs
S5_AGCACGTTAAGATTCGCA	S5	5685	2751	1.72383465259455	Day.5	1	4	myCAFs
S5_AGGTTAAGACCCTTGCTC	S5	9920	3928	0.201612903225806	Day.5	1	2	iCAFs/ifCAFs
S5_AGGTTATAGAGGTACCGA	S5	7236	2957	0.0276395798783858	Day.5	1	2	iCAFs/ifCAFs
S5_AGGTTATCGGGAAACAGC	S5	5001	2401	0.0999800039992002	Day.5	1	2	iCAFs/ifCAFs
S5_AGGTTATTCTTGGTACAG	S5	9253	3669	0.17291689181887	Day.5	1	4	myCAFs
S5_AGTAAAAACGTGGCTTGT	S5	12731	3993	0.903306888696882	Day.5	1	6	ifCAFs
S5_AGTAAAATATACAACAGC	S5	4761	2371	0.924175593362739	Day.5	1	2	iCAFs/ifCAFs
S5_AGTCTGACTGCAATCCGG	S5	14113	4627	0.134627648267555	Day.5	1	2	iCAFs/ifCAFs
S5_AGTCTGCCGATGGCGCGG	S5	4718	2214	4.06952098346757	Day.5	1	2	iCAFs/ifCAFs
S5_AGTCTGGCTTGTATATAC	S5	5704	2792	0.192847124824684	Day.5	1	2	iCAFs/ifCAFs
S5_AGTCTGTGAATTCCGATG	S5	10440	3739	0.0862068965517241	Day.5	1	6	ifCAFs
S5_ATACTTGCGCGGCTATTA	S5	11967	4038	2.60716971672098	Day.5	1	4	myCAFs
S5_ATAGCGAACAGCCGAAAG	S5	14087	4569	1.03641655426989	Day.5	1	6	ifCAFs
S5_ATAGCGACCTTCACCTTC	S5	3340	1842	0.988023952095809	Day.5	1	4	myCAFs
S5_ATAGCGTAGAGGCCGATG	S5	5294	2630	0.22667170381564	Day.5	1	4	myCAFs
S5_ATAGCGTCATCAAGATGT	S5	12478	3330	2.8850777368168	Day.5	1	6	ifCAFs
S5_ATATACAAAGAAATATAC	S5	8409	3356	0.29730051135688	Day.5	1	2	iCAFs/ifCAFs
S5_ATATACCACTGTTTGGAT	S5	9051	3470	1.60203292453872	Day.5	1	2	iCAFs/ifCAFs
S5_ATATACGTCGGCTCAGTG	S5	15244	4576	0.262398320650748	Day.5	1	4	myCAFs
S5_ATATACGTTTCATTCGCA	S5	3929	2017	0.0254517688979384	Day.5	1	2	iCAFs/ifCAFs
S5_ATATACTCATCAGCGAAT	S5	4060	2025	0.197044334975369	Day.5	1	2	iCAFs/ifCAFs
S5_ATATACTCTAGCTGTTCG	S5	6211	2687	0.772822411849944	Day.5	1	2	iCAFs/ifCAFs
S5_ATCCGGCATAGAGCTTGT	S5	7904	3183	0.847672064777328	Day.5	1	2	iCAFs/ifCAFs
S5_ATCCGGCGTTATAGATGT	S5	4243	2294	0.636342210699976	Day.5	1	4	myCAFs
S5_ATCCGGGATCAATCATCA	S5	10143	3566	0.877452430247461	Day.5	1	2	iCAFs/ifCAFs
S5_ATGAAGCGTTATTGTGTA	S5	10170	3992	0.786627335299902	Day.5	1	2	iCAFs/ifCAFs
S5_ATGAAGGCTTGTCATAGA	S5	10588	4032	1.7000377786173	Day.5	1	2	iCAFs/ifCAFs
S5_ATGAAGGGTAGGTAATAG	S5	4712	2196	0.318336162988115	Day.5	1	2	iCAFs/ifCAFs
S5_ATGAAGGTGGTGCAGACT	S5	6568	2737	0.0456760048721072	Day.5	1	2	iCAFs/ifCAFs
S5_ATGAAGGTTTCACAAGTC	S5	12446	3926	0.835609834484975	Day.5	1	2	iCAFs/ifCAFs
S5_ATTAGTTCGGGATGAGAC	S5	10814	3770	0.147956352875902	Day.5	1	2	iCAFs/ifCAFs
S5_CAACCGATACTTTGTGTA	S5	3564	1779	0.0841750841750842	Day.5	1	2	iCAFs/ifCAFs
S5_CAACCGGAGCTTTCAGTG	S5	8209	3315	1.35217444268486	Day.5	1	6	ifCAFs
S5_CAACCGTCCAAGAAAGAA	S5	7929	3308	0.0756715853197125	Day.5	1	2	iCAFs/ifCAFs
S5_CAAGTCAGTCTGCAGACT	S5	9319	3581	2.24272990664234	Day.5	1	2	iCAFs/ifCAFs
S5_CAAGTCCGAGCATTTGGG	S5	12181	4141	1.52696822920942	Day.5	1	2	iCAFs/ifCAFs
S5_CAAGTCGTCCTACTTGAA	S5	11234	3887	0.0623108420865231	Day.5	1	2	iCAFs/ifCAFs
S5_CACCACCCGTAAGCGCGG	S5	6571	2843	4.36767615279257	Day.5	1	2	iCAFs/ifCAFs
S5_CACCACGCGCGGTGTTCG	S5	11310	4155	0.380194518125553	Day.5	1	2	iCAFs/ifCAFs
S5_CACTGTCTTGAAGCTGAG	S5	4818	2527	2.40763802407638	Day.5	1	2	iCAFs/ifCAFs
S5_CACTGTGAGCTTCATAGA	S5	12871	4504	1.11102478439904	Day.5	1	2	iCAFs/ifCAFs
S5_CACTGTTTAAGATCGCCT	S5	8062	3398	0.868270900520962	Day.5	1	2	iCAFs/ifCAFs
S5_CAGACTAGATGTTTGCTC	S5	10470	3895	0.0573065902578797	Day.5	1	4	myCAFs
S5_CAGACTCGCATATCGGGA	S5	12053	4148	1.02049282336348	Day.5	1	2	iCAFs/ifCAFs
S5_CAGGAGCGTTATCTTACG	S5	11840	4160	1.6722972972973	Day.5	1	6	ifCAFs
S5_CAGGAGGCTGAGGTGGTG	S5	7033	3001	0.981089151144604	Day.5	1	2	iCAFs/ifCAFs
S5_CATAGAATCCGGTGTGTA	S5	11206	3843	0.580046403712297	Day.5	1	2	iCAFs/ifCAFs
S5_CATAGAGATCAACCTCTA	S5	9964	3748	0.832998795664392	Day.5	1	1	Early iCAFs
S5_CCACGCAACAGCACCTTC	S5	12588	4096	0.0794407372100413	Day.5	1	1	Early iCAFs
S5_CCACGCCTCAATGTTTCA	S5	3300	1723	0.242424242424242	Day.5	1	2	iCAFs/ifCAFs
S5_CCGATGCGAGCATCGCCT	S5	9032	3367	0.155004428697963	Day.5	1	5	Late iCAFs
S5_CCGATGGTTAACTCGGGA	S5	14374	4683	2.77584527619313	Day.5	1	2	iCAFs/ifCAFs
S5_CCGATGTCATCAATCCGG	S5	7582	3248	0.237404378791876	Day.5	1	2	iCAFs/ifCAFs
S5_CCGATGTGCTAAAGTAAA	S5	5902	2617	0.135547272111149	Day.5	1	2	iCAFs/ifCAFs
S5_CCTCTACCACGCCCGATG	S5	4333	1944	6.60050773136395	Day.5	1	2	iCAFs/ifCAFs
S5_CCTCTAGTCGGCTCCAAG	S5	15679	4683	1.17992218891511	Day.5	1	2	iCAFs/ifCAFs
S5_CGAAAGACAAGGGAGGCC	S5	10233	3746	0.146584579302257	Day.5	1	4	myCAFs
S5_CGAAAGACTGCATCCAAG	S5	10157	3694	0.541498473958846	Day.5	1	2	iCAFs/ifCAFs
S5_CGAAAGGCCAGACATAGA	S5	6637	2938	0.647883079704686	Day.5	1	2	iCAFs/ifCAFs
S5_CGAAAGTTCGCACGCATA	S5	12830	4148	1.11457521434139	Day.5	1	6	ifCAFs
S5_CGAGCACACCACACCCAA	S5	11608	4032	0.0430737422467264	Day.5	1	2	iCAFs/ifCAFs
S5_CGAGCACCTCTAGGTGCT	S5	7299	2892	0.61652281134402	Day.5	1	2	iCAFs/ifCAFs
S5_CGGCGTATGAAGCCTCTA	S5	6657	2993	1.7725702268289	Day.5	1	2	iCAFs/ifCAFs
S5_CGGCGTCCGATGGGACGA	S5	4947	2345	0.444713968061451	Day.5	1	2	iCAFs/ifCAFs
S5_CGGCGTCTTGAACTGTGG	S5	6476	2880	0.169857936998147	Day.5	1	6	ifCAFs
S5_CGGTCCAAGTATCTATTA	S5	7648	3186	0.509937238493724	Day.5	1	2	iCAFs/ifCAFs
S5_CGGTCCAGGTTAAACAGC	S5	7892	3278	0.10136847440446	Day.5	1	2	iCAFs/ifCAFs
S5_CGGTCCCTGTGGACTGCA	S5	5624	2512	0.177809388335704	Day.5	1	2	iCAFs/ifCAFs
S5_CGGTCCGAAGGGAACGTG	S5	10232	3693	0.107505863956216	Day.5	1	2	iCAFs/ifCAFs
S5_CGGTCCTGTGTAATCCGG	S5	9674	3256	0.640893115567501	Day.5	1	6	ifCAFs
S5_CGTTATATGAAGTTCTTG	S5	16957	5025	0.0648699652061096	Day.5	1	2	iCAFs/ifCAFs
S5_CTATTAAACAGCCTAGGT	S5	7817	3121	0.716387360880133	Day.5	1	4	myCAFs
S5_CTATTACCACGCGCTGAG	S5	6568	2856	0.258830694275274	Day.5	1	1	Early iCAFs
S5_CTATTACCTCTAAGTAAA	S5	10626	3969	0.338791643139469	Day.5	1	2	iCAFs/ifCAFs
S5_CTATTACTAGGTAAGTAT	S5	5381	2398	0.0929195316855603	Day.5	1	2	iCAFs/ifCAFs
S5_CTATTACTTACGAGTCTG	S5	7479	3156	0.935954004546062	Day.5	1	1	Early iCAFs
S5_CTATTAGCTCCCAGATGT	S5	11723	3904	0.204725752793654	Day.5	1	2	iCAFs/ifCAFs
S5_CTCAATGGCCATTTGCTC	S5	15179	4599	0.065880492786086	Day.5	1	4	myCAFs
S5_CTCAATGTCGGCCGGCGT	S5	15121	4334	0.363732557370544	Day.5	1	4	myCAFs
S5_CTGTGGAGATGTTCGGGA	S5	11893	4002	1.6059867148743	Day.5	1	4	myCAFs
S5_CTGTGGCGTTATACAAGG	S5	18280	5254	0.185995623632385	Day.5	1	4	myCAFs
S5_CTGTGGGGATTGATAGCG	S5	11082	4059	0.397040245443061	Day.5	1	2	iCAFs/ifCAFs
S5_CTGTGGGTTAACTTCTTG	S5	16792	4870	0.786088613625536	Day.5	1	6	ifCAFs
S5_CTTACGAACGTGTGCGGT	S5	11420	4054	0.0175131348511384	Day.5	1	2	iCAFs/ifCAFs
S5_CTTACGGACTCGGCCGTT	S5	6432	2958	0.528606965174129	Day.5	1	2	iCAFs/ifCAFs
S5_CTTACGTCAGTGGAAGGG	S5	16888	4912	0.100663192799621	Day.5	1	4	myCAFs
S5_CTTGAACCTCTACCGATG	S5	3802	2048	1.47290899526565	Day.5	1	4	myCAFs
S5_CTTGAAGCCGTTTCATCA	S5	3597	1890	3.30831248262441	Day.5	1	3	Days 2/3
S5_CTTGAATCATCAGAGTGA	S5	10176	3471	1.92610062893082	Day.5	1	2	iCAFs/ifCAFs
S5_CTTGAATCATCAGGATTG	S5	13526	4261	2.74286559219281	Day.5	1	2	iCAFs/ifCAFs
S5_GAAATACACCACGAGGCC	S5	17192	5089	0.296649604467194	Day.5	1	6	ifCAFs
S5_GAAATATTTGGGCACTGT	S5	10801	3705	0.0925840199981483	Day.5	1	2	iCAFs/ifCAFs
S5_GAAGGGGTGGTGTCAGTG	S5	3828	2143	0.574712643678161	Day.5	1	0	Day 1
S5_GACTCGAGTAAAGCTTGT	S5	8739	3525	0.0686577411603158	Day.5	1	0	Day 1
S5_GACTCGGAAATACCTCTA	S5	6895	3001	0.116026105873822	Day.5	1	4	myCAFs
S5_GACTCGTAATAGCAGGAG	S5	13640	4359	0.168621700879765	Day.5	1	6	ifCAFs
S5_GAGCTTAAGCCACGAAAG	S5	7853	3135	2.63593531134598	Day.5	1	2	iCAFs/ifCAFs
S5_GAGCTTCGAGCATAAGCT	S5	8231	2965	0.145790304944721	Day.5	1	2	iCAFs/ifCAFs
S5_GAGGCCACGGACGCCAGA	S5	11304	3819	1.84005661712668	Day.5	1	6	ifCAFs
S5_GAGGCCCTGTGGTAATAG	S5	10213	3598	0.430823460295702	Day.5	1	1	Early iCAFs
S5_GAGGCCGCTCCCAGCACG	S5	16454	4851	0.340342773793606	Day.5	1	2	iCAFs/ifCAFs
S5_GAGGCCGTTTCATGGCAG	S5	7132	3013	0.0981491867638811	Day.5	1	4	myCAFs
S5_GAGGCCTGCGGTCACTGT	S5	8149	3359	0.392686219167996	Day.5	1	4	myCAFs
S5_GAGTGAACGGACCAAGTC	S5	6735	2715	0.178173719376392	Day.5	1	2	iCAFs/ifCAFs
S5_GAGTGACCGATGAAGCCA	S5	13851	4262	3.41491589054942	Day.5	1	6	ifCAFs
S5_GAGTGATTGCTCGGTAGG	S5	17977	5139	0.43945040885576	Day.5	1	4	myCAFs
S5_GATCAAAACAGCGAGTGA	S5	10309	3939	0.155204190513144	Day.5	1	2	iCAFs/ifCAFs
S5_GATCAACAGACTATTAGT	S5	8712	3322	0.608356290174472	Day.5	1	2	iCAFs/ifCAFs
S5_GATCAACGGCGTGCTGAG	S5	5023	2472	0.81624527174995	Day.5	1	4	myCAFs
S5_GATCAATAGAGGCTAGGT	S5	6466	2938	0.154655119084442	Day.5	1	2	iCAFs/ifCAFs
S5_GCCAGAATATACTGTTCG	S5	13097	4337	0.175612735741009	Day.5	1	4	myCAFs
S5_GCCAGAGACTCGCACTGT	S5	11599	4243	0.13794292611432	Day.5	1	4	myCAFs
S5_GCCAGATGAATTGCGAAT	S5	10229	3989	0.958060416462997	Day.5	1	4	myCAFs
S5_GCCGTTATAGCGGGACGA	S5	12864	4144	1.39925373134328	Day.5	1	6	ifCAFs
S5_GCCGTTCAACCGTAGAGG	S5	6838	2952	0.438724773325534	Day.5	1	2	iCAFs/ifCAFs
S5_GCGAATACTGCAGTCGGC	S5	12544	4076	0.0558035714285714	Day.5	1	2	iCAFs/ifCAFs
S5_GCGAATATATACTACCGA	S5	19417	5429	1.87464592882526	Day.5	1	6	ifCAFs
S5_GCGAATCGGTCCTACCGA	S5	7941	3296	2.44301725223523	Day.5	1	1	Early iCAFs
S5_GCGAATTTAAGATTCTTG	S5	9421	3289	0.2759791954145	Day.5	1	2	iCAFs/ifCAFs
S5_GCGAATTTCGCAGCCGTT	S5	6073	2614	1.63016630989626	Day.5	1	6	ifCAFs
S5_GCGCGGAAGCCAACGGAC	S5	5372	2426	0.819061801935964	Day.5	1	1	Early iCAFs
S5_GCGCGGGCTCCCGCCGTT	S5	13260	4353	0.0452488687782805	Day.5	1	2	iCAFs/ifCAFs
S5_GCGCGGTTCGCAATCCGG	S5	4598	2395	1.71813832100913	Day.5	1	2	iCAFs/ifCAFs
S5_GCGCGGTTTGGGTGTGTA	S5	7726	2996	1.99326947967901	Day.5	1	2	iCAFs/ifCAFs
S5_GCTCCCAAGTATCCGATG	S5	10968	4015	0.12764405543399	Day.5	1	2	iCAFs/ifCAFs
S5_GCTCCCAGGTTATACCGA	S5	4633	2190	0.410101446147205	Day.5	1	2	iCAFs/ifCAFs
S5_GCTGAGGTACAGGGATTG	S5	9567	3688	0.125431169645657	Day.5	1	2	iCAFs/ifCAFs
S5_GCTTGTCTTACGAAGCCA	S5	7167	2903	2.37198269847914	Day.5	1	2	iCAFs/ifCAFs
S5_GCTTGTGAGGCCGTCCTA	S5	10194	3503	2.26603884638022	Day.5	1	2	iCAFs/ifCAFs
S5_GCTTGTTGTTCGTAATAG	S5	5094	2581	0.510404397330192	Day.5	1	2	iCAFs/ifCAFs
S5_GGACGACACCACGAAATA	S5	12088	4102	0.165453342157512	Day.5	1	2	iCAFs/ifCAFs
S5_GGACGACAGGAGCTCAAT	S5	10052	3647	0.845602865101472	Day.5	1	4	myCAFs
S5_GGACGAGCTGAGAGTAAA	S5	9806	3595	2.88598817050785	Day.5	1	6	ifCAFs
S5_GGACGAGGGATCGCGAAT	S5	10751	3636	1.35801320807367	Day.5	1	6	ifCAFs
S5_GGACGATAGAGGCCTCTA	S5	5635	2609	1.59716060337178	Day.5	1	2	iCAFs/ifCAFs
S5_GGACGATGCTAATATTTC	S5	8758	3281	0.445307147750628	Day.5	1	2	iCAFs/ifCAFs
S5_GGACGATTGCTCATAGCG	S5	7806	3065	0.333077120163976	Day.5	1	2	iCAFs/ifCAFs
S5_GGATTGTGGCAGAACAGC	S5	10637	3994	1.18454451443076	Day.5	1	4	myCAFs
S5_GGATTGTTAAGAGCCAGA	S5	5503	2570	0.436125749591132	Day.5	1	5	Late iCAFs
S5_GGCCATATAGCGCTAGGT	S5	6726	2845	1.45703241153732	Day.5	1	1	Early iCAFs
S5_GGCCATGTTAACAAGTAT	S5	6797	3475	0.102986611740474	Day.5	1	6	ifCAFs
S5_GGCCATTAAGCTGTCCTA	S5	8434	3537	0.260848944747451	Day.5	1	6	ifCAFs
S5_GGCCATTCCAAGGCGCGG	S5	5261	2675	1.57764683520243	Day.5	1	2	iCAFs/ifCAFs
S5_GGCCATTTGCTCAGCACG	S5	11569	4003	0.674215576108566	Day.5	1	6	ifCAFs
S5_GGTAGGCCGATGTGGCAG	S5	9505	3810	0.0210415570752236	Day.5	1	2	iCAFs/ifCAFs
S5_GGTGCTAGTCTGGAGGCC	S5	8470	3054	0.141676505312869	Day.5	1	2	iCAFs/ifCAFs
S5_GGTGCTTGCTAAGAAATA	S5	6266	2683	0.1915097350782	Day.5	1	2	iCAFs/ifCAFs
S5_GTACAGAGATGTAACAGC	S5	10830	4278	0.267774699907664	Day.5	1	6	ifCAFs
S5_GTACAGCTATTACTATTA	S5	9165	3726	1.03655210038189	Day.5	1	2	iCAFs/ifCAFs
S5_GTACAGGTGGTGAAGCCA	S5	10427	3698	0.038361944950609	Day.5	1	2	iCAFs/ifCAFs
S5_GTCCTAAGTCTGGCCGTT	S5	9908	3843	0.555106984255147	Day.5	1	2	iCAFs/ifCAFs
S5_GTCCTACGGCGTGCCAGA	S5	12106	4222	3.14719973566826	Day.5	1	2	iCAFs/ifCAFs
S5_GTCCTAGCTGAGAAGTAT	S5	8177	3402	1.60205454323101	Day.5	1	2	iCAFs/ifCAFs
S5_GTCGGCCTCAATAACAGC	S5	5302	2656	0.528102602791399	Day.5	1	4	myCAFs
S5_GTCGGCTCATCAGAGGCC	S5	7626	3335	0.931025439286651	Day.5	1	4	myCAFs
S5_GTCGGCTTCTTGAGCACG	S5	10709	4299	0.0373517602016995	Day.5	1	2	iCAFs/ifCAFs
S5_GTTAACCAACCGACCCAA	S5	9602	3358	1.08310768589877	Day.5	1	2	iCAFs/ifCAFs
S5_GTTAACCACTGTCGTTAT	S5	7836	3359	0.0255232261357836	Day.5	1	2	iCAFs/ifCAFs
S5_GTTAACGTTTCATGTGTA	S5	5362	2737	0.298396120850429	Day.5	1	2	iCAFs/ifCAFs
S5_GTTAACTAATAGGCCAGA	S5	6362	2616	0.314366551398931	Day.5	1	2	iCAFs/ifCAFs
S5_GTTAACTCGGGATAATAG	S5	7904	3356	0.0632591093117409	Day.5	1	6	ifCAFs
S5_GTTTCATCGCCTCGTTAT	S5	8946	3556	0.491839928459647	Day.5	1	6	ifCAFs
S5_TAAGCTAGACCCGAGGCC	S5	13768	4441	1.75043579314352	Day.5	1	4	myCAFs
S5_TAAGCTAGCACGATCCGG	S5	18009	5171	2.16003109556333	Day.5	1	2	iCAFs/ifCAFs
S5_TAATAGCGAAAGAGATGT	S5	7292	3175	0.644541963795941	Day.5	1	4	myCAFs
S5_TAATAGGGTAGGTTGGAT	S5	9354	3637	0.10690613641223	Day.5	1	4	myCAFs
S5_TACCGACGAAAGACCTTC	S5	14467	4234	0.394000138245663	Day.5	1	2	iCAFs/ifCAFs
S5_TACCGACTTGAAGTCGGC	S5	9374	3837	1.49349263921485	Day.5	1	2	iCAFs/ifCAFs
S5_TACCGAGAAATACAGGAG	S5	6128	2934	0.669060052219321	Day.5	1	1	Early iCAFs
S5_TAGAGGGTTTCAGGTGCT	S5	5889	2610	0.254712175241977	Day.5	1	2	iCAFs/ifCAFs
S5_TAGAGGTAAGCTTACCGA	S5	5186	2448	0.327805630543772	Day.5	1	4	myCAFs
S5_TAGAGGTCGCCTTACCGA	S5	14658	4653	1.8829308227589	Day.5	1	4	myCAFs
S5_TAGAGGTCGGGATGGCAG	S5	7352	2986	0.176822633297062	Day.5	1	1	Early iCAFs
S5_TATTTCAAGCCACAGGAG	S5	7040	2815	1.15056818181818	Day.5	1	2	iCAFs/ifCAFs
S5_TATTTCAGGTTAAAGCCA	S5	8549	3494	0.5263773540765	Day.5	1	1	Early iCAFs
S5_TATTTCCCACGCTTGGAT	S5	11800	4005	0.127118644067797	Day.5	1	2	iCAFs/ifCAFs
S5_TATTTCTGGCAGCGCATA	S5	9992	3879	0.150120096076861	Day.5	1	6	ifCAFs
S5_TCAGTGACAAGGATCCGG	S5	5197	2480	0.596497979603618	Day.5	1	1	Early iCAFs
S5_TCAGTGCAAGTCAACGTG	S5	12088	3957	0.115817339510258	Day.5	1	2	iCAFs/ifCAFs
S5_TCAGTGGAAATAACGGAC	S5	10554	3928	2.72882319499716	Day.5	1	1	Early iCAFs
S5_TCAGTGGAGTGAGTACAG	S5	6331	2943	1.29521402622019	Day.5	1	6	ifCAFs
S5_TCAGTGTCAGTGTTCGCA	S5	5228	2748	3.90206579954093	Day.5	1	1	Early iCAFs
S5_TCAGTGTGAGACTAGAGG	S5	4973	2406	0.402171727327569	Day.5	1	1	Early iCAFs
S5_TCAGTGTGTGTAGCCAGA	S5	4259	2303	0.21131721061282	Day.5	1	4	myCAFs
S5_TCATCAAAAGAAATCCGG	S5	6141	2711	2.4914509037616	Day.5	1	2	iCAFs/ifCAFs
S5_TCATCAAGACCCTGAGAC	S5	5339	2607	0.0561902978085784	Day.5	1	2	iCAFs/ifCAFs
S5_TCATCAGCGAATCATAGA	S5	19231	5604	0.98798814414227	Day.5	1	2	iCAFs/ifCAFs
S5_TCATCAGGTGCTGCCAGA	S5	3959	1943	0.37888355645365	Day.5	1	2	iCAFs/ifCAFs
S5_TCCAAGATTAGTGTACAG	S5	11347	4060	2.73199964748392	Day.5	1	2	iCAFs/ifCAFs
S5_TCGCCTAAGCCAACAAGG	S5	13329	4726	0.307599969990247	Day.5	1	2	iCAFs/ifCAFs
S5_TCGCCTGAAATATGTGTA	S5	11977	4205	1.58637388327628	Day.5	1	4	myCAFs
S5_TCGCCTGCCAGACTTACG	S5	6711	2981	1.26657726121293	Day.5	1	2	iCAFs/ifCAFs
S5_TCGCCTGGGATCCTGTGG	S5	6276	2870	1.60930528999363	Day.5	1	6	ifCAFs
S5_TCGGGAATATACGCTTGT	S5	7754	3385	0.993035852463245	Day.5	1	2	iCAFs/ifCAFs
S5_TCGGGAGGACGAGCTTGT	S5	10709	4182	1.36333924736203	Day.5	1	0	Day 1
S5_TCGGGAGTTTCATCAGTG	S5	7523	3199	0.744383889405822	Day.5	1	2	iCAFs/ifCAFs
S5_TCTAGCCAGGAGTTCTTG	S5	12321	4268	0.105510916321727	Day.5	1	2	iCAFs/ifCAFs
S5_TCTAGCCCGTAAGAGGCC	S5	5207	2473	0.11522949875168	Day.5	1	2	iCAFs/ifCAFs
S5_TGAATTAGTAAACCGTAA	S5	7355	2974	0.299116247450714	Day.5	1	2	iCAFs/ifCAFs
S5_TGAATTCTATTAACTGCA	S5	7140	3153	0.61624649859944	Day.5	1	2	iCAFs/ifCAFs
S5_TGAATTCTGTGGGAAATA	S5	8029	3189	3.16353219579026	Day.5	1	2	iCAFs/ifCAFs
S5_TGAATTTGCTAAGAGTGA	S5	10835	3988	1.8920166128288	Day.5	1	6	ifCAFs
S5_TGAGACCCACGCCAAGTC	S5	9355	3674	1.00481026189204	Day.5	1	6	ifCAFs
S5_TGAGACGTTTCACTATTA	S5	4901	2357	0.18363599265456	Day.5	1	2	iCAFs/ifCAFs
S5_TGAGACTTCTTGTGAATT	S5	7814	3412	0.83184028666496	Day.5	1	1	Early iCAFs
S5_TGCGGTAAGTATTGTGTA	S5	4571	2186	0.153139356814701	Day.5	1	2	iCAFs/ifCAFs
S5_TGCGGTAGATGTAATTGG	S5	10311	4024	1.44505867520124	Day.5	1	4	myCAFs
S5_TGCGGTAGGTTAGGATTG	S5	5666	2571	0.423579244617014	Day.5	1	2	iCAFs/ifCAFs
S5_TGCGGTGTCGGCTCATCA	S5	7153	2944	1.21627289249266	Day.5	1	5	Late iCAFs
S5_TGCGGTTCTAGCTGTGTA	S5	5194	2412	0.365806700038506	Day.5	1	2	iCAFs/ifCAFs
S5_TGCGGTTGAATTTGAATT	S5	9581	3753	1.65953449535539	Day.5	1	4	myCAFs
S5_TGCGGTTGGCAGCGAGCA	S5	7640	3505	0.157068062827225	Day.5	1	2	iCAFs/ifCAFs
S5_TGCTAACTAGGTACAAGG	S5	7665	3160	1.12198303979126	Day.5	1	2	iCAFs/ifCAFs
S5_TGCTAAGCTTGTTAATAG	S5	6497	3067	0.123133754040326	Day.5	1	6	ifCAFs
S5_TGCTAAGGGATCATATAC	S5	10138	3745	0.641152101006116	Day.5	1	2	iCAFs/ifCAFs
S5_TGCTAATGGCAGGACTCG	S5	6645	3135	2.33258088788563	Day.5	1	2	iCAFs/ifCAFs
S5_TGGCAGCCTCTAGCTTGT	S5	11299	4308	0.115054429595539	Day.5	1	2	iCAFs/ifCAFs
S5_TGGCAGCTCAATTCAGTG	S5	8655	3232	0.231080300404391	Day.5	1	2	iCAFs/ifCAFs
S5_TGGCAGGAGTGAATACTT	S5	6607	2982	0.78704404419555	Day.5	1	2	iCAFs/ifCAFs
S5_TGGCAGGGTAGGTGTGTA	S5	19508	5132	1.65573098216116	Day.5	1	6	ifCAFs
S5_TGGCAGGGTGCTCTTGAA	S5	7073	3316	0.282765446062491	Day.5	1	4	myCAFs
S5_TGGCAGTAATAGTGAGAC	S5	4309	2242	0.835460663727083	Day.5	1	4	myCAFs
S5_TGTGTAGCGCGGCCACGC	S5	8279	3299	0.338205097233965	Day.5	1	4	myCAFs
S5_TGTTCGAACAGCTATTTC	S5	8606	3681	2.13804322565652	Day.5	1	2	iCAFs/ifCAFs
S5_TGTTCGCAAGTCCGGCGT	S5	7757	3165	0.631687508057239	Day.5	1	2	iCAFs/ifCAFs
S5_TGTTCGCCACGCGCGAAT	S5	10382	3804	1.69524176459256	Day.5	1	4	myCAFs
S5_TGTTCGCCGTAAAACGTG	S5	12597	4545	0.00793839803127729	Day.5	1	4	myCAFs
S5_TGTTCGCTGTGGCGTTAT	S5	5017	2447	0.139525612916085	Day.5	1	2	iCAFs/ifCAFs
S5_TGTTCGGAGTGAATCCGG	S5	8144	3071	2.99607072691552	Day.5	1	2	iCAFs/ifCAFs
S5_TGTTCGGATCAATGTGTA	S5	6610	2912	0.574886535552194	Day.5	1	2	iCAFs/ifCAFs
S5_TGTTCGGGTAGGCAAGTC	S5	8512	3517	0.305451127819549	Day.5	1	2	iCAFs/ifCAFs
S5_TGTTCGGGTGCTCAGACT	S5	8863	3481	1.57960058670879	Day.5	1	4	myCAFs
S5_TGTTCGTGTTCGTACCGA	S5	6430	2687	0.031104199066874	Day.5	1	2	iCAFs/ifCAFs
S5_TTAAGAACAAGGTGCTAA	S5	14298	4729	0.167855644146034	Day.5	1	4	myCAFs
S5_TTAAGAGCCGTTGATCAA	S5	8652	3514	0.785945446139621	Day.5	1	4	myCAFs
S5_TTAAGATGGCAGCGGCGT	S5	5475	2751	1.22374429223744	Day.5	1	4	myCAFs
S5_TTAAGATTGGATCTCAAT	S5	7012	3100	0.31374786081004	Day.5	1	1	Early iCAFs
S5_TTCGCAACGGACCTTGAA	S5	10529	3957	1.31066578022604	Day.5	1	2	iCAFs/ifCAFs
S5_TTCGCAATCCGGGAAATA	S5	11533	4045	0.754357062342842	Day.5	1	6	ifCAFs
S5_TTCGCACACCACCAACCG	S5	11625	4198	0.0516129032258065	Day.5	1	4	myCAFs
S5_TTCGCACTATTAATACTT	S5	7424	3090	1.171875	Day.5	1	2	iCAFs/ifCAFs
S5_TTCGCAGACTCGTGCTAA	S5	10187	3794	2.77805045646412	Day.5	1	2	iCAFs/ifCAFs
S5_TTCGCAGCCGTTCACCAC	S5	8808	3805	0.23841961852861	Day.5	1	4	myCAFs
S5_TTCGCATAAGCTTAAGCT	S5	9644	3856	2.40564081294069	Day.5	1	2	iCAFs/ifCAFs
S5_TTCGCATCGCCTCAGACT	S5	8593	3359	0.477132549749796	Day.5	1	2	iCAFs/ifCAFs
S5_TTCGCATTGCTCGAGGCC	S5	15355	4632	1.56300879192445	Day.5	1	0	Day 1
S5_TTCTTGCTGTGGAGCACG	S5	7056	2963	4.53514739229025	Day.5	1	2	iCAFs/ifCAFs
S5_TTCTTGTTGGATTGTGTA	S5	6447	2873	0.604932526756631	Day.5	1	5	Late iCAFs
S5_TTGCTCAGACCCTTGGAT	S5	7165	2949	0.96301465457083	Day.5	1	2	iCAFs/ifCAFs
S5_TTGCTCCCACGCATAGCG	S5	7676	3269	1.77175612298072	Day.5	1	2	iCAFs/ifCAFs
S5_TTGCTCCTTGAAAACAGC	S5	15602	4914	1.33957184976285	Day.5	1	6	ifCAFs
S5_TTGGATAATTGGAGGTTA	S5	11253	3824	0.906424953345774	Day.5	1	2	iCAFs/ifCAFs
S5_TTGGATAGCACGGAGGCC	S5	7684	3131	1.5096304008329	Day.5	1	2	iCAFs/ifCAFs
S5_TTTGGGAGATGTAGCACG	S5	12888	4402	3.56145251396648	Day.5	1	2	iCAFs/ifCAFs
S6_AAAGAACGCATACGGTCC	S6	11186	4099	0.0446987305560522	Day.5	2	4	myCAFs
S6_AACAGCAGATGTAGATGT	S6	10231	3709	1.65184243964422	Day.5	2	2	iCAFs/ifCAFs
S6_AACAGCGAGTGAGTGGTG	S6	12621	4160	0.110926234054354	Day.5	2	6	ifCAFs
S6_AACAGCGGGATCGCGAAT	S6	6540	2790	0.137614678899083	Day.5	2	2	iCAFs/ifCAFs
S6_AACAGCTCCAAGTATTTC	S6	14494	4704	0.372567959155513	Day.5	2	4	myCAFs
S6_AAGCCAGAAATATTAAGA	S6	2879	1555	0	Day.5	2	1	Early iCAFs
S6_AAGTATATCCGGGCCAGA	S6	6062	2663	0.247443088089739	Day.5	2	2	iCAFs/ifCAFs
S6_AAGTATCTTACGTAGAGG	S6	9167	3588	2.36718664775826	Day.5	2	6	ifCAFs
S6_AATTGGAATTGGCGTTAT	S6	9524	3545	0.0629987400251995	Day.5	2	2	iCAFs/ifCAFs
S6_AATTGGCAAGTCCAGGAG	S6	8477	3081	0.106169635484251	Day.5	2	2	iCAFs/ifCAFs
S6_AATTGGCGGTCCTTCTTG	S6	9464	3579	0.0211327134404057	Day.5	2	2	iCAFs/ifCAFs
S6_ACAAGGAGCACGTTCTTG	S6	11128	3966	0.0089863407620417	Day.5	2	0	Day 1
S6_ACAAGGATCCGGCGAGCA	S6	11709	4151	0.281834486292595	Day.5	2	6	ifCAFs
S6_ACAAGGATCCGGCGCATA	S6	3483	1972	0.287108814240597	Day.5	2	6	ifCAFs
S6_ACAAGGCACCACCGGTCC	S6	9497	3753	1.37938296304096	Day.5	2	2	iCAFs/ifCAFs
S6_ACAAGGGCCGTTAACAGC	S6	14792	4792	1.8388318009735	Day.5	2	6	ifCAFs
S6_ACAAGGGGACGAGCTTGT	S6	1854	1227	3.88349514563107	Day.5	2	4	myCAFs
S6_ACCCAACTAGGTTAGAGG	S6	2780	1672	0.143884892086331	Day.5	2	4	myCAFs
S6_ACCTTCAAGCCAATGAAG	S6	7213	2711	0.623873561624844	Day.5	2	2	iCAFs/ifCAFs
S6_ACCTTCCGCATACCGTAA	S6	7669	3305	1.5386621463033	Day.5	2	6	ifCAFs
S6_ACCTTCCTTGAACCACGC	S6	4525	2206	0.154696132596685	Day.5	2	2	iCAFs/ifCAFs
S6_ACCTTCGAAATACTATTA	S6	5328	2608	1.87687687687688	Day.5	2	2	iCAFs/ifCAFs
S6_ACCTTCGTGGTGGCCAGA	S6	4065	2157	0.27060270602706	Day.5	2	2	iCAFs/ifCAFs
S6_ACGGACAGTCTGAACGTG	S6	8715	3298	0.0458978772231784	Day.5	2	2	iCAFs/ifCAFs
S6_ACGGACCCACGCTAATAG	S6	8047	3391	0.285820802783646	Day.5	2	2	iCAFs/ifCAFs
S6_ACGGACGAGTGATTCGCA	S6	3450	1965	0.492753623188406	Day.5	2	2	iCAFs/ifCAFs
S6_ACGGACGCCAGATAAGCT	S6	5890	2985	1.59592529711375	Day.5	2	2	iCAFs/ifCAFs
S6_ACTGCAATGAAGACCCAA	S6	11011	4168	0.735628008355281	Day.5	2	2	iCAFs/ifCAFs
S6_ACTGCAGGTAGGCTTACG	S6	9544	3665	0.115255658005029	Day.5	2	2	iCAFs/ifCAFs
S6_AGACCCTAGAGGGGGATC	S6	9634	3061	0.0518995225243928	Day.5	2	6	ifCAFs
S6_AGATGTACCTTCGGGATC	S6	11369	3952	0.73885126220424	Day.5	2	2	iCAFs/ifCAFs
S6_AGATGTCCGTAATCAGTG	S6	5062	2333	0.256815487949427	Day.5	2	2	iCAFs/ifCAFs
S6_AGATGTCTTACGCACTGT	S6	6539	2838	1.78926441351889	Day.5	2	2	iCAFs/ifCAFs
S6_AGATGTGACTCGCCGTAA	S6	5038	2379	2.32235013894403	Day.5	2	2	iCAFs/ifCAFs
S6_AGATGTTGTTCGAATTGG	S6	10523	4043	0.50365865247553	Day.5	2	2	iCAFs/ifCAFs
S6_AGGTTAAAAGAACAGGAG	S6	7568	3148	0.0924947145877378	Day.5	2	2	iCAFs/ifCAFs
S6_AGGTTAGAAATACAGACT	S6	8114	4025	0.049297510475721	Day.5	2	6	ifCAFs
S6_AGGTTAGAGCTTTCCAAG	S6	12981	4171	0.177182035282336	Day.5	2	0	Day 1
S6_AGGTTAGTACAGCAGACT	S6	7493	3202	0.693981048979047	Day.5	2	2	iCAFs/ifCAFs
S6_AGTAAAACAAGGTTGGAT	S6	10378	3854	0.0963576797070727	Day.5	2	2	iCAFs/ifCAFs
S6_AGTAAACAAGTCCGCATA	S6	7980	3290	0.31328320802005	Day.5	2	4	myCAFs
S6_AGTAAACCACGCCCGTAA	S6	4401	2192	1.27243808225403	Day.5	2	2	iCAFs/ifCAFs
S6_AGTAAATCAGTGTCGCCT	S6	2992	1662	0.167112299465241	Day.5	2	2	iCAFs/ifCAFs
S6_AGTCTGAACGTGGCGAAT	S6	8907	3620	0.29190524306725	Day.5	2	2	iCAFs/ifCAFs
S6_AGTCTGACCTTCGCCGTT	S6	10810	3903	0.407030527289547	Day.5	2	4	myCAFs
S6_AGTCTGGACTCGTGCGGT	S6	7087	2905	0.239875828982644	Day.5	2	4	myCAFs
S6_AGTCTGGTGGTGTAATAG	S6	5940	2845	3.2996632996633	Day.5	2	1	Early iCAFs
S6_AGTCTGTGTTCGACCCAA	S6	5658	2783	1.46694945210322	Day.5	2	2	iCAFs/ifCAFs
S6_ATACTTAGGTTAGTCCTA	S6	8828	3528	0.724966017217943	Day.5	2	4	myCAFs
S6_ATAGCGAACAGCTGAGAC	S6	6503	2897	0.107642626480086	Day.5	2	4	myCAFs
S6_ATAGCGCCACGCAGACCC	S6	5241	2278	0.973096737263881	Day.5	2	2	iCAFs/ifCAFs
S6_ATAGCGGCTTGTTAAGCT	S6	10553	3951	1.08973751539846	Day.5	2	2	iCAFs/ifCAFs
S6_ATAGCGGTCCTACGAAAG	S6	11586	3679	0.0863110650785431	Day.5	2	2	iCAFs/ifCAFs
S6_ATAGCGTGAATTCAACCG	S6	5713	2582	0.0350078767722738	Day.5	2	6	ifCAFs
S6_ATATACACGGACTCAGTG	S6	1801	1112	0.166574125485841	Day.5	2	2	iCAFs/ifCAFs
S6_ATATACCGAGCATTGGAT	S6	8831	3369	0	Day.5	2	2	iCAFs/ifCAFs
S6_ATATACTACCGACTAGGT	S6	7791	3429	0.0770119368502118	Day.5	2	1	Early iCAFs
S6_ATATACTGCGGTTGCTAA	S6	3755	1954	7.19041278295606	Day.5	2	2	iCAFs/ifCAFs
S6_ATCCGGATACTTGTCCTA	S6	10428	3718	2.51246643651707	Day.5	2	2	iCAFs/ifCAFs
S6_ATGAAGGCTTGTTATTTC	S6	11109	3730	3.02457466918715	Day.5	2	2	iCAFs/ifCAFs
S6_ATGAAGTCGGGAAGCACG	S6	9830	3740	0.274669379450661	Day.5	2	4	myCAFs
S6_ATTAGTCAACCGCCGTAA	S6	3939	2006	1.87864940340188	Day.5	2	2	iCAFs/ifCAFs
S6_ATTAGTGATCAACGAGCA	S6	11578	4508	0.00863707030575229	Day.5	2	2	iCAFs/ifCAFs
S6_ATTAGTGATCAACGCATA	S6	3179	1899	0.0314564328405159	Day.5	2	2	iCAFs/ifCAFs
S6_ATTAGTTGGCAGATATAC	S6	6793	2927	0.191373472692478	Day.5	2	2	iCAFs/ifCAFs
S6_CAACCGGATCAATGCTAA	S6	7198	2994	2.36176715754376	Day.5	2	2	iCAFs/ifCAFs
S6_CAACCGTGGCAGCGTTAT	S6	14678	4641	0.0476904210382886	Day.5	2	2	iCAFs/ifCAFs
S6_CAAGTCAGCACGTGTTCG	S6	6239	2602	1.47459528770636	Day.5	2	2	iCAFs/ifCAFs
S6_CAAGTCCAGACTAAGTAT	S6	7116	3206	2.97920179876335	Day.5	2	2	iCAFs/ifCAFs
S6_CAAGTCCTATTATCTAGC	S6	11571	3989	0.362976406533575	Day.5	2	2	iCAFs/ifCAFs
S6_CAAGTCCTTACGGCCAGA	S6	10422	3751	0.633275762809442	Day.5	2	6	ifCAFs
S6_CAAGTCGGGATCGCCAGA	S6	12451	4377	0.6666131234439	Day.5	2	4	myCAFs
S6_CAAGTCTAATAGGGTGCT	S6	5644	2628	0.230333097094259	Day.5	2	1	Early iCAFs
S6_CAAGTCTTCGCAAGTCTG	S6	5555	2568	0.54005400540054	Day.5	2	1	Early iCAFs
S6_CACCACAAGTATCAGGAG	S6	14381	4456	0.744037271399764	Day.5	2	4	myCAFs
S6_CACCACTCTAGCGAAGGG	S6	11548	4148	0.432975406996883	Day.5	2	2	iCAFs/ifCAFs
S6_CACTGTACCTTCCAAGTC	S6	8441	3323	0.473877502665561	Day.5	2	2	iCAFs/ifCAFs
S6_CACTGTCTGTGGGGGATC	S6	3489	1814	0.229292060762396	Day.5	2	2	iCAFs/ifCAFs
S6_CACTGTTCCAAGGTTTCA	S6	8871	3719	2.13053770713561	Day.5	2	4	myCAFs
S6_CACTGTTGGCAGGAAATA	S6	8999	3524	0.12223580397822	Day.5	2	2	iCAFs/ifCAFs
S6_CAGACTCACCACCTATTA	S6	4793	2409	1.62737325266013	Day.5	2	2	iCAFs/ifCAFs
S6_CAGACTTTCGCACGGCGT	S6	8189	3315	0.561729148858224	Day.5	2	2	iCAFs/ifCAFs
S6_CAGGAGATATACTCCAAG	S6	4584	2496	0.719895287958115	Day.5	2	2	iCAFs/ifCAFs
S6_CAGGAGCAGGAGGTGGTG	S6	3896	1939	1.6170431211499	Day.5	2	4	myCAFs
S6_CAGGAGTTTGGGCGTTAT	S6	7993	3366	0.112598523708245	Day.5	2	2	iCAFs/ifCAFs
S6_CATAGAGAAATACAAGTC	S6	7370	3165	0.28493894165536	Day.5	2	1	Early iCAFs
S6_CCACGCAACGTGAATTGG	S6	6450	2886	0.527131782945736	Day.5	2	6	ifCAFs
S6_CCACGCCTGTGGCAACCG	S6	4469	2194	0.179010964421571	Day.5	2	2	iCAFs/ifCAFs
S6_CCGATGGAGGCCTATTTC	S6	7146	3054	0.279876854184159	Day.5	2	2	iCAFs/ifCAFs
S6_CCGATGGCTTGTTTCGCA	S6	3481	2036	2.7578282102844	Day.5	2	1	Early iCAFs
S6_CCGATGTAAGCTCCGTAA	S6	7024	2844	3.34567198177677	Day.5	2	2	iCAFs/ifCAFs
S6_CCGTAAAACAGCGGTGCT	S6	13762	4585	0.138061328295306	Day.5	2	2	iCAFs/ifCAFs
S6_CCGTAACGTTATGGTAGG	S6	11449	4129	1.01318892479693	Day.5	2	1	Early iCAFs
S6_CCGTAAGAGTGAGTGGTG	S6	11038	3807	2.70882406233013	Day.5	2	6	ifCAFs
S6_CCTCTAGACTCGTGTTCG	S6	5793	2701	1.48455031935094	Day.5	2	2	iCAFs/ifCAFs
S6_CCTCTAGGATTGTGGCAG	S6	12034	4328	1.9029416652817	Day.5	2	2	iCAFs/ifCAFs
S6_CCTCTATAATAGGGGATC	S6	7088	3206	0.112866817155756	Day.5	2	2	iCAFs/ifCAFs
S6_CCTCTATGCGGTAGATGT	S6	5486	2704	0.911410864017499	Day.5	2	2	iCAFs/ifCAFs
S6_CCTCTATGCTAATCAGTG	S6	8934	3204	0.0671591672263264	Day.5	2	2	iCAFs/ifCAFs
S6_CCTCTATTCTTGCCTCTA	S6	7187	3067	2.05927368860442	Day.5	2	2	iCAFs/ifCAFs
S6_CGAAAGCACCACCGAGCA	S6	5426	2584	0.331736085514191	Day.5	2	2	iCAFs/ifCAFs
S6_CGAAAGGAGCTTAGACCC	S6	8521	3429	1.78382818917967	Day.5	2	2	iCAFs/ifCAFs
S6_CGAGCAAGATGTGGTGCT	S6	10971	4056	1.95059702852976	Day.5	2	4	myCAFs
S6_CGAGCAGGACGAACCTTC	S6	8286	3310	1.00168959691045	Day.5	2	4	myCAFs
S6_CGAGCATGCGGTACAAGG	S6	2686	1514	0.372300819061802	Day.5	2	2	iCAFs/ifCAFs
S6_CGCATAACAAGGCTATTA	S6	12600	4385	1.58730158730159	Day.5	2	4	myCAFs
S6_CGCATAGAGTGAGTTAAC	S6	3962	2016	0.151438667339727	Day.5	2	2	iCAFs/ifCAFs
S6_CGGCGTGAGCTTAGATGT	S6	8349	3271	0.299437058330339	Day.5	2	2	iCAFs/ifCAFs
S6_CGTTATGACTCGCACTGT	S6	9794	3469	0.367571982846641	Day.5	2	2	iCAFs/ifCAFs
S6_CGTTATTCATCAGTGGTG	S6	10923	4208	2.06902865513137	Day.5	2	2	iCAFs/ifCAFs
S6_CTAGGTAGGTTAGCGCGG	S6	2545	1610	1.61100196463654	Day.5	2	2	iCAFs/ifCAFs
S6_CTAGGTAGTAAAAAAGAA	S6	10176	3213	0.393081761006289	Day.5	2	2	iCAFs/ifCAFs
S6_CTAGGTATATACTCTAGC	S6	7577	3036	0.356341559984163	Day.5	2	2	iCAFs/ifCAFs
S6_CTAGGTCGAAAGGGTGCT	S6	7664	3060	1.05688935281837	Day.5	2	2	iCAFs/ifCAFs
S6_CTAGGTGCCGTTGAAGGG	S6	3976	2351	0.100603621730382	Day.5	2	6	ifCAFs
S6_CTAGGTGTACAGGCTCCC	S6	7088	3173	1.18510158013544	Day.5	2	1	Early iCAFs
S6_CTAGGTTAAGCTAACGTG	S6	4876	2374	0.0205086136177194	Day.5	2	6	ifCAFs
S6_CTATTATCAGTGCCACGC	S6	4139	2145	0.0966417008939357	Day.5	2	1	Early iCAFs
S6_CTCAATGTACAGCGCATA	S6	8822	3529	1.59827703468601	Day.5	2	6	ifCAFs
S6_CTCAATTAATAGGTTAAC	S6	2803	1505	0.0356760613628255	Day.5	2	5	Late iCAFs
S6_CTGTGGCTGTGGCACCAC	S6	3193	1813	1.15878484184153	Day.5	2	1	Early iCAFs
S6_CTTACGCTCAATTCAGTG	S6	2457	1445	0.284900284900285	Day.5	2	2	iCAFs/ifCAFs
S6_CTTACGGAAGGGTGAATT	S6	12319	4221	0.251643802256677	Day.5	2	2	iCAFs/ifCAFs
S6_CTTGAACAAGTCACGGAC	S6	4153	2143	0.26486876956417	Day.5	2	2	iCAFs/ifCAFs
S6_CTTGAAGAGTGAGTGGTG	S6	4051	2151	0.0987410515921995	Day.5	2	0	Day 1
S6_CTTGAATGGCAGAGCACG	S6	10268	3867	0.0779119594857811	Day.5	2	2	iCAFs/ifCAFs
S6_GAAGGGCAACCGCATAGA	S6	13937	4679	0.322881538351152	Day.5	2	2	iCAFs/ifCAFs
S6_GAAGGGGACTCGGTGGTG	S6	4514	2207	2.99069561364643	Day.5	2	2	iCAFs/ifCAFs
S6_GAAGGGGGTAGGTAGAGG	S6	9177	3565	0.5993243979514	Day.5	2	2	iCAFs/ifCAFs
S6_GACTCGAGGTTATGTTCG	S6	12340	4125	0.0891410048622366	Day.5	2	6	ifCAFs
S6_GACTCGGAGCTTCTTGAA	S6	9358	3745	0.544988245351571	Day.5	2	2	iCAFs/ifCAFs
S6_GAGCTTATGAAGAACGTG	S6	3119	1811	4.03975633215774	Day.5	2	6	ifCAFs
S6_GAGCTTTATTTCGAAATA	S6	2274	1448	0	Day.5	2	6	ifCAFs
S6_GAGGCCACCTTCGCGCGG	S6	1892	1055	7.24101479915433	Day.5	2	2	iCAFs/ifCAFs
S6_GAGGCCATAGCGCTTACG	S6	6919	2800	0.303512068217951	Day.5	2	2	iCAFs/ifCAFs
S6_GAGGCCCTTACGGACTCG	S6	4880	2311	0.840163934426229	Day.5	2	6	ifCAFs
S6_GAGGCCGAGTGACCGTAA	S6	13189	4191	1.33444537114262	Day.5	2	6	ifCAFs
S6_GAGGCCGATCAAGGGATC	S6	8614	3259	0.464360343626654	Day.5	2	2	iCAFs/ifCAFs
S6_GAGGCCGGTAGGCTATTA	S6	2265	1382	3.35540838852097	Day.5	2	2	iCAFs/ifCAFs
S6_GAGGCCTAAGCTCGTTAT	S6	13606	4520	0.279288549169484	Day.5	2	4	myCAFs
S6_GAGGCCTCCAAGGGTAGG	S6	10335	3836	0.42573778422835	Day.5	2	2	iCAFs/ifCAFs
S6_GAGGCCTCGGGAGCCGTT	S6	8049	3164	0.310597589762703	Day.5	2	4	myCAFs
S6_GATCAAAATTGGCAGACT	S6	4291	2029	1.14192495921697	Day.5	2	4	myCAFs
S6_GATCAACTAGGTCCACGC	S6	3745	2046	0.106809078771696	Day.5	2	4	myCAFs
S6_GATCAATATTTCTATTTC	S6	4950	2275	0.323232323232323	Day.5	2	2	iCAFs/ifCAFs
S6_GATCAATGCTAAAACAGC	S6	8772	3582	0.102599179206566	Day.5	2	2	iCAFs/ifCAFs
S6_GCCAGAACGGACGGTGCT	S6	4692	2233	0.490196078431373	Day.5	2	2	iCAFs/ifCAFs
S6_GCCAGATCAGTGTCAGTG	S6	10494	3639	2.62054507337526	Day.5	2	6	ifCAFs
S6_GCCGTTTCGCCTCTTACG	S6	16254	4774	2.22099175587548	Day.5	2	6	ifCAFs
S6_GCGAATAGATGTTTTGGG	S6	7344	3015	0.108932461873638	Day.5	2	2	iCAFs/ifCAFs
S6_GCGAATCAAGTCGAGGCC	S6	1856	1182	0.323275862068966	Day.5	2	0	Day 1
S6_GCGAATGCCGTTGGATTG	S6	15650	4840	0.108626198083067	Day.5	2	4	myCAFs
S6_GCGAATGTCCTATCCAAG	S6	7766	3252	2.39505536955962	Day.5	2	2	iCAFs/ifCAFs
S6_GCGAATTCCAAGCAGGAG	S6	5141	2565	2.66485119626532	Day.5	2	2	iCAFs/ifCAFs
S6_GCGCGGGCCGTTACCCAA	S6	8583	3405	0.023301875801002	Day.5	2	2	iCAFs/ifCAFs
S6_GCGCGGGGACGATAAGCT	S6	13988	4657	1.3297111810123	Day.5	2	4	myCAFs
S6_GCGCGGGTACAGATAGCG	S6	7282	2894	0.0549299642955232	Day.5	2	2	iCAFs/ifCAFs
S6_GCTCCCTACCGATTCGCA	S6	4203	2258	1.76064715679277	Day.5	2	1	Early iCAFs
S6_GCTCCCTATTTCATGAAG	S6	11332	4080	1.20896576067773	Day.5	2	6	ifCAFs
S6_GCTCCCTGAATTTTTGGG	S6	6934	2915	1.57196423420825	Day.5	2	2	iCAFs/ifCAFs
S6_GCTCCCTTGCTCGCCGTT	S6	3242	1787	2.86859962985811	Day.5	2	2	iCAFs/ifCAFs
S6_GCTGAGAACAGCGGTAGG	S6	4966	2385	0.644381796214257	Day.5	2	1	Early iCAFs
S6_GCTGAGCAGGAGGCGCGG	S6	1975	1149	0.962025316455696	Day.5	2	5	Late iCAFs
S6_GCTGAGCGAGCAGCTCCC	S6	6925	3037	0.115523465703971	Day.5	2	2	iCAFs/ifCAFs
S6_GCTTGTATTAGTTTGGAT	S6	5863	2739	0.869861845471602	Day.5	2	2	iCAFs/ifCAFs
S6_GCTTGTCACCACTAGAGG	S6	9226	3778	0.845436809017993	Day.5	2	2	iCAFs/ifCAFs
S6_GGACGAGGATTGTTCTTG	S6	10278	3597	0.593500681066355	Day.5	2	2	iCAFs/ifCAFs
S6_GGACGAGGGATCCAGGAG	S6	5573	2588	0.125605598420958	Day.5	2	2	iCAFs/ifCAFs
S6_GGACGAGGTAGGGAAGGG	S6	4306	2135	0.743149094287041	Day.5	2	1	Early iCAFs
S6_GGACGATCAGTGGCCGTT	S6	9303	3740	0.257981296356014	Day.5	2	2	iCAFs/ifCAFs
S6_GGATTGGATCAAATATAC	S6	8558	3584	0.677728441224585	Day.5	2	1	Early iCAFs
S6_GGATTGGCCGTTCACCAC	S6	11404	4229	0.578744300245528	Day.5	2	2	iCAFs/ifCAFs
S6_GGATTGGTACAGCGAAAG	S6	11267	4003	1.01180438448567	Day.5	2	2	iCAFs/ifCAFs
S6_GGATTGTTTGGGCACCAC	S6	11394	4166	1.63243812532912	Day.5	2	2	iCAFs/ifCAFs
S6_GGCCATCGGCGTGCCAGA	S6	3111	1656	0.128576020572163	Day.5	2	2	iCAFs/ifCAFs
S6_GGCCATGCGCGGCTTGAA	S6	1702	1142	0.0587544065804935	Day.5	2	0	Day 1
S6_GGGATCCAAGTCTGTGTA	S6	7563	3078	0.132222662964432	Day.5	2	2	iCAFs/ifCAFs
S6_GGGATCCTCAATGGTGCT	S6	8037	3184	0.895856662933931	Day.5	2	2	iCAFs/ifCAFs
S6_GGGATCTGGCAGATACTT	S6	9298	3522	0.182835018283502	Day.5	2	2	iCAFs/ifCAFs
S6_GGTAGGAGCACGCTTGAA	S6	7915	3282	1.31396083385976	Day.5	2	4	myCAFs
S6_GGTAGGATACTTTTCTTG	S6	6089	2749	0.443422565281655	Day.5	2	2	iCAFs/ifCAFs
S6_GGTGCTCAGGAGTAAGCT	S6	9479	3763	0.0632978162253402	Day.5	2	4	myCAFs
S6_GGTGCTGGTGCTCTTACG	S6	16668	5163	0.143988480921526	Day.5	2	4	myCAFs
S6_GGTGCTTAATAGTTCGCA	S6	2226	1422	0.404312668463612	Day.5	2	2	iCAFs/ifCAFs
S6_GTACAGATATACGAAATA	S6	6423	3187	0.700607192900514	Day.5	2	2	iCAFs/ifCAFs
S6_GTACAGTAAGCTCTAGGT	S6	5330	2430	0.881801125703565	Day.5	2	2	iCAFs/ifCAFs
S6_GTACAGTCAGTGCCGATG	S6	5812	2513	1.80660701995871	Day.5	2	2	iCAFs/ifCAFs
S6_GTCCTAATGAAGGGACGA	S6	6252	2660	1.18362124120282	Day.5	2	2	iCAFs/ifCAFs
S6_GTCCTACTTGAAGAGCTT	S6	5119	2504	1.23070912287556	Day.5	2	1	Early iCAFs
S6_GTCCTAGAGGCCGTTTCA	S6	10932	3935	2.27771679473106	Day.5	2	6	ifCAFs
S6_GTCCTAGGTGCTGAGCTT	S6	6581	2879	1.88421212581675	Day.5	2	2	iCAFs/ifCAFs
S6_GTCGGCAATTGGTCGGGA	S6	8302	3430	1.45748012527102	Day.5	2	2	iCAFs/ifCAFs
S6_GTCGGCCACCACGCGCGG	S6	2217	1346	0.58637798827244	Day.5	2	2	iCAFs/ifCAFs
S6_GTCGGCCCTCTAGTTTCA	S6	10359	3790	1.21633362293658	Day.5	2	6	ifCAFs
S6_GTCGGCCGAAAGGGCCAT	S6	8751	3576	0.914181236430122	Day.5	2	4	myCAFs
S6_GTCGGCTCGCCTATTAGT	S6	7963	3204	0.489765163882959	Day.5	2	2	iCAFs/ifCAFs
S6_GTCGGCTGTGTAAAAGAA	S6	14878	4729	2.47345073262535	Day.5	2	6	ifCAFs
S6_GTGGTGCACCACTCATCA	S6	7039	2974	1.42065634323057	Day.5	2	2	iCAFs/ifCAFs
S6_GTGGTGCCGTAATGTGTA	S6	3857	1711	0	Day.5	2	2	iCAFs/ifCAFs
S6_GTGGTGGATCAATCATCA	S6	7596	3306	0.0394944707740916	Day.5	2	2	iCAFs/ifCAFs
S6_GTGGTGTCCAAGGACTCG	S6	10997	3973	1.04573974720378	Day.5	2	6	ifCAFs
S6_GTTAACAGCACGCCACGC	S6	5840	2663	1.55821917808219	Day.5	2	2	iCAFs/ifCAFs
S6_GTTAACTAGAGGCCGTAA	S6	12646	4442	1.15451526174284	Day.5	2	6	ifCAFs
S6_GTTTCAAGGTTAAGACCC	S6	8835	3625	0.509337860780985	Day.5	2	2	iCAFs/ifCAFs
S6_GTTTCATAATAGTATTTC	S6	6004	2845	2.34843437708195	Day.5	2	2	iCAFs/ifCAFs
S6_TAAGCTAACAGCTGTTCG	S6	9137	3392	2.83462843384043	Day.5	2	2	iCAFs/ifCAFs
S6_TAAGCTACGGACGGTGCT	S6	7053	3111	0.396994186870835	Day.5	2	2	iCAFs/ifCAFs
S6_TAAGCTCGCATAGTCCTA	S6	5451	2399	0	Day.5	2	6	ifCAFs
S6_TAAGCTTACCGATCAGTG	S6	14508	4585	0.110283981251723	Day.5	2	0	Day 1
S6_TAAGCTTCTAGCCAGGAG	S6	7136	3079	0.322309417040359	Day.5	2	2	iCAFs/ifCAFs
S6_TAAGCTTGAGACGAAGGG	S6	16200	4857	0.160493827160494	Day.5	2	4	myCAFs
S6_TAATAGCATAGACACTGT	S6	7407	3160	0.364520048602673	Day.5	2	4	myCAFs
S6_TAATAGTTCGCATCATCA	S6	9127	3567	0.0876520214747453	Day.5	2	2	iCAFs/ifCAFs
S6_TACCGAAGTCTGTGGCAG	S6	5248	2598	0.133384146341463	Day.5	2	2	iCAFs/ifCAFs
S6_TACCGACATAGAGAGTGA	S6	6664	2892	0.40516206482593	Day.5	2	6	ifCAFs
S6_TACCGATGCTAACTCAAT	S6	9468	3673	1.21461765948458	Day.5	2	2	iCAFs/ifCAFs
S6_TAGAGGATTAGTATAGCG	S6	10865	3913	2.01564657156006	Day.5	2	2	iCAFs/ifCAFs
S6_TAGAGGCACTGTATAGCG	S6	3301	1787	1.33292941532869	Day.5	2	3	Days 2/3
S6_TAGAGGCGGCGTGAAATA	S6	7147	3079	0.783545543584721	Day.5	2	2	iCAFs/ifCAFs
S6_TAGAGGCTGTGGTCGCCT	S6	8642	3545	0.277713492247165	Day.5	2	2	iCAFs/ifCAFs
S6_TAGAGGTGAGACAGACCC	S6	11338	4038	0.167578056094549	Day.5	2	2	iCAFs/ifCAFs
S6_TATTTCCGGCGTGAGGCC	S6	2056	1385	0.826848249027237	Day.5	2	5	Late iCAFs
S6_TATTTCCTCAATTCAGTG	S6	10622	4006	0.0941442289587648	Day.5	2	4	myCAFs
S6_TATTTCGTACAGGGGATC	S6	3817	2105	4.87293686140948	Day.5	2	5	Late iCAFs
S6_TATTTCGTCCTACGGTCC	S6	6912	3079	1.53356481481481	Day.5	2	2	iCAFs/ifCAFs
S6_TCAGTGAAAGAAAAAGAA	S6	15455	4625	0.931737301844063	Day.5	2	2	iCAFs/ifCAFs
S6_TCAGTGGCTCCCTCGCCT	S6	6523	2748	0.214625172466656	Day.5	2	2	iCAFs/ifCAFs
S6_TCAGTGGGACGACTAGGT	S6	10118	3811	1.52203992883969	Day.5	2	6	ifCAFs
S6_TCATCACAGGAGATATAC	S6	6178	2706	0.0809323405632891	Day.5	2	2	iCAFs/ifCAFs
S6_TCATCATATTTCTAGAGG	S6	9039	3554	0.398274145370063	Day.5	2	4	myCAFs
S6_TCATCATCAGTGCACTGT	S6	4512	2236	3.08067375886525	Day.5	2	2	iCAFs/ifCAFs
S6_TCCAAGAGACCCCGGTCC	S6	8115	3528	1.8977202711029	Day.5	2	2	iCAFs/ifCAFs
S6_TCCAAGCCTCTATAATAG	S6	11000	4159	0.954545454545455	Day.5	2	2	iCAFs/ifCAFs
S6_TCCAAGTGTGTAGGGATC	S6	5356	2674	0.0933532486930545	Day.5	2	2	iCAFs/ifCAFs
S6_TCGCCTAAAGAAACTGCA	S6	5584	2604	0.608882521489971	Day.5	2	6	ifCAFs
S6_TCGCCTATACTTCCACGC	S6	9623	3932	2.09913748311337	Day.5	2	2	iCAFs/ifCAFs
S6_TCGCCTCACCACCATAGA	S6	7116	2953	2.05171444631816	Day.5	2	2	iCAFs/ifCAFs
S6_TCGCCTCACTGTGTCGGC	S6	9491	3701	0.863976398693499	Day.5	2	2	iCAFs/ifCAFs
S6_TCGCCTGATCAATCCAAG	S6	9434	3883	0.402798388806445	Day.5	2	2	iCAFs/ifCAFs
S6_TCGGGACTATTATGAATT	S6	5187	2450	0.0192789666473877	Day.5	2	2	iCAFs/ifCAFs
S6_TCGGGATGTTCGACAAGG	S6	9095	3767	0.0769653655854865	Day.5	2	4	myCAFs
S6_TCTAGCCATAGAATTAGT	S6	6909	3020	0.405268490374873	Day.5	2	4	myCAFs
S6_TCTAGCCCGATGCTATTA	S6	6590	3134	0.273141122913505	Day.5	2	2	iCAFs/ifCAFs
S6_TCTAGCCCGATGTTTGGG	S6	5873	2790	0.868380725353312	Day.5	2	2	iCAFs/ifCAFs
S6_TCTAGCTCGCCTAACAGC	S6	8247	3288	1.43082332969565	Day.5	2	4	myCAFs
S6_TGAATTAGCACGGGCCAT	S6	3855	2035	0.12970168612192	Day.5	2	2	iCAFs/ifCAFs
S6_TGAATTTTCTTGTTGCTC	S6	15488	4714	0.109762396694215	Day.5	2	4	myCAFs
S6_TGAGACGCCGTTTAATAG	S6	6886	2669	1.72814406041243	Day.5	2	2	iCAFs/ifCAFs
S6_TGAGACGCGAATAAAGAA	S6	5201	2602	1.94193424341473	Day.5	2	2	iCAFs/ifCAFs
S6_TGAGACGGTAGGGCCAGA	S6	5485	2666	0.583409298085688	Day.5	2	5	Late iCAFs
S6_TGCGGTAGGTTAGGTAGG	S6	5007	2537	1.45795885759936	Day.5	2	4	myCAFs
S6_TGCGGTCACCACAGTCTG	S6	3873	2248	0.67131422669765	Day.5	2	6	ifCAFs
S6_TGCGGTCACCACGTCGGC	S6	3529	1823	0.481722867667895	Day.5	2	2	iCAFs/ifCAFs
S6_TGCGGTGCTCCCGCCAGA	S6	7189	3162	1.8361385449993	Day.5	2	2	iCAFs/ifCAFs
S6_TGCTAAAGGTTAGTTAAC	S6	13089	4441	0.152800061120024	Day.5	2	4	myCAFs
S6_TGCTAAGGATTGTGCTAA	S6	7791	3292	3.14465408805031	Day.5	2	2	iCAFs/ifCAFs
S6_TGCTAATAATAGGGTGCT	S6	5900	2765	2.5593220338983	Day.5	2	2	iCAFs/ifCAFs
S6_TGCTAATTAAGACACTGT	S6	7900	3305	0.329113924050633	Day.5	2	6	ifCAFs
S6_TGCTAATTCGCATCGCCT	S6	6618	3079	0.13599274705349	Day.5	2	2	iCAFs/ifCAFs
S6_TGGCAGATACTTCACCAC	S6	5177	2474	1.58392891636083	Day.5	2	2	iCAFs/ifCAFs
S6_TGGCAGCCTCTATACCGA	S6	3540	1949	0.423728813559322	Day.5	2	0	Day 1
S6_TGTGTACTTACGCCACGC	S6	5558	2643	1.74523209787693	Day.5	2	2	iCAFs/ifCAFs
S6_TGTTCGAAGCCATTGCTC	S6	8958	3620	0.848403661531592	Day.5	2	6	ifCAFs
S6_TGTTCGCGGCGTGCTCCC	S6	7726	3205	3.33937354387782	Day.5	2	2	iCAFs/ifCAFs
S6_TGTTCGGTACAGCCGATG	S6	5493	2785	1.71126888767522	Day.5	2	2	iCAFs/ifCAFs
S6_TGTTCGTCGCCTGCGAAT	S6	7472	3450	0.0535331905781585	Day.5	2	2	iCAFs/ifCAFs
S6_TTAAGACTAGGTAGATGT	S6	12654	4508	0.0711237553342817	Day.5	2	4	myCAFs
S6_TTAAGATTGCTCTTGCTC	S6	3642	1961	0.85118066996156	Day.5	2	2	iCAFs/ifCAFs
S6_TTCGCAAAGCCATTAAGA	S6	8967	3659	0.0446080071372811	Day.5	2	2	iCAFs/ifCAFs
S6_TTCGCAAGATGTTCCAAG	S6	7513	3236	1.07813123918541	Day.5	2	2	iCAFs/ifCAFs
S6_TTCGCAGAGTGATAATAG	S6	7985	3251	2.6299311208516	Day.5	2	2	iCAFs/ifCAFs
S6_TTCGCAGCCGTTGCTCCC	S6	8446	3594	1.7286289367748	Day.5	2	2	iCAFs/ifCAFs
S6_TTCGCATCTAGCGTGGTG	S6	6718	2702	0.491217624292944	Day.5	2	2	iCAFs/ifCAFs
S6_TTCTTGATAGCGTAGAGG	S6	9180	3740	1.04575163398693	Day.5	2	2	iCAFs/ifCAFs
S6_TTCTTGATGAAGAGGTTA	S6	2871	1784	0.208986415882968	Day.5	2	5	Late iCAFs
S6_TTCTTGCAACCGTACCGA	S6	7405	3050	0.162052667116813	Day.5	2	2	iCAFs/ifCAFs
S6_TTCTTGGAGTGAGAAGGG	S6	9040	3648	0.785398230088496	Day.5	2	4	myCAFs
S6_TTCTTGTCTAGCTGAGAC	S6	4938	2277	1.01255569056298	Day.5	2	5	Late iCAFs
S6_TTCTTGTTCTTGTGAATT	S6	7322	3177	1.73449877082764	Day.5	2	1	Early iCAFs
S6_TTGCTCTGCTAAGGATTG	S6	9107	3685	0.373339189634347	Day.5	2	2	iCAFs/ifCAFs
S6_TTGGATCCTCTATAATAG	S6	6574	3028	3.16397931244296	Day.5	2	2	iCAFs/ifCAFs
S6_TTGGATGCCAGACTAGGT	S6	14076	4637	0.0923557828928673	Day.5	2	4	myCAFs
S6_TTGGATGGGATCACCTTC	S6	6258	2874	1.69383189517418	Day.5	2	6	ifCAFs
S6_TTGGATTCAGTGTGGCAG	S6	5250	2590	0.019047619047619	Day.5	2	2	iCAFs/ifCAFs
S6_TTTGGGACAAGGCTGTGG	S6	3660	2016	0.710382513661202	Day.5	2	6	ifCAFs
S6_TTTGGGAGTAAACAACCG	S6	9186	3612	0.108861310690181	Day.5	2	2	iCAFs/ifCAFs
S7_AAAGAAAAGCCACTTGAA	S7	3679	1969	0.706713780918728	Day.2	1	0	Day 1
S7_AAAGAAGTTAACTTTGGG	S7	7463	3389	0.0267988744472732	Day.2	1	1	Early iCAFs
S7_AACAGCCGGCGTTTGGAT	S7	8527	3470	0.351823619092295	Day.2	1	1	Early iCAFs
S7_AACAGCCTTGAAAAGTAT	S7	8845	3534	0.73487846240814	Day.2	1	1	Early iCAFs
S7_AACAGCGAAGGGCCGTAA	S7	10696	3783	1.29955123410621	Day.2	1	1	Early iCAFs
S7_AAGTATAGTAAACAACCG	S7	10118	4000	1.67029057125914	Day.2	1	1	Early iCAFs
S7_AAGTATCTTGAACTTGAA	S7	12297	4520	1.12222493291047	Day.2	1	1	Early iCAFs
S7_AAGTATGCTTGTGTACAG	S7	8913	3548	0.157073936946034	Day.2	1	1	Early iCAFs
S7_AATTGGCGAAAGACTGCA	S7	15094	4682	0.569762819663442	Day.2	1	4	myCAFs
S7_AATTGGGCGCGGCAAGTC	S7	9271	3523	0.29123071944774	Day.2	1	1	Early iCAFs
S7_AATTGGTCTAGCATGAAG	S7	4406	2208	1.3390830685429	Day.2	1	1	Early iCAFs
S7_ACAAGGCATAGAACGGAC	S7	10263	3886	0.457955763422001	Day.2	1	1	Early iCAFs
S7_ACAAGGCTATTATGAGAC	S7	6320	3129	1.75632911392405	Day.2	1	1	Early iCAFs
S7_ACAAGGGAAGGGGCTCCC	S7	17969	5182	0.367299237575825	Day.2	1	0	Day 1
S7_ACCCAACTATTAACCCAA	S7	10914	4110	0.119113065787062	Day.2	1	1	Early iCAFs
S7_ACCCAAGCTTGTTTCGCA	S7	5680	2693	0.0176056338028169	Day.2	1	3	Days 2/3
S7_ACCTTCACAAGGAGGTTA	S7	3827	2149	0.10452051215051	Day.2	1	4	myCAFs
S7_ACCTTCAGACCCTAATAG	S7	10314	3990	0.853209230172581	Day.2	1	3	Days 2/3
S7_ACCTTCATACTTCACCAC	S7	5544	2668	0.595238095238095	Day.2	1	1	Early iCAFs
S7_ACCTTCTGCGGTACGGAC	S7	14544	4897	0.0275027502750275	Day.2	1	1	Early iCAFs
S7_ACCTTCTGGCAGACCCAA	S7	18289	5195	0.96232708185248	Day.2	1	3	Days 2/3
S7_ACGGACACGGACTAATAG	S7	9287	3816	1.55055453860235	Day.2	1	1	Early iCAFs
S7_ACGGACAGTAAAGTCGGC	S7	8520	3515	1.12676056338028	Day.2	1	1	Early iCAFs
S7_ACGGACCCACGCTCGGGA	S7	4254	2357	0.470145745181006	Day.2	1	1	Early iCAFs
S7_ACGGACTGAATTAACAGC	S7	9641	3733	0.715693392801577	Day.2	1	1	Early iCAFs
S7_ACTGCAAGCACGGGTAGG	S7	9758	3823	0.286944045911047	Day.2	1	1	Early iCAFs
S7_ACTGCAAGTCTGCACTGT	S7	3334	1865	0.02999400119976	Day.2	1	1	Early iCAFs
S7_AGACCCATCCGGTCAGTG	S7	12350	4302	0.445344129554656	Day.2	1	1	Early iCAFs
S7_AGACCCCACCACTGCTAA	S7	13908	4434	0.783721599079666	Day.2	1	3	Days 2/3
S7_AGACCCTCAGTGAGACCC	S7	6272	3045	0.111607142857143	Day.2	1	1	Early iCAFs
S7_AGATGTGATCAACGAAAG	S7	12548	4391	1.05196047178833	Day.2	1	1	Early iCAFs
S7_AGATGTGGGATCTTCGCA	S7	9872	3923	1.23581847649919	Day.2	1	1	Early iCAFs
S7_AGCACGGTCGGCTTAAGA	S7	14700	4633	0.537414965986395	Day.2	1	1	Early iCAFs
S7_AGCACGTAAGCTGTGGTG	S7	5444	2653	0.128581925055107	Day.2	1	1	Early iCAFs
S7_AGCACGTATTTCCCACGC	S7	11186	4207	0.375469336670839	Day.2	1	1	Early iCAFs
S7_AGGTTACAGACTTCATCA	S7	9882	3816	0.182149362477231	Day.2	1	1	Early iCAFs
S7_AGGTTAGATCAACGGTCC	S7	7221	3082	0.152333471818308	Day.2	1	1	Early iCAFs
S7_AGGTTATCAGTGGACTCG	S7	9450	3764	2.39153439153439	Day.2	1	2	iCAFs/ifCAFs
S7_AGGTTATGAATTAGTCTG	S7	7581	3201	1.01569713758079	Day.2	1	1	Early iCAFs
S7_AGTAAAATGAAGTTCGCA	S7	5001	2459	0.0399920015996801	Day.2	1	2	iCAFs/ifCAFs
S7_AGTAAACGTTATTCAGTG	S7	20001	5519	0.369981500924954	Day.2	1	1	Early iCAFs
S7_AGTAAATATTTCCTATTA	S7	11010	4123	1.14441416893733	Day.2	1	1	Early iCAFs
S7_AGTCTGCTCAATATCCGG	S7	11916	4243	0.646189996643169	Day.2	1	1	Early iCAFs
S7_AGTCTGTGAGACTGAATT	S7	3875	2041	1.98709677419355	Day.2	1	1	Early iCAFs
S7_ATACTTAAAGAAGGATTG	S7	16427	4897	0.487003104644792	Day.2	1	1	Early iCAFs
S7_ATACTTACGGACATATAC	S7	6386	2769	0.281866583150642	Day.2	1	1	Early iCAFs
S7_ATAGCGAATTGGCGAAAG	S7	2285	1485	0.437636761487965	Day.2	1	3	Days 2/3
S7_ATAGCGGGATTGGAGCTT	S7	4900	2349	0.0612244897959184	Day.2	1	1	Early iCAFs
S7_ATAGCGTTAAGAGGACGA	S7	8916	3593	0.0224315836698071	Day.2	1	2	iCAFs/ifCAFs
S7_ATATACCTCAATCACCAC	S7	12009	4283	0.932633857939878	Day.2	1	1	Early iCAFs
S7_ATATACTAAGCTACGGAC	S7	13364	4296	0.074827895839569	Day.2	1	1	Early iCAFs
S7_ATATACTCCAAGGAAGGG	S7	5677	2716	0.634137748810992	Day.2	1	1	Early iCAFs
S7_ATGAAGAGACCCGTCGGC	S7	11875	4188	1.14526315789474	Day.2	1	1	Early iCAFs
S7_ATGAAGCTAGGTGTTAAC	S7	16644	4992	1.22566690699351	Day.2	1	3	Days 2/3
S7_ATGAAGGGGATCGTTAAC	S7	10136	3900	0.128255722178374	Day.2	1	3	Days 2/3
S7_ATGAAGTCGGGAGAAGGG	S7	12619	4286	2.68642523179333	Day.2	1	1	Early iCAFs
S7_ATTAGTGACTCGGGACGA	S7	3651	1936	4.79320734045467	Day.2	1	4	myCAFs
S7_CAACCGCGTTATCTTGAA	S7	9138	3700	0.120376449989057	Day.2	1	1	Early iCAFs
S7_CAACCGTGTGTATATTTC	S7	11127	4240	0.593151792936101	Day.2	1	3	Days 2/3
S7_CAAGTCAACGTGTCTAGC	S7	13460	4456	1.96136701337296	Day.2	1	2	iCAFs/ifCAFs
S7_CAAGTCCGTTATAGATGT	S7	11848	4270	0.337609723160027	Day.2	1	1	Early iCAFs
S7_CAAGTCGCGCGGATCCGG	S7	10190	3967	0.510304219823356	Day.2	1	1	Early iCAFs
S7_CAAGTCGTCCTACTCAAT	S7	15276	4901	0.2356637863315	Day.2	1	1	Early iCAFs
S7_CAAGTCTAATAGGAAGGG	S7	17628	5300	0.323349217154527	Day.2	1	3	Days 2/3
S7_CAAGTCTATTTCTGGCAG	S7	5126	2512	0.0195083886071011	Day.2	1	1	Early iCAFs
S7_CAAGTCTCGCCTTGAATT	S7	2664	1618	7.39489489489489	Day.2	1	1	Early iCAFs
S7_CACTGTCGGCGTATATAC	S7	19077	5225	2.40079677098076	Day.2	1	3	Days 2/3
S7_CACTGTCTAGGTTAAGCT	S7	8257	3496	0.230107787331961	Day.2	1	1	Early iCAFs
S7_CACTGTTCGGGACGAAAG	S7	6167	2893	0.762120966434247	Day.2	1	1	Early iCAFs
S7_CAGACTGTCCTAGCTGAG	S7	6135	2829	0.179299103504482	Day.2	1	1	Early iCAFs
S7_CAGGAGAGGTTATGAGAC	S7	14656	4920	0.307041484716157	Day.2	1	1	Early iCAFs
S7_CAGGAGGACTCGTGCTAA	S7	10331	3987	0.34846578259607	Day.2	1	1	Early iCAFs
S7_CAGGAGTCGGGAGTCGGC	S7	12902	4361	0.0620058905596032	Day.2	1	1	Early iCAFs
S7_CATAGAAGATGTATTAGT	S7	9403	3608	0.180793363820057	Day.2	1	1	Early iCAFs
S7_CATAGACCGTAAATATAC	S7	8142	3286	0.884303610906411	Day.2	1	3	Days 2/3
S7_CATAGACCTCTACGAGCA	S7	8591	3379	0.838086369456408	Day.2	1	3	Days 2/3
S7_CATAGACCTCTACGCATA	S7	3043	1735	0.985869208018403	Day.2	1	3	Days 2/3
S7_CATAGACTAGGTCCTCTA	S7	4708	2224	1.55055225148683	Day.2	1	1	Early iCAFs
S7_CATAGATTAAGAGGCCAT	S7	3164	1745	0.221238938053097	Day.2	1	1	Early iCAFs
S7_CCACGCATCCGGTCCAAG	S7	8463	3233	1.60699515538225	Day.2	1	1	Early iCAFs
S7_CCGATGCTAGGTTGTGTA	S7	5303	2689	0.207429756741467	Day.2	1	1	Early iCAFs
S7_CCGATGGGATTGCATAGA	S7	8317	3426	1.44282794276783	Day.2	1	1	Early iCAFs
S7_CCGTAAGAGTGACAGACT	S7	8773	3620	0.205174968653824	Day.2	1	3	Days 2/3
S7_CCGTAAGTTTCATCGGGA	S7	8639	3665	0.185206621136706	Day.2	1	1	Early iCAFs
S7_CCTCTACACCACCTCAAT	S7	6070	2792	0.477759472817133	Day.2	1	1	Early iCAFs
S7_CCTCTAGCGAATGTTTCA	S7	10550	3901	0.104265402843602	Day.2	1	1	Early iCAFs
S7_CCTCTAGCTCCCCGCATA	S7	6334	2958	1.13672245026839	Day.2	1	1	Early iCAFs
S7_CCTCTATCATCATAAGCT	S7	8449	3471	0.390578766717955	Day.2	1	1	Early iCAFs
S7_CGAAAGACGGACGAGCTT	S7	4301	2215	0.0697512206463613	Day.2	1	1	Early iCAFs
S7_CGAAAGTGTGTAATTAGT	S7	7190	3092	0.820584144645341	Day.2	1	1	Early iCAFs
S7_CGAAAGTGTTCGCTGTGG	S7	3401	1845	1.26433401940606	Day.2	1	1	Early iCAFs
S7_CGAAAGTTGGATCGAAAG	S7	10666	3887	0.0656291018188637	Day.2	1	1	Early iCAFs
S7_CGAGCAATGAAGATCCGG	S7	4011	2021	1.74520069808028	Day.2	1	1	Early iCAFs
S7_CGAGCAGAGCTTGTTTCA	S7	9572	3751	0.219389887170915	Day.2	1	1	Early iCAFs
S7_CGAGCAGAGGCCTTAAGA	S7	15893	5093	0.497074183602844	Day.2	1	3	Days 2/3
S7_CGAGCATATTTCCGGCGT	S7	5463	2621	0.0915248032216731	Day.2	1	1	Early iCAFs
S7_CGGCGTGCTGAGGGCCAT	S7	6979	3220	1.50451354062187	Day.2	1	3	Days 2/3
S7_CGGTCCACCTTCCACTGT	S7	22430	5664	0.231832367365136	Day.2	1	3	Days 2/3
S7_CGGTCCCTCAATCTTGAA	S7	18722	5448	0.160239290674073	Day.2	1	1	Early iCAFs
S7_CGGTCCGCCGTTGGGATC	S7	6312	2757	0.839670468948035	Day.2	1	1	Early iCAFs
S7_CGGTCCTTAAGACCACGC	S7	6345	3012	0.898345153664303	Day.2	1	1	Early iCAFs
S7_CGTTATAAGTATTGTTCG	S7	3705	2165	0.512820512820513	Day.2	1	1	Early iCAFs
S7_CGTTATGAAATATTGCTC	S7	2802	1746	1.35617416131335	Day.2	1	1	Early iCAFs
S7_CTGTGGAAAGAAGAGCTT	S7	10058	3863	0.576655398687612	Day.2	1	1	Early iCAFs
S7_CTGTGGCCACGCGTCGGC	S7	11110	3907	1.26912691269127	Day.2	1	3	Days 2/3
S7_CTGTGGGACTCGGGTGCT	S7	7572	3293	0.713153724247227	Day.2	1	1	Early iCAFs
S7_CTGTGGTCGGGATCAGTG	S7	7586	3308	0.580015818613235	Day.2	1	2	iCAFs/ifCAFs
S7_CTTGAACACTGTCCTCTA	S7	9882	3738	0.21250758955677	Day.2	1	1	Early iCAFs
S7_CTTGAAGGTGCTACGGAC	S7	8376	3310	0.238777459407832	Day.2	1	0	Day 1
S7_GAAATAGCCAGACAACCG	S7	18113	5298	1.11522111190857	Day.2	1	1	Early iCAFs
S7_GAAATAGTCCTAGTTTCA	S7	12749	4562	0.14903129657228	Day.2	1	1	Early iCAFs
S7_GAAGGGAGTCTGACGGAC	S7	7965	3332	0.288763339610797	Day.2	1	1	Early iCAFs
S7_GAAGGGGGATTGCGTTAT	S7	7015	3107	0.627227369921597	Day.2	1	1	Early iCAFs
S7_GAGGCCAAGTATGAAATA	S7	13656	4382	0.358816637375513	Day.2	1	3	Days 2/3
S7_GAGGCCTGCGGTCGCATA	S7	19124	5333	1.46935787492156	Day.2	1	6	ifCAFs
S7_GAGGCCTGCGGTTTGCTC	S7	6942	2943	0.66263324690291	Day.2	1	1	Early iCAFs
S7_GAGTGATGAATTGGTAGG	S7	5854	2853	0.700375811411001	Day.2	1	1	Early iCAFs
S7_GATCAAAACAGCGTTAAC	S7	9130	3555	0.63526834611172	Day.2	1	3	Days 2/3
S7_GATCAAGTTTCAAGGTTA	S7	4660	2374	2.42489270386266	Day.2	1	3	Days 2/3
S7_GATCAATCATCATGAATT	S7	12296	4275	0.813272608978529	Day.2	1	1	Early iCAFs
S7_GCCAGACTCAATCTATTA	S7	6843	3033	0.467631155925764	Day.2	1	1	Early iCAFs
S7_GCCAGAGGGATCCGAGCA	S7	4603	2446	0.412774277645014	Day.2	1	1	Early iCAFs
S7_GCCGTTACGGACCAGACT	S7	8147	3402	0.687369583895913	Day.2	1	2	iCAFs/ifCAFs
S7_GCCGTTCGTTATGTACAG	S7	14058	4686	0.554844216816048	Day.2	1	1	Early iCAFs
S7_GCCGTTGGATTGTAAGCT	S7	6004	2800	1.21585609593604	Day.2	1	3	Days 2/3
S7_GCGAATGATCAAGGCCAT	S7	3404	1973	0.293772032902468	Day.2	1	1	Early iCAFs
S7_GCGAATGCGAATGGCCAT	S7	11505	4088	0.608431116905693	Day.2	1	1	Early iCAFs
S7_GCGAATTGCTAAGCTGAG	S7	5972	2624	0.301406563965171	Day.2	1	1	Early iCAFs
S7_GCGCGGATCCGGTGTGTA	S7	12298	4245	0.333387542689868	Day.2	1	1	Early iCAFs
S7_GCGCGGCTTGAAGAGGCC	S7	8113	3182	2.26796499445335	Day.2	1	0	Day 1
S7_GCGCGGTTAAGAGGATTG	S7	8490	3626	1.03651354534747	Day.2	1	1	Early iCAFs
S7_GCTCCCTTCTTGAAGCCA	S7	10743	4096	1.63827608675417	Day.2	1	1	Early iCAFs
S7_GCTGAGAGACCCCCGTAA	S7	7347	3170	0.476384919014564	Day.2	1	1	Early iCAFs
S7_GCTGAGTGGCAGGGGATC	S7	10770	4338	0.0464252553389044	Day.2	1	1	Early iCAFs
S7_GCTTGTGGATTGTCAGTG	S7	11882	4106	0.244066655445211	Day.2	1	0	Day 1
S7_GCTTGTTAAGCTCACTGT	S7	11168	4050	0.152220630372493	Day.2	1	1	Early iCAFs
S7_GCTTGTTTCGCAAGACCC	S7	10185	3761	0.824742268041237	Day.2	1	1	Early iCAFs
S7_GGACGAATGAAGAGATGT	S7	20583	5384	0.276927561579945	Day.2	1	4	myCAFs
S7_GGACGAGCCGTTTAATAG	S7	9293	3653	0.344345206069084	Day.2	1	1	Early iCAFs
S7_GGACGAGGCCATAGTAAA	S7	14958	4702	1.60449257922182	Day.2	1	1	Early iCAFs
S7_GGACGAGTGGTGGGATTG	S7	11523	4260	0.555410917295843	Day.2	1	1	Early iCAFs
S7_GGATTGTCAGTGTACCGA	S7	9612	3652	0.572201414898044	Day.2	1	1	Early iCAFs
S7_GGCCATGGTAGGATACTT	S7	17458	4775	1.19143086264177	Day.2	1	3	Days 2/3
S7_GGCCATGTACAGCCGATG	S7	5848	2739	0.461696306429549	Day.2	1	1	Early iCAFs
S7_GGCCATTCGGGAAGCACG	S7	11413	4207	0.0700955051257338	Day.2	1	1	Early iCAFs
S7_GGCCATTTGCTCATATAC	S7	9932	3755	0.201369311316955	Day.2	1	1	Early iCAFs
S7_GGGATCAGACCCACCCAA	S7	9072	3664	0.573192239858906	Day.2	1	1	Early iCAFs
S7_GGGATCCCGATGAACGTG	S7	9533	3815	0.367145704395259	Day.2	1	1	Early iCAFs
S7_GGGATCTCAGTGCACCAC	S7	9018	3523	0.432468396540253	Day.2	1	3	Days 2/3
S7_GGTAGGAGTAAAGCCAGA	S7	12197	4477	1.53316389276051	Day.2	1	1	Early iCAFs
S7_GGTAGGGCTTGTCTATTA	S7	6831	3165	0.219587176108915	Day.2	1	1	Early iCAFs
S7_GGTGCTATGAAGATACTT	S7	7392	3346	0.257034632034632	Day.2	1	1	Early iCAFs
S7_GTACAGGGGATCCACCAC	S7	11090	4199	1.5238954012624	Day.2	1	1	Early iCAFs
S7_GTCCTAATCCGGAACAGC	S7	15213	4574	1.0911720239269	Day.2	1	0	Day 1
S7_GTCCTAGTCCTAGTTTCA	S7	6066	2840	0.379162545334652	Day.2	1	1	Early iCAFs
S7_GTCCTATGAGACTGAGAC	S7	8255	3426	0.205935796486978	Day.2	1	1	Early iCAFs
S7_GTCCTATTCTTGTTTGGG	S7	9281	3723	0.290916927055274	Day.2	1	1	Early iCAFs
S7_GTCGGCTTCTTGGCGAAT	S7	13138	4585	0.220733749429137	Day.2	1	1	Early iCAFs
S7_GTGGTGCGGCGTAAGCCA	S7	9011	3693	0.0110975474420153	Day.2	1	1	Early iCAFs
S7_GTGGTGGGTGCTGAGTGA	S7	5316	2602	0.470278404815651	Day.2	1	1	Early iCAFs
S7_GTTAACAGCACGGAAATA	S7	9318	2633	1.3092938398798	Day.2	1	3	Days 2/3
S7_GTTAACCATAGAGAAATA	S7	3962	2198	0.858152448258455	Day.2	1	1	Early iCAFs
S7_GTTAACTCCAAGAAGTAT	S7	10875	4189	0.560919540229885	Day.2	1	1	Early iCAFs
S7_GTTTCAAACGTGGCCGTT	S7	7231	3220	1.23081178260268	Day.2	1	1	Early iCAFs
S7_GTTTCAGCGCGGGCGAAT	S7	5387	2605	0.0556896231668832	Day.2	1	3	Days 2/3
S7_GTTTCATGAGACGTTTCA	S7	7768	3039	1.2615859938208	Day.2	1	1	Early iCAFs
S7_TAAGCTAAGTATGCTGAG	S7	6937	3161	1.58569987026092	Day.2	1	0	Day 1
S7_TAATAGAATTGGGCCAGA	S7	16363	4925	2.67677076330746	Day.2	1	0	Day 1
S7_TAATAGAGTAAAATTAGT	S7	8064	3324	1.11607142857143	Day.2	1	1	Early iCAFs
S7_TACCGAAACAGCTCCAAG	S7	3975	2083	1.58490566037736	Day.2	1	1	Early iCAFs
S7_TACCGAATTAGTTCAGTG	S7	4216	2258	0.094876660341556	Day.2	1	2	iCAFs/ifCAFs
S7_TACCGAGAGTGAATCCGG	S7	8838	3531	0.10183299389002	Day.2	1	1	Early iCAFs
S7_TACCGAGTGGTGCACTGT	S7	8989	3521	0.667482478584937	Day.2	1	1	Early iCAFs
S7_TAGAGGCCACGCATCCGG	S7	7839	3145	3.71220818982013	Day.2	1	1	Early iCAFs
S7_TAGAGGGTGGTGGACTCG	S7	5622	2549	0.106723585912487	Day.2	1	1	Early iCAFs
S7_TATTTCCCGATGAGTCTG	S7	14046	4485	2.70539655417913	Day.2	1	3	Days 2/3
S7_TATTTCCGTTATAGATGT	S7	6505	3103	1.44504227517294	Day.2	1	1	Early iCAFs
S7_TCATCAATTAGTCAGACT	S7	4570	2328	0.284463894967177	Day.2	1	3	Days 2/3
S7_TCATCACTATTATCGCCT	S7	7951	3453	1.09420198717143	Day.2	1	1	Early iCAFs
S7_TCATCAGTCCTATTAAGA	S7	9716	3909	0.514615067929189	Day.2	1	1	Early iCAFs
S7_TCATCATAGAGGCCGTAA	S7	14875	4994	0.154621848739496	Day.2	1	3	Days 2/3
S7_TCATCATCCAAGGGTAGG	S7	13391	4433	1.45620192666716	Day.2	1	1	Early iCAFs
S7_TCATCATCGGGATGAATT	S7	11458	4213	0.279280851806598	Day.2	1	1	Early iCAFs
S7_TCCAAGATAGCGTCTAGC	S7	9277	3779	0.194028241888542	Day.2	1	1	Early iCAFs
S7_TCCAAGCCACGCGTTAAC	S7	10953	4002	0.849082443166256	Day.2	1	1	Early iCAFs
S7_TCCAAGTACCGACAAGTC	S7	4261	2149	0.0704060079793476	Day.2	1	1	Early iCAFs
S7_TCGCCTAGTAAAAGTAAA	S7	4772	2457	0.943000838222967	Day.2	1	1	Early iCAFs
S7_TCGCCTGGTAGGCGCATA	S7	13106	4441	0.534106516099496	Day.2	1	0	Day 1
S7_TCGCCTGTCGGCTCGGGA	S7	8373	3301	0.143317807237549	Day.2	1	1	Early iCAFs
S7_TCGCCTTTTGGGTAAGCT	S7	5943	2934	0.235571260306243	Day.2	1	1	Early iCAFs
S7_TCGGGAGTACAGATACTT	S7	5258	2586	0.0570559147965006	Day.2	1	1	Early iCAFs
S7_TCGGGATACCGAGCCGTT	S7	8963	3696	0.211982595113243	Day.2	1	1	Early iCAFs
S7_TCTAGCGAAGGGCGAGCA	S7	5681	2666	0.0352050695300123	Day.2	1	1	Early iCAFs
S7_TCTAGCGCGAATCTTACG	S7	11235	3983	1.29951045838896	Day.2	1	1	Early iCAFs
S7_TCTAGCTAAGCTGCGCGG	S7	5798	2709	1.06933425319076	Day.2	1	0	Day 1
S7_TGAATTGTACAGGTTTCA	S7	7867	3277	2.49141985509089	Day.2	1	1	Early iCAFs
S7_TGAATTTGCTAACTCAAT	S7	14305	4506	2.3418385180007	Day.2	1	1	Early iCAFs
S7_TGAATTTGCTAATCGGGA	S7	3928	2176	0.585539714867617	Day.2	1	1	Early iCAFs
S7_TGAGACATTAGTCCGTAA	S7	5080	2559	0.15748031496063	Day.2	1	3	Days 2/3
S7_TGCGGTGCTGAGTCGGGA	S7	5452	2652	0.513573000733676	Day.2	1	0	Day 1
S7_TGCGGTGTCGGCTCATCA	S7	5659	2721	0.583141897861813	Day.2	1	1	Early iCAFs
S7_TGCTAAACCCAATTAAGA	S7	9216	3413	0.227864583333333	Day.2	1	1	Early iCAFs
S7_TGCTAAGGACGACAGGAG	S7	5619	2668	0.0889838049474996	Day.2	1	1	Early iCAFs
S7_TGGCAGGTGGTGATACTT	S7	11336	4256	0.564573041637262	Day.2	1	3	Days 2/3
S7_TGTGTACAAGTCTAGAGG	S7	7366	3330	0.122183002986696	Day.2	1	3	Days 2/3
S7_TGTGTACGGTCCTTCTTG	S7	11183	3985	0.956809442904408	Day.2	1	1	Early iCAFs
S7_TGTGTAGCTTGTATACTT	S7	6842	3073	1.79771996492254	Day.2	1	1	Early iCAFs
S7_TGTGTAGGTGCTGAGCTT	S7	10762	4109	0.63185281546181	Day.2	1	6	ifCAFs
S7_TGTGTATAATAGCGGTCC	S7	9541	3790	2.43161094224924	Day.2	1	3	Days 2/3
S7_TGTTCGACTGCAGGCCAT	S7	9138	3589	1.41168745896257	Day.2	1	1	Early iCAFs
S7_TGTTCGCACTGTGCGAAT	S7	8696	3445	1.23045078196872	Day.2	1	1	Early iCAFs
S7_TGTTCGCGGTCCAACAGC	S7	11165	3929	0.223914017017465	Day.2	1	1	Early iCAFs
S7_TGTTCGTTAAGATTGGAT	S7	6224	2868	0.803341902313625	Day.2	1	1	Early iCAFs
S7_TGTTCGTTGCTCGACTCG	S7	16332	5028	1.12662258143522	Day.2	1	1	Early iCAFs
S7_TTAAGAATAGCGCTCAAT	S7	4061	2181	0.123122383649347	Day.2	1	1	Early iCAFs
S7_TTAAGACACCACTGAATT	S7	5521	2596	0.670168447744974	Day.2	1	1	Early iCAFs
S7_TTAAGACCGTAAGTGGTG	S7	8780	3704	0.0569476082004556	Day.2	1	1	Early iCAFs
S7_TTAAGACGTTATGGGATC	S7	10835	4158	0.369173973234887	Day.2	1	1	Early iCAFs
S7_TTAAGAGGCCATTGGCAG	S7	11099	4270	2.16235696909632	Day.2	1	3	Days 2/3
S7_TTCGCAATCCGGATACTT	S7	13617	4616	0.668282294191085	Day.2	1	3	Days 2/3
S7_TTCTTGTATTTCGTTAAC	S7	6892	3197	0.812536273940801	Day.2	1	1	Early iCAFs
S7_TTCTTGTGAATTTCAGTG	S7	10864	4024	1.00331369661267	Day.2	1	1	Early iCAFs
S7_TTGCTCAGTCTGAGTCTG	S7	8116	3477	1.1828486939379	Day.2	1	1	Early iCAFs
S7_TTGCTCGAGTGACTAGGT	S7	6765	3006	0.266075388026608	Day.2	1	1	Early iCAFs
S7_TTGCTCGGATTGAGTCTG	S7	4157	2271	0.793841712773635	Day.2	1	1	Early iCAFs
S7_TTGCTCTCGCCTAGTAAA	S7	12234	4331	1.13617786496649	Day.2	1	1	Early iCAFs
S7_TTGGATATACTTGAGCTT	S7	9809	3866	0.183504944438781	Day.2	1	3	Days 2/3
S7_TTGGATGAAGGGTGCTAA	S7	7135	3144	0.672740014015417	Day.2	1	1	Early iCAFs
S7_TTGGATTGGCAGAACAGC	S7	10651	3878	0.460050699464839	Day.2	1	1	Early iCAFs
S7_TTTGGGGCCGTTTGCTAA	S7	18657	5445	0.970145253792142	Day.2	1	3	Days 2/3
S7_TTTGGGGGTGCTCACTGT	S7	11104	4170	0.585374639769452	Day.2	1	0	Day 1
S7_TTTGGGTTGGATGCCGTT	S7	5572	2806	0.735821966977746	Day.2	1	1	Early iCAFs
S8_AAAGAAAAAGAAGAGCTT	S8	2538	1496	1.02442868400315	Day.4	2	1	Early iCAFs
S8_AAAGAAATGAAGTGAATT	S8	7795	3293	0.0898011545862732	Day.4	2	1	Early iCAFs
S8_AAAGAACTAGGTAGGTTA	S8	4286	2093	1.70321978534764	Day.4	2	2	iCAFs/ifCAFs
S8_AAAGAATCAGTGGAAGGG	S8	11610	4267	0.0602928509905254	Day.4	2	2	iCAFs/ifCAFs
S8_AAAGAATGCGGTAGTAAA	S8	16729	5031	2.51061031741288	Day.4	2	3	Days 2/3
S8_AACAGCCGAAAGCGAGCA	S8	8862	3678	0.30467163168585	Day.4	2	2	iCAFs/ifCAFs
S8_AACAGCCGAAAGCGCATA	S8	2573	1597	0.155460551884959	Day.4	2	2	iCAFs/ifCAFs
S8_AACAGCTACCGATTTGGG	S8	10097	3648	0.049519659304744	Day.4	2	2	iCAFs/ifCAFs
S8_AACAGCTCGCCTTTCTTG	S8	9547	3839	1.34073530952132	Day.4	2	1	Early iCAFs
S8_AAGCCAGATCAAGATCAA	S8	9377	3669	0.0106643915964594	Day.4	2	4	myCAFs
S8_AAGCCAGCCAGATGTTCG	S8	3218	1729	16.1591050341827	Day.4	2	2	iCAFs/ifCAFs
S8_AAGCCATCGCCTGCTCCC	S8	6629	2948	0.301704631166088	Day.4	2	1	Early iCAFs
S8_AAGTATGAGTGAGCCAGA	S8	7376	3061	0.027114967462039	Day.4	2	1	Early iCAFs
S8_AAGTATTGCTAACAACCG	S8	9815	3612	1.04941416199694	Day.4	2	1	Early iCAFs
S8_AATTGGAATTGGAAGCCA	S8	4532	2329	0.529567519858782	Day.4	2	1	Early iCAFs
S8_AATTGGATAGCGGCCAGA	S8	7963	3296	0.0627904056260203	Day.4	2	2	iCAFs/ifCAFs
S8_ACAAGGCAGACTCCACGC	S8	4867	2385	0.123279227450175	Day.4	2	1	Early iCAFs
S8_ACAAGGCAGACTGCTTGT	S8	7444	3260	0.711982804943579	Day.4	2	1	Early iCAFs
S8_ACAAGGGACTCGAGATGT	S8	11200	4131	0.214285714285714	Day.4	2	2	iCAFs/ifCAFs
S8_ACAAGGGAGCTTACCTTC	S8	6165	3028	0.356853203568532	Day.4	2	3	Days 2/3
S8_ACAAGGTTAAGAAACGTG	S8	4715	2404	0	Day.4	2	2	iCAFs/ifCAFs
S8_ACCCAAATTAGTATACTT	S8	6756	2911	0.251628182356424	Day.4	2	2	iCAFs/ifCAFs
S8_ACCCAAGGATTGCGCATA	S8	9337	3944	0.0856806254685659	Day.4	2	4	myCAFs
S8_ACGGACGAAGGGACAAGG	S8	6354	2906	1.1488825936418	Day.4	2	1	Early iCAFs
S8_ACGGACTACCGACAAGTC	S8	20134	5635	1.18208006357405	Day.4	2	6	ifCAFs
S8_ACTGCAACCTTCGCGAAT	S8	8365	2944	0.502092050209205	Day.4	2	6	ifCAFs
S8_ACTGCAGAGCTTGGTGCT	S8	3645	2028	0.274348422496571	Day.4	2	1	Early iCAFs
S8_ACTGCAGAGTGAAGATGT	S8	10332	3848	1.0840108401084	Day.4	2	2	iCAFs/ifCAFs
S8_ACTGCAGCGAATCTATTA	S8	6252	2760	0.159948816378759	Day.4	2	1	Early iCAFs
S8_ACTGCATGTTCGGCCGTT	S8	16763	5428	0.429517389488755	Day.4	2	4	myCAFs
S8_AGACCCAGATGTCGTTAT	S8	5518	2588	0.489307720188474	Day.4	2	1	Early iCAFs
S8_AGACCCATACTTCCACGC	S8	5826	2737	0.102986611740474	Day.4	2	1	Early iCAFs
S8_AGACCCCTGTGGTGAATT	S8	6199	2989	1.0646878528795	Day.4	2	2	iCAFs/ifCAFs
S8_AGACCCGCCGTTGTTAAC	S8	7405	3345	0.0945307224848076	Day.4	2	2	iCAFs/ifCAFs
S8_AGACCCGCTGAGCTTGAA	S8	1993	1385	1.00351229302559	Day.4	2	1	Early iCAFs
S8_AGACCCGGTAGGTGTGTA	S8	7022	3287	0.213614354884648	Day.4	2	1	Early iCAFs
S8_AGATGTCGGCGTTACCGA	S8	6693	3178	0.522934409084118	Day.4	2	1	Early iCAFs
S8_AGCACGCAAGTCCACTGT	S8	5198	2501	0.808003078106964	Day.4	2	1	Early iCAFs
S8_AGCACGGGATTGAAGTAT	S8	3430	1981	1.54518950437318	Day.4	2	2	iCAFs/ifCAFs
S8_AGCACGTGCGGTTTTGGG	S8	10678	3816	0.777299119685334	Day.4	2	6	ifCAFs
S8_AGCACGTTTGGGCAACCG	S8	8316	3382	0.697450697450697	Day.4	2	2	iCAFs/ifCAFs
S8_AGGTTATTAAGAGTGGTG	S8	3230	1965	0.0619195046439629	Day.4	2	2	iCAFs/ifCAFs
S8_AGTAAACCTCTAACAAGG	S8	8591	3396	0.442323361657549	Day.4	2	2	iCAFs/ifCAFs
S8_AGTAAACGCATACTTACG	S8	7773	3384	0.295896050430979	Day.4	2	1	Early iCAFs
S8_AGTAAATGTTCGCCACGC	S8	3632	1900	0.0275330396475771	Day.4	2	6	ifCAFs
S8_AGTCTGAACGTGTGTTCG	S8	11982	4203	2.17826740110165	Day.4	2	2	iCAFs/ifCAFs
S8_AGTCTGGATCAATACCGA	S8	14639	4935	0.170776692397022	Day.4	2	2	iCAFs/ifCAFs
S8_ATACTTAACGTGGAAATA	S8	8183	3539	0.635463766344861	Day.4	2	6	ifCAFs
S8_ATACTTGGACGACGGTCC	S8	4574	2239	2.68911237428946	Day.4	2	1	Early iCAFs
S8_ATACTTTGAATTTTGGAT	S8	9655	3589	0.196789228379078	Day.4	2	2	iCAFs/ifCAFs
S8_ATAGCGAATTGGACAAGG	S8	7196	3084	0.180655919955531	Day.4	2	2	iCAFs/ifCAFs
S8_ATAGCGAGTCTGAACAGC	S8	3435	1969	2.73653566229985	Day.4	2	4	myCAFs
S8_ATAGCGGCGCGGTCCAAG	S8	3297	1834	0.636942675159236	Day.4	2	1	Early iCAFs
S8_ATATACGTCCTATGTGTA	S8	14192	4440	0.458004509582864	Day.4	2	6	ifCAFs
S8_ATATACTTCGCACTTACG	S8	3680	1983	0.190217391304348	Day.4	2	1	Early iCAFs
S8_ATCCGGTTGCTCTCAGTG	S8	5034	2529	0.45689312673818	Day.4	2	4	myCAFs
S8_ATGAAGGACTCGAGTAAA	S8	4829	2564	0.0828328846552081	Day.4	2	2	iCAFs/ifCAFs
S8_ATGAAGTTTGGGGTACAG	S8	3078	1843	0.194931773879142	Day.4	2	1	Early iCAFs
S8_CAACCGAGGTTACTATTA	S8	12165	4246	0.887792848335389	Day.4	2	2	iCAFs/ifCAFs
S8_CAACCGCCGATGTTGGAT	S8	6622	3094	0.181214134702507	Day.4	2	2	iCAFs/ifCAFs
S8_CAACCGCTTACGCCTCTA	S8	8484	3603	0.0117868929750118	Day.4	2	2	iCAFs/ifCAFs
S8_CAAGTCCTGTGGCCACGC	S8	5805	2652	0.396210163652024	Day.4	2	2	iCAFs/ifCAFs
S8_CAAGTCGCGAATGCCGTT	S8	6445	3122	3.94103956555469	Day.4	2	4	myCAFs
S8_CAAGTCTCATCACCACGC	S8	11303	4090	0.10616650446784	Day.4	2	4	myCAFs
S8_CAAGTCTCGGGACCGTAA	S8	11798	4214	1.36463807424987	Day.4	2	2	iCAFs/ifCAFs
S8_CAAGTCTGTGTACGAAAG	S8	6103	2689	0.524332295592332	Day.4	2	1	Early iCAFs
S8_CACCACTGAGACGCTGAG	S8	8002	3246	0.0374906273431642	Day.4	2	1	Early iCAFs
S8_CACCACTTTGGGATACTT	S8	11115	4104	0.323886639676113	Day.4	2	3	Days 2/3
S8_CACTGTTTGCTCGATCAA	S8	5783	2731	0.103752377658655	Day.4	2	3	Days 2/3
S8_CAGACTACCTTCACCTTC	S8	7900	3195	0.189873417721519	Day.4	2	2	iCAFs/ifCAFs
S8_CAGACTCTGTGGACCTTC	S8	5286	2598	0.548618993567915	Day.4	2	1	Early iCAFs
S8_CAGGAGAACAGCTACCGA	S8	9970	3782	1.56469408224674	Day.4	2	1	Early iCAFs
S8_CAGGAGAACGTGGGACGA	S8	6467	2860	0.556672336477501	Day.4	2	2	iCAFs/ifCAFs
S8_CAGGAGTCATCAGCCGTT	S8	7753	3225	0.0644911647104347	Day.4	2	2	iCAFs/ifCAFs
S8_CAGGAGTGGCAGAGTCTG	S8	2983	1758	0.469326181696279	Day.4	2	3	Days 2/3
S8_CATAGAGCGCGGGCTTGT	S8	9172	3758	0.250763192324466	Day.4	2	2	iCAFs/ifCAFs
S8_CATAGAGGATTGTCGGGA	S8	4001	2064	0.124968757810547	Day.4	2	1	Early iCAFs
S8_CCACGCAAGTATATCCGG	S8	11884	4370	0.218781555031976	Day.4	2	1	Early iCAFs
S8_CCACGCAGGTTAAAGTAT	S8	5054	2415	0.455085081123862	Day.4	2	1	Early iCAFs
S8_CCACGCAGGTTATTCGCA	S8	5943	2865	0	Day.4	2	4	myCAFs
S8_CCACGCATACTTAACGTG	S8	5147	2484	0.272003108606955	Day.4	2	1	Early iCAFs
S8_CCGTAAGAAGGGAGCACG	S8	13943	4571	0.229505845226996	Day.4	2	2	iCAFs/ifCAFs
S8_CCGTAATGTGTAGTCGGC	S8	9511	3414	0.241825254967932	Day.4	2	2	iCAFs/ifCAFs
S8_CCTCTACGAGCACCTCTA	S8	9443	3850	0	Day.4	2	1	Early iCAFs
S8_CCTCTAGCTCCCTGAATT	S8	7830	3415	0.0638569604086845	Day.4	2	1	Early iCAFs
S8_CCTCTAGGACGATATTTC	S8	8768	3725	1.0492700729927	Day.4	2	6	ifCAFs
S8_CGAAAGACCCAATGAATT	S8	12334	3887	0.00810766985568348	Day.4	2	2	iCAFs/ifCAFs
S8_CGAAAGACTGCAGTTTCA	S8	8098	3631	0.802667325265498	Day.4	2	2	iCAFs/ifCAFs
S8_CGAAAGGCTGAGATATAC	S8	13676	4763	0.753144194208833	Day.4	2	2	iCAFs/ifCAFs
S8_CGAGCACAAGTCTATTTC	S8	9466	3797	0.158461863511515	Day.4	2	1	Early iCAFs
S8_CGCATAATCCGGCATAGA	S8	6626	2826	0.316933293087836	Day.4	2	1	Early iCAFs
S8_CGCATAATCCGGGAGCTT	S8	8132	3418	0.282833251352681	Day.4	2	4	myCAFs
S8_CGGTCCCCGTAATCAGTG	S8	4105	2163	2.63093788063337	Day.4	2	6	ifCAFs
S8_CGGTCCCGGTCCCTAGGT	S8	10659	3869	0.0469087156393658	Day.4	2	2	iCAFs/ifCAFs
S8_CGGTCCGGTGCTCTTACG	S8	5257	2648	0.627734449305688	Day.4	2	1	Early iCAFs
S8_CGTTATCGTTATCCACGC	S8	3645	2000	0.329218106995885	Day.4	2	2	iCAFs/ifCAFs
S8_CGTTATGAGCTTCATAGA	S8	19337	5500	1.5255727362052	Day.4	2	6	ifCAFs
S8_CGTTATGTCGGCTCGCCT	S8	15652	5152	0.242780475338615	Day.4	2	4	myCAFs
S8_CGTTATTCTAGCTGTGTA	S8	18607	5035	1.20384801418821	Day.4	2	0	Day 1
S8_CGTTATTGAGACGGATTG	S8	12831	4477	1.6678357103889	Day.4	2	6	ifCAFs
S8_CGTTATTTTGGGATCCGG	S8	10523	4030	0.342107763945643	Day.4	2	2	iCAFs/ifCAFs
S8_CTAGGTCCGTAACTTGAA	S8	8934	3734	0.402955003357958	Day.4	2	1	Early iCAFs
S8_CTAGGTTTGCTCAGATGT	S8	9165	3563	0.283687943262411	Day.4	2	1	Early iCAFs
S8_CTATTACACTGTGCCGTT	S8	5271	2640	0.360462910263707	Day.4	2	2	iCAFs/ifCAFs
S8_CTATTATCTAGCCCACGC	S8	4070	2111	0.835380835380835	Day.4	2	1	Early iCAFs
S8_CTATTATGAATTTTGCTC	S8	5113	2426	0.195579894386857	Day.4	2	3	Days 2/3
S8_CTCAATTGTTCGTAATAG	S8	6565	2846	0.807311500380807	Day.4	2	2	iCAFs/ifCAFs
S8_CTGTGGAATTGGCATAGA	S8	11405	4229	0.368259535291539	Day.4	2	2	iCAFs/ifCAFs
S8_CTGTGGATCCGGCCTCTA	S8	11422	4104	0.787953073016985	Day.4	2	1	Early iCAFs
S8_CTGTGGGAGTGACAAGTC	S8	6076	2675	0.197498354180382	Day.4	2	2	iCAFs/ifCAFs
S8_CTTACGGGTGCTTCGGGA	S8	6311	2929	0.0950720963397243	Day.4	2	1	Early iCAFs
S8_CTTACGTCCAAGTCGGGA	S8	8184	3125	0.0122189638318671	Day.4	2	2	iCAFs/ifCAFs
S8_CTTGAAGTTAACTTGCTC	S8	13404	4452	0.760966875559534	Day.4	2	1	Early iCAFs
S8_CTTGAATAGAGGCCGATG	S8	10332	3746	0.464576074332172	Day.4	2	1	Early iCAFs
S8_GAAATAAAGTATAGGTTA	S8	11653	4020	1.80211104436626	Day.4	2	1	Early iCAFs
S8_GAAATAACTGCAGTCCTA	S8	10184	4022	0.314218381775334	Day.4	2	2	iCAFs/ifCAFs
S8_GAAATACTTGAAGAAATA	S8	12666	4188	0.307910942681194	Day.4	2	1	Early iCAFs
S8_GAAATATAATAGCTATTA	S8	6408	2757	0.296504369538077	Day.4	2	2	iCAFs/ifCAFs
S8_GAAGGGAAGTATTACCGA	S8	2827	1684	0.389105058365759	Day.4	2	1	Early iCAFs
S8_GAAGGGACGGACGCCAGA	S8	8816	3716	0.260889292196007	Day.4	2	1	Early iCAFs
S8_GAAGGGCTCAATTTGGAT	S8	10245	3768	0.136652025378233	Day.4	2	1	Early iCAFs
S8_GAAGGGGGTGCTCTGTGG	S8	8968	3366	0.4014272970562	Day.4	2	2	iCAFs/ifCAFs
S8_GAAGGGTGTGTAGTCCTA	S8	3958	2125	1.99595755432036	Day.4	2	1	Early iCAFs
S8_GACTCGATAGCGGCGAAT	S8	9860	3925	0.162271805273834	Day.4	2	1	Early iCAFs
S8_GACTCGCACTGTACCTTC	S8	8554	3324	6.78045358896423	Day.4	2	2	iCAFs/ifCAFs
S8_GACTCGCTTACGGGTAGG	S8	8828	3746	0.826914363389216	Day.4	2	4	myCAFs
S8_GACTCGGTTTCACCTCTA	S8	15777	4827	0.272548646764277	Day.4	2	2	iCAFs/ifCAFs
S8_GAGCTTACCCAATTAAGA	S8	7990	3250	1.03879849812265	Day.4	2	2	iCAFs/ifCAFs
S8_GAGGCCCGAGCAGGTGCT	S8	11201	4389	0.187483260423177	Day.4	2	6	ifCAFs
S8_GAGGCCGAGCTTATGAAG	S8	6178	2687	0.258983489802525	Day.4	2	1	Early iCAFs
S8_GAGGCCGGACGATTCTTG	S8	9683	3881	0.981100898481875	Day.4	2	1	Early iCAFs
S8_GATCAAACGGACGCCGTT	S8	6959	3170	0.661014513579537	Day.4	2	1	Early iCAFs
S8_GATCAACGAGCAAGCACG	S8	10504	3894	0.476009139375476	Day.4	2	2	iCAFs/ifCAFs
S8_GATCAACTTGAATTAAGA	S8	3754	2146	1.51838039424614	Day.4	2	1	Early iCAFs
S8_GATCAAGCTCCCCGAGCA	S8	6356	2898	0.755191944619257	Day.4	2	2	iCAFs/ifCAFs
S8_GATCAAGGTAGGTGCTAA	S8	7097	2937	0.563618430322672	Day.4	2	2	iCAFs/ifCAFs
S8_GCCAGAAGTCTGTCAGTG	S8	6919	3189	0.274606156959098	Day.4	2	2	iCAFs/ifCAFs
S8_GCCAGAGTTAACTGAGAC	S8	14318	4458	0.0279368626903199	Day.4	2	2	iCAFs/ifCAFs
S8_GCCGTTAAAGAACCTCTA	S8	10756	4132	0.269616957976943	Day.4	2	1	Early iCAFs
S8_GCCGTTACGGACATATAC	S8	11286	4229	0.00886053517632465	Day.4	2	2	iCAFs/ifCAFs
S8_GCCGTTCAAGTCAAGTAT	S8	7161	2995	0.0977517106549365	Day.4	2	4	myCAFs
S8_GCCGTTTCAGTGCGGTCC	S8	2457	1556	1.42450142450142	Day.4	2	5	Late iCAFs
S8_GCCGTTTGAGACCACTGT	S8	11029	4077	0.0816030465137365	Day.4	2	4	myCAFs
S8_GCGAATCCACGCCTCAAT	S8	9224	3784	0.13009540329575	Day.4	2	1	Early iCAFs
S8_GCGAATGAGCTTCACTGT	S8	8855	3696	0.248447204968944	Day.4	2	1	Early iCAFs
S8_GCGAATTCGCCTTAAGCT	S8	2381	1551	1.55396892062159	Day.4	2	0	Day 1
S8_GCGCGGTATTTCCCGATG	S8	6996	3245	0.028587764436821	Day.4	2	1	Early iCAFs
S8_GCTCCCGCGCGGCCTCTA	S8	9083	3413	3.54508422327425	Day.4	2	1	Early iCAFs
S8_GCTGAGAGCACGTGCGGT	S8	8915	3495	2.1312394840157	Day.4	2	6	ifCAFs
S8_GCTTGTTAATAGTCATCA	S8	8996	3458	0.177856825255669	Day.4	2	0	Day 1
S8_GCTTGTTTGCTCCACTGT	S8	10231	3986	0.322549115433486	Day.4	2	3	Days 2/3
S8_GGACGACAGACTGGGATC	S8	7204	3141	0.235980011104942	Day.4	2	2	iCAFs/ifCAFs
S8_GGACGAGCTCCCACTGCA	S8	5106	2573	0.235017626321974	Day.4	2	1	Early iCAFs
S8_GGACGATTAAGAGGATTG	S8	4900	2236	0.122448979591837	Day.4	2	2	iCAFs/ifCAFs
S8_GGATTGATATACGCCGTT	S8	11130	4309	0.116801437556155	Day.4	2	2	iCAFs/ifCAFs
S8_GGATTGCCGATGTGAATT	S8	2331	1502	0.900900900900901	Day.4	2	1	Early iCAFs
S8_GGCCATGCGCGGGTACAG	S8	6411	2920	0.124785524879114	Day.4	2	2	iCAFs/ifCAFs
S8_GGTAGGGCCGTTGAGCTT	S8	4723	2277	0.444632648740207	Day.4	2	1	Early iCAFs
S8_GGTAGGTAATAGTTCTTG	S8	11042	4329	1.67542111936243	Day.4	2	2	iCAFs/ifCAFs
S8_GGTGCTCCGATGTCCAAG	S8	10456	4042	0.124330527926549	Day.4	2	2	iCAFs/ifCAFs
S8_GTACAGGCGCGGGGTGCT	S8	4602	2417	0.499782703172534	Day.4	2	1	Early iCAFs
S8_GTCGGCAGACCCGCTCCC	S8	8983	3724	0.923967494155627	Day.4	2	2	iCAFs/ifCAFs
S8_GTCGGCATATACTTCTTG	S8	5901	2569	0.016946280291476	Day.4	2	1	Early iCAFs
S8_GTCGGCCACCACTCGCCT	S8	18261	4884	0.854279612288484	Day.4	2	6	ifCAFs
S8_GTCGGCCGCATATGTTCG	S8	6897	3026	2.08786428882123	Day.4	2	1	Early iCAFs
S8_GTCGGCTGGCAGTCATCA	S8	10454	4076	1.73139468146164	Day.4	2	2	iCAFs/ifCAFs
S8_GTGGTGACGGACGGTAGG	S8	5053	2549	0.910350286958243	Day.4	2	2	iCAFs/ifCAFs
S8_GTGGTGAGACCCGCGCGG	S8	2719	1723	3.56748804707613	Day.4	2	6	ifCAFs
S8_GTTAACCGGCGTTCATCA	S8	3735	2089	2.38286479250335	Day.4	2	6	ifCAFs
S8_GTTAACTTCGCAAGGTTA	S8	6738	3042	1.43959631938261	Day.4	2	2	iCAFs/ifCAFs
S8_GTTTCAAGTAAAAGCACG	S8	6266	2869	0.670284072773699	Day.4	2	1	Early iCAFs
S8_GTTTCAGTCGGCCAGACT	S8	13563	4597	0.1474600014746	Day.4	2	4	myCAFs
S8_TAAGCTCACTGTGGGATC	S8	13808	4469	1.08632676709154	Day.4	2	0	Day 1
S8_TAAGCTGCCAGACATAGA	S8	7850	3348	0.229299363057325	Day.4	2	1	Early iCAFs
S8_TAAGCTTTAAGACATAGA	S8	5584	2649	0.680515759312321	Day.4	2	2	iCAFs/ifCAFs
S8_TAATAGAACAGCATGAAG	S8	13338	4454	0.98215624531414	Day.4	2	0	Day 1
S8_TAATAGCCGTAACTAGGT	S8	4840	2417	0.12396694214876	Day.4	2	1	Early iCAFs
S8_TAATAGCTTACGGTCCTA	S8	8129	3298	0.196826177881658	Day.4	2	1	Early iCAFs
S8_TAATAGGGTAGGGGACGA	S8	10500	3988	0.0666666666666667	Day.4	2	2	iCAFs/ifCAFs
S8_TAATAGGTCCTAAGTAAA	S8	8491	3715	1.49570133082087	Day.4	2	2	iCAFs/ifCAFs
S8_TACCGACAACCGTGAGAC	S8	8651	3353	1.84949716795746	Day.4	2	2	iCAFs/ifCAFs
S8_TACCGAGTCCTAAAAGAA	S8	5005	2320	0.0599400599400599	Day.4	2	2	iCAFs/ifCAFs
S8_TACCGAGTTTCACACTGT	S8	6459	3088	0.727666821489395	Day.4	2	1	Early iCAFs
S8_TAGAGGAGGTTATTGGAT	S8	5856	2758	0.563524590163934	Day.4	2	2	iCAFs/ifCAFs
S8_TAGAGGCCTCTAAATTGG	S8	17222	5176	0.609685286261758	Day.4	2	4	myCAFs
S8_TAGAGGGCGCGGAGCACG	S8	2346	1378	0.554134697357204	Day.4	2	4	myCAFs
S8_TAGAGGTGAGACCGGTCC	S8	5507	2614	0.653713455601961	Day.4	2	1	Early iCAFs
S8_TCAGTGTGTTCGAGGTTA	S8	9995	4038	0.250125062531266	Day.4	2	1	Early iCAFs
S8_TCATCAGGGATCACCTTC	S8	5485	2540	0.984503190519599	Day.4	2	2	iCAFs/ifCAFs
S8_TCATCAGTGGTGCCTCTA	S8	7839	3309	0.204107666794234	Day.4	2	2	iCAFs/ifCAFs
S8_TCCAAGACAAGGTCAGTG	S8	5557	2690	0.0899766060824186	Day.4	2	2	iCAFs/ifCAFs
S8_TCGCCTACCTTCGGGATC	S8	3016	1734	0.0994694960212202	Day.4	2	1	Early iCAFs
S8_TCGCCTATAGCGTGAATT	S8	24949	6142	0.0320654134434246	Day.4	2	4	myCAFs
S8_TCGCCTGGACGATGGCAG	S8	15745	4747	1.85455700222293	Day.4	2	6	ifCAFs
S8_TCTAGCACAAGGCGTTAT	S8	7434	3107	0.0941619585687382	Day.4	2	0	Day 1
S8_TCTAGCAGTCTGGGTGCT	S8	6276	2923	0.159337157425112	Day.4	2	1	Early iCAFs
S8_TCTAGCCTATTAAGATGT	S8	7578	3340	0.303510160992346	Day.4	2	4	myCAFs
S8_TCTAGCTAATAGTTGGAT	S8	4580	2286	0.283842794759825	Day.4	2	1	Early iCAFs
S8_TCTAGCTCCAAGCTGTGG	S8	6038	2798	1.87148062272276	Day.4	2	3	Days 2/3
S8_TGAATTGCGCGGTCGCCT	S8	7962	3476	0.0502386335091685	Day.4	2	2	iCAFs/ifCAFs
S8_TGAGACGAGCTTTAATAG	S8	7052	2356	1.13442994895065	Day.4	2	0	Day 1
S8_TGAGACTCGCCTTTGCTC	S8	4051	2104	0.148111577388299	Day.4	2	6	ifCAFs
S8_TGAGACTTCTTGGTTAAC	S8	6463	2970	0.0154726907009129	Day.4	2	4	myCAFs
S8_TGCGGTCTGTGGTCATCA	S8	7759	3223	0.360871246294626	Day.4	2	4	myCAFs
S8_TGCGGTGTTAACCTTGAA	S8	7066	3075	0.46702519105576	Day.4	2	2	iCAFs/ifCAFs
S8_TGCTAAGAGTGACTAGGT	S8	3072	1807	0	Day.4	2	2	iCAFs/ifCAFs
S8_TGGCAGAACAGCGTGGTG	S8	6921	3130	0.520156046814044	Day.4	2	2	iCAFs/ifCAFs
S8_TGGCAGACAAGGCGTTAT	S8	8629	3482	0.3128983659752	Day.4	2	2	iCAFs/ifCAFs
S8_TGGCAGATTAGTGTTTCA	S8	4569	2394	0.284526154519589	Day.4	2	2	iCAFs/ifCAFs
S8_TGGCAGTGAGACTTTGGG	S8	4638	2365	2.37171194480379	Day.4	2	1	Early iCAFs
S8_TGTGTACGAAAGCCACGC	S8	6631	3329	0.859598853868195	Day.4	2	1	Early iCAFs
S8_TGTGTACGAGCAACCCAA	S8	17024	5095	0.0587406015037594	Day.4	2	4	myCAFs
S8_TGTGTAGCTGAGGAGCTT	S8	5084	2498	0.786782061369001	Day.4	2	2	iCAFs/ifCAFs
S8_TGTGTATAAGCTCGTTAT	S8	4145	2327	0.386007237635706	Day.4	2	1	Early iCAFs
S8_TGTGTATTTGGGATATAC	S8	5124	2366	0.078064012490242	Day.4	2	2	iCAFs/ifCAFs
S8_TTAAGACAACCGAAAGAA	S8	6055	2903	0.0660611065235343	Day.4	2	2	iCAFs/ifCAFs
S8_TTAAGAGAGTGACTTACG	S8	6203	2943	0.32242463324198	Day.4	2	1	Early iCAFs
S8_TTAAGAGTCCTAAGTAAA	S8	5002	2519	0.0999600159936026	Day.4	2	1	Early iCAFs
S8_TTCGCAAATTGGACTGCA	S8	3279	1900	1.06739859713327	Day.4	2	1	Early iCAFs
S8_TTCGCACTCAATAGTCTG	S8	8252	3368	0.618031992244304	Day.4	2	1	Early iCAFs
S8_TTCTTGCACCACCACTGT	S8	8390	3836	0.143027413587604	Day.4	2	6	ifCAFs
S8_TTCTTGGCGAATGCGAAT	S8	4869	2559	2.25919079893202	Day.4	2	2	iCAFs/ifCAFs
S8_TTCTTGTTAAGAAGTCTG	S8	3952	2001	0.354251012145749	Day.4	2	1	Early iCAFs
S8_TTGGATACTGCATTGGAT	S8	5785	2719	0.518582541054451	Day.4	2	1	Early iCAFs
S8_TTGGATCCGTAAGAAGGG	S8	13406	4853	0.0969715052961361	Day.4	2	2	iCAFs/ifCAFs
S8_TTGGATCGCATACTCAAT	S8	4853	1931	0.576962703482382	Day.4	2	2	iCAFs/ifCAFs
S8_TTTGGGAAGCCAGGACGA	S8	5054	2578	1.89948555599525	Day.4	2	1	Early iCAFs
S8_TTTGGGCATAGAGTTAAC	S8	6665	3119	2.56564141035259	Day.4	2	2	iCAFs/ifCAFs
S8_TTTGGGCGGCGTTGTGTA	S8	5447	2556	1.21167615201028	Day.4	2	1	Early iCAFs
S8_TTTGGGGCGAATTCGCCT	S8	5331	2708	0.037516413430876	Day.4	2	2	iCAFs/ifCAFs
S8_TTTGGGTAGAGGTAAGCT	S8	4769	2367	0.188718808974628	Day.4	2	2	iCAFs/ifCAFs
S8_TTTGGGTGCGGTTCAGTG	S8	6195	2884	0.0484261501210654	Day.4	2	2	iCAFs/ifCAFs
S9_AACAGCCCTCTAACCCAA	S9	10793	4054	0.0926526452330214	Day.2	2	3	Days 2/3
S9_AACAGCGCCGTTGCTGAG	S9	12986	4246	2.95703064839057	Day.2	2	3	Days 2/3
S9_AACAGCTCCAAGCCACGC	S9	10769	4095	0.752158974835175	Day.2	2	0	Day 1
S9_AACGTGCTTACGCACTGT	S9	3860	2042	0.233160621761658	Day.2	2	0	Day 1
S9_AACGTGGGGATCATTAGT	S9	5185	2662	0.347155255544841	Day.2	2	3	Days 2/3
S9_AAGTATGGGATCTATTTC	S9	8991	3622	0.3003003003003	Day.2	2	3	Days 2/3
S9_AAGTATTCATCACGTTAT	S9	6573	3121	0.0304275064658451	Day.2	2	1	Early iCAFs
S9_ACAAGGAGTCTGGTGGTG	S9	10050	3944	1.27363184079602	Day.2	2	3	Days 2/3
S9_ACAAGGCCTCTAGTCGGC	S9	5941	2808	0.622790775963642	Day.2	2	1	Early iCAFs
S9_ACAAGGGCCAGATCAGTG	S9	17064	4914	0.205110173464604	Day.2	2	4	myCAFs
S9_ACCTTCTCGCCTACTGCA	S9	4062	2216	0.713934022648941	Day.2	2	3	Days 2/3
S9_ACGGACGCCAGAAGGTTA	S9	7868	3549	0.139806812404677	Day.2	2	3	Days 2/3
S9_ACGGACTCCAAGTCAGTG	S9	10782	4177	0.454461138935262	Day.2	2	3	Days 2/3
S9_ACTGCAATAGCGGTTTCA	S9	5701	2759	0.0877039115944571	Day.2	2	3	Days 2/3
S9_ACTGCACAGACTACAAGG	S9	11577	4280	0.889695085082491	Day.2	2	4	myCAFs
S9_AGACCCCACCACATTAGT	S9	4937	2520	0.850719060157991	Day.2	2	0	Day 1
S9_AGATGTCTTGAACATAGA	S9	8192	3411	1.3916015625	Day.2	2	3	Days 2/3
S9_AGATGTGTCGGCTTGCTC	S9	15205	4538	1.21670503123972	Day.2	2	0	Day 1
S9_AGGTTACTGTGGTGAGAC	S9	13015	4604	1.05263157894737	Day.2	2	0	Day 1
S9_AGTAAACGAAAGGTCGGC	S9	10504	3919	0.171363290175171	Day.2	2	3	Days 2/3
S9_AGTCTGAACGTGAAAGAA	S9	9342	3692	0.353243416827232	Day.2	2	0	Day 1
S9_AGTCTGCTAGGTACAAGG	S9	8914	3409	0.302894323536011	Day.2	2	0	Day 1
S9_ATAGCGAAGCCAATGAAG	S9	7882	3262	0.621669626998224	Day.2	2	0	Day 1
S9_ATAGCGCTGTGGGCGAAT	S9	6849	3011	0.744634253175646	Day.2	2	3	Days 2/3
S9_ATAGCGGCCAGACGGCGT	S9	4495	2307	4.16017797552836	Day.2	2	3	Days 2/3
S9_ATAGCGGTTAACATGAAG	S9	3206	1763	0.187149095446039	Day.2	2	3	Days 2/3
S9_ATATACCCGTAAAACGTG	S9	4641	2403	0.861883214824391	Day.2	2	1	Early iCAFs
S9_ATCCGGGTTTCATATTTC	S9	3880	2061	0.206185567010309	Day.2	2	0	Day 1
S9_ATCCGGTACCGAGCCAGA	S9	6249	2794	1.16818690990559	Day.2	2	0	Day 1
S9_ATCCGGTCAGTGGGCCAT	S9	10970	3959	2.16043755697356	Day.2	2	3	Days 2/3
S9_ATCCGGTTTGGGCATAGA	S9	9742	3769	0.0410593307329091	Day.2	2	0	Day 1
S9_ATGAAGACCCAACACTGT	S9	2262	1375	0.26525198938992	Day.2	2	0	Day 1
S9_ATTAGTCACTGTTGAGAC	S9	13831	4392	0.115682163256453	Day.2	2	4	myCAFs
S9_ATTAGTCGGTCCATCCGG	S9	6120	2914	0.065359477124183	Day.2	2	3	Days 2/3
S9_ATTAGTGAGCTTATGAAG	S9	5820	2672	0.189003436426117	Day.2	2	1	Early iCAFs
S9_ATTAGTTGAATTCTATTA	S9	6138	2666	0.293255131964809	Day.2	2	1	Early iCAFs
S9_CAACCGTAAGCTCTAGGT	S9	6161	2853	0.0486933939295569	Day.2	2	4	myCAFs
S9_CAACCGTGTGTAGGCCAT	S9	14231	4388	0.358372566931347	Day.2	2	0	Day 1
S9_CAAGTCATAGCGCAAGTC	S9	4328	2229	0.0693160813308688	Day.2	2	1	Early iCAFs
S9_CAAGTCTCCAAGGGTGCT	S9	17573	5327	1.82097535992716	Day.2	2	4	myCAFs
S9_CAAGTCTGTGTAGCGAAT	S9	14943	4997	0.0669209663387539	Day.2	2	4	myCAFs
S9_CACCACACGGACTTTGGG	S9	9742	3883	0.872510778074317	Day.2	2	6	ifCAFs
S9_CACCACTCGGGAAATTGG	S9	6315	2933	0.300870942201108	Day.2	2	3	Days 2/3
S9_CACTGTCTATTACTTACG	S9	6486	2999	0.169596053037311	Day.2	2	3	Days 2/3
S9_CACTGTGAGGCCGGTGCT	S9	8764	3388	0.193975353719763	Day.2	2	3	Days 2/3
S9_CACTGTGGACGATTCGCA	S9	1666	1132	0.0600240096038415	Day.2	2	3	Days 2/3
S9_CACTGTTAAGCTAGACCC	S9	7648	3319	1.64748953974895	Day.2	2	3	Days 2/3
S9_CAGACTATCCGGCTAGGT	S9	5381	2694	0.836275785170043	Day.2	2	0	Day 1
S9_CAGACTCTAGGTGAGCTT	S9	18332	5292	1.40737508182413	Day.2	2	3	Days 2/3
S9_CAGGAGACAAGGGCCGTT	S9	9009	3637	1.13220113220113	Day.2	2	3	Days 2/3
S9_CATAGACATAGACTGTGG	S9	12525	4298	1.56487025948104	Day.2	2	3	Days 2/3
S9_CCACGCAAAGAAATATAC	S9	6979	3027	0.429861011606247	Day.2	2	2	iCAFs/ifCAFs
S9_CCACGCGCTTGTTTCTTG	S9	13364	4447	0.194552529182879	Day.2	2	0	Day 1
S9_CCACGCTAATAGAACGTG	S9	10065	3692	0.973671137605564	Day.2	2	0	Day 1
S9_CCACGCTGCGGTAAGCCA	S9	2742	1628	0.474106491611962	Day.2	2	3	Days 2/3
S9_CCGATGAATTGGAGCACG	S9	9413	3856	0.265590141293955	Day.2	2	3	Days 2/3
S9_CCGATGCCGTAATGTGTA	S9	5052	2596	0.950118764845606	Day.2	2	6	ifCAFs
S9_CCGATGGCCAGAGATCAA	S9	9256	3212	1.0371650821089	Day.2	2	0	Day 1
S9_CCTCTACAACCGAGATGT	S9	14474	4657	0.614895675003454	Day.2	2	1	Early iCAFs
S9_CCTCTATTGCTCCAGACT	S9	11930	4209	0.695725062866723	Day.2	2	3	Days 2/3
S9_CGAAAGACAAGGATACTT	S9	11473	4442	2.23132572125861	Day.2	2	2	iCAFs/ifCAFs
S9_CGAAAGAGATGTCCTCTA	S9	6544	3158	0.259779951100244	Day.2	2	1	Early iCAFs
S9_CGCATAACTGCAGCGAAT	S9	9397	3744	1.14930296903267	Day.2	2	4	myCAFs
S9_CGGCGTGCCGTTATTAGT	S9	7765	3374	0.347714101738571	Day.2	2	3	Days 2/3
S9_CGGTCCTGTGTAGGCCAT	S9	11467	4347	0.523240603470829	Day.2	2	0	Day 1
S9_CGTTATAGGTTAGGCCAT	S9	8990	3679	0.845383759733037	Day.2	2	0	Day 1
S9_CGTTATGCTGAGGAGGCC	S9	3632	2001	0.0550660792951542	Day.2	2	5	Late iCAFs
S9_CTATTACTATTAATATAC	S9	5535	2562	3.0713640469738	Day.2	2	3	Days 2/3
S9_CTATTAGATCAAGGATTG	S9	5516	2798	1.06961566352429	Day.2	2	6	ifCAFs
S9_CTATTATTTGGGTAGAGG	S9	2394	1480	2.54803675856307	Day.2	2	1	Early iCAFs
S9_CTCAATCACTGTGATCAA	S9	15761	4957	0.837510310259501	Day.2	2	3	Days 2/3
S9_CTCAATTACCGACAGGAG	S9	3783	2065	0.0528680941052075	Day.2	2	0	Day 1
S9_CTTACGTTCGCATCGCCT	S9	9028	3601	1.46211785556048	Day.2	2	3	Days 2/3
S9_CTTGAAAGTAAATTAAGA	S9	8299	3497	0.060248222677431	Day.2	2	3	Days 2/3
S9_CTTGAACGAAAGGTTTCA	S9	15919	5075	0.477416923173566	Day.2	2	3	Days 2/3
S9_CTTGAATATTTCGGATTG	S9	19832	5696	0.983259378781767	Day.2	2	3	Days 2/3
S9_CTTGAATCAGTGCGTTAT	S9	10826	4104	1.1269166820617	Day.2	2	4	myCAFs
S9_CTTGAATTCTTGATACTT	S9	7544	3150	0.0530222693531283	Day.2	2	0	Day 1
S9_GAAGGGATACTTGCGAAT	S9	5217	2519	0.306689668391796	Day.2	2	0	Day 1
S9_GAAGGGGAAGGGACCCAA	S9	12541	4167	2.91045371182521	Day.2	2	3	Days 2/3
S9_GAAGGGGAGCTTTTTGGG	S9	6145	2894	1.49715215622457	Day.2	2	0	Day 1
S9_GAAGGGTGTGTACAACCG	S9	5193	2500	0.269593683805122	Day.2	2	0	Day 1
S9_GACTCGGTTAACGCTTGT	S9	13775	4531	1.80762250453721	Day.2	2	3	Days 2/3
S9_GAGCTTCGGTCCACGGAC	S9	5096	2417	0.21585557299843	Day.2	2	0	Day 1
S9_GAGGCCACGGACACGGAC	S9	4792	2289	1.04340567612688	Day.2	2	3	Days 2/3
S9_GAGGCCGTTAACGCGAAT	S9	3279	1876	0.0304971027752364	Day.2	2	0	Day 1
S9_GAGGCCTGAATTTGCGGT	S9	4940	2451	0	Day.2	2	1	Early iCAFs
S9_GAGTGAACAAGGGGACGA	S9	2663	1620	0.713481036425085	Day.2	2	3	Days 2/3
S9_GAGTGAACCCAAATCCGG	S9	14818	5380	1.36320691051424	Day.2	2	6	ifCAFs
S9_GAGTGAACCTTCGGTAGG	S9	8411	3261	0.190227083581025	Day.2	2	0	Day 1
S9_GAGTGACCGATGTGCGGT	S9	9292	3720	0.0107619457597934	Day.2	2	3	Days 2/3
S9_GAGTGACTCAATCTTGAA	S9	8655	3472	1.16695551704217	Day.2	2	1	Early iCAFs
S9_GATCAAATTAGTGCTCCC	S9	3024	1739	0.529100529100529	Day.2	2	0	Day 1
S9_GCCGTTAACGTGTTAAGA	S9	7770	3374	0.489060489060489	Day.2	2	1	Early iCAFs
S9_GCGAATAAAGAAGAGGCC	S9	12096	4031	0.595238095238095	Day.2	2	3	Days 2/3
S9_GCGAATGTCCTACGGTCC	S9	7177	3276	0.125400585202731	Day.2	2	3	Days 2/3
S9_GCGAATGTGGTGCTGTGG	S9	9070	3609	1.45534729878721	Day.2	2	3	Days 2/3
S9_GCGAATTATTTCTGCGGT	S9	3593	2077	0.333982744224882	Day.2	2	3	Days 2/3
S9_GCGCGGTGCTAACACCAC	S9	5487	2653	2.56971022416621	Day.2	2	3	Days 2/3
S9_GCTCCCCGGTCCATCCGG	S9	8729	3528	0.950853476916027	Day.2	2	3	Days 2/3
S9_GCTCCCGTCCTAAACGTG	S9	4054	2189	0.0246669955599408	Day.2	2	3	Days 2/3
S9_GCTCCCTTTGGGGGGATC	S9	7953	3279	0.163460329435433	Day.2	2	3	Days 2/3
S9_GCTGAGCTCAATGCTTGT	S9	15324	4628	0.332811276429131	Day.2	2	3	Days 2/3
S9_GCTGAGGGGATCTTAAGA	S9	8273	3482	1.75268947177566	Day.2	2	3	Days 2/3
S9_GCTTGTATATACCGAAAG	S9	3797	2058	0.553068211746115	Day.2	2	0	Day 1
S9_GCTTGTCTGTGGGATCAA	S9	3930	2105	1.27226463104326	Day.2	2	3	Days 2/3
S9_GCTTGTCTTGAACAGACT	S9	3450	1863	0.144927536231884	Day.2	2	0	Day 1
S9_GGACGAGTCGGCTCAGTG	S9	9366	3474	0.266922912662823	Day.2	2	3	Days 2/3
S9_GGATTGAAGTATTCATCA	S9	17677	5117	0.786332522486847	Day.2	2	0	Day 1
S9_GGATTGAGTAAACGCATA	S9	7327	3358	0.259314862836086	Day.2	2	3	Days 2/3
S9_GGATTGGAAATAAGACCC	S9	4181	2264	0.550107629753647	Day.2	2	3	Days 2/3
S9_GGATTGTAAGCTGTTTCA	S9	3476	1884	0.115074798619102	Day.2	2	0	Day 1
S9_GGCCATTCTAGCGAAGGG	S9	8525	3616	0.563049853372434	Day.2	2	0	Day 1
S9_GGCCATTTTGGGATATAC	S9	12625	4288	1.37821782178218	Day.2	2	3	Days 2/3
S9_GGGATCCCACGCGAGGCC	S9	6110	2933	1.620294599018	Day.2	2	3	Days 2/3
S9_GGGATCCTATTACGAAAG	S9	5458	2655	1.17259069256138	Day.2	2	3	Days 2/3
S9_GGGATCGGTAGGCGTTAT	S9	12682	4249	0.00788519161015613	Day.2	2	3	Days 2/3
S9_GGTAGGCGAAAGCCGTAA	S9	2263	1476	0.265134776844896	Day.2	2	0	Day 1
S9_GGTGCTCACCACCGGTCC	S9	2010	1334	0.995024875621891	Day.2	2	0	Day 1
S9_GGTGCTCAGACTAAGTAT	S9	8949	3629	0.525198346183931	Day.2	2	0	Day 1
S9_GTACAGCATAGATGTGTA	S9	3538	1961	0.763143018654607	Day.2	2	3	Days 2/3
S9_GTACAGGATCAATGAGAC	S9	3807	2095	1.89125295508274	Day.2	2	3	Days 2/3
S9_GTCCTACGAAAGAGTCTG	S9	3294	1861	1.54826958105647	Day.2	2	0	Day 1
S9_GTCCTAGGCCATATATAC	S9	4944	2615	0.66747572815534	Day.2	2	0	Day 1
S9_GTGGTGCTTGAATGAGAC	S9	2868	1720	1.11576011157601	Day.2	2	3	Days 2/3
S9_GTGGTGGGATTGCAAGTC	S9	4644	2431	0.0861326442721792	Day.2	2	1	Early iCAFs
S9_GTGGTGTCATCAAGATGT	S9	8810	3759	2.11123723041998	Day.2	2	3	Days 2/3
S9_GTTAACAATTGGGCGAAT	S9	7754	3264	1.28965695125097	Day.2	2	0	Day 1
S9_GTTAACACTGCATGAATT	S9	8134	3391	1.10646668305877	Day.2	2	3	Days 2/3
S9_GTTAACCGCATATCAGTG	S9	6753	2938	0.355397601066193	Day.2	2	3	Days 2/3
S9_GTTAACGGCCATACCTTC	S9	6346	3056	0.504254648597542	Day.2	2	3	Days 2/3
S9_TAAGCTAAAGAATCATCA	S9	7867	3690	0.203381212660481	Day.2	2	0	Day 1
S9_TAAGCTCGTTATATCCGG	S9	11411	4355	1.27946718079047	Day.2	2	3	Days 2/3
S9_TACCGAATCCGGCTTGAA	S9	3741	2121	2.51269713980219	Day.2	2	0	Day 1
S9_TACCGATAAGCTCACCAC	S9	5467	2500	0.0731662703493689	Day.2	2	3	Days 2/3
S9_TAGAGGCCTCTACAGGAG	S9	8980	3626	0.167037861915367	Day.2	2	3	Days 2/3
S9_TATTTCATAGCGTCTAGC	S9	5427	2630	0.221116639027087	Day.2	2	4	myCAFs
S9_TCAGTGATTAGTAGACCC	S9	8809	3477	0.522193211488251	Day.2	2	0	Day 1
S9_TCATCACGCATATGAATT	S9	2330	1508	0.171673819742489	Day.2	2	3	Days 2/3
S9_TCATCATGAATTATACTT	S9	5802	2574	0.120648052395726	Day.2	2	0	Day 1
S9_TCGCCTCTATTAACAAGG	S9	5364	2602	0.503355704697987	Day.2	2	0	Day 1
S9_TCTAGCACGGACCTTACG	S9	3569	1941	0.14009526478005	Day.2	2	3	Days 2/3
S9_TCTAGCCACTGTGAAATA	S9	4006	2117	0.149775336994508	Day.2	2	3	Days 2/3
S9_TCTAGCCCTCTAGACTCG	S9	2261	1459	0.353825740822645	Day.2	2	0	Day 1
S9_TGAATTCAAGTCTGAGAC	S9	4776	2517	0.544388609715243	Day.2	2	3	Days 2/3
S9_TGAATTGCTGAGATCCGG	S9	5491	2709	0.0364232380258605	Day.2	2	0	Day 1
S9_TGAGACAAGTATTCTAGC	S9	9327	3818	0.385976198134448	Day.2	2	0	Day 1
S9_TGAGACCAGGAGCTTACG	S9	4949	2569	0.161648817943019	Day.2	2	3	Days 2/3
S9_TGCGGTCTTGAAGCTGAG	S9	5097	2548	2.57013929762605	Day.2	2	1	Early iCAFs
S9_TGCGGTTCATCATGAGAC	S9	4939	2522	0.66815144766147	Day.2	2	3	Days 2/3
S9_TGCTAACAACCGACAAGG	S9	8311	3569	2.27409457345686	Day.2	2	3	Days 2/3
S9_TGGCAGACGGACGAAATA	S9	4235	2104	0.141676505312869	Day.2	2	3	Days 2/3
S9_TGGCAGCAACCGCGAGCA	S9	4312	2238	1.2987012987013	Day.2	2	1	Early iCAFs
S9_TGGCAGCAACCGCGCATA	S9	1442	1013	0.416088765603329	Day.2	2	3	Days 2/3
S9_TGTGTAGCTCCCACGGAC	S9	3881	2096	0.257665550115949	Day.2	2	1	Early iCAFs
S9_TGTGTATGCGGTGCTCCC	S9	7628	3376	0.511274252753015	Day.2	2	3	Days 2/3
S9_TGTTCGAAGCCACTGTGG	S9	9590	3810	0.479666319082378	Day.2	2	3	Days 2/3
S9_TGTTCGATATACTGCTAA	S9	6177	2956	1.37607252711672	Day.2	2	0	Day 1
S9_TGTTCGGGTAGGGTTAAC	S9	4073	2279	1.89049840412472	Day.2	2	0	Day 1
S9_TGTTCGGTCGGCTAATAG	S9	3113	1749	1.18856408609059	Day.2	2	3	Days 2/3
S9_TGTTCGTGAGACAAGTAT	S9	6042	2852	2.06885137371731	Day.2	2	1	Early iCAFs
S9_TTAAGAAGCACGGGTAGG	S9	6298	2927	1.07970784375992	Day.2	2	3	Days 2/3
S9_TTAAGACAGACTTCCAAG	S9	8767	3732	0.0570320520132314	Day.2	2	0	Day 1
S9_TTAAGAGGATTGTTCTTG	S9	7059	3123	1.41663125088539	Day.2	2	3	Days 2/3
S9_TTAAGATAAGCTGTACAG	S9	3033	1769	0.329706561160567	Day.2	2	0	Day 1
S9_TTAAGATCGGGATAATAG	S9	5266	2567	0.702620584884163	Day.2	2	3	Days 2/3
S9_TTAAGATGCGGTCGTTAT	S9	11125	4084	2.13932584269663	Day.2	2	3	Days 2/3
S9_TTCGCAAGCACGTGAGAC	S9	12198	4317	0.639449090014756	Day.2	2	0	Day 1
S9_TTCGCAGAAGGGCGTTAT	S9	7373	3287	0.12206700122067	Day.2	2	0	Day 1
S9_TTCGCATATTTCTGAATT	S9	3943	2009	0.253613999492772	Day.2	2	0	Day 1
S9_TTCGCATTCGCAATACTT	S9	6691	3175	2.03258107906143	Day.2	2	0	Day 1
S9_TTCGCATTCGCAATAGCG	S9	3707	2033	2.77852711087132	Day.2	2	1	Early iCAFs
S9_TTCTTGCATAGAACCCAA	S9	3547	1904	0.112771356075557	Day.2	2	3	Days 2/3
S9_TTGGATCTAGGTAACGTG	S9	2331	1508	1.37280137280137	Day.2	2	3	Days 2/3
S9_TTGGATTGTTCGCCTCTA	S9	1960	1192	0.255102040816327	Day.2	2	0	Day 1
S9_TTGGATTTAAGAGTTAAC	S9	2285	1451	0.393873085339169	Day.2	2	0	Day 1
S9_TTTGGGCGAAAGGGATTG	S9	4411	2382	1.97234187259125	Day.2	2	3	Days 2/3
S9_TTTGGGCTCAATTCTAGC	S9	7836	3358	0.267993874425727	Day.2	2	3	Days 2/3
S9_TTTGGGGTCCTATAGAGG	S9	4883	2495	1.02396067990989	Day.2	2	0	Day 1
S10_AAAGAAACTGCATTAAGA	S10	9971	3759	1.75508976030488	Day.3	2	3	Days 2/3
S10_AAAGAAATGAAGAAAGAA	S10	7800	3489	0.282051282051282	Day.3	2	1	Early iCAFs
S10_AAAGAATTCGCAGGACGA	S10	10840	4257	0.396678966789668	Day.3	2	3	Days 2/3
S10_AACAGCATCCGGCTATTA	S10	2155	1394	0.324825986078886	Day.3	2	3	Days 2/3
S10_AACGTGCAAGTCGAGGCC	S10	11196	4357	0.285816362986781	Day.3	2	1	Early iCAFs
S10_AACGTGGATCAAGGATTG	S10	4827	2325	0.145017609281127	Day.3	2	1	Early iCAFs
S10_AACGTGGGTGCTGCGAAT	S10	2740	1653	0.656934306569343	Day.3	2	0	Day 1
S10_AACGTGTAATAGAGACCC	S10	6081	2851	0.0986679822397632	Day.3	2	4	myCAFs
S10_AAGCCAATCCGGACCCAA	S10	5310	2593	1.77024482109228	Day.3	2	0	Day 1
S10_AAGTATACCTTCAGTCTG	S10	3774	2099	0.238473767885533	Day.3	2	4	myCAFs
S10_ACAAGGCTTGAACGAGCA	S10	2268	1454	2.68959435626102	Day.3	2	3	Days 2/3
S10_ACCCAACACTGTCAGACT	S10	7476	3370	1.67201712145532	Day.3	2	3	Days 2/3
S10_ACCTTCGGGATCACCTTC	S10	11172	4242	0.546007876834944	Day.3	2	3	Days 2/3
S10_ACCTTCGTCGGCCTCAAT	S10	1373	909	6.04515659140568	Day.3	2	1	Early iCAFs
S10_ACGGACCGGTCCAGTAAA	S10	6231	3153	1.68512277323062	Day.3	2	3	Days 2/3
S10_ACGGACCTCAATACTGCA	S10	7291	3165	0.246879714716774	Day.3	2	3	Days 2/3
S10_ACGGACGTTAACTTGCTC	S10	5606	2774	2.08704958972529	Day.3	2	3	Days 2/3
S10_ACGGACTCAGTGTATTTC	S10	4862	2578	0.0822706705059646	Day.3	2	1	Early iCAFs
S10_ACGGACTTGCTCCCTCTA	S10	3773	2156	4.21415319374503	Day.3	2	3	Days 2/3
S10_ACTGCAGCCAGAATAGCG	S10	5452	2671	0.0917094644167278	Day.3	2	4	myCAFs
S10_ACTGCATTTGGGCCACGC	S10	6719	3100	0.014883167137967	Day.3	2	1	Early iCAFs
S10_AGACCCGATCAATAAGCT	S10	6776	3102	0.885478158205431	Day.3	2	3	Days 2/3
S10_AGACCCTCTAGCGATCAA	S10	3352	1994	0.715990453460621	Day.3	2	3	Days 2/3
S10_AGATGTGCGCGGTCTAGC	S10	5562	2764	0.0179791441927364	Day.3	2	3	Days 2/3
S10_AGATGTGGGATCTACCGA	S10	9206	3791	0.293286986747773	Day.3	2	4	myCAFs
S10_AGATGTGTTAACTCGGGA	S10	9430	3798	0.0848356309650053	Day.3	2	2	iCAFs/ifCAFs
S10_AGCACGATGAAGTCGCCT	S10	8813	3558	1.82684670373312	Day.3	2	3	Days 2/3
S10_AGCACGGATCAACTAGGT	S10	6436	3123	2.09757613424487	Day.3	2	1	Early iCAFs
S10_AGCACGGGGATCCGGCGT	S10	7530	3191	1.75298804780877	Day.3	2	2	iCAFs/ifCAFs
S10_AGGTTACGGCGTAAGTAT	S10	10983	4000	1.91204588910134	Day.3	2	2	iCAFs/ifCAFs
S10_AGGTTAGCTTGTTGTGTA	S10	7538	3215	0.941894401698063	Day.3	2	0	Day 1
S10_AGGTTAGGCCATACCCAA	S10	4802	2498	0.0624739691795085	Day.3	2	1	Early iCAFs
S10_AGGTTATCATCATAATAG	S10	8211	3560	1.31530873218853	Day.3	2	3	Days 2/3
S10_AGTAAAAAAGAAAACGTG	S10	9096	3775	0.329815303430079	Day.3	2	1	Early iCAFs
S10_AGTAAACAGACTGTACAG	S10	10179	4037	0.147362216327734	Day.3	2	1	Early iCAFs
S10_AGTAAATACCGACGAAAG	S10	7947	3231	0.729835157921228	Day.3	2	3	Days 2/3
S10_AGTCTGACCTTCCCGTAA	S10	6203	3157	0.741576656456553	Day.3	2	3	Days 2/3
S10_AGTCTGCACCACCAAGTC	S10	10361	4025	0.887945179036772	Day.3	2	1	Early iCAFs
S10_AGTCTGGTTTCATGTGTA	S10	2982	1747	0.0335345405767941	Day.3	2	3	Days 2/3
S10_AGTCTGTTTGGGTAATAG	S10	7798	3386	0.23082841754296	Day.3	2	3	Days 2/3
S10_ATACTTCAGACTTTCGCA	S10	2591	1612	1.42802006947125	Day.3	2	3	Days 2/3
S10_ATACTTGAGTGAGCCGTT	S10	8444	3614	1.75272382756987	Day.3	2	3	Days 2/3
S10_ATACTTGGCCATATAGCG	S10	8258	3512	1.41680794381206	Day.3	2	3	Days 2/3
S10_ATACTTTGCTAAAGACCC	S10	3562	1904	0.112296462661426	Day.3	2	1	Early iCAFs
S10_ATAGCGATATACTGGCAG	S10	7056	3090	0.184240362811791	Day.3	2	1	Early iCAFs
S10_ATATACAAGTATAGATGT	S10	2082	1278	0.144092219020173	Day.3	2	1	Early iCAFs
S10_ATATACCGGCGTTCAGTG	S10	6192	2923	0.22609819121447	Day.3	2	1	Early iCAFs
S10_ATCCGGCCTCTAGCTGAG	S10	6674	3048	0.689241833982619	Day.3	2	3	Days 2/3
S10_ATGAAGCACCACGAAATA	S10	10029	4123	0.169508425565859	Day.3	2	3	Days 2/3
S10_ATTAGTCCACGCTAAGCT	S10	9590	3682	2.46089676746611	Day.3	2	1	Early iCAFs
S10_ATTAGTTTAAGATTCTTG	S10	3159	1762	1.26622348844571	Day.3	2	1	Early iCAFs
S10_CAAGTCAGCACGATTAGT	S10	7297	3171	0.835959983554886	Day.3	2	3	Days 2/3
S10_CAAGTCCCACGCATGAAG	S10	9649	3843	0.259094206653539	Day.3	2	1	Early iCAFs
S10_CAAGTCGCTCCCATTAGT	S10	2089	1351	0	Day.3	2	1	Early iCAFs
S10_CACCACATAGCGAGTAAA	S10	8135	3511	0.098340503995083	Day.3	2	1	Early iCAFs
S10_CACTGTTAGAGGGCCAGA	S10	10526	3960	0.038001140034201	Day.3	2	3	Days 2/3
S10_CAGACTCAGGAGGTACAG	S10	4579	2438	0.4149377593361	Day.3	2	0	Day 1
S10_CAGACTCCACGCGCGAAT	S10	4960	2388	0.161290322580645	Day.3	2	1	Early iCAFs
S10_CAGACTCCTCTATTCTTG	S10	5374	2608	1.11648678823967	Day.3	2	1	Early iCAFs
S10_CAGACTTTGGATGAGCTT	S10	3612	2010	3.15614617940199	Day.3	2	3	Days 2/3
S10_CAGACTTTTGGGCTTGAA	S10	6892	3074	1.523505513639	Day.3	2	3	Days 2/3
S10_CAGGAGCACTGTGCGAAT	S10	2753	1758	0.217944061024337	Day.3	2	1	Early iCAFs
S10_CATAGAAAGTATCTGTGG	S10	6070	3008	0.181219110378913	Day.3	2	0	Day 1
S10_CATAGACTATTAAACAGC	S10	6927	3067	0.14436263894904	Day.3	2	3	Days 2/3
S10_CATAGAGCCAGACGAGCA	S10	6637	3183	0.210938677113154	Day.3	2	1	Early iCAFs
S10_CATAGAGCCAGACGCATA	S10	1893	1327	0.158478605388273	Day.3	2	1	Early iCAFs
S10_CCACGCTGCGGTGCGAAT	S10	7902	3336	0.341685649202733	Day.3	2	3	Days 2/3
S10_CCGATGGACTCGTACCGA	S10	7919	3490	0.34095214042177	Day.3	2	0	Day 1
S10_CCGTAACACTGTGCCAGA	S10	5725	2660	1.01310043668122	Day.3	2	3	Days 2/3
S10_CCGTAACGAGCAAGTCTG	S10	7218	3266	0.761983929066223	Day.3	2	3	Days 2/3
S10_CCTCTAAAAGAAACCTTC	S10	8079	3494	4.79019680653546	Day.3	2	2	iCAFs/ifCAFs
S10_CCTCTAAAAGAAACTGCA	S10	4318	2176	0.0463177396943029	Day.3	2	1	Early iCAFs
S10_CCTCTACGCATAAGATGT	S10	7010	3212	0.513552068473609	Day.3	2	6	ifCAFs
S10_CCTCTACTTGAACAAGTC	S10	4655	2385	0.322234156820623	Day.3	2	3	Days 2/3
S10_CCTCTAGGTAGGCCACGC	S10	2879	1703	0.138937130948246	Day.3	2	3	Days 2/3
S10_CCTCTATGGCAGCGTTAT	S10	5442	2633	0.826901874310915	Day.3	2	1	Early iCAFs
S10_CCTCTATTAAGAAAGTAT	S10	8454	3459	1.63236337828247	Day.3	2	3	Days 2/3
S10_CGAAAGCAGACTTAATAG	S10	6727	3041	1.917645309945	Day.3	2	1	Early iCAFs
S10_CGAAAGTCAGTGTAATAG	S10	2287	1452	0.174901617839965	Day.3	2	3	Days 2/3
S10_CGAAAGTTGCTCTCTAGC	S10	8424	3644	0.830959164292498	Day.3	2	1	Early iCAFs
S10_CGAGCAGAAATAAGTCTG	S10	5425	2631	1.08755760368664	Day.3	2	3	Days 2/3
S10_CGAGCATCGGGAGTTTCA	S10	3244	1778	0.184956843403206	Day.3	2	1	Early iCAFs
S10_CGCATAGAGTGAGATCAA	S10	6297	2954	0.444656185485152	Day.3	2	1	Early iCAFs
S10_CGGCGTCGGCGTAGTCTG	S10	6701	2939	0.208924041187882	Day.3	2	0	Day 1
S10_CGGTCCAAAGAAAATTGG	S10	8652	3569	0.866851595006935	Day.3	2	1	Early iCAFs
S10_CGTTATCACTGTACAAGG	S10	1821	1208	2.36133992311917	Day.3	2	5	Late iCAFs
S10_CTAGGTTATTTCCGGCGT	S10	2765	1716	1.33815551537071	Day.3	2	5	Late iCAFs
S10_CTATTAATTAGTTAAGCT	S10	3078	1822	1.75438596491228	Day.3	2	3	Days 2/3
S10_CTATTAGCTCCCCAAGTC	S10	3320	1827	4.24698795180723	Day.3	2	1	Early iCAFs
S10_CTATTAGGTGCTGAGGCC	S10	4965	2533	0.0201409869083585	Day.3	2	1	Early iCAFs
S10_CTATTAGGTGCTTGCGGT	S10	6718	2917	1.86067281929146	Day.3	2	1	Early iCAFs
S10_CTATTATTGGATCACTGT	S10	3074	1753	3.48080676642811	Day.3	2	3	Days 2/3
S10_CTCAATCTATTATGTTCG	S10	10323	3889	0.881526687978301	Day.3	2	0	Day 1
S10_CTCAATGAGCTTTTAAGA	S10	4756	2374	0.105130361648444	Day.3	2	3	Days 2/3
S10_CTGTGGATGAAGGAAGGG	S10	5158	2593	1.55098875533152	Day.3	2	3	Days 2/3
S10_CTGTGGGTCGGCACAAGG	S10	9103	3616	0.0549269471602768	Day.3	2	3	Days 2/3
S10_CTTACGCTTACGTCATCA	S10	8410	3597	0.214030915576694	Day.3	2	3	Days 2/3
S10_CTTACGGTTTCAGTCGGC	S10	6330	3120	0.268562401263823	Day.3	2	1	Early iCAFs
S10_CTTGAAAGATGTCTTACG	S10	6016	2902	1.81183510638298	Day.3	2	1	Early iCAFs
S10_CTTGAAGAGTGAGCGAAT	S10	4778	2443	1.67434072833822	Day.3	2	3	Days 2/3
S10_CTTGAAGTCGGCTGTTCG	S10	11055	4090	0.814111261872456	Day.3	2	3	Days 2/3
S10_GAAATAATCCGGAATTGG	S10	9278	3586	0.926923906014227	Day.3	2	3	Days 2/3
S10_GAAGGGCCACGCCGGTCC	S10	7981	3631	0.714196216013031	Day.3	2	1	Early iCAFs
S10_GAAGGGCGAAAGTGCGGT	S10	3862	2023	0.388399792853444	Day.3	2	1	Early iCAFs
S10_GAAGGGTGGCAGTTCTTG	S10	3257	1922	0.39914031317163	Day.3	2	4	myCAFs
S10_GACTCGCACCACCCTCTA	S10	6965	3140	0.789662598707825	Day.3	2	1	Early iCAFs
S10_GACTCGGTACAGTTAAGA	S10	10386	3928	2.38782977084537	Day.3	2	3	Days 2/3
S10_GACTCGTAATAGTTGCTC	S10	7650	3339	1.16339869281046	Day.3	2	1	Early iCAFs
S10_GAGCTTCCACGCGGCCAT	S10	7100	3236	0.957746478873239	Day.3	2	3	Days 2/3
S10_GAGCTTGCTTGTGCCAGA	S10	3917	2082	0.919070717385754	Day.3	2	1	Early iCAFs
S10_GAGCTTGGGATCGCTTGT	S10	4016	2241	1.04581673306773	Day.3	2	3	Days 2/3
S10_GAGCTTTCTAGCTCATCA	S10	2054	1367	1.07108081791626	Day.3	2	3	Days 2/3
S10_GAGGCCGGGATCTTCTTG	S10	6167	2934	0.843197664991082	Day.3	2	1	Early iCAFs
S10_GATCAAACGGACCAAGTC	S10	5519	2772	1.0690342453343	Day.3	2	1	Early iCAFs
S10_GATCAACAGACTCCACGC	S10	5138	2604	1.08991825613079	Day.3	2	1	Early iCAFs
S10_GATCAATACCGATCCAAG	S10	10219	3975	0.606712985615031	Day.3	2	0	Day 1
S10_GATCAATCAGTGGGATTG	S10	5608	2765	0.0534950071326676	Day.3	2	1	Early iCAFs
S10_GCCAGAAGACCCTTTGGG	S10	7713	3437	0.557500324128095	Day.3	2	3	Days 2/3
S10_GCCAGACCGATGCCTCTA	S10	9214	3753	0.716301280659865	Day.3	2	0	Day 1
S10_GCCGTTTGCTAAACGGAC	S10	10514	3788	0.0380445120791326	Day.3	2	3	Days 2/3
S10_GCCGTTTTAAGAATATAC	S10	11704	4350	1.82843472317157	Day.3	2	3	Days 2/3
S10_GCGAATAATTGGGAAATA	S10	9072	3628	0.0110229276895944	Day.3	2	3	Days 2/3
S10_GCGAATATACTTGAGCTT	S10	7182	3180	0.682261208576998	Day.3	2	1	Early iCAFs
S10_GCGAATCTAGGTTCATCA	S10	4441	2405	0.517901373564512	Day.3	2	1	Early iCAFs
S10_GCGAATCTGTGGTAATAG	S10	3643	1906	0.0548998078506725	Day.3	2	3	Days 2/3
S10_GCGAATTTAAGACGCATA	S10	4477	2283	1.94326557962922	Day.3	2	3	Days 2/3
S10_GCGCGGCATAGATCGGGA	S10	2132	1443	0.469043151969981	Day.3	2	1	Early iCAFs
S10_GCTCCCATACTTTTGGAT	S10	7589	3340	0.039530899986823	Day.3	2	3	Days 2/3
S10_GCTCCCCCACGCGCTTGT	S10	5017	2546	0.338847917081921	Day.3	2	4	myCAFs
S10_GCTCCCTATTTCTCCAAG	S10	11093	4417	0.414675921752456	Day.3	2	3	Days 2/3
S10_GCTGAGACCCAATTGCTC	S10	3939	2245	0.456968773800457	Day.3	2	1	Early iCAFs
S10_GCTGAGATTAGTAAGTAT	S10	8648	3646	0.855689176688252	Day.3	2	0	Day 1
S10_GCTGAGGTCGGCTACCGA	S10	8001	3399	2.96212973378328	Day.3	2	3	Days 2/3
S10_GCTGAGGTTTCATTGCTC	S10	3632	1996	0.881057268722467	Day.3	2	1	Early iCAFs
S10_GCTGAGTGTGTAGCTGAG	S10	7139	3096	0.182098333099874	Day.3	2	0	Day 1
S10_GCTTGTGGACGAGGCCAT	S10	5567	2935	1.05981677743848	Day.3	2	3	Days 2/3
S10_GGACGAAAGTATAGCACG	S10	7602	3277	1.52591423309655	Day.3	2	1	Early iCAFs
S10_GGACGACCGATGGCTTGT	S10	5323	2742	0.0187863986473793	Day.3	2	1	Early iCAFs
S10_GGATTGAACGTGAAAGAA	S10	5425	2773	3.2073732718894	Day.3	2	3	Days 2/3
[truncated: 1,140 more rows]

## Sheet: Fig 4. DEGs
Fig 4.
in vitro time course CAF subtype markers
Day 1						Early iCAFs						iCAFs/ifCAFs						Days 2/3						myCAFs						Late iCAFs						ifCAFs
Cluster 0						Cluster 1						Cluster 2						Cluster 3						Cluster 4						Cluster 5						Cluster 6
Gene	p_val	avg_log2FC	pct.1	pct.2	p_val_adj	Gene	p_val	avg_log2FC	pct.1	pct.2	p_val_adj	Gene	p_val	avg_log2FC	pct.1	pct.2	p_val_adj	Gene	p_val	avg_log2FC	pct.1	pct.2	p_val_adj	Gene	p_val	avg_log2FC	pct.1	pct.2	p_val_adj	Gene	p_val	avg_log2FC	pct.1	pct.2	p_val_adj	Gene	p_val	avg_log2FC	pct.1	pct.2	p_val_adj
Hmga1b	1.96938454723483e-158	1.13055148898225	0.992	0.888	4.30586237407423e-154	Gas1	1.06112029017851e-99	1.14200682381297	0.944	0.728	2.32003340244629e-95	Saa3	3.57695764975642e-204	2.81085058221131	0.886	0.298	7.82066020542744e-200	Nrn1	2.11511621233731e-60	0.844712918717727	0.904	0.668	4.62449008665428e-56	Col5a3	3.13956177349231e-160	1.53857647473362	0.645	0.089	6.8643378615636e-156	Slc16a3	1.32590147598395e-123	1.65931286628632	0.668	0.127	2.8989509870913e-119	Ifi44	4.62726924544148e-86	1.68016962194122	0.815	0.287	1.01170614782333e-81
Nhp2	5.19334894963065e-141	1.13218319552762	0.949	0.684	1.13547381434725e-136	Cxcl12	1.42938831289815e-73	1.04882263463456	0.952	0.829	3.12521460732051e-69	Ifitm3	3.00350277739874e-168	1.22431581717018	0.997	0.985	6.56685847250461e-164	Ank	2.04590867823684e-54	0.854460408729	0.953	0.807	4.47317473409702e-50	Acta2	1.46013842129121e-132	2.19342461328475	0.738	0.161	3.19244664431109e-128	Ldha	8.44629169810024e-109	1.47329321974681	1	0.982	1.84669721687264e-104	Ifit3b	7.90573678651238e-74	1.16180602147875	0.643	0.162	1.72851029100307e-69
Eif5a	1.78376800237169e-135	0.983032909764515	0.983	0.904	3.90003036038546e-131	Cebpb	4.08764891575175e-67	0.856698921625888	0.941	0.822	8.93723558939962e-63	Mt2	4.26001511887845e-126	1.45721310824765	0.99	0.877	9.31409705591584e-122	Id2	7.38589343933488e-52	0.987211592155702	0.878	0.615	1.61485174157618e-47	Col1a1	1.80027083294547e-90	1.8228678173783	0.986	0.808	3.93611214915198e-86	Mif	4.97828042743749e-103	1.49516786884972	0.996	0.974	1.08845123265493e-98	Gbp3	1.29014780758644e-73	1.6153015092674	0.878	0.41	2.82077916650699e-69
Npm1	5.3935885715719e-130	0.890430585818741	0.998	0.96	1.17925420528848e-125	Grem1	2.2224067169879e-66	0.761828775004471	0.992	0.955	4.85907004602234e-62	C3	2.42038063255207e-122	1.24555975832267	0.729	0.253	5.29192021501185e-118	Tmsb4x	9.08318853672102e-40	0.821886010803619	0.994	0.957	1.98594834166868e-35	AA467197	3.00856364431563e-88	1.64120658864858	0.642	0.18	6.57792355193168e-84	Tpi1	6.58800441618531e-92	1.44824884385335	0.984	0.914	1.44040128555476e-87	Ifit3	8.30544897700674e-69	1.55392373362932	0.761	0.263	1.81590336433275e-64
Rps2	1.76063719961278e-125	0.70402756837104	1	0.994	3.84945717323338e-121	Phlda1	6.46955135970801e-66	0.798782254858679	0.943	0.809	1.41450270928656e-61	Mt1	6.95268238177411e-118	1.1036303765808	0.998	0.988	1.52013447595109e-113	Hmga2	2.87848240703568e-34	0.645762054758254	0.867	0.654	6.29351393474281e-30	Npr3	4.25654001062192e-86	0.675045473442112	0.333	0.037	9.30649907922376e-82	Aldoa	8.28549334621769e-90	1.22150157233182	0.996	0.974	1.81154026521704e-85	Cxcl10	4.49180631810211e-68	2.41656364637605	0.908	0.436	9.82088533389845e-64
Nme1	7.28271491569598e-121	0.855023829995331	0.98	0.878	1.59229278916777e-116	Gstm1	2.04683083357889e-62	0.88546002714269	0.811	0.562	4.47519093453688e-58	B2m	7.05153415975028e-118	0.897314790212541	1	1	1.5417474286878e-113	Slc6a6	5.14601782812639e-26	0.596146753866466	0.805	0.624	1.12512533794155e-21	Tfpi2	6.55864938638343e-81	1.16340764636196	0.574	0.143	1.43398310183887e-76	Fam162a	1.94077816210215e-83	1.68215982827779	0.945	0.716	4.24331737362013e-79	Rsad2	1.18011093495206e-58	1.1493148049619	0.408	0.079	2.58019454817919e-54
Ncl	2.13080340509458e-119	0.892235051480522	0.98	0.853	4.6587885648988e-115	Mgp	6.44157010572913e-60	0.925223516220275	0.969	0.829	1.40838488791662e-55	Serpina3n	6.57045039956957e-117	1.67085620276118	0.575	0.149	1.43656327536189e-112							Pmepa1	1.5969530214503e-80	1.27867328781574	0.993	0.914	3.49157808609893e-76	Lcn2	5.12461059756098e-75	2.31089086415059	0.51	0.113	1.12044486105073e-70	Ly6e	5.59562686528728e-58	1.23955669324642	1	0.922	1.22342785782641e-53
Rps25	1.3285035084126e-116	0.844288347178531	0.985	0.911	2.9046400707933e-112	Serpina3g	3.66827667797126e-58	0.815030298984107	0.8	0.468	8.02032012871635e-54	Enpp2	9.47615895908298e-116	1.30212456210961	0.848	0.388	2.0718673948139e-111							Fmod	5.87027106596887e-80	0.819961636752519	0.305	0.033	1.28347606586343e-75	Bsg	1.61000506503741e-74	1.17185490623379	0.988	0.973	3.5201150741978e-70	Trim30a	4.32700148111163e-57	1.03597066444326	0.735	0.282	9.46055603830247e-53
Tnfrsf12a	7.23923263847697e-111	0.829302503819291	0.989	0.936	1.58278582407661e-106	Nsg1	2.82584778259575e-49	0.701798751214143	0.655	0.365	6.17843359186734e-45	Serpina3g	2.72198145440717e-112	1.30049563947817	0.878	0.455	5.95134025191583e-108							Tubb2b	1.60040252357027e-75	1.09030582916766	0.663	0.206	3.49912007753404e-71	Bnip3	1.7736916232558e-71	1.65760131240716	0.822	0.403	3.87799936508647e-67	Irf7	2.10265329018942e-53	1.11223985407396	0.777	0.322	4.59724115367016e-49
Rpl8	3.38580134470158e-107	0.635607413825069	0.998	1	7.40271606005553e-103	Sdc4	6.31064514164995e-49	0.69041271168605	0.924	0.803	1.37975945377034e-44	Zbp1	2.85336170705317e-112	1.07948460272107	0.747	0.287	6.23859003630105e-108							Sparc	7.30000736976839e-75	1.19896333784887	0.996	0.957	1.59607361132616e-70	Eno1b	3.29196557216856e-66	1.39411071229162	0.905	0.692	7.19755352698935e-62	Rnf213	1.4899038809436e-52	1.05630870637299	0.92	0.569	3.2575258452951e-48
Rpl39	5.54156151153515e-99	0.875311362634728	0.986	0.943	1.21160700888204e-94	Efemp1	1.03618171895787e-47	0.890268678895206	0.5	0.234	2.2655077103295e-43	Isg15	4.90904203647609e-112	1.20540228708159	0.902	0.497	1.07331295085513e-107							Gng11	5.90591166145298e-74	1.34106914357122	0.89	0.51	1.29126852566008e-69	Pkm	4.62822765382572e-66	0.811902318186926	1	0.998	1.01191569423246e-61	Gbp7	2.2638258579706e-51	0.968065625874807	0.555	0.173	4.94962885586693e-47
Nme2	7.73830882819581e-97	0.669908304482323	0.997	0.968	1.69190384219673e-92	Zfp36l1	1.04347070455252e-47	0.714996194534878	0.822	0.582	2.28144434843363e-43	Ifitm1	4.11011370030683e-110	1.41367348512203	0.587	0.172	8.98635259435085e-106							Ccn4	8.49280940541783e-74	1.19500990823828	0.926	0.549	1.85686784840055e-69	Prdx5	6.33820667835021e-59	1.03455755019703	0.96	0.902	1.38578550815449e-54	Oasl2	2.9947049074892e-51	1.14236697904205	0.882	0.465	6.54762280973438e-47
Srm	2.99492898605255e-96	0.906315715348939	0.913	0.596	6.5481127351053e-92	Klf9	2.91741000615622e-43	0.697981872361649	0.777	0.571	6.37862523745995e-39	Cp	8.47145394043275e-109	1.03518007027391	0.574	0.158	1.85219868953622e-104							Fbn1	5.85745396390502e-70	1.09618369774408	0.713	0.261	1.28067373466819e-65	Gpi1	1.95276041021462e-55	1.11101950377538	0.929	0.772	4.26951536089324e-51	Tgtp2	1.8984091590848e-48	1.13882940960746	0.462	0.122	4.15068178542301e-44
Rpl36	4.33362174462916e-94	0.726494911851057	0.995	0.961	9.4750305824572e-90	Ccl2	7.75181209881181e-43	0.757198941801457	0.944	0.853	1.69485619728422e-38	Fth1	2.09168203136694e-108	0.808418893411251	1	1	4.57325359338067e-104							Tagln	9.89575286064534e-69	1.13124598294427	0.457	0.097	2.1636074054515e-64	Pgk1	2.01058438368559e-55	1.26103961201323	0.901	0.701	4.39594169649016e-51	Igtp	3.30050322838139e-48	1.14082145191608	0.697	0.279	7.21622025853307e-44
Hnrnpab	4.87661608574663e-90	0.59290334191152	0.998	0.987	1.06622334098764e-85	Inhbb	1.27682684412535e-42	0.611167673849426	0.41	0.167	2.79165421199566e-38	Iigp1	3.232914078237e-107	1.21551789646445	0.712	0.276	7.06844334065739e-103							Tln2	6.18222370830759e-66	0.652731394973685	0.418	0.083	1.35168139158437e-61	Pfkl	1.38054163524207e-49	1.06675001843267	0.715	0.365	3.01841623129327e-45	Bst2	1.65238424362688e-46	1.05298999257585	0.966	0.699	3.6127729102658e-42
Slc25a5	1.76496400594501e-88	0.65341824196285	0.986	0.925	3.85891730259818e-84	Col6a1	2.45416820608544e-42	0.623700250414617	0.893	0.732	5.3657933657852e-38	C1ra	1.20163120520268e-103	0.989383213329978	0.688	0.253	2.62724646705514e-99							Jag1	5.35496138034456e-65	0.691773810012436	0.365	0.063	1.17080875619853e-60	Isg15	1.51609526596631e-48	1.01692614162486	0.909	0.546	3.31479068950875e-44	Gbp2	3.56954565925892e-46	1.33412744956093	0.706	0.299	7.8044546294037e-42
Hspd1	6.46866514615209e-88	0.858625123832741	0.927	0.711	1.41430894755469e-83	Pde1a	3.45658808058725e-42	0.593891384472256	0.698	0.45	7.55748417939595e-38	Sod2	3.82566533026748e-99	1.14134380858738	0.942	0.798	8.36443467809682e-95							Postn	4.44634526197296e-64	1.40644106111972	0.77	0.327	9.72148928077769e-60	Ifitm3	8.80007101360998e-47	0.803224070536523	0.996	0.986	1.92404752641568e-42	Ccl5	2.64025218237618e-44	2.70389027936559	0.332	0.069	5.77264737154727e-40
Serbp1	1.68614127422571e-86	0.632515851006516	0.985	0.939	3.68657928196709e-82	Gpnmb	6.71470371178156e-42	0.631134895192819	0.929	0.776	1.46810281954392e-37	Bst2	5.14088808656224e-99	1.01922848919345	0.954	0.663	1.12400377124597e-94							Timp3	5.25635183880065e-63	1.6526629499685	0.748	0.347	1.14924876603537e-58	P4ha1	1.14950303619293e-43	0.987950142685081	0.814	0.52	2.51327343833223e-39	Cmpk2	2.22178548856943e-43	1.01223121721047	0.395	0.098	4.8577117922082e-39
C1qbp	1.07267612065591e-84	0.823712500072769	0.896	0.629	2.34529907020208e-80	Dhrs3	1.34500360223337e-41	0.623374859024038	0.774	0.504	2.94071587592303e-37	Gbp3	8.84353652029512e-99	1.01771914290827	0.797	0.361	1.93355082479733e-94							Bhlhe41	9.59584236765667e-62	0.609034348424409	0.358	0.064	2.09803497526446e-57	Bst2	9.60517638045602e-43	0.902809302644124	0.949	0.699	2.1000757638229e-38	Ifit1	2.82968606470783e-43	1.43235511965715	0.777	0.361	6.1868256118772e-39
Ran	3.9468447673443e-82	0.63471276102036	0.988	0.947	8.62938139932157e-78	Nfe2l2	2.74557860553259e-40	0.585886681380585	0.895	0.782	6.00293306313645e-36	Ifi27l2a	5.58133614373259e-98	1.45020274265951	0.919	0.689	1.22030333446569e-93							Cdh11	1.30891660654859e-60	1.21997929759655	0.95	0.765	2.86181526855783e-56	Eno1	1.2279114618975e-42	1.08199048991556	0.905	0.773	2.6847056202927e-38	Xaf1	1.45949472087942e-39	0.700760911982964	0.471	0.141	3.19103925773077e-35
Set	2.09822886387307e-81	0.704548006837236	0.971	0.845	4.58756758797209e-77	Cyb5a	1.71749441721255e-39	0.659479057883777	0.825	0.657	3.75512979379353e-35	Ifit3	5.81563257615633e-97	1.17295220813975	0.641	0.219	1.27152990645082e-92							Pmaip1	6.87275546256419e-58	0.735926335205523	0.404	0.088	1.50265925433503e-53	Hp	1.33310612770958e-42	2.51684462708788	0.458	0.141	2.91470323762423e-38	Isg15	2.25069214042352e-39	1.09034121390331	0.924	0.546	4.92091329582199e-35
Rpl14	3.55064935557272e-81	0.585331469917192	0.992	0.98	7.76313975102419e-77	Thbs1	1.13291437003757e-38	0.965693449265919	0.731	0.517	2.47700397865015e-34	Egr1	5.51088617017942e-96	1.01232767403809	0.979	0.857	1.20490015224803e-91							Slc20a1	4.16407613479819e-56	1.27110149234062	0.809	0.439	9.10433606112276e-52	Serpinf1	3.71545533451677e-42	0.944032695806334	0.96	0.833	8.12347154338746e-38	Tapbp	1.24970762693223e-38	0.859167979018529	0.979	0.848	2.73236075552463e-34
Rps26	4.12724548596598e-78	0.610049507745366	0.995	0.978	9.02380953051602e-74	Lxn	5.03279605771259e-38	0.667244433601415	0.752	0.565	1.10037053005828e-33	Ifit1	1.89692637545336e-95	1.31871656946908	0.727	0.312	4.14743982729123e-91							Col5a2	1.31159772658754e-55	1.09330553892415	0.954	0.721	2.867677269411e-51	Saa3	8.34525359878572e-42	1.69444894430998	0.783	0.379	1.82460624683851e-37	H2-K1	6.1391108474221e-38	1.2753793607268	0.962	0.842	1.34225519568037e-33
Ccnd1	8.13962027023326e-78	0.960286666009902	0.801	0.42	1.7796465758838e-73	Gda	2.56907743461946e-37	0.635588607335705	0.54	0.284	5.617030903052e-33	Cxcl10	7.24984399863127e-95	1.52070522081161	0.788	0.396	1.58510589186074e-90							Cnn3	1.03354409737066e-54	1.01161732526758	0.961	0.83	2.25974081449122e-50	Dcn	1.4161328520186e-41	1.66395306026543	0.625	0.268	3.09623286765347e-37	Irgm1	1.28853461247176e-37	0.923324258762849	0.815	0.457	2.81725207670826e-33
Prl2c3	1.59171892077635e-77	1.34096603243734	0.467	0.143	3.48013424838542e-73	Ltbp2	2.10239788612238e-36	0.647979778551221	0.74	0.565	4.59668273821797e-32	Lgals3bp	5.86237586483272e-92	0.997887514728279	0.947	0.703	1.28174985908703e-87							Kif26b	2.5660101150677e-54	0.60310223019816	0.365	0.073	5.61032451558403e-50	Col1a1	6.12427787232616e-41	1.12925712913475	0.925	0.815	1.33901211400539e-36	Psmb8	1.546856766398e-35	0.889098813854258	0.672	0.309	3.38204763405258e-31
Hmga2	3.20852886963467e-76	0.851331649906729	0.912	0.627	7.01512752056924e-72	Loxl1	2.33709452940831e-36	0.596278115529233	0.853	0.724	5.10982347909833e-32	Rtp4	1.53784873651759e-91	0.943862429505952	0.828	0.431	3.36235247752207e-87							Itgb1	9.66293973513287e-54	0.800542115038142	0.993	0.939	2.11270514368945e-49	Tspo	2.55099818739273e-39	0.773349009434151	0.972	0.951	5.57750243691546e-35	Apol9b	3.2581825861291e-35	1.01455374030986	0.773	0.426	7.12369040631265e-31
Mybbp1a	3.29201489435306e-75	0.802552040990999	0.776	0.468	7.19766136501354e-71	Fbln7	6.63146555703453e-36	0.6245024722235	0.412	0.192	1.44990362939003e-31	Ifitm2	9.65534426651194e-91	1.04981555388674	0.926	0.735	2.11104447043017e-86							Ctsc	5.99356675655829e-52	1.03763821477189	0.752	0.357	1.3104334356539e-47	Egln3	4.55938950062626e-39	0.605002059392815	0.261	0.051	9.96864920416926e-35	Rtp4	7.64528965422708e-34	0.880204147556579	0.849	0.479	1.67156613000021e-29
Hspa9	8.06182032143436e-74	0.782609187182878	0.966	0.846	1.76263639507841e-69	Nfkbiz	1.12243340549474e-35	0.586088851569266	0.844	0.662	2.4540883977737e-31	Cfb	1.99159215387296e-88	0.970327906860383	0.326	0.053	4.35441708522784e-84							Adcy1	5.79638362639578e-51	0.616193560760109	0.401	0.095	1.26732131607517e-46	Pdk1	1.89923099457691e-38	0.838028713783208	0.502	0.189	4.15247864654296e-34	Parp12	5.17649596126734e-33	0.898594593746462	0.794	0.529	1.13178907697149e-28
Cct3	2.15869678509706e-73	0.726109097599027	0.946	0.783	4.71977465093622e-69	Rasl11a	1.33287065227915e-35	0.668722470641508	0.395	0.169	2.91418839414313e-31	Ly6e	1.99486756039885e-88	0.983705665648242	0.98	0.916	4.36157843405605e-84							Csrp2	2.5218698208192e-50	1.05759405789092	0.865	0.534	5.5138161762391e-46	Lox	2.31339337608065e-37	1.09013701865259	0.905	0.66	5.05800327746274e-33	Psmb10	1.63723734158913e-32	0.869807797501152	0.723	0.409	3.57965572365048e-28
Rps27l	4.60889497752305e-69	0.610380114206333	0.981	0.875	1.00768879788564e-64	Ccl7	2.38549144513388e-34	0.682365057589753	0.916	0.833	5.21563849564071e-30	Oasl2	1.56315932461062e-85	0.989993846460223	0.81	0.422	3.41769154732867e-81							Sdc2	1.73968126421405e-48	1.24198981625501	0.911	0.713	3.80363911607761e-44	Tuba1a	7.9440640893876e-37	0.873036759579794	0.996	0.971	1.7368901725037e-32	Ifi35	7.8724460927969e-32	0.749504114846846	0.718	0.383	1.72123161372912e-27
Rpl30	8.59182985502349e-69	0.647414395120339	0.972	0.881	1.87851767950234e-64	Sulf2	1.091237368951e-33	0.61147714998138	0.334	0.14	2.38588138347446e-29	Slc16a1	3.17525057170576e-84	1.08105887600729	0.817	0.522	6.94236784997747e-80							Myl12a	2.51269986909874e-48	0.587971212209039	1	0.995	5.49376699379748e-44	Higd1a	1.19474531008343e-36	1.09117516864479	0.739	0.449	2.61219114596641e-32	Cdk6	1.22182582888785e-31	0.760624465912392	0.563	0.249	2.6713999922804e-27
Cnbp	2.57349433489744e-68	0.590069165307228	0.983	0.928	5.62668801381977e-64	Cxcl1	4.40827259818263e-33	0.754200359435515	0.845	0.66	9.63824720866651e-29	C1s1	6.52364554244761e-83	0.915908650008426	0.686	0.289	1.42632986140074e-78							Rnf149	3.25252142567627e-48	1.08446911602436	0.908	0.666	7.1113128450986e-44	Steap4	6.19530956817812e-36	0.869336499649236	0.285	0.064	1.35454248398646e-31	Lgals9	4.31375984813573e-31	0.832628344497308	0.84	0.559	9.43160453196397e-27
Timm8a1	3.07274582491822e-67	0.858767779107604	0.781	0.495	6.71825147160119e-63	Pkd2	1.6503280220358e-32	0.689460191677484	0.83	0.709	3.60827718737906e-28	Gpnmb	1.16981634620357e-82	0.96340472327151	0.939	0.777	2.55768645933948e-78							Actg2	1.58481057111602e-47	0.717394583733368	0.344	0.075	3.46502983268808e-43	Oas1g	7.31093203212854e-35	0.890838496098525	0.739	0.416	1.59846217950458e-30	Phf11d	1.12660427335055e-30	0.811760846823957	0.702	0.365	2.46320758325364e-26
Rps27a	2.51139879574717e-63	0.646763169483202	0.946	0.798	5.49092232702161e-59	Cyp1b1	7.51794791237486e-30	0.617768548049657	0.384	0.184	1.64372413156164e-25	Irf7	6.32464033838827e-82	0.940252852467455	0.679	0.28	1.38281936358521e-77							Inhba	3.05814961572367e-47	1.49061195965222	0.73	0.375	6.68633831981824e-43	Prelid1	1.13173457297744e-34	0.675346222431569	0.968	0.925	2.47442447035788e-30	Ifi47	1.42005978126494e-29	0.729717859010985	0.513	0.203	3.10481870575767e-25
Nsun2	3.2766425765678e-63	0.715766160817972	0.791	0.495	7.16405132940783e-59	Lox	9.24934442295002e-30	0.621405927506302	0.816	0.644	2.02227666463379e-25	Ier3	8.49255845711997e-77	1.06445925097447	0.977	0.918	1.85681298106471e-72							Ttll5	7.79086091035429e-47	0.615931300019611	0.45	0.127	1.70339382943986e-42	Pgm1	3.46062467104191e-34	0.971445423358426	0.656	0.38	7.56630978076603e-30	Psmb9	3.1764114150833e-29	0.684341463756755	0.332	0.098	6.94490591793812e-25
Eif3b	4.72034246422744e-63	0.60344450049511	0.943	0.807	1.03205567637869e-58	Thy1	3.58445928176405e-29	0.711060767971446	0.497	0.294	7.83706177364892e-25	Ifi44	9.34408455303462e-77	0.851550073518441	0.643	0.251	2.04299064667549e-72							Serpinh1	1.05803669714003e-45	0.729212621174741	0.989	0.928	2.31329143462696e-41	Egr1	7.58141875138029e-34	0.891297841472443	0.96	0.873	1.65760139580179e-29	Apol9a	3.63887625554098e-29	0.891776780033282	0.798	0.481	7.9560390451148e-25
Cct7	5.47521426133586e-63	0.605513462709475	0.955	0.819	1.19710084609847e-58	F3	7.75041125572153e-29	0.726293799292719	0.506	0.301	1.69454991695095e-24	Serpina3f	3.30994556581601e-76	0.735461585017968	0.339	0.069	7.23686498510012e-72							Ncam1	1.71009441662077e-45	0.886685801035427	0.734	0.358	3.73895043249966e-41	Igfbp7	8.00922561700071e-34	0.654922680751259	1	0.98	1.75113708890103e-29	Iigp1	4.98192102361521e-29	0.946192528423256	0.672	0.334	1.08924721260323e-24
Gm2000	2.20683761921644e-62	0.639572541904192	0.986	0.955	4.82502977065482e-58	Fos	9.6881650796823e-28	0.608521305400092	0.87	0.742	2.11822041302174e-23	Osmr	1.21064367480735e-73	0.836154723346919	0.831	0.497	2.64695133059878e-69							Msn	4.16302144726054e-44	0.753331417363845	0.979	0.908	9.10203009229045e-40	Cxcl5	3.58456736896187e-33	1.87285507244422	0.573	0.259	7.83729809549823e-29	Parp14	1.49429580737497e-28	0.692368747200118	0.466	0.181	3.26712835324464e-24
Hspe1	2.99379677909008e-61	0.679846685392903	0.946	0.817	6.54563727780256e-57	Idh1	3.25980163243043e-27	0.605010112704648	0.608	0.425	7.12723028914588e-23	Phf11d	1.3243207467573e-73	0.851187357156693	0.686	0.32	2.89549488071015e-69							Tgfb1	1.06221389550057e-42	0.647233467510571	0.528	0.187	2.32242446112245e-38	Tnfrsf9	7.50702559687809e-33	0.776142879995094	0.32	0.089	1.64133607650142e-28	Ddx58	1.77534196466551e-28	0.833117613798637	0.727	0.422	3.88160767154467e-24
Ank	2.77857156341468e-60	0.787888825325951	0.944	0.798	6.07506886624985e-56	Sgk1	4.46361061795945e-24	0.633310217841697	0.777	0.658	9.75923825510653e-20	Gm4070	1.60699887573573e-73	0.880411151638238	0.626	0.252	3.5135423419086e-69							Col6a3	3.97148031431745e-42	1.04797272458781	0.741	0.401	8.68324455922367e-38	P4hb	3.91494574276356e-32	0.608145467446643	0.996	0.984	8.55963737197824e-28	Dhx58	1.81785635566131e-28	0.640745021328145	0.424	0.151	3.97456113601788e-24
Cct5	9.70983661816273e-60	0.614767368818076	0.932	0.784	2.1229586781951e-55	Btg2	1.73472647243051e-22	0.616757234260504	0.574	0.388	3.79280595932206e-18	Plac8	1.7250324143711e-73	1.23305787030585	0.803	0.501	3.77161087078097e-69							Tgfb3	2.32631031462567e-41	0.734272786161861	0.461	0.153	5.08624487189757e-37	Tmsb10	5.18654773149872e-32	0.791932343410768	0.893	0.809	1.13398679601488e-27	Samd9l	3.19688007241979e-28	0.769331853175861	0.588	0.287	6.98965859033863e-24
Ybx3	7.63043971974151e-59	0.585445029140744	0.971	0.897	1.66831934032428e-54	Ephx1	9.08383548467339e-22	0.626504437421701	0.319	0.169	1.98608979036899e-17	Cebpb	6.89154950702101e-73	0.820560338640615	0.969	0.818	1.50676838421507e-68							Cd248	2.04018824972765e-40	0.768594528839831	0.628	0.258	4.46066758920453e-36	Tmem45a	1.17177448630798e-30	1.00810556543728	0.518	0.236	2.56196773686378e-26	Vcam1	5.20618157926285e-28	1.17514317023861	0.563	0.259	1.13827954049003e-23
Aprt	1.18764641593268e-57	0.620312737141389	0.921	0.738	2.59667012379521e-53	Trp53inp1	1.8186301946603e-19	0.624708401034109	0.254	0.122	3.97625305760529e-15	Pdpn	1.08075511657833e-71	0.970629304719586	0.856	0.636	2.36296298688686e-67							Col4a1	2.79956721158279e-40	0.824115864987537	0.943	0.726	6.1209737514046e-36	C3	2.80712204396376e-30	0.996368423067588	0.636	0.319	6.13749163692236e-26	Usp18	1.05858266487231e-27	0.949482307770585	0.706	0.394	2.31448513847682e-23
Ppp1r14b	2.13726536801263e-56	0.673105533823361	0.937	0.73	4.67291700062282e-52	Ptx3	6.69855852501083e-19	0.604305958242876	0.297	0.152	1.46457283590837e-14	Ctsb	1.18419716554723e-70	0.65573109973509	0.99	0.968	2.58912868275246e-66							Gask1b	2.98042955840922e-40	0.682428960566034	0.5	0.172	6.51641118650592e-36	Tmem176a	3.08422781219298e-30	1.20046077802322	0.672	0.392	6.74335568857874e-26	H2-D1	1.31934563705062e-27	0.941979932386154	0.971	0.897	2.88461730084748e-23
Cct2	9.90948911755776e-56	0.591702444868149	0.93	0.816	2.16661070066283e-51	Ccng1	5.47006469327831e-10	0.910528580167448	0.424	0.337	1.19597494453837e-05	Ifi47	2.20539082380857e-70	0.901063424210321	0.484	0.165	4.82186649717505e-66							Plat	1.25251916789177e-39	0.931400232225786	0.876	0.623	2.73850790867858e-35	Lgals3bp	1.84357213088229e-29	0.756464509926266	0.913	0.736	4.03078610696104e-25	Stat1	4.03775708304149e-27	0.841008678739521	0.756	0.457	8.82815208636192e-23
Ebna1bp2	2.57343985484023e-55	0.634675085378978	0.745	0.444	5.62656889862268e-51	Cdkn1a	3.76064500587683e-09	1.12273995418591	0.577	0.52	8.22227424084911e-05	Ctsl	2.20986838117841e-70	0.762430695621845	0.992	0.979	4.83165622860848e-66							Nrep	2.26246820828133e-39	1.03098793580112	0.628	0.293	4.94666049058629e-35	Gapdh	5.31016464464872e-29	0.864905060483037	0.834	0.668	1.161014397906e-24	Oasl1	6.26575969269638e-27	0.829125515322225	0.311	0.092	1.36994569921114e-22
Pa2g4	8.9374294692309e-55	0.691555751644795	0.737	0.471	1.95407957915264e-50	Mdm2	3.0237765364814e-08	0.893518177896733	0.557	0.493	0.000661118501936294	Ifi207	8.17613303531242e-70	0.835655115143672	0.655	0.3	1.78762972684071e-65							Col5a1	3.28208502523932e-39	0.919698287435991	0.73	0.394	7.17595069918324e-35	Sparc	1.24001048069188e-28	0.800664763189183	0.984	0.959	2.71115891498472e-24	H2-T22	1.0356656593805e-26	0.728359716085714	0.765	0.462	2.26437939766952e-22
Ppid	1.07051102222195e-54	0.665584806161213	0.85	0.657	2.34056529898608e-50							Ifi203	3.25762411516953e-69	0.82189585471485	0.588	0.25	7.12246936540667e-65							Creb3l1	1.49163164929027e-38	0.824909420793801	0.713	0.356	3.26130343800824e-34	Dhrs3	3.4128466001211e-28	0.896281930413753	0.81	0.538	7.46184780650478e-24	Parp10	1.77214387422529e-26	0.682395942134777	0.609	0.295	3.87461536660617e-22
Mrpl12	5.39907174694721e-53	0.634529743059876	0.822	0.601	1.18045304675254e-48							Pcolce	1.55216107622713e-68	0.655775598884097	0.998	0.95	3.39364497706299e-64							Epha3	3.67640237231603e-38	0.792604938028324	0.674	0.326	8.03808614683176e-34	Lgi2	3.60817498685486e-28	0.761146617135301	0.411	0.154	7.88891379125948e-24	Oas1g	1.49619709425095e-25	0.889213995405997	0.723	0.419	3.27128532687028e-21
Ddx21	1.38302700800055e-52	0.667874136418066	0.759	0.511	3.0238502502924e-48							Cst3	4.19411997493355e-67	0.634618675006683	0.992	0.953	9.17002391319472e-63							Hbegf	7.58317102095413e-38	1.20302755126104	0.706	0.408	1.65798451202141e-33	Cebpd	3.7759003702192e-28	0.891439937169605	0.759	0.468	8.25562856944726e-24	Gm4070	2.66492779850545e-25	1.04891264896126	0.584	0.303	5.82659813865232e-21
Uqcrq	2.85075839281427e-52	0.59489077551293	0.971	0.892	6.23289815004912e-48							Tapbp	1.36574553685449e-64	0.695975356342437	0.964	0.833	2.98606604177865e-60							Prss23	3.67978371400905e-37	0.728790649014169	0.532	0.21	8.0454791123094e-33	Fdps	6.05000033997434e-28	0.840241013201123	0.787	0.56	1.32277207433199e-23	Herc6	1.73872511856476e-24	0.625198788534534	0.445	0.181	3.80154859923e-20
Timm13	1.22844867043814e-51	0.608946145487698	0.924	0.795	2.68588017304595e-47							Junb	1.71437529390977e-64	0.724244406787933	0.987	0.944	3.74831014260433e-60							Myl6	2.44216567706796e-36	0.677618825124397	0.975	0.887	5.33955103634139e-32	Spp1	1.14297882097305e-27	0.77920928171762	1	0.983	2.49900889417547e-23	Psme2	3.41686754022898e-24	0.620416575738029	0.714	0.416	7.47063918995664e-20
Hnrnpa1	8.97750775074318e-50	0.614809770587208	0.884	0.704	1.96284229462249e-45							Zfp36l1	9.25238804623799e-64	0.942642587762597	0.833	0.583	2.02294212242947e-59							Tmsb10	9.32254366406167e-36	0.864842780522195	0.94	0.803	2.03828094671044e-31	Tmem176b	2.454328553908e-27	1.27168312087003	0.711	0.513	5.36614395026445e-23	Tor3a	5.61780880145177e-24	0.728142645685205	0.576	0.291	1.22827771634941e-19
Gpr149	1.33061077874752e-49	0.636525627547268	0.476	0.201	2.90924740665358e-45							Cebpd	1.24042366407938e-63	0.967714834885233	0.749	0.43	2.71206229914316e-59							Runx1	5.50618596306795e-35	0.848239065465934	0.801	0.509	1.20387249896518e-30	Rcn3	3.62260171665823e-27	0.8031788370095	0.885	0.794	7.92045639330155e-23	Parp9	6.71169813700803e-24	0.656755816582444	0.571	0.287	1.46744568067544e-19
Wdr43	2.09358933776159e-49	0.601329676590978	0.688	0.4	4.57742372808194e-45							Oas1g	8.47113569151316e-63	0.774147135180599	0.712	0.378	1.85212910759244e-58							Fstl1	8.35836904669123e-35	0.692330169258671	0.95	0.816	1.82747380836857e-30	Egln1	5.18716307342025e-27	1.0220337120875	0.66	0.443	1.1341213343726e-22	Mitd1	1.02876639791709e-23	0.605409872741148	0.466	0.21	2.24929485240593e-19
Atp6v1g1	3.20481917291159e-49	0.683171717923259	0.93	0.825	7.0070166396539e-45							Cxcl1	2.57805918500891e-62	1.24425618935332	0.888	0.653	5.63666860210349e-58							Stk17b	1.30094240926669e-33	0.625976181948296	0.596	0.27	2.84438048362068e-29	Cda	9.33430646450881e-27	0.890661649792198	0.577	0.318	2.04085276540021e-22	Trim25	1.72322010190271e-23	0.628837534742984	0.639	0.361	3.76764843080009e-19
Denr	4.26053325166491e-49	0.60957118549469	0.835	0.611	9.31522990144015e-45							Hp	3.82774961558567e-62	1.07643630274426	0.393	0.113	8.36899175951652e-58							Gadd45a	1.89603011049298e-32	0.863527128762881	0.706	0.379	4.14548023358184e-28	Cope	1.49827504773465e-26	0.812715765425154	0.763	0.579	3.27582856436703e-22	Pfn2	1.11590336196587e-22	0.650603277862093	0.634	0.379	2.43981111060218e-18
Esd	8.97485914233902e-49	0.644657869432017	0.926	0.823	1.962263202881e-44							Stat2	1.6385339415408e-61	0.720647659571965	0.605	0.279	3.5824906097848e-57							Tars	2.67820883725394e-32	0.693510222772275	0.936	0.746	5.85563580177201e-28	Zbp1	3.84021155583049e-25	0.731948428264943	0.656	0.351	8.39623854566778e-21	Ifih1	1.57258400894103e-22	0.723231434339494	0.475	0.205	3.43829767714867e-18
Npm3	3.21451207359317e-48	0.629059326490205	0.581	0.301	7.02820919770411e-44							Grn	6.56588049511759e-60	0.679523832576324	0.955	0.826	1.43556411145251e-55							Fbln2	8.12215271140522e-32	0.689216346092557	0.989	0.938	1.77582746882164e-27	Ifitm2	3.90655201637973e-25	0.727781707972977	0.874	0.763	8.54128532861264e-21	Irgm2	4.03156451557578e-21	0.696675851259801	0.496	0.231	8.81461265685488e-17
Nop16	1.49843001951379e-47	0.598317317285698	0.604	0.323	3.27616739466494e-43							Rnf213	2.57418459879872e-59	0.800073871203933	0.808	0.544	5.62819720681352e-55							Palld	1.35745421642136e-31	0.676679494542067	0.667	0.35	2.96793789878367e-27	Ifi27l2a	7.88769838150677e-25	0.784531604707218	0.885	0.72	1.72456637413264e-20	Psme1	5.25566264952689e-21	0.619469017488838	0.735	0.466	1.14909808169256e-16
Tmsb4x	9.82337753225538e-46	0.646487575949034	0.992	0.955	2.14778326365232e-41							Casp4	4.4767117321459e-59	0.714275818859343	0.603	0.285	9.7878825311638e-55							Rnh1	1.63061670944046e-31	0.775066185378576	0.872	0.692	3.56518037352063e-27	Apol9a	2.56414820927694e-24	0.681409784255429	0.727	0.486	5.6062536447631e-20	Aftph	1.13506846248374e-20	0.70108047136393	0.664	0.425	2.48171368637444e-16
Gpx8	1.20260823754867e-44	0.640502888668632	0.901	0.737	2.62938265057642e-40							Gda	6.38339319212087e-59	0.77114795752644	0.607	0.272	1.39566508752531e-54							Kdelr3	1.9052998250316e-31	0.699465211267948	0.879	0.644	4.16574753744908e-27	P4ha2	3.96556857921911e-24	0.870371434021066	0.565	0.326	8.67031914160466e-20	Sprr1a	1.97117942368794e-20	1.53864468939551	0.395	0.166	4.30978669195131e-16
Rsl1d1	7.80913796961497e-41	0.590801586443457	0.756	0.53	1.70738992567662e-36							Mgp	9.61131686417175e-59	0.960117562128138	0.967	0.831	2.10141831918251e-54							Flna	4.08137115975267e-31	0.613562233971646	0.993	0.937	8.92350990368324e-27	Crispld2	9.53180390889739e-24	0.770140235924051	0.372	0.144	2.08403360664133e-19	H2-T10	3.8000239915635e-20	0.599913790884973	0.412	0.176	8.30837245515444e-16
Shmt2	1.15795546184158e-40	0.602692174541145	0.784	0.546	2.53175382177042e-36							Hif1a	2.28974665041514e-58	0.794694629616754	0.874	0.675	5.00630207646765e-54							Tuba1a	1.03985685667941e-29	0.735690706348384	1	0.971	2.27354303144386e-25	Col3a1	1.96380835463669e-23	1.30150101007758	0.711	0.477	4.29367058657767e-19	Plac8	9.93580337950363e-20	0.786344008205087	0.782	0.541	2.17236405089467e-15
Rps19bp1	1.12576459744616e-39	0.59206931833423	0.7	0.485	2.46137171585629e-35							Igfbp7	4.36939312210007e-58	0.626850357573772	0.99	0.979	9.55324112215959e-54							Col4a2	1.53080996514033e-29	0.754654275153043	0.84	0.587	3.34696290778283e-25	Slc2a1	6.50197870964635e-23	0.879555115099601	0.81	0.66	1.42159262507708e-18	Ly6a	1.50227854902889e-18	1.01817113569648	0.803	0.599	3.28458181959675e-14
mt-Nd1	1.2136658428131e-36	0.609377339151718	0.966	0.91	2.65355899872657e-32							Apol9a	5.69847862763111e-58	0.715886456939347	0.754	0.446	1.24591536714527e-53							Scd2	7.36198681897607e-29	0.594570786126406	0.989	0.951	1.60962479810093e-24	Mt2	2.39532511931564e-22	0.950393455926497	0.941	0.895	5.23713884087173e-18	Oas2	2.36432120476894e-18	0.591130454045957	0.345	0.14	5.16935188210682e-14
Crlf1	2.0057697904212e-33	0.629417890323391	0.836	0.664	4.38541506977691e-29							Phlda1	9.63937715154267e-58	0.95962428382439	0.934	0.813	2.10755342041329e-53							Col8a1	4.16097872668211e-28	0.940386884477125	0.525	0.257	9.09756388801777e-24	Fos	5.58674664469757e-22	0.815638249528928	0.897	0.757	1.22148628639668e-17	Adar	1.43169613560697e-17	0.606207325087522	0.584	0.341	3.13026043089108e-13
												Ly6a	1.80743858719833e-55	1.1205116621372	0.808	0.568	3.95178372705043e-51							Pxdn	8.78658183243624e-28	0.706010584553231	0.72	0.425	1.92109825184386e-23	Tecr	1.44484206043127e-21	0.639728809381361	0.877	0.809	3.15900268092693e-17	Ccnd1	5.8616420302866e-17	0.932308848661426	0.676	0.484	1.28158941350186e-12
												Ccl2	2.54629200359895e-55	0.96593230729297	0.969	0.848	5.56721283666874e-51							Timp1	1.15503516611428e-27	0.725163090894486	0.982	0.943	2.52536888719227e-23	Apln	2.04177176440428e-21	0.676775365210842	0.36	0.145	4.46412978569353e-17	Col1a2	3.39258155327912e-15	1.19487613802131	0.349	0.164	7.41754030808946e-11
												Lifr	2.87531914845058e-55	0.712689847514845	0.674	0.364	6.28659778617235e-51							Creb3l2	5.60239206305882e-27	0.691016486427834	0.66	0.376	1.22490700066718e-22	Ier2	2.33000980885304e-21	0.808360245341944	0.834	0.72	5.09433344607628e-17	Ifi205	1.20733100575967e-14	0.59194732954193	0.697	0.465	2.63970851099295e-10
												Ifit3b	5.00791867417246e-55	0.702279570215597	0.425	0.144	1.09493133892107e-50							Bhlhe40	1.55448795595201e-26	0.652254336875326	0.876	0.63	3.39873246689347e-22	Ctsc	2.53133696544892e-21	0.776591141084001	0.601	0.374	5.53451514125753e-17	Irf1	1.85580675568231e-14	0.612291584086726	0.714	0.528	4.05753589062379e-10
												Aebp1	7.05778293782613e-55	0.695101454140423	0.957	0.895	1.54311366152631e-50							S100a11	2.01086439573504e-26	0.652296698225018	0.965	0.923	4.39655391483509e-22	Pdgfrl	9.80943748774709e-21	0.670375357355376	0.383	0.168	2.14473541232102e-16	Mx2	8.83683284645542e-14	0.585614845893801	0.265	0.104	1.93208513354901e-09
												Xdh	4.51361139670187e-54	0.730766814046779	0.666	0.369	9.86855995774897e-50							Aopep	1.81742501807867e-25	0.613040312071078	0.621	0.334	3.97361805952719e-21	Ndufv3	1.23941493453795e-19	0.706313889221341	0.723	0.571	2.70985681287377e-15	Ly6c1	4.15581822176077e-11	0.601915849342366	0.45	0.265	9.08628096005775e-07
												Ifi204	6.13229692828068e-54	0.742333257667718	0.82	0.588	1.34076540039929e-49							Has2	1.06056943204494e-24	0.710752934986474	0.574	0.299	2.31882900622305e-20	Plac8	3.99183118423705e-19	0.809762325877482	0.739	0.544	8.72773970121588e-15	H2-Q7	1.40295410170717e-10	0.830691396889933	0.374	0.21	3.06741884797255e-06
												Susd6	2.92603314437808e-53	0.670345692259358	0.734	0.459	6.39747886686824e-49							Tubb2a	1.99659891638796e-24	0.720875308924074	0.741	0.474	4.36536387079063e-20	Galk1	1.14387904127294e-18	0.767462276828592	0.668	0.487	2.50097713583915e-14	Ccl2	1.67388473415897e-10	0.731570508428863	0.924	0.867	3.65978158276517e-06
												Usp18	9.89028302980156e-53	0.699506624891053	0.668	0.358	2.16241148163581e-48							Gja1	1.04590892493808e-22	0.594838868725982	0.734	0.436	2.28677527348461e-18	Irf7	3.72459169270359e-18	0.772302764910084	0.565	0.338	8.14344727692714e-14	mt-Co1	1.58152405857246e-07	0.707974714511331	0.685	0.55	0.00345784420166283
												Slc16a2	3.09130593229218e-52	0.608336771403828	0.418	0.148	6.75883129036361e-48							Cryab	1.75717125604458e-22	0.87642698154394	0.766	0.529	3.84187923421586e-18	Ero1l	6.94321098299295e-18	0.732304421919978	0.372	0.18	1.51806364932158e-13
												Ifi205	8.45576718701528e-52	0.728513501023889	0.702	0.43	1.84876893776902e-47							Cyp51	7.75334669316149e-22	0.637694232877358	0.887	0.699	1.69519172099283e-17	Sertad1	1.36047957544881e-17	0.701067091249564	0.621	0.463	2.97455254376128e-13
												Lmo4	2.08118872692017e-51	0.685113195673959	0.858	0.687	4.55031103253827e-47							Reep5	1.17990577652648e-21	0.600818833872435	0.858	0.692	2.57974598979749e-17	Fads2	7.92354642790204e-17	0.592866141607829	0.794	0.638	1.7324041909965e-12
												Trp53inp2	3.68517265821338e-51	0.729752073140612	0.674	0.371	8.05726149991774e-47							Ccn2	1.40111023710192e-21	0.594017238271034	0.323	0.118	3.06338742239963e-17	Maged2	1.04591562609104e-16	0.652645669992001	0.775	0.662	2.28678992488544e-12
												Irgm1	4.83104507997733e-51	0.70856429321756	0.716	0.429	1.05625969628624e-46							Crip1	1.43157916280614e-19	0.716941437842563	0.599	0.35	3.13000468155933e-15	Arc	3.473997486381e-16	0.755513736416117	0.289	0.118	7.59554810422343e-12
												Igtp	1.36837991126387e-50	0.630011430158663	0.554	0.252	2.99182583798732e-46							Col6a1	1.78173774975168e-19	0.610105431440252	0.915	0.75	3.89559141605707e-15	Creb3l1	2.81869226852449e-15	0.660588121740397	0.577	0.372	6.16278877590194e-11
												Fos	3.62328269424258e-50	0.870542900114803	0.896	0.738	7.92194528269197e-46							Atp6ap2	3.00739748358326e-19	0.644436009051411	0.918	0.791	6.57537385810644e-15	Cavin3	8.84654422278192e-15	0.634827570402015	0.573	0.396	1.93420842886904e-10
												Nr4a1	4.08924297999213e-50	1.21155505900483	0.717	0.449	8.94072085145478e-46							Isg15	3.95013638677637e-19	0.585850598551464	0.837	0.549	8.63657819604786e-15	Mgst1	4.14041202191867e-14	0.732507878198321	0.743	0.598	9.05259684472298e-10
												Ets2	4.92747917231338e-50	0.666380117264018	0.785	0.535	1.0773440462346e-45							Cotl1	9.58145464324315e-19	0.600061092951921	0.706	0.471	2.09488924319868e-14	Gpx7	6.48940107037444e-14	0.604563788830172	0.462	0.279	1.41884265002667e-09
												Stat1	7.40979999111035e-50	0.645913960932182	0.721	0.422	1.62007867005637e-45							Prkg2	1.73398237709986e-18	0.591958919932619	0.748	0.5	3.79117906929112e-14	Il33	2.71690086474144e-13	0.597907550207486	0.269	0.115	5.94023205067068e-09
												Oas2	4.94852018720324e-49	0.593037386211855	0.345	0.11	1.08194445373012e-44							Col6a2	4.83550133720063e-18	0.621488244036824	0.727	0.502	1.05723401236554e-13	Cp	3.74014949547489e-12	0.621614276074761	0.403	0.223	8.17746285690631e-08
												Shisa5	1.29078835890328e-48	0.632915029765401	0.904	0.779	2.82217966790613e-44							Asns	1.85074775354378e-17	0.618010979714808	0.72	0.503	4.04647488834812e-13	Hif1a	3.87137315861482e-12	0.596773364559634	0.767	0.708	8.46437027399544e-08
												Gas1	3.16285914382729e-48	0.750890760636897	0.924	0.736	6.91527523206399e-44							Tnc	1.84095023143973e-15	0.63279379894074	0.716	0.502	4.02505358601982e-11	Medag	5.13021324549772e-12	0.599400058398906	0.518	0.353	1.12166982399562e-07
												Mark1	1.68652621769915e-47	0.64088686476079	0.46	0.193	3.68742092237743e-43							Fst	1.43160837051577e-14	0.613875306869913	0.287	0.125	3.13006854129567e-10	Slc7a2	9.30924478843338e-12	0.776414654640722	0.474	0.319	2.03537328054307e-07
												Cxcl5	2.07964483876884e-47	1.11139733108431	0.514	0.229	4.54693547548419e-43							Col3a1	2.70671255317559e-12	0.638737282644376	0.684	0.477	5.91795632626312e-08	Ptgs2	2.93548686208134e-11	0.598180256199329	0.708	0.536	6.41814847525465e-07
												Cyb5a	3.04036917335637e-46	0.619506070350925	0.86	0.651	6.64746316062637e-42													Mmp3	1.22215114647153e-10	0.723767475583011	0.458	0.278	2.67211126664535e-06
												Mmp3	7.48283385867647e-45	2.00430664069731	0.494	0.244	1.63604679486102e-40													Sod3	5.91553906081555e-10	0.709304634002239	0.447	0.298	1.29337346025671e-05
												Lcn2	3.48145244453044e-44	0.734990269875055	0.326	0.102	7.61184762472134e-40													Plod2	8.7851766160315e-10	0.660261825365221	0.514	0.399	1.92079101532913e-05
												Ifi211	3.76134441435113e-44	0.621124578755753	0.64	0.379	8.22380342753731e-40													Fosb	1.50160890454228e-09	0.617775360843722	0.66	0.534	3.28311770889125e-05
												Nfkbiz	4.57821066219331e-44	0.659967011679502	0.866	0.66	1.00097997918194e-39													Serping1	5.25521112445233e-09	0.712289574240173	0.273	0.142	0.000114899936025026
												Trim30a	1.36806846028916e-43	0.642278261878512	0.539	0.263	2.99114488157621e-39													Crip1	8.13202531747759e-09	0.612526233879016	0.494	0.362	0.00017779860154133
												Gdpd2	2.662292355386e-43	0.615811792216105	0.26	0.069	5.82083600581596e-39
												Pnp	3.88142206081826e-43	0.623246456782083	0.901	0.773	8.48634119377305e-39
												Il33	5.64485306410614e-43	0.831301700726674	0.293	0.088	1.23419067393617e-38
												Pnrc1	7.43366851134233e-43	0.642336944567071	0.888	0.711	1.62529728331989e-38
												Gbp2	4.0975546618672e-42	0.715735843703776	0.547	0.278	8.95889351270645e-38
												Tent5a	2.00613396875684e-41	0.602757159371085	0.446	0.196	4.38621130928995e-37
												Ptgs2	2.60004012825386e-41	1.12717281545678	0.724	0.508	5.68472773641424e-37
												Mgst1	2.99350312135339e-41	0.758911414358643	0.785	0.568	6.54499522452705e-37
												Apol9b	4.03124022376338e-41	0.590518801421632	0.668	0.4	8.81390362523626e-37
												Trex1	5.47996953192177e-41	0.63521273013035	0.531	0.277	1.19814053845938e-36
												Dpt	9.11259554694384e-41	0.774439513007671	0.37	0.141	1.9923778903838e-36
												Btg2	8.78344150998131e-40	0.697718727527043	0.631	0.377	1.92041165174231e-35
												Lgals9	3.40703967464848e-39	0.592546222367285	0.764	0.536	7.44915154465144e-35
												Dcn	6.15012680111642e-39	1.38692133366515	0.501	0.248	1.34466372379609e-34
												Dusp1	1.6489908688186e-37	0.753620658942197	0.734	0.517	3.60535363558498e-33
												Uap1l1	8.44925804797692e-37	0.6449813193725	0.707	0.478	1.84734577960967e-32
												Hexa	9.8662800488891e-37	0.609071420958846	0.775	0.599	2.15716346988911e-32
												Sod3	1.54870022295158e-34	0.782387031586739	0.493	0.267	3.38607816746134e-30
												Zfp36	1.98329807818854e-34	0.747722894878888	0.808	0.634	4.33628291815142e-30
												Fgf7	2.29873565432092e-34	0.599681352070284	0.803	0.604	5.02595563460726e-30
												Ereg	3.00614552667058e-34	0.906079389010533	0.646	0.435	6.57263657951255e-30
												Igfbp4	4.4704252122405e-34	1.01389839954772	0.479	0.249	9.77413768404262e-30
												Mmp19	5.74933068038466e-34	0.586930051527103	0.663	0.427	1.2570336599593e-29
												Jun	8.0108788369726e-34	0.68736666309689	0.879	0.76	1.75149854891569e-29
												Ch25h	1.10779945202564e-33	0.87329328003606	0.448	0.221	2.42209272190886e-29
												Tor3a	3.44804478971671e-33	0.590847273832473	0.499	0.268	7.53880512823662e-29
												Socs3	4.59758184916648e-33	0.676114191581679	0.664	0.448	1.00521529550176e-28
												Ddit4	1.51692215550165e-32	0.638477208616553	0.635	0.411	3.31659860078881e-28
												Il6	6.82212809246704e-32	0.887049896180499	0.294	0.112	1.49159008613699e-27
												Ddit3	3.62518104907001e-31	0.726265665960144	0.63	0.43	7.92609584568668e-27
												Mapkapk2	1.0531549140843e-30	0.591229093185181	0.762	0.592	2.30261790415392e-26
												Sat1	1.84813247281062e-30	0.620972405446233	0.724	0.544	4.04075683855314e-26
												Ccn5	1.01821515424568e-26	0.599441745653846	0.364	0.171	2.22622561324276e-22
												Rasl11a	1.51714434936159e-24	0.601985386669213	0.364	0.18	3.31708440544418e-20
												Ugcg	1.62058236818171e-23	0.691002193972333	0.635	0.492	3.54324128979249e-19
												Cyp1b1	3.15636297929966e-23	0.77333066637158	0.367	0.191	6.90107201794077e-19
												Tmem176a	4.42285967650279e-22	0.748972087877982	0.55	0.383	9.67014039670571e-18
												Ptx3	4.66749735177534e-22	0.589870071746574	0.312	0.15	1.02050162099216e-17
												Serping1	2.37610991818206e-21	0.617697668434876	0.273	0.124	5.19512672511326e-17
												Klf2	3.90680535174168e-21	0.598493320841062	0.536	0.355	8.541839221048e-17
												Tmem176b	1.69853900260221e-17	0.680587380744345	0.623	0.507	3.71368567528948e-13

## Sheet: Fig 4. GSEA
Fig 5.
in vitro time course lineage GSEA
Lineage 1																	Lineage 2																	Lineage 2
Gene vs pseudotime correlations					GSEA												Gene vs pseudotime correlations					GSEA												Gene vs pseudotime correlations					GSEA
Gene	Slope	Correlation	P_value	p.adj	ID	Description	setSize	enrichmentScore	NES	pvalue	p.adjust	qvalue	rank	leading_edge	core_enrichment	Lineage	Gene	Slope	Correlation	P_value	p.adj	ID	Description	setSize	enrichmentScore	NES	pvalue	p.adjust	qvalue	rank	leading_edge	core_enrichment	Lineage	Gene	Slope	Correlation	P_value	p.adj	ID	Description	setSize	enrichmentScore	NES	pvalue	p.adjust	qvalue	rank	leading_edge	core_enrichment
Trim25	0.046603843628161	0.337603170155565	3.34314466047171e-49	2.78383655877479e-45	mmu04621	NOD-like receptor signaling pathway - Mus musculus (house mouse)	21	0.479782122718974	2.10166533894945	0.00151263860537009	0.00756319302685043	0.00371525271494407	59	tags=57%, list=22%, signal=48%	55932/54123/14469/15944/20846/23960/20296/229900/15951/14825/54396/20847	Lineage 1	Cox5a	-0.0443359700506134	-0.298249485636999	3.44874685591709e-47	2.80555556728855e-43	R-MMU-6798695	Neutrophil degranulation	38	0.361075452794532	1.99236790816934	0.00160411031031334	0.0039211585363215	0.00162599875509344	126	tags=55%, list=29%, signal=43%	69550/67963/12266/13010/231507/56615/11674/14825/16819/15951/12010/15439/226695/14319/381308/18950/18641/13030/12512/14824/16784	Lineage 2	Cav2	0.0367464793183598	0.256071839999891	7.55682155613241e-22	6.35830965732981e-18	R-MMU-186797	Signaling by PDGF	10	0.636172071442454	2.116781367051	0.000518505254513501	0.00145829602831922	0.000477570629157172	53	tags=80%, list=24%, signal=64%	12832/53867/18791/12825/12833/18596/12831/12827
Scpep1	0.0460062381793526	0.265772906887047	1.82926574945325e-30	1.52322958956973e-26	mmu05168	Herpes simplex virus 1 infection - Mus musculus (house mouse)	16	0.509126697152699	2.01808034912315	0.00239493067220194	0.00891796471986862	0.00438075459923371	77	tags=69%, list=29%, signal=52%	69550/21356/54123/20846/23960/20296/12010/20847/71586/246728/12266	Lineage 1	Wdr77	-0.0373520799819121	-0.320871119069862	9.7135215367466e-55	7.90194977014336e-51	R-MMU-381426	Regulation of Insulin-like Growth Factor (IGF) transport and uptake by Insulin-like Growth Factor Binding Proteins (IGFBPs)	10	0.566390505167758	1.92929268086823	0.00659010259312516	0.0144982257048753	0.00601202341828962	101	tags=70%, list=23%, signal=55%	29817/12266/13010/223672/12870/71898/66940	Lineage 2	Serpinf1	0.0618255739885509	0.269596411710834	3.97460891062935e-24	3.34423593740354e-20	R-MMU-2022090	Assembly of collagen fibrils and other multimeric structures	13	0.539931310767141	1.99487043678775	0.00232370635654893	0.00602197947380377	0.00197211023703515	84	tags=85%, list=38%, signal=55%	12842/12832/53867/12825/12833/12831/16948/12827/12837/94352/12826
Nhp2	-0.0729032916697538	-0.36923694464543	3.24816680725004e-59	2.7047485003971e-55	mmu05169	Epstein-Barr virus infection - Mus musculus (house mouse)	13	0.537755217392604	1.97621674032552	0.00297265490662287	0.00891796471986862	0.00438075459923371	74	tags=69%, list=28%, signal=52%	100038882/15945/21356/54123/20846/23960/12010/20847/246728	Lineage 1	Sox9	-0.0401618551438001	-0.261350068054086	2.96106619315239e-36	2.40882734812947e-32	R-MMU-8957275	Post-translational protein phosphorylation	10	0.566390505167758	1.92929268086823	0.00659010259312516	0.0144982257048753	0.00601202341828962	101	tags=70%, list=23%, signal=55%	29817/12266/13010/223672/12870/71898/66940	Lineage 2	Nhp2	-0.0669609969185822	-0.345973553677791	1.30478982786407e-39	1.09785016116483e-35	R-MMU-216083	Integrin cell surface interactions	12	0.550933450304617	1.96267916187742	0.00240879178952151	0.00602197947380377	0.00197211023703515	64	tags=75%, list=29%, signal=56%	12842/12832/53867/14118/12825/12833/12831/12827/12837
Lgals9	0.0954947179705004	0.511459819992648	1.69775548639949e-120	1.41372099352485e-116	HALLMARK_INTERFERON_GAMMA_RESPONSE	HALLMARK_INTERFERON_GAMMA_RESPONSE	56	0.508191827628212	3.07479931011772	1.95913003104768e-08	8.81608513971456e-07	8.04274433798522e-07	119	tags=80%, list=45%, signal=56%	66141/100038882/55932/69550/99899/15945/15959/21356/17069/672511/54123/58203/67775/19039/20846/20296/24110/243771/70110/12010/209086/20847/17750/16913/58185/547253/71586/20656/246728/22169/16362/217069/12363/50908/80861/67138/19171/56417/327959/15251/19106/16452/229003/19225/22329	Lineage 1	Serpinf1	0.0628728866850985	0.351961628571938	3.13242253582599e-66	2.54822573289444e-62	R-MMU-1474244	Extracellular matrix organization	21	0.414086160702881	1.85882482955384	0.00785117970858175	0.0167154148634321	0.00693143200078525	228	tags=90%, list=52%, signal=46%	16948/18542/20692/12842/12825/13179/17392/18451/58223/12111/13030/12832/18453/20971/13033/12833/20969/94352/21857	Lineage 2	Col6a1	0.0875344572252656	0.401731280752994	5.16009287164383e-54	4.34170214220112e-50	R-MMU-1474290	Collagen formation	17	0.47741046485102	1.96411050505663	0.00287936188530233	0.00681954130729499	0.0022333000772428	84	tags=76%, list=38%, signal=51%	12842/12832/53867/12825/12833/12831/12406/16948/18451/12827/12837/94352/12826
Cyp51	0.0586265802968223	0.297541539176336	4.23370280981846e-38	3.52540432973583e-34	HALLMARK_INTERFERON_ALPHA_RESPONSE	HALLMARK_INTERFERON_ALPHA_RESPONSE	45	0.490415052025879	2.7765290742305	2.21084402365296e-06	3.93940508783687e-05	3.59384323802661e-05	95	tags=69%, list=36%, signal=53%	66141/100038882/55932/69550/99899/15945/15959/17069/54123/67775/19039/14469/23960/24110/243771/70110/12010/209086/20847/16913/80285/58185/547253/71586/22169/16362/217069/50908/80861/67138/56417	Lineage 1	Nhp2	-0.0886356491321918	-0.517242124824336	2.56707445600839e-153	2.08831506996283e-149	R-MMU-1280218	Adaptive Immune System	18	0.443249233627122	1.89319463808892	0.00900243141777219	0.0185675147991551	0.00769944792309464	229	tags=94%, list=52%, signal=47%	66141/12266/21356/80876/12842/12825/12010/68713/13030/16913/12702/13033/18035/67138/13032/74153/12317	Lineage 2	Lgals9	0.0538543448849429	0.334818018664338	4.65951498842204e-37	3.9205159112583e-33	R-MMU-3000178	ECM proteoglycans	11	0.569512937551004	1.967193925862	0.00307704657793118	0.00692335480034515	0.0022672974784756	44	tags=64%, list=20%, signal=54%	12842/20692/12832/53867/12825/12833/12831
Irf9	0.03347026249327	0.251568336918105	2.28604602399357e-27	1.90359052417945e-23													Col6a1	0.0441833542526172	0.258451062414024	1.82200428074592e-35	1.48220048238681e-31	R-MMU-168249	Innate Immune System	56	0.283576740540819	1.7716075643978	0.0134210192681752	0.0268420385363503	0.0111306698874818	138	tags=50%, list=31%, signal=39%	69550/67963/12266/54123/13010/231507/14281/50909/56615/11674/14825/16819/15951/12010/24110/15439/226695/14319/381308/18950/18641/13030/12512/14824/16913/16784/12363/72157	Lineage 2	Timp1	0.066726170426103	0.300307077878417	8.35607141299844e-30	7.03079848689689e-26	R-MMU-1650814	Collagen biosynthesis and modifying enzymes	15	0.486524267208567	1.91736551749986	0.00601344192568291	0.012688060941329	0.00415515446031827	64	tags=67%, list=29%, signal=51%	12842/12832/53867/12825/12833/12831/12406/18451/12827/12837
Ier3	0.0782336034744823	0.305059760954106	4.69466825321509e-40	3.9092502544522e-36													Lgals9	0.0667955225932063	0.432718831484708	9.32752616134352e-103	7.58794253225296e-99	R-MMU-168256	Immune System	85	0.242351841617016	1.73989696238213	0.0170325228089337	0.0330631325114594	0.0137103898771602	126	tags=41%, list=29%, signal=36%	66141/100038882/69550/67963/12266/54123/13010/21356/231507/14281/50909/80876/12842/12825/56615/11674/14825/16819/15951/12010/24110/15439/18414/68713/226695/14319/381308/18950/18641/16452/13030/12512/14824/16913/16784	Lineage 2	Cyp51	0.102788475308079	0.486396576328515	7.35990466966667e-82	6.19262378905754e-78	R-MMU-1474228	Degradation of the extracellular matrix	13	0.504177455307149	1.86277157932941	0.00620305201576085	0.012688060941329	0.00415515446031827	64	tags=69%, list=29%, signal=52%	12842/12832/53867/14118/12825/12833/12831/12827/12837
Cp	0.0347653282059286	0.276027351491006	8.05989104856553e-33	6.71147127614052e-29													Timp1	0.0440500893052963	0.250752633116343	2.03197362856688e-33	1.65301054683915e-29	R-MMU-1474290	Collagen formation	12	0.456550652663201	1.6739425266721	0.0287428205122017	0.0499217408896135	0.0207012003688987	160	tags=75%, list=36%, signal=49%	16948/18542/12842/12825/17392/18451/13030/12832/18453	Lineage 2	Col1a1	0.173695200800421	0.581783598955313	2.83498450252221e-124	2.38535596042219e-120	R-MMU-1280218	Adaptive Immune System	11	0.542624910052486	1.8743181351891	0.0065187705023706	0.0127541162002903	0.00417678659190794	29	tags=55%, list=13%, signal=50%	12842/21356/12825/13032/73710/66141
Rpl8	-0.0523143344502325	-0.403723202337265	1.73638818730673e-71	1.44589044357032e-67													Cct3	-0.0586432183529264	-0.371278472221819	4.69304743421457e-74	3.81779408773355e-70	mmu04668	TNF signaling pathway - Mus musculus (house mouse)	15	0.537630661867974	2.12099888921916	0.000762774958071995	0.00991607445493593	0.00749392941263714	186	tags=93%, list=42%, signal=56%	14281/15945/16477/12608/20311/14825/15953/19225/17392/20296/12702/16476/12051/18035	Lineage 2	Rpl8	-0.0457181081351953	-0.387019510490119	6.16656824866222e-50	5.18855052442439e-46	R-MMU-9006934	Signaling by Receptor Tyrosine Kinases	15	0.479692970944527	1.89044375268914	0.00796370111649901	0.013783328855479	0.00451383868951361	53	tags=60%, list=24%, signal=49%	12842/12832/53867/18791/12825/12833/18596/12831/12827
Angptl2	-0.0484056350022013	-0.286530947827796	2.43457015627826e-35	2.0272665691329e-31													Kpnb1	-0.0427672068435316	-0.280314554051565	1.15011652938704e-41	9.35619796656356e-38	mmu04621	NOD-like receptor signaling pathway - Mus musculus (house mouse)	23	0.444322564442306	2.06080415188323	0.00135371389039057	0.0105589683450464	0.00797978714335491	161	tags=74%, list=37%, signal=49%	55932/23960/54123/20846/14469/14825/15944/15951/20847/66734/13030/54396/229900/12363/246728/20296/16476	Lineage 2	Col5a3	0.0646847688025718	0.439877882710811	1.37178267526905e-65	1.15421794297137e-61	R-MMU-1442490	Collagen degradation	11	0.5327522493857	1.84021629690723	0.00785592440791705	0.013783328855479	0.00451383868951361	64	tags=73%, list=29%, signal=54%	12842/12832/53867/12825/12833/12831/12827/12837
Ndrg1	0.0414010401238345	0.292531049113231	7.90133907732915e-37	6.57944504969198e-33													Cyp51	0.0539096623523241	0.320852886018842	9.85669848537736e-55	8.01842421785448e-51	HALLMARK_INTERFERON_GAMMA_RESPONSE	HALLMARK_INTERFERON_GAMMA_RESPONSE	46	0.552162849872774	3.26413518277798	4.43973455687158e-10	1.08773496643354e-08	7.71111791456644e-09	222	tags=100%, list=51%, signal=55%	66141/100038882/69550/19039/55932/58203/17069/17750/54123/99899/21356/15959/20656/15945/67775/80876/15251/672511/20846/50908/12010/24110/19225/20847/16452/16913/12363/246728/14962/20296/12702/80861/243771/70110/229003/18035/12258/547253/67138/19106/327959/209086/17858/20848/15976/71586	Lineage 2	Ccn4	0.0971273349432702	0.464471736430757	7.06575800554563e-74	5.94512878586609e-70	R-MMU-109582	Hemostasis	18	0.432835820895522	1.81452435657936	0.00743293460452382	0.013783328855479	0.00451383868951361	132	tags=100%, list=60%, signal=43%	12842/20692/18791/66066/73710/15529/19039/21859/16784/22142/269152/18792/21857/20969/22151/11674/12527/11820
Rps9	-0.0365842240951891	-0.283990444354738	1.01372535481651e-34	8.44129102955707e-31													Col1a1	0.0892635982156715	0.441129646672781	3.57002081262597e-107	2.90421193107123e-103	HALLMARK_INTERFERON_ALPHA_RESPONSE	HALLMARK_INTERFERON_ALPHA_RESPONSE	35	0.506657916151166	2.78739812841646	2.04703398908208e-06	3.34348884883407e-05	2.37024988209504e-05	224	tags=97%, list=51%, signal=52%	66141/100038882/69550/19039/55932/17069/23960/54123/99899/15959/15945/67775/80876/14469/50908/12010/24110/68713/20847/16913/80861/243771/70110/229003/212943/319236/547253/67138/19106/80285/209086/17858/71586/74153	Lineage 2	Reep5	0.0464835687830081	0.256715817582229	5.92667412209539e-22	4.98670360633106e-18	R-MMU-1474244	Extracellular matrix organization	27	0.370340353506379	1.84338225073434	0.0154800808166717	0.0248787013125082	0.00814741095614302	53	tags=48%, list=24%, signal=42%	12842/20692/12832/53867/14118/12825/12833/15529/12831/12406/16948/18451/12827
Srm	-0.065431629854719	-0.334874869900452	2.1619173514976e-48	1.80022857859205e-44													Eef1e1	-0.0343181555965379	-0.286906609727658	1.19480220351583e-43	9.71971592560124e-40	HALLMARK_HYPOXIA	HALLMARK_HYPOXIA	36	0.498512903480451	2.77024005541401	4.60235951537114e-06	5.63789040632965e-05	3.99678589492757e-05	208	tags=92%, list=47%, signal=53%	17750/17748/16948/231507/14281/108767/15937/11674/12870/21991/13179/56277/16828/70186/18451/18641/19252/12111/22695/20525/228026/20893/72157/22403/18655/17035/16476/20971/12778/17319/17988/74747/11910	Lineage 2	Crip1	0.0452025528610982	0.273455194361059	8.40697546384612e-25	7.07362915528013e-21	mmu04974	Protein digestion and absorption - Mus musculus (house mouse)	11	0.529493378734581	1.8919141430055	0.00964508097442657	0.0257202159318042	0.0135369557535812	64	tags=73%, list=29%, signal=54%	12842/12832/53867/12825/12833/12831/12827/12837
Aprt	-0.05353185018958	-0.29750206173189	4.33345135481172e-38	3.60846494315172e-34													Pld3	0.0356862347785771	0.2730198126245	1.56117932355629e-39	1.27001937971304e-35	HALLMARK_TNFA_SIGNALING_VIA_NFKB	HALLMARK_TNFA_SIGNALING_VIA_NFKB	35	0.4329480276753	2.38188032511402	0.000188020028845988	0.00153549690224223	0.00108853700910835	189	tags=80%, list=43%, signal=50%	13653/14281/12609/20656/15945/16477/12608/108767/15937/20311/14825/15370/19225/19252/15936/22695/21664/20893/20296/12702/12227/16476/20971/14282/20229/12051/18035/12778	Lineage 2	Id3	-0.0818420082714882	-0.340090000551883	2.98499207159993e-38	2.51157232904418e-34	HALLMARK_INTERFERON_GAMMA_RESPONSE	HALLMARK_INTERFERON_GAMMA_RESPONSE	20	0.490391663738794	2.22031382168102	0.00101371092195147	0.021287929360981	0.0186736222464745	87	tags=80%, list=40%, signal=53%	100038882/69550/21356/20846/15959/66141/58203/55932/19039/24110/99899/67775/209086/54123/243771/672511
Sod2	0.0781478007992865	0.350642250031211	3.43101528872165e-53	2.85700643091851e-49													Rps11	-0.0442808788198386	-0.286327884768784	1.79298925290532e-43	1.45859675723848e-39	HALLMARK_INFLAMMATORY_RESPONSE	HALLMARK_INFLAMMATORY_RESPONSE	16	0.540193546081756	2.22436597847347	0.000778288459093423	0.00544801921365396	0.00386218333083954	91	tags=62%, list=21%, signal=51%	69550/17069/54123/21356/15945/67775/15251/20311/18414/68713	Lineage 2	Ctsd	0.0494498879143735	0.267676976558964	8.52744510082173e-24	7.17499230783141e-20	HALLMARK_EPITHELIAL_MESENCHYMAL_TRANSITION	HALLMARK_EPITHELIAL_MESENCHYMAL_TRANSITION	35	0.387517429257033	2.1015626796413	0.0020567531458749	0.0287945440422486	0.0252583719668847	53	tags=49%, list=24%, signal=44%	12842/20692/12832/11475/50706/53867/14118/12825/14314/21789/12552/13197/18596/12831/12406/16948/12827
Hap1	0.0259957533560026	0.270271583804243	1.74286740807794e-31	1.4512856907065e-27													Ier3	0.0897150041120061	0.418359843416452	1.68809649878734e-95	1.3732665017635e-91	HALLMARK_COMPLEMENT	HALLMARK_COMPLEMENT	15	0.504551167936042	2.02521266021212	0.00355886571426717	0.0193760466665657	0.0137359729322593	137	tags=73%, list=31%, signal=52%	12266/54123/12608/12870/14825/50908/16452/13030/16784/12363/14962	Lineage 2	Rplp1	-0.0471429819468283	-0.391400104234498	3.95834793330989e-51	3.33055395108694e-47	HALLMARK_MYOGENESIS	HALLMARK_MYOGENESIS	17	0.46369264297651	1.97603706970044	0.00451202868963417	0.0412677482209444	0.0361997791411793	22	tags=41%, list=10%, signal=40%	12842/20692/20250/20893/29817/110196/12825
Crlf1	-0.116025643682933	-0.487945410353572	2.98913488244059e-108	2.48905261660828e-104													Fosb	0.0534447998081032	0.281605296576293	4.74895417455042e-42	3.86327422099677e-38	HALLMARK_MYOGENESIS	HALLMARK_MYOGENESIS	10	0.570103538988911	1.97077919246528	0.00399639587347635	0.0195823397800341	0.0138822172447073	130	tags=80%, list=30%, signal=58%	29817/20692/12842/12825/110196/20250/20657/20893	Lineage 2	Rps18	-0.0403248428038899	-0.314495640432512	1.13505711094883e-32	9.55037053152346e-29	HALLMARK_UV_RESPONSE_DN	HALLMARK_UV_RESPONSE_DN	10	0.565122716039011	1.92278735291888	0.00491282716916004	0.0412677482209444	0.0361997791411793	52	tags=70%, list=24%, signal=56%	12842/12832/20893/12825/15529/18596/16835
Rplp1	-0.0506552535634433	-0.402250440961246	6.22608147114709e-71	5.18445804102418e-67													Cp	0.0524763680097809	0.406893934361775	5.94680477438537e-90	4.8377256839625e-86	HALLMARK_COAGULATION	HALLMARK_COAGULATION	10	0.553189997032094	1.91231111731792	0.00680598781374655	0.0303175820794165	0.0214925930960418	137	tags=80%, list=31%, signal=56%	12266/20692/50908/17392/14544/13030/16784/14962	Lineage 2	Rps25	-0.0636731817694785	-0.358226860814619	1.54678772056742e-42	1.30146718808542e-38	HALLMARK_ANGIOGENESIS	HALLMARK_ANGIOGENESIS	6	0.654828152601129	1.84329770377169	0.0067938158171748	0.0475567107202236	0.0417164129124768	26	tags=67%, list=12%, signal=60%	12832/50706/12825/14314
Mgst1	0.0667386557392217	0.318739347349252	9.20229122584039e-44	7.6627479037573e-40													Calr	0.0337222727548041	0.250451700645345	2.43522080186559e-33	1.98105212231766e-29													Kdelr3	0.0568918646133192	0.324841639169414	7.30676803554708e-35	6.14791462510931e-31
Rps18	-0.0558792674054298	-0.386499286682395	3.57059937559697e-65	2.97323810005959e-61													Fam162a	0.0656713922388947	0.367093699613111	2.58594148818787e-72	2.10366340064084e-68													Rps5	-0.0331324475322933	-0.266061167695958	1.61368196053586e-23	1.35775200159488e-19
Rps25	-0.0647391271555299	-0.361201082745573	1.45929821058156e-56	1.21515761995127e-52													Rpl8	-0.0399746653277245	-0.360747825880591	1.00921249353637e-69	8.20994363491837e-66													Bicc1	0.0483709641307965	0.29178525950159	3.70494020581536e-28	3.11733668917304e-24
Ifi35	0.0580795057320578	0.392394523918353	2.71692421174793e-67	2.2623827911225e-63													Stat3	0.0389937036937905	0.254399081098833	2.2224972811384e-34	1.80800153820609e-30													Csf1	-0.0737592402405284	-0.334881259110428	4.50985381695522e-37	3.79459100158612e-33
Rps5	-0.0379155749889527	-0.281507538522501	4.0288625529114e-34	3.35483384780932e-30													Ppan	-0.0299447918566809	-0.281243827938685	6.08671277332645e-42	4.95154084110107e-38													Surf4	0.048387424948386	0.271130001905912	2.15018615214582e-24	1.80916662841549e-20
Slc25a5	-0.0523149553090928	-0.297528187769095	4.26718022814501e-38	3.55328097597635e-34													Angptl2	-0.0429917883442735	-0.300390235642352	7.10258873487472e-48	5.77795593582059e-44													Lamp2	0.0606231685014228	0.333761101512364	8.03167597779521e-37	6.75785216771689e-33
Lamp2	0.0636235236754895	0.367283292063054	1.45712508422014e-58	1.21334805763011e-54													Hdgf	-0.0426526558745295	-0.27890996162057	2.9953339097092e-41	2.43670413554843e-37													B4galt5	0.0494542661740036	0.269781616429399	3.69116462040308e-24	3.10574591160716e-20
Dhx58	0.0347672149933564	0.334388619608427	3.00928958590683e-48	2.50583543818462e-44													Hnrnpa2b1	-0.0425372683401427	-0.374620378549078	1.82956354224786e-75	1.48834994161863e-71													Gabarap	0.0509521039495419	0.2869076872148	3.06474997818918e-27	2.57868063164838e-23
Gabarap	0.0459256432820742	0.27944691815378	1.25284246951276e-33	1.04324192436327e-29													Cd44	-0.0489466371080112	-0.310179344504066	4.3515440985653e-51	3.53998112418288e-47													Sparc	0.141782886409268	0.570030289565516	2.80707703994655e-118	2.36187462141102e-114
Sparc	0.0685120034131735	0.326135443019666	7.53197719575863e-46	6.27187741090821e-42													Ndrg1	0.0324438334856736	0.261193729394968	3.26781474688316e-36	2.65836729658945e-32													Cxcl16	0.0278325255573515	0.260844086525348	1.22814395443984e-22	1.03336032326568e-18
Irf1	0.058994746876967	0.339564383947807	8.63633762388867e-50	7.19147833941209e-46													Txn2	-0.0401169310447927	-0.282366377686504	2.81273344468526e-42	2.28815865725146e-38													Rcn3	0.0485529438518561	0.260013628302494	1.68943501369238e-22	1.42149062052077e-18
Dcn	0.0782394386167643	0.348664509576882	1.42138738450231e-52	1.18358927507507e-48													Ddx39	-0.0317879623512281	-0.252036490595776	9.36082622570933e-34	7.61503213461454e-30													P4ha1	0.0581157761153733	0.360756535710007	3.70774131056846e-43	3.11969353871231e-39
Txnrd1	-0.0447830737021151	-0.255608945906749	3.14521728761772e-28	2.61902243539927e-24													Eif4g2	-0.043660232454036	-0.302606100474184	1.36440667778655e-48	1.10994483237936e-44													Ikbip	0.0412449539703523	0.258491868424722	3.02156205020192e-22	2.54234230903989e-18
Rack1	-0.0368289180270473	-0.251212739042975	2.71744511344163e-27	2.26281654596284e-23													Ranbp1	-0.0400867775381933	-0.262347933036251	1.57588239697087e-36	1.28198032993581e-32													Timp3	0.0750030360335428	0.347945592318715	4.50121004379141e-40	3.78731813084609e-36
Btg2	0.0497990463616254	0.279669071281489	1.10912085649955e-33	9.23564937207171e-30													Rsl1d1	-0.0433214065351908	-0.316837729023716	2.41225704865797e-53	1.96237110908326e-49													Hsp90b1	0.0474468599731075	0.251389762278308	4.3320254469789e-21	3.64496621108804e-17
Rps27a	-0.0482901687893708	-0.269218565108009	3.03394716645298e-31	2.5263678055054e-27													Srm	-0.076297210931605	-0.458278280819583	1.4190865974288e-116	1.15442694700833e-112													Csrp2	0.0525426842298018	0.27519558331886	4.1378261652006e-25	3.48156693539978e-21
Nampt	0.044598399929705	0.286232130567344	2.8815215386285e-35	2.39944298521595e-31													Pdk1	0.030645933771118	0.321086814014479	8.16896609520435e-55	6.64545391844874e-51													Col6a2	0.047276896430359	0.267417074118246	9.4515385677939e-24	7.95252455094179e-20
Cmpk2	0.0372143179092885	0.341524525173	2.21088230690007e-50	1.84100169695569e-46													Aprt	-0.0511271987629768	-0.325665898479349	1.99939426689068e-56	1.62650723611557e-52													Hint1	-0.0456867338860414	-0.353790651922987	1.83559183074627e-41	1.54446696638991e-37
Rsad2	0.0441099638659792	0.358613834345031	1.00483136845803e-55	8.36723080515002e-52													Sod2	0.0922099789183259	0.472791583479056	5.82191764951739e-125	4.7361300078824e-121													Rps27a	-0.0454699557513211	-0.258229058453371	3.33939962427568e-22	2.80977084386556e-18
Id2	-0.0623777386503176	-0.275950766922431	8.40046913379331e-33	6.99507064770969e-29													Vars	-0.0366560156450313	-0.264654252458035	3.62974468684013e-37	2.95279730274445e-33													Sdc1	0.0561875681685231	0.299496846128746	1.20497167921515e-29	1.01386317089163e-25
Nme2	-0.0477104627690759	-0.305087529168494	4.61610960149617e-40	3.84383446516586e-36													Cct4	-0.0361191841547949	-0.264272634827518	4.63258455866112e-37	3.76860753847082e-33													Sec23a	0.0419950880058571	0.263575042868433	4.26883499034483e-23	3.59179776087614e-19
Nfkbia	0.0578030416820705	0.263350511155494	6.36781021963132e-30	5.302475569887e-26													Crlf1	-0.0676086885283395	-0.349576491906579	2.65965277999922e-65	2.16362753652937e-61													Npc2	0.0552879003501121	0.306992000471273	3.89852304282864e-31	3.28021728823602e-27
Hif1a	0.0592089984842096	0.3140019466455	1.8625929980715e-42	1.55098118949414e-38													Ctsd	0.0412648268675267	0.281960895135738	3.71883264597836e-42	3.0252703575034e-38													Fdft1	0.0455322315123653	0.302514946357173	3.06350074191212e-30	2.57762952424486e-26
Zfp36l1	0.0674929262846526	0.323088814974525	5.54210824351028e-45	4.61491353437101e-41													Rplp1	-0.0338375191294052	-0.321256257521228	7.12920941163408e-55	5.79961185636432e-51													Aopep	0.0393913131358747	0.279283827837984	7.66943293470624e-26	6.45306087126183e-22
Npc2	0.0633920263863072	0.372831192403892	1.99773657083345e-60	1.66351524253301e-56													Mgst1	0.0795260886781813	0.42227730029148	1.91496882028034e-97	1.55782713529806e-93													Hmgcr	0.0568694791983114	0.336469187165651	1.98182809988828e-37	1.667510163246e-33
Fos	0.0988230050903666	0.348509191957194	1.58855556474459e-52	1.32279021876282e-48													Rps18	-0.0436732468424722	-0.362260554269016	2.46362063469161e-70	2.00415538632163e-66													Fst	0.0281092964171501	0.266035481256408	1.63006919031545e-23	1.37154021673142e-19
Gpx8	-0.0490714470354678	-0.259646442931152	4.18275636738929e-29	3.48298122712506e-25													Rps25	-0.0595873855631842	-0.38236397893148	8.56820509888765e-79	6.97023484794511e-75													Plau	0.022583292016028	0.302625301833657	2.91297659914984e-30	2.45097851052468e-26
Itm2b	0.0824811584458903	0.425425354629598	5.45259995446446e-80	4.54037998208256e-76													Ifi35	0.0329971498796612	0.277512910514927	7.7182696516292e-41	6.27881236160035e-37													Bmp1	0.04509425634417	0.257118066178775	5.09031031866224e-22	4.28298710212241e-18
Osmr	0.0653522590240607	0.350041963635311	5.28751941261739e-53	4.4029174148865e-49													Fads1	0.040025302018046	0.266328312972582	1.23895159925981e-37	1.00788712599786e-33													Itm2b	0.0690702075531866	0.358884577235208	1.06828371159597e-42	8.98853914936852e-39
Psme1	0.0375748894765986	0.256745334321015	1.78896867738485e-28	1.48967421765836e-24													Pabpc4	-0.0336436079033702	-0.284323733026878	7.25838538380829e-43	5.90469650972804e-39													Sdc2	0.0843450958306141	0.392069539884459	2.592246763206e-51	2.18111642656153e-47
Ank	-0.0973584583802857	-0.429377170423193	1.31779275446849e-81	1.09732602664591e-77													Rps5	-0.0305241253912842	-0.259135339765412	1.1890195667893e-35	9.67267417583097e-32													Pabpc1	-0.0433691567579205	-0.331056410003988	3.20421963841061e-36	2.69603040375869e-32
Sqle	0.0514899015829987	0.260723520439073	2.42720249589574e-29	2.02113151833238e-25													Cad	-0.036769719301274	-0.320379145581048	1.44108531826603e-54	1.17232290640941e-50													Sqle	0.0738829467133426	0.368882236738773	3.45379194712358e-45	2.90602054430978e-41
Enpp2	0.100815242665265	0.450781576621037	9.55197797361607e-91	7.9539320586301e-87													Cacybp	-0.0427058318476803	-0.2929167568771	1.66687755817425e-45	1.35600489357475e-41													Ly6e	0.062702799753078	0.292482985159809	2.72923771215815e-28	2.29638061100986e-24
Litaf	0.0433382289740889	0.252379542552657	1.53948018145816e-27	1.28192514710021e-23													Csf1	-0.0519779038535701	-0.315497845875672	6.93602678843286e-53	5.64245779239013e-49													Tmem45a	0.0381089279776571	0.351518107301106	6.41982745687647e-41	5.40164282221586e-37
Ly6e	0.136456783692239	0.562780998174246	8.11496364303112e-151	6.75733022555201e-147													Nolc1	-0.0390087601882138	-0.297500952437735	5.97365303440796e-47	4.85956674349088e-43													Fstl1	0.0840990894920716	0.404128769240381	1.06766638115975e-54	8.98334493107813e-51
Tmem45a	0.0306122471833418	0.26275992209877	8.6140811562621e-30	7.17294537881945e-26													Pcolce2	-0.0212244046476719	-0.309669498186204	6.44206104156261e-51	5.24061665731118e-47													App	0.0470178107213104	0.278892021552224	9.02515231035241e-26	7.59376315393052e-22
Ets2	0.0470736020896349	0.273681361947696	2.84662640343386e-32	2.37038580613937e-28													Adss	-0.0317342014881819	-0.258883678713003	1.39131222724826e-35	1.13183249686646e-31													Acat2	0.0611693064889046	0.320754862090869	5.49036772812161e-34	4.61959540644153e-30
Parp9	0.0474800340332777	0.359049795462112	7.26840742316853e-56	6.05240286127243e-52													Slc25a5	-0.0547484209285374	-0.353891061798759	5.47671848568282e-67	4.45531048810297e-63													Hsp90ab1	-0.031540921722419	-0.293253658465225	1.94532444563098e-28	1.63679598855391e-24
Nr4a1	0.0835444222285567	0.355964276914196	7.11538784807211e-55	5.92498346108964e-51													Lamp2	0.0478101853755496	0.322217614693	3.28747851461174e-55	2.67436377163665e-51													Tapbp	0.0914614646899139	0.429831083762496	2.14737219295656e-62	1.80679896315365e-58
Mx2	0.0262106293350411	0.28189215275879	3.256516426595e-34	2.71170122842565e-30													Sdc4	0.0491484059168125	0.286136452197671	2.05020466723759e-43	1.66784149679778e-39													Stard4	0.0411933307589842	0.2602475212636	1.54449441089161e-22	1.2995375973242e-18
Tmem176a	0.0714167537962331	0.370523537353783	1.20193652957546e-59	1.00085254817748e-55													Il13ra1	0.0441921252149368	0.286643450516875	1.43716555926148e-43	1.16913418245921e-39													Hbegf	0.0607396628439062	0.306804100392396	4.2539382027972e-31	3.57926360383356e-27
Tpi1	0.0469022071091643	0.255017529206635	4.21404418472817e-28	3.50903459262315e-24													Serinc3	0.0479343362285297	0.300065740178765	9.03259682894152e-48	7.34801752034393e-44													Dpysl3	0.0612425003738907	0.315644782760453	6.5443430035005e-33	5.50641020314532e-29
Acat2	0.0489550110416506	0.261117397403267	1.98790941176851e-29	1.65533216717964e-25													Dhx58	0.0231223328946584	0.284666417111648	5.71950603380281e-43	4.65281815849858e-39													Pmaip1	0.0342667256637154	0.347057608170931	7.27557798731448e-40	6.12167131852641e-36
Thbs2	0.0617898946681264	0.282525856335483	2.29163089870641e-34	1.90824104935282e-30													Srsf1	-0.043485826059933	-0.295078550704055	3.4951602541474e-46	2.84331286674891e-42													Lox	0.0818720172099034	0.371264767953884	8.54416499961123e-46	7.18906043067289e-42
Tnfrsf12a	-0.0663732663622693	-0.351465821908009	1.89261077897275e-53	1.57597699565061e-49													C1qbp	-0.0638270585486996	-0.423963984698611	2.73306802820703e-98	2.22335084094642e-94													Pdgfrb	0.0725383486430036	0.380591895206854	3.21610181635642e-48	2.7060280682823e-44
Hsp90ab1	-0.0407609301300222	-0.324323482820429	2.47521441423735e-45	2.06111104273544e-41													G3bp1	-0.0394301374335179	-0.268318805346726	3.41682131892617e-38	2.77958414294644e-34													Fth1	-0.0357664797183732	-0.288621891088029	1.46540473652988e-27	1.23299154531624e-23
Eif2ak2	0.0443153437616445	0.309440478597689	3.20287023438198e-41	2.66703004416987e-37													Sparc	0.0787637055802658	0.445036897856526	2.87030289920594e-109	2.33499140850403e-105													Fads2	0.067238243973703	0.382800127805584	8.34982786750447e-49	7.02554516771826e-45
C3	0.0598478924861591	0.348430343635941	1.68076417435013e-52	1.39957232798136e-48													Rspo3	0.0262029226212305	0.270941772880615	6.15394829031296e-39	5.00623693416959e-35													P4hb	0.0410783620169482	0.275408366611491	3.79296087560019e-25	3.19139728073e-21
Dusp1	0.0612545368583773	0.313313841899028	2.86998023265745e-42	2.38983253973386e-38													P4ha1	0.0503938949999358	0.35734923278899	2.33241098350199e-68	1.89741633507887e-64													Scd2	0.116094495368922	0.509182674852609	8.54939900947818e-91	7.19346432657494e-87
Tapbp	0.119550091106732	0.563530656901794	2.66816111171185e-151	2.22177775772246e-147													Dcn	0.08563189843531	0.398571914189665	4.63747391452319e-86	3.77258502946461e-82													Rps26	-0.0471296043480191	-0.286829320122289	3.16950334169218e-27	2.6668201116998e-23
Psmb8	0.0539697707774995	0.359119243606687	6.9026035179959e-56	5.74779794943518e-52													Snrpf	-0.0410092646013891	-0.286455292191557	1.63985191204234e-43	1.33401953044644e-39													Ifitm3	0.0863252511542462	0.402301150675294	3.55246628594356e-54	2.98904513299291e-50
Ttc39c	0.0292937996698536	0.251401868589823	2.47882275771897e-27	2.06411571035259e-23													Ddx21	-0.0568277897442072	-0.412140189585109	1.83298379904599e-92	1.49113232052391e-88													Irf7	0.0373935644950527	0.320672099279998	5.71741451590605e-34	4.81063257368335e-30
Lox	0.0657024936490405	0.265253411288802	2.39290003856569e-30	1.99256786211365e-26													Ddit4	0.0369979564325467	0.259940962846325	7.18202976766505e-36	5.84258121599552e-32													Shisa5	0.0476594125057892	0.262073850890404	7.64280908256223e-23	6.43065956206786e-19
Megf10	-0.0347367229920747	-0.253015314632811	1.12814613695003e-27	9.39407288238294e-24													Pno1	-0.0396026412626406	-0.334150368084749	1.74174668821182e-59	1.41691093086032e-55													Rpl14	-0.038334178943879	-0.265391129219312	2.09954790838756e-23	1.76655961011729e-19
Cyb5a	0.0600516798959806	0.31934181395944	6.2528592647489e-44	5.20675590975641e-40													Phlda1	0.0652160558874039	0.325168588877519	3.00085056221201e-56	2.44119193235947e-52													Col5a2	0.122031021985452	0.518003773525723	1.93688906783823e-94	1.62969846167908e-90
Fth1	0.0347686810114097	0.266859767289828	1.0408618898911e-30	8.66725695712319e-27													Timm13	-0.0414230522615554	-0.269842132713565	1.26552474821655e-38	1.02950438267416e-34													Col3a1	0.0913697881667545	0.420596686148799	1.49460394910251e-59	1.25755976277485e-55
Ms4a4d	0.0327372676159094	0.273751316372858	2.74200014384766e-32	2.28326351978195e-28													Txnrd1	-0.0501187661684659	-0.329180692448914	1.10940174857623e-57	9.02498322466763e-54													Stk17b	0.0356744011961843	0.262866682913176	5.62170064771993e-23	4.73009892499155e-19
Jak2	0.0511004719085393	0.300933653441114	5.64641318220453e-39	4.70176825682172e-35													Hint1	-0.0349438692977463	-0.293712389932528	9.39493546653575e-46	7.64278000202683e-42													Stat1	0.0634640368274627	0.404853108437626	6.61621451040264e-55	5.56688288905278e-51
Scd2	0.0556191864570595	0.261771630549044	1.42575312764653e-29	1.18722462939127e-25													Pfkl	0.0424343723424606	0.345180705768833	1.30579772081193e-63	1.06226644588051e-59													Ncl	-0.0483175245002314	-0.275734090252475	3.31939974091764e-25	2.7929429420081e-21
Sat1	0.0499514460688365	0.285144560603248	5.31235014127568e-35	4.42359396264026e-31													Hnrnpab	-0.048099058116512	-0.378230273199996	5.26603544397075e-77	4.2839198336702e-73													Kif26b	0.026622407089278	0.305599884086824	7.42970347833481e-31	6.25135250667091e-27
Cd63	0.038164162781262	0.253082635913156	1.09155882369208e-27	9.08941032488393e-24													Rack1	-0.0340952564316094	-0.262539306418101	1.39590036275024e-36	1.13556494509732e-32													Col5a1	0.0641962208185147	0.378577580863604	1.09050790013582e-47	9.17553347174276e-44
Rps26	-0.051127990202082	-0.313014501337339	3.46261224543681e-42	2.88331721677523e-38													Btg2	0.0464063740590632	0.298075347151295	3.91947219057949e-47	3.18849062703641e-43													Ifih1	0.0252899211012916	0.255801789836583	8.36572929732188e-22	7.03892463076663e-18
Ifitm1	0.0442907144509094	0.276161945403723	7.49421454086761e-33	6.24043244818046e-29													Rps27a	-0.0547194754552289	-0.354961546586896	2.07032427618216e-67	1.68420879867418e-63													Fbn1	0.0660292941473712	0.435293825471379	4.05749430321379e-64	3.41397570672408e-60
Ifitm3	0.144976218976261	0.645868419689729	6.60051726492902e-213	5.49625072650639e-209													Aebp1	0.0416934252526875	0.255070623889213	1.47280436147128e-34	1.19812634805689e-30													Creb3l1	0.0517845697753451	0.305540155204666	7.6375495480378e-31	6.426234189719e-27
Irf7	0.0934936881653485	0.538247250931035	1.14275743404727e-135	9.51574115331162e-132													Rnf187	-0.0380365067589212	-0.266451280227738	1.14454243442559e-37	9.31085270405218e-34													Slc20a1	0.0529957934060143	0.267371559246406	9.62326758816062e-24	8.09701734867834e-20
Rplp2	-0.0423413988524175	-0.26762804588062	6.97595489594116e-31	5.8088776418502e-27													Sdc1	0.0395560785218061	0.25613459374303	7.65488364443364e-35	6.22724784474677e-31													Rrbp1	0.0482957762300508	0.259457482015649	2.09030762186556e-22	1.75878483303768e-18
Shisa5	0.065561119513752	0.35944514325465	5.41624300486914e-56	4.51010555015453e-52													Id2	-0.0524405801036635	-0.279362447268485	2.20186970361227e-41	1.79122100388858e-37													Zbp1	0.0505446283806625	0.401969096756048	4.41608590555636e-54	3.71569468093512e-50
Rpl14	-0.0482642489038331	-0.318821200325175	8.73209417315076e-44	7.27121481798264e-40													Nme2	-0.0539843954213491	-0.376306148339067	3.50929988755531e-76	2.85481545852625e-72													Epb41l1	-0.0572851330759896	-0.298618311558002	1.78969904917024e-29	1.50585277997184e-25
Casp12	0.0453898613889714	0.266556151192313	1.21875437030829e-30	1.01485676415572e-26													Lrrc59	-0.0494505879831981	-0.319683411922372	2.51424642577019e-54	2.04533946736405e-50													Ccn5	0.029432361374815	0.290441744860367	6.65788637607837e-28	5.60194559683234e-24
Col3a1	0.0598577225889534	0.267719930070081	6.64937430513226e-31	5.53693398388363e-27													Kat2a	-0.0262927613376227	-0.251484339411239	1.30711657350776e-33	1.06333933254856e-29													Postn	0.10033082380402	0.472589695310326	9.14347641043325e-77	7.69332105173854e-73
Mitd1	0.0296297211857244	0.27741737016947	3.79397073409779e-33	3.15923943028323e-29													Nfkbia	0.0499862582009498	0.26992119982475	1.20172575261676e-38	9.77603899753737e-35													S100a11	0.067177520705639	0.321818368519588	3.2581530002145e-34	2.74140993438048e-30
Stat1	0.0809971528900746	0.47098157618718	5.42461970813385e-100	4.51708083096305e-96													Serpina3n	0.0630212612503511	0.336963134439559	1.60319493550243e-60	1.30419908003123e-56													Pmvk	0.0377174318374972	0.26701303766179	1.10883898280118e-23	9.32977120128912e-20
Tor1aip1	0.0494534092081435	0.302162157499755	2.70392057698521e-39	2.25155466445558e-35													Hif1a	0.0701470187546666	0.416507571970583	1.37465711144816e-94	1.11828356016308e-90													Gask1b	0.0419453775652125	0.32900766768055	9.0550557476341e-36	7.61892390605933e-32
Ifi211	0.0521385959362763	0.349971496681684	5.56255389446365e-53	4.63193862791989e-49													Eif2s1	-0.0363207490164055	-0.259145527136817	1.18147683120178e-35	9.61131402182651e-32													Ifi44	0.0444699827047592	0.353376066310209	2.30837256619184e-41	1.94226467719382e-37
Atf3	0.0405549407713967	0.291203214466607	1.69930572581985e-36	1.41501187789019e-32													Zfp36l1	0.0713691222267768	0.391033604834878	1.24969939463234e-82	1.01663045753341e-78													Wls	0.0521640544625378	0.280262688887031	5.1009808144561e-26	4.29196525728336e-22
Ifih1	0.0443202168471284	0.357325343938092	2.60924000698245e-55	2.17271415381429e-51													Susd6	0.043648532500746	0.312839778996739	5.5474259243169e-52	4.5128309894318e-48													Gbp3	0.062305240647487	0.399885378767181	1.72046999159167e-53	1.44760345092523e-49
Cst3	0.0485568828943492	0.28345025601459	1.37030572666043e-34	1.14105357859014e-30													Gtpbp4	-0.029589915634569	-0.2722708355786	2.56307049527199e-39	2.08505784790377e-35													Gbp2	0.0273271792967103	0.25462526606595	1.30108992609496e-21	1.0947370638163e-17
Zbp1	0.0888196376617363	0.526149791751682	1.19791033334735e-128	9.97499934578334e-125													Npc2	0.0743087380596851	0.511296384600349	2.81620335500369e-149	2.2909814292955e-145													Tnc	0.0527610054795551	0.2885800070909	1.49215343322323e-27	1.25549789871403e-23
Helz2	0.0305621649039468	0.298295490696764	2.71184082426915e-38	2.25814985436892e-34													Fos	0.117822875709367	0.481177611288211	5.3850554475463e-130	4.38074260657891e-126													Tmem50a	0.0458694811370794	0.261685736505172	8.8793960390566e-23	7.47112382726223e-19
Epb41l1	-0.0528807358536175	-0.29865654481676	2.18985982264577e-38	1.82349627431713e-34													Hsp90aa1	-0.0381676499699579	-0.250716245947556	2.07696911375976e-33	1.68961437404357e-29													Fam114a1	0.0346289718163996	0.255041884908823	1.11301444653818e-21	9.36490355317226e-18
Adar	0.0442338839791318	0.325447271422521	1.18458393010904e-45	9.86403038601801e-42													Rasa1	-0.0496000141498046	-0.326906494226717	7.23666779009222e-57	5.88702924724002e-53													Oasl2	0.073979918738462	0.441043324688686	5.75034418042369e-66	4.83833959340849e-62
Vcam1	0.0488953341786389	0.296353629450073	8.51828395535844e-38	7.09317504962698e-34													Nsun2	-0.0496328909484036	-0.359312043586611	3.82101538381806e-69	3.10839601473599e-65													Medag	0.0413744960913318	0.307289437541022	3.39518712592321e-31	2.85671044775179e-27
Ifi44	0.113532547558633	0.597234718167243	2.31252979077911e-174	1.92564355678177e-170													Gpx8	-0.050844126638783	-0.313919118060153	2.39078389628401e-52	1.94490269962704e-48													Tfpi2	0.0515040473480798	0.387499049148063	4.57487270305361e-50	3.84929789234931e-46
Gba	0.0429977857234809	0.275506439354568	1.06776045304444e-32	8.89124129250108e-29													Ctsb	0.0489322100132633	0.328346530764763	2.21122320796158e-57	1.79883007967674e-53													Bhlhe40	0.0995134702284866	0.492477866988107	3.53182270439861e-84	2.97167562348099e-80
Gem	0.0506586205142897	0.305005584176491	4.85178290789615e-40	4.04007962740512e-36													Esd	-0.0447692633526587	-0.279408234396046	2.13428885315319e-41	1.73624398204012e-37													Usp18	0.0563592747755274	0.374238525510297	1.47002063046979e-46	1.23687535847728e-42
Gbp3	0.138321477943682	0.632355437294651	1.67690417812665e-201	1.39635810912606e-197													Itm2b	0.0686288338856635	0.419210715681811	6.41334407005123e-96	5.21725540098667e-92													Mgp	0.0949446184311534	0.271927928098155	1.55943934779136e-24	1.31211226723165e-20
Gbp2	0.0836793857932313	0.483748007545181	3.65230939700038e-106	3.04127803488222e-102													Osmr	0.0596201145623059	0.372362000610899	1.64591800239862e-74	1.33895429495128e-70													Cd9	0.0541027432702177	0.280406263282494	4.80414500642644e-26	4.0422076084072e-22
Txn1	-0.0460038052666129	-0.311113241635699	1.13505589204337e-41	9.45161041304512e-38													Cct5	-0.0403029332877434	-0.260042814800865	6.73771168319905e-36	5.48112845428242e-32													Ctsc	0.0675958897992879	0.41566896091856	4.52412599750347e-58	3.80659961429942e-54
Pdpn	0.0558682473126515	0.292000252634279	1.07363725589286e-36	8.94017742981984e-33													Ank	-0.100260524406755	-0.508483078438829	2.15581132958958e-147	1.75375251662112e-143													Aldoa	0.0476453297051427	0.280760369974893	4.14316504025729e-26	3.48605906487248e-22
Ybx1	-0.0376449381664604	-0.260510567726221	2.70348858114599e-29	2.25119494152027e-25													Myo10	-0.0366956191274386	-0.275177719716197	3.70950775709134e-40	3.01768456039381e-36													Trim30a	0.0357034623245912	0.301098540451289	5.8374023042401e-30	4.91159029878762e-26
Errfi1	0.0588738203733895	0.268304631573036	4.89873891440713e-31	4.07917989402682e-27													Pabpc1	-0.044429195264059	-0.354892034347378	2.20557578474059e-67	1.79423590088647e-63													Ebp	0.047265658599989	0.271389583125624	1.93705865533357e-24	1.62984115259767e-20
Pdgfra	0.0501374386641701	0.278063936901146	2.66830199293499e-33	2.22189506951696e-29													Sqle	0.0431090910471181	0.259345717097248	1.04253239353565e-35	8.48100102141248e-32													Gpm6b	0.0403893664060193	0.319100897346276	1.23096529169558e-33	1.03573419643266e-29
Tgfbr3	0.0377192389946393	0.263285274601657	6.58416897692567e-30	5.48263750708601e-26													Enpp2	0.095190473923079	0.480230359383627	2.02698071517368e-129	1.64894881179379e-125													Nsdhl	0.0718992631238486	0.387460186729687	4.6870029173565e-50	3.94364425466376e-46
Plac8	0.107049385441134	0.469941367470131	1.6819380425629e-99	1.40054980804213e-95													Parvb	-0.0241282928421466	-0.270826276884421	6.63910169050717e-39	5.40090922522759e-35													Bgn	0.0463050127684939	0.28401466396972	1.05236054790098e-26	8.85456165003886e-23
Cxcl5	0.0644221921976887	0.27897338841047	1.62379287742852e-33	1.35213232903473e-29													Myh9	-0.046870746322797	-0.308928735963137	1.13755802730843e-50	9.25403455215406e-47													Col4a1	0.065135279548731	0.312987332589512	2.32981830374925e-32	1.96030912077462e-28
Cxcl1	0.137870321912037	0.385419384929918	8.63306473342689e-65	7.18875300352457e-61													Polr3h	-0.0304087359707061	-0.276008980289785	2.12509519966416e-40	1.72876494492679e-36													Col4a2	0.0666637682018157	0.354960312151179	9.59782190501431e-42	8.07560735087904e-38
Scarb2	0.0458170328669113	0.286947527529932	1.9240949884316e-35	1.60219389686699e-31													Cyc1	-0.0458983714993333	-0.303565617116582	6.64888030611954e-49	5.40886412902824e-45													Plat	0.0858667166016178	0.433257990503496	1.79605694731965e-63	1.51120231547475e-59
Tes	-0.0425689884883798	-0.261902886185301	1.33362711751973e-29	1.11051130075868e-25													Bop1	-0.0327005596430969	-0.2766733651904	1.35957833081227e-40	1.10601697211578e-36													Asah1	0.0505813616589829	0.284534276037959	8.44110963888367e-27	7.10234965015672e-23
Oasl2	0.123931923655993	0.592687435067048	4.32287773320983e-171	3.59966028844382e-167													Ly6e	0.105670919825625	0.548070770576901	1.31947998293474e-175	1.07339696611741e-171													Pdgfrl	0.036950992699103	0.354309439247569	1.3772759793445e-41	1.15884000902046e-37
Actb	-0.0445015972361524	-0.377544035776137	4.88750888984327e-62	4.06982865257249e-58													Arc	0.0224839701881188	0.253733856227031	3.33682779829257e-34	2.71450941391101e-30													Msmo1	0.101616026873636	0.456794514214339	3.23335780482872e-71	2.72054725698289e-67
Pcolce	0.0532004109410439	0.282624397157249	2.16959336735949e-34	1.80662039700025e-30													Naa50	-0.0398125640236716	-0.267426498131847	6.09530257003773e-38	4.95852864072569e-34													Cdh11	0.0894760810603243	0.386772617495703	7.18981858698016e-50	6.0495133590851e-46
Herc6	0.034649597169151	0.334035773395837	3.82404254814084e-48	3.18428022983688e-44													Tomm70a	-0.0374729943779086	-0.288565643427619	3.71228090600159e-44	3.0199405170323e-40													Tpm4	0.0458780293407516	0.264624575795614	2.83464732533687e-23	2.38507225953845e-19
Tmem176b	0.0876446598858587	0.376091350737868	1.54401310191397e-61	1.28569970996376e-57													Tmem45a	0.0420758013981616	0.375494037589844	7.78437975514387e-76	6.33259293080954e-72													Lsm4	-0.0457209154994176	-0.259446284029165	2.09927712456385e-22	1.76633177260802e-18
Gpnmb	0.0685103487169792	0.294630762292841	2.33439475206438e-37	1.94385051004401e-33													Parp9	0.027073108614145	0.258952277077663	1.33300633594956e-35	1.08440065429497e-31													Sc5d	0.0482817789421815	0.295448906333427	7.37287580940516e-29	6.2035377060335e-25
Slc6a6	-0.0492773713773901	-0.263746863548026	5.19684872208065e-30	4.32741593087655e-26													Ifnar2	0.0262345014292119	0.25345090171017	3.96504130929135e-34	3.22556110510851e-30													Tagln	0.0418658919870076	0.284719259681879	7.80293370592126e-27	6.56538842016215e-23
Bhlhe40	0.0671662573240899	0.345598579275264	1.26156660953024e-51	1.05050651575583e-47													Nr4a1	0.0802386272893981	0.384590195006375	9.09644675128093e-80	7.39995943216703e-76													Ldlr	0.0640041949030823	0.358867370847285	1.07868993070872e-42	9.07609707698316e-39
Usp18	0.0771798068654922	0.447380805869659	2.99469402394874e-89	2.49368171374211e-85													Denr	-0.0448279223945323	-0.31609517415428	4.33427537227176e-53	3.52593301534308e-49													Plod2	0.0368171715891581	0.267864099482324	7.91803524996088e-24	6.66223485931709e-20
Mgp	0.148230907840059	0.4130332492622	4.66229490262979e-75	3.88229296541982e-71													Prmt5	-0.0299390068236288	-0.293865976208959	8.40880190880933e-46	6.84056035281639e-42													Gng11	0.079667307769069	0.406515851818511	2.19578058672702e-55	1.84752978567211e-51
Trim30a	0.0719034960691589	0.475619616711894	3.32938275317997e-102	2.77237701857296e-98													Bsg	0.0410924455417544	0.298568829964773	2.72684834840198e-47	2.21829113142501e-43													Lss	0.0385232845232804	0.288438415683279	1.58621105173375e-27	1.33463797892878e-23
Rbm3	-0.0362281241971488	-0.253695026792707	8.08360115021456e-28	6.73121467778366e-24													Serping1	0.031441637337238	0.267129272144964	7.38779549974053e-38	6.00997163903892e-34													AA467197	0.0823970035335618	0.470766002803164	4.13719090816474e-76	3.48103243012981e-72
Rps4x	-0.04000278690076	-0.257974488677405	9.68665789985139e-29	8.06608003320625e-25													Mx2	0.0189469779369458	0.254988830676985	1.54859705297272e-34	1.25978370259331e-30													Rtp4	0.0567138873292263	0.350663931174184	1.02505966562152e-40	8.62485202653948e-37
Flna	-0.0452410996091753	-0.263983514596865	4.60231832374072e-30	3.8323504681789e-26													Tmem176a	0.0692346300920724	0.396538561993329	3.98498738511504e-85	3.24178723779109e-81													Lgals3bp	0.0764592870606556	0.387893704698493	3.57688121926557e-50	3.00958785789005e-46
Asah1	0.0522852365633488	0.305707251012402	3.16597284873445e-40	2.63630559114118e-36													Tpi1	0.0681712575643547	0.398651890658733	4.25995944484686e-86	3.46547700838292e-82													Loxl2	0.0338758813880296	0.318923052513696	1.34220348103454e-33	1.12933000894246e-29
Msmo1	0.0736775708618153	0.340597633332881	4.21623632126742e-50	3.51085998471938e-46													Acat2	0.0412499028961676	0.256846377739253	4.9324547339215e-35	4.01255192604514e-31													Ifit1	0.0676165723951187	0.382582253645311	9.54248114654515e-49	8.02904363670309e-45
Mt2	0.102827910567888	0.361574287460841	1.1031385848321e-56	9.18583499589693e-53													Thbs2	0.0619130673657768	0.328532889069842	1.89580432558122e-57	1.54223681886032e-53													Grn	0.0557069847588775	0.272363229395459	1.30817024258853e-24	1.10069444211399e-20
Mt1	0.0565137403191121	0.267858552134809	6.18515663834084e-31	5.15037993274642e-27													Tnfrsf12a	-0.076352052960385	-0.446053666333139	8.09678884963093e-110	6.58673772917476e-106													Cxcl10	0.0630766298418482	0.28180283272665	2.67634458842564e-26	2.25187633670133e-22
Psmb10	0.0516113260715444	0.331390208598604	2.28241920017925e-47	1.90057046798926e-43													Slc29a1	-0.0431076527208811	-0.287713180416302	6.77512894986401e-44	5.51156740071437e-40													Dhcr24	0.0514512223007902	0.307064058839359	3.77017754258234e-31	3.17222738432878e-27
Sc5d	0.0427849329515497	0.259956746572233	3.57669637764056e-29	2.9783150736613e-25													Hsp90ab1	-0.0457029346578709	-0.39934245353017	2.04443893408705e-86	1.66315107287982e-82													Pdzrn3	0.0338478093230249	0.26570728830057	1.85451370827195e-23	1.56038783414002e-19
Ldlr	0.0469728846677414	0.26529860725602	2.33768793652725e-30	1.94659274474624e-26													Bysl	-0.0271610939256155	-0.262842432083553	1.15170049177197e-36	9.36908350056495e-33													Isg15	0.119078174059593	0.530489820983179	8.72958005755476e-100	7.34506866042657e-96
Tent5a	0.0313923564049339	0.261135909269482	1.96932631262523e-29	1.63985802052303e-25													Myl12a	-0.0327476832719804	-0.290011757494863	1.33149784187281e-44	1.08317349436353e-40													Acta2	0.102118767043023	0.473484999389028	4.34315802883287e-77	3.65433316545998e-73
Nnmt	0.0382223445680056	0.269896438850989	2.12399743808965e-31	1.76865266669725e-27													Eif2ak2	0.0314694537586743	0.26078712798198	4.22142217738131e-36	3.43412694129969e-32													Igfbp7	0.0977013150292578	0.454454975741983	2.02763172215631e-70	1.70604933102232e-66
Rpl4	-0.0350998814205289	-0.253061005580201	1.10318425252448e-27	9.18621527077136e-24													C3	0.0846733577782209	0.498457242333857	8.04925361002079e-141	6.54806781175191e-137													Gadd45a	0.0651526987461448	0.384912237587546	2.2766006978313e-49	1.91553182715526e-45
Ptgs2	0.0782441421678979	0.296587411194879	7.42523950500873e-38	6.18299693582077e-34													Dusp1	0.0591919612456036	0.343083951521668	8.18411767435757e-63	6.65777972808988e-59													Scd1	0.0542750720551143	0.276147225521819	2.80210687806533e-25	2.35769272720417e-21
Rpsa	-0.0431682127871002	-0.292732921495208	7.03046351220463e-37	5.8542669666128e-33													Tapbp	0.0842996617042147	0.482813383950252	5.40543258247749e-131	4.39731940584544e-127													Egr2	0.0512984342707691	0.299445328002486	1.23329791086929e-29	1.03769686220542e-25
Uba7	0.0236179862435895	0.278097189606665	2.62036866326915e-33	2.18198098590422e-29													Wdr46	-0.0314272937965101	-0.306444952698169	7.56510413391218e-50	6.15421221293756e-46													Trp53inp2	0.038624084223221	0.305282151485517	8.60362818207884e-31	7.23909275240114e-27
Oas2	0.0370668641903696	0.349209387633723	9.61807367750251e-53	8.00896995125634e-49													Psmb8	0.0399116200515682	0.324227991262441	6.45469280800947e-56	5.2508925993157e-52													Egr1	0.0809499922441261	0.29877701373122	1.66643681312043e-29	1.40213993455953e-25
Slc16a1	0.0572653003539523	0.319293170514461	6.45123122641836e-44	5.37194024223857e-40													Hspa9	-0.065922140394742	-0.392572746949629	2.53289796307252e-83	2.06051249295949e-79													Parp12	0.0488327620038629	0.31472416690454	1.01751806383875e-32	8.56139698913926e-29
Rtp4	0.0982051547197302	0.52250670189642	1.37223216621622e-126	1.14265772480825e-122													Lox	0.106735060142394	0.487386167860309	8.18407795313189e-134	6.65774741487279e-130													Creb3l2	0.0432176492946694	0.281444864032463	3.11032045413506e-26	2.61702363010924e-22
Casp4	0.0457805665168164	0.335814447203953	1.13914415374868e-48	9.48565336826527e-45													Megf10	-0.0309595104961468	-0.276805380760857	1.24393243697109e-40	1.01193903747598e-36													Rnh1	0.0534518727487618	0.279200110247204	7.94104246372821e-26	6.68159312898091e-22
Lgals3bp	0.109592144801066	0.513098785709047	2.18824427563782e-121	1.82215100832361e-117													Pdgfrb	0.0415790885523769	0.265513543476008	2.09255356634422e-37	1.70229232622103e-33													Rps21	-0.0471503689425085	-0.300704110554355	6.9809636015411e-30	5.87378277433668e-26
Slc16a2	0.0280425457266276	0.256377983707158	2.14758800678566e-28	1.78829653325042e-24													Psat1	-0.0395884015717675	-0.252283520779104	8.05983568132388e-34	6.55667632675697e-30													Nrn1	-0.0900411094215419	-0.392980583862634	1.45480765204606e-51	1.22407515843156e-47
Parp14	0.0406227706253167	0.357635743140332	2.07421955604576e-55	1.72720262431931e-51													Cyb5a	0.0454477567600171	0.278923790511514	2.9673189444704e-41	2.41391396132667e-37													Ncam1	0.0423048636337785	0.260595715816747	1.35120469435674e-22	1.13690362983176e-18
Ifit1	0.133594683814054	0.556725380078084	5.84098830928194e-147	4.86379096513907e-143													Fth1	0.0413261272201946	0.356649303256195	4.43217784593276e-68	3.6055766776663e-64													Stat2	0.0316457871367608	0.281151939908147	3.51672495596395e-26	2.95897237794806e-22
Grn	0.065224197331654	0.32653734187834	5.77861258326834e-46	4.81185069808754e-42													Fads2	0.0494168751910251	0.332714493610832	5.83019908207521e-59	4.74286695326818e-55													Ddx58	0.0389041691443811	0.272327385199067	1.32724982974539e-24	1.11674800674777e-20
Cxcl10	0.198710034025139	0.597071268083502	3.03805927364783e-174	2.52979195716654e-170													Ms4a4d	0.0301349835514449	0.294601557935706	4.93932796212902e-46	4.01814329719196e-42													Mybbp1a	-0.0445391802660788	-0.251548260348432	4.08577346670552e-21	3.43776979488602e-17
Eef2	-0.0384212450272361	-0.281430643736349	4.20381896614146e-34	3.500520053106e-30													Jak2	0.0492505752616171	0.330137932541862	5.01407950303347e-58	4.07895367571773e-54													Rcc2	-0.0439432201937488	-0.253751620874791	1.80341154657798e-21	1.51739047529071e-17
Nfkbiz	0.073958154866608	0.339871035302243	6.98286192058814e-50	5.81462912127374e-46													Il33	0.0316214146124692	0.299667834169463	1.21239208889545e-47	9.86280964316449e-44													Inhba	0.057104371259677	0.266376893223382	1.42509022447681e-23	1.19907091487479e-19
Ccl2	0.168665494797354	0.449433587483349	3.7601963992156e-90	3.13111554162683e-86													Banf1	-0.0419739446748916	-0.283330618004734	1.44515527128891e-42	1.17563381319353e-38													Serpina3g	0.0388094853537749	0.257894782038753	3.79180093039496e-22	3.19042130283432e-18
Isg15	0.163203347323336	0.641897697901053	1.70079648062266e-209	1.41625322941449e-205													Fosl1	-0.0370118935547834	-0.251175140493616	1.57527773075765e-33	1.28148843397135e-29													Tspo	0.0533573305169438	0.291085310280799	5.03004175829401e-28	4.23227713542858e-24
Igfbp7	0.0616999331980132	0.295496856327202	1.40752155974927e-37	1.17204320280322e-33													Eif3a	-0.038589985869676	-0.262501856212922	1.42943634198142e-36	1.16284646420189e-32													Selenok	0.0442547609328558	0.253359825974507	2.08691246825691e-21	1.75592815079136e-17
Gng12	0.0448403154903882	0.255844668882758	2.79846822831316e-28	2.33028449371637e-24													P4hb	0.0360626993549704	0.293684190400846	9.58811062208226e-46	7.79992799106392e-42													Tceal9	0.0424429435252088	0.268980478277737	5.08126235184732e-24	4.27537414284434e-20
Rps27l	-0.0477514819829015	-0.273440890666662	3.23741850825592e-32	2.69579839182471e-28													Slc16a3	0.0469187721730555	0.431775294245421	2.86772978477598e-102	2.33289817991526e-98													Id1	-0.059287435114852	-0.277153810155779	1.85222603214557e-25	1.55846298344729e-21
Clic4	0.0506528226752785	0.298127728223436	2.99474881696333e-38	2.49372733988537e-34													Scd2	0.0667481215791762	0.376222540419314	3.8096729692868e-76	3.09916896051481e-72													Nrep	0.0470222914350479	0.26305733120777	5.22066041892602e-23	4.39266367648435e-19
Rsrp1	0.0532340925787537	0.286687000922655	2.22925350422906e-35	1.85629939297154e-31													Sat1	0.042215313807632	0.272544322729947	2.13904639234145e-39	1.74011424016977e-35													Cdkn2a	0.0487030486646263	0.251990806543342	3.46907154291948e-21	2.91887679621245e-17
Tap1	0.0386159868460751	0.283622779532332	1.24463911792038e-34	1.0364109934923e-30													Rps24	-0.0391603578538519	-0.262560994362119	1.37683772891578e-36	1.12005749247298e-32													Rps2	-0.0400765391641419	-0.312809662629959	2.53507477573291e-32	2.13301191630167e-28
Rps16	-0.039929880690417	-0.25107091921867	2.91118270621183e-27	2.42414183946259e-23													Cd63	0.0399285780222121	0.325127847854682	3.10224762122335e-56	2.52367843986519e-52													Fzd1	0.0431709132514676	0.282129929434092	2.33251038895179e-26	1.96257424126403e-22
Nme1	-0.0591285624804627	-0.333674962952087	4.88415211788361e-48	4.06703346856168e-44													Mmp19	0.0501653816898739	0.340039492339466	1.14676159734905e-61	9.32890559443454e-58													Tubb2b	0.0575365158920597	0.403942323993845	1.20738800240398e-54	1.01589626522271e-50
Eef1a1	-0.0330557166903262	-0.267939797718185	5.92817613782833e-31	4.93639226996965e-27													Rps26	-0.0358643377731964	-0.259516094280177	9.37148280340046e-36	7.62370126056627e-32													Insig1	0.0492863016750856	0.31681123113512	3.73280762239011e-33	3.14078433347904e-29
Trp53inp2	0.0411812354277401	0.261554517214581	1.59218770379048e-29	1.32581470094633e-25													Pa2g4	-0.0435201507630118	-0.32526221667492	2.7801566036344e-56	2.26165739705659e-52													Bst2	0.102033225223877	0.447097127423492	5.9494294201987e-68	5.00584991415518e-64
Pmepa1	-0.0662559039581805	-0.334098524773314	3.66459957664218e-48	3.05151206746995e-44													Atp5b	-0.0370981093502808	-0.274354224940082	6.42931867763279e-40	5.23025074425427e-36													Irgm1	0.0598199133030506	0.381040400474178	2.4476263577835e-48	2.05943281743904e-44
Egr1	0.143892390775054	0.514431114139866	4.10389466669105e-122	3.41731308895364e-118													Atp5a1	-0.0373559596317537	-0.264705518191898	3.51261118414931e-37	2.85750919830547e-33													Rpl9	-0.0361449720745426	-0.282701831756725	1.83323586694301e-26	1.54248465844585e-22
Parp12	0.0703198290494603	0.41929700122025	1.5905118235485e-77	1.32441919546884e-73													Ifitm1	0.0578942218239243	0.362414743650143	2.13287735723622e-70	1.73509573011166e-66													Samd9l	0.0403335686740234	0.329679275262262	6.44720209102083e-36	5.42467583938492e-32
C1s1	0.0522569143581313	0.335206767717462	1.72447413207978e-48	1.43596960978283e-44													Ifitm3	0.142722248211907	0.726825843133119	0	0													Col6a3	0.0564700533664546	0.285151502487363	6.49202929465709e-27	5.46239344852448e-23
Rpl12	-0.0494951477241307	-0.286356275558075	2.68671489134438e-35	2.23722749002247e-31													Irf7	0.071567524633739	0.497336559889605	4.23503419131402e-140	3.44520031463396e-136													Rnf149	0.0536002599741513	0.274342885566824	5.8598989729494e-25	4.93051899583962e-21
Rps21	-0.0529548118076218	-0.337533251365338	3.5077862872029e-49	2.92093364135386e-45													Shisa5	0.0538264823647332	0.345282956924968	1.19356928473219e-63	9.70968613129634e-60													Rps27rt	-0.0481224006748402	-0.269611365099381	3.95094591325744e-24	3.32432589141481e-20
Atp6v1g1	-0.0634219532862855	-0.346657197871722	5.95263280382152e-52	4.95675733574218e-48													Pgm1	0.0398516866202536	0.315892382420261	5.0850187325948e-53	4.13666273896587e-49													Gja1	0.0497673662486365	0.290674044364752	6.01756539010009e-28	5.06317951923022e-24
Nrn1	-0.0873395435410086	-0.419779219114269	1.02194425183566e-77	8.50972978503555e-74													Rpl14	-0.0416210481131685	-0.314951409622391	1.06536340677569e-52	8.66673131412024e-49													Epha3	0.0505959558587747	0.339464550314869	4.14704424133032e-38	3.48932302465533e-34
Whrn	-0.0304115063742519	-0.321361994184945	1.70035558268472e-44	1.41588609370157e-40													Nop16	-0.0365768346518704	-0.32809152764914	2.72907794085343e-57	2.22010490488426e-53													Cnn3	0.0751455508735844	0.385839102708302	1.2832205915188e-49	1.07970180570392e-45
Ifi203	0.0620162507608887	0.429414085979205	1.2724554182506e-81	1.05957362677727e-77													Eef1b2	-0.0345963638480168	-0.262625800973968	1.32140291147134e-36	1.07496126848194e-32													Iigp1	0.0329807044974475	0.293835987953119	1.50514776932045e-28	1.26643133310623e-24
Saa3	0.166803780091276	0.400671573986994	2.4301574547378e-70	2.02359211256017e-66													Hspd1	-0.0751709113613787	-0.46087803167455	4.77862661718384e-118	3.88741275307906e-114													Tmem119	0.0449619581340626	0.298413215783883	1.96246567878206e-29	1.65121862212723e-25
Stat2	0.0523712472408574	0.366218968219541	3.28642452271969e-58	2.73660570006869e-54													Nop58	-0.0360048301487745	-0.274706186464699	5.08372394943604e-40	4.13560943286622e-36													Set	-0.0430552670506697	-0.257587971961901	4.26008638985426e-22	3.58443668842337e-18
Pnrc1	0.0803415771403244	0.405425328100603	3.93747212604656e-72	3.27873303935897e-68													Col5a2	0.0568045835869627	0.318254170074461	7.85163068152698e-54	6.3873015594222e-50													Prl2c3	-0.0792489179649617	-0.351548002873703	6.31537612189571e-41	5.31375746896305e-37
Gbp7	0.0542268874885211	0.444818256264663	3.91412482664253e-88	3.25929174314523e-84													Col3a1	0.0894867816599746	0.432087006952633	1.97954915777552e-102	1.61036323985039e-98													Cd248	0.0503082159197622	0.363490138217922	7.80643229905421e-44	6.56833213642421e-40
Ddx58	0.0641028162146617	0.403632177787453	1.87933106476386e-71	1.56491897762886e-67													Stat1	0.0575117474338607	0.412070552470275	1.98054917422396e-92	1.61117675323119e-88													Hmga2	-0.067772524429056	-0.30201501635926	3.84790436976885e-30	3.23762673672351e-26
Xaf1	0.0306228333033801	0.319239698092477	6.67652063978931e-44	5.55953873675256e-40													Ncl	-0.0696468742464295	-0.422237889117624	2.0038275821269e-97	1.63011373806024e-93													Npm1	-0.0535360718243982	-0.310633881459648	7.09602846081114e-32	5.9705983469265e-28
Gstm2	0.0460635467014377	0.27143054950449	9.44184281080479e-32	7.86222250855715e-28													Ifi211	0.0445734619773037	0.353067986660844	1.15411444580708e-66	9.38872101664064e-63													Apol9a	0.053051516051582	0.3507312977628	9.8797070039143e-41	8.31278547309349e-37
Rcc2	-0.0439134675266829	-0.250761262782438	3.38304650273544e-27	2.8170628228278e-23													Atf3	0.0303671726615412	0.259322237364845	1.0579493962536e-35	8.60641833852305e-32													Rpl32	-0.0424984865739159	-0.352450107518631	3.84649161207123e-41	3.23643804239674e-37
Serpina3g	0.110296638625127	0.443684955602231	1.21136101515731e-87	1.0087003173215e-83													Lcn2	0.0610702423251842	0.398873707027605	3.36570418143777e-86	2.73800035159962e-82													Rpl36	-0.0595426786862457	-0.353816120322066	1.80991031351381e-41	1.52285853779052e-37
Oasl1	0.0275014148487832	0.269736402360413	2.31074997790525e-31	1.9241615066017e-27													Ifih1	0.0236819471001777	0.253334879915296	4.25537691111992e-34	3.46174911719605e-30													Palld	0.042997767705458	0.276908556677714	2.04912761364553e-25	1.72413597412135e-21
Trafd1	0.0402213845596976	0.26280656987767	8.41117670350948e-30	7.00398684101234e-26													Fgf7	0.0455342020431677	0.264098223065099	5.17829536254625e-37	4.21254327743138e-33													Rpl30	-0.052499189432397	-0.316260226226555	4.86800729495249e-33	4.09594133797303e-29
Id1	-0.0560855959486243	-0.267867801749258	6.1553514930171e-31	5.12556118823534e-27													Nop56	-0.033015304884961	-0.254078103271792	2.70436676133566e-34	2.20000236034656e-30													Tubb2a	0.0495720808048205	0.295552814285565	7.04046583318755e-29	5.923847952044e-25
Trim56	0.0426252058394477	0.279702480653982	1.0889713318672e-33	9.0678642804582e-30													Cst3	0.0727922169401468	0.487509078439492	6.86408555394495e-134	5.58393359813421e-130													Fdps	0.0787528722655725	0.425347642616269	5.28561629806119e-61	4.44731755318868e-57
Mmp3	0.0916087974839377	0.314503479546811	1.35816586679406e-42	1.13094471727941e-38													Zbp1	0.0835625286287119	0.559915150926957	8.33668969559852e-185	6.78189706736939e-181													Tor3a	0.0344781056616678	0.317934098264485	2.16914060342539e-33	1.82511490372212e-29
Cdkn2a	0.0542918483672276	0.292120455330027	1.00167793123482e-36	8.34097213339238e-33													Helz2	0.0249013080490222	0.275396308848079	3.20462760537408e-40	2.60696455697182e-36													Rpl26	-0.0499514489036155	-0.288571614330261	1.49757125291722e-27	1.26005645220455e-23
Rps2	-0.0584281166613792	-0.409620061118272	9.79449052688781e-74	8.15587226173948e-70													Map1lc3a	0.0502332753763947	0.330039237599751	5.44262806224034e-58	4.42757792863251e-54													Rpl34	-0.0347483861866365	-0.251668000191378	3.90895800809932e-21	3.28899726801477e-17
Zfp36	0.0822255626990707	0.362572768770187	5.2087150921397e-57	4.33729705722473e-53													Epb41l1	-0.0431621900739659	-0.28924040855224	2.30242680855219e-44	1.87302420875721e-40													Fbln2	0.0681251882179163	0.318698309080988	1.49714087519406e-33	1.25969433238828e-29
Insig1	0.0558305933388623	0.324303442583328	2.50788623913068e-45	2.08831687132412e-41													Ccn5	0.0348788445742379	0.306998901415387	4.96580866229303e-50	4.03968534677538e-46													mt.Nd1	-0.0803610244395679	-0.256849518404199	5.63461684150859e-22	4.74096661044533e-18
Bst2	0.150823797394653	0.603596639913291	4.9866411528719e-179	4.15237608799643e-175													Ppid	-0.0483117533559795	-0.331520422651966	1.58448061101154e-58	1.28897497705788e-54													Oas1g	0.0437285201028781	0.310641324523604	7.07119016816199e-32	5.9496994074915e-28
Irgm1	0.0849286124231082	0.482845285044456	1.01772135061784e-105	8.47456568659479e-102													Olfml3	0.0323371285078782	0.267042505146846	7.81404907136652e-38	6.35672891955666e-34													Col8a1	0.0546164949936243	0.339259492406844	4.61831632610468e-38	3.88585135678448e-34
Rpl9	-0.0331113508077748	-0.258985796146915	5.83297519728008e-29	4.85711844677512e-25													Gar1	-0.0344568149055489	-0.26839877886779	3.24374046836366e-38	2.63878287101383e-34													Phf11d	0.0410257063477469	0.331183538870304	3.00339564566092e-36	2.5270570962591e-32
Rps8	-0.0446973151867229	-0.26611565504704	1.53170075267919e-30	1.27544721675596e-26													Ifi44	0.0664869879279663	0.488586331973259	1.46470217861052e-134	1.19153522229965e-130													Apol9b	0.0407392348118093	0.285793496015107	4.93721651903104e-27	4.15417397911272e-23
Samd9l	0.0487551275547718	0.370269080857357	1.46362037180265e-59	1.21875668360006e-55													Gpatch4	-0.0228107351455138	-0.265065384793006	2.78958747303663e-37	2.2693294093153e-33													Myadm	0.0451826896014166	0.257496810430878	4.40993271095428e-22	3.71051738299693e-18
Dtx3l	0.0313413573172486	0.291766531170188	1.22856881144765e-36	1.02302924929246e-32													Gclm	-0.0380689892021838	-0.261986079878423	1.98149571343465e-36	1.61194676287909e-32													Marcks	0.070121979595592	0.341436898043745	1.46662638122689e-38	1.2340194371643e-34
Rps23	-0.0432657316930839	-0.25476794860876	4.76666876609801e-28	3.96920508152981e-24													Eif4e	-0.035381372649307	-0.259055572768458	1.24975594704421e-35	1.01667646292047e-31													Irgm2	0.0252404653909042	0.261343729259831	1.01317942879743e-22	8.52489171390161e-19
Aftph	0.0374018088733245	0.258228952631801	8.52781687908101e-29	7.10111311521075e-25													Ndufaf4	-0.0253588805105705	-0.273404565252185	1.20943902775524e-39	9.83878649078891e-36													Rnf213	0.0535519236494559	0.309952235279468	9.7789680720035e-32	8.22802373578374e-28
Trex1	0.0385438413250716	0.282904177699426	1.85715329753139e-34	1.54645155085439e-30													Lmo4	0.0428000185104746	0.271298154483184	4.86813714446315e-39	3.96022956702077e-35													Serpinh1	0.0688258517792437	0.374149412428887	1.550046223788e-46	1.30420889269522e-42
Tmsb4x	-0.124058403823144	-0.453575346384567	5.47177215316878e-92	4.55634467194365e-88													Gbp3	0.0923148840122976	0.562580465198456	6.29841381067831e-187	5.12375963498681e-183													Rpl23	-0.0464580262192024	-0.322416618872659	2.4270839791714e-34	2.04214846007481e-30
Lgals3	0.0563671148869383	0.254123390927197	6.54864050505922e-28	5.45305294856281e-24													Gbp2	0.0525918174071813	0.408299971869785	1.27552275223953e-90	1.03763775894686e-86													Tuba1a	0.0611474328250182	0.324094532386016	1.05890127047555e-34	8.90959528978128e-31
Rps10	-0.0358041071852484	-0.252532800174696	1.42844663731477e-27	1.18946751489201e-23													Vcp	-0.040921717667331	-0.287059791243719	1.07291855891501e-43	8.72819247677361e-40													Ifit3	0.0551614957419222	0.402481885142494	3.15533184375374e-54	2.6548962133344e-50
Junb	0.0825979667806861	0.374715216562216	4.56607215800664e-61	3.80216828597213e-57													Ybx1	-0.0407883889665503	-0.306137229198799	9.55443279184166e-50	7.77253107616319e-46													Gm2000	-0.0551700068753386	-0.271570737360037	1.80084643292761e-24	1.51523218866529e-20
Gas1	0.0918090528223849	0.336367354409988	7.80510934210985e-49	6.49931454917487e-45													Slc2a1	0.0519120440218094	0.328348305779822	2.2079853093058e-57	1.79619604912027e-53													Hmga1b	-0.121371914588559	-0.541174952835856	1.53086898408051e-104	1.28807316320534e-100
Bcl3	0.0350810840028898	0.263212230058372	6.83508240431212e-30	5.6915731180707e-26													Ebna1bp2	-0.0366992461050291	-0.297960740893666	4.26360132559645e-47	3.46843967837271e-43													Bnip3	0.0434336348164207	0.301970806499331	3.92618050201543e-30	3.30348827439578e-26
Ier2	0.0518839703890887	0.262933230673068	7.88383173645309e-30	6.56486668694449e-26													Atad3a	-0.0296525842562496	-0.300624360058028	5.97050936298384e-48	4.85700936678736e-44													Gm4070	0.0298316123279518	0.254161904799956	1.5473049520833e-21	1.30190238668289e-17
Iigp1	0.0941192240494426	0.507863691143283	1.4629771915064e-118	1.21822110736738e-114													Mrpl20	-0.0389829726979219	-0.266648534504509	1.00780452160154e-37	8.19848978322854e-34													Eif5a	-0.0484518283838948	-0.272300216881097	1.3418945466332e-24	1.12907007153717e-20
Ifi205	0.0656263835107003	0.398937335567502	1.07539883242676e-69	8.95484607761765e-66													Nsg1	0.051316554283778	0.328931960991664	1.36302984931843e-57	1.10882478242054e-53													Igtp	0.0312889172840536	0.284401462409967	8.9309265137535e-27	7.5144815686722e-23
Lifr	0.0434655357921808	0.280634232747261	6.5239354516507e-34	5.43248105058954e-30													Cgref1	-0.024782028082985	-0.33037790361062	4.10709279586467e-58	3.34111998943591e-54													Ifi47	0.0247896357342751	0.300119404669419	9.09641948841799e-30	7.6537273575549e-26
Set	-0.0503998582239274	-0.291104856090819	1.79819115980965e-36	1.49735377877349e-32													Pdgfra	0.0398265627757994	0.26470296262337	3.51836028149219e-37	2.8621860889939e-33													Ifi27l2a	0.0951562958428982	0.354424965579408	1.29183809505872e-41	1.08695257318241e-37
C1ra	0.0510435330656792	0.354793004556284	1.68044248811286e-54	1.39930445985158e-50													Plac8	0.0952968226599626	0.4827634898589	5.79912630116279e-131	4.71758924599593e-127													Kdelr2	0.0444329217559568	0.254726541950545	1.25266695970507e-21	1.05399397989584e-17
H2.T22	0.0609902052021074	0.386877018731535	2.61990404300817e-65	2.1815940966129e-61													Prkg2	-0.0482211775891299	-0.323220021838286	1.46224646698016e-55	1.18953750088836e-51													Tmsb10	0.0559859058678453	0.286467668407131	3.70075360343387e-27	3.11381408192925e-23
Prl2c3	-0.0704255008335375	-0.377549054852579	4.86807355062886e-62	4.05364484560865e-58													Cxcl5	0.0941215148406776	0.413947658891717	2.44093401568922e-93	1.98569982176318e-89													Rpl39	-0.0697204121033123	-0.322510107935637	2.31778800416658e-34	1.95018682670576e-30
Cebpb	0.0755704094622064	0.318329095114313	1.19660679059583e-43	9.96414474529149e-40													Cxcl1	0.120951019180796	0.404065329366837	1.28715635550477e-88	1.04710169520313e-84													Myl6	0.0610354933595202	0.312022536968524	3.68249403727062e-32	3.0984504829595e-28
Ppp1r14b	-0.0616497491113995	-0.316752961319061	3.2694828396415e-43	2.72249836056947e-39													Scarb2	0.0401115435196254	0.286106942085249	2.09299384635044e-43	1.70265049400608e-39													Lrrc32	0.0440701331006766	0.333912690001931	7.42930119495541e-37	6.25101402543548e-33
Hmga2	-0.0780243447827096	-0.346266986465104	7.85407223187833e-52	6.54008594748509e-48													Ran	-0.0489251268613271	-0.326354146766156	1.13841114559136e-56	9.26097466938574e-53													Rpl41	-0.0388455554460175	-0.265841614523026	1.75917654288779e-23	1.48017114318578e-19
Trim12c	0.027209884954344	0.292157586926555	9.80433006550614e-37	8.16406564554696e-33													Tes	-0.0388593337606847	-0.282853904292775	2.00929290987308e-42	1.63455978218175e-38													Hmgcs1	0.1011677559135	0.447546893306001	4.22061480236523e-68	3.55122529471011e-64
Apol9a	0.0870126001476208	0.4980993678044	2.01767228970208e-113	1.68011571563492e-109													Oasl2	0.0891071339204828	0.535573686488678	2.72245367930057e-166	2.21471606811101e-162
Trim30d	0.024123153252827	0.260151544642877	3.24159976432933e-29	2.69928012375703e-25													Actb	-0.0389243599425875	-0.387359143905125	5.45504689488996e-81	4.43768064899298e-77
Rpl32	-0.0413488745574565	-0.324367352436958	2.40516299683981e-45	2.00277922746851e-41													Fscn1	-0.037608814675094	-0.251298990693569	1.46186983425924e-33	1.18923111016989e-29
Rpl36	-0.0631599896129817	-0.371341293534263	6.37433075792937e-60	5.30790522212779e-56													Oas1b	0.0205082688227957	0.251526274997113	1.27442462385701e-33	1.03674443150768e-29
Rpl30	-0.0531867115041136	-0.311217011146432	1.06407682959604e-41	8.8605677600462e-38													Medag	0.0346566603243575	0.283302629917732	1.47341611695591e-42	1.19862401114363e-38
Gda	0.0476238785423759	0.278984872311701	1.61362150398406e-33	1.34366262636752e-29													Pcolce	0.0761067950253666	0.47469144129269	4.33411202587778e-126	3.52580013305157e-122
Fdps	0.0576806474649372	0.325552167191351	1.10566356108604e-45	9.20686047316346e-42													Cald1	-0.044113533791643	-0.31009926608713	4.6283530882014e-51	3.76516523725184e-47
Tor3a	0.0578021730561508	0.413868661374074	2.20083001107252e-75	1.83263115022009e-71													Herc6	0.0206939284803556	0.261880764656745	2.11794085339975e-36	1.7229448842407e-32
Ifitm2	0.0514780038073455	0.254494221707504	5.45557808361663e-28	4.54285987022757e-24													Tmem176b	0.0825466148738005	0.392878703968357	1.84239303194951e-83	1.49878673149092e-79
B2m	0.0588671269751371	0.374978463954148	3.71227228724799e-61	3.0912091335914e-57													Cct7	-0.0444259158360395	-0.295631748714728	2.33835570954624e-46	1.90225236971586e-42
Rps12	-0.0479069552220403	-0.262420530765768	1.02438910374898e-29	8.53008806691776e-26													Cnbp	-0.0548374729565555	-0.379962416112258	9.44413710857311e-78	7.68280553782422e-74
Ifit3b	0.0681254022559466	0.485534294670162	4.76374640854964e-107	3.96677163439929e-103													Slc6a6	-0.0409090476858854	-0.262648094657473	1.30285026577806e-36	1.05986869121045e-32
Parp10	0.0462549629922177	0.355758963610202	8.274378710719e-55	6.89007515241571e-51													Bhlhe40	0.0527520425119047	0.320207796500741	1.65303043637322e-54	1.34474025998961e-50
Rps15	-0.0366706975844728	-0.267607601228986	7.05075692925766e-31	5.87116529499285e-27													Usp18	0.053224910517761	0.389460925656597	6.32832014293922e-82	5.14808843628106e-78
Selenop	0.0378553151318138	0.251637446831922	2.21044807121711e-27	1.84064010890248e-23													Ybx3	-0.0503924065195347	-0.334861756086989	9.54966512906207e-60	7.76865258249199e-56
Oas1g	0.0829109052188755	0.468303831786198	9.90877387776685e-99	8.25103600801646e-95													Mgp	0.141280951685795	0.457498569462947	3.90137732452961e-116	3.17377045350484e-112
H2.T23	0.0281787611519883	0.296369609618842	8.43872960655668e-38	7.02693014337975e-34													Strap	-0.0393856168658566	-0.266582852104097	1.05143076233185e-37	8.55338925156959e-34
Phf11d	0.079934155255428	0.495465193657193	4.60309575522232e-112	3.83299783537363e-108													Fkbp4	-0.0398866448509214	-0.281947181719922	3.7540903222207e-42	3.05395247712654e-38
Apol9b	0.077033725424685	0.453110306536031	8.82397975714233e-92	7.34772794377242e-88													Prmt3	-0.0234544025812838	-0.253435055850086	4.00350362348545e-34	3.25685019770542e-30
Irgm2	0.0450787775285724	0.372273981033291	3.08533335865283e-60	2.56915708775021e-56													Ctsc	0.0309604770793297	0.256742767566785	5.25877840616544e-35	4.27801623341559e-31
Rnf213	0.108528367248099	0.545923355129537	2.83688911381112e-140	2.36227756507052e-136													Aldoa	0.0614601109114655	0.412420764938375	1.34150100199002e-92	1.09131106511888e-88
Cebpd	0.0709766046371326	0.342987582461763	7.94481997039873e-51	6.61565158935102e-47													Trim30a	0.04088734166994	0.351987212022448	3.0610657118721e-66	2.49017695660795e-62
Slfn2	0.0273855148855254	0.287510241722941	1.3992839298364e-35	1.16518372837477e-31													Rbm3	-0.0454920549285445	-0.3410370607921	4.8441390298298e-62	3.94070710076654e-58
Sod3	0.0443434716903511	0.295191673394628	1.68253294964203e-37	1.40104518716692e-33													Nono	-0.0370699297583154	-0.256678870232903	5.47061928658769e-35	4.45034878963909e-31
Ifi204	0.0761551204460568	0.420531386411655	5.1185387014604e-78	4.26220717670607e-74													Rps4x	-0.0373257128308109	-0.273692572981324	9.98792547479694e-40	8.12517737374731e-36
Ifi207	0.042942274875562	0.28127679599032	4.57681693956974e-34	3.81111546557972e-30													Flna	-0.046074335024753	-0.299207164340426	1.70366958025749e-47	1.38593520353947e-43
Ifit3	0.120197595742519	0.573406982062279	8.80447502370143e-158	7.33148635223618e-154													Gpm6b	0.0310464876442852	0.261982064254132	1.98653450385566e-36	1.61604581888658e-32
Ly6a	0.125385706415442	0.474823872397618	8.02235225364545e-102	6.68021272161057e-98													Nsdhl	0.0517696442760487	0.319307008960733	3.39558153692722e-54	2.76230558029029e-50
Gm2000	-0.053748496546061	-0.288522436907656	7.87593012820897e-36	6.55828701775961e-32													Bgn	0.0395908726110996	0.329101479124156	1.18460706086883e-57	9.63677844016794e-54
Hmga1b	-0.0722979593507272	-0.33310460703816	7.18589256689406e-48	5.98369274045268e-44													Dusp9	-0.0260370922122628	-0.330698002944511	3.14645255285387e-58	2.55963915174663e-54
Bnip3	0.0461853741167357	0.294796281828796	2.11954384654015e-37	1.76494416101398e-33													Dkc1	-0.0342435183342067	-0.330636733846486	3.31116026762242e-58	2.69362887771084e-54
Gm4070	0.0840545172359421	0.472354144467387	1.21144050021911e-100	1.00876650453245e-96													Prps1	-0.0335339712765306	-0.293095610659148	1.46553777686728e-45	1.19221498148154e-41
Eif5a	-0.0564221502684853	-0.300734640188147	6.35960364820535e-39	5.2956419578606e-35													Asah1	0.0371820791749795	0.252839133432031	5.75302214077959e-34	4.68008351152419e-30
Igtp	0.072291126829954	0.477160533216145	6.02399758552992e-103	5.01618278947077e-99													Pdgfrl	0.0235524421398526	0.277085667424305	1.0298110232468e-40	8.37751267411273e-37
Ifi47	0.0601835264006752	0.443342950401578	1.70205098252165e-87	1.41729785314578e-83													Msmo1	0.0611952816970541	0.33216055457255	9.27586857452822e-59	7.54591908537871e-55
Tgtp2	0.0518527261233472	0.403540003585087	2.036023450132e-71	1.69539672692491e-67													Dnaja2	-0.0401419154408047	-0.273594536398831	1.06604718525845e-39	8.67229385207746e-36
Ifi27l2a	0.125314203339334	0.414861906165378	8.99028708655598e-76	7.48621205697516e-72													Hp	0.0740964742100044	0.37314642723258	7.6892783818962e-75	6.25522796367256e-71
Ly6c1	0.0497661800598884	0.321513643377263	1.5413842414781e-44	1.28351065787881e-40													Mt2	0.130621664477974	0.524047773600588	4.84554300701524e-158	3.9418492362069e-154
Rpl39	-0.0622282046953256	-0.306163431386198	2.3971894659762e-40	1.99613966831838e-36													Mt1	0.0929897038478013	0.512621153300294	3.60070893852474e-150	2.92917672148988e-146
Mndal	0.0337725212891038	0.304956826787841	4.99764178766083e-40	4.16153631658517e-36													Lsm4	-0.0390793739624694	-0.25812581967696	2.23078913718014e-35	1.81474696309605e-31
Rpl41	-0.0623442215458106	-0.40973174294148	8.8706514552277e-74	7.3865914667681e-70													Smarca4	-0.0424456856432701	-0.29944779438911	1.42641574543361e-47	1.16038920891024e-43
Hmgcs1	0.0700463346832379	0.318856602823593	8.53620055703738e-44	7.10809420384503e-40													Tent5a	0.0285922078567264	0.274633919790726	5.33499419977438e-40	4.34001778151646e-36
Psmb9	0.0225476467997571	0.250886616963804	3.18353149850723e-27	2.65092667880697e-23													Nnmt	0.0419158637008224	0.326972093664006	6.85714296672853e-57	5.57828580343366e-53
Gbp10	0.0238867923066448	0.286513385370757	2.45882110598697e-35	2.04746033495535e-31													Rpl4	-0.0415113928001032	-0.322183262574691	3.37984457661348e-55	2.74950356307507e-51
Pnp	0.0625869189790181	0.339052079693001	1.23109296270018e-49	1.02513111004044e-45													Ptgs2	0.0884440429835882	0.383765577600862	2.09190912271691e-79	1.7017680713302e-75
																	Uba7	0.0178327180991846	0.252712255562477	6.21392797545718e-34	5.05503040803442e-30
																	Prkar2a	-0.0354229219155459	-0.262635066361192	1.3136606699669e-36	1.06866295501807e-32
																	Oas2	0.0272482477360864	0.317581346983697	1.33918132564158e-53	1.08942400840943e-49
																	Slc16a1	0.0650435953740026	0.396398038427793	4.62108071685207e-85	3.75924916315916e-81
																	Mif	0.0439084617617729	0.263651514051289	6.88479908984456e-37	5.60078405958855e-33
																	Rtp4	0.0721203261480204	0.461740703031072	1.54096257785344e-118	1.25357305708378e-114
																	Casp4	0.0380172740187442	0.317752703564152	1.16906930887056e-53	9.51037882766204e-50
																	Lgals3bp	0.104883580126969	0.563159164618447	2.16765528733723e-187	1.76338757624884e-183
																	Slc16a2	0.0313071680738557	0.312328982803953	8.25197780451433e-52	6.71298394397241e-48
																	Cct2	-0.0473105198480429	-0.314630663998783	1.36999950601352e-52	1.114494598142e-48
																	Srsf2	-0.0419140195292989	-0.28548048700468	3.24300983619972e-43	2.63818850174847e-39
																	Loxl2	0.024052729503458	0.251302943025065	1.45838741751637e-33	1.18639816414957e-29
																	Parp14	0.0233486788827715	0.266466117275655	1.13364561521277e-37	9.22220707975585e-34
																	Gcsh	-0.0316702864935084	-0.267338939686641	6.45074602028609e-38	5.24768188750274e-34
																	Ifit1	0.0837927991280721	0.457932127797737	2.22401012035329e-116	1.8092322329074e-112
																	Grn	0.0550515318433109	0.324626168668708	4.66884229335345e-56	3.79810320564303e-52
																	Cxcl10	0.112144526672587	0.463561510418477	1.39872255394503e-119	1.13786079763428e-115
																	Eif2s3x	-0.0439562301241308	-0.31636452663187	3.50498491313043e-53	2.8513052268316e-49
																	Nfkbiz	0.0551760369108705	0.299650393824345	1.2281215008136e-47	9.99076840911867e-44
																	Ccl2	0.0945070721588861	0.30556846012657	1.46988809440755e-49	1.19575396480054e-45
																	Isg15	0.141351014868989	0.663788963772398	2.95889790784429e-284	2.40706344803133e-280
																	Colec12	0.0443401526111132	0.282038404970135	3.52565195834663e-42	2.86811786811498e-38
																	Igfbp7	0.0945488032617269	0.558212061641808	1.84795327619312e-183	1.5033099901831e-179
																	Serbp1	-0.0509284153852817	-0.363887394835445	5.36118570689282e-71	4.36132457255731e-67
																	Rps27l	-0.0619966551281304	-0.392006479023324	4.56120019875915e-83	3.71053636169057e-79
																	Apln	0.0254699029750535	0.26979695575288	1.30347694008211e-38	1.0603784907568e-34
																	Rsrp1	0.0486934670529082	0.307807224845227	2.68226013830136e-50	2.18201862250816e-46
																	Nme1	-0.0766478959519073	-0.471023737596612	6.43369301953797e-124	5.23380927139414e-120
																	Eef1a1	-0.033787131827565	-0.316539708595711	3.05246038902942e-53	2.48317652647543e-49
																	Iars	-0.0390136950236873	-0.288168041677913	4.91605668157376e-44	3.99921211046026e-40
																	Smim3	0.0427057170214849	0.308566730160649	1.50105730407358e-50	1.22111011686385e-46
																	Nop2	-0.0275996069929839	-0.260066367486084	6.63891582187734e-36	5.40075802109722e-32
																	Trp53inp2	0.050026039349004	0.34801657165358	1.06666690912666e-64	8.6773353057454e-61
																	Rras	0.0360194764646256	0.277621098422833	7.17416718817586e-41	5.83618500758106e-37
																	Egr1	0.14403903492255	0.604073618598946	1.31254474389813e-222	1.06775514916113e-218
																	Parp12	0.0374404770851621	0.284657631030146	5.75457825826052e-43	4.68134941309493e-39
																	C1s1	0.0578760868595376	0.402223715832864	9.37784011651161e-88	7.6288729347822e-84
																	Rpl12	-0.0418734331520326	-0.279372777480036	2.18643909855259e-41	1.77866820667253e-37
																	Rps21	-0.033034978857765	-0.253562536200871	3.70427337647073e-34	3.01342639175894e-30
																	Atp6v1g1	-0.0603718947813171	-0.383092866467444	4.11925751280819e-79	3.35101598666947e-75
																	Nrn1	-0.0606769546803961	-0.351190038492924	6.27008960618676e-66	5.10071789463293e-62
																	Whrn	-0.0236010117227963	-0.302835274287917	1.14943738396161e-48	9.35067311852773e-45
																	Lgi2	0.0338182182644473	0.318394875588242	7.0208888750918e-54	5.71149309988718e-50
																	Hnrnpu	-0.0415116033998284	-0.286804558229822	1.28354608782681e-43	1.04416474244711e-39
																	Mrpl12	-0.0410795788337426	-0.291370868863627	5.05183431829956e-45	4.10966721793669e-41
																	Ifi203	0.0492732581940296	0.403993319910542	1.39141751863706e-88	1.13191815141125e-84
																	Saa3	0.26721924469209	0.604990374867309	1.86076708007408e-223	1.51373401964026e-219
																	Stat2	0.0407633883665518	0.337202700472512	1.30691911368537e-60	1.06317869898304e-56
																	Pnrc1	0.0734868412342708	0.427623164577459	3.85212846321252e-100	3.13370650482338e-96
																	Gbp7	0.0283007634283786	0.318124335117785	8.70466841820153e-54	7.08124775820694e-50
																	Ddx58	0.0364878471548394	0.285734999745328	2.71482307277795e-43	2.20850856970486e-39
																	Mybbp1a	-0.0519802081553939	-0.389131527301167	8.87884435685391e-82	7.22293988430065e-78
																	Xaf1	0.01941459076059	0.260168196333019	6.22807070317545e-36	5.06653551703323e-32
																	Gstm2	0.0413086445553054	0.280106995276772	1.3253279193139e-41	1.07815426236186e-37
																	Hmgn1	-0.0459030144652835	-0.311397079630407	1.69954259191965e-51	1.38257789852663e-47
																	Rcc2	-0.0517589344487109	-0.34016722654343	1.02713618876625e-61	8.35575289561348e-58
																	Wdr43	-0.034283310855466	-0.289376900876477	2.09003002803988e-44	1.70023942781045e-40
																	Serpina3g	0.114291846689649	0.522199517220903	9.52682887867941e-157	7.7500752928057e-153
																	Rrp9	-0.0211295710519111	-0.257550802582295	3.18839899531366e-35	2.59376258268766e-31
																	Tspo	0.0362584300903664	0.252238270806465	8.28391752690847e-34	6.73896690814004e-30
																	S100a10	-0.0481145966010032	-0.279147628049566	2.54844603322732e-41	2.07316084803043e-37
																	Ypel3	0.0425518948366506	0.313848528001538	2.52635475403736e-52	2.05518959240939e-48
																	Dhx9	-0.0357827330264616	-0.250971693996966	1.78082264006633e-33	1.44869921769396e-29
																	Mmp3	0.0962319572080657	0.364507344542755	2.99126820859946e-71	2.43339668769566e-67
																	Cdkn2a	0.0513611027489324	0.322814156351324	2.03067072771827e-55	1.65195063699881e-51
																	Ackr3	0.0371071703066519	0.268679850140021	2.7017173001184e-38	2.19784702364632e-34
																	Rps2	-0.0522088405886513	-0.420864630259708	9.69637043349084e-97	7.8879973476448e-93
																	Zfp36	0.0633067997340034	0.328561923231507	1.85087008029523e-57	1.50568281032017e-53
																	Uqcrq	-0.0426959038645781	-0.277127302702159	1.0012967509924e-40	8.14554906932315e-37
																	Insig1	0.0420958566746445	0.284300324315746	7.37740343171007e-43	6.00151769169614e-39
																	Hnrnpa1	-0.0559103656233327	-0.365915119441375	7.91299678444048e-72	6.43722288414233e-68
																	Hmga1	-0.0356129462435161	-0.290342562787135	1.05222588808316e-44	8.55985759955651e-41
																	Bst2	0.127284256840745	0.618675591561998	1.85479135315255e-236	1.5088727657896e-232
																	Irgm1	0.0553226975548987	0.394983633897602	2.04348985360603e-84	1.66237899590851e-80
																	Rpl9	-0.0347709380033132	-0.303920051720226	5.09481910283816e-49	4.14463534015885e-45
																	Dynlrb1	0.049243801838358	0.307104047836032	4.58398113953614e-50	3.72906865701265e-46
																	Lxn	0.0492451713571121	0.295445632111897	2.67720148093449e-46	2.17790340474021e-42
																	Samd9l	0.0256779537445855	0.257339097258537	3.63565789880693e-35	2.95760770067944e-31
																	Timm8a1	-0.0500096948287624	-0.351562114050711	4.48788105807241e-66	3.65089124074191e-62
																	Myof	-0.040098913181676	-0.270360600224372	9.01200698206239e-39	7.33126767990775e-35
																	Rps23	-0.0433253069607835	-0.292397381607247	2.42116256975108e-45	1.9696157504925e-41
																	Trex1	0.0323200474484383	0.278282314639783	4.58587612514505e-41	3.7306102278055e-37
																	Tmsb4x	-0.0898552409348341	-0.384260382564416	1.26955031618603e-79	1.03277918221734e-75
																	Ch25h	0.0480425818214329	0.322431936418489	2.76534269494657e-55	2.24960628233903e-51
																	Rps19bp1	-0.0346776312557377	-0.270536512193563	8.03007323709802e-39	6.53246457837924e-35
																	Jun	0.0548701934298665	0.292974902476189	1.59857410180554e-45	1.30044003181881e-41
																	Junb	0.0851289709075255	0.453531727901258	6.42878641220756e-114	5.22981774633085e-110
																	Gas1	0.0985319334478915	0.428732329337051	1.04740284263558e-100	8.52062212484041e-97
																	Socs3	0.046701780182445	0.302035146409803	2.09003966667474e-48	1.7002472688399e-44
																	Bcl3	0.0322753210399982	0.271350794316854	4.70234632220774e-39	3.825358733116e-35
																	Ier2	0.057779581444137	0.33225842990128	8.54577940508409e-59	6.95199154603591e-55
																	Grwd1	-0.0227977135794175	-0.252754070858003	6.05811473667907e-34	4.92827633828843e-30
																	Iigp1	0.0755205921953073	0.484346020051608	6.20128424551561e-132	5.04474473372695e-128
																	Ifi205	0.0496412809813852	0.358915740342331	5.51122493836172e-69	4.48338148735726e-65
																	Lifr	0.0413361100320937	0.307709791267301	2.88927037313883e-50	2.35042144854843e-46
																	Tmem119	0.0330588005707064	0.250301615095725	2.66507543835108e-33	2.1680388690986e-29
																	Set	-0.0624857396984369	-0.407527885210622	2.97321752137699e-90	2.41871245364018e-86
																	C1ra	0.064412467136488	0.464566357845078	3.69776822009267e-120	3.00813444704538e-116
																	Eif3b	-0.0481859099650074	-0.320698014810369	1.11606875446843e-54	9.0792193176007e-51
																	H2.T22	0.0403353416421318	0.310384368139206	3.71563519010848e-51	3.02266922715325e-47
																	Npm3	-0.0371510655027034	-0.342608463212276	1.23845725284783e-62	1.00748497519171e-58
																	Prl2c3	-0.0547295302011479	-0.355077253745532	1.86326666117879e-67	1.51576742886895e-63
																	Cebpb	0.0894175074739937	0.448038515442293	6.760824493508e-111	5.49993072546876e-107
																	Ppp1r14b	-0.0609310784765887	-0.362952002830704	1.28986499980826e-70	1.04930517734402e-66
																	Hmga2	-0.0848437899459897	-0.446516889333476	4.54251814455328e-110	3.69533851059409e-106
																	Pcbp2	-0.0333169862544633	-0.326140953714018	1.35560933736614e-56	1.10278819594736e-52
																	Npm1	-0.0742366803069969	-0.478780000564934	1.53021125748408e-128	1.2448268579633e-124
																	Trim12c	0.0218571360950739	0.270126325548677	1.05072245967601e-38	8.54762720946431e-35
																	Apol9a	0.0678953342256768	0.471427955189682	3.71902413385352e-124	3.02542613288984e-120
																	Rpl32	-0.0389392760909006	-0.347244066461729	2.11583232308542e-64	1.72122959482999e-60
																	Rpl36	-0.0487256195938064	-0.327642622938232	3.95069531159916e-57	3.21389063598591e-53
																	Abce1	-0.0515108936935627	-0.355220088805509	1.63589688957423e-67	1.33080211966864e-63
																	Rpl30	-0.0573329124796145	-0.37869631322194	3.3199278322071e-77	2.70076129150047e-73
																	Gda	0.0524824060284971	0.349051757205411	4.24733434550697e-65	3.45520649006992e-61
																	Nap1l1	-0.0435934064251061	-0.293051531468901	1.51279180254715e-45	1.23065613137211e-41
																	Gm10053	-0.0436945191386475	-0.30768685353209	2.94027159525591e-50	2.39191094274068e-46
																	Pde1a	0.0372174033207928	0.255200562740448	1.35990122075236e-34	1.10627964308204e-30
																	Hnrnpm	-0.0366285916452079	-0.255329218097135	1.25658605175412e-34	1.02223275310198e-30
																	Flot1	0.03611066086005	0.263139368342775	9.53726393790544e-37	7.75856421348608e-33
																	Fdps	0.0621007701567645	0.397877097037646	9.68779235343643e-86	7.88101907952054e-82
																	Eif4a1	-0.0388699819358604	-0.255644084636893	1.0354483339889e-34	8.42337219699967e-31
																	Tor3a	0.0341684977910157	0.311247003028597	1.90878708432002e-51	1.55279829309434e-47
																	Ifitm2	0.0824548867584592	0.454807484081342	1.25417112539412e-114	1.02026821050811e-110
																	B2m	0.0507885821125046	0.391961181683002	4.78071195217088e-83	3.88910917309101e-79
																	Rpl26	-0.0377075446919978	-0.253252963987709	4.47298135297236e-34	3.63877033064301e-30
																	Naca	-0.037140096757312	-0.252886895540166	5.58845287819716e-34	4.54620641641339e-30
																	Rps12	-0.03929009777867	-0.25124235008761	1.51269238471432e-33	1.2305752549651e-29
																	Rpl34	-0.0342701112804199	-0.276540330192881	1.48692237200782e-40	1.20961134962836e-36
																	Pgk1	0.0489199994191924	0.304622772979745	3.00205262104976e-49	2.44216980722398e-45
																	Zfp706	-0.0473473007175169	-0.323350230932885	1.31588915543144e-55	1.07047582794348e-51
																	Ifit3b	0.0393796736826724	0.381521990272731	1.99208731446128e-78	1.62056303031425e-74
																	Actg1	-0.0522872278862222	-0.302467502015199	1.51335855736963e-48	1.2311171864202e-44
																	Ldha	0.0581410144138082	0.371122723186235	5.4540771547555e-74	4.4368917653936e-70
																	Parp10	0.0276968628774899	0.268723037695868	2.6268208132463e-38	2.13691873157586e-34
																	Gm10131	-0.0371994060711483	-0.255825220774081	9.26222657613322e-35	7.53482131968438e-31
																	Arhgap22	-0.0184661401794172	-0.264707162237955	3.50891761329072e-37	2.854504478412e-33
																	mt.Nd1	-0.0759188149601207	-0.287635810834846	7.15461516940622e-44	5.82027944031196e-40
																	Selenop	0.0328430167925975	0.250133843182788	2.94757963804625e-33	2.39785603555063e-29
																	Dhrs3	0.0729557896620255	0.400222761651377	7.99904395740575e-87	6.50722225934958e-83
																	Ipo7	-0.0375475172322928	-0.267334679826272	6.46855465763981e-38	5.26216921398998e-34
																	Oas1g	0.0734885716263781	0.499638016494026	1.39019366295504e-141	1.13092254481392e-137
																	H2.T23	0.0283283105095135	0.330978279896214	2.49109015930654e-58	2.02650184459587e-54
																	Tcp1	-0.0391445116463336	-0.268516765847332	3.00417242285779e-38	2.44389426599481e-34
																	Phf11d	0.0652475410347883	0.480992510090808	6.97945444025913e-130	5.6777861871508e-126
																	Apol9b	0.0516205266539142	0.381389838537412	2.2736340034433e-78	1.84960126180113e-74
																	Irgm2	0.0314688999245939	0.320446892346966	1.36495470769094e-54	1.11039065470658e-50
																	Rnf213	0.0646991000824487	0.415484453012116	4.35342068882149e-94	3.54150773035628e-90
																	Ccnd1	-0.0731486121025965	-0.425886785877371	2.93006975772367e-99	2.3836117479082e-95
																	Ptges3	-0.0470868840518134	-0.316357263259393	3.52512475890078e-53	2.86768899136578e-49
																	Srsf3	-0.0416999998994822	-0.295492807587633	2.58695266197503e-46	2.10448599051668e-42
																	Rpl23	-0.0358335828999732	-0.278802044200605	3.22317935325762e-41	2.62205640387507e-37
																	Cebpd	0.0914235641059739	0.480606639451185	1.1978304892864e-129	9.74435103034489e-126
																	Sod3	0.0475019199088295	0.341134208619321	4.45344638188379e-62	3.62287863166247e-58
																	Ifi204	0.061792032722924	0.394262679180919	4.34763748015828e-84	3.53680309010876e-80
																	Ifi207	0.0410182242437461	0.306885810564764	5.41186023606467e-50	4.40254830203861e-46
																	Hspe1	-0.0582147409893901	-0.377593582482695	9.87811400986887e-77	8.03584574702832e-73
																	Ifit3	0.0730212450413513	0.476964351633619	1.89590378768819e-127	1.54231773128434e-123
																	Ly6a	0.090610262030824	0.422982870894814	8.49289698601226e-98	6.90897169812098e-94
																	Hmga1b	-0.0909171438394773	-0.464674665967838	3.20292343277169e-120	2.60557821255977e-116
																	Bnip3	0.0783619766329088	0.487961854156828	3.5885594214027e-134	2.91929308931109e-130
																	Gm4070	0.0561474534850535	0.409960903978625	2.04992280615696e-91	1.66761220280869e-87
																	Tomm5	-0.0329656437267824	-0.275874713647261	2.32548529863966e-40	1.89178229044336e-36
																	Eif5a	-0.0693421350647266	-0.419085350880046	7.39755639320899e-96	6.01791212587551e-92
																	Igtp	0.046407031464737	0.399769113415784	1.29779855015527e-86	1.05575912055131e-82
																	Ifi47	0.0433665989764072	0.393513042191574	9.51290869424463e-84	7.738751222768e-80
																	Tgtp2	0.0248229178562131	0.295080205659551	3.49096474529004e-46	2.83989982029345e-42
																	Ifi27l2a	0.152203055247608	0.570522034234719	2.29735672264266e-193	1.86889969386981e-189
																	Ly6c1	0.03362632068298	0.268678994571083	2.70322227233398e-38	2.19907131854369e-34
																	Rpl39	-0.0521628808331522	-0.308812170181484	1.24385136194671e-50	1.01187308294365e-46
																	Cfb	0.0305636475309017	0.31672580477475	2.63529564032922e-53	2.14381300340782e-49
																	Mndal	0.0239158681880256	0.26253951076101	1.39571953786578e-36	1.13541784405381e-32
																	Snrpe	-0.040794336775553	-0.280845222263317	7.999357178322e-42	6.50747706456495e-38
																	Lrrc32	0.0305945531252952	0.259151313599252	1.17721371000096e-35	9.57663353085782e-32
																	Rpl41	-0.0369585460915798	-0.30225832184635	1.76932940317148e-48	1.43934946948e-44
																	Hmgcs1	0.0731210643265234	0.386319080057979	1.57475176870329e-80	1.28106056384013e-76
																	Noc2l	-0.0335672914887849	-0.272332260686502	2.46109459026649e-39	2.00210044918179e-35
																	Pnp	0.0548403749837946	0.34865177432862	6.06479855421416e-65	4.93371362385322e-61
																	Riok2	-0.0254656469535995	-0.250266973541499	2.72111532391094e-33	2.21362731600155e-29
																	Hspe1.rs1	-0.0335342147099126	-0.263264605223139	8.80730869821592e-37	7.16474562599865e-33
[truncated: 1 more columns]

## Sheet: Fig 4. Transcription Factors
Fig 5.
in vitro time course lineage transcription factor correlations
Lineage 1						Lineage 2						Lineage 3
Transcription factor vs pseudotime correlations						Transcription factor vs pseudotime correlations						Transcription factor vs pseudotime correlations
TF	Cor_coef_Lin1					TF	Cor_coef_Lin2					TF	Cor_coef_Lin3
Myc	-0.263892404191617					Myc	-0.490249417838716					Myc	-0.286038676480309
Spi1	0.492519573418245					Spi1	0.585064660323301					Spi1	0.405022510798658
Smad3	0.30578147882159					Smad3	0.432664393413754					Smad3	0.633800432200598
Smad4	0.0721916070864227					Smad4	0.199319100530694					Smad4	0.154997668250781
Stat5a	0.433975217320816					Stat5a	0.50032035038075					Stat5a	0.223235889461871
Stat5b	0.274544892860828					Stat5b	0.359787484277908					Stat5b	0.199669276438387
Rela	0.595491293503944					Rela	0.579684095816881					Rela	0.303868340751853
Wt1	0.00396809353354696					Wt1	0.015062262578517					Wt1	0.0479621304317557
Nr0b2	-0.118041254593843					Nr0b2	-0.165272357913404					Nr0b2	-0.157068893736236
Sp1	0.522455270501004					Sp1	0.58090742374389					Sp1	0.589814500613325
Tp53	0.456415193140206					Tp53	0.394410824901968					Tp53	0.427507650259515
Zbtb16	0.156156944004323					Zbtb16	0.117761917052326					Zbtb16	0.243074768042355
Runx1	0.346317020595599					Runx1	0.379880867094116					Runx1	0.304375304684646
Stat3	0.52712989382129					Stat3	0.598467112864579					Stat3	0.315005932147969
Etv4	0.194804823065775					Etv4	0.272225966387786					Etv4	0.342440130069141
Mtf1	0.050651598906392					Mtf1	-0.045225902804902					Mtf1	0.0990429181583895
Creb1	0.473816517137944					Creb1	0.523685417392605					Creb1	0.30945372608313
Foxa2	0.0254480814379828					Foxa2	0.0256408413405145					Foxa2	-0.0622753134954846
Nfatc2	0.256596933007617					Nfatc2	0.25384791790016					Nfatc2	0.1956637160236
Cebpb	0.553167515423746					Cebpb	0.614718783088778					Cebpb	0.428962134229023
Fos	0.480690077259445					Fos	0.548278473898126					Fos	0.49515169236329
E2f1	0.00124470316797837					E2f1	-0.0839140748557964					E2f1	-0.0928278815404181
E2f3	-0.0252832861481436					E2f3	-0.0959080467228599					E2f3	-4.47763239793387e-05
Hbp1	-0.0777397164786395					Hbp1	0.00895689425207263					Hbp1	0.147858488845108
Yy1	0.197549724806658					Yy1	0.135285618885755					Yy1	-0.0573830839850649
Esr1	0.396077435749082					Esr1	0.444029992466538					Esr1	0.399734594906996
Jun	0.582945489842299					Jun	0.585409751681355					Jun	0.491670082883446
Mafk	-0.175478900609764					Mafk	-0.134414047889006					Mafk	-0.167737025078652
Stat4	0.180534583958452					Stat4	0.150053511056371					Stat4	0.0622458141506448
Irf1	0.625833448412474					Irf1	0.602474662751003					Irf1	0.301112088264794
Atf2	0.521384889984232					Atf2	0.519260553635712					Atf2	0.479945992367434
Nr2c2	0.146787769228805					Nr2c2	0.0182155543882462					Nr2c2	0.239059242633355
Tfap2a	0.180924006063802					Tfap2a	0.0554931658876469					Tfap2a	0.241583868592822
Hnf1a	0.199937156955019					Hnf1a	0.433012604197299					Hnf1a	0.305894461026769
Ets1	0.448613026986555					Ets1	0.5178813121705					Ets1	0.480452390036079
Arnt	0.32080173205119					Arnt	0.387420465021516					Arnt	0.339913369490846
Ahr	0.257746326275353					Ahr	0.346225320048438					Ahr	0.297439610076082
Pax6	0.00231018823488965					Pax6	0.135462840187253					Pax6	0.27880936916529
Nfya	0.445295555989962					Nfya	0.378017000937554					Nfya	0.494244919607915
Cebpg	0.512922390002922					Cebpg	0.613823959727375					Cebpg	0.332608732001041
Znf148	0.318038063356315					Znf148	0.331015388918854					Znf148	0.060960794230433
Nfic	0.299006879582687					Nfic	0.380890453199527					Nfic	0.324436661992678
Rbpj	0.24668613901505					Rbpj	0.316428949924062					Rbpj	0.138496582669179
Hes1	0.0178695140383685					Hes1	-0.07767393635786					Hes1	0.30986969082853
Gata4	-0.0222992902305067					Gata4	-0.195653103510131					Gata4	0.190934705065794
Gata6	0.275704046504128					Gata6	0.343176500475099					Gata6	0.336262124732944
Hnf4a	0.336031756061461					Hnf4a	0.447787115025747					Hnf4a	0.43602634590245
Rara	0.198285310529973					Rara	0.202312041202131					Rara	0.270068928078146
Dbp	0.194859091007449					Dbp	0.325659440913616					Dbp	0.268766379316163
Pparg	0.275532376853483					Pparg	0.299061043487054					Pparg	0.163358913916532
Max	0.19304232983219					Max	0.181049429611845					Max	0.132721492696555
Usf2	0.354101136170625					Usf2	0.424798099726301					Usf2	0.344104897367759
Irf2	0.498824307197911					Irf2	0.311712515447982					Irf2	0.318096751837497
Sp3	0.376783971092511					Sp3	0.454881188127776					Sp3	0.490358258778874
Ar	0.310666451094254					Ar	0.251053740605217					Ar	0.320517262704536
Atf1	0.416331442253444					Atf1	0.505953278311027					Atf1	0.258064667075277
Kat7	0.365300625208328					Kat7	0.320421913060802					Kat7	0.220821683852804
Crebzf	-0.041800285622897					Crebzf	-0.0706933526596538					Crebzf	-0.0292655225342912
Gli3	0.179872481132085					Gli3	0.335007892825451					Gli3	0.104703824447456
Nkx2-5	0.0461000345275305					Nkx2-5	0.0170623870896981					Nkx2-5	0.257161486251704
Rarb	0.0964275469505986					Rarb	0.0832772123493292					Rarb	0.355042531804259
Rarg	0.26262507885291					Rarg	0.348877883146841					Rarg	0.37868621857111
Tead1	0.310456137382139					Tead1	0.208404859680198					Tead1	0.168873768787396
Ppara	0.400252938084734					Ppara	0.398914983829687					Ppara	0.357104399055702
Esr2	0.191893403803696					Esr2	0.334273895759298					Esr2	0.357931656983224
Nr3c1	0.303763990519334					Nr3c1	0.445702072314996					Nr3c1	0.254471040162773
Pgr	0.106125548848641					Pgr	0.162987157527248					Pgr	0.188990211840506
Tbp	0.35549180899369					Tbp	0.359154497586888					Tbp	0.201364580652533
Rel	0.665766016018938					Rel	0.680318455446167					Rel	0.335007850939789
Isl1	-0.113470277474419					Isl1	-0.0669793515874566					Isl1	-0.174588216726698
Myb	0.425368172127224					Myb	0.423386453144131					Myb	0.402350968150228
Egr1	0.300339158162574					Egr1	0.341125864996309					Egr1	0.462323926803207
Myod1	-0.0923868910454629					Myod1	-0.202478083633743					Myod1	0.16406579833271
Ets2	0.466539471831381					Ets2	0.50697683864152					Ets2	0.403420733489117
Gtf2i	-0.0441092374185346					Gtf2i	-0.13198001163878					Gtf2i	0.0344070784737617
Nr2f1	0.23189971873128					Nr2f1	0.179182247955541					Nr2f1	0.233754272415731
Jdp2	-0.173420482344337					Jdp2	-0.203512887090178					Jdp2	-0.176170405580573
Nr4a1	0.253932743580689					Nr4a1	0.2849102064478					Nr4a1	0.239055624437413
Hmga1	0.299837409988867					Hmga1	0.263146550986184					Hmga1	0.101353230046372
Nfkb1	0.568080015978709					Nfkb1	0.583285562834062					Nfkb1	0.226181761550925
Usf1	0.355068715193456					Usf1	0.379239299066181					Usf1	0.333119474544794
Ddit3	0.468971275261344					Ddit3	0.524574339554213					Ddit3	0.321479924776794
Atf4	0.414520654874515					Atf4	0.317702858012329					Atf4	0.314012019680349
Atf3	0.468664636424084					Atf3	0.488810694731064					Atf3	0.395194522192004
Taf1	0.383589216378475					Taf1	0.334902939287414					Taf1	0.145560725910194
Runx2	0.227336712813433					Runx2	0.417898264156908					Runx2	0.364182958860434
Tfap2b	0.100956619781381					Tfap2b	0.257837955843144					Tfap2b	0.15196250892945
Crem	-0.148646653335201					Crem	-0.151448887205191					Crem	0.0923410781823377
Irf8	0.267377971182516					Irf8	0.228431646980777					Irf8	0.10543639602676
Etv5	0.362297787555182					Etv5	0.345891153215461					Etv5	0.00667924935535042
Nr5a1	0.0996310780087546					Nr5a1	0.0174930549039648					Nr5a1	-0.126160378783566
Neurod1	0.405316696567748					Neurod1	0.463536510223357					Neurod1	0.386886644625752
Hhex	-0.0275477025842238					Hhex	-0.0524171827981647					Hhex	0.29400650013232
Foxo3	0.514281449835366					Foxo3	0.562520963275994					Foxo3	0.363994460101341
Cebpd	0.385497319128392					Cebpd	0.440797506422792					Cebpd	0.335641620414394
Elk1	0.42783132801693					Elk1	0.456564741864219					Elk1	0.164500246367128
Fli1	0.3350287047044					Fli1	0.378959517525826					Fli1	0.217942696815324
Preb	-0.0415484998844402					Preb	0.113945610369744					Preb	0.0491834022101566
Pou1f1	-0.0472785578791294					Pou1f1	-0.177407808683797					Pou1f1	-0.0180593774775229
Pax5	0.211523706196166					Pax5	0.19902725920579					Pax5	0.366147247714006
Cebpa	0.243318031074205					Cebpa	0.286524166035544					Cebpa	0.00883505356954884
Litaf	0.29488173929778					Litaf	0.194683596573118					Litaf	0.210046280880904
Irf3	0.580444151578708					Irf3	0.441524475624878					Irf3	0.377278946644876
Stat6	0.473612714788658					Stat6	0.55757554004764					Stat6	0.438513910172299
Hif1a	0.448029952981848					Hif1a	0.621638655826335					Hif1a	0.528621010665549
Tp73	0.1784830870182					Tp73	0.192893509623115					Tp73	0.385618271840724
Klf11	0.0181148364739021					Klf11	0.220547461875337					Klf11	0.0666815907083877
Tcf4	0.044246278699043					Tcf4	-0.131860996138343					Tcf4	0.142832014511193
E2f4	-0.139087031419796					E2f4	-0.225624632328422					E2f4	-0.202014120463181
Gata5	-0.0301196854156763					Gata5	-0.0190666347217213					Gata5	0.0640579754814348
Srf	0.333562169487244					Srf	0.376074752002042					Srf	0.440850008787763
Elf1	0.137753641878366					Elf1	0.141243915202755					Elf1	0.0957732336090857
Gata3	0.172789610874571					Gata3	0.0497862809113212					Gata3	0.255209276744134
Msx1	0.0965000212828239					Msx1	0.150952899760817					Msx1	0.185594148284372
Otx2	-0.0903656770774453					Otx2	0.146264318174957					Otx2	-0.0439148617262984
Lhx2	0.226772464642987					Lhx2	0.256034470179983					Lhx2	0.136881480067035
Gabpa	0.141360207798317					Gabpa	0.241278589199414					Gabpa	0.191577868193427
Vdr	0.225879429080071					Vdr	0.36772341218308					Vdr	0.352708003977375
Hr	-0.0042987100578736					Hr	0.0029846304385245					Hr	0.124377511463847
Relb	0.381461128195669					Relb	0.372614732021695					Relb	-0.012431970616634
Cebpe	0.192369892462288					Cebpe	0.412513062771247					Cebpe	0.101044282484855
Lef1	0.0227956407853986					Lef1	-0.00678938198797634					Lef1	-0.0561690669744798
Znf143	-0.1929029407702					Znf143	-0.303945618260717					Znf143	-0.137292993255958
Sox9	-0.319760194509217					Sox9	-0.427268143799935					Sox9	-0.136222133640678
Ybx1	-0.101473391952938					Ybx1	-0.221613765432614					Ybx1	-0.0972154767047361
Hsf1	0.340482149781808					Hsf1	0.376688227065207					Hsf1	0.139858167195849
Pou4f1	0.299313717129729					Pou4f1	0.364184955798056					Pou4f1	0.192397510861597
Hnf1b	0.21536684230901					Hnf1b	0.450021795116105					Hnf1b	0.217337154435527
Pax3	0.04587429441364					Pax3	0.185483929127148					Pax3	0.183978810062702
Mef2a	0.228913122507636					Mef2a	0.357755263701329					Mef2a	0.415716083620967
Pdx1	-0.103048344867049					Pdx1	-0.0463440940404794					Pdx1	-0.00499678797816586
Nr2f2	-0.0349912955868557					Nr2f2	-0.233969172758322					Nr2f2	0.0747269212284463
Nr1h4	0.201918760113843					Nr1h4	0.117943170958574					Nr1h4	-0.0867757426685551
Ascl1	0.253051194655656					Ascl1	0.405169792332643					Ascl1	0.484082071007284
Rfx1	-0.153887964220655					Rfx1	-0.159827370803844					Rfx1	-0.118160688565968
Crx	-0.153153919992889					Crx	-0.0867255630649289					Crx	-0.104191525683894
Mybl2	-0.0787225645208076					Mybl2	-0.235193963263775					Mybl2	-0.178786497248486
Jund	0.388092060157689					Jund	0.410228710956196					Jund	0.389398379129739
Tp63	0.111777334222012					Tp63	0.127934356184474					Tp63	0.301293230521622
Foxo1	0.369911274691587					Foxo1	0.416137786606063					Foxo1	0.190669103959681
Pitx2	0.266184699566914					Pitx2	0.32673972717275					Pitx2	0.320855365572844
Nr5a2	-0.081718726053894					Nr5a2	-0.0859552890337891					Nr5a2	-0.0857478092745481
Pou2f1	0.218397779791976					Pou2f1	0.289511115241					Pou2f1	0.150758459065769
Xbp1	0.368213557525016					Xbp1	0.376474869900665					Xbp1	0.354030706703871
Srebf1	0.357653613246703					Srebf1	0.460940425586286					Srebf1	0.481360556686219
Tcf3	0.12908197255749					Tcf3	0.138832123650167					Tcf3	0.206101996437805
Tcf12	-0.068776826297454					Tcf12	-0.119915061995651					Tcf12	-0.011751351976293
Brca1	0.479818214886445					Brca1	0.493865973212381					Brca1	0.285801299463947
Zfp362	-0.00513413188407804					Zfp362	0.0268708534576124					Zfp362	0.132352664335212
Nrf1	-0.0152211134190832					Nrf1	-0.0843677722607949					Nrf1	0.00874537986275802
Gata1	0.114751338200741					Gata1	0.386676522360333					Gata1	0.263242783144613
Mycn	-0.135563894515373					Mycn	-0.209557237941902					Mycn	-0.00111118052626932
Nr4a3	-0.0502637591438885					Nr4a3	-0.185411323415388					Nr4a3	-0.13381197139505
Ssrp1	0.399446182541195					Ssrp1	0.429173774089154					Ssrp1	0.320187568747946
Nr2c1	0.0515243360737289					Nr2c1	0.228374333723871					Nr2c1	0.0364157791018304
Id3	-0.126665358194534					Id3	-0.146232988452131					Id3	-0.102091752176293
Id2	0.0420433963674665					Id2	0.033715128929278					Id2	-0.0773270741824987
Znf354c	-0.221935348795651					Znf354c	-0.200446102608911					Znf354c	-0.274687295780518
Pou2f2	0.0131480918140533					Pou2f2	0.0657818488826544					Pou2f2	-0.108986159194297
Srebf2	0.398152052148697					Srebf2	0.418482733623492					Srebf2	0.490961271504687
Elf4	0.169036998679118					Elf4	0.207855083148184					Elf4	0.105841965574915
Dlx4	0.0328094170899628					Dlx4	0.163936560618702					Dlx4	0.0758697985442534
Nr0b1	-0.0810588908480963					Nr0b1	-0.0896920661970069					Nr0b1	-0.0271403845092654
Nr1h3	0.312182465316739					Nr1h3	0.40917580521077					Nr1h3	0.404598134997626
Fosl1	0.325683775141992					Fosl1	0.416488405575814					Fosl1	0.366031721602806
Junb	0.517627974149652					Junb	0.539802254486255					Junb	0.386879166161922
Dnmt1	0.365197048358544					Dnmt1	0.485587121149548					Dnmt1	0.349425309751062
Klf5	0.388634830186794					Klf5	0.421809925104652					Klf5	0.416602648158528
Ebf1	0.172363895593045					Ebf1	0.195117175399481					Ebf1	0.102771493646121
Crebbp	0.405156349821724					Crebbp	0.428770989192805					Crebbp	0.389778198114977
Apex1	0.144631120186087					Apex1	0.12189702132305					Apex1	0.0818205808641758
Irf4	0.488665064909076					Irf4	0.448795972141435					Irf4	0.313208455573941
Ncoa1	0.2017065212688					Ncoa1	0.185012821393588					Ncoa1	0.0379097908846482
Ncoa2	0.0822229894382216					Ncoa2	0.0456346302856284					Ncoa2	0.0935383012223066
Foxa1	-0.0408071015985337					Foxa1	0.0172932927895469					Foxa1	0.0111437263102719
Nr4a2	-0.0139159233093201					Nr4a2	0.0192848422987466					Nr4a2	0.211159173834477
Mitf	0.260528541623384					Mitf	0.367717039620812					Mitf	0.122274000538063
Ctcf	0.0462575864191932					Ctcf	-0.0404999131768554					Ctcf	-0.00287365884853925
Bcl6	0.163081738785877					Bcl6	0.116329525051131					Bcl6	-0.0514420814774013
Rb1	-0.042956034506829					Rb1	-0.0683288913156253					Rb1	-0.0286550361650136
Rest	0.0873590983502921					Rest	-0.111850388082407					Rest	-0.0239035798845817
Irf9	0.610468714031532					Irf9	0.57414563888243					Irf9	0.427747268759667
Tfap2c	-0.141077648195847					Tfap2c	-0.197552600131173					Tfap2c	-0.0649270524080872
Pax8	-0.00165541127023133					Pax8	-0.0216871217860858					Pax8	-0.044944323218196
Nkx2-1	0.329957023913567					Nkx2-1	0.371981432646284					Nkx2-1	0.163379934015799
Pbx1	0.0137598929154624					Pbx1	0.00155415062848723					Pbx1	0.106196650901225
Ciita	0.0820225435534312					Ciita	-0.0754390501876628					Ciita	-0.332343066813305
Cdx2	0.0850158865689459					Cdx2	0.0478956886302224					Cdx2	0.224110262469947
Elf3	0.37541756532946					Elf3	0.55814029169978					Elf3	0.308574010360998
Zeb1	-0.387547193063417					Zeb1	-0.419267760495551					Zeb1	-0.408624336996957
Egr3	-0.035817123093949					Egr3	-0.0193131302650733					Egr3	0.0512793338495307
Nr1i3	0.144144902311238					Nr1i3	0.153298141564843					Nr1i3	0.112200787426546
Tbpl1	-0.191685033635341					Tbpl1	-0.255671761278563					Tbpl1	-0.0587602844227974
Mef2c	0.147251722954996					Mef2c	0.184025583739527					Mef2c	0.179462375478651
Pou4f2	-0.254278326605181					Pou4f2	-0.249678566414539					Pou4f2	-0.142158685005535
Tal1	0.0652955155780619					Tal1	0.0705226781077484					Tal1	0.229294278009645
Epas1	0.246396291707241					Epas1	0.333297889693659					Epas1	0.374801312015212
Smarca1	0.0128756868567111					Smarca1	-0.0240492445252681					Smarca1	-0.00306730228581651
Nfatc4	0.263725545492721					Nfatc4	0.367427467169792					Nfatc4	0.447515979974683
Foxm1	0.122662537099278					Foxm1	0.175750287836091					Foxm1	0.0486124602286316
Myog	-0.323312013601357					Myog	-0.281792449139161					Myog	0.0472011971004239
Myf5	0.0338957091480004					Myf5	0.0514323753815902					Myf5	0.256549341824635
Smad7	-0.110852258115491					Smad7	-0.257060457935316					Smad7	-0.511034244529883
Sox10	0.120441294635321					Sox10	0.14306987342245					Sox10	0.214199759175565
Pou3f1	0.0158380187353622					Pou3f1	0.0434032354942332					Pou3f1	0.16704465614192
Atf6	0.447638361829428					Atf6	0.447879910347714					Atf6	0.436647369884109
Erg	-0.0169837100874195					Erg	0.0297856627282446					Erg	0.110383746568147
Pitx3	0.169263416843198					Pitx3	0.114639699184175					Pitx3	-0.0661379915553143
Nfkb2	0.369475928604152					Nfkb2	0.204337862615834					Nfkb2	0.0864947690088591
Rora	0.276785672337534					Rora	0.435450219550386					Rora	0.489073903155824
Prox1	-0.0672384845939387					Prox1	-0.0334805304061158					Prox1	-0.031557262060494
Ncor2	-0.11864143643199					Ncor2	-0.135616940386046					Ncor2	-0.121917278561752
Ncoa3	-0.0516790879251885					Ncoa3	-0.0640260614901762					Ncoa3	0.0691648701079731
Smad1	0.121695171319098					Smad1	0.141917576675508					Smad1	0.097848681234861
Spdef	0.263841231490914					Spdef	0.316954924172217					Spdef	0.0592994748861731
Tfe3	0.219639347802154					Tfe3	0.0909866747693586					Tfe3	0.285274935042541
Pax2	-0.0121499166640921					Pax2	0.0922629336314442					Pax2	0.217741703641627
Mafb	0.187504893188642					Mafb	0.198809674416627					Mafb	0.148942331339489
Elk3	-0.300533287553047					Elk3	-0.352588021772985					Elk3	-0.0303091420331658
Klf6	0.485182849047212					Klf6	0.586463715308313					Klf6	0.364113262092802
Snai1	-0.0640089727823003					Snai1	0.0717219855374939					Snai1	-0.298937479152647
Hesx1	0.0441339385121617					Hesx1	0.0805454224313517					Hesx1	-0.0652883480433092
Onecut1	-0.230095158525458					Onecut1	-0.26762787203726					Onecut1	-0.249449835732351
Rxra	0.329063270428935					Rxra	0.47318565468353					Rxra	0.426573145367021
Kat5	-0.205267069400296					Kat5	-0.389063551121007					Kat5	-0.066972515455594
Ybx3	-0.217602321830649					Ybx3	-0.265422243966089					Ybx3	-0.219661625830451
Smad6	0.0012129226259902					Smad6	0.0607049183092944					Smad6	0.0258103927920428
Cdx1	0.335297034875173					Cdx1	0.436130544808112					Cdx1	0.332619567376388
Tfdp1	0.00304273638232928					Tfdp1	-0.0756178331122559					Tfdp1	-0.0307573626282869
Kmt2a	-0.00672701719830394					Kmt2a	-0.0934163213867089					Kmt2a	-0.0349161461184778
Gata2	0.338149356836561					Gata2	0.371697552947287					Gata2	0.249903691913823
Prdm1	-0.302831362708724					Prdm1	-0.420667981085414					Prdm1	-0.0740049997971676
Mxd1	0.152648236227137					Mxd1	0.247717528566956					Mxd1	0.0144155855644462
Clock	0.327302195135057					Clock	0.289667154599182					Clock	0.262979314347118
Bhlhe40	-0.12560786707288					Bhlhe40	-0.0811471646243078					Bhlhe40	-0.262681373132648
Maf	0.123062717647735					Maf	0.25830348089536					Maf	0.304403337097543
Aire	0.399649992052288					Aire	0.440157612790945					Aire	0.144844406912162
Etv1	0.311146580242349					Etv1	0.37876100273621					Etv1	0.239743627374311
Klf4	-0.0580352639449143					Klf4	0.0228384349598992					Klf4	0.183598326307732
Egr2	0.225599356707129					Egr2	0.307418075808076					Egr2	0.226664455447231
Neurog3	-0.0183946936244983					Neurog3	0.142765958010706					Neurog3	-0.0819915095777561
Cxxc1	-0.0198990873937848					Cxxc1	-0.00595188357906693					Cxxc1	0.258739909862271
Tfcp2	0.156974799884922					Tfcp2	0.238586829929293					Tfcp2	0.270256485927582
Tbx21	0.130527076238253					Tbx21	0.206575113328753					Tbx21	0.0995209397649464
Hoxa10	-0.0662776109923288					Hoxa10	-0.0262309510980461					Hoxa10	0.0106604011533826
Lmx1b	0.22974118093036					Lmx1b	0.321797812456978					Lmx1b	0.404252793439539
Tbx2	-0.395915941567207					Tbx2	-0.523207073435004					Tbx2	-0.386589097250647
Foxo4	0.163928211580279					Foxo4	0.190619709655065					Foxo4	0.167787717411509
Dlx5	0.141014843971997					Dlx5	0.319330215244944					Dlx5	0.435773505057147
Foxn1	0.121684590061855					Foxn1	0.168017101699921					Foxn1	0.248967186284005
Tbx5	0.129363086599127					Tbx5	0.144352016506334					Tbx5	0.131275154858058
Smad2	0.280834003197123					Smad2	0.260606461877792					Smad2	0.469954497867185
Nkx3-1	0.103406175463945					Nkx3-1	-0.100926180599576					Nkx3-1	0.243289366878002
Hand2	0.204941873682427					Hand2	0.365336755155541					Hand2	0.420628347589497
Sfpq	0.117171741771986					Sfpq	-0.0525800811758892					Sfpq	0.0610809984441844
Bmal1	0.37238747780475					Bmal1	0.418701447089841					Bmal1	0.397224925731984
Skil	-0.277449495025345					Skil	-0.366243516484665					Skil	-0.279647007581695
Msx2	0.0274491527305711					Msx2	-0.0483489228401209					Msx2	-0.206244927534385
Pitx1	-0.0400637300305256					Pitx1	-0.0761527533732918					Pitx1	-0.257508956362723
Foxq1	0.182770951224029					Foxq1	0.159273254497464					Foxq1	0.11696480090251
Zglp1	-0.0399108274955337					Zglp1	-0.0277381360773921					Zglp1	0.0917349664831793
Etv6	-0.0130635984086373					Etv6	-0.0992778708495869					Etv6	0.00937425480251899
Nfyb	0.242923206049964					Nfyb	0.232335801778951					Nfyb	0.247594071084477
Nr1i2	0.0070385377789044					Nr1i2	0.0690655600027657					Nr1i2	0.0663082717516614
Nfatc3	0.418842137616879					Nfatc3	0.544526858810694					Nfatc3	0.287592271883658
Grhl3	0.206119698049551					Grhl3	0.278071416677451					Grhl3	0.181665432456185
Thra	0.139039862639485					Thra	0.150333553869363					Thra	0.189900954565966
Sox17	-0.0327530790044606					Sox17	0.176992891235346					Sox17	-0.115035904418987
Tbx15	0.0247187922934977					Tbx15	0.107336391950447					Tbx15	-0.0455947966261334
Nfat5	0.122228910676781					Nfat5	0.0116453026262439					Nfat5	0.114038711780671
Nfe2l2	0.0241023812210757					Nfe2l2	-0.111877429940181					Nfe2l2	0.11585312336514
Meis1	0.048777813388859					Meis1	0.0601473554920925					Meis1	-0.0096613288940326
Hoxa9	-0.0386029318539675					Hoxa9	-0.11304343110727					Hoxa9	-0.0640378555343564
Mafa	0.0696675253567263					Mafa	0.14969284632875					Mafa	0.293216440240677
Nr1d1	0.118209624116547					Nr1d1	0.173319513806896					Nr1d1	0.0114457579396861
Nfia	0.0157659117587492					Nfia	0.11945948577407					Nfia	-0.0921175941042729
Hey2	0.0615584288378877					Hey2	0.110705494174728					Hey2	-0.230049358265252
Irf7	0.6193391255398					Irf7	0.625208931406969					Irf7	0.377440785503409
Hoxb7	-0.245167719881367					Hoxb7	-0.352575286677798					Hoxb7	0.0541883200329258
Twist1	0.156757947419797					Twist1	0.129581228914098					Twist1	0.141214102258825
Gtf3a	-0.240585659519309					Gtf3a	-0.308005377147998					Gtf3a	0.0790824343168137
Klf10	0.119884748208004					Klf10	0.10006066412943					Klf10	0.20665069950434
Klf2	0.0998571009907597					Klf2	0.104421458577966					Klf2	0.0151054054205519
Mbd2	-0.110152886347361					Mbd2	-0.0985411495114112					Mbd2	-0.0800940691635281
Hsf2	0.24433903775					Hsf2	0.326642107739731					Hsf2	0.20117587600225
Hey1	-0.0174332684336164					Hey1	-0.159900045515753					Hey1	-0.0473548378656246
Zbtb17	0.0759164086246953					Zbtb17	-0.0653514314393412					Zbtb17	0.116181649166773
Nr1h2	0.275358609112055					Nr1h2	0.375387407285439					Nr1h2	0.365245230176147
Irf5	0.397207242633053					Irf5	0.377893247798256					Irf5	0.103380507162512
Thrb	0.159876929713067					Thrb	0.342641298766219					Thrb	0.212264229294518
Pou3f2	0.143378017665105					Pou3f2	0.138154326029598					Pou3f2	0.213089371065585
Fosb	-0.000139939398491602					Fosb	-0.0273390522066639					Fosb	0.276578391484875
Bcl3	0.0387781639614434					Bcl3	0.0436066273261163					Bcl3	0.122407478324121
Sp2	0.0761313546831571					Sp2	-0.000454796123666813					Sp2	-0.0163400921578544
Nfatc1	0.176744340203099					Nfatc1	0.268748633839526					Nfatc1	0.306485238731295
Dlx2	0.0635952127118363					Dlx2	0.0584405069477328					Dlx2	0.0387038702102187
Sox6	0.19785122800649					Sox6	0.368688288579625					Sox6	0.168700196304592
Rorc	0.185776433899715					Rorc	0.304186434335827					Rorc	0.0792667821930475
Ppard	0.362323780502201					Ppard	0.413040789032565					Ppard	0.304481710502135
Satb1	-0.0748218130725023					Satb1	0.059466076482446					Satb1	0.0691342200153254
Sirt1	0.217198421023034					Sirt1	0.290985287811741					Sirt1	0.160200687785271
Zbtb7a	-0.300541458310362					Zbtb7a	-0.32053053724663					Zbtb7a	-0.192783711957282
Stat2	0.65139737946721					Stat2	0.637318127599361					Stat2	0.371525749086242
Esrrg	0.0856683536807325					Esrrg	0.0954691493603608					Esrrg	0.0626096212805736
Pura	-0.104045199840595					Pura	-0.0208348382494306					Pura	0.264331150085123
Neurog2	0.240019344190894					Neurog2	0.331215639596641					Neurog2	0.239573463233102
Dlx3	-0.0784759333058976					Dlx3	-0.0358096494532721					Dlx3	0.165601484522309
Twist2	0.0370979627541836					Twist2	0.132071329833436					Twist2	-0.122227205439996
Tfap4	0.00587768725022647					Tfap4	0.0730619869924796					Tfap4	0.217943290244044
E2f2	-0.0487635627367327					E2f2	-0.106943818249643					E2f2	-0.082055434975694
Pou5f1	0.0506702523383052					Pou5f1	-0.0879523592094378					Pou5f1	0.0299515362529957
Snai2	0.0337844934632535					Snai2	0.136641626812905					Snai2	0.0399552475957254
Notch1	0.0928019198011811					Notch1	0.113998598017608					Notch1	0.379535019037462
Foxc2	-0.0308100019649144					Foxc2	-0.0550231676874362					Foxc2	0.296284887024787
Klf9	0.032321818547548					Klf9	0.0175070379721243					Klf9	-0.0262522278615775
Mef2d	0.0246000681307177					Mef2d	-0.0335295085376053					Mef2d	0.16961509896535
Smad5	-0.170190615737886					Smad5	-0.134604396044547					Smad5	-0.220471395271355
Klf15	-0.00798271456034123					Klf15	0.105622712937659					Klf15	0.0255555404233659
Dnmt3a	0.00292951999333628					Dnmt3a	0.06857600319722					Dnmt3a	-0.161034964637802
Dnmt3b	0.103049659856947					Dnmt3b	0.121678406262758					Dnmt3b	0.0390515755639499
Rreb1	0.00354704593331041					Rreb1	0.000219264717456495					Rreb1	-0.0822507572793362
Hoxd13	0.104829725753497					Hoxd13	0.121416410833473					Hoxd13	0.139051805339203
Bhlhe41	-0.182584655643833					Bhlhe41	-0.143512988849109					Bhlhe41	-0.396672038522558
Mta1	0.345021709415614					Mta1	0.360595371043134					Mta1	0.184004515795456
Tcf7l2	0.0305668473327792					Tcf7l2	-0.0488931051424163					Tcf7l2	0.139801333945197
Vsx2	-0.0601180623547489					Vsx2	-0.0591914802424455					Vsx2	-0.0470607021128056
Sox2	-0.00395126607551996					Sox2	-0.0885234936805055					Sox2	-0.0976543122114396
Hic1	-0.0362531180944818					Hic1	-0.0127291539263136					Hic1	-0.0663463887656583
Zeb2	-0.00711598124513269					Zeb2	0.07465381194053					Zeb2	0.185204381828084
Nono	-0.180687590465577					Nono	-0.188195423717704					Nono	-0.109451932062731
Nfix	-0.0442264887106843					Nfix	0.06604490897912					Nfix	-0.0457993200836606
Bcl11b	0.048460858399093					Bcl11b	0.0210399804618739					Bcl11b	-0.175656328069308
Nfil3	-0.081809646949709					Nfil3	-0.107269836087968					Nfil3	0.0864176109173574
E2f6	0.115163216114996					E2f6	0.234458856396729					E2f6	0.138904439806917
Gfi1	-0.0772299984337381					Gfi1	-0.0110918131703361					Gfi1	0.0606974453493307
Runx3	0.261533335553293					Runx3	0.406273213709743					Runx3	0.215069711847646
Gli1	0.0113765027177332					Gli1	0.0982545540504472					Gli1	0.156793665204901
Bhlha15	0.0994198722114936					Bhlha15	0.170931636834533					Bhlha15	0.378585416248424
Msc	0.0992817383036346					Msc	0.227261438449917					Msc	-0.0213762676969902
Nkx2-2	0.00649608468281005					Nkx2-2	0.0165466346805755					Nkx2-2	0.0525715748324632
Smarcc1	-0.139795207865807					Smarcc1	-0.185054107596116					Smarcc1	-0.0427774006736502
Ep300	0.106148909885923					Ep300	0.136203099234116					Ep300	0.0811196408170301
Ctnnb1	-0.0137847212350728					Ctnnb1	0.0385429845939032					Ctnnb1	0.0821961874357809
Foxl2	-0.0531655080762057					Foxl2	-0.0108695240632936					Foxl2	0.322111828514039
Ezh2	-0.229036091751978					Ezh2	-0.201283710882109					Ezh2	-0.205092536055093
Gli2	-0.122351276014972					Gli2	-0.19472545435619					Gli2	0.0395104511566398
Hoxb13	-0.0361908156488652					Hoxb13	0.0399218599812616					Hoxb13	-0.0336476622856778
Tbx3	-0.108315622263961					Tbx3	-0.171446056820555					Tbx3	-0.153036835923428
Foxp3	-0.067580278633108					Foxp3	-0.0557730675549045					Foxp3	-0.115058344774437
Sp7	0.230750353866917					Sp7	0.348865006747039					Sp7	0.530208194452469
Nanog	-0.104677854741852					Nanog	-0.17209937923648					Nanog	0.0190939488107789
Lmo2	0.101562745499486					Lmo2	0.151573797724448					Lmo2	0.151716617058984
Arx	0.354261959057128					Arx	0.482153057349183					Arx	0.194988692382742
Vhl	0.0050843978561772					Vhl	0.103608046033265					Vhl	-0.0268342463144553
Sox4	0.0388593871445578					Sox4	0.0203375864489509					Sox4	0.225218986284253
Atf5	0.318233413568948					Atf5	0.206044724272152					Atf5	0.116383062060989
Eomes	-0.0743177763076069					Eomes	-0.0837529191646091					Eomes	0.195196965882101
Nfib	-0.0810917815136681					Nfib	0.0597596209449422					Nfib	-0.119773822308281
Fosl2	0.0522753397767741					Fosl2	0.0591183939257459					Fosl2	0.0506872273814633
Sall4	-0.0262673562466907					Sall4	-0.023647000642428					Sall4	0.144192400211036
Kdm5b	0.0222877881814389					Kdm5b	0.162767647473038					Kdm5b	-0.0702099886406705
Satb2	0.039714541532834					Satb2	-0.0898175271372012					Satb2	0.113798047091447
Foxj1	0.0143727403941662					Foxj1	0.183209867898257					Foxj1	0.137638715050053
Ppargc1a	0.119361072969458					Ppargc1a	0.165589377688116					Ppargc1a	-0.106024063854917
Mecp2	0.16147247032591					Mecp2	0.205346221358148					Mecp2	0.126511285925746
Hdac3	-0.141516789627272					Hdac3	-0.140767175978435					Hdac3	0.015190979854449
Btg2	0.0235800509916485					Btg2	0.0117291845770368					Btg2	0.189609837298629
Hdac1	-0.163015950152359					Hdac1	-0.188421831235386					Hdac1	-0.166299009956992
Hdac4	0.223438602105766					Hdac4	0.162361474407912					Hdac4	-0.057669785909344
Sin3a	0.339169273894348					Sin3a	0.345070092114952					Sin3a	0.2083182976397
