# Supplementary material for: Dissecting FAP+ Cell Diversity in Pancreatic Cancer Uncovers an Interferon-Response Subtype of Cancer-Associated Fibroblasts with Tumor-Restraining Properties
Source: Cancer Res. 2025 Apr 11;85(13):2388–411. doi: 10.1158/0008-5472.CAN-23-3252 (PMC12214878; doi:10.1158/0008-5472.CAN-23-3252)
Supplement: Table S9 — Differentially expressed genes and gene-set enrichment analysis results for PSCs treated with DMXAA, IFNγ or Activated T-cells in Figure S6. [file can-23-3252_table_s9_suppst9.xlsx]

## Sheet: Fig S5. DEGs
Table S9. Differentially expressed genes and gene-set enrichment analysis results for PSCs treated with DMXAA, IFNγ or Activated T-cells in Figure S6.
Bulk RNAseq DMXAA, IFNy and Activated T-cell treated PSCs
IFNy									DMXAA
Gene	FC	padj	ctrl_group	treat_group	ctrl_mean_DNRC	treat_mean_DNRC	logFC	sig	Gene	FC	padj	ctrl_group	treat_group	ctrl_mean_DNRC	treat_mean_DNRC	logFC	sig
H2-Aa	3711.59	2.61150487679751e-54	Ctrl_Mono_PSC_MHCII_Negative	IFNy_96hr_Mono_PSC_MHCIIPositive	0.087	737.178	8.21921563521955	S	Cxcl9	533.6	6.4975864903029e-05	DMSO_Mono_PSC	DMXAA_Mono_PSC	0	69.864	6.27964649460141	S
Gbp10	1901.49	5.41425262788357e-47	Ctrl_Mono_PSC_MHCII_Negative	IFNy_96hr_Mono_PSC_MHCIIPositive	0	293.79	7.55039306834844	S	Batf2	110.03	5.78505586366616e-06	DMSO_Mono_PSC	DMXAA_Mono_PSC	0.394	50.433	4.70075305588182	S
Cxcl9	1403.92	3.91605471628253e-122	Ctrl_Mono_PSC_MHCII_Negative	IFNy_96hr_Mono_PSC_MHCIIPositive	1.465	2181.648	7.24702360290535	S	Gbp4	61.38	4.74030218621778e-05	DMSO_Mono_PSC	DMXAA_Mono_PSC	1.114	111.03	4.11708404919159	S
Gbp4	1378.84	6.06880220793071e-93	Ctrl_Mono_PSC_MHCII_Negative	IFNy_96hr_Mono_PSC_MHCIIPositive	1.107	1445.36	7.22899784495588	S	Cxcl10	54.41	7.2892818106614e-13	DMSO_Mono_PSC	DMXAA_Mono_PSC	117.762	5444.091	3.99654796049783	S
Mpeg1	990.41	4.53691075360936e-64	Ctrl_Mono_PSC_MHCII_Negative	IFNy_96hr_Mono_PSC_MHCIIPositive	0.829	827.037	6.89811899880989	S	AA467197	47.53	1.0656015821345e-07	DMSO_Mono_PSC	DMXAA_Mono_PSC	1.277	60.78	3.86136109062592	S
H2-Eb1	810.86	1.07031599171405e-42	Ctrl_Mono_PSC_MHCII_Negative	IFNy_96hr_Mono_PSC_MHCIIPositive	0.483	422.756	6.69809541282659	S	Mx1	44.87	1.02578431600647e-13	DMSO_Mono_PSC	DMXAA_Mono_PSC	2.949	132.595	3.80376941998789	S
H2-Ab1	807.75	6.45407730314115e-95	Ctrl_Mono_PSC_MHCII_Negative	IFNy_96hr_Mono_PSC_MHCIIPositive	1.224	1011.11	6.69425260470461	S	Gbp5	35.21	7.96706126703832e-13	DMSO_Mono_PSC	DMXAA_Mono_PSC	5.464	176.784	3.56133013316696	S
Tgtp1	559.2	9.21134906103232e-45	Ctrl_Mono_PSC_MHCII_Negative	IFNy_96hr_Mono_PSC_MHCIIPositive	1.016	579.109	6.3265071909196	S	Ifit3	34.76	6.09135481083389e-16	DMSO_Mono_PSC	DMXAA_Mono_PSC	25.743	847.116	3.54846730039719	S
Cd74	550.32	2.44436208598745e-164	Ctrl_Mono_PSC_MHCII_Negative	IFNy_96hr_Mono_PSC_MHCIIPositive	21.072	11588.615	6.31049992721776	S	Tgtp2	34.15	1.05005927783098e-11	DMSO_Mono_PSC	DMXAA_Mono_PSC	2.464	87.287	3.5307625860168	S
Ubd	476.75	2.72422376582075e-30	Ctrl_Mono_PSC_MHCII_Negative	IFNy_96hr_Mono_PSC_MHCIIPositive	0.73	348.753	6.16699224448053	S	Gbp2	30.97	1.24452247347651e-07	DMSO_Mono_PSC	DMXAA_Mono_PSC	76.281	2396.764	3.43301899398511	S
Batf2	458.87	9.84447815227911e-56	Ctrl_Mono_PSC_MHCII_Negative	IFNy_96hr_Mono_PSC_MHCIIPositive	0.919	430.732	6.12876694554407	S	Ifit3b	27.43	1.0411819878525e-11	DMSO_Mono_PSC	DMXAA_Mono_PSC	11.118	282.303	3.31163730494951	S
Irf8	294.62	2.30734556875801e-54	Ctrl_Mono_PSC_MHCII_Negative	IFNy_96hr_Mono_PSC_MHCIIPositive	0.877	275.479	5.68568639038679	S	Oas3	25.45	4.57373018040189e-10	DMSO_Mono_PSC	DMXAA_Mono_PSC	5.763	141.498	3.23671574299653	S
Nos2	277.41	3.97534556690435e-21	Ctrl_Mono_PSC_MHCII_Negative	IFNy_96hr_Mono_PSC_MHCIIPositive	0.753	223.025	5.62549655625766	S	Ifi205	24.74	0.00237397894590548	DMSO_Mono_PSC	DMXAA_Mono_PSC	5.898	137.735	3.20842136696434	S
Ciita	275.5	4.66270374599887e-40	Ctrl_Mono_PSC_MHCII_Negative	IFNy_96hr_Mono_PSC_MHCIIPositive	0.753	202.007	5.61858762859297	S	Mpeg1	24.22	0.0224087059394175	DMSO_Mono_PSC	DMXAA_Mono_PSC	2.223	65.672	3.18717873812495	S
Tgtp2	246.92	9.96263550237385e-109	Ctrl_Mono_PSC_MHCII_Negative	IFNy_96hr_Mono_PSC_MHCIIPositive	3.667	903	5.5090643975257	S	Ccl5	22.61	0.00396574731925047	DMSO_Mono_PSC	DMXAA_Mono_PSC	182.759	3870.411	3.11839228628988	S
Calhm6	235.96	3.60739796060121e-26	Ctrl_Mono_PSC_MHCII_Negative	IFNy_96hr_Mono_PSC_MHCIIPositive	0.549	123.976	5.46366229913487	S	Gbp6	21.17	5.32619490839484e-11	DMSO_Mono_PSC	DMXAA_Mono_PSC	10.377	237.378	3.05258508514677	S
Cxcl11	233.65	3.23193754970814e-22	Ctrl_Mono_PSC_MHCII_Negative	IFNy_96hr_Mono_PSC_MHCIIPositive	0.323	76.666	5.45382426914643	S	Cd74	18.9	0.00106289670016681	DMSO_Mono_PSC	DMXAA_Mono_PSC	21.426	563.062	2.9391619220656	S
Gbp8	209.48	3.36388750186799e-21	Ctrl_Mono_PSC_MHCII_Negative	IFNy_96hr_Mono_PSC_MHCIIPositive	0.299	68.071	5.34462826941129	S	Igtp	18.01	2.44531524937424e-15	DMSO_Mono_PSC	DMXAA_Mono_PSC	41.848	759.811	2.89092715918786	S
Gbp2	193.13	5.03529820421325e-140	Ctrl_Mono_PSC_MHCII_Negative	IFNy_96hr_Mono_PSC_MHCIIPositive	80.599	15571.227	5.26336353728451	S	Ifi44	17.04	1.52575840165946e-18	DMSO_Mono_PSC	DMXAA_Mono_PSC	42.555	712.22	2.83556352140117	S
Gm4841	187.24	3.66262574777012e-79	Ctrl_Mono_PSC_MHCII_Negative	IFNy_96hr_Mono_PSC_MHCIIPositive	2.354	432.313	5.23239121643187	S	Ifi47	16.91	3.18974014358459e-13	DMSO_Mono_PSC	DMXAA_Mono_PSC	18.563	310.934	2.82790516291049	S
Gm12185	169.26	2.36174558153371e-31	Ctrl_Mono_PSC_MHCII_Negative	IFNy_96hr_Mono_PSC_MHCIIPositive	0.866	141.916	5.13143599424196	S	Iigp1	16.43	0.000830131706506598	DMSO_Mono_PSC	DMXAA_Mono_PSC	29.353	522.386	2.79910893204918	S
Ifi206	152.26	1.95862508997177e-20	Ctrl_Mono_PSC_MHCII_Negative	IFNy_96hr_Mono_PSC_MHCIIPositive	0.574	80.291	5.02558958587807	S	Gbp9	15.86	7.87528437236317e-10	DMSO_Mono_PSC	DMXAA_Mono_PSC	8.265	133.817	2.7638002162067	S
AA467197	139.25	6.24267937053275e-53	Ctrl_Mono_PSC_MHCII_Negative	IFNy_96hr_Mono_PSC_MHCIIPositive	5.22	738.319	4.93627087880739	S	Gbp3	15.71	8.60832822850852e-07	DMSO_Mono_PSC	DMXAA_Mono_PSC	60.799	916.86	2.75429745226753	S
Il12rb1	134.94	8.92666858801256e-22	Ctrl_Mono_PSC_MHCII_Negative	IFNy_96hr_Mono_PSC_MHCIIPositive	0.538	71.025	4.90483023519928	S	Ifit1	15.24	3.67108105613004e-17	DMSO_Mono_PSC	DMXAA_Mono_PSC	67.077	903.929	2.7239235502585	S
Gbp6	129.97	5.5610859547725e-118	Ctrl_Mono_PSC_MHCII_Negative	IFNy_96hr_Mono_PSC_MHCIIPositive	9.18	1201.916	4.8673036545935	S	Gm4951	14.37	5.1386511088305e-08	DMSO_Mono_PSC	DMXAA_Mono_PSC	13.174	187.975	2.66514270009093	S
Serpina3f	109.41	2.23337118772695e-30	Ctrl_Mono_PSC_MHCII_Negative	IFNy_96hr_Mono_PSC_MHCIIPositive	55.976	6126.013	4.6951022934887	S	Isg15	13.75	2.04520493460986e-07	DMSO_Mono_PSC	DMXAA_Mono_PSC	25.928	334.98	2.62103882411258	S
Iigp1	108.86	4.06838799788921e-94	Ctrl_Mono_PSC_MHCII_Negative	IFNy_96hr_Mono_PSC_MHCIIPositive	40.88	4449.447	4.69006265300605	S	Serpina3f	13.5	0.0286143446180128	DMSO_Mono_PSC	DMXAA_Mono_PSC	33.694	526.945	2.60268968544438	S
Gbp5	105.74	5.94629686216079e-131	Ctrl_Mono_PSC_MHCII_Negative	IFNy_96hr_Mono_PSC_MHCIIPositive	5.097	550.595	4.6609832508073	S	Rsad2	13.31	1.40685313174508e-07	DMSO_Mono_PSC	DMXAA_Mono_PSC	28.234	350.305	2.58851563240702	S
Cd274	104.96	8.84363104225217e-95	Ctrl_Mono_PSC_MHCII_Negative	IFNy_96hr_Mono_PSC_MHCIIPositive	4.743	495.241	4.65357932519578	S	Oasl1	13.24	1.72655810303535e-13	DMSO_Mono_PSC	DMXAA_Mono_PSC	14.988	213.108	2.58324255050886	S
Gbp9	96.09	7.01146649259299e-115	Ctrl_Mono_PSC_MHCII_Negative	IFNy_96hr_Mono_PSC_MHCIIPositive	5.823	568.923	4.56528525228918	S	Cmpk2	13.08	6.84475764997691e-07	DMSO_Mono_PSC	DMXAA_Mono_PSC	30.224	381.612	2.57108434602905	S
F830016B08Rik	93.03	6.0778275242369e-64	Ctrl_Mono_PSC_MHCII_Negative	IFNy_96hr_Mono_PSC_MHCIIPositive	10.889	1010.283	4.53292202178047	S	Cd274	12.52	1.07278428208475e-06	DMSO_Mono_PSC	DMXAA_Mono_PSC	5.59	77.866	2.52732736567195	S
Igtp	90.21	4.20705085698133e-113	Ctrl_Mono_PSC_MHCII_Negative	IFNy_96hr_Mono_PSC_MHCIIPositive	51.675	4657.872	4.50214028566855	S	Zbp1	11.7	4.85623989557966e-07	DMSO_Mono_PSC	DMXAA_Mono_PSC	23.009	270.339	2.45958884180371	S
Apol6	65.22	1.93618542108243e-233	Ctrl_Mono_PSC_MHCII_Negative	IFNy_96hr_Mono_PSC_MHCIIPositive	13.186	874.461	4.17776617036117	S	Gbp7	11.64	9.97585334760343e-16	DMSO_Mono_PSC	DMXAA_Mono_PSC	48.006	552.177	2.45444744230329	S
Cxcl10	62.1	5.54914103056515e-132	Ctrl_Mono_PSC_MHCII_Negative	IFNy_96hr_Mono_PSC_MHCIIPositive	209.646	13032.76	4.12874598893943	S	F830016B08Rik	11.39	0.00616508283810848	DMSO_Mono_PSC	DMXAA_Mono_PSC	19.478	228.974	2.43273577745909	S
Igfbp3	41.41	2.05636315909661e-14	Ctrl_Mono_PSC_MHCII_Negative	IFNy_96hr_Mono_PSC_MHCIIPositive	10.574	439.211	3.72352239755748	S	Slfn8	10.58	6.71739588164883e-22	DMSO_Mono_PSC	DMXAA_Mono_PSC	17.498	184.215	2.35896542643015	S
Ifi47	38.24	1.23246828837091e-78	Ctrl_Mono_PSC_MHCII_Negative	IFNy_96hr_Mono_PSC_MHCIIPositive	30.597	1170.348	3.6438820881832	S	Ifi203	10.26	0.0012428669298955	DMSO_Mono_PSC	DMXAA_Mono_PSC	28.661	294.553	2.32825283974262	S
Apol10b	37.66	4.513937597393e-39	Ctrl_Mono_PSC_MHCII_Negative	IFNy_96hr_Mono_PSC_MHCIIPositive	2.649	98.334	3.62859852322901	S	Mx2	10.16	1.71153766635073e-11	DMSO_Mono_PSC	DMXAA_Mono_PSC	9.576	95.745	2.31845844215034	S
Gm4951	37.04	2.14909593322185e-54	Ctrl_Mono_PSC_MHCII_Negative	IFNy_96hr_Mono_PSC_MHCIIPositive	18.324	676.328	3.61199840977798	S	Oasl2	9.57	2.76219397204707e-06	DMSO_Mono_PSC	DMXAA_Mono_PSC	183.23	1741.56	2.25863320546486	S
Slamf8	36.23	3.43556790184662e-58	Ctrl_Mono_PSC_MHCII_Negative	IFNy_96hr_Mono_PSC_MHCIIPositive	3.395	122.461	3.58988750490699	S	Phf11d	9.57	0.000283881121624574	DMSO_Mono_PSC	DMXAA_Mono_PSC	56.577	488.945	2.25863320546486	S
Lcn2	35.02	7.89536250109279e-13	Ctrl_Mono_PSC_MHCII_Negative	IFNy_96hr_Mono_PSC_MHCIIPositive	35.237	1233.013	3.55591932685771	S	Oas1a	9.21	2.18337238250572e-15	DMSO_Mono_PSC	DMXAA_Mono_PSC	51.585	459.866	2.22028985026722	S
Serping1	35.02	2.92422349358237e-14	Ctrl_Mono_PSC_MHCII_Negative	IFNy_96hr_Mono_PSC_MHCIIPositive	79.173	2773.567	3.55591932685771	S	Mndal	9.17	0.0129307311611301	DMSO_Mono_PSC	DMXAA_Mono_PSC	34.433	306.777	2.21593728626837	S
Tnfsf10	34.66	6.83239133080782e-31	Ctrl_Mono_PSC_MHCII_Negative	IFNy_96hr_Mono_PSC_MHCIIPositive	2.534	89.876	3.54558628428746	S	Trim30a	9.01	6.05142757072638e-13	DMSO_Mono_PSC	DMXAA_Mono_PSC	57.998	486.631	2.19833507162025	S
H2-T23	34.1	1.94506229856386e-129	Ctrl_Mono_PSC_MHCII_Negative	IFNy_96hr_Mono_PSC_MHCIIPositive	19.666	661.459	3.52929738428947	S	Vcam1	8.67	8.80340847993153e-05	DMSO_Mono_PSC	DMXAA_Mono_PSC	256.104	2309.898	2.15986879079245	S
H2-Q6	33.09	9.66786888098645e-50	Ctrl_Mono_PSC_MHCII_Negative	IFNy_96hr_Mono_PSC_MHCIIPositive	18.469	611.334	3.49923112193352	S	Tor3a	8.57	8.90686003390385e-18	DMSO_Mono_PSC	DMXAA_Mono_PSC	68.598	586.393	2.14826773260969	S
Gbp3	32.54	3.43556790184662e-58	Ctrl_Mono_PSC_MHCII_Negative	IFNy_96hr_Mono_PSC_MHCIIPositive	75.999	2470.359	3.48247010179089	S	Ifih1	8.32	4.24784208458305e-16	DMSO_Mono_PSC	DMXAA_Mono_PSC	45.684	376.757	2.11866225483312	S
Gbp7	31.87	9.65611797694868e-74	Ctrl_Mono_PSC_MHCII_Negative	IFNy_96hr_Mono_PSC_MHCIIPositive	40.922	1302.076	3.46166512842925	S	Irgm1	8.23	7.14089591595494e-14	DMSO_Mono_PSC	DMXAA_Mono_PSC	84.917	701.842	2.10778601468898	S
Fst	31.46	7.44139726463266e-51	Ctrl_Mono_PSC_MHCII_Negative	IFNy_96hr_Mono_PSC_MHCIIPositive	19.865	627.574	3.44871689763013	S	Parp14	7.98	4.92341147692225e-13	DMSO_Mono_PSC	DMXAA_Mono_PSC	83.535	661.584	2.07693841146172	S
H2-Q7	31.24	7.08235760596529e-87	Ctrl_Mono_PSC_MHCII_Negative	IFNy_96hr_Mono_PSC_MHCIIPositive	20.892	654.752	3.44169932497149	S	Irf7	7.8	3.49200794682874e-05	DMSO_Mono_PSC	DMXAA_Mono_PSC	128.953	998.287	2.05412373369555	S
Irgm1	29.15	2.41354272925707e-106	Ctrl_Mono_PSC_MHCII_Negative	IFNy_96hr_Mono_PSC_MHCIIPositive	99.006	2880.555	3.3724549127965	S	Usp18	7.56	8.10562848734329e-11	DMSO_Mono_PSC	DMXAA_Mono_PSC	82.701	614.128	2.02287119019144	S
Calhm5	28.89	1.17219851240683e-20	Ctrl_Mono_PSC_MHCII_Negative	IFNy_96hr_Mono_PSC_MHCIIPositive	6.921	198.671	3.36349551447814	S	Herc6	7.23	9.21415137678252e-08	DMSO_Mono_PSC	DMXAA_Mono_PSC	50.382	344.91	1.97823903617067	S
H2-DMb1	28.21	5.36582415868513e-74	Ctrl_Mono_PSC_MHCII_Negative	IFNy_96hr_Mono_PSC_MHCIIPositive	9.629	274.428	3.33967652501391	S	Ube2l6	7.2	4.30026917367089e-13	DMSO_Mono_PSC	DMXAA_Mono_PSC	33.024	232.012	1.97408102602201	S
Psmb9	27.78	4.18292592257235e-165	Ctrl_Mono_PSC_MHCII_Negative	IFNy_96hr_Mono_PSC_MHCIIPositive	22.989	636.364	3.3243163373262	S	Oas2	7.1	0.000159974139091063	DMSO_Mono_PSC	DMXAA_Mono_PSC	58.029	409.139	1.96009478404727	S
Slfn2	25.59	1.37548720314945e-52	Ctrl_Mono_PSC_MHCII_Negative	IFNy_96hr_Mono_PSC_MHCIIPositive	4.308	115.513	3.2422016501717	S	Trim30d	6.99	4.11463741239184e-13	DMSO_Mono_PSC	DMXAA_Mono_PSC	22.622	154.356	1.94448055624572	S
Oas3	23.4	1.43259560717292e-17	Ctrl_Mono_PSC_MHCII_Negative	IFNy_96hr_Mono_PSC_MHCIIPositive	8.959	208.574	3.15273602236366	S	Dhx58	6.96	2.29411982394849e-21	DMSO_Mono_PSC	DMXAA_Mono_PSC	45.264	311.475	1.94017947434633	S
Zbp1	23.26	2.96963825921617e-45	Ctrl_Mono_PSC_MHCII_Negative	IFNy_96hr_Mono_PSC_MHCIIPositive	29.197	677.155	3.14673514709052	S	H2-T23	6.92	4.92341147692225e-13	DMSO_Mono_PSC	DMXAA_Mono_PSC	16.296	113.178	1.93441576962958	S
Il18bp	22.74	1.43421198754466e-102	Ctrl_Mono_PSC_MHCII_Negative	IFNy_96hr_Mono_PSC_MHCIIPositive	11.272	255.214	3.12412548832239	S	Xaf1	6.91	1.37129432271894e-13	DMSO_Mono_PSC	DMXAA_Mono_PSC	37.978	259.95	1.93296963777958	S
Ifi205	22.12	1.39334902876517e-32	Ctrl_Mono_PSC_MHCII_Negative	IFNy_96hr_Mono_PSC_MHCIIPositive	16.118	356.907	3.09648217665413	S	Bst2	6.61	1.91615585880681e-10	DMSO_Mono_PSC	DMXAA_Mono_PSC	275.347	1745.398	1.88858365386359	S
Pla1a	21.97	4.55553982640705e-28	Ctrl_Mono_PSC_MHCII_Negative	IFNy_96hr_Mono_PSC_MHCIIPositive	3.449	76.56	3.08967788639652	S	Oas1g	6.56	1.34089566422854e-09	DMSO_Mono_PSC	DMXAA_Mono_PSC	15.081	95.089	1.880990602956	S
Samhd1	21.7	8.50478643590576e-58	Ctrl_Mono_PSC_MHCII_Negative	IFNy_96hr_Mono_PSC_MHCIIPositive	244.413	5301.307	3.07731226054641	S	Sp100	6.5	1.29213245349686e-12	DMSO_Mono_PSC	DMXAA_Mono_PSC	31.119	201.451	1.87180217690159	S
Irgm2	21.39	8.72033120730771e-58	Ctrl_Mono_PSC_MHCII_Negative	IFNy_96hr_Mono_PSC_MHCIIPositive	36.125	770.858	3.06292352309431	S	Oas1b	6.35	3.26112446304722e-22	DMSO_Mono_PSC	DMXAA_Mono_PSC	10.228	64.583	1.8484548129046	S
Psmb8	20.29	3.85206898221081e-86	Ctrl_Mono_PSC_MHCII_Negative	IFNy_96hr_Mono_PSC_MHCIIPositive	143.103	2902.874	3.01012815383772	S	Stat1	6.33	2.43306926986498e-11	DMSO_Mono_PSC	DMXAA_Mono_PSC	179.459	1133.604	1.84530023615608	S
Phf11b	19.69	6.26082388452142e-30	Ctrl_Mono_PSC_MHCII_Negative	IFNy_96hr_Mono_PSC_MHCIIPositive	3.108	60.598	2.98011089265103	S	Apol6	6.33	0.001035506346256	DMSO_Mono_PSC	DMXAA_Mono_PSC	13.245	95.71	1.84530023615608	S
Ch25h	19.41	6.96128727225638e-28	Ctrl_Mono_PSC_MHCII_Negative	IFNy_96hr_Mono_PSC_MHCIIPositive	22.094	430.181	2.96578839718092	S	Nmi	6.17	1.97973562778248e-09	DMSO_Mono_PSC	DMXAA_Mono_PSC	17.285	105.531	1.8196988379173	S
H2-DMa	19.31	2.99397694331191e-58	Ctrl_Mono_PSC_MHCII_Negative	IFNy_96hr_Mono_PSC_MHCIIPositive	9.555	186.945	2.96062309644042	S	Irgm2	6.13	3.33925699647839e-12	DMSO_Mono_PSC	DMXAA_Mono_PSC	39.596	237.108	1.81319474994812	S
Apod	18.76	0.000135488803727408	Ctrl_Mono_PSC_MHCII_Negative	IFNy_96hr_Mono_PSC_MHCIIPositive	49.342	925.376	2.93172694357808	S	Samd9l	6.11	6.58379293211347e-23	DMSO_Mono_PSC	DMXAA_Mono_PSC	78.439	477.383	1.8099267731835	S
Irf1	18.47	3.80039598202599e-98	Ctrl_Mono_PSC_MHCII_Negative	IFNy_96hr_Mono_PSC_MHCIIPositive	169.825	3138.191	2.91614779421115	S	Rtp4	6.04	1.13272220045682e-13	DMSO_Mono_PSC	DMXAA_Mono_PSC	73.922	437.418	1.79840401194672	S
Stat1	17.69	5.30482909531895e-47	Ctrl_Mono_PSC_MHCII_Negative	IFNy_96hr_Mono_PSC_MHCIIPositive	156.353	2763.123	2.87299950817169	S	Ddx60	5.91	2.06024560849446e-08	DMSO_Mono_PSC	DMXAA_Mono_PSC	27.764	164.847	1.77664583141801	S
Tap1	17.49	1.51612938848159e-207	Ctrl_Mono_PSC_MHCII_Negative	IFNy_96hr_Mono_PSC_MHCIIPositive	100.63	1754.991	2.86162928903051	S	Isg20	5.9	1.96994629932989e-11	DMSO_Mono_PSC	DMXAA_Mono_PSC	23.512	134.239	1.77495235091167	S
Ms4a4d	16.7	3.90378987760407e-09	Ctrl_Mono_PSC_MHCII_Negative	IFNy_96hr_Mono_PSC_MHCIIPositive	56.067	936.708	2.81540871942271	S	Psmb10	5.89	6.68284457489405e-13	DMSO_Mono_PSC	DMXAA_Mono_PSC	124.039	716.472	1.7732559976635	S
Wars	15.75	1.54801354959082e-38	Ctrl_Mono_PSC_MHCII_Negative	IFNy_96hr_Mono_PSC_MHCIIPositive	97.35	1531.917	2.75684036527164	S	Trex1	5.71	1.98657830637313e-10	DMSO_Mono_PSC	DMXAA_Mono_PSC	35.918	204.85	1.74221902366792	S
Ifit3	15.75	9.77749712276658e-19	Ctrl_Mono_PSC_MHCII_Negative	IFNy_96hr_Mono_PSC_MHCIIPositive	53.621	843.147	2.75684036527164	S	Rnf213	5.71	4.79832905818668e-14	DMSO_Mono_PSC	DMXAA_Mono_PSC	714.726	4071.785	1.74221902366792	S
Nlrc5	15.41	5.29717045508016e-37	Ctrl_Mono_PSC_MHCII_Negative	IFNy_96hr_Mono_PSC_MHCIIPositive	40.875	630.076	2.73501664933202	S	Ly6e	5.64	4.12951806744287e-10	DMSO_Mono_PSC	DMXAA_Mono_PSC	1033.185	5783.451	1.72988406550997	S
H2-Q4	15.08	6.55016700040684e-28	Ctrl_Mono_PSC_MHCII_Negative	IFNy_96hr_Mono_PSC_MHCIIPositive	141.539	2132.813	2.71336936257981	S	Il33	5.57	0.019403834578529	DMSO_Mono_PSC	DMXAA_Mono_PSC	11.531	63.278	1.71739505393919	S
Upp1	14.92	4.77085783014162e-12	Ctrl_Mono_PSC_MHCII_Negative	IFNy_96hr_Mono_PSC_MHCIIPositive	4.879	72.385	2.70270259477561	S	Trim34a	5.55	2.66729231719703e-16	DMSO_Mono_PSC	DMXAA_Mono_PSC	11.08	61.292	1.71379792775834	S
Ly6a	14.66	1.30967044661572e-53	Ctrl_Mono_PSC_MHCII_Negative	IFNy_96hr_Mono_PSC_MHCIIPositive	756.932	11088.93	2.68512269645851	S	Psmb8	5.48	2.15817955286123e-07	DMSO_Mono_PSC	DMXAA_Mono_PSC	182.045	984.282	1.70110510095992	S
H2-K1	14.59	1.36004257825773e-128	Ctrl_Mono_PSC_MHCII_Negative	IFNy_96hr_Mono_PSC_MHCIIPositive	1773.786	25855.007	2.68033636253469	S	Dtx3l	5.43	6.9725514682284e-16	DMSO_Mono_PSC	DMXAA_Mono_PSC	52.691	286.3	1.69193913394584	S
Parp14	14.28	5.22557849357308e-41	Ctrl_Mono_PSC_MHCII_Negative	IFNy_96hr_Mono_PSC_MHCIIPositive	60.607	864.718	2.65885995691144	S	Ccl2	5.23	0.0128799137353605	DMSO_Mono_PSC	DMXAA_Mono_PSC	1387.636	7295.053	1.65441127807683	S
C4b	14.21	6.84208187484996e-31	Ctrl_Mono_PSC_MHCII_Negative	IFNy_96hr_Mono_PSC_MHCIIPositive	33.284	471.761	2.65394594210901	S	Tlr3	5.1	1.1456175253644e-10	DMSO_Mono_PSC	DMXAA_Mono_PSC	22.647	110.646	1.62924053973028	S
Ube2l6	14.18	5.99744637106018e-192	Ctrl_Mono_PSC_MHCII_Negative	IFNy_96hr_Mono_PSC_MHCIIPositive	29.878	423.97	2.65183252110398	S	Parp12	5.02	6.30647195113891e-13	DMSO_Mono_PSC	DMXAA_Mono_PSC	91.943	454.906	1.61342993370364	S
C1s1	13.98	1.98658073112016e-31	Ctrl_Mono_PSC_MHCII_Negative	IFNy_96hr_Mono_PSC_MHCIIPositive	218.692	3057.133	2.63762773680566	S	Trim12a	4.97	1.70125902521528e-08	DMSO_Mono_PSC	DMXAA_Mono_PSC	19.395	95.605	1.60341984010854	S
Ifi203	13.71	6.76934182319569e-44	Ctrl_Mono_PSC_MHCII_Negative	IFNy_96hr_Mono_PSC_MHCIIPositive	36.743	503.255	2.61812549357422	S	Trim12c	4.95	2.19584521492256e-14	DMSO_Mono_PSC	DMXAA_Mono_PSC	29.356	144.239	1.5993875765806	S
Ly6c1	13.55	5.55931602347547e-66	Ctrl_Mono_PSC_MHCII_Negative	IFNy_96hr_Mono_PSC_MHCIIPositive	128.899	1746.663	2.60638654732571	S	Ifi35	4.71	8.67980269704106e-10	DMSO_Mono_PSC	DMXAA_Mono_PSC	157.066	728.641	1.54968790802833	S
Tnfaip2	13.43	4.19235693304254e-74	Ctrl_Mono_PSC_MHCII_Negative	IFNy_96hr_Mono_PSC_MHCIIPositive	185.83	2495.035	2.59749101053515	S	Parp9	4.64	8.10562848734329e-11	DMSO_Mono_PSC	DMXAA_Mono_PSC	54.599	250.49	1.53471436623816	S
H2-T22	12.57	3.07564133690319e-141	Ctrl_Mono_PSC_MHCII_Negative	IFNy_96hr_Mono_PSC_MHCIIPositive	74.475	935.646	2.53131302260216	S	Mt2	4.54	0.000186491734791434	DMSO_Mono_PSC	DMXAA_Mono_PSC	249.802	1169.163	1.51292701205326	S
Cfb	11.87	1.38690015635641e-13	Ctrl_Mono_PSC_MHCII_Negative	IFNy_96hr_Mono_PSC_MHCIIPositive	33.146	393.585	2.47401420862158	S	Uba7	4.53	4.76036096730375e-08	DMSO_Mono_PSC	DMXAA_Mono_PSC	28.809	129.25	1.51072193949494	S
Tgm2	11.76	1.17018235271032e-52	Ctrl_Mono_PSC_MHCII_Negative	IFNy_96hr_Mono_PSC_MHCIIPositive	33.716	395.812	2.46470394247048	S	Apol9a	4.52	0.00841985870392764	DMSO_Mono_PSC	DMXAA_Mono_PSC	48.566	219.281	1.50851199384414	S
Irf7	11.49	8.3542072403442e-21	Ctrl_Mono_PSC_MHCII_Negative	IFNy_96hr_Mono_PSC_MHCIIPositive	83.602	958.572	2.44147709186066	S	Ly6a	4.5	0.00454565928828537	DMSO_Mono_PSC	DMXAA_Mono_PSC	369.283	1771.417	1.50407739677627	S
C2	11.43	3.46227605750272e-16	Ctrl_Mono_PSC_MHCII_Negative	IFNy_96hr_Mono_PSC_MHCIIPositive	14.024	159.852	2.43624147780672	S	Icam1	4.43	3.82735062816647e-05	DMSO_Mono_PSC	DMXAA_Mono_PSC	75.546	321.901	1.48839958405704	S
Fhod3	11.43	2.64387551530696e-22	Ctrl_Mono_PSC_MHCII_Negative	IFNy_96hr_Mono_PSC_MHCIIPositive	6.022	69.741	2.43624147780672	S	Tap2	4.39	5.64201121086927e-06	DMSO_Mono_PSC	DMXAA_Mono_PSC	57.835	252.037	1.47932922708708	S
Neurl3	11.07	1.23858721848877e-14	Ctrl_Mono_PSC_MHCII_Negative	IFNy_96hr_Mono_PSC_MHCIIPositive	5.274	58.229	2.40423874672055	S	Apol9b	4.33	0.00449985692598925	DMSO_Mono_PSC	DMXAA_Mono_PSC	36.793	156.595	1.4655675420144	S
Ifi44	11.06	2.2130568183952e-22	Ctrl_Mono_PSC_MHCII_Negative	IFNy_96hr_Mono_PSC_MHCIIPositive	60.096	663.337	2.40333499609419	S	Tlr2	4.31	0.000991713664673361	DMSO_Mono_PSC	DMXAA_Mono_PSC	64.89	278.803	1.46093790411566	S
Rarres2	10.9	6.00519314875893e-08	Ctrl_Mono_PSC_MHCII_Negative	IFNy_96hr_Mono_PSC_MHCIIPositive	5.014	54.671	2.3887627892351	S	Tapbpl	4.3	1.42986910649693e-07	DMSO_Mono_PSC	DMXAA_Mono_PSC	26.395	112.5	1.45861502269952	S
Dtx3l	10.82	2.08504614488322e-44	Ctrl_Mono_PSC_MHCII_Negative	IFNy_96hr_Mono_PSC_MHCIIPositive	48.355	522.917	2.38139627341834	S	Mitd1	4.29	2.43306926986498e-11	DMSO_Mono_PSC	DMXAA_Mono_PSC	24.637	104.334	1.45628673293993	S
Ifit3b	10.79	1.08551299051272e-09	Ctrl_Mono_PSC_MHCII_Negative	IFNy_96hr_Mono_PSC_MHCIIPositive	17.408	187.18	2.37861977927004	S	Samhd1	4.29	0.00926793092767757	DMSO_Mono_PSC	DMXAA_Mono_PSC	249.403	1091.271	1.45628673293993	S
Mndal	10.3	1.14183534140013e-71	Ctrl_Mono_PSC_MHCII_Negative	IFNy_96hr_Mono_PSC_MHCIIPositive	47.422	489.175	2.33214389523559	S	Tap1	4.28	2.61594199538932e-05	DMSO_Mono_PSC	DMXAA_Mono_PSC	145.067	596.807	1.45395300959371	S
Socs1	10.29	2.40820552046995e-19	Ctrl_Mono_PSC_MHCII_Negative	IFNy_96hr_Mono_PSC_MHCIIPositive	6.024	62.801	2.33117254984596	S	Daxx	4.27	1.90468069963565e-10	DMSO_Mono_PSC	DMXAA_Mono_PSC	63.071	263.44	1.45161382724053	S
Ccl5	10.02	3.02070592851277e-07	Ctrl_Mono_PSC_MHCII_Negative	IFNy_96hr_Mono_PSC_MHCIIPositive	129.89	1301.03	2.30458309565672	S	Helz2	4.26	5.60413760249268e-09	DMSO_Mono_PSC	DMXAA_Mono_PSC	172.9	738.106	1.44926916028128	S
Lgr6	9.79	0.00134175340834432	Ctrl_Mono_PSC_MHCII_Negative	IFNy_96hr_Mono_PSC_MHCIIPositive	8.418	81.822	2.28136145654242	S	Tapbp	4.24	2.14449802162119e-08	DMSO_Mono_PSC	DMXAA_Mono_PSC	517.771	2176.706	1.44456326924387	S
Parp11	9.6	1.07865758758503e-37	Ctrl_Mono_PSC_MHCII_Negative	IFNy_96hr_Mono_PSC_MHCIIPositive	36.553	350.303	2.26176309847379	S	Slc7a11	4.21	1.35172112859648e-10	DMSO_Mono_PSC	DMXAA_Mono_PSC	41.993	185.859	1.43746264769429	S
H2-D1	9.37	1.32558940761978e-160	Ctrl_Mono_PSC_MHCII_Negative	IFNy_96hr_Mono_PSC_MHCIIPositive	1805.84	16896.535	2.23751309625033	S	Ddx58	4.2	2.2549948339455e-17	DMSO_Mono_PSC	DMXAA_Mono_PSC	144.602	604.931	1.43508452528932	S
H2-M3	9.06	4.25074210149027e-84	Ctrl_Mono_PSC_MHCII_Negative	IFNy_96hr_Mono_PSC_MHCIIPositive	29.608	270.802	2.20386912005489	S	Nlrc5	4.2	3.10328926910341e-05	DMSO_Mono_PSC	DMXAA_Mono_PSC	88.613	388.518	1.43508452528932	S
Nptx1	8.79	7.88717420946428e-05	Ctrl_Mono_PSC_MHCII_Negative	IFNy_96hr_Mono_PSC_MHCIIPositive	6.835	59.373	2.17361471169709	S	Tnfaip2	4.1	1.71439796544046e-06	DMSO_Mono_PSC	DMXAA_Mono_PSC	147.997	606.902	1.41098697371026	S
Cyp4v3	8.74	4.84744891881236e-30	Ctrl_Mono_PSC_MHCII_Negative	IFNy_96hr_Mono_PSC_MHCIIPositive	7.818	67.184	2.16791018966744	S	Ogfr	4.09	2.17335078568741e-11	DMSO_Mono_PSC	DMXAA_Mono_PSC	119.559	487.666	1.40854497005471	S
Serpina3i	8.74	4.25138687100464e-12	Ctrl_Mono_PSC_MHCII_Negative	IFNy_96hr_Mono_PSC_MHCIIPositive	13.884	121.911	2.16791018966744	S	Plac8	4.08	9.10543810029508e-18	DMSO_Mono_PSC	DMXAA_Mono_PSC	207.147	845.65	1.40609698841607	S
Psmb10	8.67	3.67367802802717e-85	Ctrl_Mono_PSC_MHCII_Negative	IFNy_96hr_Mono_PSC_MHCIIPositive	118.968	1031.316	2.15986879079245	S	Parp11	4.07	1.33407221160447e-10	DMSO_Mono_PSC	DMXAA_Mono_PSC	49.664	200.587	1.4036429994545	S
Tlr3	8.47	3.07253541242986e-20	Ctrl_Mono_PSC_MHCII_Negative	IFNy_96hr_Mono_PSC_MHCIIPositive	14.846	125.997	2.13653050866396	S	Parp10	4.03	6.49923644179549e-13	DMSO_Mono_PSC	DMXAA_Mono_PSC	93.469	374.809	1.39376637595859	S
Tap2	8.42	1.03001362248116e-80	Ctrl_Mono_PSC_MHCII_Negative	IFNy_96hr_Mono_PSC_MHCIIPositive	50.684	427.292	2.13060982825424	S	Irf1	4.01	1.29770950378607e-05	DMSO_Mono_PSC	DMXAA_Mono_PSC	151.231	614.518	1.38879124131848	S
Sod2	8.41	4.33545653279168e-35	Ctrl_Mono_PSC_MHCII_Negative	IFNy_96hr_Mono_PSC_MHCIIPositive	420.704	3532.099	2.12942147398486	S	Lgals9	4.01	5.45231769869406e-12	DMSO_Mono_PSC	DMXAA_Mono_PSC	241.807	960.787	1.38879124131848	S
Oasl2	8.2	2.56994243479147e-24	Ctrl_Mono_PSC_MHCII_Negative	IFNy_96hr_Mono_PSC_MHCIIPositive	163.345	1336.289	2.10413415427021	S	Tgm2	3.84	0.000261133025285443	DMSO_Mono_PSC	DMXAA_Mono_PSC	34.105	131.525	1.34547236659964	S
C1ra	8.18	3.3007381579345e-33	Ctrl_Mono_PSC_MHCII_Negative	IFNy_96hr_Mono_PSC_MHCIIPositive	98.538	806.298	2.10169215061466	S	Stat2	3.76	6.17786321866853e-17	DMSO_Mono_PSC	DMXAA_Mono_PSC	115.746	433.834	1.3244189574018	S
Greb1l	8.11	4.13473428156367e-15	Ctrl_Mono_PSC_MHCII_Negative	IFNy_96hr_Mono_PSC_MHCIIPositive	12.251	99.58	2.09309786812732	S	Asb13	3.68	4.04446878877987e-11	DMSO_Mono_PSC	DMXAA_Mono_PSC	24.356	88.571	1.30291275218084	S
Uba7	8.08	7.07431989331412e-28	Ctrl_Mono_PSC_MHCII_Negative	IFNy_96hr_Mono_PSC_MHCIIPositive	23.79	192.056	2.089391872533	S	Lgals3bp	3.65	2.44531524937424e-15	DMSO_Mono_PSC	DMXAA_Mono_PSC	334.416	1220.235	1.2947271675944	S
Plaat3	8.05	8.10655526137952e-86	Ctrl_Mono_PSC_MHCII_Negative	IFNy_96hr_Mono_PSC_MHCIIPositive	23.056	185.391	2.08567209143047	S	Nfkbie	3.64	0.0125023182997916	DMSO_Mono_PSC	DMXAA_Mono_PSC	50.714	188.433	1.29198368164865	S
Slfn8	7.85	2.23655698386071e-27	Ctrl_Mono_PSC_MHCII_Negative	IFNy_96hr_Mono_PSC_MHCIIPositive	21.578	167.838	2.06051353179432	S	Psmb9	3.6	0.00073213965530527	DMSO_Mono_PSC	DMXAA_Mono_PSC	33.825	121.125	1.28093384546206	S
Tapbp	7.83	6.85146834238806e-47	Ctrl_Mono_PSC_MHCII_Negative	IFNy_96hr_Mono_PSC_MHCIIPositive	494.655	3867.884	2.05796251000271	S	Eif2ak2	3.52	1.67790859881703e-12	DMSO_Mono_PSC	DMXAA_Mono_PSC	174.012	606.125	1.25846098961001	S
Icam1	7.77	9.64094212394368e-29	Ctrl_Mono_PSC_MHCII_Negative	IFNy_96hr_Mono_PSC_MHCIIPositive	76.376	593.011	2.05027016437956	S	Adar	3.51	1.22117574346158e-07	DMSO_Mono_PSC	DMXAA_Mono_PSC	165.789	583.104	1.25561603747777	S
Parp9	7.68	4.37164375121448e-55	Ctrl_Mono_PSC_MHCII_Negative	IFNy_96hr_Mono_PSC_MHCIIPositive	45.199	345.375	2.03861954715958	S	Mlkl	3.48	6.08178268306031e-08	DMSO_Mono_PSC	DMXAA_Mono_PSC	65.129	222.802	1.24703229378638	S
Oas1g	7.66	4.4239688117819e-15	Ctrl_Mono_PSC_MHCII_Negative	IFNy_96hr_Mono_PSC_MHCIIPositive	9.575	71.612	2.0360119837525	S	H2-T22	3.45	1.30176303351747e-06	DMSO_Mono_PSC	DMXAA_Mono_PSC	91.311	313.51	1.23837423104327	S
Il1rl1	7.48	9.02830016730961e-06	Ctrl_Mono_PSC_MHCII_Negative	IFNy_96hr_Mono_PSC_MHCIIPositive	132.582	991.013	2.01223279198639	S	Aftph	3.3	1.71723650949819e-06	DMSO_Mono_PSC	DMXAA_Mono_PSC	62.966	209.53	1.19392246847243	S
Tapbpl	7.47	1.02378271644604e-70	Ctrl_Mono_PSC_MHCII_Negative	IFNy_96hr_Mono_PSC_MHCIIPositive	22.095	166.908	2.01089499914473	S	Znfx1	3.29	3.15302250688744e-07	DMSO_Mono_PSC	DMXAA_Mono_PSC	63.525	206.316	1.19088756477728	S
Xaf1	7.12	1.09452672007255e-20	Ctrl_Mono_PSC_MHCII_Negative	IFNy_96hr_Mono_PSC_MHCIIPositive	44.149	313.396	1.96290772542388	S	Trim25	3.25	1.2750688568801e-10	DMSO_Mono_PSC	DMXAA_Mono_PSC	196.289	637.861	1.17865499634165	S
C3	7.11	8.64281435560828e-07	Ctrl_Mono_PSC_MHCII_Negative	IFNy_96hr_Mono_PSC_MHCIIPositive	1175.991	8352.825	1.96150224381515	S	Clic4	3.21	0.00143356106639566	DMSO_Mono_PSC	DMXAA_Mono_PSC	366.073	1158.849	1.16627093714192	S
Herc6	6.97	2.00627707057828e-49	Ctrl_Mono_PSC_MHCII_Negative	IFNy_96hr_Mono_PSC_MHCIIPositive	43.194	299.855	1.94161522477243	S	Irf9	3.14	8.66081941845018e-08	DMSO_Mono_PSC	DMXAA_Mono_PSC	84.752	265.912	1.14422279992016	S
Phf11d	6.9	2.13338499710646e-25	Ctrl_Mono_PSC_MHCII_Negative	IFNy_96hr_Mono_PSC_MHCIIPositive	62.217	427.034	1.93152141160321	S	Nampt	3.05	1.70250006217131e-12	DMSO_Mono_PSC	DMXAA_Mono_PSC	53.13	160.589	1.11514159061932	S
Mt2	6.8	5.09869124864012e-16	Ctrl_Mono_PSC_MHCII_Negative	IFNy_96hr_Mono_PSC_MHCIIPositive	239.847	1628.36	1.91692261218206	S	Slc2a6	2.96	0.00395949518481089	DMSO_Mono_PSC	DMXAA_Mono_PSC	40.991	129.773	1.08518926833597	S
Serpina3g	6.78	1.70296483524564e-08	Ctrl_Mono_PSC_MHCII_Negative	IFNy_96hr_Mono_PSC_MHCIIPositive	696.181	4716.177	1.9139771019523	S	Hmga1	2.93	0.00733647966901722	DMSO_Mono_PSC	DMXAA_Mono_PSC	81.58	238.721	1.07500242302898	S
Ccl2	6.77	1.09184855937941e-13	Ctrl_Mono_PSC_MHCII_Negative	IFNy_96hr_Mono_PSC_MHCIIPositive	2254.189	15236.857	1.91250108692418	S	Gnb4	2.83	3.06716797085823e-11	DMSO_Mono_PSC	DMXAA_Mono_PSC	82.952	236.239	1.04027671165515	S
Ggct	6.69	3.76810022457454e-32	Ctrl_Mono_PSC_MHCII_Negative	IFNy_96hr_Mono_PSC_MHCIIPositive	37.066	248.086	1.90061387414014	S	Erap1	2.79	5.73819887568137e-05	DMSO_Mono_PSC	DMXAA_Mono_PSC	58.857	162.32	1.02604159583327	S
Apol9a	6.62	6.48775131982671e-14	Ctrl_Mono_PSC_MHCII_Negative	IFNy_96hr_Mono_PSC_MHCIIPositive	76.339	502.871	1.89009536994892	S	Plekha4	2.77	3.46075153468743e-08	DMSO_Mono_PSC	DMXAA_Mono_PSC	43.065	118.941	1.01884732019925	S
Apol9b	6.58	8.90428326546277e-11	Ctrl_Mono_PSC_MHCII_Negative	IFNy_96hr_Mono_PSC_MHCIIPositive	53.118	347.511	1.88403474533723	S	Psme2	2.76	9.97924046849683e-09	DMSO_Mono_PSC	DMXAA_Mono_PSC	100.529	274.006	1.01523067972906	S
Bst2	6.57	1.84674727747817e-23	Ctrl_Mono_PSC_MHCII_Negative	IFNy_96hr_Mono_PSC_MHCIIPositive	323.924	2123.649	1.88251383249652	S	Slco3a1	2.73	4.58024932863216e-05	DMSO_Mono_PSC	DMXAA_Mono_PSC	31.104	82.332	1.00430160919687	S
Cxcl2	6.56	0.000134648114998528	Ctrl_Mono_PSC_MHCII_Negative	IFNy_96hr_Mono_PSC_MHCIIPositive	16.53	108.341	1.880990602956	S	Hmox1	2.71	0.000279505559847022	DMSO_Mono_PSC	DMXAA_Mono_PSC	1356.495	3558.782	0.99694863489161	S
Erap1	6.45	1.10795900672947e-31	Ctrl_Mono_PSC_MHCII_Negative	IFNy_96hr_Mono_PSC_MHCIIPositive	49.335	318.182	1.86408013080768	S	H2-Q6	2.7	0.0241305688737363	DMSO_Mono_PSC	DMXAA_Mono_PSC	45.25	118.501	0.993251773010283	S
Trim30a	6.4	2.70557635739982e-25	Ctrl_Mono_PSC_MHCII_Negative	IFNy_96hr_Mono_PSC_MHCIIPositive	47.436	302.805	1.85629799036563	S	Nckap5	2.65	0.010888792587148	DMSO_Mono_PSC	DMXAA_Mono_PSC	22.677	59.273	0.974559639998131	S
Oas1a	6.37	7.58865735711167e-21	Ctrl_Mono_PSC_MHCII_Negative	IFNy_96hr_Mono_PSC_MHCIIPositive	39.399	249.239	1.85159946958407	S	Ripk2	2.61	7.11323502181001e-08	DMSO_Mono_PSC	DMXAA_Mono_PSC	33.839	87.021	0.959350221334602	S
Ifi211	6.34	8.23104236264687e-42	Ctrl_Mono_PSC_MHCII_Negative	IFNy_96hr_Mono_PSC_MHCIIPositive	85.334	541.331	1.84687876844913	S	Hk2	2.6	0.0192076329475886	DMSO_Mono_PSC	DMXAA_Mono_PSC	21.46	55.812	0.955511445027436	S
Slc7a2	6.32	6.24081337217028e-08	Ctrl_Mono_PSC_MHCII_Negative	IFNy_96hr_Mono_PSC_MHCIIPositive	65.031	408.831	1.84371920815877	S	Rnd1	2.57	0.00568321021160608	DMSO_Mono_PSC	DMXAA_Mono_PSC	21.432	51.87	0.943905898907128	S
Nod1	6.22	3.27480792688306e-24	Ctrl_Mono_PSC_MHCII_Negative	IFNy_96hr_Mono_PSC_MHCIIPositive	60.969	379.372	1.82776990675109	S	Cfb	2.54	0.0464141878654974	DMSO_Mono_PSC	DMXAA_Mono_PSC	58.846	148.85	0.932164081030445	S
Sfrp4	6.2	8.16914148064249e-07	Ctrl_Mono_PSC_MHCII_Negative	IFNy_96hr_Mono_PSC_MHCIIPositive	8.531	53.425	1.82454929205105	S	Aida	2.53	2.32257792652531e-05	DMSO_Mono_PSC	DMXAA_Mono_PSC	58.747	147.243	0.928219302739429	S
Slco3a1	6.19	8.99199584001061e-39	Ctrl_Mono_PSC_MHCII_Negative	IFNy_96hr_Mono_PSC_MHCIIPositive	29.376	179.941	1.8229350866965	S	Pnpt1	2.53	6.13362303323521e-05	DMSO_Mono_PSC	DMXAA_Mono_PSC	21.209	52.842	0.928219302739429	S
Sp100	6.12	3.58709579767301e-21	Ctrl_Mono_PSC_MHCII_Negative	IFNy_96hr_Mono_PSC_MHCIIPositive	27.265	166.658	1.81156209652423	S	Plk2	2.52	0.000316876038807899	DMSO_Mono_PSC	DMXAA_Mono_PSC	332.443	833.733	0.924258901523332	S
Lif	6.03	2.81041145306732e-07	Ctrl_Mono_PSC_MHCII_Negative	IFNy_96hr_Mono_PSC_MHCIIPositive	30.855	185.355	1.79674701073909	S	Tdrd7	2.49	2.17335078568741e-11	DMSO_Mono_PSC	DMXAA_Mono_PSC	51.994	128.492	0.912282710476616	S
Rtp4	5.99	1.52761869361173e-17	Ctrl_Mono_PSC_MHCII_Negative	IFNy_96hr_Mono_PSC_MHCIIPositive	89.492	533.894	1.79009141212736	S	Tcirg1	2.49	1.17636023665336e-05	DMSO_Mono_PSC	DMXAA_Mono_PSC	149.533	370.679	0.912282710476616	S
Ly6e	5.98	1.04934882839552e-23	Ctrl_Mono_PSC_MHCII_Negative	IFNy_96hr_Mono_PSC_MHCIIPositive	1433.473	8561.907	1.78842056796254	S	Psme1	2.48	5.24039470199267e-06	DMSO_Mono_PSC	DMXAA_Mono_PSC	156.179	383.935	0.908258560176891	S
Enc1	5.95	4.19566630987552e-51	Ctrl_Mono_PSC_MHCII_Negative	IFNy_96hr_Mono_PSC_MHCIIPositive	128.656	764.581	1.78339121955754	S	H2-M3	2.46	0.049518924475319	DMSO_Mono_PSC	DMXAA_Mono_PSC	35.181	86.209	0.900161349944271	S
Hk2	5.94	7.23349536224289e-48	Ctrl_Mono_PSC_MHCII_Negative	IFNy_96hr_Mono_PSC_MHCIIPositive	26.823	158.579	1.78170913337455	S	Mov10	2.45	0.000138861237972534	DMSO_Mono_PSC	DMXAA_Mono_PSC	79.906	193.439	0.896088024556635	S
Ccl7	5.92	2.96806341157568e-28	Ctrl_Mono_PSC_MHCII_Negative	IFNy_96hr_Mono_PSC_MHCIIPositive	621.386	3673.438	1.77833644889591	S	Hap1	2.45	0.0442465607575987	DMSO_Mono_PSC	DMXAA_Mono_PSC	73.235	177.006	0.896088024556635	S
Ifit1	5.85	1.08572148903577e-14	Ctrl_Mono_PSC_MHCII_Negative	IFNy_96hr_Mono_PSC_MHCIIPositive	100.88	588.822	1.76644166124377	S	Tor1aip1	2.43	9.21415137678252e-08	DMSO_Mono_PSC	DMXAA_Mono_PSC	128.193	310.269	0.887891257352457	S
Abi3bp	5.8	1.98353893952252e-09	Ctrl_Mono_PSC_MHCII_Negative	IFNy_96hr_Mono_PSC_MHCIIPositive	47.697	276.963	1.75785791755237	S	Ptprj	2.41	0.00425857686470682	DMSO_Mono_PSC	DMXAA_Mono_PSC	42.208	105.606	0.879626747502564	S
Slc7a11	5.76	6.31154548826626e-13	Ctrl_Mono_PSC_MHCII_Negative	IFNy_96hr_Mono_PSC_MHCIIPositive	31.264	179.846	1.7509374747078	S	Pml	2.39	7.95280406586273e-07	DMSO_Mono_PSC	DMXAA_Mono_PSC	290.454	692.201	0.871293365943419	S
Stat2	5.62	1.04648271675901e-24	Ctrl_Mono_PSC_MHCII_Negative	IFNy_96hr_Mono_PSC_MHCIIPositive	71.081	398.038	1.7263316639056	S	Tnip1	2.39	0.00443475326595842	DMSO_Mono_PSC	DMXAA_Mono_PSC	59.358	146.084	0.871293365943419	S
Vcam1	5.54	8.63719504016942e-08	Ctrl_Mono_PSC_MHCII_Negative	IFNy_96hr_Mono_PSC_MHCIIPositive	493.766	2731.214	1.71199450075919	S	Trafd1	2.37	0.000592496111037129	DMSO_Mono_PSC	DMXAA_Mono_PSC	178.592	418.771	0.86288995514704	S
Prune2	5.54	1.36127163223851e-23	Ctrl_Mono_PSC_MHCII_Negative	IFNy_96hr_Mono_PSC_MHCIIPositive	58.056	321.149	1.71199450075919	S	Slc25a22	2.37	0.00233621560416228	DMSO_Mono_PSC	DMXAA_Mono_PSC	33.107	78.011	0.86288995514704	S
Crem	5.49	1.28606070490644e-32	Ctrl_Mono_PSC_MHCII_Negative	IFNy_96hr_Mono_PSC_MHCIIPositive	22.719	126.108	1.70292825552144	S	Wars	2.37	0.0202010723946971	DMSO_Mono_PSC	DMXAA_Mono_PSC	115.639	270.535	0.86288995514704	S
Psme1	5.48	2.91676156222223e-118	Ctrl_Mono_PSC_MHCII_Negative	IFNy_96hr_Mono_PSC_MHCIIPositive	171.795	940.789	1.70110510095992	S	Ascc3	2.35	3.31861489297657e-11	DMSO_Mono_PSC	DMXAA_Mono_PSC	83.592	195.402	0.854415328156067	S
Cxcl16	5.45	2.38439212221867e-36	Ctrl_Mono_PSC_MHCII_Negative	IFNy_96hr_Mono_PSC_MHCIIPositive	38.536	207.023	1.69561560867515	S	Loxl3	2.34	1.44487113192434e-05	DMSO_Mono_PSC	DMXAA_Mono_PSC	84.18	195.748	0.85015092936961	S
Snx10	5.43	1.18389412385701e-90	Ctrl_Mono_PSC_MHCII_Negative	IFNy_96hr_Mono_PSC_MHCIIPositive	60.99	333.893	1.69193913394584	S	Mt1	2.34	0.0031881477966492	DMSO_Mono_PSC	DMXAA_Mono_PSC	625.708	1474.548	0.85015092936961	S
Trim12a	5.4	6.65874809747299e-22	Ctrl_Mono_PSC_MHCII_Negative	IFNy_96hr_Mono_PSC_MHCIIPositive	13.776	74.931	1.68639895357023	S	Rab32	2.32	0.00968757482370179	DMSO_Mono_PSC	DMXAA_Mono_PSC	41.21	94.949	0.841567185678219	S
Ifitm1	5.4	5.20286529986871e-05	Ctrl_Mono_PSC_MHCII_Negative	IFNy_96hr_Mono_PSC_MHCIIPositive	41.431	223.699	1.68639895357023	S	Sod2	2.31	0.00851693294727753	DMSO_Mono_PSC	DMXAA_Mono_PSC	434.989	1001.389	0.837247524533702	S
Rnf19b	5.35	3.31545375669369e-37	Ctrl_Mono_PSC_MHCII_Negative	IFNy_96hr_Mono_PSC_MHCIIPositive	50.017	268.128	1.67709656090792	S	Rnf19b	2.3	1.0516381431011e-05	DMSO_Mono_PSC	DMXAA_Mono_PSC	45.495	103.536	0.832909122935104	S
Trim12c	5.33	1.67150877469075e-28	Ctrl_Mono_PSC_MHCII_Negative	IFNy_96hr_Mono_PSC_MHCIIPositive	23.693	125.464	1.67335123817775	S	Lgals8	2.29	7.13447660636871e-06	DMSO_Mono_PSC	DMXAA_Mono_PSC	64.68	148.281	0.828551817566148	S
Jcad	5.29	1.38567794768159e-13	Ctrl_Mono_PSC_MHCII_Negative	IFNy_96hr_Mono_PSC_MHCIIPositive	182.091	961.582	1.66581824587021	S	Gch1	2.26	0.00183211827304209	DMSO_Mono_PSC	DMXAA_Mono_PSC	53.279	122.368	0.815364813284194	S
Ifi207	5.2	1.16963888614519e-13	Ctrl_Mono_PSC_MHCII_Negative	IFNy_96hr_Mono_PSC_MHCIIPositive	74.414	386.98	1.64865862558738	S	Asns	2.25	1.9481213229164e-05	DMSO_Mono_PSC	DMXAA_Mono_PSC	260.769	586.368	0.810930216216329	S
Oas2	5.04	3.78054379378344e-05	Ctrl_Mono_PSC_MHCII_Negative	IFNy_96hr_Mono_PSC_MHCIIPositive	44.31	222.879	1.61740608208328	S	Cdk6	2.22	0.00129874254109414	DMSO_Mono_PSC	DMXAA_Mono_PSC	136.879	302.027	0.797507195884188	S
Gda	4.9	1.29093975414876e-13	Ctrl_Mono_PSC_MHCII_Negative	IFNy_96hr_Mono_PSC_MHCIIPositive	23.943	118.107	1.58923520511658	S	Cxcl16	2.22	0.00437127852184743	DMSO_Mono_PSC	DMXAA_Mono_PSC	39.811	85.795	0.797507195884188	S
Psme2	4.86	4.06644757551274e-58	Ctrl_Mono_PSC_MHCII_Negative	IFNy_96hr_Mono_PSC_MHCIIPositive	123.438	600.454	1.5810384379124	S	Tent5a	2.18	0.0181222149246205	DMSO_Mono_PSC	DMXAA_Mono_PSC	89.746	189.505	0.779324876800997	S
Cmpk2	4.84	2.11220701359132e-07	Ctrl_Mono_PSC_MHCII_Negative	IFNy_96hr_Mono_PSC_MHCIIPositive	27.311	131.686	1.57691472072854	S	Npc2	2.18	8.67852442593388e-05	DMSO_Mono_PSC	DMXAA_Mono_PSC	697.611	1524.388	0.779324876800997	S
Nmi	4.77	1.25290627079346e-13	Ctrl_Mono_PSC_MHCII_Negative	IFNy_96hr_Mono_PSC_MHCIIPositive	19.255	91.449	1.56234630490025	S	Naa25	2.17	1.71723650949819e-06	DMSO_Mono_PSC	DMXAA_Mono_PSC	54.014	117.826	0.774727167552368	S
Isg15	4.71	1.18722547752181e-09	Ctrl_Mono_PSC_MHCII_Negative	IFNy_96hr_Mono_PSC_MHCIIPositive	29.9	139.714	1.54968790802833	S	Jak2	2.17	0.00266249257987365	DMSO_Mono_PSC	DMXAA_Mono_PSC	117.01	252.455	0.774727167552368	S
Parp10	4.66	4.44310396383092e-39	Ctrl_Mono_PSC_MHCII_Negative	IFNy_96hr_Mono_PSC_MHCIIPositive	66.052	306.405	1.53901544813755	S	Chac1	2.16	0.012881506426508	DMSO_Mono_PSC	DMXAA_Mono_PSC	51.616	112.651	0.770108221696074	S
Lgals3bp	4.62	1.3536379296197e-18	Ctrl_Mono_PSC_MHCII_Negative	IFNy_96hr_Mono_PSC_MHCIIPositive	359.658	1655.65	1.53039470509365	S	Pdzd2	2.15	0.019403834578529	DMSO_Mono_PSC	DMXAA_Mono_PSC	72.083	149.556	0.765467842139571	S
Tlr2	4.58	2.77566096704579e-33	Ctrl_Mono_PSC_MHCII_Negative	IFNy_96hr_Mono_PSC_MHCIIPositive	68.163	313.486	1.52169899812609	S	Oaf	2.14	0.00979452833612895	DMSO_Mono_PSC	DMXAA_Mono_PSC	79.804	174.811	0.76080582903376	S
Cdc42ep2	4.57	1.91928252894177e-17	Ctrl_Mono_PSC_MHCII_Negative	IFNy_96hr_Mono_PSC_MHCIIPositive	87.337	399.344	1.51951320490611	S	Bid	2.13	0.00181216301744597	DMSO_Mono_PSC	DMXAA_Mono_PSC	34.376	72.205	0.756121979721334	S
Serpinb9	4.55	2.65825212240952e-17	Ctrl_Mono_PSC_MHCII_Negative	IFNy_96hr_Mono_PSC_MHCIIPositive	29.532	135.066	1.51512723296286	S	Axl	2.12	0.00523658634564993	DMSO_Mono_PSC	DMXAA_Mono_PSC	610.243	1284.708	0.751416088683921	S
Plac8	4.53	2.11395256043718e-22	Ctrl_Mono_PSC_MHCII_Negative	IFNy_96hr_Mono_PSC_MHCIIPositive	265.499	1200.581	1.51072193949494	S	Ehd4	2.11	0.000213614640923838	DMSO_Mono_PSC	DMXAA_Mono_PSC	74.149	154.834	0.746687947487975	S
Crispld2	4.53	4.62275510567857e-05	Ctrl_Mono_PSC_MHCII_Negative	IFNy_96hr_Mono_PSC_MHCIIPositive	19.854	89.34	1.51072193949494	S	Gadd45b	2.11	0.00185021085528294	DMSO_Mono_PSC	DMXAA_Mono_PSC	116.272	244.751	0.746687947487975	S
Rsad2	4.53	4.68331542462535e-08	Ctrl_Mono_PSC_MHCII_Negative	IFNy_96hr_Mono_PSC_MHCIIPositive	34.573	156.794	1.51072193949494	S	Vat1	2.1	0.000991894555196133	DMSO_Mono_PSC	DMXAA_Mono_PSC	108.583	231.217	0.741937344729377	S
B2m	4.48	2.63779306021026e-63	Ctrl_Mono_PSC_MHCII_Negative	IFNy_96hr_Mono_PSC_MHCIIPositive	4149.248	18546.257	1.49962304642689	S	Il13ra1	2.1	0.0396593242244348	DMSO_Mono_PSC	DMXAA_Mono_PSC	111.854	239.627	0.741937344729377	S
Csrnp1	4.48	4.15467980433585e-29	Ctrl_Mono_PSC_MHCII_Negative	IFNy_96hr_Mono_PSC_MHCIIPositive	42.075	188.474	1.49962304642689	S	Relb	2.09	0.00604668788458043	DMSO_Mono_PSC	DMXAA_Mono_PSC	109.236	227.754	0.73716406597672	S
Lama4	4.45	0.000287039024566582	Ctrl_Mono_PSC_MHCII_Negative	IFNy_96hr_Mono_PSC_MHCIIPositive	58.341	259.343	1.49290409617815	S	Plagl1	2.09	0.0486900790354487	DMSO_Mono_PSC	DMXAA_Mono_PSC	207.535	418.979	0.73716406597672	S
Parp12	4.43	9.96026926632811e-43	Ctrl_Mono_PSC_MHCII_Negative	IFNy_96hr_Mono_PSC_MHCIIPositive	95.353	420.272	1.48839958405704	S	Tnfrsf12a	2.05	0.000892490439745039	DMSO_Mono_PSC	DMXAA_Mono_PSC	356.497	727.394	0.717839793150317	S
Trim30d	4.43	2.56627221952033e-11	Ctrl_Mono_PSC_MHCII_Negative	IFNy_96hr_Mono_PSC_MHCIIPositive	17.918	78.546	1.48839958405704	S	Csrnp1	2.03	0.000722765311070353	DMSO_Mono_PSC	DMXAA_Mono_PSC	48.213	95.375	0.708035793053696	S
Tubb3	4.42	2.06813714140487e-24	Ctrl_Mono_PSC_MHCII_Negative	IFNy_96hr_Mono_PSC_MHCIIPositive	120.242	530.035	1.48613969608961	S	Uap1l1	2.02	2.44113013307259e-06	DMSO_Mono_PSC	DMXAA_Mono_PSC	159.417	320.297	0.703097511413113	S
Xdh	4.42	1.2169252005295e-17	Ctrl_Mono_PSC_MHCII_Negative	IFNy_96hr_Mono_PSC_MHCIIPositive	279.349	1233.748	1.48613969608961	S	Eif4ebp1	2.02	6.7352649520239e-06	DMSO_Mono_PSC	DMXAA_Mono_PSC	233.257	470.775	0.703097511413113	S
Cdk6	4.4	1.05275956781201e-15	Ctrl_Mono_PSC_MHCII_Negative	IFNy_96hr_Mono_PSC_MHCIIPositive	144.594	636.297	1.48160454092422	S	Tbrg1	2.02	0.000352322306673356	DMSO_Mono_PSC	DMXAA_Mono_PSC	124.001	249.154	0.703097511413113	S
Tvp23a	4.37	1.08030030594483e-25	Ctrl_Mono_PSC_MHCII_Negative	IFNy_96hr_Mono_PSC_MHCIIPositive	27.252	118.261	1.4747630091075	S	Xdh	1.99	0.0454261954990009	DMSO_Mono_PSC	DMXAA_Mono_PSC	409.565	796.777	0.688134638736401	S
Ereg	4.36	3.01733921136996e-10	Ctrl_Mono_PSC_MHCII_Negative	IFNy_96hr_Mono_PSC_MHCIIPositive	65.486	284.809	1.47247205736094	S	Marchf5	1.99	4.6521102420251e-09	DMSO_Mono_PSC	DMXAA_Mono_PSC	182.783	358.936	0.688134638736401	S
Sema7a	4.36	0.000309137346086929	Ctrl_Mono_PSC_MHCII_Negative	IFNy_96hr_Mono_PSC_MHCIIPositive	20.452	89.187	1.47247205736094	S	Slc7a1	1.98	6.20068082930301e-07	DMSO_Mono_PSC	DMXAA_Mono_PSC	201.328	401.347	0.683096844706444	S
Ddx60	4.35	1.0007911122661e-09	Ctrl_Mono_PSC_MHCII_Negative	IFNy_96hr_Mono_PSC_MHCIIPositive	17.243	74.484	1.47017584510059	S	Azi2	1.97	8.66470861414623e-06	DMSO_Mono_PSC	DMXAA_Mono_PSC	74.592	147.487	0.678033542749897	S
Rnf213	4.31	1.88187275126144e-09	Ctrl_Mono_PSC_MHCII_Negative	IFNy_96hr_Mono_PSC_MHCIIPositive	485.245	2087.826	1.46093790411566	S	Myd88	1.97	2.92510480080341e-05	DMSO_Mono_PSC	DMXAA_Mono_PSC	54.808	107.101	0.678033542749897	S
Large1	4.26	8.28875461026907e-17	Ctrl_Mono_PSC_MHCII_Negative	IFNy_96hr_Mono_PSC_MHCIIPositive	33.668	143.258	1.44926916028128	S	Plaur	1.96	0.000155239266539654	DMSO_Mono_PSC	DMXAA_Mono_PSC	29.232	56.096	0.672944473242426	S
Pim1	4.25	1.67601143595673e-15	Ctrl_Mono_PSC_MHCII_Negative	IFNy_96hr_Mono_PSC_MHCIIPositive	14.537	61.98	1.44691898293633	S	Ccnd2	1.95	0.0189788460815124	DMSO_Mono_PSC	DMXAA_Mono_PSC	324.72	626	0.667829372575655	S
Rhob	4.22	1.64412211402964e-22	Ctrl_Mono_PSC_MHCII_Negative	IFNy_96hr_Mono_PSC_MHCIIPositive	39.06	163.697	1.43983512804792	S	Shisa5	1.95	8.31550143305478e-08	DMSO_Mono_PSC	DMXAA_Mono_PSC	301.942	585.59	0.667829372575655	S
Ecscr	4.21	9.07708419859562e-06	Ctrl_Mono_PSC_MHCII_Negative	IFNy_96hr_Mono_PSC_MHCIIPositive	73.022	307.536	1.43746264769429	S	Trim47	1.95	0.00551616787217312	DMSO_Mono_PSC	DMXAA_Mono_PSC	73.605	144.894	0.667829372575655	S
Ifi204	4.19	1.77438559501236e-18	Ctrl_Mono_PSC_MHCII_Negative	IFNy_96hr_Mono_PSC_MHCIIPositive	177.305	742.494	1.43270073393405	S	Rcl1	1.94	0.00972464743489703	DMSO_Mono_PSC	DMXAA_Mono_PSC	52.395	103.202	0.662687973075237	S
Oasl1	4.15	0.000104635947871843	Ctrl_Mono_PSC_MHCII_Negative	IFNy_96hr_Mono_PSC_MHCIIPositive	23.15	95.569	1.42310833424261	S	Sppl2a	1.93	0.000358827630793556	DMSO_Mono_PSC	DMXAA_Mono_PSC	107.163	205.896	0.657520002916794	S
Hap1	4.13	5.05938118680863e-06	Ctrl_Mono_PSC_MHCII_Negative	IFNy_96hr_Mono_PSC_MHCIIPositive	30.919	127.476	1.41827740697294	S	Lap3	1.92	9.20142807952936e-05	DMSO_Mono_PSC	DMXAA_Mono_PSC	118.632	226.244	0.65232518603969	S
Tent5a	4.07	1.21152723995306e-20	Ctrl_Mono_PSC_MHCII_Negative	IFNy_96hr_Mono_PSC_MHCIIPositive	44.297	179.686	1.4036429994545	S	Mvp	1.92	1.70125902521528e-08	DMSO_Mono_PSC	DMXAA_Mono_PSC	92.383	176.42	0.65232518603969	S
Mlkl	4.04	1.81256485214432e-18	Ctrl_Mono_PSC_MHCII_Negative	IFNy_96hr_Mono_PSC_MHCIIPositive	81.925	330.05	1.39624469197306	S	Atm	1.92	0.041047396486623	DMSO_Mono_PSC	DMXAA_Mono_PSC	128.138	244.568	0.65232518603969	S
Samd9l	4.03	9.88967021453596e-12	Ctrl_Mono_PSC_MHCII_Negative	IFNy_96hr_Mono_PSC_MHCIIPositive	61.848	248.231	1.39376637595859	S	Ppa1	1.91	0.000196017731659178	DMSO_Mono_PSC	DMXAA_Mono_PSC	114.809	215.624	0.647103242058538	S
Ntn1	4.02	1.5933571240237e-13	Ctrl_Mono_PSC_MHCII_Negative	IFNy_96hr_Mono_PSC_MHCIIPositive	77.307	310.408	1.39128190263093	S	Hmga2	1.91	0.0466051370096397	DMSO_Mono_PSC	DMXAA_Mono_PSC	39.231	77.104	0.647103242058538	S
Atf3	3.93	9.88967021453596e-12	Ctrl_Mono_PSC_MHCII_Negative	IFNy_96hr_Mono_PSC_MHCIIPositive	50.697	198.081	1.36863942588117	S	Shmt2	1.91	1.44396762888059e-05	DMSO_Mono_PSC	DMXAA_Mono_PSC	231.609	439.714	0.647103242058538	S
Cxcl1	3.93	0.000596932587451088	Ctrl_Mono_PSC_MHCII_Negative	IFNy_96hr_Mono_PSC_MHCIIPositive	267.712	1048.118	1.36863942588117	S	Nfkbib	1.9	0.000612946140375207	DMSO_Mono_PSC	DMXAA_Mono_PSC	48.821	92.526	0.641853886172395	S
Plvap	3.86	0.000134639549790277	Ctrl_Mono_PSC_MHCII_Negative	IFNy_96hr_Mono_PSC_MHCIIPositive	18.712	72.549	1.35066718347674	S	Gsdmd	1.9	0.00951208402963749	DMSO_Mono_PSC	DMXAA_Mono_PSC	83.466	159.033	0.641853886172395	S
Nampt	3.86	3.32078976240667e-35	Ctrl_Mono_PSC_MHCII_Negative	IFNy_96hr_Mono_PSC_MHCIIPositive	70.885	272.614	1.35066718347674	S	Cmtr1	1.9	0.00627273107216408	DMSO_Mono_PSC	DMXAA_Mono_PSC	204.501	385.644	0.641853886172395	S
Ttc39c	3.86	3.7461099764292e-11	Ctrl_Mono_PSC_MHCII_Negative	IFNy_96hr_Mono_PSC_MHCIIPositive	53.496	206.294	1.35066718347674	S	Car13	1.89	0.00506734624533354	DMSO_Mono_PSC	DMXAA_Mono_PSC	76.213	148.698	0.636576829071551	S
Trex1	3.84	1.3176200406741e-13	Ctrl_Mono_PSC_MHCII_Negative	IFNy_96hr_Mono_PSC_MHCIIPositive	40.301	155.317	1.34547236659964	S	Utp15	1.89	0.000668103613034482	DMSO_Mono_PSC	DMXAA_Mono_PSC	30.823	58.005	0.636576829071551	S
Casp4	3.81	1.70493761547246e-12	Ctrl_Mono_PSC_MHCII_Negative	IFNy_96hr_Mono_PSC_MHCIIPositive	63.975	244.19	1.33762918913861	S	Slc3a2	1.89	4.09463561925105e-08	DMSO_Mono_PSC	DMXAA_Mono_PSC	705.662	1328.014	0.636576829071551	S
Enpp4	3.81	1.89274352139354e-09	Ctrl_Mono_PSC_MHCII_Negative	IFNy_96hr_Mono_PSC_MHCIIPositive	101.322	385.611	1.33762918913861	S	Tmco4	1.88	0.000118721858004204	DMSO_Mono_PSC	DMXAA_Mono_PSC	36.997	70.108	0.631271776841858	S
Eif4e3	3.73	7.38587005017817e-15	Ctrl_Mono_PSC_MHCII_Negative	IFNy_96hr_Mono_PSC_MHCIIPositive	13.449	51.036	1.31640823365572	S	Aen	1.88	0.000991894555196133	DMSO_Mono_PSC	DMXAA_Mono_PSC	44.021	81.85	0.631271776841858	S
Usp18	3.71	1.60389962205114e-10	Ctrl_Mono_PSC_MHCII_Negative	IFNy_96hr_Mono_PSC_MHCIIPositive	100.959	372.907	1.31103187661934	S	Tmbim6	1.88	7.56436893727438e-05	DMSO_Mono_PSC	DMXAA_Mono_PSC	675.711	1272.391	0.631271776841858	S
Rab11fip2	3.71	1.61671691013517e-07	Ctrl_Mono_PSC_MHCII_Negative	IFNy_96hr_Mono_PSC_MHCIIPositive	41.631	154.147	1.31103187661934	S	Trim56	1.87	1.10965163718916e-05	DMSO_Mono_PSC	DMXAA_Mono_PSC	164.772	306.508	0.625938430866495	S
Emx2	3.7	2.10257316021387e-14	Ctrl_Mono_PSC_MHCII_Negative	IFNy_96hr_Mono_PSC_MHCIIPositive	22.013	81.39	1.30833281965018	S	Gpnmb	1.85	0.000148956967036851	DMSO_Mono_PSC	DMXAA_Mono_PSC	424.049	784.553	0.615185639090233	S
Lap3	3.69	5.9526515387182e-34	Ctrl_Mono_PSC_MHCII_Negative	IFNy_96hr_Mono_PSC_MHCIIPositive	189.317	698.866	1.30562645805244	S	Wdr43	1.85	0.000215817136712897	DMSO_Mono_PSC	DMXAA_Mono_PSC	91.823	171.567	0.615185639090233	S
Cblb	3.69	2.82200131982134e-08	Ctrl_Mono_PSC_MHCII_Negative	IFNy_96hr_Mono_PSC_MHCIIPositive	16.687	61.297	1.30562645805244	S	Hspa9	1.85	1.38333149328157e-05	DMSO_Mono_PSC	DMXAA_Mono_PSC	313.874	583.101	0.615185639090233	S
Mov10	3.67	4.96516275849474e-10	Ctrl_Mono_PSC_MHCII_Negative	IFNy_96hr_Mono_PSC_MHCIIPositive	59.951	218.655	1.30019166206648	S	Sdad1	1.84	1.10965163718916e-05	DMSO_Mono_PSC	DMXAA_Mono_PSC	71.713	132.815	0.609765571620894	S
Ripk2	3.66	3.10323394079603e-16	Ctrl_Mono_PSC_MHCII_Negative	IFNy_96hr_Mono_PSC_MHCIIPositive	57.385	208.492	1.29746314741327	S	Spata5	1.83	0.0188119612176628	DMSO_Mono_PSC	DMXAA_Mono_PSC	36.482	67.718	0.60431596685333	S
Ifih1	3.65	9.50741305504639e-14	Ctrl_Mono_PSC_MHCII_Negative	IFNy_96hr_Mono_PSC_MHCIIPositive	38.722	140.618	1.2947271675944	S	Parp3	1.83	0.00584988249118534	DMSO_Mono_PSC	DMXAA_Mono_PSC	112.083	202.67	0.60431596685333	S
Dram1	3.65	6.17010973903374e-07	Ctrl_Mono_PSC_MHCII_Negative	IFNy_96hr_Mono_PSC_MHCIIPositive	31.714	115.835	1.2947271675944	S	Grn	1.82	0.000242779739757033	DMSO_Mono_PSC	DMXAA_Mono_PSC	689.138	1248.699	0.598836501088704	S
Sting1	3.63	3.49570010183134e-14	Ctrl_Mono_PSC_MHCII_Negative	IFNy_96hr_Mono_PSC_MHCIIPositive	106.161	386.388	1.28923264827676	S	Zc3hav1	1.81	0.000279505559847022	DMSO_Mono_PSC	DMXAA_Mono_PSC	208.028	374.406	0.593326845277734	S
Adar	3.61	2.09313909852605e-07	Ctrl_Mono_PSC_MHCII_Negative	IFNy_96hr_Mono_PSC_MHCIIPositive	106.254	382.607	1.28370777234479	S	Nub1	1.8	0.000776928966114936	DMSO_Mono_PSC	DMXAA_Mono_PSC	95.614	170.304	0.587786664902119	S
Daxx	3.59	1.05905313378973e-16	Ctrl_Mono_PSC_MHCII_Negative	IFNy_96hr_Mono_PSC_MHCIIPositive	60.173	215.597	1.27815220250019	S	Rab20	1.8	0.00199010939211906	DMSO_Mono_PSC	DMXAA_Mono_PSC	47.575	85.3	0.587786664902119	S
Pdzrn3	3.58	1.03176373983124e-09	Ctrl_Mono_PSC_MHCII_Negative	IFNy_96hr_Mono_PSC_MHCIIPositive	39.544	142.05	1.27536280041261	S	Esd	1.8	0.00393472943666603	DMSO_Mono_PSC	DMXAA_Mono_PSC	240.678	441.174	0.587786664902119	S
Carmil1	3.54	1.32151839747186e-19	Ctrl_Mono_PSC_MHCII_Negative	IFNy_96hr_Mono_PSC_MHCIIPositive	25.654	91.22	1.26412672714568	S	Grina	1.8	0.0333910522213932	DMSO_Mono_PSC	DMXAA_Mono_PSC	784.788	1391.203	0.587786664902119	S
Ttc39b	3.53	9.61711606805383e-17	Ctrl_Mono_PSC_MHCII_Negative	IFNy_96hr_Mono_PSC_MHCIIPositive	90.189	316.658	1.26129787094521	S	Gpatch4	1.79	0.00119202905117847	DMSO_Mono_PSC	DMXAA_Mono_PSC	43.973	78.489	0.582215619852664	S
Tnip1	3.49	3.10323394079603e-16	Ctrl_Mono_PSC_MHCII_Negative	IFNy_96hr_Mono_PSC_MHCIIPositive	40.63	141.969	1.24990173621434	S	Zcchc2	1.77	0.0108210964217589	DMSO_Mono_PSC	DMXAA_Mono_PSC	57.016	100.613	0.570979546585738	S
Fas	3.45	4.07963370893537e-20	Ctrl_Mono_PSC_MHCII_Negative	IFNy_96hr_Mono_PSC_MHCIIPositive	59.264	204.197	1.23837423104327	S	Eif6	1.76	0.0018565832164697	DMSO_Mono_PSC	DMXAA_Mono_PSC	264.618	472.126	0.56531380905006	S
Tifa	3.43	6.58452378458044e-06	Ctrl_Mono_PSC_MHCII_Negative	IFNy_96hr_Mono_PSC_MHCIIPositive	17.434	59.939	1.23256026117785	S	Stx11	1.76	0.0492594279229567	DMSO_Mono_PSC	DMXAA_Mono_PSC	33.583	58.24	0.56531380905006	S
Ninj1	3.38	1.44908662346019e-32	Ctrl_Mono_PSC_MHCII_Negative	IFNy_96hr_Mono_PSC_MHCIIPositive	117.214	398.132	1.21787570949493	S	Ddx24	1.76	7.40300255135831e-10	DMSO_Mono_PSC	DMXAA_Mono_PSC	173.536	304.619	0.56531380905006	S
Fbxl5	3.34	6.95780477105789e-18	Ctrl_Mono_PSC_MHCII_Negative	IFNy_96hr_Mono_PSC_MHCIIPositive	93.223	312.274	1.20597080698861	S	Mphosph10	1.75	0.0124288814662839	DMSO_Mono_PSC	DMXAA_Mono_PSC	35.968	62.863	0.559615787935423	S
Ctsh	3.34	1.66258946248541e-08	Ctrl_Mono_PSC_MHCII_Negative	IFNy_96hr_Mono_PSC_MHCIIPositive	44.62	147.897	1.20597080698861	S	Arel1	1.75	0.0336386527770814	DMSO_Mono_PSC	DMXAA_Mono_PSC	53.094	92.384	0.559615787935423	S
Tnfaip3	3.34	3.19734636424454e-06	Ctrl_Mono_PSC_MHCII_Negative	IFNy_96hr_Mono_PSC_MHCIIPositive	73.496	244.606	1.20597080698861	S	Slc25a37	1.75	0.0396593242244348	DMSO_Mono_PSC	DMXAA_Mono_PSC	43.811	76.415	0.559615787935423	S
Zfp945	3.33	1.33895218317488e-10	Ctrl_Mono_PSC_MHCII_Negative	IFNy_96hr_Mono_PSC_MHCIIPositive	22.092	75.04	1.20297230399235	S	Nars	1.75	0.00256974417029429	DMSO_Mono_PSC	DMXAA_Mono_PSC	329.602	577.753	0.559615787935423	S
Tor3a	3.29	1.40262398083852e-17	Ctrl_Mono_PSC_MHCII_Negative	IFNy_96hr_Mono_PSC_MHCIIPositive	58.199	190.616	1.19088756477728	S	Rrs1	1.74	0.0150051450164719	DMSO_Mono_PSC	DMXAA_Mono_PSC	38.714	67.171	0.553885113226438	S
Slc6a9	3.29	0.0155981121939409	Ctrl_Mono_PSC_MHCII_Negative	IFNy_96hr_Mono_PSC_MHCIIPositive	43.458	142.698	1.19088756477728	S	Mfsd1	1.74	0.00781279784518596	DMSO_Mono_PSC	DMXAA_Mono_PSC	194.179	337.404	0.553885113226438	S
Plekhm1	3.28	1.24636977374094e-13	Ctrl_Mono_PSC_MHCII_Negative	IFNy_96hr_Mono_PSC_MHCIIPositive	32.754	108.18	1.18784342239605	S	Sephs2	1.74	0.00748880210193081	DMSO_Mono_PSC	DMXAA_Mono_PSC	54.333	94.562	0.553885113226438	S
Sod3	3.26	1.07991132846654e-06	Ctrl_Mono_PSC_MHCII_Negative	IFNy_96hr_Mono_PSC_MHCIIPositive	165.476	537.198	1.18172719537862	S	Sqstm1	1.74	9.03799267127136e-05	DMSO_Mono_PSC	DMXAA_Mono_PSC	1252.882	2177.957	0.553885113226438	S
Rap2c	3.25	4.10530629953869e-09	Ctrl_Mono_PSC_MHCII_Negative	IFNy_96hr_Mono_PSC_MHCIIPositive	43.198	139.709	1.17865499634165	S	Pnp	1.74	0.0253561755438699	DMSO_Mono_PSC	DMXAA_Mono_PSC	97.818	168.56	0.553885113226438	S
Dhx58	3.24	3.03159207744566e-07	Ctrl_Mono_PSC_MHCII_Negative	IFNy_96hr_Mono_PSC_MHCIIPositive	52.116	167.738	1.17557332980424	S	Cd47	1.74	0.0206171554302027	DMSO_Mono_PSC	DMXAA_Mono_PSC	514.789	876.884	0.553885113226438	S
Ifi35	3.24	3.74474390955298e-20	Ctrl_Mono_PSC_MHCII_Negative	IFNy_96hr_Mono_PSC_MHCIIPositive	146.865	473.582	1.17557332980424	S	Cd3eap	1.73	0.0361848345618562	DMSO_Mono_PSC	DMXAA_Mono_PSC	28.932	50.165	0.548121408509688	S
Trim25	3.23	1.28668625113222e-07	Ctrl_Mono_PSC_MHCII_Negative	IFNy_96hr_Mono_PSC_MHCIIPositive	160.421	515.687	1.17248213723457	S	Map2k1	1.73	2.96355244450251e-06	DMSO_Mono_PSC	DMXAA_Mono_PSC	93.981	164.659	0.548121408509688	S
Idnk	3.21	7.11536274811036e-23	Ctrl_Mono_PSC_MHCII_Negative	IFNy_96hr_Mono_PSC_MHCIIPositive	25.15	81.084	1.16627093714192	S	Gclm	1.72	2.31531303524354e-08	DMSO_Mono_PSC	DMXAA_Mono_PSC	364.352	622.078	0.542324290825362	S
Apobec3	3.2	1.13319996179267e-07	Ctrl_Mono_PSC_MHCII_Negative	IFNy_96hr_Mono_PSC_MHCIIPositive	21.683	69.816	1.16315080980568	S	Txnrd1	1.72	2.46159672813559e-06	DMSO_Mono_PSC	DMXAA_Mono_PSC	560.388	972.639	0.542324290825362	S
Ifi27l2a	3.16	3.67115000173268e-06	Ctrl_Mono_PSC_MHCII_Negative	IFNy_96hr_Mono_PSC_MHCIIPositive	328.359	1035.489	1.15057202759882	S	Wdr46	1.72	1.67544237688742e-06	DMSO_Mono_PSC	DMXAA_Mono_PSC	61.802	105.086	0.542324290825362	S
Notch1	3.14	5.44548941812052e-06	Ctrl_Mono_PSC_MHCII_Negative	IFNy_96hr_Mono_PSC_MHCIIPositive	137.197	429.42	1.14422279992016	S	Wdr77	1.7	0.0173569100090163	DMSO_Mono_PSC	DMXAA_Mono_PSC	79.386	137.754	0.53062825106217	S
Clic4	3.14	1.17724742337968e-11	Ctrl_Mono_PSC_MHCII_Negative	IFNy_96hr_Mono_PSC_MHCIIPositive	320.37	1002.862	1.14422279992016	S	Nadk	1.7	0.0400651618536706	DMSO_Mono_PSC	DMXAA_Mono_PSC	117.447	199.632	0.53062825106217	S
Helz2	3.13	2.04736405583121e-06	Ctrl_Mono_PSC_MHCII_Negative	IFNy_96hr_Mono_PSC_MHCIIPositive	90.562	282.247	1.14103300455206	S	Baz1a	1.7	0.0129178421930303	DMSO_Mono_PSC	DMXAA_Mono_PSC	53.607	90.366	0.53062825106217	S
Trafd1	3.12	3.33466594987957e-40	Ctrl_Mono_PSC_MHCII_Negative	IFNy_96hr_Mono_PSC_MHCIIPositive	148.74	464.06	1.13783300182139	S	Atp6v0b	1.69	4.17776241473344e-06	DMSO_Mono_PSC	DMXAA_Mono_PSC	288.16	485.575	0.524728528934982	S
Il18rap	3.11	6.58452378458044e-06	Ctrl_Mono_PSC_MHCII_Negative	IFNy_96hr_Mono_PSC_MHCIIPositive	22.944	71.801	1.13462272619114	S	Srm	1.69	0.00622210992215656	DMSO_Mono_PSC	DMXAA_Mono_PSC	174.52	294.83	0.524728528934982	S
Slit3	3.08	0.0120748993849739	Ctrl_Mono_PSC_MHCII_Negative	IFNy_96hr_Mono_PSC_MHCIIPositive	102.544	315.072	1.12492959698548	S	Ifrd1	1.69	0.00183211827304209	DMSO_Mono_PSC	DMXAA_Mono_PSC	262.851	441.249	0.524728528934982	S
Casp12	3.07	1.15071975635167e-07	Ctrl_Mono_PSC_MHCII_Negative	IFNy_96hr_Mono_PSC_MHCIIPositive	74.675	229.911	1.12167756159911	S	Iars	1.69	1.42813570194135e-06	DMSO_Mono_PSC	DMXAA_Mono_PSC	139.567	236.671	0.524728528934982	S
Cx3cl1	3.02	0.000204327222799259	Ctrl_Mono_PSC_MHCII_Negative	IFNy_96hr_Mono_PSC_MHCIIPositive	138.816	416.952	1.10525683138678	S	Ccdc25	1.69	0.00162059480846315	DMSO_Mono_PSC	DMXAA_Mono_PSC	39.493	66.877	0.524728528934982	S
Sqor	3.01	8.07010620268771e-31	Ctrl_Mono_PSC_MHCII_Negative	IFNy_96hr_Mono_PSC_MHCIIPositive	49.977	150.891	1.10194007876078	S	Phgdh	1.68	0.0314928094725141	DMSO_Mono_PSC	DMXAA_Mono_PSC	213.737	357.54	0.518793793415168	S
Nub1	3	7.67366780279089e-20	Ctrl_Mono_PSC_MHCII_Negative	IFNy_96hr_Mono_PSC_MHCIIPositive	75.366	226.502	1.09861228866811	S	Nt5c3	1.68	0.0271127244850137	DMSO_Mono_PSC	DMXAA_Mono_PSC	53.259	91.142	0.518793793415168	S
Gdf15	3	0.000502412664783267	Ctrl_Mono_PSC_MHCII_Negative	IFNy_96hr_Mono_PSC_MHCIIPositive	30.139	89.879	1.09861228866811	S	Dok1	1.68	0.00968757482370179	DMSO_Mono_PSC	DMXAA_Mono_PSC	84.564	140.898	0.518793793415168	S
Vwa5a	3	4.07721194982278e-13	Ctrl_Mono_PSC_MHCII_Negative	IFNy_96hr_Mono_PSC_MHCIIPositive	71.964	216.813	1.09861228866811	S	Dbnl	1.68	0.00034139827943771	DMSO_Mono_PSC	DMXAA_Mono_PSC	116.661	197.8	0.518793793415168	S
Dse	3	2.45643151227619e-11	Ctrl_Mono_PSC_MHCII_Negative	IFNy_96hr_Mono_PSC_MHCIIPositive	52.973	159.1	1.09861228866811	S	Tmem11	1.68	0.0129307311611301	DMSO_Mono_PSC	DMXAA_Mono_PSC	51.44	86.469	0.518793793415168	S
Bambi	2.99	4.26075280314588e-10	Ctrl_Mono_PSC_MHCII_Negative	IFNy_96hr_Mono_PSC_MHCIIPositive	45.258	135.542	1.0952733874026	S	Pcgf5	1.68	0.000434682263041951	DMSO_Mono_PSC	DMXAA_Mono_PSC	52.703	88.244	0.518793793415168	S
Ackr3	2.98	3.28240996398496e-05	Ctrl_Mono_PSC_MHCII_Negative	IFNy_96hr_Mono_PSC_MHCIIPositive	68.374	202.631	1.09192330051731	S	Nolc1	1.68	0.000547224847444795	DMSO_Mono_PSC	DMXAA_Mono_PSC	163.354	274.844	0.518793793415168	S
Znfx1	2.97	9.09026530862164e-10	Ctrl_Mono_PSC_MHCII_Negative	IFNy_96hr_Mono_PSC_MHCIIPositive	42.842	126.129	1.08856195281461	S	Rnf114	1.67	0.0473636272068317	DMSO_Mono_PSC	DMXAA_Mono_PSC	65.938	109.461	0.512823626428664	S
Plpp3	2.97	4.68089881836899e-26	Ctrl_Mono_PSC_MHCII_Negative	IFNy_96hr_Mono_PSC_MHCIIPositive	268.035	793.256	1.08856195281461	S	Chchd4	1.67	4.73759567013813e-05	DMSO_Mono_PSC	DMXAA_Mono_PSC	42.47	71.845	0.512823626428664	S
Ptx3	2.96	8.47200214481292e-06	Ctrl_Mono_PSC_MHCII_Negative	IFNy_96hr_Mono_PSC_MHCIIPositive	198.212	585.499	1.08518926833597	S	Tmod3	1.67	0.00697588260961362	DMSO_Mono_PSC	DMXAA_Mono_PSC	180.847	301.055	0.512823626428664	S
Ndst3	2.95	7.96174395523533e-08	Ctrl_Mono_PSC_MHCII_Negative	IFNy_96hr_Mono_PSC_MHCIIPositive	21.107	62.349	1.08180517035173	S	Ankfy1	1.67	6.4975864903029e-05	DMSO_Mono_PSC	DMXAA_Mono_PSC	107.684	178.433	0.512823626428664	S
Jun	2.94	3.79684131105503e-09	Ctrl_Mono_PSC_MHCII_Negative	IFNy_96hr_Mono_PSC_MHCIIPositive	412.86	1210.699	1.07840958135059	S	Tspo	1.67	0.00561872073913019	DMSO_Mono_PSC	DMXAA_Mono_PSC	424.83	705.296	0.512823626428664	S
Asap3	2.94	9.82566039941114e-09	Ctrl_Mono_PSC_MHCII_Negative	IFNy_96hr_Mono_PSC_MHCIIPositive	26.049	76.011	1.07840958135059	S	Usp25	1.67	0.000566573121118886	DMSO_Mono_PSC	DMXAA_Mono_PSC	101.9	168.19	0.512823626428664	S
Mgst1	2.93	7.60187541203642e-05	Ctrl_Mono_PSC_MHCII_Negative	IFNy_96hr_Mono_PSC_MHCIIPositive	142.36	416.26	1.07500242302898	S	Plaat3	1.67	0.0279156704913862	DMSO_Mono_PSC	DMXAA_Mono_PSC	41.059	67.753	0.512823626428664	S
Prag1	2.93	6.30549609805431e-06	Ctrl_Mono_PSC_MHCII_Negative	IFNy_96hr_Mono_PSC_MHCIIPositive	17.262	50.474	1.07500242302898	S	Akt3	1.66	0.0421494488836505	DMSO_Mono_PSC	DMXAA_Mono_PSC	37.765	62.511	0.506817602368452	S
Tmco4	2.92	8.14344003900624e-22	Ctrl_Mono_PSC_MHCII_Negative	IFNy_96hr_Mono_PSC_MHCIIPositive	25.841	75.921	1.07158361628019	S	Ppm1l	1.66	0.0333910522213932	DMSO_Mono_PSC	DMXAA_Mono_PSC	118.123	196.181	0.506817602368452	S
Ifitm3	2.92	4.31906347565814e-18	Ctrl_Mono_PSC_MHCII_Negative	IFNy_96hr_Mono_PSC_MHCIIPositive	2728.875	7939.286	1.07158361628019	S	Tmem192	1.66	0.00273211914297245	DMSO_Mono_PSC	DMXAA_Mono_PSC	48.263	79.999	0.506817602368452	S
Cers6	2.89	8.49403486113702e-08	Ctrl_Mono_PSC_MHCII_Negative	IFNy_96hr_Mono_PSC_MHCIIPositive	89.94	259.842	1.06125650212434	S	Ptcd2	1.66	0.0229595812900274	DMSO_Mono_PSC	DMXAA_Mono_PSC	35.52	58.281	0.506817602368452	S
Mmp3	2.89	0.0337114252690645	Ctrl_Mono_PSC_MHCII_Negative	IFNy_96hr_Mono_PSC_MHCIIPositive	59.938	172.433	1.06125650212434	S	Ddx39a	1.65	0.00509153413963588	DMSO_Mono_PSC	DMXAA_Mono_PSC	122.947	202.827	0.500775287912489	S
Dusp6	2.89	7.96174395523533e-08	Ctrl_Mono_PSC_MHCII_Negative	IFNy_96hr_Mono_PSC_MHCIIPositive	114.52	329.441	1.06125650212434	S	Herpud1	1.65	0.00147307822041874	DMSO_Mono_PSC	DMXAA_Mono_PSC	91.352	150.108	0.500775287912489	S
Trib3	2.88	0.00105026693533524	Ctrl_Mono_PSC_MHCII_Negative	IFNy_96hr_Mono_PSC_MHCIIPositive	17.537	50.386	1.05779029414785	S	Kars	1.65	1.33227201993502e-06	DMSO_Mono_PSC	DMXAA_Mono_PSC	175.759	285.955	0.500775287912489	S
Cth	2.88	0.0415557070368535	Ctrl_Mono_PSC_MHCII_Negative	IFNy_96hr_Mono_PSC_MHCIIPositive	20.615	59.28	1.05779029414785	S	Gns	1.65	0.00249214278101759	DMSO_Mono_PSC	DMXAA_Mono_PSC	415.372	676.805	0.500775287912489	S
Hmga1	2.88	9.02830016730961e-06	Ctrl_Mono_PSC_MHCII_Negative	IFNy_96hr_Mono_PSC_MHCIIPositive	149.79	429.522	1.05779029414785	S	Hivep1	1.65	0.019403834578529	DMSO_Mono_PSC	DMXAA_Mono_PSC	60.12	99.462	0.500775287912489	S
Irf2	2.87	1.44582355223453e-06	Ctrl_Mono_PSC_MHCII_Negative	IFNy_96hr_Mono_PSC_MHCIIPositive	21.954	63.698	1.05431202977153	S	Jpt2	1.65	0.0460287368527696	DMSO_Mono_PSC	DMXAA_Mono_PSC	229.415	380.55	0.500775287912489	S
Rnf114	2.86	6.48775131982671e-14	Ctrl_Mono_PSC_MHCII_Negative	IFNy_96hr_Mono_PSC_MHCIIPositive	58.13	166.223	1.05082162483176	S	Katna1	1.64	0.00259266800798021	DMSO_Mono_PSC	DMXAA_Mono_PSC	57.939	95.397	0.494696241836107	S
Ogfr	2.85	3.22968902646285e-27	Ctrl_Mono_PSC_MHCII_Negative	IFNy_96hr_Mono_PSC_MHCIIPositive	130.946	370.938	1.04731899428056	S	Utp18	1.64	0.0289013701678503	DMSO_Mono_PSC	DMXAA_Mono_PSC	32.731	54.807	0.494696241836107	S
Vldlr	2.83	0.00711354906169575	Ctrl_Mono_PSC_MHCII_Negative	IFNy_96hr_Mono_PSC_MHCIIPositive	19.373	54.597	1.04027671165515	S	Atf4	1.64	0.00160312092355331	DMSO_Mono_PSC	DMXAA_Mono_PSC	567.811	923.425	0.494696241836107	S
Steap1	2.81	1.15322456893425e-10	Ctrl_Mono_PSC_MHCII_Negative	IFNy_96hr_Mono_PSC_MHCIIPositive	89.682	252.312	1.03318448334565	S	G3bp2	1.63	0.046411893327307	DMSO_Mono_PSC	DMXAA_Mono_PSC	282.062	454.86	0.488580014818671	S
Pcnx	2.81	3.64849201533055e-06	Ctrl_Mono_PSC_MHCII_Negative	IFNy_96hr_Mono_PSC_MHCIIPositive	65.641	184.279	1.03318448334565	S	Wsb2	1.63	0.00123998249180662	DMSO_Mono_PSC	DMXAA_Mono_PSC	51.312	84.089	0.488580014818671	S
Hpse	2.79	0.000520299834732516	Ctrl_Mono_PSC_MHCII_Negative	IFNy_96hr_Mono_PSC_MHCIIPositive	18.503	51.069	1.02604159583327	S	Grwd1	1.63	0.0497040232660076	DMSO_Mono_PSC	DMXAA_Mono_PSC	46.847	77.037	0.488580014818671	S
Il13ra1	2.79	1.47575727934712e-08	Ctrl_Mono_PSC_MHCII_Negative	IFNy_96hr_Mono_PSC_MHCIIPositive	165.934	461.89	1.02604159583327	S	Tars	1.63	4.63415310796784e-05	DMSO_Mono_PSC	DMXAA_Mono_PSC	168.598	273.822	0.488580014818671	S
Rab32	2.78	1.98648384417762e-11	Ctrl_Mono_PSC_MHCII_Negative	IFNy_96hr_Mono_PSC_MHCIIPositive	56.553	156.931	1.02245092770255	S	Cars	1.62	0.000215817136712897	DMSO_Mono_PSC	DMXAA_Mono_PSC	107.366	174.312	0.482426149244293	S
Abl2	2.77	1.99852028502421e-18	Ctrl_Mono_PSC_MHCII_Negative	IFNy_96hr_Mono_PSC_MHCIIPositive	119.776	331.491	1.01884732019925	S	AI413582	1.62	0.000318864131960524	DMSO_Mono_PSC	DMXAA_Mono_PSC	60.083	96.296	0.482426149244293	S
Gch1	2.77	4.66903097869345e-05	Ctrl_Mono_PSC_MHCII_Negative	IFNy_96hr_Mono_PSC_MHCIIPositive	43.216	119.697	1.01884732019925	S	Tmem199	1.61	0.0297740560792923	DMSO_Mono_PSC	DMXAA_Mono_PSC	32.772	52.188	0.476234178996372	S
Pdzd2	2.76	0.0216337573625245	Ctrl_Mono_PSC_MHCII_Negative	IFNy_96hr_Mono_PSC_MHCIIPositive	31.93	87.894	1.01523067972906	S	Pxk	1.61	0.0464141878654974	DMSO_Mono_PSC	DMXAA_Mono_PSC	106.023	169.98	0.476234178996372	S
Znrf1	2.75	4.5606903467088e-13	Ctrl_Mono_PSC_MHCII_Negative	IFNy_96hr_Mono_PSC_MHCIIPositive	85.16	234.657	1.01160091167848	S	Slc25a5	1.6	0.0330719600059122	DMSO_Mono_PSC	DMXAA_Mono_PSC	722.265	1144.649	0.470003629245736	S
Socs3	2.75	2.51455596360484e-05	Ctrl_Mono_PSC_MHCII_Negative	IFNy_96hr_Mono_PSC_MHCIIPositive	41.825	114.27	1.01160091167848	S	Elf1	1.59	0.00551616787217312	DMSO_Mono_PSC	DMXAA_Mono_PSC	72.112	114.808	0.46373401623214	S
Eif2ak2	2.75	5.869362562038e-10	Ctrl_Mono_PSC_MHCII_Negative	IFNy_96hr_Mono_PSC_MHCIIPositive	142.508	389.395	1.01160091167848	S	Sars	1.58	1.94571635045482e-08	DMSO_Mono_PSC	DMXAA_Mono_PSC	399.693	629.793	0.457424847038875	S
Ccdc25	2.73	1.35601618407866e-14	Ctrl_Mono_PSC_MHCII_Negative	IFNy_96hr_Mono_PSC_MHCIIPositive	32.293	88.613	1.00430160919687	S	Yars	1.58	0.00354563376470408	DMSO_Mono_PSC	DMXAA_Mono_PSC	192.235	303.162	0.457424847038875	S
Camk1d	2.72	0.00251527574073035	Ctrl_Mono_PSC_MHCII_Negative	IFNy_96hr_Mono_PSC_MHCIIPositive	46.936	127.398	1.00063188030791	S	Stk19	1.58	0.013646668893201	DMSO_Mono_PSC	DMXAA_Mono_PSC	39.032	61.387	0.457424847038875	S
Unc93b1	2.72	5.78597361503538e-10	Ctrl_Mono_PSC_MHCII_Negative	IFNy_96hr_Mono_PSC_MHCIIPositive	24.949	68.551	1.00063188030791	S	Tor1aip2	1.57	0.00311418949209193	DMSO_Mono_PSC	DMXAA_Mono_PSC	149.131	232.641	0.451075619360217	S
Sdad1	2.71	7.57602167469046e-15	Ctrl_Mono_PSC_MHCII_Negative	IFNy_96hr_Mono_PSC_MHCIIPositive	63.647	172.738	0.99694863489161	S	Dhx37	1.57	0.00444898646547562	DMSO_Mono_PSC	DMXAA_Mono_PSC	56.804	90.025	0.451075619360217	S
Steap2	2.7	1.16963888614519e-13	Ctrl_Mono_PSC_MHCII_Negative	IFNy_96hr_Mono_PSC_MHCIIPositive	175.111	472.031	0.993251773010283	S	Cycs	1.57	0.030755698937415	DMSO_Mono_PSC	DMXAA_Mono_PSC	43.245	68.705	0.451075619360217	S
Irf9	2.7	2.92183526334798e-12	Ctrl_Mono_PSC_MHCII_Negative	IFNy_96hr_Mono_PSC_MHCIIPositive	83.82	225.094	0.993251773010283	S	Gars	1.57	0.00346708993334304	DMSO_Mono_PSC	DMXAA_Mono_PSC	226.491	355.255	0.451075619360217	S
Arhgef2	2.68	3.67582908691565e-05	Ctrl_Mono_PSC_MHCII_Negative	IFNy_96hr_Mono_PSC_MHCIIPositive	316.973	844.944	0.985816794522765	S	Carmil1	1.57	0.00454565928828537	DMSO_Mono_PSC	DMXAA_Mono_PSC	37.359	58.721	0.451075619360217	S
Cd47	2.67	4.82171522170862e-26	Ctrl_Mono_PSC_MHCII_Negative	IFNy_96hr_Mono_PSC_MHCIIPositive	528.031	1405.872	0.982078472412158	S	Rhog	1.55	0.00891800397047226	DMSO_Mono_PSC	DMXAA_Mono_PSC	80.32	125.202	0.438254930931155	S
Ddx58	2.66	8.73548339354747e-07	Ctrl_Mono_PSC_MHCII_Negative	IFNy_96hr_Mono_PSC_MHCIIPositive	118.096	312.947	0.978326122793608	S	Rab5c	1.55	0.0277530074384657	DMSO_Mono_PSC	DMXAA_Mono_PSC	136.46	210.513	0.438254930931155	S
Adam12	2.66	0.0109874615624624	Ctrl_Mono_PSC_MHCII_Negative	IFNy_96hr_Mono_PSC_MHCIIPositive	23.92	63.482	0.978326122793608	S	Eif2s1	1.55	0.0118355592462384	DMSO_Mono_PSC	DMXAA_Mono_PSC	76.096	119.946	0.438254930931155	S
Nfkbiz	2.65	2.81183825074123e-05	Ctrl_Mono_PSC_MHCII_Negative	IFNy_96hr_Mono_PSC_MHCIIPositive	301.98	797.391	0.974559639998131	S	Nol9	1.54	0.0499976603684047	DMSO_Mono_PSC	DMXAA_Mono_PSC	50.824	79.452	0.431782416425538	S
St6galnac5	2.64	0.00345021603762376	Ctrl_Mono_PSC_MHCII_Negative	IFNy_96hr_Mono_PSC_MHCIIPositive	19.552	51.572	0.970778917158225	S	Lyar	1.54	0.00956746935857496	DMSO_Mono_PSC	DMXAA_Mono_PSC	86.933	134.016	0.431782416425538	S
Gna13	2.63	3.38789176877863e-24	Ctrl_Mono_PSC_MHCII_Negative	IFNy_96hr_Mono_PSC_MHCIIPositive	114.644	302.259	0.966983846189673	S	Ddx21	1.54	0.00208689066575068	DMSO_Mono_PSC	DMXAA_Mono_PSC	99.492	153.405	0.431782416425538	S
Slc25a37	2.63	4.67886274156944e-13	Ctrl_Mono_PSC_MHCII_Negative	IFNy_96hr_Mono_PSC_MHCIIPositive	47.979	124.832	0.966983846189673	S	Scpep1	1.54	0.0325834149131352	DMSO_Mono_PSC	DMXAA_Mono_PSC	808.187	1250.182	0.431782416425538	S
Sipa1l1	2.62	1.67804931820768e-10	Ctrl_Mono_PSC_MHCII_Negative	IFNy_96hr_Mono_PSC_MHCIIPositive	59.541	154.864	0.963174317773005	S	Ccdc86	1.54	0.00439892227605897	DMSO_Mono_PSC	DMXAA_Mono_PSC	44.339	68.776	0.431782416425538	S
Rai14	2.61	1.47465471620345e-20	Ctrl_Mono_PSC_MHCII_Negative	IFNy_96hr_Mono_PSC_MHCIIPositive	140.304	363.89	0.959350221334602	S	Smg7	1.53	0.00354563376470408	DMSO_Mono_PSC	DMXAA_Mono_PSC	171.601	262.145	0.425267735404344	S
Lysmd2	2.58	1.34576299372767e-08	Ctrl_Mono_PSC_MHCII_Negative	IFNy_96hr_Mono_PSC_MHCIIPositive	26.492	68.31	0.947789398933526	S	Nop2	1.53	0.0210376814710837	DMSO_Mono_PSC	DMXAA_Mono_PSC	126.658	192.774	0.425267735404344	S
Stxbp5	2.57	0.00179796815321345	Ctrl_Mono_PSC_MHCII_Negative	IFNy_96hr_Mono_PSC_MHCIIPositive	53.278	136.627	0.943905898907128	S	Lrrc59	1.53	0.0477892825895166	DMSO_Mono_PSC	DMXAA_Mono_PSC	166.693	260.318	0.425267735404344	S
Trim56	2.56	1.812486826644e-09	Ctrl_Mono_PSC_MHCII_Negative	IFNy_96hr_Mono_PSC_MHCIIPositive	93.538	238.402	0.940007258491471	S	Stard3	1.53	0.0430178529713348	DMSO_Mono_PSC	DMXAA_Mono_PSC	37.77	56.523	0.425267735404344	S
Tbc1d2b	2.55	3.30185379789279e-06	Ctrl_Mono_PSC_MHCII_Negative	IFNy_96hr_Mono_PSC_MHCIIPositive	70.56	179.838	0.936093359170335	S	Eif1a	1.53	0.0270163408753673	DMSO_Mono_PSC	DMXAA_Mono_PSC	119.622	184.61	0.425267735404344	S
2610507B11Rik	2.54	1.24387380075782e-06	Ctrl_Mono_PSC_MHCII_Negative	IFNy_96hr_Mono_PSC_MHCIIPositive	221.569	561.737	0.932164081030445	S	Anxa5	1.52	0.00793307178560189	DMSO_Mono_PSC	DMXAA_Mono_PSC	911.709	1376.326	0.418710334858185	S
Flrt2	2.54	0.00410279506789846	Ctrl_Mono_PSC_MHCII_Negative	IFNy_96hr_Mono_PSC_MHCIIPositive	73.129	185.892	0.932164081030445	S	Cct3	1.52	0.0070889039550804	DMSO_Mono_PSC	DMXAA_Mono_PSC	387.116	594.526	0.418710334858185	S
Arc	2.53	0.00548145269485003	Ctrl_Mono_PSC_MHCII_Negative	IFNy_96hr_Mono_PSC_MHCIIPositive	51.798	130.131	0.928219302739429	S	Mthfd2	1.52	2.17732560235679e-06	DMSO_Mono_PSC	DMXAA_Mono_PSC	231.519	350.466	0.418710334858185	S
Ptgs2	2.52	0.0177127361943933	Ctrl_Mono_PSC_MHCII_Negative	IFNy_96hr_Mono_PSC_MHCIIPositive	188.216	472.897	0.924258901523332	S	Mak16	1.52	0.00374686591356179	DMSO_Mono_PSC	DMXAA_Mono_PSC	40.674	62.343	0.418710334858185	S
Prkg2	2.52	0.000723814800936279	Ctrl_Mono_PSC_MHCII_Negative	IFNy_96hr_Mono_PSC_MHCIIPositive	76.35	190.944	0.924258901523332	S	Mybbp1a	1.52	0.0421202514295574	DMSO_Mono_PSC	DMXAA_Mono_PSC	141.126	213.207	0.418710334858185	S
Mitd1	2.5	4.69608505634915e-08	Ctrl_Mono_PSC_MHCII_Negative	IFNy_96hr_Mono_PSC_MHCIIPositive	26.604	66.389	0.916290731874155	S	Gtf2f2	1.52	0.0322999441745287	DMSO_Mono_PSC	DMXAA_Mono_PSC	35.828	54.675	0.418710334858185	S
Cttnbp2nl	2.49	7.05458755120168e-12	Ctrl_Mono_PSC_MHCII_Negative	IFNy_96hr_Mono_PSC_MHCIIPositive	66.87	166.512	0.912282710476616	S	4930453N24Rik	1.52	0.0338267902190478	DMSO_Mono_PSC	DMXAA_Mono_PSC	36.606	55.062	0.418710334858185	S
Egr2	2.49	3.75436986665298e-06	Ctrl_Mono_PSC_MHCII_Negative	IFNy_96hr_Mono_PSC_MHCIIPositive	146.992	365.279	0.912282710476616	S	Rela	1.52	0.0410447506622455	DMSO_Mono_PSC	DMXAA_Mono_PSC	329.976	495.878	0.418710334858185	S
Bcl6	2.48	0.015317098165913	Ctrl_Mono_PSC_MHCII_Negative	IFNy_96hr_Mono_PSC_MHCIIPositive	37.405	92.641	0.908258560176891	S	Prdx6	1.51	0.00266249257987365	DMSO_Mono_PSC	DMXAA_Mono_PSC	184.132	277.971	0.412109650826833	S
Asns	2.46	0.00204687867081195	Ctrl_Mono_PSC_MHCII_Negative	IFNy_96hr_Mono_PSC_MHCIIPositive	306.418	751.439	0.900161349944271	S	Rnf115	1.51	0.000226923520289761	DMSO_Mono_PSC	DMXAA_Mono_PSC	95.687	142.702	0.412109650826833	S
Tmed8	2.44	0.000708671097081777	Ctrl_Mono_PSC_MHCII_Negative	IFNy_96hr_Mono_PSC_MHCIIPositive	27.323	66.827	0.89199803930511	S	Selenow	1.51	0.0170576931982625	DMSO_Mono_PSC	DMXAA_Mono_PSC	366.908	544.644	0.412109650826833	S
Slc7a1	2.43	0.00284176377048063	Ctrl_Mono_PSC_MHCII_Negative	IFNy_96hr_Mono_PSC_MHCIIPositive	159.57	386.18	0.887891257352457	S	Napa	1.51	0.0220989804739826	DMSO_Mono_PSC	DMXAA_Mono_PSC	255.742	383.88	0.412109650826833	S
Slfn9	2.43	5.32924255458045e-08	Ctrl_Mono_PSC_MHCII_Negative	IFNy_96hr_Mono_PSC_MHCIIPositive	181.53	439.557	0.887891257352457	S	Eif3c	1.51	2.96365678019952e-06	DMSO_Mono_PSC	DMXAA_Mono_PSC	372.622	560.057	0.412109650826833	S
Rmdn3	2.42	8.03028265238857e-11	Ctrl_Mono_PSC_MHCII_Negative	IFNy_96hr_Mono_PSC_MHCIIPositive	27.114	66.178	0.883767540168595	S	Aars	1.51	0.0400761135686187	DMSO_Mono_PSC	DMXAA_Mono_PSC	305.092	456.396	0.412109650826833	S
Gfod1	2.4	0.000352356248468867	Ctrl_Mono_PSC_MHCII_Negative	IFNy_96hr_Mono_PSC_MHCIIPositive	50.032	119.977	0.8754687373539	S	Ltv1	1.51	0.0123307884430757	DMSO_Mono_PSC	DMXAA_Mono_PSC	51.265	78.175	0.412109650826833	S
Slit2	2.39	0.0277431523045272	Ctrl_Mono_PSC_MHCII_Negative	IFNy_96hr_Mono_PSC_MHCIIPositive	357.464	849.245	0.871293365943419	S	Gna13	1.51	0.0225186247457569	DMSO_Mono_PSC	DMXAA_Mono_PSC	121.602	182.525	0.412109650826833	S
1110038F14Rik	2.39	4.79044076573592e-13	Ctrl_Mono_PSC_MHCII_Negative	IFNy_96hr_Mono_PSC_MHCIIPositive	72.321	173.661	0.871293365943419	S	Mrpl38	1.51	0.0244387799736059	DMSO_Mono_PSC	DMXAA_Mono_PSC	65.612	97.983	0.412109650826833	S
Uggt1	2.38	0.000265995356091651	Ctrl_Mono_PSC_MHCII_Negative	IFNy_96hr_Mono_PSC_MHCIIPositive	352.657	834.317	0.867100487683383	S	Litaf	1.51	0.0497883007563239	DMSO_Mono_PSC	DMXAA_Mono_PSC	276.019	408.023	0.412109650826833	S
Gclm	2.38	4.68200914436111e-13	Ctrl_Mono_PSC_MHCII_Negative	IFNy_96hr_Mono_PSC_MHCIIPositive	376.427	893.476	0.867100487683383	S	Polr2g	1.51	0.0189788460815124	DMSO_Mono_PSC	DMXAA_Mono_PSC	103.613	155.073	0.412109650826833	S
Acsl1	2.38	3.84748924243463e-08	Ctrl_Mono_PSC_MHCII_Negative	IFNy_96hr_Mono_PSC_MHCIIPositive	48.738	116.516	0.867100487683383	S	Nmd3	1.5	0.0189788460815124	DMSO_Mono_PSC	DMXAA_Mono_PSC	97.244	145.83	0.405465108108164	S
Aftph	2.38	1.96165331719427e-05	Ctrl_Mono_PSC_MHCII_Negative	IFNy_96hr_Mono_PSC_MHCIIPositive	53.063	125.946	0.867100487683383	S	Bcl10	1.5	0.0296888753618224	DMSO_Mono_PSC	DMXAA_Mono_PSC	88.921	133.459	0.405465108108164	S
Cebpd	2.38	0.00340326834363886	Ctrl_Mono_PSC_MHCII_Negative	IFNy_96hr_Mono_PSC_MHCIIPositive	140.208	332.691	0.867100487683383	S	Mrto4	1.5	0.00248692856779661	DMSO_Mono_PSC	DMXAA_Mono_PSC	102.211	153.22	0.405465108108164	S
Chac1	2.37	0.00536352381193682	Ctrl_Mono_PSC_MHCII_Negative	IFNy_96hr_Mono_PSC_MHCIIPositive	33.194	78.195	0.86288995514704	S	Cdc34	1.5	0.0421202514295574	DMSO_Mono_PSC	DMXAA_Mono_PSC	75.231	111.732	0.405465108108164	S
Gsdmd	2.37	8.47588372482967e-12	Ctrl_Mono_PSC_MHCII_Negative	IFNy_96hr_Mono_PSC_MHCIIPositive	90.001	213.864	0.86288995514704	S	Psme3	1.5	0.0189638098107395	DMSO_Mono_PSC	DMXAA_Mono_PSC	141.818	213.749	0.405465108108164	S
Pml	2.35	2.59657634554884e-08	Ctrl_Mono_PSC_MHCII_Negative	IFNy_96hr_Mono_PSC_MHCIIPositive	216.636	507.635	0.854415328156067	S	Idh1	0.66	0.0407296267351051	DMSO_Mono_PSC	DMXAA_Mono_PSC	69.494	43.958	-0.415515443961666	S
Ifit2	2.35	5.26545226477175e-07	Ctrl_Mono_PSC_MHCII_Negative	IFNy_96hr_Mono_PSC_MHCIIPositive	55.243	130.426	0.854415328156067	S	Cdk5rap2	0.66	0.00956746935857496	DMSO_Mono_PSC	DMXAA_Mono_PSC	162.5	106.609	-0.415515443961666	S
Lmo4	2.34	2.6980520954998e-05	Ctrl_Mono_PSC_MHCII_Negative	IFNy_96hr_Mono_PSC_MHCIIPositive	131.999	308.069	0.85015092936961	S	Scp2	0.66	0.0260104931445759	DMSO_Mono_PSC	DMXAA_Mono_PSC	74.012	48.512	-0.415515443961666	S
Hivep2	2.32	0.0213330540236416	Ctrl_Mono_PSC_MHCII_Negative	IFNy_96hr_Mono_PSC_MHCIIPositive	76.951	178.121	0.841567185678219	S	Casd1	0.66	0.0211448596926303	DMSO_Mono_PSC	DMXAA_Mono_PSC	90.377	59.177	-0.415515443961666	S
Elf1	2.32	3.36687847595098e-12	Ctrl_Mono_PSC_MHCII_Negative	IFNy_96hr_Mono_PSC_MHCIIPositive	53.262	124.064	0.841567185678219	S	Fam3c	0.66	0.00229660837226768	DMSO_Mono_PSC	DMXAA_Mono_PSC	127.731	82.854	-0.415515443961666	S
Kat2b	2.31	7.39148135204892e-07	Ctrl_Mono_PSC_MHCII_Negative	IFNy_96hr_Mono_PSC_MHCIIPositive	30.202	70.619	0.837247524533702	S	Braf	0.66	0.0236148832631117	DMSO_Mono_PSC	DMXAA_Mono_PSC	120.199	78.654	-0.415515443961666	S
Adamts7	2.3	0.0290983797176564	Ctrl_Mono_PSC_MHCII_Negative	IFNy_96hr_Mono_PSC_MHCIIPositive	38.874	89.229	0.832909122935104	S	Dpy19l3	0.66	0.0355459299555205	DMSO_Mono_PSC	DMXAA_Mono_PSC	50.553	32.911	-0.415515443961666	S
Aig1	2.3	3.78645295670266e-05	Ctrl_Mono_PSC_MHCII_Negative	IFNy_96hr_Mono_PSC_MHCIIPositive	22.351	51.96	0.832909122935104	S	Polr2a	0.66	0.00221867709159069	DMSO_Mono_PSC	DMXAA_Mono_PSC	719.46	470.003	-0.415515443961666	S
Fosl1	2.3	6.2635746363611e-05	Ctrl_Mono_PSC_MHCII_Negative	IFNy_96hr_Mono_PSC_MHCIIPositive	42.894	98.537	0.832909122935104	S	Ksr1	0.66	0.0355356028082735	DMSO_Mono_PSC	DMXAA_Mono_PSC	103.891	67.646	-0.415515443961666	S
Ptpn13	2.29	0.00133902131982837	Ctrl_Mono_PSC_MHCII_Negative	IFNy_96hr_Mono_PSC_MHCIIPositive	63.879	145.888	0.828551817566148	S	Zmynd8	0.65	0.0076071490303785	DMSO_Mono_PSC	DMXAA_Mono_PSC	84.752	53.604	-0.430782916092454	S
Cpd	2.28	1.98821346840956e-05	Ctrl_Mono_PSC_MHCII_Negative	IFNy_96hr_Mono_PSC_MHCIIPositive	334.374	759.246	0.824175442966349	S	Brca2	0.65	0.0150843293103958	DMSO_Mono_PSC	DMXAA_Mono_PSC	93.799	60.265	-0.430782916092454	S
Tanc2	2.28	0.000678815011669321	Ctrl_Mono_PSC_MHCII_Negative	IFNy_96hr_Mono_PSC_MHCIIPositive	91.963	209.136	0.824175442966349	S	Sec23a	0.65	0.0277530074384657	DMSO_Mono_PSC	DMXAA_Mono_PSC	88.468	56.986	-0.430782916092454	S
Ier5	2.27	3.29175391178763e-16	Ctrl_Mono_PSC_MHCII_Negative	IFNy_96hr_Mono_PSC_MHCIIPositive	193.452	437.267	0.819779831493311	S	Svil	0.65	0.00951208402963749	DMSO_Mono_PSC	DMXAA_Mono_PSC	177.687	114.017	-0.430782916092454	S
Naa25	2.27	8.75549220235714e-11	Ctrl_Mono_PSC_MHCII_Negative	IFNy_96hr_Mono_PSC_MHCIIPositive	72.686	164.173	0.819779831493311	S	Chd6	0.64	0.0132524558223204	DMSO_Mono_PSC	DMXAA_Mono_PSC	126.984	80.695	-0.446287102628419	S
Col18a1	2.27	0.00029701729266231	Ctrl_Mono_PSC_MHCII_Negative	IFNy_96hr_Mono_PSC_MHCIIPositive	41.302	93.352	0.819779831493311	S	Ift80	0.64	0.049518924475319	DMSO_Mono_PSC	DMXAA_Mono_PSC	84.622	54.072	-0.446287102628419	S
Myc	2.27	7.87110351222201e-07	Ctrl_Mono_PSC_MHCII_Negative	IFNy_96hr_Mono_PSC_MHCIIPositive	133.479	302.797	0.819779831493311	S	Zfp260	0.64	0.0049819545357567	DMSO_Mono_PSC	DMXAA_Mono_PSC	79.668	49.196	-0.446287102628419	S
Sesn2	2.26	0.0151248492513337	Ctrl_Mono_PSC_MHCII_Negative	IFNy_96hr_Mono_PSC_MHCIIPositive	110.598	248.925	0.815364813284194	S	Ryk	0.64	0.00387731073287593	DMSO_Mono_PSC	DMXAA_Mono_PSC	112.811	72.56	-0.446287102628419	S
Scarb2	2.26	2.82494320938963e-06	Ctrl_Mono_PSC_MHCII_Negative	IFNy_96hr_Mono_PSC_MHCIIPositive	125.451	283.172	0.815364813284194	S	Adam19	0.64	0.04776199258079	DMSO_Mono_PSC	DMXAA_Mono_PSC	53.812	33.633	-0.446287102628419	S
Rftn1	2.26	0.000975607133966516	Ctrl_Mono_PSC_MHCII_Negative	IFNy_96hr_Mono_PSC_MHCIIPositive	78.074	176.275	0.815364813284194	S	Jkamp	0.64	0.0128461302873005	DMSO_Mono_PSC	DMXAA_Mono_PSC	78.771	49.091	-0.446287102628419	S
Nacc2	2.25	8.29263220282811e-08	Ctrl_Mono_PSC_MHCII_Negative	IFNy_96hr_Mono_PSC_MHCIIPositive	108.012	242.095	0.810930216216329	S	Pdlim2	0.64	0.0144867518385446	DMSO_Mono_PSC	DMXAA_Mono_PSC	125.041	78.296	-0.446287102628419	S
Slc30a4	2.25	3.03189766668451e-06	Ctrl_Mono_PSC_MHCII_Negative	IFNy_96hr_Mono_PSC_MHCIIPositive	64.94	146.521	0.810930216216329	S	Tmem179b	0.64	0.0332471204535109	DMSO_Mono_PSC	DMXAA_Mono_PSC	51.772	32.161	-0.446287102628419	S
Aff1	2.25	0.000578170126660864	Ctrl_Mono_PSC_MHCII_Negative	IFNy_96hr_Mono_PSC_MHCIIPositive	109.369	245.684	0.810930216216329	S	Lrba	0.63	0.048218007576876	DMSO_Mono_PSC	DMXAA_Mono_PSC	93.294	57.743	-0.462035459596559	S
Gpr137b	2.24	5.52276628283788e-06	Ctrl_Mono_PSC_MHCII_Negative	IFNy_96hr_Mono_PSC_MHCIIPositive	25.25	57.033	0.806475865866948	S	Bpnt2	0.63	0.0141085520575998	DMSO_Mono_PSC	DMXAA_Mono_PSC	248.401	155.131	-0.462035459596559	S
Ifnar2	2.24	1.67733923116621e-09	Ctrl_Mono_PSC_MHCII_Negative	IFNy_96hr_Mono_PSC_MHCIIPositive	106.757	238.268	0.806475865866948	S	Dock7	0.63	0.00143356106639566	DMSO_Mono_PSC	DMXAA_Mono_PSC	134.967	85.163	-0.462035459596559	S
Shisa5	2.23	2.78272480255122e-20	Ctrl_Mono_PSC_MHCII_Negative	IFNy_96hr_Mono_PSC_MHCIIPositive	282.543	628.046	0.802001585472027	S	Pdgfra	0.63	0.00880041400043033	DMSO_Mono_PSC	DMXAA_Mono_PSC	344.03	214.72	-0.462035459596559	S
Rhbdd1	2.22	0.0035352872923805	Ctrl_Mono_PSC_MHCII_Negative	IFNy_96hr_Mono_PSC_MHCIIPositive	28.741	63.843	0.797507195884188	S	Plpp5	0.63	0.00118433005729358	DMSO_Mono_PSC	DMXAA_Mono_PSC	76.705	47.074	-0.462035459596559	S
Akt3	2.22	1.00534361848388e-07	Ctrl_Mono_PSC_MHCII_Negative	IFNy_96hr_Mono_PSC_MHCIIPositive	33.69	74.78	0.797507195884188	S	Cdon	0.63	0.00200378765777632	DMSO_Mono_PSC	DMXAA_Mono_PSC	170.659	106.899	-0.462035459596559	S
Txnrd1	2.22	1.91345675556385e-06	Ctrl_Mono_PSC_MHCII_Negative	IFNy_96hr_Mono_PSC_MHCIIPositive	455.953	1007.68	0.797507195884188	S	Pfkm	0.63	0.0104964331139246	DMSO_Mono_PSC	DMXAA_Mono_PSC	171.442	104.856	-0.462035459596559	S
Scpep1	2.22	9.1802576467722e-06	Ctrl_Mono_PSC_MHCII_Negative	IFNy_96hr_Mono_PSC_MHCIIPositive	821.256	1811.885	0.797507195884188	S	Lin7c	0.62	0.0095023526100548	DMSO_Mono_PSC	DMXAA_Mono_PSC	72.462	44.224	-0.478035800943	S
Katna1	2.2	9.44155206530681e-16	Ctrl_Mono_PSC_MHCII_Negative	IFNy_96hr_Mono_PSC_MHCIIPositive	61.699	135.387	0.78845736036427	S	Maml3	0.62	0.0473411477133882	DMSO_Mono_PSC	DMXAA_Mono_PSC	82.682	51.076	-0.478035800943	S
Chka	2.2	0.000455683431221289	Ctrl_Mono_PSC_MHCII_Negative	IFNy_96hr_Mono_PSC_MHCIIPositive	54.718	119.922	0.78845736036427	S	Ssbp3	0.62	0.0490235365452497	DMSO_Mono_PSC	DMXAA_Mono_PSC	142.543	87.367	-0.478035800943	S
Ptges	2.19	0.0204246819438708	Ctrl_Mono_PSC_MHCII_Negative	IFNy_96hr_Mono_PSC_MHCIIPositive	51.614	112.188	0.783901543828409	S	Wbp1	0.62	0.00672597270117351	DMSO_Mono_PSC	DMXAA_Mono_PSC	74.877	46.27	-0.478035800943	S
Tasor2	2.19	2.18886673106583e-07	Ctrl_Mono_PSC_MHCII_Negative	IFNy_96hr_Mono_PSC_MHCIIPositive	59.724	130.843	0.783901543828409	S	Sesn3	0.62	0.00898316843830957	DMSO_Mono_PSC	DMXAA_Mono_PSC	206.485	126.461	-0.478035800943	S
Stxbp1	2.18	9.0983939428187e-05	Ctrl_Mono_PSC_MHCII_Negative	IFNy_96hr_Mono_PSC_MHCIIPositive	165.875	359.279	0.779324876800997	S	Snx33	0.62	0.00459508100454888	DMSO_Mono_PSC	DMXAA_Mono_PSC	89.262	54.111	-0.478035800943	S
Layn	2.18	6.04530606018892e-09	Ctrl_Mono_PSC_MHCII_Negative	IFNy_96hr_Mono_PSC_MHCIIPositive	63.038	137.868	0.779324876800997	S	Tmem254a	0.62	0.0161553198838482	DMSO_Mono_PSC	DMXAA_Mono_PSC	131.651	80.342	-0.478035800943	S
Furin	2.17	1.92553494056901e-05	Ctrl_Mono_PSC_MHCII_Negative	IFNy_96hr_Mono_PSC_MHCIIPositive	55.851	120.26	0.774727167552368	S	Vps13b	0.62	0.0381835532035871	DMSO_Mono_PSC	DMXAA_Mono_PSC	242.006	148.454	-0.478035800943	S
Crkl	2.16	3.54315789025035e-05	Ctrl_Mono_PSC_MHCII_Negative	IFNy_96hr_Mono_PSC_MHCIIPositive	161.903	348.13	0.770108221696074	S	Mgat5	0.61	0.000308499406472705	DMSO_Mono_PSC	DMXAA_Mono_PSC	78.493	46.711	-0.49429632181478	S
Stat3	2.15	4.8281817984288e-05	Ctrl_Mono_PSC_MHCII_Negative	IFNy_96hr_Mono_PSC_MHCIIPositive	330.425	709.104	0.765467842139571	S	Nav1	0.61	0.0128906271474209	DMSO_Mono_PSC	DMXAA_Mono_PSC	175.187	108.434	-0.49429632181478	S
Slc12a7	2.15	0.000182144934665285	Ctrl_Mono_PSC_MHCII_Negative	IFNy_96hr_Mono_PSC_MHCIIPositive	64.916	138.493	0.765467842139571	S	Setd7	0.61	0.00979452833612895	DMSO_Mono_PSC	DMXAA_Mono_PSC	155.72	92.969	-0.49429632181478	S
Slc23a2	2.14	2.02719354259256e-06	Ctrl_Mono_PSC_MHCII_Negative	IFNy_96hr_Mono_PSC_MHCIIPositive	96.473	204.186	0.76080582903376	S	Trim2	0.61	0.049518924475319	DMSO_Mono_PSC	DMXAA_Mono_PSC	119.441	71.368	-0.49429632181478	S
Zfp36	2.14	0.000298126645221735	Ctrl_Mono_PSC_MHCII_Negative	IFNy_96hr_Mono_PSC_MHCIIPositive	241.938	516.351	0.76080582903376	S	Klhdc10	0.61	0.000215715253742476	DMSO_Mono_PSC	DMXAA_Mono_PSC	85.002	51.245	-0.49429632181478	S
Sgms2	2.13	3.82198216214805e-06	Ctrl_Mono_PSC_MHCII_Negative	IFNy_96hr_Mono_PSC_MHCIIPositive	56.729	121.141	0.756121979721334	S	Pnpla6	0.61	0.0225556686629225	DMSO_Mono_PSC	DMXAA_Mono_PSC	79.933	48.089	-0.49429632181478	S
Parp3	2.12	9.03952159179535e-08	Ctrl_Mono_PSC_MHCII_Negative	IFNy_96hr_Mono_PSC_MHCIIPositive	136.317	288.924	0.751416088683921	S	Tmem184c	0.61	0.00801701362292389	DMSO_Mono_PSC	DMXAA_Mono_PSC	74.313	44.513	-0.49429632181478	S
Ddit3	2.12	0.0103317542233441	Ctrl_Mono_PSC_MHCII_Negative	IFNy_96hr_Mono_PSC_MHCIIPositive	101.235	214.236	0.751416088683921	S	Kif13a	0.61	0.0234025558647153	DMSO_Mono_PSC	DMXAA_Mono_PSC	58.842	35.417	-0.49429632181478	S
Tor1aip1	2.11	7.3525754226255e-10	Ctrl_Mono_PSC_MHCII_Negative	IFNy_96hr_Mono_PSC_MHCIIPositive	110.747	233.341	0.746687947487975	S	Serinc5	0.61	0.0150843293103958	DMSO_Mono_PSC	DMXAA_Mono_PSC	72.659	44.163	-0.49429632181478	S
Clip2	2.11	0.0101266917622437	Ctrl_Mono_PSC_MHCII_Negative	IFNy_96hr_Mono_PSC_MHCIIPositive	64.554	135.86	0.746687947487975	S	Itga1	0.61	0.0490235365452497	DMSO_Mono_PSC	DMXAA_Mono_PSC	88.843	54.391	-0.49429632181478	S
Inpp1	2.1	6.93922536920036e-06	Ctrl_Mono_PSC_MHCII_Negative	IFNy_96hr_Mono_PSC_MHCIIPositive	29.968	63.091	0.741937344729377	S	Gpr153	0.6	0.00221867709159069	DMSO_Mono_PSC	DMXAA_Mono_PSC	90.856	53.901	-0.510825623765991	S
Fzd1	2.1	0.00459405614825681	Ctrl_Mono_PSC_MHCII_Negative	IFNy_96hr_Mono_PSC_MHCIIPositive	125.963	263.88	0.741937344729377	S	Acox3	0.6	0.0463796330409125	DMSO_Mono_PSC	DMXAA_Mono_PSC	56.485	32.745	-0.510825623765991	S
Atxn7l1	2.09	0.00292205094618232	Ctrl_Mono_PSC_MHCII_Negative	IFNy_96hr_Mono_PSC_MHCIIPositive	31.38	65.57	0.73716406597672	S	Dlg3	0.6	0.0272108398074099	DMSO_Mono_PSC	DMXAA_Mono_PSC	53.379	31.885	-0.510825623765991	S
Glrx	2.09	0.00305676086930864	Ctrl_Mono_PSC_MHCII_Negative	IFNy_96hr_Mono_PSC_MHCIIPositive	51.578	107.234	0.73716406597672	S	Creb3l2	0.59	0.0252132857776837	DMSO_Mono_PSC	DMXAA_Mono_PSC	202.176	118.091	-0.527632742082372	S
Spsb1	2.08	0.000152764418803967	Ctrl_Mono_PSC_MHCII_Negative	IFNy_96hr_Mono_PSC_MHCIIPositive	39.038	79.925	0.732367893713226	S	Ctxn1	0.59	0.00845508797749441	DMSO_Mono_PSC	DMXAA_Mono_PSC	79.091	45.175	-0.527632742082372	S
G3bp2	2.08	9.88967021453596e-12	Ctrl_Mono_PSC_MHCII_Negative	IFNy_96hr_Mono_PSC_MHCIIPositive	291.446	604.319	0.732367893713226	S	Plxnb1	0.59	0.00325932121542191	DMSO_Mono_PSC	DMXAA_Mono_PSC	54.111	30.9	-0.527632742082372	S
Cdc42se2	2.08	1.68122435224791e-05	Ctrl_Mono_PSC_MHCII_Negative	IFNy_96hr_Mono_PSC_MHCIIPositive	60.704	126.926	0.732367893713226	S	Phldb2	0.59	0.014797845443631	DMSO_Mono_PSC	DMXAA_Mono_PSC	114.925	67.283	-0.527632742082372	S
Hivep1	2.08	0.00122670526486827	Ctrl_Mono_PSC_MHCII_Negative	IFNy_96hr_Mono_PSC_MHCIIPositive	41.595	86.331	0.732367893713226	S	Thbd	0.58	0.00707893540520407	DMSO_Mono_PSC	DMXAA_Mono_PSC	193.75	110.792	-0.544727175441672	S
Nt5dc3	2.07	0.000466312449174003	Ctrl_Mono_PSC_MHCII_Negative	IFNy_96hr_Mono_PSC_MHCIIPositive	38.577	79.702	0.727548607277278	S	Evc	0.58	0.0250276054827215	DMSO_Mono_PSC	DMXAA_Mono_PSC	108.149	62.99	-0.544727175441672	S
Arel1	2.07	4.79142344245132e-05	Ctrl_Mono_PSC_MHCII_Negative	IFNy_96hr_Mono_PSC_MHCIIPositive	34.767	71.567	0.727548607277278	S	Slc41a3	0.58	0.0455462144375987	DMSO_Mono_PSC	DMXAA_Mono_PSC	62.114	35.538	-0.544727175441672	S
Csrnp2	2.07	0.000765729664253154	Ctrl_Mono_PSC_MHCII_Negative	IFNy_96hr_Mono_PSC_MHCIIPositive	61.528	126.032	0.727548607277278	S	Cxcl12	0.58	0.00025512215343227	DMSO_Mono_PSC	DMXAA_Mono_PSC	2143.012	1209.128	-0.544727175441672	S
Csf1	2.06	0.00150559093282546	Ctrl_Mono_PSC_MHCII_Negative	IFNy_96hr_Mono_PSC_MHCIIPositive	616.245	1265.587	0.72270598280149	S	Fcor	0.58	0.00801701362292389	DMSO_Mono_PSC	DMXAA_Mono_PSC	138.434	78.446	-0.544727175441672	S
Repin1	2.06	4.33680682358356e-06	Ctrl_Mono_PSC_MHCII_Negative	IFNy_96hr_Mono_PSC_MHCIIPositive	29.848	61.03	0.72270598280149	S	Ank3	0.58	0.00693497091422055	DMSO_Mono_PSC	DMXAA_Mono_PSC	111.134	65.275	-0.544727175441672	S
Srgap3	2.06	0.00134242006566895	Ctrl_Mono_PSC_MHCII_Negative	IFNy_96hr_Mono_PSC_MHCIIPositive	64.141	131.609	0.72270598280149	S	Alg10b	0.58	0.00112260272052857	DMSO_Mono_PSC	DMXAA_Mono_PSC	328.313	186.358	-0.544727175441672	S
Bid	2.06	5.91760699626789e-06	Ctrl_Mono_PSC_MHCII_Negative	IFNy_96hr_Mono_PSC_MHCIIPositive	50.884	104.826	0.72270598280149	S	Pcdh18	0.57	0.0420380035879347	DMSO_Mono_PSC	DMXAA_Mono_PSC	243.42	139.858	-0.562118918153541	S
Pnpt1	2.06	6.58074432962628e-06	Ctrl_Mono_PSC_MHCII_Negative	IFNy_96hr_Mono_PSC_MHCIIPositive	32.456	65.982	0.72270598280149	S	Tmem64	0.57	0.0324912368454679	DMSO_Mono_PSC	DMXAA_Mono_PSC	64.788	36.478	-0.562118918153541	S
Ripk1	2.06	2.78965602263563e-16	Ctrl_Mono_PSC_MHCII_Negative	IFNy_96hr_Mono_PSC_MHCIIPositive	102.813	211.912	0.72270598280149	S	Ucp2	0.57	0.000338384662453551	DMSO_Mono_PSC	DMXAA_Mono_PSC	114.126	64.079	-0.562118918153541	S
Nrp2	2.05	0.00134135572531577	Ctrl_Mono_PSC_MHCII_Negative	IFNy_96hr_Mono_PSC_MHCIIPositive	183.499	374.207	0.717839793150317	S	Ypel3	0.57	7.52679596596409e-06	DMSO_Mono_PSC	DMXAA_Mono_PSC	120.096	68.2	-0.562118918153541	S
Hipk2	2.05	0.00102033042191871	Ctrl_Mono_PSC_MHCII_Negative	IFNy_96hr_Mono_PSC_MHCIIPositive	110.586	225.715	0.717839793150317	S	Zcchc24	0.57	0.00627273107216408	DMSO_Mono_PSC	DMXAA_Mono_PSC	116.23	66.084	-0.562118918153541	S
Ascc3	2.05	5.95255364926816e-07	Ctrl_Mono_PSC_MHCII_Negative	IFNy_96hr_Mono_PSC_MHCIIPositive	68.807	140.747	0.717839793150317	S	Nynrin	0.57	0.00794493418048342	DMSO_Mono_PSC	DMXAA_Mono_PSC	56.06	30.82	-0.562118918153541	S
Pakap	2.04	2.60914832664334e-14	Ctrl_Mono_PSC_MHCII_Negative	IFNy_96hr_Mono_PSC_MHCIIPositive	117.798	238.829	0.712949807856125	S	Scd1	0.57	0.0263872879082575	DMSO_Mono_PSC	DMXAA_Mono_PSC	154.85	88.082	-0.562118918153541	S
N4bp1	2.04	6.02956200145995e-07	Ctrl_Mono_PSC_MHCII_Negative	IFNy_96hr_Mono_PSC_MHCIIPositive	55.953	113.707	0.712949807856125	S	Ttc28	0.56	0.0340392558819262	DMSO_Mono_PSC	DMXAA_Mono_PSC	226.572	133.59	-0.579818495252942	S
Azi2	2.04	5.68931021663986e-07	Ctrl_Mono_PSC_MHCII_Negative	IFNy_96hr_Mono_PSC_MHCIIPositive	70.518	143.95	0.712949807856125	S	Lrp6	0.56	0.00619038983831228	DMSO_Mono_PSC	DMXAA_Mono_PSC	335.459	184.967	-0.579818495252942	S
Arid5a	2.03	2.56476340918112e-05	Ctrl_Mono_PSC_MHCII_Negative	IFNy_96hr_Mono_PSC_MHCIIPositive	88.301	179.54	0.708035793053696	S	Mif4gd	0.56	0.00396574731925047	DMSO_Mono_PSC	DMXAA_Mono_PSC	51.817	28.359	-0.579818495252942	S
Fryl	2.03	5.34801403328348e-05	Ctrl_Mono_PSC_MHCII_Negative	IFNy_96hr_Mono_PSC_MHCIIPositive	89.497	181.262	0.708035793053696	S	Wdr90	0.56	0.0234318054180454	DMSO_Mono_PSC	DMXAA_Mono_PSC	104.67	57.447	-0.579818495252942	S
Lifr	2.03	0.00994059323644685	Ctrl_Mono_PSC_MHCII_Negative	IFNy_96hr_Mono_PSC_MHCIIPositive	552.33	1115.834	0.708035793053696	S	Zmym3	0.56	1.10194764794751e-06	DMSO_Mono_PSC	DMXAA_Mono_PSC	134.975	74.148	-0.579818495252942	S
Cmtr1	2.03	2.39672890609314e-05	Ctrl_Mono_PSC_MHCII_Negative	IFNy_96hr_Mono_PSC_MHCIIPositive	135.083	272.908	0.708035793053696	S	Tln2	0.54	0.0141949011253716	DMSO_Mono_PSC	DMXAA_Mono_PSC	58.251	30.987	-0.616186139423817	S
Vps54	2.02	2.022339237847e-07	Ctrl_Mono_PSC_MHCII_Negative	IFNy_96hr_Mono_PSC_MHCIIPositive	31.075	63.873	0.703097511413113	S	Prkdc	0.54	0.000741801646318213	DMSO_Mono_PSC	DMXAA_Mono_PSC	50.029	26.122	-0.616186139423817	S
Egr1	2.02	0.0188175035618682	Ctrl_Mono_PSC_MHCII_Negative	IFNy_96hr_Mono_PSC_MHCIIPositive	1937.348	3895.305	0.703097511413113	S	Ulbp1	0.53	4.73759567013813e-05	DMSO_Mono_PSC	DMXAA_Mono_PSC	75.598	40.197	-0.63487827243597	S
Pnpla2	2.01	0.000171980877435067	Ctrl_Mono_PSC_MHCII_Negative	IFNy_96hr_Mono_PSC_MHCIIPositive	36.7	74.032	0.698134722070984	S	Cirbp	0.53	0.000806515032776616	DMSO_Mono_PSC	DMXAA_Mono_PSC	55.881	29.523	-0.63487827243597	S
Camsap1	2	2.49231239077336e-09	Ctrl_Mono_PSC_MHCII_Negative	IFNy_96hr_Mono_PSC_MHCIIPositive	70.623	141.418	0.693147180559945	S	Plppr2	0.52	0.0165501477829876	DMSO_Mono_PSC	DMXAA_Mono_PSC	51.872	26.648	-0.653926467406664	S
Atm	2	0.000129023945582411	Ctrl_Mono_PSC_MHCII_Negative	IFNy_96hr_Mono_PSC_MHCIIPositive	88.649	176.522	0.693147180559945	S	Bmper	0.52	0.0224495631701845	DMSO_Mono_PSC	DMXAA_Mono_PSC	72.425	36.871	-0.653926467406664	S
Pnp	2	2.10550123064395e-09	Ctrl_Mono_PSC_MHCII_Negative	IFNy_96hr_Mono_PSC_MHCIIPositive	116.343	229.908	0.693147180559945	S	Ift140	0.51	0.00193235212018951	DMSO_Mono_PSC	DMXAA_Mono_PSC	81.829	41.04	-0.673344553263766	S
Ier3	2	0.00493440428815621	Ctrl_Mono_PSC_MHCII_Negative	IFNy_96hr_Mono_PSC_MHCIIPositive	659.928	1311.442	0.693147180559945	S	Trp53inp2	0.5	8.6264844561189e-07	DMSO_Mono_PSC	DMXAA_Mono_PSC	120.441	58.525	-0.693147180559945	S
B4galt5	1.97	0.00474695454392074	Ctrl_Mono_PSC_MHCII_Negative	IFNy_96hr_Mono_PSC_MHCIIPositive	101.658	198.805	0.678033542749897	S	Arrdc3	0.5	0.048218007576876	DMSO_Mono_PSC	DMXAA_Mono_PSC	103.549	50.87	-0.693147180559945	S
Jak2	1.97	0.00155461228616547	Ctrl_Mono_PSC_MHCII_Negative	IFNy_96hr_Mono_PSC_MHCIIPositive	120.207	235.913	0.678033542749897	S	Mxi1	0.5	3.96287868352904e-05	DMSO_Mono_PSC	DMXAA_Mono_PSC	51.926	25.317	-0.693147180559945	S
Itprip	1.97	0.000645984965009653	Ctrl_Mono_PSC_MHCII_Negative	IFNy_96hr_Mono_PSC_MHCIIPositive	186.896	366.161	0.678033542749897	S	Rfx2	0.46	0.00030779396675466	DMSO_Mono_PSC	DMXAA_Mono_PSC	51.013	23.318	-0.776528789498996	S
Noct	1.96	0.000266543894931789	Ctrl_Mono_PSC_MHCII_Negative	IFNy_96hr_Mono_PSC_MHCIIPositive	66.314	130.696	0.672944473242426	S	Epas1	0.46	8.21522624140698e-05	DMSO_Mono_PSC	DMXAA_Mono_PSC	55.235	25.139	-0.776528789498996	S
Epn2	1.96	0.000774265620322623	Ctrl_Mono_PSC_MHCII_Negative	IFNy_96hr_Mono_PSC_MHCIIPositive	61.865	119.093	0.672944473242426	S	Hgf	0.43	0.00720036355340727	DMSO_Mono_PSC	DMXAA_Mono_PSC	71.424	30.061	-0.843970070294529	S
Rcn1	1.95	1.86866212874804e-05	Ctrl_Mono_PSC_MHCII_Negative	IFNy_96hr_Mono_PSC_MHCIIPositive	344.512	668.468	0.667829372575655	S	Castor2	0.43	1.01853271000146e-09	DMSO_Mono_PSC	DMXAA_Mono_PSC	134.263	56.488	-0.843970070294529	S
Sec24b	1.95	1.82967239471324e-13	Ctrl_Mono_PSC_MHCII_Negative	IFNy_96hr_Mono_PSC_MHCIIPositive	151.801	295.523	0.667829372575655	S	Lox	0.4	0.00160312092355331	DMSO_Mono_PSC	DMXAA_Mono_PSC	391.316	155.214	-0.916290731874155	S
Slc2a1	1.95	3.77881721986699e-08	Ctrl_Mono_PSC_MHCII_Negative	IFNy_96hr_Mono_PSC_MHCIIPositive	123.955	239.11	0.667829372575655	S	Adamts5	0.33	0.000646052876362626	DMSO_Mono_PSC	DMXAA_Mono_PSC	138.842	48.157	-1.10866262452161	S
Rab20	1.95	0.000921087269609054	Ctrl_Mono_PSC_MHCII_Negative	IFNy_96hr_Mono_PSC_MHCIIPositive	52.253	101.45	0.667829372575655	S
Lgals9	1.95	7.41569612979182e-08	Ctrl_Mono_PSC_MHCII_Negative	IFNy_96hr_Mono_PSC_MHCIIPositive	254.131	493.454	0.667829372575655	S
SV40	1.95	0.00273890158392935	Ctrl_Mono_PSC_MHCII_Negative	IFNy_96hr_Mono_PSC_MHCIIPositive	1577.196	3055.438	0.667829372575655	S
Myo1b	1.93	0.00405446483334087	Ctrl_Mono_PSC_MHCII_Negative	IFNy_96hr_Mono_PSC_MHCIIPositive	71.188	136.863	0.657520002916794	S
Sppl2a	1.93	1.72619173878988e-14	Ctrl_Mono_PSC_MHCII_Negative	IFNy_96hr_Mono_PSC_MHCIIPositive	98.813	190.367	0.657520002916794	S
Psma5	1.93	0.000897026835216061	Ctrl_Mono_PSC_MHCII_Negative	IFNy_96hr_Mono_PSC_MHCIIPositive	176.624	339.666	0.657520002916794	S
Dusp16	1.92	0.00192945307174041	Ctrl_Mono_PSC_MHCII_Negative	IFNy_96hr_Mono_PSC_MHCIIPositive	47.704	91.229	0.65232518603969	S
Nav3	1.92	1.76062784117228e-05	Ctrl_Mono_PSC_MHCII_Negative	IFNy_96hr_Mono_PSC_MHCIIPositive	47.457	91.442	0.65232518603969	S
Susd6	1.92	0.019910702316192	Ctrl_Mono_PSC_MHCII_Negative	IFNy_96hr_Mono_PSC_MHCIIPositive	199.526	381.08	0.65232518603969	S
Parp8	1.92	6.79617712050258e-06	Ctrl_Mono_PSC_MHCII_Negative	IFNy_96hr_Mono_PSC_MHCIIPositive	33.725	64.504	0.65232518603969	S
Uaca	1.91	2.18366838567169e-05	Ctrl_Mono_PSC_MHCII_Negative	IFNy_96hr_Mono_PSC_MHCIIPositive	125.291	239.161	0.647103242058538	S
Nid1	1.91	0.00119204751747227	Ctrl_Mono_PSC_MHCII_Negative	IFNy_96hr_Mono_PSC_MHCIIPositive	443.51	844.197	0.647103242058538	S
Tmbim6	1.91	2.20680504179648e-08	Ctrl_Mono_PSC_MHCII_Negative	IFNy_96hr_Mono_PSC_MHCIIPositive	759.61	1445.902	0.647103242058538	S
Dennd1b	1.9	0.00694834775737447	Ctrl_Mono_PSC_MHCII_Negative	IFNy_96hr_Mono_PSC_MHCIIPositive	34.813	66.273	0.641853886172395	S
Abcc4	1.9	0.0206993040818465	Ctrl_Mono_PSC_MHCII_Negative	IFNy_96hr_Mono_PSC_MHCIIPositive	31.486	58.696	0.641853886172395	S
Lrrk2	1.9	0.00510229003458054	Ctrl_Mono_PSC_MHCII_Negative	IFNy_96hr_Mono_PSC_MHCIIPositive	83.539	158.409	0.641853886172395	S
Fam162a	1.9	0.0291551349717518	Ctrl_Mono_PSC_MHCII_Negative	IFNy_96hr_Mono_PSC_MHCIIPositive	93.24	176.062	0.641853886172395	S
Stx11	1.89	1.34160030206827e-05	Ctrl_Mono_PSC_MHCII_Negative	IFNy_96hr_Mono_PSC_MHCIIPositive	31.381	60.27	0.636576829071551	S
Zfp281	1.88	0.000220513575525834	Ctrl_Mono_PSC_MHCII_Negative	IFNy_96hr_Mono_PSC_MHCIIPositive	57.103	107.725	0.631271776841858	S
Fam107b	1.88	0.00119980286767283	Ctrl_Mono_PSC_MHCII_Negative	IFNy_96hr_Mono_PSC_MHCIIPositive	83.824	157.796	0.631271776841858	S
Ubr4	1.88	0.00645559910147332	Ctrl_Mono_PSC_MHCII_Negative	IFNy_96hr_Mono_PSC_MHCIIPositive	501.2	936.18	0.631271776841858	S
Itpr1	1.88	0.00441243882229218	Ctrl_Mono_PSC_MHCII_Negative	IFNy_96hr_Mono_PSC_MHCIIPositive	55.135	103.571	0.631271776841858	S
Slc25a5	1.88	0.000453449868976803	Ctrl_Mono_PSC_MHCII_Negative	IFNy_96hr_Mono_PSC_MHCIIPositive	1495.031	2800.136	0.631271776841858	S
Txnip	1.87	0.0199223866855112	Ctrl_Mono_PSC_MHCII_Negative	IFNy_96hr_Mono_PSC_MHCIIPositive	248.205	461.941	0.625938430866495	S
Igf2bp2	1.87	4.96234629934931e-05	Ctrl_Mono_PSC_MHCII_Negative	IFNy_96hr_Mono_PSC_MHCIIPositive	125.743	234.918	0.625938430866495	S
Itpripl2	1.86	6.10743751575366e-07	Ctrl_Mono_PSC_MHCII_Negative	IFNy_96hr_Mono_PSC_MHCIIPositive	109.437	200.25	0.62057648772511	S
Nfkbia	1.86	0.00130538015443336	Ctrl_Mono_PSC_MHCII_Negative	IFNy_96hr_Mono_PSC_MHCIIPositive	809.72	1498.043	0.62057648772511	S
Pdpn	1.85	0.000464688830068694	Ctrl_Mono_PSC_MHCII_Negative	IFNy_96hr_Mono_PSC_MHCIIPositive	354.064	652.114	0.615185639090233	S
Plekho2	1.85	0.00307763561624433	Ctrl_Mono_PSC_MHCII_Negative	IFNy_96hr_Mono_PSC_MHCIIPositive	106.058	196.368	0.615185639090233	S
D16Ertd472e	1.85	9.35423356580619e-05	Ctrl_Mono_PSC_MHCII_Negative	IFNy_96hr_Mono_PSC_MHCIIPositive	40.45	75.342	0.615185639090233	S
Usp45	1.84	3.52137103619551e-06	Ctrl_Mono_PSC_MHCII_Negative	IFNy_96hr_Mono_PSC_MHCIIPositive	39.727	72.714	0.609765571620894	S
Serpine1	1.84	0.0268281345372226	Ctrl_Mono_PSC_MHCII_Negative	IFNy_96hr_Mono_PSC_MHCIIPositive	356.253	651.497	0.609765571620894	S
Usp42	1.84	6.65603242429617e-05	Ctrl_Mono_PSC_MHCII_Negative	IFNy_96hr_Mono_PSC_MHCIIPositive	40.166	73.749	0.609765571620894	S
Stom	1.83	0.0107500521152152	Ctrl_Mono_PSC_MHCII_Negative	IFNy_96hr_Mono_PSC_MHCIIPositive	122.522	222.851	0.60431596685333	S
Rnf115	1.83	5.36730863463756e-06	Ctrl_Mono_PSC_MHCII_Negative	IFNy_96hr_Mono_PSC_MHCIIPositive	107.516	196.371	0.60431596685333	S
Axl	1.83	1.96165331719427e-05	Ctrl_Mono_PSC_MHCII_Negative	IFNy_96hr_Mono_PSC_MHCIIPositive	736.294	1338.011	0.60431596685333	S
Cilk1	1.83	0.000285406134357716	Ctrl_Mono_PSC_MHCII_Negative	IFNy_96hr_Mono_PSC_MHCIIPositive	35.779	66.147	0.60431596685333	S
Slco2a1	1.83	0.00201176335258883	Ctrl_Mono_PSC_MHCII_Negative	IFNy_96hr_Mono_PSC_MHCIIPositive	108.182	195.417	0.60431596685333	S
Abcc1	1.83	0.00210566190093321	Ctrl_Mono_PSC_MHCII_Negative	IFNy_96hr_Mono_PSC_MHCIIPositive	137.484	250.326	0.60431596685333	S
Hbegf	1.83	0.00429351726959879	Ctrl_Mono_PSC_MHCII_Negative	IFNy_96hr_Mono_PSC_MHCIIPositive	110.22	199.36	0.60431596685333	S
Hspa4l	1.82	0.0025995658269904	Ctrl_Mono_PSC_MHCII_Negative	IFNy_96hr_Mono_PSC_MHCIIPositive	189.276	342.536	0.598836501088704	S
Mvp	1.82	0.000261586205342139	Ctrl_Mono_PSC_MHCII_Negative	IFNy_96hr_Mono_PSC_MHCIIPositive	116.969	212.069	0.598836501088704	S
Tmem30a	1.82	2.6980520954998e-05	Ctrl_Mono_PSC_MHCII_Negative	IFNy_96hr_Mono_PSC_MHCIIPositive	206.518	374.174	0.598836501088704	S
Smcr8	1.82	0.00398144724557418	Ctrl_Mono_PSC_MHCII_Negative	IFNy_96hr_Mono_PSC_MHCIIPositive	112.713	203.794	0.598836501088704	S
Plagl2	1.81	0.00218256749655814	Ctrl_Mono_PSC_MHCII_Negative	IFNy_96hr_Mono_PSC_MHCIIPositive	44.965	81.194	0.593326845277734	S
Agrn	1.81	0.00052488134548661	Ctrl_Mono_PSC_MHCII_Negative	IFNy_96hr_Mono_PSC_MHCIIPositive	83.398	149.919	0.593326845277734	S
Noc4l	1.81	9.23864290953673e-08	Ctrl_Mono_PSC_MHCII_Negative	IFNy_96hr_Mono_PSC_MHCIIPositive	88.657	160.226	0.593326845277734	S
Smurf1	1.81	3.01330456002255e-05	Ctrl_Mono_PSC_MHCII_Negative	IFNy_96hr_Mono_PSC_MHCIIPositive	124.384	222.918	0.593326845277734	S
Pomp	1.81	8.40489391703307e-07	Ctrl_Mono_PSC_MHCII_Negative	IFNy_96hr_Mono_PSC_MHCIIPositive	311.517	560.747	0.593326845277734	S
Marchf8	1.81	0.0004061107557851	Ctrl_Mono_PSC_MHCII_Negative	IFNy_96hr_Mono_PSC_MHCIIPositive	69.165	125.343	0.593326845277734	S
Dpy19l1	1.81	0.000586832144405519	Ctrl_Mono_PSC_MHCII_Negative	IFNy_96hr_Mono_PSC_MHCIIPositive	104.178	185.133	0.593326845277734	S
Tnfrsf1a	1.8	1.30724148983058e-06	Ctrl_Mono_PSC_MHCII_Negative	IFNy_96hr_Mono_PSC_MHCIIPositive	366.557	655.252	0.587786664902119	S
Pvr	1.8	0.0280453445733028	Ctrl_Mono_PSC_MHCII_Negative	IFNy_96hr_Mono_PSC_MHCIIPositive	54.777	98.311	0.587786664902119	S
Hyou1	1.8	0.000820831506244856	Ctrl_Mono_PSC_MHCII_Negative	IFNy_96hr_Mono_PSC_MHCIIPositive	143.839	257.771	0.587786664902119	S
Rab5c	1.8	1.57175682224928e-09	Ctrl_Mono_PSC_MHCII_Negative	IFNy_96hr_Mono_PSC_MHCIIPositive	133.411	238.523	0.587786664902119	S
Psmg4	1.8	0.000113816668021186	Ctrl_Mono_PSC_MHCII_Negative	IFNy_96hr_Mono_PSC_MHCIIPositive	53.888	96.748	0.587786664902119	S
Capn5	1.79	0.00296775803930104	Ctrl_Mono_PSC_MHCII_Negative	IFNy_96hr_Mono_PSC_MHCIIPositive	30.853	54.166	0.582215619852664	S
Il1rap	1.79	0.023909193170024	Ctrl_Mono_PSC_MHCII_Negative	IFNy_96hr_Mono_PSC_MHCIIPositive	57.641	103.468	0.582215619852664	S
Smg7	1.78	0.000612792697100841	Ctrl_Mono_PSC_MHCII_Negative	IFNy_96hr_Mono_PSC_MHCIIPositive	135.925	240.488	0.576613364303994	S
Slc16a1	1.78	0.0395364808420419	Ctrl_Mono_PSC_MHCII_Negative	IFNy_96hr_Mono_PSC_MHCIIPositive	89.697	158.74	0.576613364303994	S
Cyth3	1.78	0.00585522792343578	Ctrl_Mono_PSC_MHCII_Negative	IFNy_96hr_Mono_PSC_MHCIIPositive	220.441	391.856	0.576613364303994	S
Gng12	1.78	3.5038127108988e-08	Ctrl_Mono_PSC_MHCII_Negative	IFNy_96hr_Mono_PSC_MHCIIPositive	231.187	407.961	0.576613364303994	S
Smox	1.77	0.000111154454731677	Ctrl_Mono_PSC_MHCII_Negative	IFNy_96hr_Mono_PSC_MHCIIPositive	46.048	79.445	0.570979546585738	S
S100a16	1.77	0.0221409507207949	Ctrl_Mono_PSC_MHCII_Negative	IFNy_96hr_Mono_PSC_MHCIIPositive	45.631	80.272	0.570979546585738	S
Hmga2	1.77	0.00608571262531848	Ctrl_Mono_PSC_MHCII_Negative	IFNy_96hr_Mono_PSC_MHCIIPositive	108.156	189.321	0.570979546585738	S
R3hdm1	1.76	2.1726433436331e-10	Ctrl_Mono_PSC_MHCII_Negative	IFNy_96hr_Mono_PSC_MHCIIPositive	68.132	119.392	0.56531380905006	S
Eprs	1.76	0.000370626623403163	Ctrl_Mono_PSC_MHCII_Negative	IFNy_96hr_Mono_PSC_MHCIIPositive	335.824	587.228	0.56531380905006	S
Rnf24	1.76	0.0157010863376732	Ctrl_Mono_PSC_MHCII_Negative	IFNy_96hr_Mono_PSC_MHCIIPositive	44.16	77.567	0.56531380905006	S
Rbl1	1.76	0.000550098273394025	Ctrl_Mono_PSC_MHCII_Negative	IFNy_96hr_Mono_PSC_MHCIIPositive	92.502	162.752	0.56531380905006	S
Myd88	1.76	0.000341870911174878	Ctrl_Mono_PSC_MHCII_Negative	IFNy_96hr_Mono_PSC_MHCIIPositive	53.234	94.126	0.56531380905006	S
Ell2	1.76	0.000473412495796232	Ctrl_Mono_PSC_MHCII_Negative	IFNy_96hr_Mono_PSC_MHCIIPositive	42.229	74.093	0.56531380905006	S
Nars	1.76	0.00583719955370834	Ctrl_Mono_PSC_MHCII_Negative	IFNy_96hr_Mono_PSC_MHCIIPositive	388.896	679.588	0.56531380905006	S
Ppp1r15b	1.75	0.00870538685952522	Ctrl_Mono_PSC_MHCII_Negative	IFNy_96hr_Mono_PSC_MHCIIPositive	206.717	360.337	0.559615787935423	S
Soat1	1.75	3.84805170728139e-06	Ctrl_Mono_PSC_MHCII_Negative	IFNy_96hr_Mono_PSC_MHCIIPositive	152.693	265.813	0.559615787935423	S
Calr	1.75	0.00497461574882812	Ctrl_Mono_PSC_MHCII_Negative	IFNy_96hr_Mono_PSC_MHCIIPositive	1697.964	2948.419	0.559615787935423	S
Trib1	1.75	0.0467796161231972	Ctrl_Mono_PSC_MHCII_Negative	IFNy_96hr_Mono_PSC_MHCIIPositive	161.499	280.923	0.559615787935423	S
Slc11a2	1.75	3.78208963679941e-05	Ctrl_Mono_PSC_MHCII_Negative	IFNy_96hr_Mono_PSC_MHCIIPositive	91.291	158.588	0.559615787935423	S
Twsg1	1.75	0.0197548692451959	Ctrl_Mono_PSC_MHCII_Negative	IFNy_96hr_Mono_PSC_MHCIIPositive	449.558	783.156	0.559615787935423	S
Vcpip1	1.74	0.000796088042796441	Ctrl_Mono_PSC_MHCII_Negative	IFNy_96hr_Mono_PSC_MHCIIPositive	56.572	98.19	0.553885113226438	S
Gab2	1.74	0.005024408711089	Ctrl_Mono_PSC_MHCII_Negative	IFNy_96hr_Mono_PSC_MHCIIPositive	33.852	59.188	0.553885113226438	S
Adamts14	1.74	0.0340043545578316	Ctrl_Mono_PSC_MHCII_Negative	IFNy_96hr_Mono_PSC_MHCIIPositive	37.788	65.21	0.553885113226438	S
Kdm6b	1.74	3.28344798679378e-06	Ctrl_Mono_PSC_MHCII_Negative	IFNy_96hr_Mono_PSC_MHCIIPositive	43.809	75.728	0.553885113226438	S
Psen1	1.74	0.00247964164647802	Ctrl_Mono_PSC_MHCII_Negative	IFNy_96hr_Mono_PSC_MHCIIPositive	152.106	262.779	0.553885113226438	S
Morc3	1.74	1.21928071199872e-05	Ctrl_Mono_PSC_MHCII_Negative	IFNy_96hr_Mono_PSC_MHCIIPositive	43.371	72.974	0.553885113226438	S
Rhoc	1.73	4.33680682358356e-06	Ctrl_Mono_PSC_MHCII_Negative	IFNy_96hr_Mono_PSC_MHCIIPositive	747.911	1288.884	0.548121408509688	S
Slc1a5	1.73	0.0318051413114609	Ctrl_Mono_PSC_MHCII_Negative	IFNy_96hr_Mono_PSC_MHCIIPositive	93.872	161.678	0.548121408509688	S
Trim26	1.73	8.9831611256872e-06	Ctrl_Mono_PSC_MHCII_Negative	IFNy_96hr_Mono_PSC_MHCIIPositive	82.854	141.892	0.548121408509688	S
Tshz1	1.73	0.00032776318268112	Ctrl_Mono_PSC_MHCII_Negative	IFNy_96hr_Mono_PSC_MHCIIPositive	115.293	198.763	0.548121408509688	S
Gla	1.73	0.00706636114935595	Ctrl_Mono_PSC_MHCII_Negative	IFNy_96hr_Mono_PSC_MHCIIPositive	51.897	88.853	0.548121408509688	S
Spred1	1.72	0.000111079285456872	Ctrl_Mono_PSC_MHCII_Negative	IFNy_96hr_Mono_PSC_MHCIIPositive	91.903	158.404	0.542324290825362	S
Rab43	1.72	0.000774265620322623	Ctrl_Mono_PSC_MHCII_Negative	IFNy_96hr_Mono_PSC_MHCIIPositive	73.604	125.736	0.542324290825362	S
Bcr	1.72	0.0110159191303836	Ctrl_Mono_PSC_MHCII_Negative	IFNy_96hr_Mono_PSC_MHCIIPositive	45.834	78.24	0.542324290825362	S
Nfe2l1	1.72	0.00203983031468846	Ctrl_Mono_PSC_MHCII_Negative	IFNy_96hr_Mono_PSC_MHCIIPositive	210.226	360.241	0.542324290825362	S
Cldn12	1.71	0.0412028052393708	Ctrl_Mono_PSC_MHCII_Negative	IFNy_96hr_Mono_PSC_MHCIIPositive	44.56	75.963	0.536493370514568	S
Etv6	1.71	0.00113075936475685	Ctrl_Mono_PSC_MHCII_Negative	IFNy_96hr_Mono_PSC_MHCIIPositive	49.966	84.582	0.536493370514568	S
Tsr1	1.71	0.00808721711698232	Ctrl_Mono_PSC_MHCII_Negative	IFNy_96hr_Mono_PSC_MHCIIPositive	43.475	74.108	0.536493370514568	S
Slc48a1	1.71	0.000410672885516296	Ctrl_Mono_PSC_MHCII_Negative	IFNy_96hr_Mono_PSC_MHCIIPositive	395.126	673.764	0.536493370514568	S
Pros1	1.71	0.00119204751747227	Ctrl_Mono_PSC_MHCII_Negative	IFNy_96hr_Mono_PSC_MHCIIPositive	138.157	236.572	0.536493370514568	S
App	1.71	1.08510798745413e-06	Ctrl_Mono_PSC_MHCII_Negative	IFNy_96hr_Mono_PSC_MHCIIPositive	241.725	411.85	0.536493370514568	S
Usf1	1.7	0.00126340116107479	Ctrl_Mono_PSC_MHCII_Negative	IFNy_96hr_Mono_PSC_MHCIIPositive	36.333	60.902	0.53062825106217	S
Arl14ep	1.7	0.0380685180104541	Ctrl_Mono_PSC_MHCII_Negative	IFNy_96hr_Mono_PSC_MHCIIPositive	44.594	74.948	0.53062825106217	S
Ecm1	1.7	0.00772461341430233	Ctrl_Mono_PSC_MHCII_Negative	IFNy_96hr_Mono_PSC_MHCIIPositive	374.034	631.099	0.53062825106217	S
Ampd2	1.7	0.00343052001585073	Ctrl_Mono_PSC_MHCII_Negative	IFNy_96hr_Mono_PSC_MHCIIPositive	144.216	243.075	0.53062825106217	S
Hivep3	1.7	0.000538769348100324	Ctrl_Mono_PSC_MHCII_Negative	IFNy_96hr_Mono_PSC_MHCIIPositive	135.201	229.125	0.53062825106217	S
Zfp800	1.7	0.0103317542233441	Ctrl_Mono_PSC_MHCII_Negative	IFNy_96hr_Mono_PSC_MHCIIPositive	34.168	58.447	0.53062825106217	S
Sqstm1	1.7	0.000857639470004558	Ctrl_Mono_PSC_MHCII_Negative	IFNy_96hr_Mono_PSC_MHCIIPositive	1480.503	2506.39	0.53062825106217	S
Sdc1	1.7	0.000179726183568591	Ctrl_Mono_PSC_MHCII_Negative	IFNy_96hr_Mono_PSC_MHCIIPositive	150.235	253.161	0.53062825106217	S
Iars	1.7	0.00528071637602798	Ctrl_Mono_PSC_MHCII_Negative	IFNy_96hr_Mono_PSC_MHCIIPositive	152.824	257.459	0.53062825106217	S
Lrp12	1.7	0.00616905266653779	Ctrl_Mono_PSC_MHCII_Negative	IFNy_96hr_Mono_PSC_MHCIIPositive	62.166	105.019	0.53062825106217	S
Emp2	1.7	0.0071435244818233	Ctrl_Mono_PSC_MHCII_Negative	IFNy_96hr_Mono_PSC_MHCIIPositive	243.391	411.804	0.53062825106217	S
Usp25	1.7	1.32488316916793e-05	Ctrl_Mono_PSC_MHCII_Negative	IFNy_96hr_Mono_PSC_MHCIIPositive	76.528	129.88	0.53062825106217	S
Uhrf1bp1	1.7	0.00730802165828928	Ctrl_Mono_PSC_MHCII_Negative	IFNy_96hr_Mono_PSC_MHCIIPositive	59.61	100.754	0.53062825106217	S
Atrx	1.7	7.95870828211131e-06	Ctrl_Mono_PSC_MHCII_Negative	IFNy_96hr_Mono_PSC_MHCIIPositive	451.631	762.54	0.53062825106217	S
Acsl4	1.7	0.000521202029062448	Ctrl_Mono_PSC_MHCII_Negative	IFNy_96hr_Mono_PSC_MHCIIPositive	108.137	180.244	0.53062825106217	S
Gnb4	1.69	0.0165890375033389	Ctrl_Mono_PSC_MHCII_Negative	IFNy_96hr_Mono_PSC_MHCIIPositive	150.001	250.786	0.524728528934982	S
Naaa	1.69	2.77936304499695e-05	Ctrl_Mono_PSC_MHCII_Negative	IFNy_96hr_Mono_PSC_MHCIIPositive	58.832	98.259	0.524728528934982	S
Atxn2l	1.69	0.0452838217556712	Ctrl_Mono_PSC_MHCII_Negative	IFNy_96hr_Mono_PSC_MHCIIPositive	115.056	193.175	0.524728528934982	S
Hspa2	1.69	0.00274254899162027	Ctrl_Mono_PSC_MHCII_Negative	IFNy_96hr_Mono_PSC_MHCIIPositive	29.814	50.739	0.524728528934982	S
Ncstn	1.68	0.0334077541331923	Ctrl_Mono_PSC_MHCII_Negative	IFNy_96hr_Mono_PSC_MHCIIPositive	145.182	242.066	0.518793793415168	S
Relb	1.68	0.0107182884314835	Ctrl_Mono_PSC_MHCII_Negative	IFNy_96hr_Mono_PSC_MHCIIPositive	111.668	187.773	0.518793793415168	S
Pxk	1.68	0.00296933596019217	Ctrl_Mono_PSC_MHCII_Negative	IFNy_96hr_Mono_PSC_MHCIIPositive	98.121	162.8	0.518793793415168	S
Grina	1.68	2.91104094664444e-07	Ctrl_Mono_PSC_MHCII_Negative	IFNy_96hr_Mono_PSC_MHCIIPositive	663.883	1106.087	0.518793793415168	S
Ets2	1.68	0.0199223866855112	Ctrl_Mono_PSC_MHCII_Negative	IFNy_96hr_Mono_PSC_MHCIIPositive	150.119	251.04	0.518793793415168	S
Acsl5	1.68	6.62533002569315e-07	Ctrl_Mono_PSC_MHCII_Negative	IFNy_96hr_Mono_PSC_MHCIIPositive	80.131	133.374	0.518793793415168	S
Tor1aip2	1.67	6.29165202208187e-11	Ctrl_Mono_PSC_MHCII_Negative	IFNy_96hr_Mono_PSC_MHCIIPositive	136.285	228.641	0.512823626428664	S
Zc3hav1	1.67	4.13984431606645e-06	Ctrl_Mono_PSC_MHCII_Negative	IFNy_96hr_Mono_PSC_MHCIIPositive	186.92	308.023	0.512823626428664	S
Wrn	1.67	0.015317098165913	Ctrl_Mono_PSC_MHCII_Negative	IFNy_96hr_Mono_PSC_MHCIIPositive	40.572	67.112	0.512823626428664	S
Ankfy1	1.67	0.000649787311707183	Ctrl_Mono_PSC_MHCII_Negative	IFNy_96hr_Mono_PSC_MHCIIPositive	83.177	138.207	0.512823626428664	S
Npc2	1.67	0.0106606605466243	Ctrl_Mono_PSC_MHCII_Negative	IFNy_96hr_Mono_PSC_MHCIIPositive	964.838	1599.796	0.512823626428664	S
Ptpn21	1.67	0.0109165452355966	Ctrl_Mono_PSC_MHCII_Negative	IFNy_96hr_Mono_PSC_MHCIIPositive	69.868	116.463	0.512823626428664	S
Cd2ap	1.67	0.00292637187357926	Ctrl_Mono_PSC_MHCII_Negative	IFNy_96hr_Mono_PSC_MHCIIPositive	60.991	101.712	0.512823626428664	S
Rela	1.67	7.15259352478559e-05	Ctrl_Mono_PSC_MHCII_Negative	IFNy_96hr_Mono_PSC_MHCIIPositive	269.264	447.366	0.512823626428664	S
Vps37c	1.67	0.000529621143426513	Ctrl_Mono_PSC_MHCII_Negative	IFNy_96hr_Mono_PSC_MHCIIPositive	67.351	111.442	0.512823626428664	S
Gtf2ird1	1.66	0.000473412495796232	Ctrl_Mono_PSC_MHCII_Negative	IFNy_96hr_Mono_PSC_MHCIIPositive	64.287	106.009	0.506817602368452	S
Atp13a1	1.66	0.00166925082087926	Ctrl_Mono_PSC_MHCII_Negative	IFNy_96hr_Mono_PSC_MHCIIPositive	94.06	154.725	0.506817602368452	S
Map2k1	1.66	0.000557285157347371	Ctrl_Mono_PSC_MHCII_Negative	IFNy_96hr_Mono_PSC_MHCIIPositive	86.435	141.136	0.506817602368452	S
Cmtm6	1.66	0.00630951046217667	Ctrl_Mono_PSC_MHCII_Negative	IFNy_96hr_Mono_PSC_MHCIIPositive	45.14	74.495	0.506817602368452	S
Crebrf	1.66	0.0252088028461868	Ctrl_Mono_PSC_MHCII_Negative	IFNy_96hr_Mono_PSC_MHCIIPositive	74.292	122.925	0.506817602368452	S
Tbc1d13	1.65	0.01676727890794	Ctrl_Mono_PSC_MHCII_Negative	IFNy_96hr_Mono_PSC_MHCIIPositive	43.885	71.45	0.500775287912489	S
Chmp4b	1.65	0.00292205094618232	Ctrl_Mono_PSC_MHCII_Negative	IFNy_96hr_Mono_PSC_MHCIIPositive	45.234	74.168	0.500775287912489	S
Ywhag	1.65	1.33895406390661e-10	Ctrl_Mono_PSC_MHCII_Negative	IFNy_96hr_Mono_PSC_MHCIIPositive	219.587	359.207	0.500775287912489	S
Foxk1	1.65	0.0360032114492955	Ctrl_Mono_PSC_MHCII_Negative	IFNy_96hr_Mono_PSC_MHCIIPositive	35.475	58.185	0.500775287912489	S
Carm1	1.65	0.00983446183866055	Ctrl_Mono_PSC_MHCII_Negative	IFNy_96hr_Mono_PSC_MHCIIPositive	77.965	127.62	0.500775287912489	S
Litaf	1.65	5.48423308756516e-06	Ctrl_Mono_PSC_MHCII_Negative	IFNy_96hr_Mono_PSC_MHCIIPositive	303.738	499.47	0.500775287912489	S
Pprc1	1.65	0.0357098969910534	Ctrl_Mono_PSC_MHCII_Negative	IFNy_96hr_Mono_PSC_MHCIIPositive	133.72	219.236	0.500775287912489	S
4930523C07Rik	1.64	0.0206342611180903	Ctrl_Mono_PSC_MHCII_Negative	IFNy_96hr_Mono_PSC_MHCIIPositive	72.677	119.626	0.494696241836107	S
Arl5b	1.64	0.0276752178167936	Ctrl_Mono_PSC_MHCII_Negative	IFNy_96hr_Mono_PSC_MHCIIPositive	32.584	53.158	0.494696241836107	S
Dennd1a	1.64	0.0372010682023482	Ctrl_Mono_PSC_MHCII_Negative	IFNy_96hr_Mono_PSC_MHCIIPositive	31.774	51.751	0.494696241836107	S
Rbpj	1.64	0.000595615938463051	Ctrl_Mono_PSC_MHCII_Negative	IFNy_96hr_Mono_PSC_MHCIIPositive	69.566	114.056	0.494696241836107	S
Usb1	1.64	0.0176834809097716	Ctrl_Mono_PSC_MHCII_Negative	IFNy_96hr_Mono_PSC_MHCIIPositive	43.134	70.187	0.494696241836107	S
Mapk9	1.64	0.00286936220486171	Ctrl_Mono_PSC_MHCII_Negative	IFNy_96hr_Mono_PSC_MHCIIPositive	84.315	137.084	0.494696241836107	S
Cpped1	1.64	0.00476285721722555	Ctrl_Mono_PSC_MHCII_Negative	IFNy_96hr_Mono_PSC_MHCIIPositive	68.805	112.638	0.494696241836107	S
Aida	1.63	0.00115900294797026	Ctrl_Mono_PSC_MHCII_Negative	IFNy_96hr_Mono_PSC_MHCIIPositive	68.821	112.505	0.488580014818671	S
Usp6nl	1.63	0.00223580433000235	Ctrl_Mono_PSC_MHCII_Negative	IFNy_96hr_Mono_PSC_MHCIIPositive	50.379	81.835	0.488580014818671	S
Mcub	1.63	0.000901268127401111	Ctrl_Mono_PSC_MHCII_Negative	IFNy_96hr_Mono_PSC_MHCIIPositive	89.955	145.079	0.488580014818671	S
Mdfic	1.63	0.0152774847794308	Ctrl_Mono_PSC_MHCII_Negative	IFNy_96hr_Mono_PSC_MHCIIPositive	57.892	94.524	0.488580014818671	S
Sbno2	1.63	0.0132921279881449	Ctrl_Mono_PSC_MHCII_Negative	IFNy_96hr_Mono_PSC_MHCIIPositive	91.825	149.32	0.488580014818671	S
Nol8	1.63	0.00790427820289934	Ctrl_Mono_PSC_MHCII_Negative	IFNy_96hr_Mono_PSC_MHCIIPositive	31.698	52.31	0.488580014818671	S
Dnaja3	1.63	0.00632715340930939	Ctrl_Mono_PSC_MHCII_Negative	IFNy_96hr_Mono_PSC_MHCIIPositive	56.905	92.695	0.488580014818671	S
Pi4ka	1.63	0.0176834809097716	Ctrl_Mono_PSC_MHCII_Negative	IFNy_96hr_Mono_PSC_MHCIIPositive	76.575	124.064	0.488580014818671	S
Ccnl1	1.62	0.000691437673503986	Ctrl_Mono_PSC_MHCII_Negative	IFNy_96hr_Mono_PSC_MHCIIPositive	128.962	208.83	0.482426149244293	S
Foxj3	1.62	0.00256075497892754	Ctrl_Mono_PSC_MHCII_Negative	IFNy_96hr_Mono_PSC_MHCIIPositive	39.765	64.047	0.482426149244293	S
Bmp2k	1.62	0.0109476425261597	Ctrl_Mono_PSC_MHCII_Negative	IFNy_96hr_Mono_PSC_MHCIIPositive	46.166	74.239	0.482426149244293	S
P2rx7	1.62	0.0241854612503917	Ctrl_Mono_PSC_MHCII_Negative	IFNy_96hr_Mono_PSC_MHCIIPositive	55.778	89.512	0.482426149244293	S
Larp1	1.62	0.000347495920163681	Ctrl_Mono_PSC_MHCII_Negative	IFNy_96hr_Mono_PSC_MHCIIPositive	169.929	272.895	0.482426149244293	S
Cdkn1a	1.62	0.0135627195751285	Ctrl_Mono_PSC_MHCII_Negative	IFNy_96hr_Mono_PSC_MHCIIPositive	677.5	1092.71	0.482426149244293	S
Hmgxb3	1.62	0.00375141734672821	Ctrl_Mono_PSC_MHCII_Negative	IFNy_96hr_Mono_PSC_MHCIIPositive	43.248	69.461	0.482426149244293	S
Casp7	1.62	8.04486313563349e-06	Ctrl_Mono_PSC_MHCII_Negative	IFNy_96hr_Mono_PSC_MHCIIPositive	51.263	82.33	0.482426149244293	S
Hspa5	1.61	0.000994024930480259	Ctrl_Mono_PSC_MHCII_Negative	IFNy_96hr_Mono_PSC_MHCIIPositive	1455.362	2327.462	0.476234178996372	S
Plod3	1.61	0.000480032119438732	Ctrl_Mono_PSC_MHCII_Negative	IFNy_96hr_Mono_PSC_MHCIIPositive	173.876	279.239	0.476234178996372	S
Stag1	1.61	0.000164594613368905	Ctrl_Mono_PSC_MHCII_Negative	IFNy_96hr_Mono_PSC_MHCIIPositive	64.788	104.731	0.476234178996372	S
Rptor	1.61	0.00108286932964568	Ctrl_Mono_PSC_MHCII_Negative	IFNy_96hr_Mono_PSC_MHCIIPositive	62.43	100.507	0.476234178996372	S
4930453N24Rik	1.61	0.000829723140415498	Ctrl_Mono_PSC_MHCII_Negative	IFNy_96hr_Mono_PSC_MHCIIPositive	40.222	65.486	0.476234178996372	S
Xpo5	1.61	0.00993414743698063	Ctrl_Mono_PSC_MHCII_Negative	IFNy_96hr_Mono_PSC_MHCIIPositive	130.237	207.663	0.476234178996372	S
Fbxo38	1.61	0.00370862777117971	Ctrl_Mono_PSC_MHCII_Negative	IFNy_96hr_Mono_PSC_MHCIIPositive	59.451	95.463	0.476234178996372	S
Ankib1	1.6	8.84313098537512e-05	Ctrl_Mono_PSC_MHCII_Negative	IFNy_96hr_Mono_PSC_MHCIIPositive	49.531	79.37	0.470003629245736	S
Rnf4	1.6	0.000109906142146735	Ctrl_Mono_PSC_MHCII_Negative	IFNy_96hr_Mono_PSC_MHCIIPositive	218.995	348.458	0.470003629245736	S
Nup54	1.6	0.000155615704073435	Ctrl_Mono_PSC_MHCII_Negative	IFNy_96hr_Mono_PSC_MHCIIPositive	50.564	80.694	0.470003629245736	S
Ep400	1.6	0.00332033920537538	Ctrl_Mono_PSC_MHCII_Negative	IFNy_96hr_Mono_PSC_MHCIIPositive	175.152	277.408	0.470003629245736	S
Gse1	1.6	0.0107514292757429	Ctrl_Mono_PSC_MHCII_Negative	IFNy_96hr_Mono_PSC_MHCIIPositive	37.151	58.771	0.470003629245736	S
Pkm	1.6	0.00135511699372918	Ctrl_Mono_PSC_MHCII_Negative	IFNy_96hr_Mono_PSC_MHCIIPositive	2804.803	4472.324	0.470003629245736	S
Ibtk	1.6	0.000498607308962826	Ctrl_Mono_PSC_MHCII_Negative	IFNy_96hr_Mono_PSC_MHCIIPositive	43.005	67.976	0.470003629245736	S
Crybg3	1.6	0.0482050383983078	Ctrl_Mono_PSC_MHCII_Negative	IFNy_96hr_Mono_PSC_MHCIIPositive	56.693	90.759	0.470003629245736	S
Dcp2	1.6	0.000160428460958539	Ctrl_Mono_PSC_MHCII_Negative	IFNy_96hr_Mono_PSC_MHCIIPositive	48.422	76.462	0.470003629245736	S
Ptpn2	1.6	5.43045536550787e-05	Ctrl_Mono_PSC_MHCII_Negative	IFNy_96hr_Mono_PSC_MHCIIPositive	117.615	187.208	0.470003629245736	S
Ube2t	1.59	0.0177276127144351	Ctrl_Mono_PSC_MHCII_Negative	IFNy_96hr_Mono_PSC_MHCIIPositive	49.328	79.007	0.46373401623214	S
Csrp1	1.59	0.00160206751832991	Ctrl_Mono_PSC_MHCII_Negative	IFNy_96hr_Mono_PSC_MHCIIPositive	257.962	407.167	0.46373401623214	S
Cep170	1.59	0.0176834809097716	Ctrl_Mono_PSC_MHCII_Negative	IFNy_96hr_Mono_PSC_MHCIIPositive	140.748	223.532	0.46373401623214	S
Zdhhc5	1.59	0.0179315587302418	Ctrl_Mono_PSC_MHCII_Negative	IFNy_96hr_Mono_PSC_MHCIIPositive	90.354	142.398	0.46373401623214	S
Etnk1	1.59	0.000690340888514676	Ctrl_Mono_PSC_MHCII_Negative	IFNy_96hr_Mono_PSC_MHCIIPositive	104.631	164.763	0.46373401623214	S
Plaur	1.59	0.00901774546052558	Ctrl_Mono_PSC_MHCII_Negative	IFNy_96hr_Mono_PSC_MHCIIPositive	57.076	89.509	0.46373401623214	S
Gadd45b	1.59	0.00089999997703342	Ctrl_Mono_PSC_MHCII_Negative	IFNy_96hr_Mono_PSC_MHCIIPositive	111.717	175.536	0.46373401623214	S
Pim3	1.59	0.0116054065310506	Ctrl_Mono_PSC_MHCII_Negative	IFNy_96hr_Mono_PSC_MHCIIPositive	92.479	147.29	0.46373401623214	S
Col8a1	1.59	0.0135005165706846	Ctrl_Mono_PSC_MHCII_Negative	IFNy_96hr_Mono_PSC_MHCIIPositive	95.087	150.778	0.46373401623214	S
Pcmtd1	1.58	0.0155771549154264	Ctrl_Mono_PSC_MHCII_Negative	IFNy_96hr_Mono_PSC_MHCIIPositive	51.949	82.693	0.457424847038875	S
Ptbp3	1.58	0.00337914865871119	Ctrl_Mono_PSC_MHCII_Negative	IFNy_96hr_Mono_PSC_MHCIIPositive	264.892	416.772	0.457424847038875	S
Por	1.58	0.00618597508749456	Ctrl_Mono_PSC_MHCII_Negative	IFNy_96hr_Mono_PSC_MHCIIPositive	287.414	449.895	0.457424847038875	S
Keap1	1.58	0.000325039594200441	Ctrl_Mono_PSC_MHCII_Negative	IFNy_96hr_Mono_PSC_MHCIIPositive	116.243	183.098	0.457424847038875	S
Tut7	1.58	0.00264029123520887	Ctrl_Mono_PSC_MHCII_Negative	IFNy_96hr_Mono_PSC_MHCIIPositive	115.076	180.401	0.457424847038875	S
Zfpm2	1.58	0.0264167946314015	Ctrl_Mono_PSC_MHCII_Negative	IFNy_96hr_Mono_PSC_MHCIIPositive	46.114	72.482	0.457424847038875	S
Mroh1	1.58	0.000629307375102934	Ctrl_Mono_PSC_MHCII_Negative	IFNy_96hr_Mono_PSC_MHCIIPositive	99.612	155.269	0.457424847038875	S
Runx1	1.58	0.000391586244818648	Ctrl_Mono_PSC_MHCII_Negative	IFNy_96hr_Mono_PSC_MHCIIPositive	178.782	281.003	0.457424847038875	S
Ilrun	1.58	6.65967801389667e-05	Ctrl_Mono_PSC_MHCII_Negative	IFNy_96hr_Mono_PSC_MHCIIPositive	123.495	193.634	0.457424847038875	S
Hax1	1.57	0.0386871083410059	Ctrl_Mono_PSC_MHCII_Negative	IFNy_96hr_Mono_PSC_MHCIIPositive	53.414	83.446	0.451075619360217	S
Nfkb1	1.57	0.00598535161647317	Ctrl_Mono_PSC_MHCII_Negative	IFNy_96hr_Mono_PSC_MHCIIPositive	83.293	130.963	0.451075619360217	S
Ccdc97	1.57	0.0309009902882424	Ctrl_Mono_PSC_MHCII_Negative	IFNy_96hr_Mono_PSC_MHCIIPositive	43.021	67.686	0.451075619360217	S
Raver1	1.57	0.0497591903944326	Ctrl_Mono_PSC_MHCII_Negative	IFNy_96hr_Mono_PSC_MHCIIPositive	162.273	252.559	0.451075619360217	S
Rab10	1.57	0.000106508162971402	Ctrl_Mono_PSC_MHCII_Negative	IFNy_96hr_Mono_PSC_MHCIIPositive	204.928	320.461	0.451075619360217	S
Pum2	1.57	6.71546395139312e-09	Ctrl_Mono_PSC_MHCII_Negative	IFNy_96hr_Mono_PSC_MHCIIPositive	197.198	308.747	0.451075619360217	S
Ppp1r10	1.57	0.0321202470573699	Ctrl_Mono_PSC_MHCII_Negative	IFNy_96hr_Mono_PSC_MHCIIPositive	90.085	138.931	0.451075619360217	S
Slc2a6	1.56	0.0253153081236607	Ctrl_Mono_PSC_MHCII_Negative	IFNy_96hr_Mono_PSC_MHCIIPositive	32.215	51.184	0.444685821261446	S
Sdc4	1.56	0.00232127856081197	Ctrl_Mono_PSC_MHCII_Negative	IFNy_96hr_Mono_PSC_MHCIIPositive	579.699	897.03	0.444685821261446	S
Yars	1.56	0.0211567237797383	Ctrl_Mono_PSC_MHCII_Negative	IFNy_96hr_Mono_PSC_MHCIIPositive	213.256	331.042	0.444685821261446	S
Pisd	1.56	0.00122415670781871	Ctrl_Mono_PSC_MHCII_Negative	IFNy_96hr_Mono_PSC_MHCIIPositive	60.454	93.764	0.444685821261446	S
Resf1	1.56	0.000190892829826228	Ctrl_Mono_PSC_MHCII_Negative	IFNy_96hr_Mono_PSC_MHCIIPositive	230.08	356.52	0.444685821261446	S
Pak1	1.56	0.000310381462083607	Ctrl_Mono_PSC_MHCII_Negative	IFNy_96hr_Mono_PSC_MHCIIPositive	77.103	120.952	0.444685821261446	S
Klf6	1.56	0.00849315950215352	Ctrl_Mono_PSC_MHCII_Negative	IFNy_96hr_Mono_PSC_MHCIIPositive	213.336	331.09	0.444685821261446	S
Slc4a7	1.56	0.0248301807286044	Ctrl_Mono_PSC_MHCII_Negative	IFNy_96hr_Mono_PSC_MHCIIPositive	53.326	83.131	0.444685821261446	S
Itga5	1.56	0.0183682479035926	Ctrl_Mono_PSC_MHCII_Negative	IFNy_96hr_Mono_PSC_MHCIIPositive	287.609	445.043	0.444685821261446	S
Cdk2ap2	1.56	0.00122663721744613	Ctrl_Mono_PSC_MHCII_Negative	IFNy_96hr_Mono_PSC_MHCIIPositive	239.382	371.203	0.444685821261446	S
Fam204a	1.56	0.000655663644055757	Ctrl_Mono_PSC_MHCII_Negative	IFNy_96hr_Mono_PSC_MHCIIPositive	50.263	79.132	0.444685821261446	S
Rbbp5	1.55	0.0329402553627042	Ctrl_Mono_PSC_MHCII_Negative	IFNy_96hr_Mono_PSC_MHCIIPositive	47.159	72.542	0.438254930931155	S
Micall2	1.55	0.00443618716247229	Ctrl_Mono_PSC_MHCII_Negative	IFNy_96hr_Mono_PSC_MHCIIPositive	55.901	85.857	0.438254930931155	S
Arl6ip5	1.55	0.00648796042313273	Ctrl_Mono_PSC_MHCII_Negative	IFNy_96hr_Mono_PSC_MHCIIPositive	322.885	497.598	0.438254930931155	S
Necap1	1.55	8.07177617072045e-05	Ctrl_Mono_PSC_MHCII_Negative	IFNy_96hr_Mono_PSC_MHCIIPositive	77.325	118.092	0.438254930931155	S
Nup98	1.55	0.0386834824018042	Ctrl_Mono_PSC_MHCII_Negative	IFNy_96hr_Mono_PSC_MHCIIPositive	134.325	206.661	0.438254930931155	S
Cln8	1.55	0.0306232546529537	Ctrl_Mono_PSC_MHCII_Negative	IFNy_96hr_Mono_PSC_MHCIIPositive	42.356	65.356	0.438254930931155	S
Ifrd1	1.55	8.14692354387847e-05	Ctrl_Mono_PSC_MHCII_Negative	IFNy_96hr_Mono_PSC_MHCIIPositive	320.491	494.552	0.438254930931155	S
Eci1	1.55	6.30549609805431e-06	Ctrl_Mono_PSC_MHCII_Negative	IFNy_96hr_Mono_PSC_MHCIIPositive	152.614	236.485	0.438254930931155	S
Mapkapk2	1.54	0.0155771549154264	Ctrl_Mono_PSC_MHCII_Negative	IFNy_96hr_Mono_PSC_MHCIIPositive	122.261	188.091	0.431782416425538	S
Atp11b	1.54	0.000234164022668526	Ctrl_Mono_PSC_MHCII_Negative	IFNy_96hr_Mono_PSC_MHCIIPositive	45.936	70.383	0.431782416425538	S
Dclre1b	1.54	0.0218605604365624	Ctrl_Mono_PSC_MHCII_Negative	IFNy_96hr_Mono_PSC_MHCIIPositive	43.559	67.14	0.431782416425538	S
Tnfrsf1b	1.54	0.0370075495253416	Ctrl_Mono_PSC_MHCII_Negative	IFNy_96hr_Mono_PSC_MHCIIPositive	78.933	121.043	0.431782416425538	S
Psma4	1.54	0.000590862694260262	Ctrl_Mono_PSC_MHCII_Negative	IFNy_96hr_Mono_PSC_MHCIIPositive	259.73	398.462	0.431782416425538	S
Rnf111	1.54	0.00301742469426735	Ctrl_Mono_PSC_MHCII_Negative	IFNy_96hr_Mono_PSC_MHCIIPositive	64.882	99.17	0.431782416425538	S
Rspo3	1.54	0.0312113009016191	Ctrl_Mono_PSC_MHCII_Negative	IFNy_96hr_Mono_PSC_MHCIIPositive	36.859	55.584	0.431782416425538	S
Mllt6	1.54	0.0277674696605234	Ctrl_Mono_PSC_MHCII_Negative	IFNy_96hr_Mono_PSC_MHCIIPositive	33.908	52.099	0.431782416425538	S
Dync1h1	1.54	0.0107182884314835	Ctrl_Mono_PSC_MHCII_Negative	IFNy_96hr_Mono_PSC_MHCIIPositive	458.424	700.326	0.431782416425538	S
Fstl1	1.54	3.91812768004642e-06	Ctrl_Mono_PSC_MHCII_Negative	IFNy_96hr_Mono_PSC_MHCIIPositive	614.473	941.963	0.431782416425538	S
Dcbld2	1.54	0.00543609843390095	Ctrl_Mono_PSC_MHCII_Negative	IFNy_96hr_Mono_PSC_MHCIIPositive	83.552	126.681	0.431782416425538	S
Hspa13	1.54	0.010550567161296	Ctrl_Mono_PSC_MHCII_Negative	IFNy_96hr_Mono_PSC_MHCIIPositive	133.083	203.336	0.431782416425538	S
Pkmyt1	1.54	0.0321363375886208	Ctrl_Mono_PSC_MHCII_Negative	IFNy_96hr_Mono_PSC_MHCIIPositive	43.108	66.49	0.431782416425538	S
Tgif1	1.54	0.0349418995462307	Ctrl_Mono_PSC_MHCII_Negative	IFNy_96hr_Mono_PSC_MHCIIPositive	207.233	318.524	0.431782416425538	S
Cul2	1.54	0.0126697731159841	Ctrl_Mono_PSC_MHCII_Negative	IFNy_96hr_Mono_PSC_MHCIIPositive	50.968	79.262	0.431782416425538	S
Seh1l	1.54	0.00179579849089069	Ctrl_Mono_PSC_MHCII_Negative	IFNy_96hr_Mono_PSC_MHCIIPositive	136.442	209.227	0.431782416425538	S
Ino80	1.53	0.00720766508631936	Ctrl_Mono_PSC_MHCII_Negative	IFNy_96hr_Mono_PSC_MHCIIPositive	32.913	50.419	0.425267735404344	S
Psmb4	1.53	0.00398144724557418	Ctrl_Mono_PSC_MHCII_Negative	IFNy_96hr_Mono_PSC_MHCIIPositive	636.079	967.568	0.425267735404344	S
Nsun4	1.53	0.00143871817857751	Ctrl_Mono_PSC_MHCII_Negative	IFNy_96hr_Mono_PSC_MHCIIPositive	35.789	54.211	0.425267735404344	S
Nop2	1.53	0.00755006241312107	Ctrl_Mono_PSC_MHCII_Negative	IFNy_96hr_Mono_PSC_MHCIIPositive	178.025	271.146	0.425267735404344	S
Rbm27	1.53	0.000500622636948823	Ctrl_Mono_PSC_MHCII_Negative	IFNy_96hr_Mono_PSC_MHCIIPositive	56.937	86.74	0.425267735404344	S
Rprd1b	1.52	0.000513687096079668	Ctrl_Mono_PSC_MHCII_Negative	IFNy_96hr_Mono_PSC_MHCIIPositive	65.737	99.389	0.418710334858185	S
Tax1bp1	1.52	9.56045526815356e-10	Ctrl_Mono_PSC_MHCII_Negative	IFNy_96hr_Mono_PSC_MHCIIPositive	267.109	403.002	0.418710334858185	S
Dbnl	1.52	0.00303864520781313	Ctrl_Mono_PSC_MHCII_Negative	IFNy_96hr_Mono_PSC_MHCIIPositive	127.465	192.783	0.418710334858185	S
Lgals8	1.52	0.000816498217275234	Ctrl_Mono_PSC_MHCII_Negative	IFNy_96hr_Mono_PSC_MHCIIPositive	65.167	99.161	0.418710334858185	S
Tmed7	1.52	0.0217537675171084	Ctrl_Mono_PSC_MHCII_Negative	IFNy_96hr_Mono_PSC_MHCIIPositive	142.296	215.355	0.418710334858185	S
Lipa	1.52	0.000586021389012877	Ctrl_Mono_PSC_MHCII_Negative	IFNy_96hr_Mono_PSC_MHCIIPositive	134.177	202.13	0.418710334858185	S
Pcgf5	1.52	0.0248301807286044	Ctrl_Mono_PSC_MHCII_Negative	IFNy_96hr_Mono_PSC_MHCIIPositive	47.677	72.795	0.418710334858185	S
Tcea1	1.51	0.0218434135703285	Ctrl_Mono_PSC_MHCII_Negative	IFNy_96hr_Mono_PSC_MHCIIPositive	54.763	81.914	0.412109650826833	S
Slc39a1	1.51	0.041874726298545	Ctrl_Mono_PSC_MHCII_Negative	IFNy_96hr_Mono_PSC_MHCIIPositive	270.782	406.286	0.412109650826833	S
Mrpl1	1.51	0.0249082876933068	Ctrl_Mono_PSC_MHCII_Negative	IFNy_96hr_Mono_PSC_MHCIIPositive	34.988	52.136	0.412109650826833	S
Tgoln1	1.51	0.02502438925937	Ctrl_Mono_PSC_MHCII_Negative	IFNy_96hr_Mono_PSC_MHCIIPositive	227.554	341.344	0.412109650826833	S
Mrpl13	1.51	0.000242460997802631	Ctrl_Mono_PSC_MHCII_Negative	IFNy_96hr_Mono_PSC_MHCIIPositive	211.685	317.444	0.412109650826833	S
Rbck1	1.5	0.000658579733991196	Ctrl_Mono_PSC_MHCII_Negative	IFNy_96hr_Mono_PSC_MHCIIPositive	84.041	125.872	0.405465108108164	S
Psip1	1.5	1.33102343369218e-08	Ctrl_Mono_PSC_MHCII_Negative	IFNy_96hr_Mono_PSC_MHCIIPositive	284.577	423.717	0.405465108108164	S
Dhx37	1.5	0.0230830956788748	Ctrl_Mono_PSC_MHCII_Negative	IFNy_96hr_Mono_PSC_MHCIIPositive	44.852	66.761	0.405465108108164	S
Polr1a	1.5	0.0400901130731601	Ctrl_Mono_PSC_MHCII_Negative	IFNy_96hr_Mono_PSC_MHCIIPositive	159.5	237.732	0.405465108108164	S
Il17rc	1.5	0.000209922529731997	Ctrl_Mono_PSC_MHCII_Negative	IFNy_96hr_Mono_PSC_MHCIIPositive	124.34	185.695	0.405465108108164	S
Nnmt	1.5	0.0184403431063933	Ctrl_Mono_PSC_MHCII_Negative	IFNy_96hr_Mono_PSC_MHCIIPositive	113.723	170.879	0.405465108108164	S
Plscr1	1.5	0.0376545143437756	Ctrl_Mono_PSC_MHCII_Negative	IFNy_96hr_Mono_PSC_MHCIIPositive	45.678	68.226	0.405465108108164	S
Cd164	1.5	5.39370276872604e-05	Ctrl_Mono_PSC_MHCII_Negative	IFNy_96hr_Mono_PSC_MHCIIPositive	338.9	501.736	0.405465108108164	S
Gli3	1.5	0.045471283105897	Ctrl_Mono_PSC_MHCII_Negative	IFNy_96hr_Mono_PSC_MHCIIPositive	170.181	253.537	0.405465108108164	S
Lars	1.5	0.0476126182952932	Ctrl_Mono_PSC_MHCII_Negative	IFNy_96hr_Mono_PSC_MHCIIPositive	104.137	155.373	0.405465108108164	S
Il11ra1	0.66	0.00251527574073035	Ctrl_Mono_PSC_MHCII_Negative	IFNy_96hr_Mono_PSC_MHCIIPositive	117.476	76.428	-0.415515443961666	S
Ssbp3	0.66	0.0277674696605234	Ctrl_Mono_PSC_MHCII_Negative	IFNy_96hr_Mono_PSC_MHCIIPositive	90.65	59.372	-0.415515443961666	S
Pnrc2	0.66	0.00232127856081197	Ctrl_Mono_PSC_MHCII_Negative	IFNy_96hr_Mono_PSC_MHCIIPositive	104.745	67.761	-0.415515443961666	S
Rpl5	0.66	0.0206993040818465	Ctrl_Mono_PSC_MHCII_Negative	IFNy_96hr_Mono_PSC_MHCIIPositive	716.403	463.027	-0.415515443961666	S
Rilpl2	0.66	0.0380099271974941	Ctrl_Mono_PSC_MHCII_Negative	IFNy_96hr_Mono_PSC_MHCIIPositive	105.277	67.321	-0.415515443961666	S
Ap2s1	0.66	0.000902841577896699	Ctrl_Mono_PSC_MHCII_Negative	IFNy_96hr_Mono_PSC_MHCIIPositive	353.991	231.453	-0.415515443961666	S
Rps16	0.66	0.0188175035618682	Ctrl_Mono_PSC_MHCII_Negative	IFNy_96hr_Mono_PSC_MHCIIPositive	550.299	356.871	-0.415515443961666	S
Eif3f	0.66	0.00886139730813149	Ctrl_Mono_PSC_MHCII_Negative	IFNy_96hr_Mono_PSC_MHCIIPositive	247.495	159.616	-0.415515443961666	S
Mki67	0.66	0.00143587736248843	Ctrl_Mono_PSC_MHCII_Negative	IFNy_96hr_Mono_PSC_MHCIIPositive	540.695	350.004	-0.415515443961666	S
Hgsnat	0.66	0.0058294326944529	Ctrl_Mono_PSC_MHCII_Negative	IFNy_96hr_Mono_PSC_MHCIIPositive	112.731	72.978	-0.415515443961666	S
Tpm4	0.66	0.0152484354733149	Ctrl_Mono_PSC_MHCII_Negative	IFNy_96hr_Mono_PSC_MHCIIPositive	1611.369	1044.88	-0.415515443961666	S
Rps25	0.66	0.0455462431049505	Ctrl_Mono_PSC_MHCII_Negative	IFNy_96hr_Mono_PSC_MHCIIPositive	296.107	192.984	-0.415515443961666	S
Kif23	0.66	0.0125054519039889	Ctrl_Mono_PSC_MHCII_Negative	IFNy_96hr_Mono_PSC_MHCIIPositive	129.06	82.746	-0.415515443961666	S
Mindy2	0.66	0.016930414457733	Ctrl_Mono_PSC_MHCII_Negative	IFNy_96hr_Mono_PSC_MHCIIPositive	62.912	41.35	-0.415515443961666	S
Naca	0.66	0.0084182275751255	Ctrl_Mono_PSC_MHCII_Negative	IFNy_96hr_Mono_PSC_MHCIIPositive	960.458	622.626	-0.415515443961666	S
Gabarap	0.66	0.0458573157006973	Ctrl_Mono_PSC_MHCII_Negative	IFNy_96hr_Mono_PSC_MHCIIPositive	981.025	635.541	-0.415515443961666	S
Mcrip1	0.66	0.000216242455108847	Ctrl_Mono_PSC_MHCII_Negative	IFNy_96hr_Mono_PSC_MHCIIPositive	230.882	150.693	-0.415515443961666	S
Fkbp3	0.66	0.00108369378265388	Ctrl_Mono_PSC_MHCII_Negative	IFNy_96hr_Mono_PSC_MHCIIPositive	148.435	96.949	-0.415515443961666	S
Net1	0.66	0.0257820021987854	Ctrl_Mono_PSC_MHCII_Negative	IFNy_96hr_Mono_PSC_MHCIIPositive	90.427	58.099	-0.415515443961666	S
Atxn1	0.66	0.0144179063572375	Ctrl_Mono_PSC_MHCII_Negative	IFNy_96hr_Mono_PSC_MHCIIPositive	64.128	41.644	-0.415515443961666	S
Oxa1l	0.66	0.00512344325338862	Ctrl_Mono_PSC_MHCII_Negative	IFNy_96hr_Mono_PSC_MHCIIPositive	60.342	37.214	-0.415515443961666	S
Rpl30	0.66	0.0277674696605234	Ctrl_Mono_PSC_MHCII_Negative	IFNy_96hr_Mono_PSC_MHCIIPositive	707.96	458.686	-0.415515443961666	S
Rpl3	0.66	0.0297330038503944	Ctrl_Mono_PSC_MHCII_Negative	IFNy_96hr_Mono_PSC_MHCIIPositive	1560.81	1017.044	-0.415515443961666	S
Slc9a3r2	0.66	0.0277674696605234	Ctrl_Mono_PSC_MHCII_Negative	IFNy_96hr_Mono_PSC_MHCIIPositive	80.274	53.244	-0.415515443961666	S
Efemp2	0.66	0.000959962163270489	Ctrl_Mono_PSC_MHCII_Negative	IFNy_96hr_Mono_PSC_MHCIIPositive	565.155	366.704	-0.415515443961666	S
Fau	0.66	0.0459740548762155	Ctrl_Mono_PSC_MHCII_Negative	IFNy_96hr_Mono_PSC_MHCIIPositive	1422.192	917.51	-0.415515443961666	S
Kif4	0.66	0.00384636300627409	Ctrl_Mono_PSC_MHCII_Negative	IFNy_96hr_Mono_PSC_MHCIIPositive	95.049	60.424	-0.415515443961666	S
Trmt2b	0.66	0.00458014254027856	Ctrl_Mono_PSC_MHCII_Negative	IFNy_96hr_Mono_PSC_MHCIIPositive	58.934	37.804	-0.415515443961666	S
Ap1s2	0.66	0.0182760231642153	Ctrl_Mono_PSC_MHCII_Negative	IFNy_96hr_Mono_PSC_MHCIIPositive	94.001	62.18	-0.415515443961666	S
mt-Nd4	0.66	0.0165928538002494	Ctrl_Mono_PSC_MHCII_Negative	IFNy_96hr_Mono_PSC_MHCIIPositive	3927.929	2549.898	-0.415515443961666	S
Phpt1	0.65	0.0270750546048243	Ctrl_Mono_PSC_MHCII_Negative	IFNy_96hr_Mono_PSC_MHCIIPositive	85.618	54.268	-0.430782916092454	S
Fnbp1l	0.65	0.000489999617672746	Ctrl_Mono_PSC_MHCII_Negative	IFNy_96hr_Mono_PSC_MHCIIPositive	126.432	80.417	-0.430782916092454	S
Sec61b	0.65	0.00121129748045056	Ctrl_Mono_PSC_MHCII_Negative	IFNy_96hr_Mono_PSC_MHCIIPositive	158.445	100.232	-0.430782916092454	S
Pithd1	0.65	0.0199223866855112	Ctrl_Mono_PSC_MHCII_Negative	IFNy_96hr_Mono_PSC_MHCIIPositive	63.958	40.075	-0.430782916092454	S
Sri	0.65	0.000163598916291042	Ctrl_Mono_PSC_MHCII_Negative	IFNy_96hr_Mono_PSC_MHCIIPositive	192.595	123.534	-0.430782916092454	S
Srpk2	0.65	1.20639200851162e-05	Ctrl_Mono_PSC_MHCII_Negative	IFNy_96hr_Mono_PSC_MHCIIPositive	109.286	70.406	-0.430782916092454	S
Mrpl33	0.65	0.0211567237797383	Ctrl_Mono_PSC_MHCII_Negative	IFNy_96hr_Mono_PSC_MHCIIPositive	129.824	82.66	-0.430782916092454	S
Evc	0.65	0.0239893001083615	Ctrl_Mono_PSC_MHCII_Negative	IFNy_96hr_Mono_PSC_MHCIIPositive	73.143	46.602	-0.430782916092454	S
Fcgrt	0.65	0.0270369715854377	Ctrl_Mono_PSC_MHCII_Negative	IFNy_96hr_Mono_PSC_MHCIIPositive	215.712	139.263	-0.430782916092454	S
Cavin3	0.65	0.0249082876933068	Ctrl_Mono_PSC_MHCII_Negative	IFNy_96hr_Mono_PSC_MHCIIPositive	147.552	94.435	-0.430782916092454	S
Taf10	0.65	0.0120748993849739	Ctrl_Mono_PSC_MHCII_Negative	IFNy_96hr_Mono_PSC_MHCIIPositive	112.544	71.229	-0.430782916092454	S
Mrpl17	0.65	0.00108377281067465	Ctrl_Mono_PSC_MHCII_Negative	IFNy_96hr_Mono_PSC_MHCIIPositive	178.268	114.338	-0.430782916092454	S
Rps13	0.65	0.0170239624046016	Ctrl_Mono_PSC_MHCII_Negative	IFNy_96hr_Mono_PSC_MHCIIPositive	594.66	381.976	-0.430782916092454	S
Ypel3	0.65	0.0257273910616502	Ctrl_Mono_PSC_MHCII_Negative	IFNy_96hr_Mono_PSC_MHCIIPositive	90.293	58.136	-0.430782916092454	S
Scoc	0.65	0.0224557525505867	Ctrl_Mono_PSC_MHCII_Negative	IFNy_96hr_Mono_PSC_MHCIIPositive	77.145	48.626	-0.430782916092454	S
D8Ertd738e	0.65	0.000175569392452279	Ctrl_Mono_PSC_MHCII_Negative	IFNy_96hr_Mono_PSC_MHCIIPositive	545.069	350.25	-0.430782916092454	S
Rplp1	0.65	0.0210963494309338	Ctrl_Mono_PSC_MHCII_Negative	IFNy_96hr_Mono_PSC_MHCIIPositive	2374.121	1512.409	-0.430782916092454	S
Eef1a1	0.65	0.0278957608007553	Ctrl_Mono_PSC_MHCII_Negative	IFNy_96hr_Mono_PSC_MHCIIPositive	10586.775	6772.876	-0.430782916092454	S
Twf2	0.65	0.0222119611812533	Ctrl_Mono_PSC_MHCII_Negative	IFNy_96hr_Mono_PSC_MHCIIPositive	54.266	33.766	-0.430782916092454	S
Apba3	0.65	0.0440790753215822	Ctrl_Mono_PSC_MHCII_Negative	IFNy_96hr_Mono_PSC_MHCIIPositive	52.382	33.744	-0.430782916092454	S
Ahsa2	0.65	0.00973755178084955	Ctrl_Mono_PSC_MHCII_Negative	IFNy_96hr_Mono_PSC_MHCIIPositive	53.663	33.374	-0.430782916092454	S
Vdac1	0.65	0.0122998786561411	Ctrl_Mono_PSC_MHCII_Negative	IFNy_96hr_Mono_PSC_MHCIIPositive	333.342	212.347	-0.430782916092454	S
Ankrd40	0.65	0.00572921679544961	Ctrl_Mono_PSC_MHCII_Negative	IFNy_96hr_Mono_PSC_MHCIIPositive	56.456	35.273	-0.430782916092454	S
Ndufs6	0.65	0.00223580433000235	Ctrl_Mono_PSC_MHCII_Negative	IFNy_96hr_Mono_PSC_MHCIIPositive	107.331	68.014	-0.430782916092454	S
Eef1akmt1	0.65	0.0178963780877456	Ctrl_Mono_PSC_MHCII_Negative	IFNy_96hr_Mono_PSC_MHCIIPositive	77.611	49.224	-0.430782916092454	S
Dgcr6	0.65	0.00103821702962446	Ctrl_Mono_PSC_MHCII_Negative	IFNy_96hr_Mono_PSC_MHCIIPositive	113.744	73.142	-0.430782916092454	S
Gtf2h5	0.65	0.00225754864120577	Ctrl_Mono_PSC_MHCII_Negative	IFNy_96hr_Mono_PSC_MHCIIPositive	118.271	75.856	-0.430782916092454	S
Elob	0.65	0.00374032398772436	Ctrl_Mono_PSC_MHCII_Negative	IFNy_96hr_Mono_PSC_MHCIIPositive	426.666	273.445	-0.430782916092454	S
Rpl10a	0.65	0.0035888480628369	Ctrl_Mono_PSC_MHCII_Negative	IFNy_96hr_Mono_PSC_MHCIIPositive	440.923	283.235	-0.430782916092454	S
Kifc1	0.65	0.00120781752327833	Ctrl_Mono_PSC_MHCII_Negative	IFNy_96hr_Mono_PSC_MHCIIPositive	96.448	59.944	-0.430782916092454	S
Eml3	0.65	0.00733009451854329	Ctrl_Mono_PSC_MHCII_Negative	IFNy_96hr_Mono_PSC_MHCIIPositive	56.259	36.629	-0.430782916092454	S
Ostf1	0.65	0.00307763561624433	Ctrl_Mono_PSC_MHCII_Negative	IFNy_96hr_Mono_PSC_MHCIIPositive	134.545	86.112	-0.430782916092454	S
Bhlhb9	0.65	0.00655142295534087	Ctrl_Mono_PSC_MHCII_Negative	IFNy_96hr_Mono_PSC_MHCIIPositive	111.4	72.114	-0.430782916092454	S
Atp5c1	0.64	0.00324221626817664	Ctrl_Mono_PSC_MHCII_Negative	IFNy_96hr_Mono_PSC_MHCIIPositive	869.8	551.221	-0.446287102628419	S
Ssna1	0.64	0.000509942931721488	Ctrl_Mono_PSC_MHCII_Negative	IFNy_96hr_Mono_PSC_MHCIIPositive	146.154	93.852	-0.446287102628419	S
Jade1	0.64	0.0186065823754892	Ctrl_Mono_PSC_MHCII_Negative	IFNy_96hr_Mono_PSC_MHCIIPositive	131.203	83.565	-0.446287102628419	S
Rpl34	0.64	0.0202640406333989	Ctrl_Mono_PSC_MHCII_Negative	IFNy_96hr_Mono_PSC_MHCIIPositive	839.875	532.975	-0.446287102628419	S
Rpp25l	0.64	0.00399552725025957	Ctrl_Mono_PSC_MHCII_Negative	IFNy_96hr_Mono_PSC_MHCIIPositive	52.462	32.167	-0.446287102628419	S
Tomm5	0.64	0.0379614102760304	Ctrl_Mono_PSC_MHCII_Negative	IFNy_96hr_Mono_PSC_MHCIIPositive	82.88	52.442	-0.446287102628419	S
Erp29	0.64	0.0056020533019218	Ctrl_Mono_PSC_MHCII_Negative	IFNy_96hr_Mono_PSC_MHCIIPositive	270.228	169.014	-0.446287102628419	S
Gusb	0.64	0.000125694223387165	Ctrl_Mono_PSC_MHCII_Negative	IFNy_96hr_Mono_PSC_MHCIIPositive	141.76	88.613	-0.446287102628419	S
Snrpd2	0.64	0.003492507815601	Ctrl_Mono_PSC_MHCII_Negative	IFNy_96hr_Mono_PSC_MHCIIPositive	123.044	77.569	-0.446287102628419	S
Emp3	0.64	0.00111615615134244	Ctrl_Mono_PSC_MHCII_Negative	IFNy_96hr_Mono_PSC_MHCIIPositive	310.168	196.598	-0.446287102628419	S
Wwc2	0.64	0.00345021603762376	Ctrl_Mono_PSC_MHCII_Negative	IFNy_96hr_Mono_PSC_MHCIIPositive	132.538	83.526	-0.446287102628419	S
Rnf26	0.64	0.000578170126660864	Ctrl_Mono_PSC_MHCII_Negative	IFNy_96hr_Mono_PSC_MHCIIPositive	72.986	45.449	-0.446287102628419	S
Rpl29	0.64	0.0280230303180332	Ctrl_Mono_PSC_MHCII_Negative	IFNy_96hr_Mono_PSC_MHCIIPositive	412.361	258.136	-0.446287102628419	S
Cdc34	0.64	0.0445427914560133	Ctrl_Mono_PSC_MHCII_Negative	IFNy_96hr_Mono_PSC_MHCIIPositive	97.416	60.456	-0.446287102628419	S
Tle5	0.64	0.027358204039547	Ctrl_Mono_PSC_MHCII_Negative	IFNy_96hr_Mono_PSC_MHCIIPositive	223.189	139.724	-0.446287102628419	S
Mrps24	0.64	0.00301742469426735	Ctrl_Mono_PSC_MHCII_Negative	IFNy_96hr_Mono_PSC_MHCIIPositive	121.449	76.629	-0.446287102628419	S
Commd1	0.64	0.0196791226853997	Ctrl_Mono_PSC_MHCII_Negative	IFNy_96hr_Mono_PSC_MHCIIPositive	65.893	41.347	-0.446287102628419	S
Cdkn2aipnl	0.64	0.0256983796037122	Ctrl_Mono_PSC_MHCII_Negative	IFNy_96hr_Mono_PSC_MHCIIPositive	59.147	36.111	-0.446287102628419	S
Glod4	0.64	0.0106541769609346	Ctrl_Mono_PSC_MHCII_Negative	IFNy_96hr_Mono_PSC_MHCIIPositive	65.771	41.034	-0.446287102628419	S
Birc5	0.64	0.0355184023513463	Ctrl_Mono_PSC_MHCII_Negative	IFNy_96hr_Mono_PSC_MHCIIPositive	206.312	128.655	-0.446287102628419	S
Osr1	0.64	0.015317098165913	Ctrl_Mono_PSC_MHCII_Negative	IFNy_96hr_Mono_PSC_MHCIIPositive	109.407	70.276	-0.446287102628419	S
Ankrd28	0.64	0.00616905266653779	Ctrl_Mono_PSC_MHCII_Negative	IFNy_96hr_Mono_PSC_MHCIIPositive	58.865	37.241	-0.446287102628419	S
Tpt1	0.64	0.0183508167130048	Ctrl_Mono_PSC_MHCII_Negative	IFNy_96hr_Mono_PSC_MHCIIPositive	1542.02	975.628	-0.446287102628419	S
Rogdi	0.64	0.0177276127144351	Ctrl_Mono_PSC_MHCII_Negative	IFNy_96hr_Mono_PSC_MHCIIPositive	51.303	33.073	-0.446287102628419	S
Rpl17	0.64	0.030657513456022	Ctrl_Mono_PSC_MHCII_Negative	IFNy_96hr_Mono_PSC_MHCIIPositive	1076.877	675.281	-0.446287102628419	S
Txnl4a	0.64	0.0124825804263959	Ctrl_Mono_PSC_MHCII_Negative	IFNy_96hr_Mono_PSC_MHCIIPositive	340.201	212.312	-0.446287102628419	S
Ndufa1	0.64	0.0198750211452081	Ctrl_Mono_PSC_MHCII_Negative	IFNy_96hr_Mono_PSC_MHCIIPositive	123.375	78.16	-0.446287102628419	S
Hprt	0.64	0.0247660937513414	Ctrl_Mono_PSC_MHCII_Negative	IFNy_96hr_Mono_PSC_MHCIIPositive	413.266	258.553	-0.446287102628419	S
Slc6a8	0.64	0.0195716800541895	Ctrl_Mono_PSC_MHCII_Negative	IFNy_96hr_Mono_PSC_MHCIIPositive	115.851	72.654	-0.446287102628419	S
Cox7b	0.64	0.00457618830274403	Ctrl_Mono_PSC_MHCII_Negative	IFNy_96hr_Mono_PSC_MHCIIPositive	385.272	241.141	-0.446287102628419	S
Idh1	0.63	0.0189810625348385	Ctrl_Mono_PSC_MHCII_Negative	IFNy_96hr_Mono_PSC_MHCIIPositive	101.892	62.928	-0.462035459596559	S
Tubb4b	0.63	0.031241779518607	Ctrl_Mono_PSC_MHCII_Negative	IFNy_96hr_Mono_PSC_MHCIIPositive	737.235	454.916	-0.462035459596559	S
Ubac1	0.63	0.00554089460594571	Ctrl_Mono_PSC_MHCII_Negative	IFNy_96hr_Mono_PSC_MHCIIPositive	54.935	33.238	-0.462035459596559	S
Knstrn	0.63	0.000951086081923793	Ctrl_Mono_PSC_MHCII_Negative	IFNy_96hr_Mono_PSC_MHCIIPositive	90.671	55.086	-0.462035459596559	S
Mrps21	0.63	0.00485020531789719	Ctrl_Mono_PSC_MHCII_Negative	IFNy_96hr_Mono_PSC_MHCIIPositive	115.907	70.865	-0.462035459596559	S
Hadh	0.63	0.00630951046217667	Ctrl_Mono_PSC_MHCII_Negative	IFNy_96hr_Mono_PSC_MHCIIPositive	139.355	85.449	-0.462035459596559	S
Vamp3	0.63	0.000881283521964416	Ctrl_Mono_PSC_MHCII_Negative	IFNy_96hr_Mono_PSC_MHCIIPositive	167.067	103.457	-0.462035459596559	S
Mn1	0.63	0.0206569357794999	Ctrl_Mono_PSC_MHCII_Negative	IFNy_96hr_Mono_PSC_MHCIIPositive	125.775	78.031	-0.462035459596559	S
Atp5j2	0.63	0.0013352705620071	Ctrl_Mono_PSC_MHCII_Negative	IFNy_96hr_Mono_PSC_MHCIIPositive	462.869	286.668	-0.462035459596559	S
Rpl21	0.63	0.0107500521152152	Ctrl_Mono_PSC_MHCII_Negative	IFNy_96hr_Mono_PSC_MHCIIPositive	1368.533	847.572	-0.462035459596559	S
Ndufb2	0.63	0.000298090256420712	Ctrl_Mono_PSC_MHCII_Negative	IFNy_96hr_Mono_PSC_MHCIIPositive	119.916	74.439	-0.462035459596559	S
Bola3	0.63	0.0126789218069348	Ctrl_Mono_PSC_MHCII_Negative	IFNy_96hr_Mono_PSC_MHCIIPositive	69.149	42.861	-0.462035459596559	S
P3h3	0.63	0.00406520961049638	Ctrl_Mono_PSC_MHCII_Negative	IFNy_96hr_Mono_PSC_MHCIIPositive	52.017	31.685	-0.462035459596559	S
Rpl28	0.63	0.0277674696605234	Ctrl_Mono_PSC_MHCII_Negative	IFNy_96hr_Mono_PSC_MHCIIPositive	585.718	366.288	-0.462035459596559	S
Ercc1	0.63	0.0109476425261597	Ctrl_Mono_PSC_MHCII_Negative	IFNy_96hr_Mono_PSC_MHCIIPositive	72.523	44.502	-0.462035459596559	S
Cox6b1	0.63	0.00319413432361258	Ctrl_Mono_PSC_MHCII_Negative	IFNy_96hr_Mono_PSC_MHCIIPositive	445.645	278.291	-0.462035459596559	S
Ccdc124	0.63	0.00127500543364083	Ctrl_Mono_PSC_MHCII_Negative	IFNy_96hr_Mono_PSC_MHCIIPositive	189.538	116.728	-0.462035459596559	S
Ndufb7	0.63	0.000463484062159951	Ctrl_Mono_PSC_MHCII_Negative	IFNy_96hr_Mono_PSC_MHCIIPositive	227.724	140.288	-0.462035459596559	S
Rcn2	0.63	0.00432117999718548	Ctrl_Mono_PSC_MHCII_Negative	IFNy_96hr_Mono_PSC_MHCIIPositive	214.178	131.949	-0.462035459596559	S
Rpsa	0.63	0.0208768327165281	Ctrl_Mono_PSC_MHCII_Negative	IFNy_96hr_Mono_PSC_MHCIIPositive	1979.379	1232.908	-0.462035459596559	S
Marcks	0.63	0.0022203457283988	Ctrl_Mono_PSC_MHCII_Negative	IFNy_96hr_Mono_PSC_MHCIIPositive	183.77	113.601	-0.462035459596559	S
Cnpy2	0.63	1.98821346840956e-05	Ctrl_Mono_PSC_MHCII_Negative	IFNy_96hr_Mono_PSC_MHCIIPositive	259.717	161.628	-0.462035459596559	S
Snrnp25	0.63	0.0186773463574944	Ctrl_Mono_PSC_MHCII_Negative	IFNy_96hr_Mono_PSC_MHCIIPositive	68.733	41.714	-0.462035459596559	S
Rpl23	0.63	0.0101517011160469	Ctrl_Mono_PSC_MHCII_Negative	IFNy_96hr_Mono_PSC_MHCIIPositive	1430.625	888.627	-0.462035459596559	S
Dhrs1	0.63	0.000660380880231018	Ctrl_Mono_PSC_MHCII_Negative	IFNy_96hr_Mono_PSC_MHCIIPositive	104.887	65.302	-0.462035459596559	S
Cox6c	0.63	0.00865327030342622	Ctrl_Mono_PSC_MHCII_Negative	IFNy_96hr_Mono_PSC_MHCIIPositive	681.057	422.736	-0.462035459596559	S
Gcat	0.63	0.0197183316778077	Ctrl_Mono_PSC_MHCII_Negative	IFNy_96hr_Mono_PSC_MHCIIPositive	118.288	71.736	-0.462035459596559	S
Amdhd2	0.63	0.0282229142404521	Ctrl_Mono_PSC_MHCII_Negative	IFNy_96hr_Mono_PSC_MHCIIPositive	110.357	68.092	-0.462035459596559	S
Rhod	0.63	0.0062562288697744	Ctrl_Mono_PSC_MHCII_Negative	IFNy_96hr_Mono_PSC_MHCIIPositive	121.648	74.67	-0.462035459596559	S
Sccpdh	0.62	0.0091148055897243	Ctrl_Mono_PSC_MHCII_Negative	IFNy_96hr_Mono_PSC_MHCIIPositive	66.752	39.717	-0.478035800943	S
Nek2	0.62	0.0191076223446463	Ctrl_Mono_PSC_MHCII_Negative	IFNy_96hr_Mono_PSC_MHCIIPositive	55.047	32.649	-0.478035800943	S
Tpm2	0.62	0.000142169443645097	Ctrl_Mono_PSC_MHCII_Negative	IFNy_96hr_Mono_PSC_MHCIIPositive	743.975	456.273	-0.478035800943	S
Gpx7	0.62	0.026864031747979	Ctrl_Mono_PSC_MHCII_Negative	IFNy_96hr_Mono_PSC_MHCIIPositive	71.567	41.838	-0.478035800943	S
Ctnnbip1	0.62	0.00112109464006158	Ctrl_Mono_PSC_MHCII_Negative	IFNy_96hr_Mono_PSC_MHCIIPositive	93.144	57.42	-0.478035800943	S
Atraid	0.62	0.000423740924790574	Ctrl_Mono_PSC_MHCII_Negative	IFNy_96hr_Mono_PSC_MHCIIPositive	106.588	65.185	-0.478035800943	S
Rplp0	0.62	0.00503168204598615	Ctrl_Mono_PSC_MHCII_Negative	IFNy_96hr_Mono_PSC_MHCIIPositive	7611.92	4673.472	-0.478035800943	S
Pop4	0.62	0.00412995439923881	Ctrl_Mono_PSC_MHCII_Negative	IFNy_96hr_Mono_PSC_MHCIIPositive	76.998	46.18	-0.478035800943	S
Ftl1	0.62	0.00505933410040709	Ctrl_Mono_PSC_MHCII_Negative	IFNy_96hr_Mono_PSC_MHCIIPositive	7197.589	4406.596	-0.478035800943	S
Swap70	0.62	0.0434936729837552	Ctrl_Mono_PSC_MHCII_Negative	IFNy_96hr_Mono_PSC_MHCIIPositive	51.722	32.192	-0.478035800943	S
Acat1	0.62	6.75653009593783e-06	Ctrl_Mono_PSC_MHCII_Negative	IFNy_96hr_Mono_PSC_MHCIIPositive	170.518	104.699	-0.478035800943	S
Cenpw	0.62	0.00176758891077738	Ctrl_Mono_PSC_MHCII_Negative	IFNy_96hr_Mono_PSC_MHCIIPositive	70.603	42.388	-0.478035800943	S
Nln	0.62	0.00837649451973818	Ctrl_Mono_PSC_MHCII_Negative	IFNy_96hr_Mono_PSC_MHCIIPositive	57.935	35.464	-0.478035800943	S
Mmp14	0.62	0.00117814965046117	Ctrl_Mono_PSC_MHCII_Negative	IFNy_96hr_Mono_PSC_MHCIIPositive	264.552	162.375	-0.478035800943	S
Scara3	0.62	0.00950037121091583	Ctrl_Mono_PSC_MHCII_Negative	IFNy_96hr_Mono_PSC_MHCIIPositive	90.454	54.853	-0.478035800943	S
Reep4	0.62	0.0115855202714449	Ctrl_Mono_PSC_MHCII_Negative	IFNy_96hr_Mono_PSC_MHCIIPositive	61.179	36.78	-0.478035800943	S
Cby1	0.62	0.00132534749946581	Ctrl_Mono_PSC_MHCII_Negative	IFNy_96hr_Mono_PSC_MHCIIPositive	67.194	40.288	-0.478035800943	S
Pmm1	0.62	0.0190968190144815	Ctrl_Mono_PSC_MHCII_Negative	IFNy_96hr_Mono_PSC_MHCIIPositive	308.847	187.439	-0.478035800943	S
Acaa2	0.62	0.000395460464374403	Ctrl_Mono_PSC_MHCII_Negative	IFNy_96hr_Mono_PSC_MHCIIPositive	193.707	118.91	-0.478035800943	S
Drap1	0.62	0.00189092985108415	Ctrl_Mono_PSC_MHCII_Negative	IFNy_96hr_Mono_PSC_MHCIIPositive	195.785	118.625	-0.478035800943	S
Pdcd4	0.62	0.0033777172564846	Ctrl_Mono_PSC_MHCII_Negative	IFNy_96hr_Mono_PSC_MHCIIPositive	95.757	58.553	-0.478035800943	S
Plp2	0.62	5.73019775715711e-05	Ctrl_Mono_PSC_MHCII_Negative	IFNy_96hr_Mono_PSC_MHCIIPositive	329.99	201.876	-0.478035800943	S
Cops9	0.61	0.00182941139452946	Ctrl_Mono_PSC_MHCII_Negative	IFNy_96hr_Mono_PSC_MHCIIPositive	189.235	112.666	-0.49429632181478	S
Celf2	0.61	0.00563642712683328	Ctrl_Mono_PSC_MHCII_Negative	IFNy_96hr_Mono_PSC_MHCIIPositive	191.854	115.198	-0.49429632181478	S
Slc39a13	0.61	0.000285198445355512	Ctrl_Mono_PSC_MHCII_Negative	IFNy_96hr_Mono_PSC_MHCIIPositive	97.442	57.724	-0.49429632181478	S
Nusap1	0.61	0.0270369715854377	Ctrl_Mono_PSC_MHCII_Negative	IFNy_96hr_Mono_PSC_MHCIIPositive	117.194	70.385	-0.49429632181478	S
Aurka	0.61	0.00212341191066618	Ctrl_Mono_PSC_MHCII_Negative	IFNy_96hr_Mono_PSC_MHCIIPositive	95.206	55.387	-0.49429632181478	S
Nbl1	0.61	0.0384389902849731	Ctrl_Mono_PSC_MHCII_Negative	IFNy_96hr_Mono_PSC_MHCIIPositive	100.643	60.891	-0.49429632181478	S
Mxd4	0.61	0.00211028092207358	Ctrl_Mono_PSC_MHCII_Negative	IFNy_96hr_Mono_PSC_MHCIIPositive	167.093	99.647	-0.49429632181478	S
Lamtor4	0.61	0.0113782352870168	Ctrl_Mono_PSC_MHCII_Negative	IFNy_96hr_Mono_PSC_MHCIIPositive	91.808	54.701	-0.49429632181478	S
Rps19	0.61	0.00782904351510229	Ctrl_Mono_PSC_MHCII_Negative	IFNy_96hr_Mono_PSC_MHCIIPositive	1144.384	690.965	-0.49429632181478	S
Ndufc2	0.61	0.00304719666489083	Ctrl_Mono_PSC_MHCII_Negative	IFNy_96hr_Mono_PSC_MHCIIPositive	102.732	61.065	-0.49429632181478	S
Map6	0.61	0.0173204369374416	Ctrl_Mono_PSC_MHCII_Negative	IFNy_96hr_Mono_PSC_MHCIIPositive	62.079	36.44	-0.49429632181478	S
Agpat5	0.61	0.0292766818167167	Ctrl_Mono_PSC_MHCII_Negative	IFNy_96hr_Mono_PSC_MHCIIPositive	72.417	42.989	-0.49429632181478	S
Tm2d2	0.61	0.00488622211676035	Ctrl_Mono_PSC_MHCII_Negative	IFNy_96hr_Mono_PSC_MHCIIPositive	173.247	104.168	-0.49429632181478	S
Eif1b	0.61	0.0151066135509425	Ctrl_Mono_PSC_MHCII_Negative	IFNy_96hr_Mono_PSC_MHCIIPositive	87.658	52.371	-0.49429632181478	S
Col6a1	0.61	0.0340111619298053	Ctrl_Mono_PSC_MHCII_Negative	IFNy_96hr_Mono_PSC_MHCIIPositive	749.685	451.857	-0.49429632181478	S
Nudt4	0.61	3.08517158516506e-05	Ctrl_Mono_PSC_MHCII_Negative	IFNy_96hr_Mono_PSC_MHCIIPositive	240.254	144.169	-0.49429632181478	S
H2az2	0.61	0.00730802165828928	Ctrl_Mono_PSC_MHCII_Negative	IFNy_96hr_Mono_PSC_MHCIIPositive	280.808	168.39	-0.49429632181478	S
Trappc1	0.61	0.00202098538771998	Ctrl_Mono_PSC_MHCII_Negative	IFNy_96hr_Mono_PSC_MHCIIPositive	89.433	53.699	-0.49429632181478	S
Mien1	0.61	0.0235120105704594	Ctrl_Mono_PSC_MHCII_Negative	IFNy_96hr_Mono_PSC_MHCIIPositive	68.584	41.418	-0.49429632181478	S
Thra	0.61	0.000275879686453385	Ctrl_Mono_PSC_MHCII_Negative	IFNy_96hr_Mono_PSC_MHCIIPositive	93.377	56.548	-0.49429632181478	S
Gmds	0.61	5.13028687926579e-05	Ctrl_Mono_PSC_MHCII_Negative	IFNy_96hr_Mono_PSC_MHCIIPositive	69.815	42.689	-0.49429632181478	S
Barx1	0.61	0.0131641718607283	Ctrl_Mono_PSC_MHCII_Negative	IFNy_96hr_Mono_PSC_MHCIIPositive	131.444	79.201	-0.49429632181478	S
Mrpl36	0.61	0.0340813200229547	Ctrl_Mono_PSC_MHCII_Negative	IFNy_96hr_Mono_PSC_MHCIIPositive	54.475	32.77	-0.49429632181478	S
Rpl15	0.61	0.00121129748045056	Ctrl_Mono_PSC_MHCII_Negative	IFNy_96hr_Mono_PSC_MHCIIPositive	479.945	287.021	-0.49429632181478	S
Nedd8	0.61	0.000612792697100841	Ctrl_Mono_PSC_MHCII_Negative	IFNy_96hr_Mono_PSC_MHCIIPositive	357.614	215.66	-0.49429632181478	S
Sacs	0.61	0.034008447896138	Ctrl_Mono_PSC_MHCII_Negative	IFNy_96hr_Mono_PSC_MHCIIPositive	52.279	31.311	-0.49429632181478	S
Med4	0.61	0.0300786577634384	Ctrl_Mono_PSC_MHCII_Negative	IFNy_96hr_Mono_PSC_MHCIIPositive	75.868	45.719	-0.49429632181478	S
Tmem242	0.61	8.21157033917881e-05	Ctrl_Mono_PSC_MHCII_Negative	IFNy_96hr_Mono_PSC_MHCIIPositive	96.464	56.412	-0.49429632181478	S
Ddah2	0.61	0.0389223707082612	Ctrl_Mono_PSC_MHCII_Negative	IFNy_96hr_Mono_PSC_MHCIIPositive	137.835	82.652	-0.49429632181478	S
Rps14	0.61	0.00300690624464491	Ctrl_Mono_PSC_MHCII_Negative	IFNy_96hr_Mono_PSC_MHCIIPositive	2102.265	1262.039	-0.49429632181478	S
Cox8a	0.61	0.0133452767818689	Ctrl_Mono_PSC_MHCII_Negative	IFNy_96hr_Mono_PSC_MHCIIPositive	848.658	510.601	-0.49429632181478	S
Maged1	0.61	6.23011751678266e-06	Ctrl_Mono_PSC_MHCII_Negative	IFNy_96hr_Mono_PSC_MHCIIPositive	1391.631	831.551	-0.49429632181478	S
Magee1	0.61	0.0049338267509563	Ctrl_Mono_PSC_MHCII_Negative	IFNy_96hr_Mono_PSC_MHCIIPositive	66.905	39.711	-0.49429632181478	S
Aspm	0.6	0.026232249481227	Ctrl_Mono_PSC_MHCII_Negative	IFNy_96hr_Mono_PSC_MHCIIPositive	134.267	77.991	-0.510825623765991	S
Spc25	0.6	0.000453449868976803	Ctrl_Mono_PSC_MHCII_Negative	IFNy_96hr_Mono_PSC_MHCIIPositive	181.4	106.922	-0.510825623765991	S
Mrps26	0.6	0.000620197159880842	Ctrl_Mono_PSC_MHCII_Negative	IFNy_96hr_Mono_PSC_MHCIIPositive	98.876	58.215	-0.510825623765991	S
Ahcy	0.6	0.000655412874336639	Ctrl_Mono_PSC_MHCII_Negative	IFNy_96hr_Mono_PSC_MHCIIPositive	90.35	53.73	-0.510825623765991	S
Trim59	0.6	0.00216557802909339	Ctrl_Mono_PSC_MHCII_Negative	IFNy_96hr_Mono_PSC_MHCIIPositive	142.279	84.517	-0.510825623765991	S
Pink1	0.6	0.000976339083922554	Ctrl_Mono_PSC_MHCII_Negative	IFNy_96hr_Mono_PSC_MHCIIPositive	86.863	50.892	-0.510825623765991	S
Hsph1	0.6	0.000602672686108365	Ctrl_Mono_PSC_MHCII_Negative	IFNy_96hr_Mono_PSC_MHCIIPositive	137.124	80.288	-0.510825623765991	S
Lrp6	0.6	0.0273364783641026	Ctrl_Mono_PSC_MHCII_Negative	IFNy_96hr_Mono_PSC_MHCIIPositive	173.653	102.964	-0.510825623765991	S
Rps9	0.6	0.000615760682372534	Ctrl_Mono_PSC_MHCII_Negative	IFNy_96hr_Mono_PSC_MHCIIPositive	1555.378	910.613	-0.510825623765991	S
Rps11	0.6	0.00500035145402906	Ctrl_Mono_PSC_MHCII_Negative	IFNy_96hr_Mono_PSC_MHCIIPositive	1351.72	794.535	-0.510825623765991	S
Rps17	0.6	0.00192943700815048	Ctrl_Mono_PSC_MHCII_Negative	IFNy_96hr_Mono_PSC_MHCIIPositive	395.656	232.677	-0.510825623765991	S
Rps3	0.6	0.00577459835270182	Ctrl_Mono_PSC_MHCII_Negative	IFNy_96hr_Mono_PSC_MHCIIPositive	2503.445	1481.461	-0.510825623765991	S
Rpl27a	0.6	0.00463116730658366	Ctrl_Mono_PSC_MHCII_Negative	IFNy_96hr_Mono_PSC_MHCIIPositive	467.38	274.5	-0.510825623765991	S
Tmem9b	0.6	0.0009306714980223	Ctrl_Mono_PSC_MHCII_Negative	IFNy_96hr_Mono_PSC_MHCIIPositive	89.628	52.856	-0.510825623765991	S
Kif22	0.6	0.00339882012141291	Ctrl_Mono_PSC_MHCII_Negative	IFNy_96hr_Mono_PSC_MHCIIPositive	79.175	45.327	-0.510825623765991	S
Atp6v0d1	0.6	0.00334983437617492	Ctrl_Mono_PSC_MHCII_Negative	IFNy_96hr_Mono_PSC_MHCIIPositive	104.13	61.084	-0.510825623765991	S
Mrpl4	0.6	0.00252893639689075	Ctrl_Mono_PSC_MHCII_Negative	IFNy_96hr_Mono_PSC_MHCIIPositive	103.255	60.752	-0.510825623765991	S
Acot13	0.6	0.0121971951093869	Ctrl_Mono_PSC_MHCII_Negative	IFNy_96hr_Mono_PSC_MHCIIPositive	71.338	42.482	-0.510825623765991	S
Eci2	0.6	0.00561957972180882	Ctrl_Mono_PSC_MHCII_Negative	IFNy_96hr_Mono_PSC_MHCIIPositive	128.707	75.291	-0.510825623765991	S
Tspan17	0.6	0.00275564291595671	Ctrl_Mono_PSC_MHCII_Negative	IFNy_96hr_Mono_PSC_MHCIIPositive	59.539	35.182	-0.510825623765991	S
Nptxr	0.6	0.00274610312727456	Ctrl_Mono_PSC_MHCII_Negative	IFNy_96hr_Mono_PSC_MHCIIPositive	78.864	46.888	-0.510825623765991	S
Tuba1c	0.6	0.0230600586348232	Ctrl_Mono_PSC_MHCII_Negative	IFNy_96hr_Mono_PSC_MHCIIPositive	634.086	372.894	-0.510825623765991	S
Glo1	0.6	0.000575401186591187	Ctrl_Mono_PSC_MHCII_Negative	IFNy_96hr_Mono_PSC_MHCIIPositive	78.31	44.909	-0.510825623765991	S
Emilin2	0.6	0.0166449978887965	Ctrl_Mono_PSC_MHCII_Negative	IFNy_96hr_Mono_PSC_MHCIIPositive	68.107	39.78	-0.510825623765991	S
Fez2	0.6	0.00367521474315626	Ctrl_Mono_PSC_MHCII_Negative	IFNy_96hr_Mono_PSC_MHCIIPositive	97.842	56.855	-0.510825623765991	S
Tmem258	0.6	0.00105902375015443	Ctrl_Mono_PSC_MHCII_Negative	IFNy_96hr_Mono_PSC_MHCIIPositive	219.444	128.59	-0.510825623765991	S
Ak3	0.6	6.84014352796491e-05	Ctrl_Mono_PSC_MHCII_Negative	IFNy_96hr_Mono_PSC_MHCIIPositive	78.373	46.066	-0.510825623765991	S
Rpl10	0.6	0.000957148674062619	Ctrl_Mono_PSC_MHCII_Negative	IFNy_96hr_Mono_PSC_MHCIIPositive	2464.956	1454.652	-0.510825623765991	S
Ubl4a	0.6	0.000734773440038348	Ctrl_Mono_PSC_MHCII_Negative	IFNy_96hr_Mono_PSC_MHCIIPositive	166.771	97.54	-0.510825623765991	S
Rps4x	0.6	0.000678379364048183	Ctrl_Mono_PSC_MHCII_Negative	IFNy_96hr_Mono_PSC_MHCIIPositive	2394.361	1415.736	-0.510825623765991	S
Tceal8	0.6	0.000502412664783267	Ctrl_Mono_PSC_MHCII_Negative	IFNy_96hr_Mono_PSC_MHCIIPositive	256.785	149.627	-0.510825623765991	S
Rpl31	0.59	0.0115721037388883	Ctrl_Mono_PSC_MHCII_Negative	IFNy_96hr_Mono_PSC_MHCIIPositive	499.188	287.433	-0.527632742082372	S
Vim	0.59	0.0193926780343436	Ctrl_Mono_PSC_MHCII_Negative	IFNy_96hr_Mono_PSC_MHCIIPositive	7286.145	4233.857	-0.527632742082372	S
Ptpmt1	0.59	0.00412995439923881	Ctrl_Mono_PSC_MHCII_Negative	IFNy_96hr_Mono_PSC_MHCIIPositive	81.816	47.356	-0.527632742082372	S
Fmn1	0.59	0.0446189851146824	Ctrl_Mono_PSC_MHCII_Negative	IFNy_96hr_Mono_PSC_MHCIIPositive	91.681	52.911	-0.527632742082372	S
Snx21	0.59	0.000285406134357716	Ctrl_Mono_PSC_MHCII_Negative	IFNy_96hr_Mono_PSC_MHCIIPositive	55.247	32.196	-0.527632742082372	S
Dclk1	0.59	0.00104759906310712	Ctrl_Mono_PSC_MHCII_Negative	IFNy_96hr_Mono_PSC_MHCIIPositive	397.476	231.406	-0.527632742082372	S
Gpsm2	0.59	2.08899128208392e-07	Ctrl_Mono_PSC_MHCII_Negative	IFNy_96hr_Mono_PSC_MHCIIPositive	150.288	86.377	-0.527632742082372	S
Micos10	0.59	4.31040558890459e-06	Ctrl_Mono_PSC_MHCII_Negative	IFNy_96hr_Mono_PSC_MHCIIPositive	350.318	202.838	-0.527632742082372	S
Akr7a5	0.59	0.000518014650614068	Ctrl_Mono_PSC_MHCII_Negative	IFNy_96hr_Mono_PSC_MHCIIPositive	79.357	44.253	-0.527632742082372	S
Sem1	0.59	0.0001579290097673	Ctrl_Mono_PSC_MHCII_Negative	IFNy_96hr_Mono_PSC_MHCIIPositive	317.719	184.199	-0.527632742082372	S
Etfb	0.59	3.82721355984907e-08	Ctrl_Mono_PSC_MHCII_Negative	IFNy_96hr_Mono_PSC_MHCIIPositive	270.137	156.315	-0.527632742082372	S
Plpp2	0.59	0.00163968797956773	Ctrl_Mono_PSC_MHCII_Negative	IFNy_96hr_Mono_PSC_MHCIIPositive	155.326	89.506	-0.527632742082372	S
Tcn2	0.59	0.0458514940293901	Ctrl_Mono_PSC_MHCII_Negative	IFNy_96hr_Mono_PSC_MHCIIPositive	95.556	55.944	-0.527632742082372	S
Gm2a	0.59	0.00284529766857849	Ctrl_Mono_PSC_MHCII_Negative	IFNy_96hr_Mono_PSC_MHCIIPositive	68.915	39.748	-0.527632742082372	S
Atox1	0.59	5.34592404571139e-05	Ctrl_Mono_PSC_MHCII_Negative	IFNy_96hr_Mono_PSC_MHCIIPositive	267.927	156.086	-0.527632742082372	S
Rps24	0.59	0.0076453720135519	Ctrl_Mono_PSC_MHCII_Negative	IFNy_96hr_Mono_PSC_MHCIIPositive	825.911	477.475	-0.527632742082372	S
Pbk	0.59	0.00112411160702197	Ctrl_Mono_PSC_MHCII_Negative	IFNy_96hr_Mono_PSC_MHCIIPositive	137.768	79.105	-0.527632742082372	S
Oxct1	0.59	0.00223580433000235	Ctrl_Mono_PSC_MHCII_Negative	IFNy_96hr_Mono_PSC_MHCIIPositive	723.938	417.255	-0.527632742082372	S
Cacnb3	0.59	0.00176844133784052	Ctrl_Mono_PSC_MHCII_Negative	IFNy_96hr_Mono_PSC_MHCIIPositive	129.694	75.12	-0.527632742082372	S
Racgap1	0.59	7.54587661309459e-05	Ctrl_Mono_PSC_MHCII_Negative	IFNy_96hr_Mono_PSC_MHCIIPositive	402.479	229.641	-0.527632742082372	S
0610012G03Rik	0.59	0.000261586205342139	Ctrl_Mono_PSC_MHCII_Negative	IFNy_96hr_Mono_PSC_MHCIIPositive	100.786	58.611	-0.527632742082372	S
Lmnb1	0.59	0.00333795257701741	Ctrl_Mono_PSC_MHCII_Negative	IFNy_96hr_Mono_PSC_MHCIIPositive	118.597	67.572	-0.527632742082372	S
Marveld1	0.59	1.18986780210264e-05	Ctrl_Mono_PSC_MHCII_Negative	IFNy_96hr_Mono_PSC_MHCIIPositive	73.118	41.95	-0.527632742082372	S
Nenf	0.58	0.000378012127359193	Ctrl_Mono_PSC_MHCII_Negative	IFNy_96hr_Mono_PSC_MHCIIPositive	139.212	79.723	-0.544727175441672	S
Nmt2	0.58	0.00293597218178939	Ctrl_Mono_PSC_MHCII_Negative	IFNy_96hr_Mono_PSC_MHCIIPositive	83.894	47.175	-0.544727175441672	S
Dstn	0.58	0.0121500088778837	Ctrl_Mono_PSC_MHCII_Negative	IFNy_96hr_Mono_PSC_MHCIIPositive	376.853	216.666	-0.544727175441672	S
Rpl9	0.58	0.00314503658729584	Ctrl_Mono_PSC_MHCII_Negative	IFNy_96hr_Mono_PSC_MHCIIPositive	884.204	508.142	-0.544727175441672	S
Slc25a4	0.58	0.000178028377818964	Ctrl_Mono_PSC_MHCII_Negative	IFNy_96hr_Mono_PSC_MHCIIPositive	1379.058	779.548	-0.544727175441672	S
Spc24	0.58	0.00551984394880587	Ctrl_Mono_PSC_MHCII_Negative	IFNy_96hr_Mono_PSC_MHCIIPositive	119.238	67.819	-0.544727175441672	S
Mns1	0.58	0.0085659743113529	Ctrl_Mono_PSC_MHCII_Negative	IFNy_96hr_Mono_PSC_MHCIIPositive	65.828	37.381	-0.544727175441672	S
Gatd3a	0.58	0.00162902228568361	Ctrl_Mono_PSC_MHCII_Negative	IFNy_96hr_Mono_PSC_MHCIIPositive	101.831	57.849	-0.544727175441672	S
Rps27a	0.58	0.0136231422616773	Ctrl_Mono_PSC_MHCII_Negative	IFNy_96hr_Mono_PSC_MHCIIPositive	1402.642	800.744	-0.544727175441672	S
Thoc7	0.58	0.00104759906310712	Ctrl_Mono_PSC_MHCII_Negative	IFNy_96hr_Mono_PSC_MHCIIPositive	126.391	72.077	-0.544727175441672	S
Pdlim2	0.58	6.06752102422535e-05	Ctrl_Mono_PSC_MHCII_Negative	IFNy_96hr_Mono_PSC_MHCIIPositive	174.997	100.921	-0.544727175441672	S
Ccnf	0.58	0.00118524733456048	Ctrl_Mono_PSC_MHCII_Negative	IFNy_96hr_Mono_PSC_MHCIIPositive	82.792	45.323	-0.544727175441672	S
Ndufb11	0.58	0.00023406455086302	Ctrl_Mono_PSC_MHCII_Negative	IFNy_96hr_Mono_PSC_MHCIIPositive	297.057	167.948	-0.544727175441672	S
Bdnf	0.57	0.00452541970748544	Ctrl_Mono_PSC_MHCII_Negative	IFNy_96hr_Mono_PSC_MHCIIPositive	58.806	33.961	-0.562118918153541	S
Rps27	0.57	0.00873931241561026	Ctrl_Mono_PSC_MHCII_Negative	IFNy_96hr_Mono_PSC_MHCIIPositive	681.319	381.254	-0.562118918153541	S
Cdca8	0.57	0.000331231170252851	Ctrl_Mono_PSC_MHCII_Negative	IFNy_96hr_Mono_PSC_MHCIIPositive	138.632	75.803	-0.562118918153541	S
Atpif1	0.57	7.66793892798725e-06	Ctrl_Mono_PSC_MHCII_Negative	IFNy_96hr_Mono_PSC_MHCIIPositive	761.773	428.782	-0.562118918153541	S
2610001J05Rik	0.57	7.89920629021001e-05	Ctrl_Mono_PSC_MHCII_Negative	IFNy_96hr_Mono_PSC_MHCIIPositive	79.227	43.945	-0.562118918153541	S
Wbp1	0.57	0.000265880970537498	Ctrl_Mono_PSC_MHCII_Negative	IFNy_96hr_Mono_PSC_MHCIIPositive	64.903	35.79	-0.562118918153541	S
Rabac1	0.57	0.00115900294797026	Ctrl_Mono_PSC_MHCII_Negative	IFNy_96hr_Mono_PSC_MHCIIPositive	182.435	101.226	-0.562118918153541	S
Pepd	0.57	0.00389312038976625	Ctrl_Mono_PSC_MHCII_Negative	IFNy_96hr_Mono_PSC_MHCIIPositive	60.954	34.049	-0.562118918153541	S
Lcmt1	0.57	0.000184345873111846	Ctrl_Mono_PSC_MHCII_Negative	IFNy_96hr_Mono_PSC_MHCIIPositive	65.862	36.755	-0.562118918153541	S
Shcbp1	0.57	1.76025325699958e-05	Ctrl_Mono_PSC_MHCII_Negative	IFNy_96hr_Mono_PSC_MHCIIPositive	92.152	50.546	-0.562118918153541	S
Fbxo31	0.57	0.029556256853257	Ctrl_Mono_PSC_MHCII_Negative	IFNy_96hr_Mono_PSC_MHCIIPositive	64.073	35.582	-0.562118918153541	S
Ryk	0.57	0.000855266430733373	Ctrl_Mono_PSC_MHCII_Negative	IFNy_96hr_Mono_PSC_MHCIIPositive	146.225	83.156	-0.562118918153541	S
Csrp2	0.57	0.00301608942130403	Ctrl_Mono_PSC_MHCII_Negative	IFNy_96hr_Mono_PSC_MHCIIPositive	142.607	78.574	-0.562118918153541	S
Rps29	0.57	0.0108173783263682	Ctrl_Mono_PSC_MHCII_Negative	IFNy_96hr_Mono_PSC_MHCIIPositive	339.338	189.998	-0.562118918153541	S
Klc1	0.57	4.73974627528666e-05	Ctrl_Mono_PSC_MHCII_Negative	IFNy_96hr_Mono_PSC_MHCIIPositive	107.987	61.28	-0.562118918153541	S
Tuba1b	0.57	0.0177488598142724	Ctrl_Mono_PSC_MHCII_Negative	IFNy_96hr_Mono_PSC_MHCIIPositive	839.219	470.776	-0.562118918153541	S
Eef1g	0.57	0.00304540474637539	Ctrl_Mono_PSC_MHCII_Negative	IFNy_96hr_Mono_PSC_MHCIIPositive	607.228	341.149	-0.562118918153541	S
Dipk1b	0.56	0.0013352705620071	Ctrl_Mono_PSC_MHCII_Negative	IFNy_96hr_Mono_PSC_MHCIIPositive	62.015	33.839	-0.579818495252942	S
Lhfp	0.56	4.23070330136765e-05	Ctrl_Mono_PSC_MHCII_Negative	IFNy_96hr_Mono_PSC_MHCIIPositive	346.795	191.985	-0.579818495252942	S
S100a10	0.56	0.00191740857748694	Ctrl_Mono_PSC_MHCII_Negative	IFNy_96hr_Mono_PSC_MHCIIPositive	998.555	545.53	-0.579818495252942	S
Ppa2	0.56	0.00138265924273822	Ctrl_Mono_PSC_MHCII_Negative	IFNy_96hr_Mono_PSC_MHCIIPositive	53.993	29.804	-0.579818495252942	S
Uqcrh	0.56	0.00164250726211715	Ctrl_Mono_PSC_MHCII_Negative	IFNy_96hr_Mono_PSC_MHCIIPositive	412.733	228.24	-0.579818495252942	S
C1qtnf12	0.56	7.48701906371875e-05	Ctrl_Mono_PSC_MHCII_Negative	IFNy_96hr_Mono_PSC_MHCIIPositive	101.957	55.751	-0.579818495252942	S
Camk1	0.56	0.000148506901215466	Ctrl_Mono_PSC_MHCII_Negative	IFNy_96hr_Mono_PSC_MHCIIPositive	151.888	82.879	-0.579818495252942	S
Col4a2	0.56	0.003492507815601	Ctrl_Mono_PSC_MHCII_Negative	IFNy_96hr_Mono_PSC_MHCIIPositive	338.982	187.724	-0.579818495252942	S
Polb	0.56	0.000616609248454165	Ctrl_Mono_PSC_MHCII_Negative	IFNy_96hr_Mono_PSC_MHCIIPositive	66.682	36.448	-0.579818495252942	S
Vps4a	0.56	0.000226747908706805	Ctrl_Mono_PSC_MHCII_Negative	IFNy_96hr_Mono_PSC_MHCIIPositive	142.185	77.574	-0.579818495252942	S
Cmc2	0.56	9.33951997603955e-06	Ctrl_Mono_PSC_MHCII_Negative	IFNy_96hr_Mono_PSC_MHCIIPositive	94.333	50.574	-0.579818495252942	S
Tpm1	0.56	2.91104094664444e-07	Ctrl_Mono_PSC_MHCII_Negative	IFNy_96hr_Mono_PSC_MHCIIPositive	1485.915	810.883	-0.579818495252942	S
Cfap410	0.56	8.83735720138579e-05	Ctrl_Mono_PSC_MHCII_Negative	IFNy_96hr_Mono_PSC_MHCIIPositive	52.206	28.312	-0.579818495252942	S
Oaz1	0.56	3.04922443408206e-05	Ctrl_Mono_PSC_MHCII_Negative	IFNy_96hr_Mono_PSC_MHCIIPositive	761.076	420.651	-0.579818495252942	S
Mrpl42	0.56	0.000189115162648262	Ctrl_Mono_PSC_MHCII_Negative	IFNy_96hr_Mono_PSC_MHCIIPositive	111.371	60.879	-0.579818495252942	S
H1f2	0.56	0.00488518534223489	Ctrl_Mono_PSC_MHCII_Negative	IFNy_96hr_Mono_PSC_MHCIIPositive	52.328	29.008	-0.579818495252942	S
Wdhd1	0.56	0.000299226432704357	Ctrl_Mono_PSC_MHCII_Negative	IFNy_96hr_Mono_PSC_MHCIIPositive	99.724	54.67	-0.579818495252942	S
Ntan1	0.56	0.0114715507694955	Ctrl_Mono_PSC_MHCII_Negative	IFNy_96hr_Mono_PSC_MHCIIPositive	143.526	79.732	-0.579818495252942	S
Avpi1	0.56	2.09713926129052e-06	Ctrl_Mono_PSC_MHCII_Negative	IFNy_96hr_Mono_PSC_MHCIIPositive	126.737	67.697	-0.579818495252942	S
Emd	0.56	0.000184345873111846	Ctrl_Mono_PSC_MHCII_Negative	IFNy_96hr_Mono_PSC_MHCIIPositive	234.627	129.946	-0.579818495252942	S
Lage3	0.56	0.000190892829826228	Ctrl_Mono_PSC_MHCII_Negative	IFNy_96hr_Mono_PSC_MHCIIPositive	112.041	62.805	-0.579818495252942	S
Pdha1	0.56	2.74306652412345e-06	Ctrl_Mono_PSC_MHCII_Negative	IFNy_96hr_Mono_PSC_MHCIIPositive	251.198	137.267	-0.579818495252942	S
Rsu1	0.55	8.61674831604797e-06	Ctrl_Mono_PSC_MHCII_Negative	IFNy_96hr_Mono_PSC_MHCIIPositive	100.87	54.929	-0.59783700075562	S
Commd3	0.55	1.62155686597859e-05	Ctrl_Mono_PSC_MHCII_Negative	IFNy_96hr_Mono_PSC_MHCIIPositive	146.529	78.337	-0.59783700075562	S
Rpl35	0.55	0.00470874973358594	Ctrl_Mono_PSC_MHCII_Negative	IFNy_96hr_Mono_PSC_MHCIIPositive	341.45	185.465	-0.59783700075562	S
Rps21	0.55	0.000341870911174878	Ctrl_Mono_PSC_MHCII_Negative	IFNy_96hr_Mono_PSC_MHCIIPositive	887.973	479.693	-0.59783700075562	S
Tmem119	0.55	0.000265880970537498	Ctrl_Mono_PSC_MHCII_Negative	IFNy_96hr_Mono_PSC_MHCIIPositive	242.777	131.882	-0.59783700075562	S
Ndufa3	0.55	0.00047806250029881	Ctrl_Mono_PSC_MHCII_Negative	IFNy_96hr_Mono_PSC_MHCIIPositive	142.908	76.878	-0.59783700075562	S
Plk1	0.55	0.00029701729266231	Ctrl_Mono_PSC_MHCII_Negative	IFNy_96hr_Mono_PSC_MHCIIPositive	150.493	79.626	-0.59783700075562	S
Tgfb1i1	0.55	0.0173082149774123	Ctrl_Mono_PSC_MHCII_Negative	IFNy_96hr_Mono_PSC_MHCIIPositive	117.202	63.749	-0.59783700075562	S
Rplp2	0.55	0.00538786787046409	Ctrl_Mono_PSC_MHCII_Negative	IFNy_96hr_Mono_PSC_MHCIIPositive	1080.075	586.629	-0.59783700075562	S
Gcsh	0.55	0.00492941038201941	Ctrl_Mono_PSC_MHCII_Negative	IFNy_96hr_Mono_PSC_MHCIIPositive	178.007	96.055	-0.59783700075562	S
Selenom	0.55	0.00362205523714235	Ctrl_Mono_PSC_MHCII_Negative	IFNy_96hr_Mono_PSC_MHCIIPositive	82.385	45.386	-0.59783700075562	S
Sparc	0.55	2.38363650627712e-06	Ctrl_Mono_PSC_MHCII_Negative	IFNy_96hr_Mono_PSC_MHCIIPositive	4484.623	2406.556	-0.59783700075562	S
Gpc6	0.55	0.015976538433096	Ctrl_Mono_PSC_MHCII_Negative	IFNy_96hr_Mono_PSC_MHCIIPositive	99.482	54.513	-0.59783700075562	S
Ndufb10	0.55	3.75803909961271e-06	Ctrl_Mono_PSC_MHCII_Negative	IFNy_96hr_Mono_PSC_MHCIIPositive	292.815	158.692	-0.59783700075562	S
Rps10	0.55	0.00720766508631936	Ctrl_Mono_PSC_MHCII_Negative	IFNy_96hr_Mono_PSC_MHCIIPositive	745.063	405.506	-0.59783700075562	S
Eif1ax	0.55	0.000883888217463647	Ctrl_Mono_PSC_MHCII_Negative	IFNy_96hr_Mono_PSC_MHCIIPositive	589.018	319.183	-0.59783700075562	S
mt-Nd1	0.55	0.000977208641677797	Ctrl_Mono_PSC_MHCII_Negative	IFNy_96hr_Mono_PSC_MHCIIPositive	13611.728	7398.027	-0.59783700075562	S
Atp5e	0.54	0.000973187412016092	Ctrl_Mono_PSC_MHCII_Negative	IFNy_96hr_Mono_PSC_MHCIIPositive	151.868	79.986	-0.616186139423817	S
Rpl11	0.54	0.00190519486308933	Ctrl_Mono_PSC_MHCII_Negative	IFNy_96hr_Mono_PSC_MHCIIPositive	992.123	521.926	-0.616186139423817	S
Rpl22	0.54	0.00375141734672821	Ctrl_Mono_PSC_MHCII_Negative	IFNy_96hr_Mono_PSC_MHCIIPositive	611.083	321.404	-0.616186139423817	S
Tcf7l1	0.54	0.00155431579221365	Ctrl_Mono_PSC_MHCII_Negative	IFNy_96hr_Mono_PSC_MHCIIPositive	52.449	28.273	-0.616186139423817	S
Rpl32	0.54	0.00572921679544961	Ctrl_Mono_PSC_MHCII_Negative	IFNy_96hr_Mono_PSC_MHCIIPositive	1780.907	949.209	-0.616186139423817	S
Yif1b	0.54	2.46155318784783e-06	Ctrl_Mono_PSC_MHCII_Negative	IFNy_96hr_Mono_PSC_MHCIIPositive	147.109	76.854	-0.616186139423817	S
Idh2	0.54	8.64614529365814e-10	Ctrl_Mono_PSC_MHCII_Negative	IFNy_96hr_Mono_PSC_MHCIIPositive	461.66	245.065	-0.616186139423817	S
Ctxn1	0.54	0.00216220039801189	Ctrl_Mono_PSC_MHCII_Negative	IFNy_96hr_Mono_PSC_MHCIIPositive	89.243	47.344	-0.616186139423817	S
Usp2	0.54	0.00119980286767283	Ctrl_Mono_PSC_MHCII_Negative	IFNy_96hr_Mono_PSC_MHCIIPositive	59.164	32.178	-0.616186139423817	S
Atp5d	0.54	5.70935366067038e-05	Ctrl_Mono_PSC_MHCII_Negative	IFNy_96hr_Mono_PSC_MHCIIPositive	574.789	303.039	-0.616186139423817	S
Rps15	0.54	0.000370626623403163	Ctrl_Mono_PSC_MHCII_Negative	IFNy_96hr_Mono_PSC_MHCIIPositive	1792.841	945.998	-0.616186139423817	S
Dusp3	0.54	0.00303979652162889	Ctrl_Mono_PSC_MHCII_Negative	IFNy_96hr_Mono_PSC_MHCIIPositive	64.347	35.18	-0.616186139423817	S
Tbca	0.54	0.000753967013563757	Ctrl_Mono_PSC_MHCII_Negative	IFNy_96hr_Mono_PSC_MHCIIPositive	183.636	96.657	-0.616186139423817	S
Dnph1	0.54	0.000709004997931664	Ctrl_Mono_PSC_MHCII_Negative	IFNy_96hr_Mono_PSC_MHCIIPositive	86.557	45.866	-0.616186139423817	S
Col5a2	0.53	1.03948250857652e-06	Ctrl_Mono_PSC_MHCII_Negative	IFNy_96hr_Mono_PSC_MHCIIPositive	343.053	177.5	-0.63487827243597	S
Rpl7a	0.53	0.00146460234593159	Ctrl_Mono_PSC_MHCII_Negative	IFNy_96hr_Mono_PSC_MHCIIPositive	537.582	279.367	-0.63487827243597	S
Rpl12	0.53	0.000516324445710426	Ctrl_Mono_PSC_MHCII_Negative	IFNy_96hr_Mono_PSC_MHCIIPositive	1201.995	621.505	-0.63487827243597	S
Serf2	0.53	0.00127487389381006	Ctrl_Mono_PSC_MHCII_Negative	IFNy_96hr_Mono_PSC_MHCIIPositive	110.877	57.897	-0.63487827243597	S
Sord	0.53	0.0151198437402004	Ctrl_Mono_PSC_MHCII_Negative	IFNy_96hr_Mono_PSC_MHCIIPositive	67.722	35.776	-0.63487827243597	S
Rps8	0.53	0.00150559093282546	Ctrl_Mono_PSC_MHCII_Negative	IFNy_96hr_Mono_PSC_MHCIIPositive	1889.171	972.797	-0.63487827243597	S
Rpl18	0.53	0.000395460464374403	Ctrl_Mono_PSC_MHCII_Negative	IFNy_96hr_Mono_PSC_MHCIIPositive	671.16	350.938	-0.63487827243597	S
Uqcr11	0.53	6.15579050926965e-05	Ctrl_Mono_PSC_MHCII_Negative	IFNy_96hr_Mono_PSC_MHCIIPositive	190.578	99.342	-0.63487827243597	S
Tmem98	0.53	7.82374721641262e-05	Ctrl_Mono_PSC_MHCII_Negative	IFNy_96hr_Mono_PSC_MHCIIPositive	122.73	64.124	-0.63487827243597	S
Kdelr3	0.53	6.82754726028924e-06	Ctrl_Mono_PSC_MHCII_Negative	IFNy_96hr_Mono_PSC_MHCIIPositive	256.331	132.974	-0.63487827243597	S
Rps2	0.53	0.000601423462301316	Ctrl_Mono_PSC_MHCII_Negative	IFNy_96hr_Mono_PSC_MHCIIPositive	3875.085	2033.061	-0.63487827243597	S
Metrn	0.53	0.000159346723480575	Ctrl_Mono_PSC_MHCII_Negative	IFNy_96hr_Mono_PSC_MHCIIPositive	57.806	29.291	-0.63487827243597	S
Wdr90	0.53	0.0036838157395914	Ctrl_Mono_PSC_MHCII_Negative	IFNy_96hr_Mono_PSC_MHCIIPositive	53.521	28.223	-0.63487827243597	S
Naa10	0.53	0.000408247922562392	Ctrl_Mono_PSC_MHCII_Negative	IFNy_96hr_Mono_PSC_MHCIIPositive	311.152	161.272	-0.63487827243597	S
Uap1l1	0.52	0.0175899004743866	Ctrl_Mono_PSC_MHCII_Negative	IFNy_96hr_Mono_PSC_MHCIIPositive	295.905	151.866	-0.653926467406664	S
Romo1	0.52	3.97486598114378e-05	Ctrl_Mono_PSC_MHCII_Negative	IFNy_96hr_Mono_PSC_MHCIIPositive	183.404	93.821	-0.653926467406664	S
S100a6	0.52	0.000177196657343949	Ctrl_Mono_PSC_MHCII_Negative	IFNy_96hr_Mono_PSC_MHCIIPositive	9986.339	5069.336	-0.653926467406664	S
Fcor	0.52	0.0151682934868845	Ctrl_Mono_PSC_MHCII_Negative	IFNy_96hr_Mono_PSC_MHCIIPositive	82.602	41.983	-0.653926467406664	S
Gpx4	0.52	4.50805475774381e-06	Ctrl_Mono_PSC_MHCII_Negative	IFNy_96hr_Mono_PSC_MHCIIPositive	412.376	208.347	-0.653926467406664	S
Cks2	0.52	0.00301608942130403	Ctrl_Mono_PSC_MHCII_Negative	IFNy_96hr_Mono_PSC_MHCIIPositive	55.757	27.442	-0.653926467406664	S
Gas1	0.52	0.00906624506483251	Ctrl_Mono_PSC_MHCII_Negative	IFNy_96hr_Mono_PSC_MHCIIPositive	878.294	447.368	-0.653926467406664	S
Ccnb1	0.52	0.00289463683711402	Ctrl_Mono_PSC_MHCII_Negative	IFNy_96hr_Mono_PSC_MHCIIPositive	155.922	78.482	-0.653926467406664	S
Rpl36a	0.52	0.000884145387662733	Ctrl_Mono_PSC_MHCII_Negative	IFNy_96hr_Mono_PSC_MHCIIPositive	613.407	311.463	-0.653926467406664	S
Cenpa	0.51	0.000213785866132385	Ctrl_Mono_PSC_MHCII_Negative	IFNy_96hr_Mono_PSC_MHCIIPositive	248.579	122.415	-0.673344553263766	S
Hoxa7	0.51	0.000946213635798531	Ctrl_Mono_PSC_MHCII_Negative	IFNy_96hr_Mono_PSC_MHCIIPositive	57.468	29.004	-0.673344553263766	S
Cdca3	0.51	8.92964068813988e-06	Ctrl_Mono_PSC_MHCII_Negative	IFNy_96hr_Mono_PSC_MHCIIPositive	219.053	108.519	-0.673344553263766	S
Ech1	0.51	2.1426249761395e-07	Ctrl_Mono_PSC_MHCII_Negative	IFNy_96hr_Mono_PSC_MHCIIPositive	181.023	89.466	-0.673344553263766	S
Rps12	0.51	0.00217837820801266	Ctrl_Mono_PSC_MHCII_Negative	IFNy_96hr_Mono_PSC_MHCIIPositive	2021.634	1006.865	-0.673344553263766	S
Rps26	0.51	0.00119385520234989	Ctrl_Mono_PSC_MHCII_Negative	IFNy_96hr_Mono_PSC_MHCIIPositive	1408.894	698.254	-0.673344553263766	S
Rnaseh2c	0.51	1.85444450474411e-05	Ctrl_Mono_PSC_MHCII_Negative	IFNy_96hr_Mono_PSC_MHCIIPositive	149.408	73.867	-0.673344553263766	S
Fundc2	0.51	1.40572661559586e-07	Ctrl_Mono_PSC_MHCII_Negative	IFNy_96hr_Mono_PSC_MHCIIPositive	421.562	210.091	-0.673344553263766	S
Bex3	0.51	9.04207126991773e-06	Ctrl_Mono_PSC_MHCII_Negative	IFNy_96hr_Mono_PSC_MHCIIPositive	372.766	187.025	-0.673344553263766	S
Cdc20	0.5	1.46117693584358e-05	Ctrl_Mono_PSC_MHCII_Negative	IFNy_96hr_Mono_PSC_MHCIIPositive	274.645	131.696	-0.693147180559945	S
1810058I24Rik	0.5	0.000614726256725112	Ctrl_Mono_PSC_MHCII_Negative	IFNy_96hr_Mono_PSC_MHCIIPositive	147.854	72.924	-0.693147180559945	S
Ethe1	0.5	6.00536404817563e-05	Ctrl_Mono_PSC_MHCII_Negative	IFNy_96hr_Mono_PSC_MHCIIPositive	54.122	25.284	-0.693147180559945	S
Rex1bd	0.5	1.1815146435217e-06	Ctrl_Mono_PSC_MHCII_Negative	IFNy_96hr_Mono_PSC_MHCIIPositive	223.58	108.236	-0.693147180559945	S
Aprt	0.5	0.000655663644055757	Ctrl_Mono_PSC_MHCII_Negative	IFNy_96hr_Mono_PSC_MHCIIPositive	575.669	282.516	-0.693147180559945	S
Rbp1	0.5	0.0137439253234406	Ctrl_Mono_PSC_MHCII_Negative	IFNy_96hr_Mono_PSC_MHCIIPositive	56.937	28.218	-0.693147180559945	S
Chd3	0.5	0.000955066598881762	Ctrl_Mono_PSC_MHCII_Negative	IFNy_96hr_Mono_PSC_MHCIIPositive	60.123	28.363	-0.693147180559945	S
Ifi27	0.5	0.00112109464006158	Ctrl_Mono_PSC_MHCII_Negative	IFNy_96hr_Mono_PSC_MHCIIPositive	529.113	256.719	-0.693147180559945	S
Rps18	0.5	0.00122748162824308	Ctrl_Mono_PSC_MHCII_Negative	IFNy_96hr_Mono_PSC_MHCIIPositive	1005.736	488.388	-0.693147180559945	S
Ankrd1	0.5	0.023909193170024	Ctrl_Mono_PSC_MHCII_Negative	IFNy_96hr_Mono_PSC_MHCIIPositive	234.793	115.403	-0.693147180559945	S
Col4a5	0.5	0.000516324445710426	Ctrl_Mono_PSC_MHCII_Negative	IFNy_96hr_Mono_PSC_MHCIIPositive	53.499	26.306	-0.693147180559945	S
Gyg	0.49	0.000570909847987163	Ctrl_Mono_PSC_MHCII_Negative	IFNy_96hr_Mono_PSC_MHCIIPositive	144.513	68.49	-0.713349887877465	S
Cdkn2c	0.49	2.49351377435515e-09	Ctrl_Mono_PSC_MHCII_Negative	IFNy_96hr_Mono_PSC_MHCIIPositive	182.997	88.661	-0.713349887877465	S
Nagk	0.49	1.32945792591614e-05	Ctrl_Mono_PSC_MHCII_Negative	IFNy_96hr_Mono_PSC_MHCIIPositive	78.582	38.346	-0.713349887877465	S
Rgs10	0.49	0.00160305811285314	Ctrl_Mono_PSC_MHCII_Negative	IFNy_96hr_Mono_PSC_MHCIIPositive	65.941	31.689	-0.713349887877465	S
Fnta	0.49	0.000229373450395821	Ctrl_Mono_PSC_MHCII_Negative	IFNy_96hr_Mono_PSC_MHCIIPositive	257.549	124.631	-0.713349887877465	S
Maf	0.49	0.00454861064204798	Ctrl_Mono_PSC_MHCII_Negative	IFNy_96hr_Mono_PSC_MHCIIPositive	55.359	27.358	-0.713349887877465	S
Cnn2	0.49	0.00175239152027024	Ctrl_Mono_PSC_MHCII_Negative	IFNy_96hr_Mono_PSC_MHCIIPositive	830.296	398.754	-0.713349887877465	S
Efemp1	0.49	0.0418575937427273	Ctrl_Mono_PSC_MHCII_Negative	IFNy_96hr_Mono_PSC_MHCIIPositive	232.803	112.818	-0.713349887877465	S
Tmem254a	0.49	7.24283444224512e-07	Ctrl_Mono_PSC_MHCII_Negative	IFNy_96hr_Mono_PSC_MHCIIPositive	114.263	55.538	-0.713349887877465	S
Hspb6	0.48	0.000763336591738519	Ctrl_Mono_PSC_MHCII_Negative	IFNy_96hr_Mono_PSC_MHCIIPositive	161.083	75.29	-0.7339691750802	S
Ccnb2	0.48	1.47566895616212e-06	Ctrl_Mono_PSC_MHCII_Negative	IFNy_96hr_Mono_PSC_MHCIIPositive	289.051	135.273	-0.7339691750802	S
Rpl39	0.48	0.00129076205331255	Ctrl_Mono_PSC_MHCII_Negative	IFNy_96hr_Mono_PSC_MHCIIPositive	922.104	434.033	-0.7339691750802	S
Irs1	0.47	0.00639145920959968	Ctrl_Mono_PSC_MHCII_Negative	IFNy_96hr_Mono_PSC_MHCIIPositive	66.337	30.633	-0.755022584278033	S
Fkbp7	0.47	0.000331231170252851	Ctrl_Mono_PSC_MHCII_Negative	IFNy_96hr_Mono_PSC_MHCIIPositive	63.863	29.316	-0.755022584278033	S
Ptgr1	0.47	3.65687278448547e-07	Ctrl_Mono_PSC_MHCII_Negative	IFNy_96hr_Mono_PSC_MHCIIPositive	138.77	63.841	-0.755022584278033	S
Anxa3	0.47	0.00193503925841673	Ctrl_Mono_PSC_MHCII_Negative	IFNy_96hr_Mono_PSC_MHCIIPositive	264.155	122.349	-0.755022584278033	S
Metrnl	0.47	0.00305113948848383	Ctrl_Mono_PSC_MHCII_Negative	IFNy_96hr_Mono_PSC_MHCIIPositive	63.992	29.046	-0.755022584278033	S
Plac9a	0.47	0.0098659234659019	Ctrl_Mono_PSC_MHCII_Negative	IFNy_96hr_Mono_PSC_MHCIIPositive	58.094	27.142	-0.755022584278033	S
Egr3	0.47	0.00123322835276357	Ctrl_Mono_PSC_MHCII_Negative	IFNy_96hr_Mono_PSC_MHCIIPositive	51.034	23.673	-0.755022584278033	S
Ankrd29	0.47	0.00733330440635893	Ctrl_Mono_PSC_MHCII_Negative	IFNy_96hr_Mono_PSC_MHCIIPositive	65.313	29.847	-0.755022584278033	S
Atp1b1	0.46	0.00849315950215352	Ctrl_Mono_PSC_MHCII_Negative	IFNy_96hr_Mono_PSC_MHCIIPositive	95.256	42.852	-0.776528789498996	S
Prrx2	0.46	0.0491906273865396	Ctrl_Mono_PSC_MHCII_Negative	IFNy_96hr_Mono_PSC_MHCIIPositive	81.25	36.459	-0.776528789498996	S
S100a4	0.46	0.00233536055714168	Ctrl_Mono_PSC_MHCII_Negative	IFNy_96hr_Mono_PSC_MHCIIPositive	974.785	442.61	-0.776528789498996	S
Tmem256	0.46	0.00134135572531577	Ctrl_Mono_PSC_MHCII_Negative	IFNy_96hr_Mono_PSC_MHCIIPositive	130.841	58.388	-0.776528789498996	S
Mxra7	0.46	3.79038619206292e-05	Ctrl_Mono_PSC_MHCII_Negative	IFNy_96hr_Mono_PSC_MHCIIPositive	86.016	38.619	-0.776528789498996	S
Actg1	0.46	0.000126930122339771	Ctrl_Mono_PSC_MHCII_Negative	IFNy_96hr_Mono_PSC_MHCIIPositive	1820.259	820.455	-0.776528789498996	S
Arrdc3	0.46	8.3245636568406e-07	Ctrl_Mono_PSC_MHCII_Negative	IFNy_96hr_Mono_PSC_MHCIIPositive	78.297	36.158	-0.776528789498996	S
Rrad	0.45	4.61328044522686e-06	Ctrl_Mono_PSC_MHCII_Negative	IFNy_96hr_Mono_PSC_MHCIIPositive	94.989	42.367	-0.798507696217772	S
Myl6	0.45	1.07923104556138e-06	Ctrl_Mono_PSC_MHCII_Negative	IFNy_96hr_Mono_PSC_MHCIIPositive	655.325	287.75	-0.798507696217772	S
Cdkn3	0.45	5.01197138213909e-08	Ctrl_Mono_PSC_MHCII_Negative	IFNy_96hr_Mono_PSC_MHCIIPositive	77.066	33.333	-0.798507696217772	S
Ccn4	0.45	3.21761679585397e-06	Ctrl_Mono_PSC_MHCII_Negative	IFNy_96hr_Mono_PSC_MHCIIPositive	165.892	72.689	-0.798507696217772	S
Masp1	0.45	0.00200204771485649	Ctrl_Mono_PSC_MHCII_Negative	IFNy_96hr_Mono_PSC_MHCIIPositive	66.323	29.846	-0.798507696217772	S
Serpine2	0.44	0.000578170126660864	Ctrl_Mono_PSC_MHCII_Negative	IFNy_96hr_Mono_PSC_MHCIIPositive	578.101	248.44	-0.82098055206983	S
Prss23	0.44	0.00376938961083201	Ctrl_Mono_PSC_MHCII_Negative	IFNy_96hr_Mono_PSC_MHCIIPositive	93.959	40.862	-0.82098055206983	S
Rpl37a	0.43	4.37447084634464e-05	Ctrl_Mono_PSC_MHCII_Negative	IFNy_96hr_Mono_PSC_MHCIIPositive	813.098	344.347	-0.843970070294529	S
Ube2c	0.43	1.0400355507521e-06	Ctrl_Mono_PSC_MHCII_Negative	IFNy_96hr_Mono_PSC_MHCIIPositive	346.518	143.667	-0.843970070294529	S
Gng10	0.43	9.60236230563562e-08	Ctrl_Mono_PSC_MHCII_Negative	IFNy_96hr_Mono_PSC_MHCIIPositive	151.063	63.318	-0.843970070294529	S
Ldhb	0.43	0.000689230869476666	Ctrl_Mono_PSC_MHCII_Negative	IFNy_96hr_Mono_PSC_MHCIIPositive	61.904	26.785	-0.843970070294529	S
Ndn	0.43	0.000777196545380752	Ctrl_Mono_PSC_MHCII_Negative	IFNy_96hr_Mono_PSC_MHCIIPositive	69.901	29.041	-0.843970070294529	S
Rpl41	0.43	0.000106508162971402	Ctrl_Mono_PSC_MHCII_Negative	IFNy_96hr_Mono_PSC_MHCIIPositive	1538.262	645.371	-0.843970070294529	S
B4gat1	0.43	1.03825795780642e-09	Ctrl_Mono_PSC_MHCII_Negative	IFNy_96hr_Mono_PSC_MHCIIPositive	72.972	30.538	-0.843970070294529	S
Eya1	0.42	0.0166183204558653	Ctrl_Mono_PSC_MHCII_Negative	IFNy_96hr_Mono_PSC_MHCIIPositive	50.336	20.574	-0.867500567704723	S
Prelp	0.42	0.0218605604365624	Ctrl_Mono_PSC_MHCII_Negative	IFNy_96hr_Mono_PSC_MHCIIPositive	74.762	30.824	-0.867500567704723	S
Anxa2	0.42	7.91585651010607e-05	Ctrl_Mono_PSC_MHCII_Negative	IFNy_96hr_Mono_PSC_MHCIIPositive	2220.249	905.578	-0.867500567704723	S
Tubb2b	0.42	0.000168022641064708	Ctrl_Mono_PSC_MHCII_Negative	IFNy_96hr_Mono_PSC_MHCIIPositive	85.569	34.96	-0.867500567704723	S
Nid2	0.42	0.0348933784255895	Ctrl_Mono_PSC_MHCII_Negative	IFNy_96hr_Mono_PSC_MHCIIPositive	209.782	86.877	-0.867500567704723	S
Phldb2	0.42	8.80428200894823e-07	Ctrl_Mono_PSC_MHCII_Negative	IFNy_96hr_Mono_PSC_MHCIIPositive	119.908	48.827	-0.867500567704723	S
Maoa	0.42	1.06494368796577e-07	Ctrl_Mono_PSC_MHCII_Negative	IFNy_96hr_Mono_PSC_MHCIIPositive	109.724	44.517	-0.867500567704723	S
Thbd	0.41	0.000627833721388107	Ctrl_Mono_PSC_MHCII_Negative	IFNy_96hr_Mono_PSC_MHCIIPositive	175.587	70.385	-0.891598119283784	S
Rps28	0.41	0.000238112434186058	Ctrl_Mono_PSC_MHCII_Negative	IFNy_96hr_Mono_PSC_MHCIIPositive	908.086	364.485	-0.891598119283784	S
Mfap2	0.4	0.000732933021444654	Ctrl_Mono_PSC_MHCII_Negative	IFNy_96hr_Mono_PSC_MHCIIPositive	69.359	27.533	-0.916290731874155	S
Nt5dc2	0.4	5.9511221584041e-12	Ctrl_Mono_PSC_MHCII_Negative	IFNy_96hr_Mono_PSC_MHCIIPositive	218.342	85.964	-0.916290731874155	S
H1f0	0.4	1.06174455987718e-09	Ctrl_Mono_PSC_MHCII_Negative	IFNy_96hr_Mono_PSC_MHCIIPositive	843.659	332.317	-0.916290731874155	S
Myl9	0.39	0.00308640444258421	Ctrl_Mono_PSC_MHCII_Negative	IFNy_96hr_Mono_PSC_MHCIIPositive	278.921	106.16	-0.941608539858445	S
Gask1b	0.39	0.0010398460052134	Ctrl_Mono_PSC_MHCII_Negative	IFNy_96hr_Mono_PSC_MHCIIPositive	62.264	23.774	-0.941608539858445	S
Dpysl3	0.39	8.61298019549599e-06	Ctrl_Mono_PSC_MHCII_Negative	IFNy_96hr_Mono_PSC_MHCIIPositive	183.077	69.63	-0.941608539858445	S
Anxa1	0.39	7.7619694311394e-07	Ctrl_Mono_PSC_MHCII_Negative	IFNy_96hr_Mono_PSC_MHCIIPositive	1459.861	548.621	-0.941608539858445	S
Tagln	0.38	0.0451080308344307	Ctrl_Mono_PSC_MHCII_Negative	IFNy_96hr_Mono_PSC_MHCIIPositive	74.014	27.614	-0.967584026261706	S
Cda	0.37	0.000125801103055033	Ctrl_Mono_PSC_MHCII_Negative	IFNy_96hr_Mono_PSC_MHCIIPositive	67.632	23.715	-0.994252273343867	S
Gm2115	0.37	4.43752601939511e-06	Ctrl_Mono_PSC_MHCII_Negative	IFNy_96hr_Mono_PSC_MHCIIPositive	54.942	19.556	-0.994252273343867	S
Lpl	0.37	0.000298090256420712	Ctrl_Mono_PSC_MHCII_Negative	IFNy_96hr_Mono_PSC_MHCIIPositive	235.862	85.149	-0.994252273343867	S
Enpp1	0.37	2.99113812581657e-05	Ctrl_Mono_PSC_MHCII_Negative	IFNy_96hr_Mono_PSC_MHCIIPositive	86.811	30.939	-0.994252273343867	S
Cavin2	0.36	0.00037602694362918	Ctrl_Mono_PSC_MHCII_Negative	IFNy_96hr_Mono_PSC_MHCIIPositive	102.347	36.058	-1.02165124753198	S
Cpe	0.36	3.8095867185838e-05	Ctrl_Mono_PSC_MHCII_Negative	IFNy_96hr_Mono_PSC_MHCIIPositive	692.521	241.59	-1.02165124753198	S
Mmp11	0.36	0.000547295526936726	Ctrl_Mono_PSC_MHCII_Negative	IFNy_96hr_Mono_PSC_MHCIIPositive	61.501	21.461	-1.02165124753198	S
Fabp5	0.34	8.07177617072045e-05	Ctrl_Mono_PSC_MHCII_Negative	IFNy_96hr_Mono_PSC_MHCIIPositive	130.314	42.736	-1.07880966137193	S
Fbln5	0.34	0.00424933208222217	Ctrl_Mono_PSC_MHCII_Negative	IFNy_96hr_Mono_PSC_MHCIIPositive	145.765	48.202	-1.07880966137193	S
Ccdc80	0.34	1.14190631280551e-07	Ctrl_Mono_PSC_MHCII_Negative	IFNy_96hr_Mono_PSC_MHCIIPositive	183.524	61.602	-1.07880966137193	S
Hcfc1r1	0.33	1.00366424330096e-08	Ctrl_Mono_PSC_MHCII_Negative	IFNy_96hr_Mono_PSC_MHCIIPositive	158.333	51.134	-1.10866262452161	S
Svep1	0.32	0.00196561334631229	Ctrl_Mono_PSC_MHCII_Negative	IFNy_96hr_Mono_PSC_MHCIIPositive	161.506	49.634	-1.13943428318836	S
Klra4	0.32	9.02830016730961e-06	Ctrl_Mono_PSC_MHCII_Negative	IFNy_96hr_Mono_PSC_MHCIIPositive	57.552	17.429	-1.13943428318836	S
Ndufa4	0.31	3.13957586070758e-12	Ctrl_Mono_PSC_MHCII_Negative	IFNy_96hr_Mono_PSC_MHCIIPositive	480.913	147.682	-1.17118298150295	S
Nr2f1	0.29	2.82494320938963e-06	Ctrl_Mono_PSC_MHCII_Negative	IFNy_96hr_Mono_PSC_MHCIIPositive	65.24	18.69	-1.23787435600162	S
Lox	0.29	1.85654849381279e-07	Ctrl_Mono_PSC_MHCII_Negative	IFNy_96hr_Mono_PSC_MHCIIPositive	403.99	111.044	-1.23787435600162	S
S100a11	0.28	1.01007396817187e-09	Ctrl_Mono_PSC_MHCII_Negative	IFNy_96hr_Mono_PSC_MHCIIPositive	674.634	184.658	-1.27296567581289	S
Adamts5	0.28	0.00248954048762693	Ctrl_Mono_PSC_MHCII_Negative	IFNy_96hr_Mono_PSC_MHCIIPositive	95.674	26.104	-1.27296567581289	S
Cxcl12	0.27	3.51908069174592e-07	Ctrl_Mono_PSC_MHCII_Negative	IFNy_96hr_Mono_PSC_MHCIIPositive	3346.511	865.56	-1.30933331998376	S
Rab3b	0.25	1.32678542331172e-06	Ctrl_Mono_PSC_MHCII_Negative	IFNy_96hr_Mono_PSC_MHCIIPositive	61.469	14.09	-1.38629436111989	S
Rasl11a	0.25	0.00911233034277536	Ctrl_Mono_PSC_MHCII_Negative	IFNy_96hr_Mono_PSC_MHCIIPositive	126.559	30.194	-1.38629436111989	S
Lxn	0.24	1.27991674456345e-07	Ctrl_Mono_PSC_MHCII_Negative	IFNy_96hr_Mono_PSC_MHCIIPositive	870.027	196.913	-1.42711635564015	S
Gamt	0.24	5.35423294646265e-15	Ctrl_Mono_PSC_MHCII_Negative	IFNy_96hr_Mono_PSC_MHCIIPositive	52.524	11.945	-1.42711635564015	S
Bok	0.23	6.80310219461093e-11	Ctrl_Mono_PSC_MHCII_Negative	IFNy_96hr_Mono_PSC_MHCIIPositive	85.458	18.612	-1.46967597005894	S
Rnf150	0.23	5.70327717545447e-08	Ctrl_Mono_PSC_MHCII_Negative	IFNy_96hr_Mono_PSC_MHCIIPositive	117.995	25.836	-1.46967597005894	S
Ccn3	0.22	0.0070779676312791	Ctrl_Mono_PSC_MHCII_Negative	IFNy_96hr_Mono_PSC_MHCIIPositive	246.96	52.81	-1.51412773262978	S
Lrrc17	0.21	0.00063407757181593	Ctrl_Mono_PSC_MHCII_Negative	IFNy_96hr_Mono_PSC_MHCIIPositive	52.262	10.601	-1.56064774826467	S
Deptor	0.18	5.59048735491027e-12	Ctrl_Mono_PSC_MHCII_Negative	IFNy_96hr_Mono_PSC_MHCIIPositive	75.472	13.059	-1.71479842809193	S
Sprr1a	0.17	3.40234239045389e-06	Ctrl_Mono_PSC_MHCII_Negative	IFNy_96hr_Mono_PSC_MHCIIPositive	270.971	42.278	-1.77195684193188	S
Acta2	0.17	0.000195142748674711	Ctrl_Mono_PSC_MHCII_Negative	IFNy_96hr_Mono_PSC_MHCIIPositive	2470.996	400.141	-1.77195684193188	S
Fhl1	0.15	0.000181629349867274	Ctrl_Mono_PSC_MHCII_Negative	IFNy_96hr_Mono_PSC_MHCIIPositive	167.024	23.869	-1.89711998488588	S
Col12a1	0.13	1.72290235650342e-13	Ctrl_Mono_PSC_MHCII_Negative	IFNy_96hr_Mono_PSC_MHCIIPositive	144.051	17.252	-2.04022082852655	S
Actg2	0.12	1.89829470837737e-05	Ctrl_Mono_PSC_MHCII_Negative	IFNy_96hr_Mono_PSC_MHCIIPositive	85.839	9.577	-2.12026353620009	S
Sfrp2	0.11	0.00176100134652405	Ctrl_Mono_PSC_MHCII_Negative	IFNy_96hr_Mono_PSC_MHCIIPositive	454.444	44.665	-2.20727491318972	S
Cd24a	0.11	0.000520299834732516	Ctrl_Mono_PSC_MHCII_Negative	IFNy_96hr_Mono_PSC_MHCIIPositive	273.088	25.862	-2.20727491318972	S
Fmod	0.1	4.63035100357674e-05	Ctrl_Mono_PSC_MHCII_Negative	IFNy_96hr_Mono_PSC_MHCIIPositive	72.697	6.476	-2.30258509299405	S

## Sheet: Fig S5. GSEA
Monoultured PSCs + IFNy (MHCII+)									Monoultured PSCs + DMXAA
ID	Description	setSize	enrichmentScore	NES	pvalue	p.adjust	qvalue		ID	Description	setSize	enrichmentScore	NES	pvalue	p.adjust	qvalue
R-MMU-1799339	SRP-dependent cotranslational protein targeting to membrane	48	-0.639556377079482	-3.97564306184398	1e-10	1.095e-08	7.68421052631579e-09		mmu05171	Coronavirus disease - COVID-19	22	0.670351880343039	1.81687205772546	0.000177888995594985	0.00431163405418261	0.00316324029493461
R-MMU-975956	Nonsense Mediated Decay (NMD) independent of the Exon Junction Complex (EJC)	48	-0.639556377079482	-3.97564306184398	1e-10	1.095e-08	7.68421052631579e-09		mmu04621	NOD-like receptor signaling pathway	21	0.660607364812778	1.77850764772044	0.000321463642859156	0.00431163405418261	0.00316324029493461
R-MMU-1428517	The citric acid (TCA) cycle and respiratory electron transport	24	-0.667269439421338	-3.79112807609936	5.2873235096782e-09	3.85974616206509e-07	2.70859379794041e-07		mmu05168	Herpes simplex virus 1 infection	35	0.59924327238951	1.72400755308612	0.000391966732198419	0.00431163405418261	0.00316324029493461
R-MMU-72649	Translation initiation complex formation	25	-0.6289592760181	-3.69404831258562	1.31833104506015e-08	4.12449284097389e-07	2.89438094103431e-07		mmu05164	Influenza A	34	0.600159983688779	1.71717013208121	0.000595508328908267	0.0049129437134932	0.00360439251707635
R-MMU-72662	Activation of the mRNA upon binding of the cap-binding complex and eIFs, and subsequent binding to 43S	25	-0.6289592760181	-3.69404831258562	1.31833104506015e-08	4.12449284097389e-07	2.89438094103431e-07		mmu05160	Hepatitis C	25	0.626203972483432	1.72664034633518	0.00104249072548774	0.00688043878821909	0.00504784982867748
R-MMU-72695	Formation of the ternary complex, and subsequently, the 43S complex	25	-0.6289592760181	-3.69404831258562	1.31833104506015e-08	4.12449284097389e-07	2.89438094103431e-07		mmu04620	Toll-like receptor signaling pathway	11	0.697625319702627	1.65339384354224	0.00674027960257876	0.0358325994486653	0.0262886694519714
R-MMU-72702	Ribosomal scanning and start codon recognition	25	-0.6289592760181	-3.69404831258562	1.31833104506015e-08	4.12449284097389e-07	2.89438094103431e-07		mmu05169	Epstein-Barr virus infection	32	0.552663651776502	1.57132127598734	0.00760085442850477	0.0358325994486653	0.0262886694519714
R-MMU-163200	Respiratory electron transport, ATP synthesis by chemiosmotic coupling, and heat production by uncoupling proteins.	19	-0.666066606660666	-3.24298297966247	3.32105290731574e-07	9.09138233377684e-06	6.37991742721182e-06		mmu05162	Measles	24	0.575079198562187	1.57390277274693	0.00927386622048115	0.0382546981594848	0.0280656477725088
R-MMU-1236975	Antigen processing-Cross presentation	21	0.7964687368212	2.14390601682705	6.22609213344024e-07	1.51501575247046e-05	1.06316894910208e-05		HALLMARK_INTERFERON_GAMMA_RESPONSE	HALLMARK_INTERFERON_GAMMA_RESPONSE	80	0.723003974373263	2.17442224378599	1e-10	2.4e-09	2.1578947368421e-09
R-MMU-611105	Respiratory electron transport	15	-0.663677130044843	-2.9812968925545	5.95294307662587e-06	0.000130369453378107	9.14873357039344e-05		HALLMARK_INTERFERON_ALPHA_RESPONSE	HALLMARK_INTERFERON_ALPHA_RESPONSE	58	0.693574001848653	2.05875401877281	1e-10	2.4e-09	2.1578947368421e-09
R-MMU-168256	Immune System	185	0.504739279043426	1.5689277134865	1.18793200820458e-05	0.000236506463451639	0.000165969448036238		HALLMARK_ALLOGRAFT_REJECTION	HALLMARK_ALLOGRAFT_REJECTION	22	0.668990719463607	1.81463363752048	0.000186426209991931	0.00298281935987089	0.00268192091567339
R-MMU-1236974	ER-Phagosome pathway	13	0.823326184098257	1.98719496169208	1.59394832167548e-05	0.000290895568705776	0.000204137241197036		GO:0020005	symbiont-containing vacuole membrane	6	0.934306569343066	1.94934048071116	5.38562626866348e-07	0.000314520574089947	0.000308397967384519
R-MMU-983170	Antigen Presentation: Folding, assembly and peptide loading of class I MHC	15	0.799944245567356	1.99844754715769	2.51930550340552e-05	0.000424406080958314	0.000297828828742677		GO:0020003	symbiont-containing vacuole	7	0.860975609756098	1.87032052336528	9.15014109545221e-05	0.00797370763340674	0.00781848765784656
R-MMU-198933	Immunoregulatory interactions between a Lymphoid and a non-Lymphoid cell	13	0.795054318279946	1.91895747526583	0.000114662536991319	0.00179364968579277	0.00125870153388967		GO:0030430	host cell cytoplasm	7	0.860975609756098	1.87032052336528	9.15014109545221e-05	0.00797370763340674	0.00781848765784656
R-MMU-1280218	Adaptive Immune System	80	0.550068152308582	1.65616001603038	0.000175889165629234	0.00256798181818681	0.00180209250399074		GO:0033646	host intracellular part	7	0.860975609756098	1.87032052336528	9.15014109545221e-05	0.00797370763340674	0.00781848765784656
R-MMU-983169	Class I MHC mediated antigen processing & presentation	52	0.593787038098013	1.75158614052823	0.000328115612713454	0.0044910824490154	0.0031516368063266		GO:0033655	host cell cytoplasm part	7	0.860975609756098	1.87032052336528	9.15014109545221e-05	0.00797370763340674	0.00781848765784656
R-MMU-168249	Innate Immune System	109	0.504439387286205	1.53907009786008	0.000783082533027127	0.0100879455725259	0.00707926005089539		GO:0043656	host intracellular region	7	0.860975609756098	1.87032052336528	9.15014109545221e-05	0.00797370763340674	0.00781848765784656
R-MMU-397014	Muscle contraction	11	-0.615848621793385	-2.39929660843618	0.00091449193549755	0.0111263185485535	0.00780794284109019		GO:0018995	host cellular component	8	0.822727258914986	1.85455393275329	0.000122882480651816	0.00797370763340674	0.00781848765784656
R-MMU-5368287	Mitochondrial translation	11	-0.604110813226095	-2.35356705203324	0.0012348929172653	0.0128781689943381	0.00903731157497411		GO:0033643	host cell part	8	0.822727258914986	1.85455393275329	0.000122882480651816	0.00797370763340674	0.00781848765784656
R-MMU-5389840	Mitochondrial translation elongation	11	-0.604110813226095	-2.35356705203324	0.0012348929172653	0.0128781689943381	0.00903731157497411		GO:0043657	host cell	8	0.822727258914986	1.85455393275329	0.000122882480651816	0.00797370763340674	0.00781848765784656
R-MMU-5419276	Mitochondrial translation termination	11	-0.604110813226095	-2.35356705203324	0.0012348929172653	0.0128781689943381	0.00903731157497411		GO:0043230	extracellular organelle	11	0.763703768841384	1.85318219216936	0.000321839542594731	0.0170867538977566	0.0167541350403382
R-MMU-69618	Mitotic Spindle Checkpoint	11	-0.57372654155496	-2.23519237781855	0.00299311194769207	0.0297950689338438	0.0209088203044518		GO:0065010	extracellular membrane-bounded organelle	11	0.763703768841384	1.85318219216936	0.000321839542594731	0.0170867538977566	0.0167541350403382
R-MMU-141424	Amplification of signal from the kinetochores	10	-0.573214285714286	-2.08950302745591	0.00330532258616038	0.0301610685987134	0.0211656621745358
R-MMU-141444	Amplification of signal from unattached kinetochores via a MAD2 inhibitory signal	10	-0.573214285714286	-2.08950302745591	0.00330532258616038	0.0301610685987134	0.0211656621745358
R-MMU-380108	Chemokine receptors bind chemokines	11	0.733784214967063	1.73699544051316	0.00505489094553589	0.0442808446828944	0.0310742769704522
mmu04612	Antigen processing and presentation	24	0.838436177324428	2.25739910843184	2.11781397516022e-10	2.62608932919868e-08	1.73883673749997e-08
mmu04514	Cell adhesion molecules	19	0.856059935799249	2.23483473288437	2.07898698092766e-09	6.35866535411137e-08	4.21032171155082e-08
mmu05320	Autoimmune thyroid disease	14	0.898222105220781	2.20992475118666	3.07677355844099e-09	6.35866535411137e-08	4.21032171155082e-08
mmu05330	Allograft rejection	14	0.898222105220781	2.20992475118666	3.07677355844099e-09	6.35866535411137e-08	4.21032171155082e-08
mmu05332	Graft-versus-host disease	14	0.898222105220781	2.20992475118666	3.07677355844099e-09	6.35866535411137e-08	4.21032171155082e-08
mmu05168	Herpes simplex virus 1 infection	51	0.727874200058155	2.14438936633148	1.35508280910621e-09	6.35866535411137e-08	4.21032171155082e-08
mmu04940	Type I diabetes mellitus	15	0.879337955835722	2.19243889559088	8.39080084049348e-09	1.4863704346017e-07	9.84184158734573e-08
mmu05416	Viral myocarditis	17	0.863733195037827	2.20360072880852	1.1239543183071e-08	1.74212919337601e-07	1.15353206352571e-07
mmu05169	Epstein-Barr virus infection	52	0.695787805187436	2.05296056106695	1.92730379669257e-08	2.65539634210976e-07	1.75824206014059e-07
mmu00190	Oxidative phosphorylation	21	-0.66726780883679	-3.11972217257914	3.87538565573686e-08	4.45306560968971e-07	2.94854938502374e-07
mmu05150	Staphylococcus aureus infection	13	0.884682687962816	2.1303899166398	3.95030013762797e-08	4.45306560968971e-07	2.94854938502374e-07
mmu04145	Phagosome	31	0.766869527949831	2.14927007747408	7.00904311313861e-08	7.24267788357656e-07	4.79566107741063e-07
mmu05145	Toxoplasmosis	24	0.784812084958368	2.11302201501502	2.72924742482025e-07	2.5690831626296e-06	1.70109071888887e-06
mmu05322	Systemic lupus erythematosus	11	0.888507495210161	2.06734916108274	2.90057776425923e-07	2.5690831626296e-06	1.70109071888887e-06
mmu04659	Th17 cell differentiation	16	0.809661289834165	2.04268132530103	2.82739232123233e-06	2.33731098555206e-05	1.54762527056928e-05
mmu05152	Tuberculosis	22	0.766568203743784	2.03625146746904	5.39443850842899e-06	4.18068984403247e-05	2.76819870827277e-05
mmu04658	Th1 and Th2 cell differentiation	16	0.798378764470386	2.01421682520427	6.9197436423967e-06	5.04734242151288e-05	3.34204336908324e-05
mmu05164	Influenza A	44	0.651944707711578	1.89192654602193	1.19675383312401e-05	8.2443041837432e-05	5.45887713354813e-05
mmu05321	Inflammatory bowel disease	14	0.798687715588483	1.9650370892552	5.08132343355801e-05	0.000331145165841676	0.000219264201491093
mmu05166	Human T-cell leukemia virus 1 infection	42	0.640669923559543	1.84855723071085	5.34105106196251e-05	0.000331145165841676	0.000219264201491093
mmu05133	Pertussis	17	0.772169318422274	1.96999823859309	6.25281854342067e-05	0.000369214047325792	0.000244471100945771
mmu05415	Diabetic cardiomyopathy	28	-0.439668679632367	-2.43085077992223	0.000129399149756335	0.00072934066226298	0.000482925056506896
mmu04621	NOD-like receptor signaling pathway	39	0.633037731897076	1.8249282269119	0.000179845772627028	0.000969603295902239	0.00064201236910335
mmu05140	Leishmaniasis	17	0.752436286729581	1.91965430916045	0.000247562419633773	0.00127907250144116	0.00084692406716817
mmu04260	Cardiac muscle contraction	11	-0.624664879356568	-2.35888467798969	0.000715682772430748	0.00354978655125651	0.00235045289471993
mmu04714	Thermogenesis	26	-0.401025831592015	-2.11892143247603	0.000773737169068987	0.00369013111402132	0.00244338053390206
mmu05323	Rheumatoid arthritis	16	0.721229697361726	1.81957869611756	0.000814366651266045	0.00374005425025887	0.00247643660034119
mmu04060	Cytokine-cytokine receptor interaction	28	0.649459309637636	1.78005021459845	0.000871539077668831	0.00385967305824768	0.00255564090444244
mmu04061	Viral protein interaction with cytokine and cytokine receptor	16	0.69441582248827	1.75193040645537	0.00213109441681465	0.00911226578224196	0.00603358854851335
mmu04610	Complement and coagulation cascades	13	0.71012416370792	1.71003838835061	0.00451262221446099	0.0186521718197721	0.0123503344816827
mmu05170	Human immunodeficiency virus 1 infection	44	0.547298349462878	1.5882455424439	0.00549554745045237	0.0219821898018095	0.0145552699876158
mmu04620	Toll-like receptor signaling pathway	18	0.678825626487138	1.74911321283424	0.00659923850957326	0.0255720492245964	0.0169322567021945
mmu04062	Chemokine signaling pathway	25	0.602067136936722	1.63106450977976	0.00798652146081791	0.0300099594285279	0.0198707710986857
mmu04218	Cellular senescence	29	0.594033649078906	1.64258095430724	0.00866729691836166	0.0316101417022602	0.0209303145396969
mmu05165	Human papillomavirus infection	42	0.541614649719254	1.56274805509019	0.0113012940360196	0.0400388702990408	0.0265113063100609
HALLMARK_INTERFERON_GAMMA_RESPONSE	HALLMARK_INTERFERON_GAMMA_RESPONSE	120	0.752229126755208	2.32412654851982	1e-10	2.5e-09	1.89473684210526e-09
HALLMARK_INTERFERON_ALPHA_RESPONSE	HALLMARK_INTERFERON_ALPHA_RESPONSE	68	0.728452172069887	2.20206832501661	1e-10	2.5e-09	1.89473684210526e-09
HALLMARK_ALLOGRAFT_REJECTION	HALLMARK_ALLOGRAFT_REJECTION	40	0.767738586637871	2.22552167471818	2.82719933487106e-10	4.71199889145176e-09	3.57119915983712e-09
HALLMARK_OXIDATIVE_PHOSPHORYLATION	HALLMARK_OXIDATIVE_PHOSPHORYLATION	34	-0.53963620827998	-3.04841406564805	4.90996542512112e-08	6.1374567814014e-07	4.65154619222001e-07
HALLMARK_IL6_JAK_STAT3_SIGNALING	HALLMARK_IL6_JAK_STAT3_SIGNALING	25	0.667674110388574	1.82188105787306	0.000887696425876954	0.00739747021564128	0.00560650374238076
HALLMARK_INFLAMMATORY_RESPONSE	HALLMARK_INFLAMMATORY_RESPONSE	51	0.580723462724526	1.73089102601481	0.00074548086852439	0.00739747021564128	0.00560650374238076
HALLMARK_E2F_TARGETS	HALLMARK_E2F_TARGETS	25	-0.396211705743277	-2.03469221901378	0.00131739475336213	0.00940996252401524	0.0071317610708326
HALLMARK_COMPLEMENT	HALLMARK_COMPLEMENT	37	0.574427061042157	1.64854478087661	0.00475693038201463	0.0297308148875914	0.0225328281253325
HALLMARK_TNFA_SIGNALING_VIA_NFKB	HALLMARK_TNFA_SIGNALING_VIA_NFKB	64	0.508668782506631	1.54006636430019	0.0068451217232039	0.0380284540177994	0.0288215651503322
GO:0015934	large ribosomal subunit	37	-0.607502287282708	-3.69045862378249	1e-10	8.59e-08	7.73684210526316e-08
GO:0042611	MHC protein complex	15	0.897261032450633	2.24981744930916	4.65280514529163e-10	1.99837980990276e-07	1.79990093778387e-07
GO:0022625	cytosolic large ribosomal subunit	30	-0.614545454545455	-3.41491090687164	4.52442076511502e-09	1.29549247907793e-06	1.16682430258229e-06
GO:0020005	symbiont-containing vacuole membrane	6	0.9644128113879	2.00227922939631	1.31876399386713e-08	2.83204567682966e-06	2.55076719866405e-06
GO:0020003	symbiont-containing vacuole	7	0.952804986642921	2.04742316761452	8.36836049515501e-08	7.98713518370906e-06	7.1938537589929e-06
GO:0030430	host cell cytoplasm	7	0.952804986642921	2.04742316761452	8.36836049515501e-08	7.98713518370906e-06	7.1938537589929e-06
GO:0033646	host intracellular part	7	0.952804986642921	2.04742316761452	8.36836049515501e-08	7.98713518370906e-06	7.1938537589929e-06
GO:0033655	host cell cytoplasm part	7	0.952804986642921	2.04742316761452	8.36836049515501e-08	7.98713518370906e-06	7.1938537589929e-06
GO:0043656	host intracellular region	7	0.952804986642921	2.04742316761452	8.36836049515501e-08	7.98713518370906e-06	7.1938537589929e-06
GO:0018995	host cellular component	8	0.932617304997925	2.05375149328999	1.22445394268629e-07	8.76504947306267e-06	7.89450568310895e-06
GO:0033643	host cell part	8	0.932617304997925	2.05375149328999	1.22445394268629e-07	8.76504947306267e-06	7.89450568310895e-06
GO:0043657	host cell	8	0.932617304997925	2.05375149328999	1.22445394268629e-07	8.76504947306267e-06	7.89450568310895e-06
GO:0009897	external side of plasma membrane	41	0.704850731578885	2.02502815630073	3.42946929164932e-07	2.26608778578982e-05	2.04102018571842e-05
GO:0015935	small ribosomal subunit	30	-0.542052820762727	-3.01208328209392	5.9944351336242e-07	3.67801412841656e-05	3.31271415279232e-05
GO:0032398	MHC class Ib protein complex	8	0.918003565062389	2.02157002930222	1.15567578066218e-06	6.61816997059207e-05	5.96085402657334e-05
GO:0098827	endoplasmic reticulum subcompartment	53	0.655331943782769	1.91152196883119	1.23590480951762e-06	6.63526394609771e-05	5.97625023023321e-05
GO:0005789	endoplasmic reticulum membrane	52	0.659867415333336	1.92105080752597	1.55173460430167e-06	7.84082367703023e-05	7.06207389573827e-05
GO:0005576	extracellular region	194	0.505840041482021	1.5642177719754	2.35601890650416e-06	0.000112434457815949	0.000101267479314653
GO:0098552	side of membrane	54	0.645046336060374	1.88691126949397	3.23525875305805e-06	0.000144608209872735	0.000130245737707812
GO:0042175	nuclear outer membrane-endoplasmic reticulum membrane network	56	0.638977318455117	1.87072852102029	3.36689662101827e-06	0.000144608209872735	0.000130245737707812
GO:0022627	cytosolic small ribosomal subunit	26	-0.528264044957692	-2.85766425575602	3.70145508852015e-06	0.000151407139097086	0.000136369397998111
GO:0098797	plasma membrane protein complex	37	0.70049373316195	1.99137810003225	4.65344201955956e-06	0.000181695758854621	0.000163649755233315
GO:0031982	vesicle	186	0.501760115968667	1.54986526814992	1.32686992351561e-05	0.000495557071434744	0.000446338395324474
GO:0009986	cell surface	86	0.574788264323866	1.72528598817368	1.63526277513003e-05	0.000585287801598624	0.000527157078824813
GO:0005869	dynactin complex	2	-0.995567375886525	-1.76315281730301	2.86808908404232e-05	0.000985475409276942	0.000887598095482571
GO:0042613	MHC class II protein complex	7	0.90637223319236	1.94764672176932	3.08410290493194e-05	0.00101894015205252	0.00091773912353238
GO:1990204	oxidoreductase complex	13	-0.662488809310654	-2.75558710703722	4.1675786719181e-05	0.00130505677112973	0.00117543867015544
GO:0031410	cytoplasmic vesicle	177	0.494105054980751	1.52523222643408	4.4058959677255e-05	0.00130505677112973	0.00117543867015544
GO:0097708	intracellular vesicle	177	0.494105054980751	1.52523222643408	4.4058959677255e-05	0.00130505677112973	0.00117543867015544
GO:0033106	cis-Golgi network membrane	9	0.857465614591225	1.93622365713183	4.72207131521848e-05	0.00130847072895893	0.00117851355405283
GO:0005615	extracellular space	143	0.514708519482131	1.57632149536634	4.63039725860391e-05	0.00130847072895893	0.00117851355405283
GO:0098796	membrane protein complex	83	0.555727646251025	1.66417264137386	5.1458069573353e-05	0.00138132755510969	0.00124413424790837
GO:0042612	MHC class I protein complex	9	0.856309465631731	1.93361298338767	5.34247906621781e-05	0.001390663490267	0.00125254293896972
GO:0031984	organelle subcompartment	68	0.583638686723497	1.72320999265954	5.72537823766296e-05	0.00144649997239779	0.00130283374757965
GO:0031901	early endosome membrane	15	0.773180142354339	1.93869354938674	0.000107993127680862	0.00265045990508172	0.00238721650662958
GO:0005844	polysome	23	-0.498469835478991	-2.54223370481592	0.00013396571820221	0.00319657088710273	0.00287908780346854
GO:0042788	polysomal ribosome	17	-0.561405243467112	-2.51200701133709	0.000175745104477509	0.00384929496485412	0.00346698339460545
GO:0043230	extracellular organelle	19	0.736547265879193	1.93396046790254	0.000176767033495933	0.00384929496485412	0.00346698339460545
GO:0065010	extracellular membrane-bounded organelle	19	0.736547265879193	1.93396046790254	0.000176767033495933	0.00384929496485412	0.00346698339460545
GO:0005801	cis-Golgi network	11	0.815609503666886	1.93082847310576	0.000179245399993207	0.00384929496485412	0.00346698339460545
GO:0000139	Golgi membrane	19	0.731649462887143	1.92110025131496	0.000218794939683474	0.00458402080946597	0.00412873634576004
GO:0005765	lysosomal membrane	27	0.686816044290982	1.87371212791496	0.000262239408002611	0.00523868956916845	0.0047183834732416
GO:0098852	lytic vacuole membrane	27	0.686816044290982	1.87371212791496	0.000262239408002611	0.00523868956916845	0.0047183834732416
GO:0010008	endosome membrane	31	0.651454634149297	1.8144645814918	0.000277967242863143	0.00542667867316909	0.00488770151924427
GO:0062023	collagen-containing extracellular matrix	49	-0.321804489704333	-2.07056012402664	0.000363287453450671	0.00693475383364726	0.0062459948137133
GO:0012506	vesicle membrane	58	0.566739656746756	1.65920613921271	0.000575883444040381	0.0107539973571888	0.00968591147299038
GO:0005774	vacuolar membrane	32	0.641681326539255	1.80355747312909	0.000858908076543196	0.0156979156968214	0.0141388003641489
GO:0001533	cornified envelope	2	-0.968971631205674	-1.71605167347479	0.0010352662712061	0.0185269526451258	0.0166868576608877
GO:0005747	mitochondrial respiratory chain complex I	9	-0.660124888492417	-2.29695396870351	0.00128064264827298	0.0215700398993429	0.0194277058097139
GO:0030964	NADH dehydrogenase complex	9	-0.660124888492417	-2.29695396870351	0.00128064264827298	0.0215700398993429	0.0194277058097139
GO:0045271	respiratory chain complex I	9	-0.660124888492417	-2.29695396870351	0.00128064264827298	0.0215700398993429	0.0194277058097139
GO:0000323	lytic vacuole	65	0.53438529666525	1.57948878932934	0.00152324028067091	0.0246879886999305	0.0222359802640143
GO:0005764	lysosome	65	0.53438529666525	1.57948878932934	0.00152324028067091	0.0246879886999305	0.0222359802640143
GO:0005875	microtubule associated complex	12	-0.584973166368515	-2.28142164154866	0.00185414209890929	0.028491035512362	0.0256613088678219
GO:0031233	intrinsic component of external side of plasma membrane	1	-0.99911426040744	-1.33058408866786	0.00185738997519473	0.028491035512362	0.0256613088678219
GO:0031362	anchored component of external side of plasma membrane	1	-0.99911426040744	-1.33058408866786	0.00185738997519473	0.028491035512362	0.0256613088678219
GO:0030670	phagocytic vesicle membrane	8	0.808878318911333	1.78126123807851	0.00198672498075684	0.0299402940082478	0.0269666271626274
GO:0000313	organellar ribosome	11	-0.593386952636282	-2.18960474352776	0.002095436019383	0.0305081278076271	0.027478063768894
GO:0005761	mitochondrial ribosome	11	-0.593386952636282	-2.18960474352776	0.002095436019383	0.0305081278076271	0.027478063768894
GO:0005770	late endosome	22	0.662010967471655	1.77314862398378	0.00236946775842658	0.0337061017058685	0.0303584152365827
GO:0005773	vacuole	67	0.526720160654251	1.55512573255358	0.00239356484756458	0.0337061017058685	0.0303584152365827
GO:0005783	endoplasmic reticulum	160	0.458839406827181	1.41019825021522	0.00268237224634112	0.0371638348323714	0.033472726673357
GO:0001725	stress fiber	8	-0.688312456761494	-2.25567578138577	0.00282937689285124	0.0379755429837377	0.0342038160566721
GO:0097517	contractile actin filament bundle	8	-0.688312456761494	-2.25567578138577	0.00282937689285124	0.0379755429837377	0.0342038160566721
GO:0032432	actin filament bundle	9	-0.628888951223344	-2.18826618654728	0.0030641926567924	0.0404944844951488	0.0364725765626302
GO:0071556	integral component of lumenal side of endoplasmic reticulum membrane	5	0.863148349041963	1.69382350628622	0.00327862407686252	0.0414167365003662	0.0373032305958816
GO:0098553	lumenal side of endoplasmic reticulum membrane	5	0.863148349041963	1.69382350628622	0.00327862407686252	0.0414167365003662	0.0373032305958816
GO:0098576	lumenal side of membrane	5	0.863148349041963	1.69382350628622	0.00327862407686252	0.0414167365003662	0.0373032305958816
GO:0031232	extrinsic component of external side of plasma membrane	2	-0.947695035460993	-1.67837075841222	0.00375749318319369	0.0467780673096142	0.0421320745941627
