# Supplementary material for: Dissecting FAP+ Cell Diversity in Pancreatic Cancer Uncovers an Interferon-Response Subtype of Cancer-Associated Fibroblasts with Tumor-Restraining Properties
Source: Cancer Res. 2025 Apr 11;85(13):2388–411. doi: 10.1158/0008-5472.CAN-23-3252 (PMC12214878; doi:10.1158/0008-5472.CAN-23-3252)
Supplement: Table S10 — Cell metadata, differentially expressed genes and MSA-2 regulated ligands in CAFs and targets in neutrophils and epithelial cells for scRNAseq data profiling orthotopically transplanted tumors in Figure 5 & 6. [file can-23-3252_table_s10_suppst10.xlsx]

## Sheet: Figure.5.Cell.Metadata
Table S10. Cell metadata, differentially expressed genes and MSA-2 regulated ligands in CAFs and targets in neutrophils and epithelial cells for scRNAseq data profiling orthotopically transplanted tumors in Figure 5 & 6.
Cell.ID	orig.ident	nCount_RNA	nFeature_RNA	percent.mt	Treatment	integrated_snn_res.0.7	Cell_Type_Level_1	Cell_Type_Level_2	Cell_Type_Level_3
S1_AAACCCACAAGCAATA-1	S1	2871	983	1.84604667363288	Ctrl	4	Immune	Neutrophils	Rsad2+ Neutrophils
S1_AAACGAAAGGACTTCT-1	S1	4011	1331	0.299177262528048	Ctrl	2	Immune	Neutrophils	Retnlg+ Neutrophils
S1_AAACGAACAAATCAGA-1	S1	3309	1704	0.392867935932306	Ctrl	1	Immune	Neutrophils	Il1r2+ Neutrophils
S1_AAACGAATCGGACTTA-1	S1	14075	4327	3.56660746003552	Ctrl	12	Immune	Macrophages	Ccl8+ Macrophages
S1_AAACGCTTCCATTTAC-1	S1	4240	1518	0.825471698113208	Ctrl	0	Immune	Neutrophils	Ccl3+ Neutrophils
S1_AAACGCTTCTCTGACC-1	S1	33120	6344	1.28019323671498	Ctrl	8	CAFs	CAFs	ENG+ iCAFs
S1_AAAGAACCAATCGAAA-1	S1	13846	3350	5.38061534017045	Ctrl	22	CAFs	CAFs	Rbms3+ CAFs
S1_AAAGGATAGAGGTCAC-1	S1	2644	1082	0.56732223903177	Ctrl	4	Immune	Neutrophils	Rsad2+ Neutrophils
S1_AAAGGATAGGAAGTCC-1	S1	20933	4866	1.63856112358477	Ctrl	8	CAFs	CAFs	ENG+ iCAFs
S1_AAAGGGCAGTAGTCCT-1	S1	25108	5341	2.25824438426	Ctrl	8	CAFs	CAFs	ENG+ iCAFs
S1_AAAGGGCCAGGTTACT-1	S1	48232	7160	1.5508376181788	Ctrl	7	CAFs	CAFs	myCAFs
S1_AAAGGGCTCACCGGGT-1	S1	47656	6990	2.71319456102065	Ctrl	13	CAFs	CAFs	Timp3+ CAFs
S1_AAAGGTAGTAACATCC-1	S1	21066	5097	4.49064843824172	Ctrl	13	CAFs	CAFs	Timp3+ CAFs
S1_AAAGTCCGTATATGGA-1	S1	32218	6513	2.47066857036439	Ctrl	8	CAFs	CAFs	ENG+ iCAFs
S1_AAAGTGAGTAACGGTG-1	S1	31601	6284	2.32587576342521	Ctrl	8	CAFs	CAFs	ENG+ iCAFs
S1_AAAGTGAGTATTCCTT-1	S1	11667	3198	4.43130196280106	Ctrl	22	CAFs	CAFs	Rbms3+ CAFs
S1_AACAAAGCACGAGGAT-1	S1	27952	5301	2.58657698912421	Ctrl	3	Immune	Macrophages	Mmp12+ Macrophages
S1_AACAAAGCACTCCTTG-1	S1	58838	7669	1.205003569122	Ctrl	7	CAFs	CAFs	myCAFs
S1_AACAAAGTCTCAATCT-1	S1	4476	2292	0.111706881143878	Ctrl	1	Immune	Neutrophils	Il1r2+ Neutrophils
S1_AACAACCGTACGAAAT-1	S1	7215	2694	1.15038115038115	Ctrl	1	Immune	Neutrophils	Il1r2+ Neutrophils
S1_AACAACCGTATCGTTG-1	S1	5593	2314	0.60790273556231	Ctrl	1	Immune	Neutrophils	Il1r2+ Neutrophils
S1_AACACACAGCCAGACA-1	S1	86306	7543	2.23043589089982	Ctrl	15	Immune	Macrophages	Proliferating Macrophages
S1_AACAGGGGTACCTAAC-1	S1	4190	1392	0.35799522673031	Ctrl	0	Immune	Neutrophils	Ccl3+ Neutrophils
S1_AACCAACAGCCGATTT-1	S1	5505	1469	0.254314259763851	Ctrl	2	Immune	Neutrophils	Retnlg+ Neutrophils
S1_AACCAACCAAGGTTGG-1	S1	7241	2523	1.74009114763154	Ctrl	1	Immune	Neutrophils	Il1r2+ Neutrophils
S1_AACCAACGTCCGACGT-1	S1	4725	1309	1.69312169312169	Ctrl	4	Immune	Neutrophils	Ccl4+ Neutrophils
S1_AACCAACTCTGGTTGA-1	S1	21573	5335	2.43823297640569	Ctrl	8	CAFs	CAFs	ENG+ iCAFs
S1_AACCACAAGGGCTTCC-1	S1	5703	1819	0.350692617920393	Ctrl	2	Immune	Neutrophils	Csf3r+ Neutrophils
S1_AACCACAGTACGCTTA-1	S1	5431	1488	2.15429939237709	Ctrl	2	Immune	Neutrophils	Csf3r+ Neutrophils
S1_AACCATGCAATAACGA-1	S1	4330	1674	0.254041570438799	Ctrl	1	Immune	Neutrophils	Il1r2+ Neutrophils
S1_AACCATGGTTACCGTA-1	S1	3563	965	0.196463654223969	Ctrl	0	Immune	Neutrophils	Ccl3+ Neutrophils
S1_AACCATGTCTGAACGT-1	S1	4369	1829	0.0686655985351339	Ctrl	0	Immune	Neutrophils	Ccl3+ Neutrophils
S1_AACCCAAGTCTGTAGT-1	S1	4134	1408	0.0967585873246251	Ctrl	4	Immune	Neutrophils	Ccl4+ Neutrophils
S1_AACCCAATCACTGAAC-1	S1	93167	8077	2.47190528835317	Ctrl	7	CAFs	CAFs	myCAFs
S1_AACGAAAGTGTGACCC-1	S1	8716	2886	0.986691142726021	Ctrl	1	Immune	Neutrophils	Il1r2+ Neutrophils
S1_AACGAAAGTGTTCCTC-1	S1	4857	1501	0.329421453572164	Ctrl	1	Immune	Neutrophils	Csf3r+ Neutrophils
S1_AACGAAATCTTCCGTG-1	S1	3335	1487	0	Ctrl	0	Immune	Neutrophils	Ccl3+ Neutrophils
S1_AACGGGAAGCGTGAAC-1	S1	31461	5791	4.93627030291472	Ctrl	7	CAFs	CAFs	myCAFs
S1_AACGGGACAGGTTACT-1	S1	21086	5252	0.621265294508204	Ctrl	10	CAFs	CAFs	Col1a1+ CAFs
S1_AACGGGAGTCCAGAAG-1	S1	3192	1346	0.344611528822055	Ctrl	0	Immune	Neutrophils	Ccl3+ Neutrophils
S1_AACGGGAGTTACGCCG-1	S1	4494	1798	0.0667556742323097	Ctrl	1	Immune	Neutrophils	Il1r2+ Neutrophils
S1_AACGGGAGTTCCAAAC-1	S1	15096	4152	3.61685214626391	Ctrl	23	Other	CAPs	CAPs
S1_AACGTCAGTCGTGCCA-1	S1	52463	7503	1.78792672931399	Ctrl	7	CAFs	CAFs	Col1a1+ CAFs
S1_AACGTCAGTGCAATAA-1	S1	3530	1683	0.28328611898017	Ctrl	1	Immune	Neutrophils	Il1r2+ Neutrophils
S1_AACTTCTTCCTCTAAT-1	S1	986	525	1.21703853955375	Ctrl	0	Immune	Neutrophils	Ccl3+ Neutrophils
S1_AAGAACAAGCCTCCAG-1	S1	77062	7989	2.01266512678103	Ctrl	7	CAFs	CAFs	myCAFs
S1_AAGACAATCTGAGTCA-1	S1	5101	2135	0.744951970201921	Ctrl	1	Immune	Neutrophils	Il1r2+ Neutrophils
S1_AAGATAGCACTGAGGA-1	S1	127074	9312	3.42477611470482	Ctrl	6	Epithelial	Epithelial	Clu+ Epithelial
S1_AAGATAGGTAATTGGA-1	S1	4639	1522	0.194007329165768	Ctrl	4	Immune	Neutrophils	Rsad2+ Neutrophils
S1_AAGCATCGTGTTACAC-1	S1	14829	4251	1.98934520196911	Ctrl	12	Immune	Macrophages	Ccl8+ Macrophages
S1_AAGCCATGTCGATTCA-1	S1	4803	1954	2.24859462835728	Ctrl	0	Immune	Neutrophils	Ccl3+ Neutrophils
S1_AAGCCATTCCTTGAAG-1	S1	6230	1518	0.369181380417335	Ctrl	0	Immune	Neutrophils	Ccl3+ Neutrophils
S1_AAGCCATTCGCTTTAT-1	S1	56700	7532	2.19047619047619	Ctrl	11	CAFs	CAFs	WT1+ iCAFs
S1_AAGCGAGAGCGAAACC-1	S1	5315	2081	6.30291627469426	Ctrl	1	Immune	Neutrophils	Il1r2+ Neutrophils
S1_AAGCGAGAGGCACTAG-1	S1	1897	834	8.59251449657354	Ctrl	0	Immune	Neutrophils	Ccl3+ Neutrophils
S1_AAGCGAGAGGCTTAGG-1	S1	5898	2285	0.389962699220075	Ctrl	0	Immune	Neutrophils	Ccl3+ Neutrophils
S1_AAGCGAGCAGAGCGTA-1	S1	109379	8821	6.53141827956006	Ctrl	6	Epithelial	Epithelial	Clu+ Epithelial
S1_AAGCGAGTCACCTCGT-1	S1	4123	1914	0.218287654620422	Ctrl	0	Immune	Neutrophils	Ccl3+ Neutrophils
S1_AAGCGTTAGGTTTACC-1	S1	50955	6785	2.04494161515062	Ctrl	7	CAFs	CAFs	myCAFs
S1_AAGCGTTCACAATGAA-1	S1	3526	1173	0.397050482132728	Ctrl	0	Immune	Neutrophils	Ccl3+ Neutrophils
S1_AAGGAATGTACAGAGC-1	S1	6753	1762	0.266548200799645	Ctrl	0	Immune	Neutrophils	Ccl3+ Neutrophils
S1_AAGGAATGTTAGAAAC-1	S1	3430	1246	0.145772594752187	Ctrl	0	Immune	Neutrophils	Ccl3+ Neutrophils
S1_AAGGTAAAGCACCGAA-1	S1	10190	2438	0.363101079489696	Ctrl	2	Immune	Neutrophils	Retnlg+ Neutrophils
S1_AAGTCGTCACATGTTG-1	S1	31136	6373	2.28995375128469	Ctrl	13	CAFs	CAFs	Timp3+ CAFs
S1_AAGTCGTTCAACTCTT-1	S1	36735	7075	2.95903089696475	Ctrl	13	CAFs	CAFs	Timp3+ CAFs
S1_AAGTGAAGTGATAGTA-1	S1	25159	5449	1.65745856353591	Ctrl	8	CAFs	CAFs	ENG+ iCAFs
S1_AAGTGAAGTGGGCTCT-1	S1	3093	1000	0.387972841901067	Ctrl	4	Immune	Neutrophils	Rsad2+ Neutrophils
S1_AAGTGAATCAGGACGA-1	S1	19441	4775	4.31562162440204	Ctrl	13	CAFs	CAFs	Timp3+ CAFs
S1_AAGTTCGAGATAACGT-1	S1	2688	1225	0.111607142857143	Ctrl	1	Immune	Neutrophils	Csf3r+ Neutrophils
S1_AATAGAGGTATCGATC-1	S1	10659	2291	0.243925321324702	Ctrl	4	Immune	Neutrophils	Ccl4+ Neutrophils
S1_AATAGAGGTGTTGCCG-1	S1	7203	2253	0.0832986255726781	Ctrl	1	Immune	Neutrophils	Csf3r+ Neutrophils
S1_AATCACGCAGTCCGTG-1	S1	47049	6687	2.16157622903781	Ctrl	13	CAFs	CAFs	Timp3+ CAFs
S1_AATCACGGTCATCTAG-1	S1	43045	6658	1.79347194796144	Ctrl	11	CAFs	CAFs	WT1+ iCAFs
S1_AATCACGGTTCCCAAA-1	S1	51690	7028	2.01005997291546	Ctrl	13	CAFs	CAFs	Timp3+ CAFs
S1_AATCGACTCGCAATGT-1	S1	44553	6493	2.8505375620048	Ctrl	11	CAFs	CAFs	WT1+ iCAFs
S1_AATCGTGCACGGCTAC-1	S1	16955	3321	1.16189914479505	Ctrl	4	Immune	Neutrophils	Ccl4+ Neutrophils
S1_AATCGTGTCTTAAGGC-1	S1	2120	1060	0.188679245283019	Ctrl	1	Immune	Neutrophils	Il1r2+ Neutrophils
S1_AATCGTGTCTTCCACG-1	S1	50047	7389	2.50964093751873	Ctrl	13	CAFs	CAFs	Timp3+ CAFs
S1_AATGAAGAGATTGAGT-1	S1	2957	1423	0.71017923571187	Ctrl	0	Immune	Neutrophils	Ccl3+ Neutrophils
S1_AATGAAGCAGGACTAG-1	S1	14520	3110	0.647382920110193	Ctrl	16	Immune	Neutrophils	Ngp+ Neutrophils
S1_AATGAAGGTCGTTCAA-1	S1	3905	1985	0.614596670934699	Ctrl	0	Immune	Neutrophils	Ccl3+ Neutrophils
S1_AATGACCAGCCTGCCA-1	S1	12928	1678	8.64789603960396	Ctrl	10	CAFs	CAFs	Col1a1+ CAFs
S1_AATGACCAGGAGGTTC-1	S1	5377	2262	0.650920587688302	Ctrl	0	Immune	Neutrophils	Ccl3+ Neutrophils
S1_AATGACCGTCATTCCC-1	S1	44486	6429	4.59470395180506	Ctrl	3	Immune	Macrophages	Mmp12+ Macrophages
S1_AATGACCGTTAGAAGT-1	S1	6474	1968	0.803212851405622	Ctrl	1	Immune	Neutrophils	Csf3r+ Neutrophils
S1_AATGACCTCATCACCC-1	S1	22605	4442	2.6188896261889	Ctrl	22	CAFs	CAFs	Rbms3+ CAFs
S1_AATGACCTCCAGCCTT-1	S1	28826	5400	2.93485048220357	Ctrl	15	Epithelial	Epithelial	Ctsk+ Epithelial
S1_AATGCCAAGCTCCCTT-1	S1	19883	4392	2.28838706432631	Ctrl	3	Immune	Macrophages	Mmp12+ Macrophages
S1_AATGCCATCACGGGCT-1	S1	2556	1446	0.117370892018779	Ctrl	1	Immune	Neutrophils	Il1r2+ Neutrophils
S1_AATGCCATCTGGTCAA-1	S1	4936	1662	0.526742301458671	Ctrl	1	Immune	Neutrophils	Il1r2+ Neutrophils
S1_AATGGAACAGATTTCG-1	S1	17444	4401	8.49002522357257	Ctrl	8	CAFs	CAFs	ENG+ iCAFs
S1_AATGGAACATACGCAT-1	S1	5803	2230	0.0861623298293986	Ctrl	0	Immune	Neutrophils	Ccl3+ Neutrophils
S1_AATGGAATCTTTGCTA-1	S1	4535	1503	0.0220507166482911	Ctrl	2	Immune	Neutrophils	Rsad2+ Neutrophils
S1_AATTCCTCAAGTTTGC-1	S1	4014	1797	0.57299451918286	Ctrl	1	Immune	Neutrophils	Il1r2+ Neutrophils
S1_AATTCCTCACCAGCGT-1	S1	109962	8593	1.88883432458486	Ctrl	13	CAFs	CAFs	Timp3+ CAFs
S1_AATTCCTGTGCTTATG-1	S1	4147	2202	2.12201591511936	Ctrl	13	CAFs	CAFs	Timp3+ CAFs
S1_AATTCCTGTTTCGACA-1	S1	26725	5728	1.71000935453695	Ctrl	8	CAFs	CAFs	ENG+ iCAFs
S1_AATTCCTTCCCTCATG-1	S1	7353	2728	1.52318781449748	Ctrl	1	Immune	Neutrophils	Il1r2+ Neutrophils
S1_AATTTCCGTAAGATTG-1	S1	45410	7043	1.60096894957058	Ctrl	6	Epithelial	Epithelial	Clu+ Epithelial
S1_AATTTCCTCCTTCTTC-1	S1	7482	1748	1.06923282544774	Ctrl	2	Immune	Neutrophils	Retnlg+ Neutrophils
S1_ACAAAGAGTTCAGCTA-1	S1	26785	4743	1.22456598842636	Ctrl	9	Immune	Macrophages	Arg1+ Macrophages
S1_ACAAAGATCCCTTCCC-1	S1	25850	5532	1.59381044487427	Ctrl	11	CAFs	CAFs	WT1+ iCAFs
S1_ACAACCAAGTGGCAGT-1	S1	32943	5314	9.19163403454452	Ctrl	22	CAFs	CAFs	Rbms3+ CAFs
S1_ACAACCAGTCAACCTA-1	S1	13174	4256	3.05905571580386	Ctrl	13	CAFs	CAFs	Timp3+ CAFs
S1_ACACAGTTCTTGCAAG-1	S1	197158	9769	2.42597307743028	Ctrl	6	Epithelial	Epithelial	Hmga2+ Epithelial
S1_ACACCAACAGAGGAAA-1	S1	2692	1360	0.705794947994057	Ctrl	1	Immune	Neutrophils	Il1r2+ Neutrophils
S1_ACACCAATCGCCGAAC-1	S1	7020	2495	0.398860398860399	Ctrl	0	Immune	Neutrophils	Ccl3+ Neutrophils
S1_ACACGCGGTTTCACAG-1	S1	4307	1935	0.417924309263989	Ctrl	0	Immune	Neutrophils	Ccl3+ Neutrophils
S1_ACACGCGTCCATCAGA-1	S1	13361	3473	2.33515455429983	Ctrl	9	Immune	Macrophages	Arg1+ Macrophages
S1_ACACGCGTCCCTCTTT-1	S1	3765	1418	0.424966799468792	Ctrl	1	Immune	Neutrophils	Il1r2+ Neutrophils
S1_ACAGAAAGTACTAGCT-1	S1	56345	7666	2.05697044990682	Ctrl	13	CAFs	CAFs	Timp3+ CAFs
S1_ACAGAAAGTGATGAAT-1	S1	4893	2243	0.572246065808298	Ctrl	1	Immune	Neutrophils	Il1r2+ Neutrophils
S1_ACAGCCGCACCTCTAC-1	S1	8110	3112	0.493218249075216	Ctrl	1	Immune	Neutrophils	Il1r2+ Neutrophils
S1_ACAGGGAAGCAACAGC-1	S1	5048	1356	0.297147385103011	Ctrl	2	Immune	Neutrophils	Retnlg+ Neutrophils
S1_ACATCCCAGCACCCAC-1	S1	5342	1817	0.393111194309248	Ctrl	0	Immune	Neutrophils	Ccl3+ Neutrophils
S1_ACATCCCAGCCGGATA-1	S1	18510	5034	1.53970826580227	Ctrl	23	Other	CAPs	CAPs
S1_ACATCCCCAGAACGCA-1	S1	39286	6686	1.88616810059563	Ctrl	7	CAFs	CAFs	myCAFs
S1_ACATCCCTCAGCAATC-1	S1	6634	2327	0.150738619234248	Ctrl	0	Immune	Neutrophils	Ccl3+ Neutrophils
S1_ACATCCCTCGCGATCG-1	S1	1904	1119	2.25840336134454	Ctrl	8	CAFs	CAFs	ENG+ iCAFs
S1_ACATCGACAACATACC-1	S1	4587	1613	0.763025942882058	Ctrl	0	Immune	Neutrophils	Ccl3+ Neutrophils
S1_ACATCGACAACTTGCA-1	S1	3029	1093	0.858369098712446	Ctrl	0	Immune	Neutrophils	Ccl3+ Neutrophils
S1_ACATCGATCCAGGACC-1	S1	32837	5650	1.90029539848342	Ctrl	11	CAFs	CAFs	WT1+ iCAFs
S1_ACATGCACAAACACGG-1	S1	1778	1100	0.337457817772778	Ctrl	1	Immune	Neutrophils	Ccl3+ Neutrophils
S1_ACATGCAGTTAGAAAC-1	S1	5307	1180	0.621820237422272	Ctrl	2	Immune	Neutrophils	Rsad2+ Neutrophils
S1_ACATGCATCTAGTACG-1	S1	8432	2264	0.284629981024668	Ctrl	2	Immune	Neutrophils	Csf3r+ Neutrophils
S1_ACATTTCCAAGTTTGC-1	S1	75086	7794	2.48515036091948	Ctrl	7	CAFs	CAFs	myCAFs
S1_ACATTTCTCACATTGG-1	S1	36860	6248	1.94791101465003	Ctrl	7	CAFs	CAFs	myCAFs
S1_ACATTTCTCCTCACGT-1	S1	4021	1752	0.646605322059189	Ctrl	1	Immune	Neutrophils	Il1r2+ Neutrophils
S1_ACATTTCTCGTTATCT-1	S1	6567	2388	0.548195523069895	Ctrl	1	Immune	Neutrophils	Il1r2+ Neutrophils
S1_ACATTTCTCTCTCGAC-1	S1	4357	1989	1.33119118659628	Ctrl	19	Immune	Macrophages	Arg1+ Macrophages
S1_ACCAAACCAAAGGATT-1	S1	15689	4015	2.6260437249028	Ctrl	18	Immune	Dendritic cells	H2-Eb1+ Dendritic cells
S1_ACCAAACCAAGCGAAC-1	S1	54303	7523	1.54687586321198	Ctrl	7	CAFs	CAFs	myCAFs
S1_ACCAAACCAATTGCTG-1	S1	97637	8380	2.13648514395158	Ctrl	7	CAFs	CAFs	myCAFs
S1_ACCAAACTCCTTCTAA-1	S1	35853	5744	1.91057930996011	Ctrl	15	Immune	Macrophages	Proliferating Macrophages
S1_ACCAAACTCGCGGACT-1	S1	31923	6379	1.55687122137644	Ctrl	13	CAFs	CAFs	Timp3+ CAFs
S1_ACCAACACAGGAATAT-1	S1	42827	6859	2.08279823475845	Ctrl	13	CAFs	CAFs	Timp3+ CAFs
S1_ACCACAACAACCGACC-1	S1	17301	4634	3.4911276804809	Ctrl	12	Immune	Macrophages	Ccl8+ Macrophages
S1_ACCACAACAATGTGGG-1	S1	4115	1584	0.340218712029162	Ctrl	0	Immune	Neutrophils	Ccl3+ Neutrophils
S1_ACCACAAGTCACCGAC-1	S1	2352	1200	0.127551020408163	Ctrl	0	Immune	Neutrophils	Ccl3+ Neutrophils
S1_ACCACAATCTGGGCCA-1	S1	54307	7257	2.78048870311378	Ctrl	23	Other	CAPs	CAPs
S1_ACCATTTGTGTTGACT-1	S1	6738	1578	0.2077767883645	Ctrl	4	Immune	Neutrophils	Ccl4+ Neutrophils
S1_ACCATTTTCCCTTTGG-1	S1	4233	1220	0.590597684857075	Ctrl	2	Immune	Neutrophils	Retnlg+ Neutrophils
S1_ACCCAAACAACAGCTT-1	S1	56641	7360	1.79198813580269	Ctrl	8	CAFs	CAFs	ENG+ iCAFs
S1_ACCCTCACACTGGCGT-1	S1	68526	7750	1.77304964539007	Ctrl	7	CAFs	CAFs	myCAFs
S1_ACCCTCATCAAATAGG-1	S1	22647	5491	1.56753653905595	Ctrl	7	CAFs	CAFs	myCAFs
S1_ACCTGAAAGCAATAAC-1	S1	12694	3858	1.4652591775642	Ctrl	8	CAFs	CAFs	ENG+ iCAFs
S1_ACCTGAAAGGCATGGT-1	S1	7801	2389	5.1147288809127	Ctrl	22	CAFs	CAFs	Rbms3+ CAFs
S1_ACCTGTCCAAGAGGCT-1	S1	2437	945	0.0410340582683627	Ctrl	4	Immune	Neutrophils	Ccl4+ Neutrophils
S1_ACCTGTCTCGTTAGTG-1	S1	3725	1532	0.161073825503356	Ctrl	1	Immune	Neutrophils	Csf3r+ Neutrophils
S1_ACGATCAAGAACTTCC-1	S1	57313	7424	1.93673337637185	Ctrl	11	CAFs	CAFs	WT1+ iCAFs
S1_ACGATCAGTAGTCCTA-1	S1	24461	4980	4.47242549364294	Ctrl	3	Immune	Macrophages	Mmp12+ Macrophages
S1_ACGATCATCCTTCTTC-1	S1	57530	7199	1.80427602989744	Ctrl	7	CAFs	CAFs	myCAFs
S1_ACGATGTAGAGGGTGG-1	S1	4554	1820	9.77162933684673	Ctrl	23	Other	CAPs	CAPs
S1_ACGATGTCAGCCGTTG-1	S1	3498	1099	0.114351057747284	Ctrl	2	Immune	Neutrophils	Rsad2+ Neutrophils
S1_ACGATGTTCACGAACT-1	S1	3870	1612	0.180878552971576	Ctrl	1	Immune	Neutrophils	Il1r2+ Neutrophils
S1_ACGCACGAGCCAGTAG-1	S1	5388	1354	1.28062360801782	Ctrl	2	Immune	Neutrophils	Retnlg+ Neutrophils
S1_ACGCACGAGGGAGATA-1	S1	16304	3513	2.17737978410206	Ctrl	17	Immune	Dendritic cells	Ccl5+ Dendritic cells
S1_ACGCACGAGTATTCCG-1	S1	4451	1300	0.134801168276792	Ctrl	2	Immune	Neutrophils	Csf3r+ Neutrophils
S1_ACGCACGAGTGCTCAT-1	S1	7730	2783	2.80724450194049	Ctrl	3	Immune	Macrophages	Mmp12+ Macrophages
S1_ACGCACGCACACTTAG-1	S1	20658	3817	2.03795139897376	Ctrl	9	Immune	Macrophages	Mmp12+ Macrophages
S1_ACGCACGCACCGGCTA-1	S1	43908	5239	2.73754213355197	Ctrl	19	Immune	Macrophages	Arg1+ Macrophages
S1_ACGCACGCATGAAGCG-1	S1	33082	5164	3.96892569977631	Ctrl	3	Immune	Macrophages	Mmp12+ Macrophages
S1_ACGCACGTCCGTAGTA-1	S1	51711	7034	1.88547891164356	Ctrl	7	CAFs	CAFs	myCAFs
S1_ACGGGTCGTCCCTGAG-1	S1	3324	1286	0.240673886883273	Ctrl	2	Immune	Neutrophils	Retnlg+ Neutrophils
S1_ACGGGTCTCAAAGAAC-1	S1	91091	8669	5.26616240901955	Ctrl	6	Epithelial	Epithelial	Clu+ Epithelial
S1_ACGGTTAAGACATAGT-1	S1	4196	1805	0.285986653956149	Ctrl	0	Immune	Neutrophils	Ccl3+ Neutrophils
S1_ACGGTTAGTCCTGTTC-1	S1	4803	1705	0.0624609618988132	Ctrl	0	Immune	Neutrophils	Ccl3+ Neutrophils
S1_ACGGTTAGTTCTTGTT-1	S1	4223	1478	0.0710395453469098	Ctrl	0	Immune	Neutrophils	Ccl3+ Neutrophils
S1_ACGTAACTCGTGCATA-1	S1	2714	1122	0.147383935151069	Ctrl	2	Immune	Neutrophils	Csf3r+ Neutrophils
S1_ACGTACAGTGGGCTCT-1	S1	4003	1011	0.47464401698726	Ctrl	2	Immune	Neutrophils	Rsad2+ Neutrophils
S1_ACGTAGTAGTTGTAAG-1	S1	45834	6580	2.23414932146442	Ctrl	11	CAFs	CAFs	ENG+ iCAFs
S1_ACGTCCTAGGAGAGTA-1	S1	9582	2780	5.20768106867042	Ctrl	22	CAFs	CAFs	Rbms3+ CAFs
S1_ACGTCCTCAGGGACTA-1	S1	35722	6730	0.988186551704832	Ctrl	7	CAFs	CAFs	myCAFs
S1_ACTACGAAGCTTAAGA-1	S1	4046	1341	0.271873455264459	Ctrl	2	Immune	Neutrophils	Csf3r+ Neutrophils
S1_ACTACGACAAAGCAAT-1	S1	39113	5791	2.99388949965485	Ctrl	3	Immune	Macrophages	Mmp12+ Macrophages
S1_ACTACGACACTGAGTT-1	S1	3699	1395	0	Ctrl	0	Immune	Neutrophils	Ccl3+ Neutrophils
S1_ACTATCTAGAGTTGTA-1	S1	29643	5260	2.26360354889856	Ctrl	3	Immune	Macrophages	Mmp12+ Macrophages
S1_ACTATCTGTATATGGA-1	S1	5814	1230	3.38837289301686	Ctrl	4	Immune	Neutrophils	Rsad2+ Neutrophils
S1_ACTATCTGTTGTGCCG-1	S1	4770	1587	0.0838574423480084	Ctrl	4	Immune	Neutrophils	Ccl4+ Neutrophils
S1_ACTATGGGTCCGCAGT-1	S1	4469	1442	0.313269187737749	Ctrl	4	Immune	Neutrophils	Ccl4+ Neutrophils
S1_ACTATGGGTTGATGTC-1	S1	3523	1965	5.36474595515186	Ctrl	13	CAFs	CAFs	Timp3+ CAFs
S1_ACTATTCCAATACAGA-1	S1	6244	2199	0.76873798846893	Ctrl	0	Immune	Neutrophils	Ccl3+ Neutrophils
S1_ACTATTCGTATCGCGC-1	S1	4402	2033	1.04497955474784	Ctrl	1	Immune	Neutrophils	Il1r2+ Neutrophils
S1_ACTCCCAGTGGGTATG-1	S1	1384	730	0	Ctrl	0	Immune	Neutrophils	Ccl3+ Neutrophils
S1_ACTCCCATCATGGATC-1	S1	46581	7159	2.74360790880402	Ctrl	7	CAFs	CAFs	myCAFs
S1_ACTCTCGCAACTGTGT-1	S1	4101	1631	0.39014874420873	Ctrl	0	Immune	Neutrophils	Ccl3+ Neutrophils
S1_ACTGATGTCAACGAGG-1	S1	1842	801	9.55483170466884	Ctrl	0	Immune	Neutrophils	Ccl3+ Neutrophils
S1_ACTGCAAAGCCTGCCA-1	S1	5056	1740	0.791139240506329	Ctrl	1	Immune	Neutrophils	Il1r2+ Neutrophils
S1_ACTGCAAGTGAATTGA-1	S1	46851	6194	2.33506221852255	Ctrl	3	Immune	Macrophages	Mmp12+ Macrophages
S1_ACTGCAATCAGAGCAG-1	S1	49086	6937	1.59108503442937	Ctrl	15	Immune	Macrophages	Proliferating Macrophages
S1_ACTGTCCAGGCTATCT-1	S1	4974	1831	0.321672698029755	Ctrl	1	Immune	Neutrophils	Il1r2+ Neutrophils
S1_ACTGTGACAATGTGGG-1	S1	4898	1394	0.204164965291956	Ctrl	4	Immune	Neutrophils	Rsad2+ Neutrophils
S1_ACTTATCCAAGTGACG-1	S1	54713	6464	3.61522855628461	Ctrl	15	Epithelial	Epithelial	Ctsk+ Epithelial
S1_ACTTATCCACTTCAGA-1	S1	37400	5453	2.62299465240642	Ctrl	3	Immune	Macrophages	Mmp12+ Macrophages
S1_ACTTATCCAGATACCT-1	S1	6370	1665	0	Ctrl	4	Immune	Neutrophils	Ccl4+ Neutrophils
S1_ACTTCCGAGGGAACAA-1	S1	3690	1332	0.32520325203252	Ctrl	2	Immune	Neutrophils	Csf3r+ Neutrophils
S1_ACTTTCAAGACCAGAC-1	S1	75969	8434	3.8278771604207	Ctrl	6	Epithelial	Epithelial	Clu+ Epithelial
S1_ACTTTCATCCCTAGGG-1	S1	8422	3171	3.34837330800285	Ctrl	12	Immune	Macrophages	Ccl8+ Macrophages
S1_ACTTTGTAGTGCCCGT-1	S1	1409	1038	1.4194464158978	Ctrl	10	CAFs	CAFs	Col1a1+ CAFs
S1_ACTTTGTCACCAGTAT-1	S1	42698	5869	1.58087029837463	Ctrl	3	Immune	Macrophages	Mmp12+ Macrophages
S1_ACTTTGTCACCTATCC-1	S1	5071	1460	0.197199763360284	Ctrl	2	Immune	Neutrophils	Csf3r+ Neutrophils
S1_ACTTTGTGTCGTATTG-1	S1	131396	8983	6.23534963012573	Ctrl	6	Epithelial	Epithelial	Clu+ Epithelial
S1_ACTTTGTTCGAGAACG-1	S1	23500	5174	2.22127659574468	Ctrl	12	Immune	Macrophages	Ccl8+ Macrophages
S1_AGAAATGAGCCTCTGG-1	S1	5972	1641	0.267916945746818	Ctrl	0	Immune	Neutrophils	Ccl3+ Neutrophils
S1_AGAAATGAGGACTATA-1	S1	4155	1221	0.62575210589651	Ctrl	4	Immune	Neutrophils	Ccl4+ Neutrophils
S1_AGAACAAAGACATGCG-1	S1	2563	1591	2.53609051892314	Ctrl	10	CAFs	CAFs	Col1a1+ CAFs
S1_AGAACAACAGAAATCA-1	S1	3802	1751	0.815360336664913	Ctrl	1	Immune	Neutrophils	Il1r2+ Neutrophils
S1_AGAACCTTCGGTGTAT-1	S1	26100	4788	2.9463601532567	Ctrl	3	Immune	Macrophages	Mmp12+ Macrophages
S1_AGAAGCGAGCTCCGAC-1	S1	56072	7325	2.0545013554002	Ctrl	7	CAFs	CAFs	myCAFs
S1_AGAAGCGAGGATACAT-1	S1	67766	7215	4.47717144290647	Ctrl	7	CAFs	CAFs	myCAFs
S1_AGAAGCGCAAGCGAGT-1	S1	3069	1440	0	Ctrl	0	Immune	Neutrophils	Ccl3+ Neutrophils
S1_AGAAGTAGTCGAGTGA-1	S1	2416	1038	0.620860927152318	Ctrl	2	Immune	Neutrophils	Csf3r+ Neutrophils
S1_AGAAGTAGTTAATCGC-1	S1	25331	5070	1.96991828194702	Ctrl	5	Immune	Macrophages	S100a4+ Macrophages
S1_AGAAGTATCTGCCTGT-1	S1	1211	688	3.13790255986788	Ctrl	0	Immune	Neutrophils	Ccl3+ Neutrophils
S1_AGACAAAAGAGCCCAA-1	S1	73122	7879	2.78985804545828	Ctrl	7	CAFs	CAFs	myCAFs
S1_AGACAAAAGCGGGTAT-1	S1	3806	1611	0.315291644771414	Ctrl	0	Immune	Neutrophils	Ccl3+ Neutrophils
S1_AGACAAACACATTGTG-1	S1	3676	1271	0.43525571273123	Ctrl	2	Immune	Neutrophils	Csf3r+ Neutrophils
S1_AGACAAATCATGTCTT-1	S1	78271	7765	2.8746278953891	Ctrl	3	Immune	Macrophages	Proliferating Macrophages
S1_AGACAAATCGAAACAA-1	S1	2906	1221	0.447350309704061	Ctrl	2	Immune	Neutrophils	Retnlg+ Neutrophils
S1_AGACACTCATAACGGG-1	S1	17108	4495	1.56067336918401	Ctrl	8	CAFs	CAFs	ENG+ iCAFs
S1_AGACAGGAGTTCTCTT-1	S1	1945	817	0.308483290488432	Ctrl	2	Immune	Neutrophils	Retnlg+ Neutrophils
S1_AGACAGGTCGAGAAAT-1	S1	4038	1961	1.2630014858841	Ctrl	1	Immune	Neutrophils	Il1r2+ Neutrophils
S1_AGACAGGTCGCCAGTG-1	S1	3442	1775	0.668216153399186	Ctrl	0	Immune	Neutrophils	Ccl3+ Neutrophils
S1_AGACAGGTCTGTTGGA-1	S1	23360	5221	2.43150684931507	Ctrl	12	Immune	Macrophages	Ccl8+ Macrophages
S1_AGACCATGTAGGCTGA-1	S1	14843	3657	2.00094320555144	Ctrl	5	Immune	Macrophages	S100a4+ Macrophages
S1_AGACCATGTATCGCGC-1	S1	3984	1115	0.552208835341365	Ctrl	4	Immune	Neutrophils	Rsad2+ Neutrophils
S1_AGACCCGAGCCTCCAG-1	S1	3804	1658	0.315457413249211	Ctrl	1	Immune	Neutrophils	Il1r2+ Neutrophils
S1_AGACCCGAGGATTTCC-1	S1	103733	8712	1.99261565750533	Ctrl	11	CAFs	CAFs	WT1+ iCAFs
S1_AGACCCGCAGAAGTTA-1	S1	28343	6170	2.01460678121582	Ctrl	8	CAFs	CAFs	ENG+ iCAFs
S1_AGACCCGGTATGTCCA-1	S1	2614	999	0.344299923488906	Ctrl	0	Immune	Neutrophils	Ccl3+ Neutrophils
S1_AGACCCGGTGCCTTTC-1	S1	13987	3445	3.58904697218846	Ctrl	5	Immune	Macrophages	S100a4+ Macrophages
S1_AGACTCAAGCTCGTGC-1	S1	34195	5695	2.68460301213628	Ctrl	15	Immune	Macrophages	Proliferating Macrophages
S1_AGAGAATAGGTCCGAA-1	S1	64851	7420	2.21276464510956	Ctrl	7	CAFs	CAFs	myCAFs
S1_AGAGAATGTAAGGCCA-1	S1	36922	6325	2.10985320405179	Ctrl	13	CAFs	CAFs	Timp3+ CAFs
S1_AGAGAATTCCACTGGG-1	S1	3769	1582	0	Ctrl	0	Immune	Neutrophils	Ccl3+ Neutrophils
S1_AGAGAGCGTCATGGCC-1	S1	830	544	0.120481927710843	Ctrl	0	Immune	Neutrophils	Ccl3+ Neutrophils
S1_AGAGCAGAGGAAGTGA-1	S1	63320	7618	2.56790903348073	Ctrl	7	CAFs	CAFs	myCAFs
S1_AGAGCAGCAGACACCC-1	S1	57778	7056	2.55806708435737	Ctrl	7	CAFs	CAFs	myCAFs
S1_AGAGCAGCAGCTACAT-1	S1	4970	1468	0.643863179074447	Ctrl	2	Immune	Neutrophils	Retnlg+ Neutrophils
S1_AGAGCAGGTCTGTGGC-1	S1	28145	6126	1.51003730680405	Ctrl	8	CAFs	CAFs	ENG+ iCAFs
S1_AGAGCCCCAAGCAGGT-1	S1	682	513	0.439882697947214	Ctrl	0	Immune	Neutrophils	Ccl3+ Neutrophils
S1_AGATAGAGTGGTTTAC-1	S1	27231	5197	2.65506224523521	Ctrl	19	Immune	Macrophages	Arg1+ Macrophages
S1_AGATCCAGTGGCCTCA-1	S1	4432	1630	0.0676895306859206	Ctrl	0	Immune	Neutrophils	Ccl3+ Neutrophils
S1_AGATGAACAAGAGTGC-1	S1	3378	1569	0.118413262285376	Ctrl	0	Immune	Neutrophils	Ccl3+ Neutrophils
S1_AGATGAAGTTGGGACA-1	S1	4093	1234	0.0488639139995114	Ctrl	4	Immune	Neutrophils	Rsad2+ Neutrophils
S1_AGATGAATCTGGGTCG-1	S1	2115	1029	1.74940898345154	Ctrl	1	Immune	Neutrophils	Csf3r+ Neutrophils
S1_AGATGCTAGAAGCTCG-1	S1	1935	965	0.361757105943152	Ctrl	2	Immune	Neutrophils	Csf3r+ Neutrophils
S1_AGATGCTCACACCGCA-1	S1	51478	6330	2.78177085356851	Ctrl	3	Immune	Macrophages	Mmp12+ Macrophages
S1_AGATGCTCATGGCACC-1	S1	39600	6299	1.44949494949495	Ctrl	11	CAFs	CAFs	WT1+ iCAFs
S1_AGATGCTGTAGCCCTG-1	S1	1669	855	0.11983223487118	Ctrl	0	Immune	Neutrophils	Ccl3+ Neutrophils
S1_AGATGCTTCATGCCGG-1	S1	3726	1470	0	Ctrl	0	Immune	Neutrophils	Ccl3+ Neutrophils
S1_AGATGCTTCGTAGCTA-1	S1	49726	6667	4.21308772070949	Ctrl	10	CAFs	CAFs	Col1a1+ CAFs
S1_AGCATCATCACAAGAA-1	S1	4180	1737	5.07177033492823	Ctrl	9	Immune	Macrophages	Arg1+ Macrophages
S1_AGCATCATCAGAATAG-1	S1	1614	846	0.495662949194548	Ctrl	1	Immune	Neutrophils	Csf3r+ Neutrophils
S1_AGCCAATAGGCATCTT-1	S1	2637	1279	0.303375047402351	Ctrl	0	Immune	Neutrophils	Ccl3+ Neutrophils
S1_AGCCACGAGACTCCGC-1	S1	3861	1315	0.129500129500129	Ctrl	4	Immune	Neutrophils	Ccl4+ Neutrophils
S1_AGCCACGGTGGCTACC-1	S1	87313	8168	1.85081259377183	Ctrl	7	CAFs	CAFs	myCAFs
S1_AGCCAGCAGGCTGGAT-1	S1	27392	5946	3.18706191588785	Ctrl	15	Immune	Macrophages	Proliferating Macrophages
S1_AGCCAGCTCAAATGAG-1	S1	3075	1461	0.0650406504065041	Ctrl	0	Immune	Neutrophils	Ccl3+ Neutrophils
S1_AGCCAGCTCATCAGTG-1	S1	21180	4799	4.87724268177526	Ctrl	7	CAFs	CAFs	myCAFs
S1_AGCGATTAGCCTTGAT-1	S1	32380	6162	2.39962940086473	Ctrl	7	CAFs	CAFs	myCAFs
S1_AGCGATTCATGCACTA-1	S1	19702	4496	4.87260176631814	Ctrl	13	CAFs	CAFs	Timp3+ CAFs
S1_AGCGATTGTCTGATCA-1	S1	8921	2870	6.83779845308822	Ctrl	11	CAFs	CAFs	WT1+ iCAFs
S1_AGCGCCACACAACGAG-1	S1	3543	1589	0.423370025402202	Ctrl	1	Immune	Neutrophils	Csf3r+ Neutrophils
S1_AGCGCTGAGAGTCAAT-1	S1	28380	5029	3.62579281183932	Ctrl	3	Immune	Macrophages	Mmp12+ Macrophages
S1_AGCGCTGTCACCATGA-1	S1	62252	7838	2.05133971599306	Ctrl	13	CAFs	CAFs	Timp3+ CAFs
S1_AGCGTATAGTACTGGG-1	S1	35439	6140	1.88210728293688	Ctrl	7	CAFs	CAFs	myCAFs
S1_AGCGTATCAATACAGA-1	S1	4275	1652	6.90058479532164	Ctrl	9	Immune	Macrophages	Arg1+ Macrophages
S1_AGCGTATGTTCACCGG-1	S1	13971	4085	2.89886192828001	Ctrl	13	CAFs	CAFs	Timp3+ CAFs
S1_AGCGTATTCCGTAGGC-1	S1	3785	1351	2.35138705416116	Ctrl	4	Immune	Neutrophils	Ccl4+ Neutrophils
S1_AGCGTCGAGAGTCAGC-1	S1	2311	671	0.99524015577672	Ctrl	0	Immune	Neutrophils	Ccl4+ Neutrophils
S1_AGCGTCGCAGTATACC-1	S1	3938	1954	0.482478415439309	Ctrl	1	Immune	Neutrophils	Il1r2+ Neutrophils
S1_AGCGTCGCATTCTGTT-1	S1	28755	5886	1.79099287080508	Ctrl	8	CAFs	CAFs	ENG+ iCAFs
S1_AGCGTCGGTTCAGTAC-1	S1	6393	2204	1.76755826685437	Ctrl	14	Immune	T cells	T cells
S1_AGCTACAAGAGGTCGT-1	S1	40171	6469	2.17818824525155	Ctrl	7	CAFs	CAFs	myCAFs
S1_AGCTACAAGCACCTGC-1	S1	24931	5271	4.13942481248245	Ctrl	3	Immune	Macrophages	Mmp12+ Macrophages
S1_AGCTACAAGTTCTCTT-1	S1	51411	6364	3.47007449767559	Ctrl	3	Immune	Macrophages	Mmp12+ Macrophages
S1_AGCTACACATCACAGT-1	S1	4083	1597	0.538819495469018	Ctrl	2	Immune	Neutrophils	Csf3r+ Neutrophils
S1_AGCTACAGTGTCTTCC-1	S1	44742	7310	2.0651736623307	Ctrl	7	CAFs	CAFs	myCAFs
S1_AGCTACATCCGGTAGC-1	S1	16062	4726	2.07944216162371	Ctrl	23	Other	CAPs	CAPs
S1_AGCTCAACATGATGCT-1	S1	3400	1032	0.235294117647059	Ctrl	4	Immune	Neutrophils	Rsad2+ Neutrophils
S1_AGCTCAAGTTGACTGT-1	S1	18381	4447	0.261139219846581	Ctrl	7	CAFs	CAFs	myCAFs
S1_AGCTTCCAGTTAGTGA-1	S1	6887	1646	0.55176419340787	Ctrl	2	Immune	Neutrophils	Retnlg+ Neutrophils
S1_AGCTTCCCATCAGCAT-1	S1	6074	1472	0.181099769509384	Ctrl	2	Immune	Neutrophils	Csf3r+ Neutrophils
S1_AGGAAATGTACGAGCA-1	S1	20683	5193	1.93395542232752	Ctrl	8	CAFs	CAFs	ENG+ iCAFs
S1_AGGAAATGTGGTAACG-1	S1	22276	4815	1.90788292332555	Ctrl	8	CAFs	CAFs	ENG+ iCAFs
S1_AGGACGAAGACATCCT-1	S1	5721	1715	0.839014158363922	Ctrl	2	Immune	Neutrophils	Retnlg+ Neutrophils
S1_AGGACGAAGTAGACCG-1	S1	33882	5328	3.23475591759636	Ctrl	3	Immune	Macrophages	Mmp12+ Macrophages
S1_AGGACGACAAGGCCTC-1	S1	25197	3657	3.01623209112196	Ctrl	4	Immune	Neutrophils	Rsad2+ Neutrophils
S1_AGGACGACAGGAATCG-1	S1	2381	1322	0.293994120117598	Ctrl	0	Immune	Neutrophils	Ccl3+ Neutrophils
S1_AGGACGAGTACTCGTA-1	S1	4627	1546	0.216122757726389	Ctrl	1	Immune	Neutrophils	Csf3r+ Neutrophils
S1_AGGACGAGTTGTTGAC-1	S1	14816	3795	1.78185745140389	Ctrl	5	Immune	Macrophages	S100a4+ Macrophages
S1_AGGACTTCAATAGTCC-1	S1	4365	1727	0.0458190148911798	Ctrl	1	Immune	Neutrophils	Il1r2+ Neutrophils
S1_AGGACTTCACCCGTAG-1	S1	6585	2483	0.607441154138193	Ctrl	1	Immune	Neutrophils	Il1r2+ Neutrophils
S1_AGGACTTCAGTAGATA-1	S1	3918	1312	0.0510464522715671	Ctrl	2	Immune	Neutrophils	Csf3r+ Neutrophils
S1_AGGAGGTAGCGTATGG-1	S1	14960	4406	2.86764705882353	Ctrl	8	CAFs	CAFs	ENG+ iCAFs
S1_AGGAGGTTCGTGCTCT-1	S1	8623	3053	6.93494143569523	Ctrl	3	Immune	Macrophages	Mmp12+ Macrophages
S1_AGGATAAAGGACGCTA-1	S1	6610	1823	0.37821482602118	Ctrl	2	Immune	Neutrophils	Retnlg+ Neutrophils
S1_AGGATAATCGCTGTTC-1	S1	29980	5938	1.66110740493662	Ctrl	13	CAFs	CAFs	Timp3+ CAFs
S1_AGGATCTAGAGGCGGA-1	S1	72900	7618	1.99039780521262	Ctrl	7	CAFs	CAFs	myCAFs
S1_AGGATCTCAAGATGGC-1	S1	3916	1162	2.47701736465781	Ctrl	1	Immune	Neutrophils	Csf3r+ Neutrophils
S1_AGGCATTGTAAGGAGA-1	S1	19715	4738	2.78975399442049	Ctrl	8	CAFs	CAFs	ENG+ iCAFs
S1_AGGCCACCACCAGTTA-1	S1	19504	4195	1.53814602132896	Ctrl	1	Immune	Neutrophils	Il1r2+ Neutrophils
S1_AGGCTGCGTCAACCTA-1	S1	25863	4960	1.80953485674516	Ctrl	9	Immune	Macrophages	Mmp12+ Macrophages
S1_AGGGAGTGTAACATCC-1	S1	2324	1115	0	Ctrl	2	Immune	Neutrophils	Csf3r+ Neutrophils
S1_AGGGCCTCACGTCGTG-1	S1	3300	1199	0.363636363636364	Ctrl	2	Immune	Neutrophils	Csf3r+ Neutrophils
S1_AGGGCCTGTTATAGAG-1	S1	3731	1592	1.20611096220852	Ctrl	1	Immune	Neutrophils	Il1r2+ Neutrophils
S1_AGGGCCTTCGTTGTGA-1	S1	38950	5716	4.21566110397946	Ctrl	3	Immune	Macrophages	Mmp12+ Macrophages
S1_AGGGCTCGTCTGTCAA-1	S1	22810	4704	3.8009644892591	Ctrl	3	Immune	Macrophages	Mmp12+ Macrophages
S1_AGGGTCCAGAGACAAG-1	S1	2324	1066	0.516351118760757	Ctrl	4	Immune	Neutrophils	Rsad2+ Neutrophils
S1_AGGGTGAGTGTTATCG-1	S1	16995	2323	0.80023536334216	Ctrl	16	Immune	Neutrophils	Ngp+ Neutrophils
S1_AGGGTTTCAGCATTGT-1	S1	7290	1872	2.85322359396433	Ctrl	4	Immune	Neutrophils	Rsad2+ Neutrophils
S1_AGGGTTTGTGTTCGTA-1	S1	30583	5213	3.53464342935618	Ctrl	3	Immune	Macrophages	Mmp12+ Macrophages
S1_AGGGTTTTCATCTACT-1	S1	3102	1606	6.76982591876209	Ctrl	25	Epithelial	Epithelial	Ctsk+ Epithelial
S1_AGGTCATCAGCACAAG-1	S1	3702	1602	1.13452188006483	Ctrl	0	Immune	Neutrophils	Ccl3+ Neutrophils
S1_AGGTCTAAGTTGAAGT-1	S1	56938	7237	2.03027854859672	Ctrl	11	CAFs	CAFs	WT1+ iCAFs
S1_AGGTCTACAAATTGCC-1	S1	48350	7373	2.54395036194416	Ctrl	13	CAFs	CAFs	Timp3+ CAFs
S1_AGGTCTACAAGATGTA-1	S1	4894	1229	0.122599100939926	Ctrl	2	Immune	Neutrophils	Rsad2+ Neutrophils
S1_AGGTCTACAAGGTCTT-1	S1	6809	2065	0.425906887942429	Ctrl	2	Immune	Neutrophils	Csf3r+ Neutrophils
S1_AGGTCTACACTGATTG-1	S1	29551	5949	2.35863422557612	Ctrl	8	CAFs	CAFs	ENG+ iCAFs
S1_AGGTCTATCGCATAGT-1	S1	3838	1474	0.182386659718603	Ctrl	0	Immune	Neutrophils	Ccl3+ Neutrophils
S1_AGGTTACAGCGATCGA-1	S1	3911	1345	0.230120173868576	Ctrl	0	Immune	Neutrophils	Ccl3+ Neutrophils
S1_AGGTTACAGTGATAGT-1	S1	59767	7525	2.21024980340322	Ctrl	13	CAFs	CAFs	Timp3+ CAFs
S1_AGGTTACCAGCGCTTG-1	S1	4894	1984	0.204331834899877	Ctrl	0	Immune	Neutrophils	Ccl3+ Neutrophils
S1_AGGTTACCAGGCATGA-1	S1	59649	7002	1.69323878019749	Ctrl	7	CAFs	CAFs	myCAFs
S1_AGGTTACCAGTAGTGG-1	S1	20762	4153	3.01512378383585	Ctrl	5	Immune	Macrophages	S100a4+ Macrophages
S1_AGGTTACCAGTCGCTG-1	S1	11862	3632	1.07064575956837	Ctrl	3	Immune	Macrophages	S100a4+ Macrophages
S1_AGGTTACCAGTTTCGA-1	S1	4765	2023	0.314795383001049	Ctrl	1	Immune	Neutrophils	Ccl3+ Neutrophils
S1_AGGTTGTAGTGAGGTC-1	S1	4467	1142	0.514886948735169	Ctrl	2	Immune	Neutrophils	Csf3r+ Neutrophils
S1_AGGTTGTAGTTTCGAC-1	S1	1489	862	2.61920752182673	Ctrl	0	Immune	Neutrophils	Ccl3+ Neutrophils
S1_AGTAACCGTTCTCGCT-1	S1	5641	2406	0.815458252082964	Ctrl	1	Immune	Neutrophils	Ccl3+ Neutrophils
S1_AGTAACCTCACGGGCT-1	S1	3478	1761	0	Ctrl	1	Immune	Neutrophils	Il1r2+ Neutrophils
S1_AGTAACCTCAGGAGAC-1	S1	148087	8738	4.2495289930919	Ctrl	6	Epithelial	Epithelial	Clu+ Epithelial
S1_AGTACCAAGTGGATTA-1	S1	9522	2733	2.95106070153329	Ctrl	16	Immune	Neutrophils	Ngp+ Neutrophils
S1_AGTACCACAGCTATTG-1	S1	4733	1665	0.443693217832242	Ctrl	0	Immune	Neutrophils	Ccl4+ Neutrophils
S1_AGTAGCTCATGGAGAC-1	S1	30817	5675	0.869649868579031	Ctrl	12	Immune	Macrophages	Ccl8+ Macrophages
S1_AGTAGCTGTCTGCAAT-1	S1	4515	1461	0.575858250276855	Ctrl	2	Immune	Neutrophils	Retnlg+ Neutrophils
S1_AGTAGCTTCATACGAC-1	S1	51559	7255	1.8580655171745	Ctrl	7	CAFs	CAFs	myCAFs
S1_AGTAGCTTCCCAAGCG-1	S1	4090	1392	0.171149144254279	Ctrl	1	Immune	Neutrophils	Csf3r+ Neutrophils
S1_AGTAGCTTCTTCGATT-1	S1	55845	7400	2.54633360193392	Ctrl	7	CAFs	CAFs	myCAFs
S1_AGTAGTCTCTCGAACA-1	S1	4882	2039	0.225317492830807	Ctrl	0	Immune	Neutrophils	Ccl3+ Neutrophils
S1_AGTCAACTCCAATCCC-1	S1	10568	2873	0.993565480696442	Ctrl	0	Immune	Neutrophils	Ccl3+ Neutrophils
S1_AGTCATGAGCCACTCG-1	S1	4596	1185	0.326370757180157	Ctrl	4	Immune	Neutrophils	Rsad2+ Neutrophils
S1_AGTCATGCACTGAGGA-1	S1	20101	4578	2.06954877866773	Ctrl	9	Immune	Macrophages	Arg1+ Macrophages
S1_AGTGACTAGTATCCTG-1	S1	10352	2587	0.183539412673879	Ctrl	4	Immune	Neutrophils	Ccl4+ Neutrophils
S1_AGTGACTTCCTCCACA-1	S1	37415	5948	2.55779767472939	Ctrl	15	Immune	Macrophages	Proliferating Macrophages
S1_AGTGCCGCATCCCACT-1	S1	5249	1463	0.228614974280815	Ctrl	2	Immune	Neutrophils	Retnlg+ Neutrophils
S1_AGTGTTGCACTGTTCC-1	S1	3743	1568	0.213732300293882	Ctrl	0	Immune	Neutrophils	Ccl3+ Neutrophils
S1_AGTGTTGCAGCAGAAC-1	S1	3028	1692	0.990752972258917	Ctrl	1	Immune	Neutrophils	Ccl3+ Neutrophils
S1_AGTTAGCAGTACAGCG-1	S1	39042	6088	2.29496439731571	Ctrl	12	Immune	Macrophages	Ccl8+ Macrophages
S1_AGTTAGCGTCGACTTA-1	S1	4617	1673	3.79034004764999	Ctrl	0	Immune	Neutrophils	Ccl3+ Neutrophils
S1_AGTTAGCTCCGTATGA-1	S1	67136	7303	2.78985938989514	Ctrl	11	CAFs	CAFs	WT1+ iCAFs
S1_AGTTCCCCACCAGGTC-1	S1	4527	1756	0.0662690523525514	Ctrl	0	Immune	Neutrophils	Ccl3+ Neutrophils
S1_AGTTCGAAGTTAACAG-1	S1	4589	1352	0.0217912399215515	Ctrl	4	Immune	Neutrophils	Ccl4+ Neutrophils
S1_AGTTCGACACTGCGAC-1	S1	15748	3389	1.30810261620523	Ctrl	1	Immune	Neutrophils	Csf3r+ Neutrophils
S1_AGTTCGAGTCGCACGT-1	S1	1058	637	1.98487712665406	Ctrl	1	Immune	Neutrophils	Il1r2+ Neutrophils
S1_ATACCGAAGAGGTTTA-1	S1	3853	1398	0.25953802232027	Ctrl	0	Immune	Neutrophils	Ccl3+ Neutrophils
S1_ATACCGAGTACTGGGA-1	S1	63054	7044	2.3598820058997	Ctrl	15	Immune	Macrophages	Proliferating Macrophages
S1_ATACCGAGTAGCGTTT-1	S1	4924	2232	0.95450852965069	Ctrl	1	Immune	Neutrophils	Il1r2+ Neutrophils
S1_ATACCTTCAGTCGAGA-1	S1	3815	1297	0.36697247706422	Ctrl	2	Immune	Neutrophils	Csf3r+ Neutrophils
S1_ATACCTTGTCACCTTC-1	S1	4564	1383	0.0657318141980719	Ctrl	0	Immune	Neutrophils	Ccl3+ Neutrophils
S1_ATACTTCGTATGCAAA-1	S1	5024	1615	0.0199044585987261	Ctrl	4	Immune	Neutrophils	Ccl4+ Neutrophils
S1_ATACTTCGTTCTCCAC-1	S1	2688	1185	0.297619047619048	Ctrl	1	Immune	Neutrophils	Csf3r+ Neutrophils
S1_ATAGACCTCCTTCACG-1	S1	10607	1955	0.245121146412746	Ctrl	4	Immune	Neutrophils	Ccl4+ Neutrophils
S1_ATAGGCTAGCTTAGTC-1	S1	28893	5685	2.831135569169	Ctrl	8	CAFs	CAFs	ENG+ iCAFs
S1_ATAGGCTAGTTCCGTA-1	S1	5322	1286	0.263059000375799	Ctrl	4	Immune	Neutrophils	Rsad2+ Neutrophils
S1_ATAGGCTCAACCTAAC-1	S1	9542	2119	0.136239782016349	Ctrl	2	Immune	Neutrophils	Rsad2+ Neutrophils
S1_ATAGGCTCAAGCTCTA-1	S1	22803	5530	0.97794149892558	Ctrl	7	CAFs	CAFs	myCAFs
S1_ATAGGCTTCCATCGTC-1	S1	55911	7062	3.34996691169895	Ctrl	13	CAFs	CAFs	Timp3+ CAFs
S1_ATAGGCTTCGGCACTG-1	S1	38583	6216	3.09462716740533	Ctrl	11	CAFs	CAFs	WT1+ iCAFs
S1_ATATCCTTCATCCTAT-1	S1	5062	1278	0.0197550375345713	Ctrl	0	Immune	Neutrophils	Ccl4+ Neutrophils
S1_ATCACAGCATCTATCT-1	S1	5659	1150	0.194380632620604	Ctrl	4	Immune	Neutrophils	Rsad2+ Neutrophils
S1_ATCACAGTCAACTGAC-1	S1	6322	2400	0.601075608984499	Ctrl	1	Immune	Neutrophils	Il1r2+ Neutrophils
S1_ATCACGACAGCACAAG-1	S1	20120	5235	2.2117296222664	Ctrl	8	CAFs	CAFs	ENG+ iCAFs
S1_ATCACGAGTTTCGGCG-1	S1	67076	6866	1.29703619774584	Ctrl	15	Immune	Macrophages	Proliferating Macrophages
S1_ATCACTTCATAATGAG-1	S1	8369	3063	0.704982674154618	Ctrl	1	Immune	Neutrophils	Il1r2+ Neutrophils
S1_ATCACTTGTGACAACG-1	S1	35649	5893	2.63120985160874	Ctrl	8	CAFs	CAFs	ENG+ iCAFs
S1_ATCAGGTCACGAAGAC-1	S1	30926	5810	1.38718230615016	Ctrl	7	CAFs	CAFs	myCAFs
S1_ATCAGGTCAGCAGATG-1	S1	6043	2590	1.98576865795135	Ctrl	7	CAFs	CAFs	myCAFs
S1_ATCAGGTGTTCGGTTA-1	S1	49738	6909	2.32618923157344	Ctrl	13	CAFs	CAFs	Timp3+ CAFs
S1_ATCATTCAGTGGCAGT-1	S1	7872	2845	1.10518292682927	Ctrl	1	Immune	Neutrophils	Il1r2+ Neutrophils
S1_ATCATTCTCTGCCTGT-1	S1	10842	3091	1.48496587345508	Ctrl	1	Immune	Neutrophils	Il1r2+ Neutrophils
S1_ATCCACCAGCCACCGT-1	S1	57377	7433	2.82517385014901	Ctrl	13	CAFs	CAFs	Timp3+ CAFs
S1_ATCCACCAGTTGTAGA-1	S1	6242	2020	0.993271387375841	Ctrl	1	Immune	Neutrophils	Il1r2+ Neutrophils
S1_ATCCACCCATCCTCAC-1	S1	50049	6893	2.66338987791964	Ctrl	13	CAFs	CAFs	Timp3+ CAFs
S1_ATCCACCTCATACGAC-1	S1	45037	6956	1.60312631836046	Ctrl	7	CAFs	CAFs	myCAFs
S1_ATCCATTCAGGCCTGT-1	S1	76103	8077	4.45317530189349	Ctrl	6	Epithelial	Epithelial	Clu+ Epithelial
S1_ATCCATTCATGGGTTT-1	S1	5316	1609	0.507900677200903	Ctrl	2	Immune	Neutrophils	Rsad2+ Neutrophils
S1_ATCCCTGGTATCCCTC-1	S1	7163	2364	1.04704732653916	Ctrl	1	Immune	Neutrophils	Il1r2+ Neutrophils
S1_ATCCGTCCAACGGCCT-1	S1	43998	6943	1.94327014864312	Ctrl	13	CAFs	CAFs	Timp3+ CAFs
S1_ATCCGTCGTTGCAACT-1	S1	8933	3196	1.16422254561737	Ctrl	8	CAFs	CAFs	ENG+ iCAFs
S1_ATCCGTCTCTCTTAAC-1	S1	5291	1651	0.17010017010017	Ctrl	1	Immune	Neutrophils	Csf3r+ Neutrophils
S1_ATCCTATAGACGCAGT-1	S1	54486	7007	2.09228058583856	Ctrl	11	CAFs	CAFs	WT1+ iCAFs
S1_ATCGATGAGTGGACTG-1	S1	2420	1173	0	Ctrl	1	Immune	Neutrophils	Csf3r+ Neutrophils
S1_ATCGCCTCAACTTCTT-1	S1	16101	4190	1.12415377926837	Ctrl	1	Immune	Neutrophils	Il1r2+ Neutrophils
S1_ATCGCCTCACAAATGA-1	S1	37952	6375	1.95510118043845	Ctrl	11	CAFs	CAFs	WT1+ iCAFs
S1_ATCGCCTCAGATCCAT-1	S1	76718	7982	1.76620871242733	Ctrl	7	CAFs	CAFs	myCAFs
S1_ATCGGATGTGAAGCGT-1	S1	11752	2944	1.54016337644656	Ctrl	16	Immune	Neutrophils	Ngp+ Neutrophils
S1_ATCGGCGGTTTGTTCT-1	S1	3815	1188	0.0524246395806029	Ctrl	0	Immune	Neutrophils	Ccl4+ Neutrophils
S1_ATCGTAGTCCTGTAGA-1	S1	1222	781	1.71849427168576	Ctrl	0	Immune	Neutrophils	Ccl3+ Neutrophils
S1_ATCGTAGTCTCTCGCA-1	S1	4932	1745	1.52068126520681	Ctrl	2	Immune	Neutrophils	Csf3r+ Neutrophils
S1_ATCGTGAAGTAGGTTA-1	S1	3431	1406	0.0582920431361119	Ctrl	0	Immune	Neutrophils	Ccl3+ Neutrophils
S1_ATCGTGACAAACACGG-1	S1	6895	2403	1.30529369108049	Ctrl	14	Immune	T cells	T cells
S1_ATCGTGAGTATACCCA-1	S1	1754	730	0.342075256556442	Ctrl	0	Immune	Neutrophils	Ccl3+ Neutrophils
S1_ATCTCTAAGATTGGGC-1	S1	19473	4898	3.80526883376983	Ctrl	7	CAFs	CAFs	myCAFs
S1_ATCTCTACAGATTAAG-1	S1	2871	1163	0.0348310693138279	Ctrl	0	Immune	Neutrophils	Ccl3+ Neutrophils
S1_ATCTCTAGTAGATGTA-1	S1	4192	1909	0.143129770992366	Ctrl	1	Immune	Neutrophils	Ccl3+ Neutrophils
S1_ATCTCTATCGACATCA-1	S1	17809	4530	2.83002976023359	Ctrl	23	Other	CAPs	CAPs
S1_ATCTTCACAAGCTCTA-1	S1	41626	6445	1.46783260462211	Ctrl	7	CAFs	CAFs	myCAFs
S1_ATCTTCACACAGTGAG-1	S1	3325	1218	0.0902255639097744	Ctrl	1	Immune	Neutrophils	Csf3r+ Neutrophils
S1_ATGAAAGAGGCTCCCA-1	S1	3754	1197	0.346297282898242	Ctrl	2	Immune	Neutrophils	Rsad2+ Neutrophils
S1_ATGAAAGCACAACCGC-1	S1	45261	6093	2.27348047988334	Ctrl	9	Immune	Macrophages	Arg1+ Macrophages
S1_ATGACCACAGTCAGAG-1	S1	1377	744	0.290486564996369	Ctrl	12	Immune	Macrophages	Ccl8+ Macrophages
S1_ATGACCAGTTTCGTGA-1	S1	3737	1716	2.16751404870217	Ctrl	14	Immune	T cells	T cells
S1_ATGACCATCGCCAACG-1	S1	39183	5712	2.92218564173238	Ctrl	3	Immune	Macrophages	Mmp12+ Macrophages
S1_ATGAGTCGTTCATCGA-1	S1	5049	1157	0.198059021588433	Ctrl	4	Immune	Neutrophils	Ccl4+ Neutrophils
S1_ATGAGTCTCCCTAGGG-1	S1	27300	4385	8.0989010989011	Ctrl	13	CAFs	CAFs	Timp3+ CAFs
S1_ATGATCGCAGCACGAA-1	S1	63167	7491	2.14985672898824	Ctrl	13	CAFs	CAFs	Timp3+ CAFs
S1_ATGATCGTCTGCTCTG-1	S1	6504	1927	9.45571955719557	Ctrl	8	CAFs	CAFs	ENG+ iCAFs
S1_ATGCCTCAGGTTTACC-1	S1	5052	1302	0.356294536817102	Ctrl	4	Immune	Neutrophils	Rsad2+ Neutrophils
S1_ATGCCTCCAAACCACT-1	S1	3013	1482	0.0663790242283439	Ctrl	1	Immune	Neutrophils	Il1r2+ Neutrophils
S1_ATGCCTCGTAGGTACG-1	S1	21062	4855	0.422561959927832	Ctrl	8	CAFs	CAFs	ENG+ iCAFs
S1_ATGCGATGTACTGTTG-1	S1	4251	1412	0	Ctrl	5	Immune	Macrophages	S100a4+ Macrophages
S1_ATGCGATGTCAAGCGA-1	S1	5048	1810	0.594294770206022	Ctrl	0	Immune	Neutrophils	Ccl3+ Neutrophils
S1_ATGGAGGTCATGCAGT-1	S1	3529	1139	1.70019835647492	Ctrl	2	Immune	Neutrophils	Rsad2+ Neutrophils
S1_ATGGGAGCAATCGAAA-1	S1	3163	1448	0.0316155548529877	Ctrl	0	Immune	Neutrophils	Ccl3+ Neutrophils
S1_ATGGGAGCATATGAAG-1	S1	7101	2649	1.11251936346993	Ctrl	1	Immune	Neutrophils	Il1r2+ Neutrophils
S1_ATGGGTTAGCTAGTTC-1	S1	3310	1575	0.181268882175227	Ctrl	0	Immune	Neutrophils	Ccl3+ Neutrophils
S1_ATGTCCCCACCGTGAC-1	S1	49487	6029	1.88736435831633	Ctrl	3	Immune	Macrophages	Mmp12+ Macrophages
S1_ATGTCCCTCAGTCTTT-1	S1	44636	5695	2.97069629895152	Ctrl	3	Immune	Macrophages	Mmp12+ Macrophages
S1_ATGTCTTCAACTTGCA-1	S1	29866	6255	1.09489051094891	Ctrl	8	CAFs	CAFs	ENG+ iCAFs
S1_ATGTCTTCAGGCATTT-1	S1	2718	1371	1.43487858719647	Ctrl	2	Immune	Neutrophils	Csf3r+ Neutrophils
S1_ATGTCTTTCAACCGAT-1	S1	5585	1920	0.214861235452104	Ctrl	1	Immune	Neutrophils	Il1r2+ Neutrophils
S1_ATGTCTTTCCATGAGT-1	S1	38286	5641	2.02423862508489	Ctrl	9	Immune	Macrophages	Arg1+ Macrophages
S1_ATGTCTTTCTTGGCTC-1	S1	38091	5783	2.49402746055499	Ctrl	3	Immune	Macrophages	Mmp12+ Macrophages
S1_ATTACCTAGGTTCATC-1	S1	4887	1999	0.429711479435236	Ctrl	1	Immune	Neutrophils	Il1r2+ Neutrophils
S1_ATTACCTGTAGATCCT-1	S1	15235	3871	3.25566130620282	Ctrl	10	CAFs	CAFs	Col1a1+ CAFs
S1_ATTACTCAGTCGCTAT-1	S1	3275	1451	0.641221374045801	Ctrl	0	Immune	Neutrophils	Ccl3+ Neutrophils
S1_ATTATCCGTCACCGCA-1	S1	63379	7827	1.47525205509711	Ctrl	11	CAFs	CAFs	WT1+ iCAFs
S1_ATTATCCTCATCGTAG-1	S1	3853	1006	0.207630417856216	Ctrl	2	Immune	Neutrophils	Rsad2+ Neutrophils
S1_ATTATCCTCCTATTTG-1	S1	38453	6338	1.27948404545809	Ctrl	8	CAFs	CAFs	ENG+ iCAFs
S1_ATTCACTAGGAACGCT-1	S1	5376	2005	0.539434523809524	Ctrl	0	Immune	Neutrophils	Ccl3+ Neutrophils
S1_ATTCACTCAGATACTC-1	S1	5731	1625	0.366428197522247	Ctrl	2	Immune	Neutrophils	Csf3r+ Neutrophils
S1_ATTCAGGGTACAGTCT-1	S1	9740	1350	2.28952772073922	Ctrl	10	CAFs	CAFs	Col1a1+ CAFs
S1_ATTCAGGTCCTAAGTG-1	S1	3148	1106	0.635324015247776	Ctrl	4	Immune	Neutrophils	Ccl4+ Neutrophils
S1_ATTCAGGTCGAGATGG-1	S1	2733	1034	0.0365898280278083	Ctrl	4	Immune	Neutrophils	Ccl4+ Neutrophils
S1_ATTCATCCAGGGAGAG-1	S1	20105	4598	4.75006217358866	Ctrl	11	CAFs	CAFs	ENG+ iCAFs
S1_ATTCATCGTGGAACAC-1	S1	5230	1539	1.07074569789675	Ctrl	2	Immune	Neutrophils	Rsad2+ Neutrophils
S1_ATTCATCTCCATCACC-1	S1	5777	2460	1.43673186775143	Ctrl	1	Immune	Neutrophils	Il1r2+ Neutrophils
S1_ATTCCATGTCTGTTAG-1	S1	6459	2796	4.18021365536461	Ctrl	10	CAFs	CAFs	Col1a1+ CAFs
S1_ATTCCATGTGAGCTCC-1	S1	56780	7330	1.6431842197957	Ctrl	11	CAFs	CAFs	ENG+ iCAFs
S1_ATTCCATGTTCCGCGA-1	S1	29635	5844	1.43411506664417	Ctrl	8	CAFs	CAFs	ENG+ iCAFs
S1_ATTCCATTCTCGTGAA-1	S1	4786	1407	0.125365649811952	Ctrl	4	Immune	Neutrophils	Ccl4+ Neutrophils
S1_ATTCCCGGTATCAGCT-1	S1	2469	865	0.445524503847712	Ctrl	0	Immune	Neutrophils	Ccl3+ Neutrophils
S1_ATTCCCGGTATTCTCT-1	S1	44826	6841	1.55713202159461	Ctrl	7	CAFs	CAFs	myCAFs
S1_ATTCCTACAGCCTACG-1	S1	5972	1911	0.284661754855995	Ctrl	2	Immune	Neutrophils	Csf3r+ Neutrophils
S1_ATTCGTTAGCCTGAAG-1	S1	42315	5935	2.33486943164363	Ctrl	3	Immune	Macrophages	Mmp12+ Macrophages
S1_ATTCGTTGTTACGCCG-1	S1	53568	6913	3.25194145758662	Ctrl	6	Epithelial	Epithelial	Clu+ Epithelial
S1_ATTCTACCACTAAACC-1	S1	6348	1877	0.15752993068683	Ctrl	0	Immune	Neutrophils	Ccl3+ Neutrophils
S1_ATTCTACGTGCTCGTG-1	S1	4887	1773	0.327399222426847	Ctrl	2	Immune	Neutrophils	Retnlg+ Neutrophils
S1_ATTCTTGGTCGAAACG-1	S1	47443	6910	1.671479459562	Ctrl	7	CAFs	CAFs	myCAFs
S1_ATTCTTGTCTTAAGGC-1	S1	5761	2542	0.538101024127756	Ctrl	0	Immune	Neutrophils	Ccl3+ Neutrophils
S1_ATTGGGTCAGCAATTC-1	S1	86484	8349	1.98765089496323	Ctrl	7	CAFs	CAFs	myCAFs
S1_ATTGGGTCATCCGAGC-1	S1	6313	1595	0.728655156027245	Ctrl	16	Immune	Neutrophils	Ngp+ Neutrophils
S1_ATTGGGTGTCCCTGTT-1	S1	4710	1767	0.679405520169851	Ctrl	1	Immune	Neutrophils	Il1r2+ Neutrophils
S1_ATTGTTCGTCGGTAAG-1	S1	21303	5377	5.3701356616439	Ctrl	13	CAFs	CAFs	Timp3+ CAFs
S1_ATTGTTCGTGCCGTTG-1	S1	41095	6659	2.59398953643996	Ctrl	7	CAFs	CAFs	myCAFs
S1_ATTGTTCTCGCTTGAA-1	S1	45619	6833	2.04520046471865	Ctrl	13	CAFs	CAFs	Timp3+ CAFs
S1_ATTTACCTCGCCAGTG-1	S1	8382	1597	0.465282748747316	Ctrl	2	Immune	Neutrophils	Retnlg+ Neutrophils
S1_ATTTCACGTCATCTAG-1	S1	6110	1821	0.409165302782324	Ctrl	2	Immune	Neutrophils	Csf3r+ Neutrophils
S1_ATTTCTGAGCGACATG-1	S1	17579	4987	5.3302235622049	Ctrl	15	Immune	Macrophages	Proliferating Macrophages
S1_ATTTCTGAGCGCTGCT-1	S1	25237	5277	3.42750723144589	Ctrl	9	Immune	Macrophages	Arg1+ Macrophages
S1_ATTTCTGGTCAAAGTA-1	S1	6395	1392	0.297107114933542	Ctrl	4	Immune	Neutrophils	Rsad2+ Neutrophils
S1_ATTTCTGGTGTGTGTT-1	S1	3855	1705	1.24513618677043	Ctrl	1	Immune	Neutrophils	Il1r2+ Neutrophils
S1_CAACAACTCCTGGCTT-1	S1	5833	2238	0.531458940510886	Ctrl	1	Immune	Neutrophils	Il1r2+ Neutrophils
S1_CAACAGTAGGGAGATA-1	S1	7242	2887	1.51891742612538	Ctrl	1	Immune	Neutrophils	Il1r2+ Neutrophils
S1_CAACAGTCACACTGGC-1	S1	5842	1639	0.205409106470387	Ctrl	4	Immune	Neutrophils	Rsad2+ Neutrophils
S1_CAACCAAAGCCTCTTC-1	S1	4922	1561	0.101584721657863	Ctrl	1	Immune	Neutrophils	Csf3r+ Neutrophils
S1_CAACCTCAGTAGGTTA-1	S1	3480	1125	0.0862068965517241	Ctrl	4	Immune	Neutrophils	Rsad2+ Neutrophils
S1_CAACCTCGTCGCATGC-1	S1	3421	1683	0.438468284127448	Ctrl	0	Immune	Neutrophils	Ccl3+ Neutrophils
S1_CAACCTCTCTGTCGCT-1	S1	5350	2227	0.373831775700935	Ctrl	1	Immune	Neutrophils	Il1r2+ Neutrophils
S1_CAACGATCATAGGTAA-1	S1	2717	1434	1.06735369893265	Ctrl	1	Immune	Neutrophils	Il1r2+ Neutrophils
S1_CAACGATCATTGTACG-1	S1	60060	7331	1.80819180819181	Ctrl	7	CAFs	CAFs	myCAFs
S1_CAACGGCAGCTCGGCT-1	S1	81946	8151	3.13621165157543	Ctrl	13	CAFs	CAFs	Timp3+ CAFs
S1_CAACGGCAGGCCTGAA-1	S1	24612	4970	3.93710385177962	Ctrl	3	Immune	Macrophages	Mmp12+ Macrophages
S1_CAACGGCAGGGCGAAG-1	S1	5216	2009	0.40260736196319	Ctrl	1	Immune	Neutrophils	Il1r2+ Neutrophils
S1_CAACGGCCAGAACATA-1	S1	4299	1956	0.558269364968597	Ctrl	1	Immune	Neutrophils	Il1r2+ Neutrophils
S1_CAAGACTGTTTCTATC-1	S1	5769	2167	0.78003120124805	Ctrl	1	Immune	Neutrophils	Il1r2+ Neutrophils
S1_CAAGCTAGTAGGGTAC-1	S1	3706	1306	0.29681597409606	Ctrl	2	Immune	Neutrophils	Csf3r+ Neutrophils
S1_CAAGCTATCTCGAACA-1	S1	10220	1976	0.313111545988258	Ctrl	16	Immune	Neutrophils	Ngp+ Neutrophils
S1_CAAGGGACAACCACGC-1	S1	5663	1707	1.39502030725764	Ctrl	4	Immune	Neutrophils	Rsad2+ Neutrophils
S1_CAAGGGATCAGCGTCG-1	S1	3529	1131	0.651742703315387	Ctrl	2	Immune	Neutrophils	Retnlg+ Neutrophils
S1_CAATACGAGTTGCTGT-1	S1	53205	7297	3.73837045390471	Ctrl	13	CAFs	CAFs	Timp3+ CAFs
S1_CAATCGAGTCAGCGTC-1	S1	70332	7762	1.80287777967355	Ctrl	7	CAFs	CAFs	myCAFs
S1_CAATGACAGACCAGCA-1	S1	37398	6068	4.47617519653457	Ctrl	7	CAFs	CAFs	myCAFs
S1_CAATGACAGCGACTAG-1	S1	25147	3980	1.91275301228775	Ctrl	17	Immune	Dendritic cells	Ccl5+ Dendritic cells
S1_CAATGACCAGGTTACT-1	S1	12212	2303	0.712414018997707	Ctrl	2	Immune	Neutrophils	Rsad2+ Neutrophils
S1_CAATGACGTAGTACGG-1	S1	15069	3648	5.71371690224965	Ctrl	22	CAFs	CAFs	Rbms3+ CAFs
S1_CAATTTCAGGCGACAT-1	S1	2276	748	1.44991212653779	Ctrl	4	Immune	Neutrophils	Rsad2+ Neutrophils
S1_CAATTTCGTTCGTTCC-1	S1	4378	1513	0.228414801279123	Ctrl	2	Immune	Neutrophils	Csf3r+ Neutrophils
S1_CAATTTCTCTGGAGAG-1	S1	9889	3114	1.26403074122763	Ctrl	1	Immune	Neutrophils	Il1r2+ Neutrophils
S1_CACAACAAGCGTGCCT-1	S1	5995	1457	0.333611342785655	Ctrl	2	Immune	Neutrophils	Retnlg+ Neutrophils
S1_CACACAAGTCTAATCG-1	S1	39928	6053	1.49769585253456	Ctrl	11	CAFs	CAFs	WT1+ iCAFs
S1_CACACAATCTCTCGCA-1	S1	3395	1577	0.265095729013255	Ctrl	1	Immune	Neutrophils	Il1r2+ Neutrophils
S1_CACACAATCTTGGTGA-1	S1	76307	7777	2.4047597206023	Ctrl	11	CAFs	CAFs	WT1+ iCAFs
S1_CACAGATAGCGGTAGT-1	S1	24685	5687	2.17541016811829	Ctrl	8	CAFs	CAFs	ENG+ iCAFs
S1_CACAGATCAGGTTTAC-1	S1	8880	2979	1.32882882882883	Ctrl	14	Immune	T cells	T cells
S1_CACAGATCATCCTTCG-1	S1	4254	1268	0.728725905030559	Ctrl	2	Immune	Neutrophils	Csf3r+ Neutrophils
S1_CACAGGCAGCGTGCTC-1	S1	5371	2053	0.40960714950661	Ctrl	0	Immune	Neutrophils	Ccl3+ Neutrophils
S1_CACAGGCAGTGTTCCA-1	S1	3187	1079	0.0313774709758393	Ctrl	0	Immune	Neutrophils	Ccl3+ Neutrophils
S1_CACAGGCCAGCGACCT-1	S1	5308	1953	0.640542577241899	Ctrl	1	Immune	Neutrophils	Csf3r+ Neutrophils
S1_CACAGGCGTCCAGCGT-1	S1	56534	7549	2.02356104291223	Ctrl	7	CAFs	CAFs	myCAFs
S1_CACAGGCGTCCGTTTC-1	S1	30827	5080	2.03717520355532	Ctrl	3	Immune	Macrophages	Mmp12+ Macrophages
S1_CACATGACACCTAAAC-1	S1	4702	1544	0.276478094427903	Ctrl	0	Immune	Neutrophils	Ccl3+ Neutrophils
S1_CACATGATCAGCATTG-1	S1	3136	1872	0.956632653061224	Ctrl	1	Immune	Neutrophils	Il1r2+ Neutrophils
S1_CACCAAAAGGGACCAT-1	S1	4228	1405	0.141911069063387	Ctrl	0	Immune	Neutrophils	Ccl3+ Neutrophils
S1_CACCAAACAGCTGGTC-1	S1	2572	1182	0.894245723172628	Ctrl	1	Immune	Neutrophils	Il1r2+ Neutrophils
S1_CACCAAAGTGGTTTGT-1	S1	24018	5620	1.54883837122158	Ctrl	8	CAFs	CAFs	ENG+ iCAFs
S1_CACCGTTCATGGAAGC-1	S1	4729	1926	0.401776274053711	Ctrl	1	Immune	Neutrophils	Il1r2+ Neutrophils
S1_CACCGTTGTAACAGTA-1	S1	11004	3544	1.59941839331152	Ctrl	8	CAFs	CAFs	ENG+ iCAFs
S1_CACGAATGTTGTCCCT-1	S1	63025	7971	1.54859182863943	Ctrl	13	CAFs	CAFs	Timp3+ CAFs
S1_CACGGGTAGAGCAAGA-1	S1	3839	1354	0.494920552227142	Ctrl	2	Immune	Neutrophils	Rsad2+ Neutrophils
S1_CACGGGTGTAGATCGG-1	S1	3365	1658	0.742942050520059	Ctrl	0	Immune	Neutrophils	Ccl3+ Neutrophils
S1_CACGGGTTCCGTGTAA-1	S1	1749	907	1.02915951972556	Ctrl	2	Immune	Neutrophils	Csf3r+ Neutrophils
S1_CACGTGGAGAAGGCTC-1	S1	38296	6264	1.4857948610821	Ctrl	11	CAFs	CAFs	WT1+ iCAFs
S1_CACGTGGAGCGTGAGT-1	S1	10860	3893	2.63351749539595	Ctrl	7	CAFs	CAFs	myCAFs
S1_CACGTGGCAATCGTCA-1	S1	4495	2054	0.511679644048943	Ctrl	0	Immune	Neutrophils	Ccl3+ Neutrophils
S1_CACGTTCAGACATGCG-1	S1	36332	6516	1.4257403941429	Ctrl	11	CAFs	CAFs	WT1+ iCAFs
S1_CACGTTCAGCGTTACT-1	S1	78769	8339	1.55518033744239	Ctrl	7	CAFs	CAFs	myCAFs
S1_CACTGAAGTTAAACAG-1	S1	46698	6907	1.5932159835539	Ctrl	7	CAFs	CAFs	myCAFs
S1_CACTGAAGTTTGGGTT-1	S1	3243	1343	0.154178230033919	Ctrl	0	Immune	Neutrophils	Ccl3+ Neutrophils
S1_CACTGAATCACACGAT-1	S1	22231	3879	1.97471998560569	Ctrl	9	Immune	Macrophages	Arg1+ Macrophages
S1_CACTGGGCACTCTCGT-1	S1	6852	2709	0.802685347343841	Ctrl	1	Immune	Neutrophils	Il1r2+ Neutrophils
S1_CACTGGGGTAAGATAC-1	S1	4567	1216	0.481716663017298	Ctrl	4	Immune	Neutrophils	Rsad2+ Neutrophils
S1_CACTGGGGTGACTAAA-1	S1	5624	1930	0.320056899004267	Ctrl	0	Immune	Neutrophils	Ccl3+ Neutrophils
S1_CACTTCGAGGAATGTT-1	S1	4675	1875	0.53475935828877	Ctrl	1	Immune	Neutrophils	Il1r2+ Neutrophils
S1_CACTTCGAGGGTTGCA-1	S1	8296	3082	6.26808100289296	Ctrl	23	Other	CAPs	CAPs
S1_CACTTCGCAGTTTCAG-1	S1	6391	2917	2.1749335002347	Ctrl	13	CAFs	CAFs	Timp3+ CAFs
S1_CACTTCGGTCATATGC-1	S1	5777	1745	7.13172927124805	Ctrl	10	CAFs	CAFs	Col1a1+ CAFs
S1_CACTTCGTCCTTGAAG-1	S1	5418	1771	0.166112956810631	Ctrl	0	Immune	Neutrophils	Ccl3+ Neutrophils
S1_CACTTCGTCTGGAAGG-1	S1	4632	1115	0.0647668393782384	Ctrl	2	Immune	Neutrophils	Rsad2+ Neutrophils
S1_CAGAGCCAGCCGGATA-1	S1	6587	2309	6.11811143160771	Ctrl	7	CAFs	CAFs	myCAFs
S1_CAGAGCCAGGACTATA-1	S1	3617	1690	1.82471661598009	Ctrl	1	Immune	Neutrophils	Il1r2+ Neutrophils
S1_CAGATACAGAATTCAG-1	S1	32037	5762	1.68867247245373	Ctrl	13	CAFs	CAFs	Timp3+ CAFs
S1_CAGATACTCTTAAGGC-1	S1	5249	2246	0.704896170699181	Ctrl	1	Immune	Neutrophils	Il1r2+ Neutrophils
S1_CAGATCAAGACCAGAC-1	S1	67586	7755	3.75669517355665	Ctrl	13	CAFs	CAFs	Timp3+ CAFs
S1_CAGATCAGTCAAGCGA-1	S1	27983	5993	2.37286924203981	Ctrl	7	CAFs	CAFs	myCAFs
S1_CAGATCATCCGATTAG-1	S1	4280	1845	0.677570093457944	Ctrl	1	Immune	Neutrophils	Il1r2+ Neutrophils
S1_CAGATTGAGAGCTTTC-1	S1	10403	2466	0.317216187638181	Ctrl	4	Immune	Neutrophils	Ccl4+ Neutrophils
S1_CAGATTGAGGTTAGTA-1	S1	2522	1218	0.158604282315623	Ctrl	0	Immune	Neutrophils	Ccl3+ Neutrophils
S1_CAGATTGTCCATCTCG-1	S1	35912	5872	1.8963020717309	Ctrl	11	CAFs	CAFs	ENG+ iCAFs
S1_CAGCAATAGAAGTCCG-1	S1	9261	2005	0.226757369614512	Ctrl	4	Immune	Neutrophils	Rsad2+ Neutrophils
S1_CAGCAATCATCCAACA-1	S1	1770	845	0.508474576271186	Ctrl	0	Immune	Neutrophils	Ccl3+ Neutrophils
S1_CAGCAATTCCATTTGT-1	S1	10516	1714	0.912894636744009	Ctrl	16	Immune	Neutrophils	Ngp+ Neutrophils
S1_CAGCACGCAGGTCTCG-1	S1	16610	4445	1.7098133654425	Ctrl	8	CAFs	CAFs	ENG+ iCAFs
S1_CAGCACGTCGTAACAC-1	S1	62626	7693	2.4398811995018	Ctrl	13	CAFs	CAFs	Timp3+ CAFs
S1_CAGCAGCCATATACCG-1	S1	34859	5256	1.60073438710233	Ctrl	3	Immune	Macrophages	S100a4+ Macrophages
S1_CAGCAGCGTACCGTGC-1	S1	5263	1858	0.570017100513015	Ctrl	0	Immune	Neutrophils	Ccl3+ Neutrophils
S1_CAGCCAGAGCTTACGT-1	S1	25949	5604	3.35658406875024	Ctrl	11	CAFs	CAFs	WT1+ iCAFs
S1_CAGCCAGGTCATAGTC-1	S1	9394	2129	0.308707685756866	Ctrl	4	Immune	Neutrophils	Rsad2+ Neutrophils
S1_CAGCCAGTCGGCTGAC-1	S1	42628	6011	2.32241719057896	Ctrl	19	Immune	Macrophages	Arg1+ Macrophages
S1_CAGCCAGTCTGGAAGG-1	S1	3180	1607	0.471698113207547	Ctrl	1	Immune	Neutrophils	Il1r2+ Neutrophils
S1_CAGCGTGCAGACGGAT-1	S1	21194	5238	1.67972067566292	Ctrl	8	CAFs	CAFs	ENG+ iCAFs
S1_CAGCGTGGTTACCTGA-1	S1	57594	7100	1.7484460186825	Ctrl	11	CAFs	CAFs	WT1+ iCAFs
S1_CAGGTATGTGGCCCAT-1	S1	143718	9216	1.75065057960729	Ctrl	11	CAFs	CAFs	WT1+ iCAFs
S1_CAGTGCGGTGGTTTAC-1	S1	1696	687	0.294811320754717	Ctrl	0	Immune	Neutrophils	Ccl3+ Neutrophils
S1_CAGTTAGAGAAACTAC-1	S1	25938	5703	2.01634667283522	Ctrl	7	CAFs	CAFs	myCAFs
S1_CAGTTAGAGACTCTAC-1	S1	5862	2059	0.0170590242238144	Ctrl	0	Immune	Neutrophils	Ccl3+ Neutrophils
S1_CAGTTCCAGACAGCGT-1	S1	5155	2213	0.543161978661494	Ctrl	1	Immune	Neutrophils	Il1r2+ Neutrophils
S1_CAGTTCCAGCCGTTGC-1	S1	36741	5907	1.14313709479873	Ctrl	6	Epithelial	Epithelial	Clu+ Epithelial
S1_CAGTTCCAGGAGGTTC-1	S1	6466	1491	0.340241261985772	Ctrl	2	Immune	Neutrophils	Csf3r+ Neutrophils
S1_CAGTTCCCAGGTTTAC-1	S1	1626	937	1.90651906519065	Ctrl	0	Immune	Neutrophils	Ccl3+ Neutrophils
S1_CAGTTCCTCTCACTCG-1	S1	3147	1314	0.063552589768033	Ctrl	0	Immune	Neutrophils	Ccl3+ Neutrophils
S1_CAGTTCCTCTTCCAGC-1	S1	6450	1873	0.0930232558139535	Ctrl	2	Immune	Neutrophils	Csf3r+ Neutrophils
S1_CATAAGCGTGACAGGT-1	S1	56767	7020	1.75982525058573	Ctrl	19	Immune	Macrophages	Arg1+ Macrophages
S1_CATACAGGTCGGAAAC-1	S1	22798	5350	5.73295903149399	Ctrl	11	CAFs	CAFs	WT1+ iCAFs
S1_CATACCCGTTTACCAG-1	S1	35668	6255	1.77189637770551	Ctrl	23	Other	CAPs	CAPs
S1_CATACTTAGTCACACT-1	S1	24435	4941	8.14405565786781	Ctrl	22	CAFs	CAFs	Rbms3+ CAFs
S1_CATACTTAGTCTGTAC-1	S1	3400	1133	0.294117647058824	Ctrl	0	Immune	Neutrophils	Ccl3+ Neutrophils
S1_CATAGACGTCGTTATG-1	S1	64039	7444	2.0690516716376	Ctrl	8	CAFs	CAFs	ENG+ iCAFs
S1_CATAGACTCAAGCTGT-1	S1	13776	2991	3.16492450638792	Ctrl	10	CAFs	CAFs	Col1a1+ CAFs
S1_CATAGACTCTTACCAT-1	S1	4179	1915	0.287150035893754	Ctrl	0	Immune	Neutrophils	Ccl3+ Neutrophils
S1_CATCAAGGTAGTATAG-1	S1	1422	786	0.140646976090014	Ctrl	1	Immune	Neutrophils	Csf3r+ Neutrophils
S1_CATCAAGTCCGGTTCT-1	S1	20767	4977	1.74315019020561	Ctrl	8	CAFs	CAFs	ENG+ iCAFs
S1_CATCCACGTTATGACC-1	S1	5388	1870	0.241276911655531	Ctrl	4	Immune	Neutrophils	Ccl4+ Neutrophils
S1_CATCCACTCAGAACCT-1	S1	7933	1817	0.453800579856297	Ctrl	2	Immune	Neutrophils	Rsad2+ Neutrophils
S1_CATCCACTCGTAACTG-1	S1	1163	810	1.89165950128977	Ctrl	1	Immune	Neutrophils	Ccl3+ Neutrophils
S1_CATCCGTCAAGCGCTC-1	S1	43081	5936	2.25853624567675	Ctrl	3	Immune	Macrophages	S100a4+ Macrophages
S1_CATCCGTTCCGACATA-1	S1	5208	1774	0.345622119815668	Ctrl	2	Immune	Neutrophils	Csf3r+ Neutrophils
S1_CATCGCTCATACACCA-1	S1	46610	6902	2.20982621754988	Ctrl	7	CAFs	CAFs	myCAFs
S1_CATCGCTTCAAAGAAC-1	S1	65645	6510	1.20953614136644	Ctrl	7	CAFs	CAFs	myCAFs
S1_CATCGCTTCATTTGGG-1	S1	11763	3528	4.70968290402108	Ctrl	12	Immune	Macrophages	Ccl8+ Macrophages
S1_CATCGCTTCCCGGTAG-1	S1	3715	1582	0.915208613728129	Ctrl	1	Immune	Neutrophils	Il1r2+ Neutrophils
S1_CATCGGGGTCGATTTG-1	S1	43486	6694	2.11102423768569	Ctrl	7	CAFs	CAFs	myCAFs
S1_CATCGTCCACTACAGT-1	S1	39199	6600	1.45156764203168	Ctrl	13	CAFs	CAFs	Timp3+ CAFs
S1_CATGCAAAGCGGTAAC-1	S1	79003	8158	1.98473475690797	Ctrl	7	CAFs	CAFs	myCAFs
S1_CATGCAACATCCGTGG-1	S1	4756	1282	0.35744322960471	Ctrl	4	Immune	Neutrophils	Rsad2+ Neutrophils
S1_CATGCAAGTTGACGGA-1	S1	3937	1363	0.584201168402337	Ctrl	2	Immune	Neutrophils	Csf3r+ Neutrophils
S1_CATGCAATCTAGACCA-1	S1	2096	1144	0.858778625954199	Ctrl	1	Immune	Neutrophils	Il1r2+ Neutrophils
S1_CATGCCTCACAGAGAC-1	S1	7146	1372	0.713685978169605	Ctrl	0	Immune	Neutrophils	Ccl3+ Neutrophils
S1_CATGCGGTCATTGTTC-1	S1	4616	1409	0.281629116117851	Ctrl	2	Immune	Neutrophils	Retnlg+ Neutrophils
S1_CATGCTCAGGTGAGAA-1	S1	4765	1110	0.251836306400839	Ctrl	2	Immune	Neutrophils	Rsad2+ Neutrophils
S1_CATGCTCGTGAGTGAC-1	S1	57359	7152	2.07290922087205	Ctrl	13	CAFs	CAFs	Timp3+ CAFs
S1_CATGCTCGTTAAAGTG-1	S1	55578	6632	1.67152470401958	Ctrl	8	CAFs	CAFs	ENG+ iCAFs
S1_CATGCTCTCATCTACT-1	S1	3993	1927	0.35061357375407	Ctrl	1	Immune	Neutrophils	Il1r2+ Neutrophils
S1_CATGGATTCCAGCAAT-1	S1	47497	6545	2.46541886856012	Ctrl	11	CAFs	CAFs	WT1+ iCAFs
S1_CATGGTACATTCAGGT-1	S1	13429	3854	2.03291384317522	Ctrl	8	CAFs	CAFs	ENG+ iCAFs
S1_CATGGTAGTACTGTTG-1	S1	18394	4477	1.63640317494835	Ctrl	8	CAFs	CAFs	ENG+ iCAFs
S1_CATTCATCACAACCGC-1	S1	9242	3082	5.3776238909327	Ctrl	8	CAFs	CAFs	ENG+ iCAFs
S1_CATTCATGTCCTTAAG-1	S1	4674	1905	0.449293966623877	Ctrl	1	Immune	Neutrophils	Il1r2+ Neutrophils
S1_CATTGCCTCTTGCGCT-1	S1	6033	1986	0.0663020056356705	Ctrl	4	Immune	Neutrophils	Ccl4+ Neutrophils
S1_CATTTCATCACGGAGA-1	S1	4032	2217	3.67063492063492	Ctrl	13	CAFs	CAFs	Timp3+ CAFs
S1_CATTTCATCTGCGATA-1	S1	4240	1147	0.377358490566038	Ctrl	2	Immune	Neutrophils	Rsad2+ Neutrophils
S1_CCAAGCGAGGGCAGTT-1	S1	4321	1820	0.694283730617912	Ctrl	1	Immune	Neutrophils	Il1r2+ Neutrophils
S1_CCAATGAGTGGAAATT-1	S1	4615	2280	6.00216684723727	Ctrl	13	CAFs	CAFs	Timp3+ CAFs
S1_CCAATGAGTGTACAGG-1	S1	1310	819	0.99236641221374	Ctrl	1	Immune	Neutrophils	Il1r2+ Neutrophils
S1_CCAATTTGTTGAGAGC-1	S1	16854	4588	4.43218227127092	Ctrl	8	CAFs	CAFs	ENG+ iCAFs
S1_CCACACTGTGACAGCA-1	S1	5947	2272	0.773499243315958	Ctrl	1	Immune	Neutrophils	Il1r2+ Neutrophils
S1_CCACCATGTTTCGTAG-1	S1	7828	2529	1.00919775166071	Ctrl	1	Immune	Neutrophils	Il1r2+ Neutrophils
S1_CCACGAGGTTCTCACC-1	S1	18198	3713	7.63270689086713	Ctrl	13	CAFs	CAFs	Timp3+ CAFs
S1_CCACGAGTCCAGCAAT-1	S1	2936	1261	0.136239782016349	Ctrl	0	Immune	Neutrophils	Ccl3+ Neutrophils
S1_CCACGTTAGTGAATAC-1	S1	86785	8290	2.31952526358242	Ctrl	7	CAFs	CAFs	myCAFs
S1_CCACGTTCACGGCCAT-1	S1	5472	2083	0.237573099415205	Ctrl	4	Immune	Neutrophils	Ccl4+ Neutrophils
S1_CCACGTTTCGAGCCTG-1	S1	2218	1007	0.721370604147881	Ctrl	0	Immune	Neutrophils	Ccl3+ Neutrophils
S1_CCACTTGGTGCCGGTT-1	S1	7489	3160	4.28628655361196	Ctrl	13	CAFs	CAFs	Timp3+ CAFs
S1_CCACTTGGTTCTCGCT-1	S1	112175	8558	2.08959215511478	Ctrl	27	CAFs	CAFs	Col1a1+ CAFs
S1_CCACTTGTCGATGGAG-1	S1	3208	1063	0.218204488778055	Ctrl	4	Immune	Neutrophils	Ccl4+ Neutrophils
S1_CCACTTGTCGCTTAAG-1	S1	5577	2071	0.663439124977587	Ctrl	1	Immune	Neutrophils	Il1r2+ Neutrophils
S1_CCACTTGTCTACTGCC-1	S1	71818	7992	0.790888078197666	Ctrl	7	CAFs	CAFs	myCAFs
S1_CCACTTGTCTACTGTC-1	S1	619	514	0.323101777059774	Ctrl	10	CAFs	CAFs	Col1a1+ CAFs
S1_CCATAAGAGCGCTGCT-1	S1	23339	4993	2.58365825442393	Ctrl	3	Immune	Macrophages	Mmp12+ Macrophages
S1_CCCAACTAGTTGGAAT-1	S1	3375	900	1.83703703703704	Ctrl	4	Immune	Neutrophils	Rsad2+ Neutrophils
S1_CCCAACTCAAGCTGCC-1	S1	5323	1439	0.131504790531655	Ctrl	4	Immune	Neutrophils	Ccl4+ Neutrophils
S1_CCCAACTTCTAGCATG-1	S1	9643	2982	1.10961319091569	Ctrl	1	Immune	Neutrophils	Il1r2+ Neutrophils
S1_CCCATTGAGTGCCGAA-1	S1	1755	1061	0.740740740740741	Ctrl	1	Immune	Neutrophils	Il1r2+ Neutrophils
S1_CCCATTGTCGTGGAAG-1	S1	4424	1534	0.293851717902351	Ctrl	2	Immune	Neutrophils	Csf3r+ Neutrophils
S1_CCCATTGTCTGGTCAA-1	S1	19898	5046	1.31168961704694	Ctrl	8	CAFs	CAFs	ENG+ iCAFs
S1_CCCGAAGAGATACCAA-1	S1	57581	7627	2.29415953179	Ctrl	7	CAFs	CAFs	myCAFs
S1_CCCGAAGCACAAACGG-1	S1	67963	7428	2.87067963450701	Ctrl	7	CAFs	CAFs	myCAFs
S1_CCCGAAGGTGAGTGAC-1	S1	4071	1202	0.245639891918448	Ctrl	0	Immune	Neutrophils	Ccl3+ Neutrophils
S1_CCCGGAACACCTGCGA-1	S1	46394	6795	2.11234211320429	Ctrl	11	CAFs	CAFs	WT1+ iCAFs
S1_CCCGGAACACGTCATA-1	S1	29652	6067	2.58329960879536	Ctrl	8	CAFs	CAFs	ENG+ iCAFs
S1_CCCTAACTCATGTCAG-1	S1	10081	2608	8.44162285487551	Ctrl	0	Immune	Neutrophils	Ccl3+ Neutrophils
S1_CCCTCAAGTTGCAACT-1	S1	2673	1079	0.299289188178077	Ctrl	0	Immune	Neutrophils	Ccl3+ Neutrophils
S1_CCCTCTCAGACGGTCA-1	S1	5091	2239	0.47142015321155	Ctrl	1	Immune	Neutrophils	Il1r2+ Neutrophils
S1_CCCTCTCCACGACCTG-1	S1	5213	2059	0.345290619604834	Ctrl	1	Immune	Neutrophils	Il1r2+ Neutrophils
S1_CCCTCTCTCTCACGAA-1	S1	64225	7499	2.07240171272869	Ctrl	7	CAFs	CAFs	myCAFs
S1_CCCTTAGCAAACCACT-1	S1	34743	5635	1.00739717353136	Ctrl	19	Immune	Macrophages	Arg1+ Macrophages
S1_CCCTTAGGTTTGACAC-1	S1	7671	2977	1.13414157215487	Ctrl	1	Immune	Neutrophils	Il1r2+ Neutrophils
S1_CCGAACGAGCACCCAC-1	S1	4135	1811	0.0967351874244256	Ctrl	0	Immune	Neutrophils	Ccl3+ Neutrophils
S1_CCGATCTGTGGGAGAG-1	S1	3852	1132	0.623052959501558	Ctrl	0	Immune	Neutrophils	Rsad2+ Neutrophils
S1_CCGATCTTCCTTACCG-1	S1	2412	1234	2.11442786069652	Ctrl	1	Immune	Neutrophils	Il1r2+ Neutrophils
S1_CCGATGGCACGCGCAT-1	S1	12762	3170	1.62200282087447	Ctrl	1	Immune	Neutrophils	Il1r2+ Neutrophils
S1_CCGATGGTCCTGCTAC-1	S1	44161	6093	1.76173546794683	Ctrl	18	Immune	Dendritic cells	H2-Eb1+ Dendritic cells
S1_CCGCAAGGTGGTCTTA-1	S1	4485	1608	0.334448160535117	Ctrl	2	Immune	Neutrophils	Csf3r+ Neutrophils
S1_CCGGACACACAGTCCG-1	S1	27044	4308	1.72311788197012	Ctrl	18	Immune	Dendritic cells	H2-Eb1+ Dendritic cells
S1_CCGGACAGTAGTACGG-1	S1	7063	2019	0.608806456180093	Ctrl	2	Immune	Neutrophils	Csf3r+ Neutrophils
S1_CCGGACATCCACTGGG-1	S1	822	521	2.06812652068127	Ctrl	1	Immune	Neutrophils	Il1r2+ Neutrophils
S1_CCGGACATCCGAAGGA-1	S1	13301	3769	2.65393579430118	Ctrl	12	Immune	Macrophages	Ccl8+ Macrophages
S1_CCGGGTAAGACTCCGC-1	S1	8249	2250	0.448539216874773	Ctrl	2	Immune	Neutrophils	Csf3r+ Neutrophils
S1_CCGGGTATCAAAGAAC-1	S1	45430	6653	1.97446621175435	Ctrl	13	CAFs	CAFs	Timp3+ CAFs
S1_CCGGGTATCGGTCTAA-1	S1	21122	4729	1.86535365969132	Ctrl	18	Immune	Dendritic cells	H2-Eb1+ Dendritic cells
S1_CCGGTAGCAACAAGTA-1	S1	34474	5356	1.53448976039914	Ctrl	9	Immune	Macrophages	Mmp12+ Macrophages
S1_CCGGTAGTCGACCTAA-1	S1	4267	1246	0.0703070072650574	Ctrl	2	Immune	Neutrophils	Csf3r+ Neutrophils
S1_CCGTAGGTCCGTACGG-1	S1	4011	1247	0.074794315632012	Ctrl	2	Immune	Neutrophils	Retnlg+ Neutrophils
S1_CCGTAGGTCTCAGGCG-1	S1	98387	8254	2.51252706150203	Ctrl	7	CAFs	CAFs	myCAFs
S1_CCGTGAGAGATGCAGC-1	S1	7166	2534	1.2977951437343	Ctrl	1	Immune	Neutrophils	Il1r2+ Neutrophils
S1_CCGTGAGTCGCTGCGA-1	S1	6408	1499	0.249687890137328	Ctrl	2	Immune	Neutrophils	Retnlg+ Neutrophils
S1_CCGTTCACAGAGAGGG-1	S1	25256	5531	1.73028191320874	Ctrl	8	CAFs	CAFs	ENG+ iCAFs
S1_CCTAACCGTCTGCCTT-1	S1	5578	1953	0.0896378630333453	Ctrl	0	Immune	Neutrophils	Ccl3+ Neutrophils
S1_CCTACGTAGCGCAATG-1	S1	72102	7662	2.99714293639566	Ctrl	11	CAFs	CAFs	WT1+ iCAFs
S1_CCTACGTTCGCAGTGC-1	S1	4283	1657	0.933924819052066	Ctrl	1	Immune	Neutrophils	Il1r2+ Neutrophils
S1_CCTATCGCAATCAAGA-1	S1	10890	3103	2.65381083562902	Ctrl	14	Immune	T cells	T cells
S1_CCTATCGGTCTGCCTT-1	S1	3933	1117	0.0508517670989067	Ctrl	2	Immune	Neutrophils	Csf3r+ Neutrophils
S1_CCTCAACAGGGTGGGA-1	S1	5434	2275	1.3617960986382	Ctrl	1	Immune	Neutrophils	Il1r2+ Neutrophils
S1_CCTCAACTCCGAAGGA-1	S1	79123	7906	4.49553227253769	Ctrl	7	CAFs	CAFs	myCAFs
S1_CCTCACATCGCCTATC-1	S1	81747	8287	2.3487100444053	Ctrl	7	CAFs	CAFs	myCAFs
S1_CCTCAGTCACACGGTC-1	S1	26291	5733	3.00483055037846	Ctrl	6	Epithelial	Epithelial	Clu+ Epithelial
S1_CCTCAGTCATCACGGC-1	S1	5416	1493	1.25553914327917	Ctrl	2	Immune	Neutrophils	Csf3r+ Neutrophils
S1_CCTCAGTGTACTCCCT-1	S1	7067	1676	4.20263195132305	Ctrl	4	Immune	Neutrophils	Rsad2+ Neutrophils
S1_CCTCAGTGTATCATGC-1	S1	35637	6207	1.82675309369476	Ctrl	8	CAFs	CAFs	ENG+ iCAFs
S1_CCTCAGTTCAACCCGG-1	S1	3659	1442	0.21863897239683	Ctrl	1	Immune	Neutrophils	Csf3r+ Neutrophils
S1_CCTCAGTTCATACGAC-1	S1	2853	1416	0.385559060637925	Ctrl	0	Immune	Neutrophils	Ccl3+ Neutrophils
S1_CCTCATGAGTTTGGCT-1	S1	70489	8007	2.38618791584503	Ctrl	13	CAFs	CAFs	Timp3+ CAFs
S1_CCTCATGCACGTATAC-1	S1	11173	2607	0.232703839613354	Ctrl	0	Immune	Neutrophils	Ccl3+ Neutrophils
S1_CCTCCAAGTCTGTAAC-1	S1	4555	1858	0.373216245883644	Ctrl	1	Immune	Neutrophils	Il1r2+ Neutrophils
S1_CCTCCAATCGCGTTTC-1	S1	2103	836	0.19020446980504	Ctrl	0	Immune	Neutrophils	Ccl3+ Neutrophils
S1_CCTCCTCAGAGTGAAG-1	S1	6428	2129	8.19850653391413	Ctrl	22	CAFs	CAFs	Rbms3+ CAFs
S1_CCTCCTCAGCTCGAAG-1	S1	44019	5781	5.71344192280606	Ctrl	3	Immune	Macrophages	Mmp12+ Macrophages
S1_CCTCCTCCAGCCTTCT-1	S1	3618	842	0.221116639027087	Ctrl	4	Immune	Neutrophils	Ccl4+ Neutrophils
S1_CCTCTCCTCTTCTAAC-1	S1	81663	7528	3.03932013274065	Ctrl	15	Epithelial	Epithelial	Ctsk+ Epithelial
S1_CCTGCATAGCAAATGT-1	S1	5769	1993	0.104004160166407	Ctrl	0	Immune	Neutrophils	Ccl3+ Neutrophils
S1_CCTGCATTCAGGGTAG-1	S1	27874	4412	5.95178302360623	Ctrl	13	CAFs	CAFs	Timp3+ CAFs
S1_CCTGTTGAGGTTCTTG-1	S1	95205	8483	1.8643978782627	Ctrl	7	CAFs	CAFs	Col1a1+ CAFs
S1_CCTGTTGGTGATAGAT-1	S1	45868	7049	1.78337839016308	Ctrl	7	CAFs	CAFs	myCAFs
S1_CCTGTTGTCGGCTTGG-1	S1	3321	881	0.481782595603734	Ctrl	0	Immune	Neutrophils	Ccl3+ Neutrophils
S1_CCTTCAGCAGGGCTTC-1	S1	3511	1360	0.313301053830817	Ctrl	2	Immune	Neutrophils	Csf3r+ Neutrophils
S1_CCTTGTGCATTCCTCG-1	S1	24062	4785	1.83276535616324	Ctrl	5	Immune	Macrophages	S100a4+ Macrophages
S1_CCTTGTGCATTGGGAG-1	S1	7735	2747	2.85714285714286	Ctrl	14	Immune	T cells	T cells
S1_CCTTGTGGTTAGAAGT-1	S1	3457	1233	0.347121781891814	Ctrl	1	Immune	Neutrophils	Il1r2+ Neutrophils
S1_CCTTGTGTCGAGAGAC-1	S1	3293	1578	0.698451260249013	Ctrl	1	Immune	Neutrophils	Il1r2+ Neutrophils
S1_CCTTTGGAGATAACAC-1	S1	3622	1655	0.082827167310878	Ctrl	6	Epithelial	Epithelial	Clu+ Epithelial
S1_CCTTTGGTCAAGTCTG-1	S1	4760	2163	0.882352941176471	Ctrl	1	Immune	Neutrophils	Il1r2+ Neutrophils
S1_CCTTTGGTCACTGAAC-1	S1	46525	6880	1.2530897367007	Ctrl	11	CAFs	CAFs	WT1+ iCAFs
S1_CGAAGTTAGGGCTGAT-1	S1	17634	4057	2.48383804014971	Ctrl	5	Immune	Macrophages	S100a4+ Macrophages
S1_CGAAGTTCAAACGAGC-1	S1	44916	7072	1.42710838008727	Ctrl	8	CAFs	CAFs	ENG+ iCAFs
S1_CGAATTGCACAGGATG-1	S1	37060	6227	1.79168915272531	Ctrl	7	CAFs	CAFs	myCAFs
S1_CGAATTGCACGAAGAC-1	S1	6454	2163	0.511310814998451	Ctrl	0	Immune	Neutrophils	Ccl3+ Neutrophils
S1_CGACAGCAGATTGATG-1	S1	5543	1398	0.306693126465813	Ctrl	2	Immune	Neutrophils	Retnlg+ Neutrophils
S1_CGACAGCCAGCGTTGC-1	S1	2224	976	0.404676258992806	Ctrl	0	Immune	Neutrophils	Ccl3+ Neutrophils
S1_CGACAGCGTCCAGCAC-1	S1	6895	2722	1.33430021754895	Ctrl	1	Immune	Neutrophils	Il1r2+ Neutrophils
S1_CGAGAAGAGAGTCAGC-1	S1	15250	3794	2.4983606557377	Ctrl	5	Immune	Macrophages	S100a4+ Macrophages
S1_CGAGAAGAGATGAACT-1	S1	2438	1501	4.26579163248564	Ctrl	10	CAFs	CAFs	Col1a1+ CAFs
S1_CGAGAAGGTGTGACCC-1	S1	44936	6800	2.63485846537297	Ctrl	7	CAFs	CAFs	myCAFs
S1_CGAGAAGTCTATCCAT-1	S1	4372	1611	0.160109789569991	Ctrl	2	Immune	Neutrophils	Csf3r+ Neutrophils
S1_CGAGGAACACACAGAG-1	S1	2254	1443	3.72670807453416	Ctrl	13	CAFs	CAFs	Timp3+ CAFs
S1_CGAGGAAGTACCTATG-1	S1	42847	7047	2.35955842882816	Ctrl	13	CAFs	CAFs	Timp3+ CAFs
S1_CGAGGAATCATGTCTT-1	S1	5108	2158	0.195771339075959	Ctrl	0	Immune	Neutrophils	Ccl3+ Neutrophils
S1_CGAGGAATCCCTCTCC-1	S1	7070	2628	2.20650636492221	Ctrl	1	Immune	Neutrophils	Il1r2+ Neutrophils
S1_CGAGGCTCACGACTAT-1	S1	88341	8263	1.90058976013403	Ctrl	7	CAFs	CAFs	myCAFs
S1_CGAGGCTGTACGCTTA-1	S1	1545	943	0.453074433656958	Ctrl	0	Immune	Neutrophils	Ccl3+ Neutrophils
S1_CGAGGCTGTGAGCTCC-1	S1	34148	5301	1.57842333372379	Ctrl	3	Immune	Macrophages	Mmp12+ Macrophages
S1_CGAGTGCGTATCGAGG-1	S1	14330	3959	2.33077459874389	Ctrl	3	Immune	Macrophages	S100a4+ Macrophages
S1_CGAGTTACAGCTCATA-1	S1	53549	7490	1.95335113634242	Ctrl	7	CAFs	CAFs	myCAFs
S1_CGAGTTAGTCACCACG-1	S1	6446	2420	0.620539869686627	Ctrl	1	Immune	Neutrophils	Il1r2+ Neutrophils
S1_CGATCGGCATAATCGC-1	S1	24721	5506	2.67384005501396	Ctrl	13	CAFs	CAFs	Timp3+ CAFs
S1_CGATCGGGTAACCCTA-1	S1	33732	6272	2.18783351120598	Ctrl	7	CAFs	CAFs	myCAFs
S1_CGATCGGTCGACATTG-1	S1	3771	1233	0.318217979315831	Ctrl	4	Immune	Neutrophils	Rsad2+ Neutrophils
S1_CGATGCGGTAATGCTC-1	S1	5268	2169	1.2338648443432	Ctrl	1	Immune	Neutrophils	Il1r2+ Neutrophils
S1_CGCATGGGTCCCAAAT-1	S1	2034	1154	0.63913470993117	Ctrl	0	Immune	Neutrophils	Ccl3+ Neutrophils
S1_CGCATGGTCAGTGTTG-1	S1	1408	1004	3.62215909090909	Ctrl	10	CAFs	CAFs	Col1a1+ CAFs
S1_CGCATGGTCGCATGAT-1	S1	2382	1083	0.377833753148615	Ctrl	0	Immune	Neutrophils	Ccl3+ Neutrophils
S1_CGCCAGACACATAACC-1	S1	49419	7017	1.43467087557417	Ctrl	8	CAFs	CAFs	ENG+ iCAFs
S1_CGCCAGAGTCCAATCA-1	S1	2889	1157	0.207684319833853	Ctrl	4	Immune	Neutrophils	Ccl4+ Neutrophils
S1_CGCCAGAGTCGAGATG-1	S1	5222	1816	0.440444274224435	Ctrl	2	Immune	Neutrophils	Csf3r+ Neutrophils
S1_CGCCAGATCTTTACAC-1	S1	56975	7262	2.66257130320316	Ctrl	12	Immune	Macrophages	Ccl8+ Macrophages
S1_CGCCATTTCCTTTAGT-1	S1	2581	1390	9.37621077101898	Ctrl	22	CAFs	CAFs	Rbms3+ CAFs
S1_CGGAACCAGCTAGAAT-1	S1	54924	6461	2.69281188551453	Ctrl	9	Immune	Macrophages	Arg1+ Macrophages
S1_CGGAACCCAATACCCA-1	S1	44030	6520	2.52327958210311	Ctrl	15	Immune	Macrophages	Proliferating Macrophages
S1_CGGAACCGTCGAACAG-1	S1	13376	3754	2.88576555023923	Ctrl	5	Immune	Macrophages	S100a4+ Macrophages
S1_CGGAATTCAGATACCT-1	S1	25277	5533	1.05234007200222	Ctrl	8	CAFs	CAFs	ENG+ iCAFs
S1_CGGAATTCAGCAGTAG-1	S1	5352	1178	0.840807174887892	Ctrl	2	Immune	Neutrophils	Rsad2+ Neutrophils
S1_CGGAATTCAGCCTTCT-1	S1	4817	1443	0.228357899107328	Ctrl	2	Immune	Neutrophils	Csf3r+ Neutrophils
S1_CGGAATTGTAGCCCTG-1	S1	24677	5449	2.4840945009523	Ctrl	13	CAFs	CAFs	Timp3+ CAFs
S1_CGGACACAGCGCCATC-1	S1	50844	6248	1.88026119109433	Ctrl	3	Immune	Macrophages	Mmp12+ Macrophages
S1_CGGACACAGTGTTCCA-1	S1	33674	6373	2.8241373166241	Ctrl	11	CAFs	CAFs	WT1+ iCAFs
S1_CGGCAGTGTATCACCA-1	S1	3346	1526	0.358637178720861	Ctrl	0	Immune	Neutrophils	Ccl3+ Neutrophils
S1_CGGCAGTTCTGAGAAA-1	S1	29663	6014	2.04969153490881	Ctrl	23	Other	CAPs	CAPs
S1_CGGGTCAAGAGAGCCT-1	S1	46457	6853	3.23955485717976	Ctrl	8	CAFs	CAFs	ENG+ iCAFs
S1_CGGGTCAAGCCTTGAT-1	S1	5519	1437	0.543576734915746	Ctrl	2	Immune	Neutrophils	Rsad2+ Neutrophils
S1_CGGGTCAAGTATTCCG-1	S1	29957	5232	3.75872083319424	Ctrl	3	Immune	Macrophages	Mmp12+ Macrophages
S1_CGGGTCAAGTGGATTA-1	S1	47576	6523	1.9358500084076	Ctrl	7	CAFs	CAFs	myCAFs
S1_CGGGTGTGTACGGATG-1	S1	1041	568	0.0960614793467819	Ctrl	2	Immune	Neutrophils	Rsad2+ Neutrophils
S1_CGGGTGTTCCTAAGTG-1	S1	58920	7967	2.3387644263408	Ctrl	7	CAFs	CAFs	myCAFs
S1_CGGTCAGAGCTTTCCC-1	S1	28645	5827	2.86961075231279	Ctrl	13	CAFs	CAFs	Timp3+ CAFs
S1_CGGTCAGAGGGATCAC-1	S1	5138	1179	2.88049824834566	Ctrl	4	Immune	Neutrophils	Rsad2+ Neutrophils
S1_CGGTCAGTCCAACTGA-1	S1	3666	1277	0.16366612111293	Ctrl	0	Immune	Neutrophils	Ccl3+ Neutrophils
S1_CGTAAGTCATTCTGTT-1	S1	27596	5447	1.65603710682708	Ctrl	11	CAFs	CAFs	WT1+ iCAFs
S1_CGTAATGAGAATCGAT-1	S1	28074	5682	1.67770891216072	Ctrl	8	CAFs	CAFs	ENG+ iCAFs
S1_CGTAATGAGATAGCTA-1	S1	26454	5144	1.85605201481817	Ctrl	12	Immune	Macrophages	Ccl8+ Macrophages
S1_CGTAATGCAGGAATAT-1	S1	19017	4801	1.60382815375716	Ctrl	8	CAFs	CAFs	ENG+ iCAFs
S1_CGTAATGGTCTTTATC-1	S1	10513	3014	6.1352611052982	Ctrl	22	CAFs	CAFs	Rbms3+ CAFs
S1_CGTAGTACACAATTCG-1	S1	1811	931	0.552181115405853	Ctrl	0	Immune	Neutrophils	Ccl3+ Neutrophils
S1_CGTCAAATCTCCTGTG-1	S1	58720	7289	2.94788828337875	Ctrl	13	CAFs	CAFs	Timp3+ CAFs
S1_CGTCCATCACCCTGAG-1	S1	4871	1547	0.184766988298091	Ctrl	0	Immune	Neutrophils	Rsad2+ Neutrophils
S1_CGTGAATTCTAACGGT-1	S1	6284	2455	0.716104392106938	Ctrl	1	Immune	Neutrophils	Il1r2+ Neutrophils
S1_CGTGAATTCTTAAGGC-1	S1	45536	6998	1.46257905832748	Ctrl	7	CAFs	CAFs	myCAFs
S1_CGTGATACACTCCTGT-1	S1	31013	6101	2.27646470834811	Ctrl	13	CAFs	CAFs	Timp3+ CAFs
S1_CGTGCTTAGCTTTCCC-1	S1	4952	2207	0.726978998384491	Ctrl	1	Immune	Neutrophils	Il1r2+ Neutrophils
S1_CGTGTCTAGGTTAGTA-1	S1	23120	5593	1.66522491349481	Ctrl	8	CAFs	CAFs	ENG+ iCAFs
S1_CGTGTCTAGTTGTAAG-1	S1	2839	1365	0.281789362451567	Ctrl	1	Immune	Neutrophils	Il1r2+ Neutrophils
S1_CGTTAGAAGCGGGTTA-1	S1	958	530	1.56576200417537	Ctrl	0	Immune	Neutrophils	Ccl3+ Neutrophils
S1_CGTTCTGAGGTTTACC-1	S1	19331	5571	1.66054523821841	Ctrl	6	Epithelial	Epithelial	Clu+ Epithelial
S1_CGTTCTGAGTTGAAGT-1	S1	5223	2045	0.842427723530538	Ctrl	1	Immune	Neutrophils	Il1r2+ Neutrophils
S1_CGTTCTGCAATCAAGA-1	S1	5475	1953	0.310502283105023	Ctrl	0	Immune	Neutrophils	Ccl3+ Neutrophils
S1_CGTTCTGGTAGCGCCT-1	S1	4637	1711	0.431313349148156	Ctrl	1	Immune	Neutrophils	Il1r2+ Neutrophils
S1_CGTTCTGGTTAGAGAT-1	S1	5462	2318	9.08092273892347	Ctrl	12	Immune	Macrophages	Ccl8+ Macrophages
S1_CGTTCTGTCAAAGAAC-1	S1	3403	1261	0.440787540405525	Ctrl	0	Immune	Neutrophils	Rsad2+ Neutrophils
S1_CGTTGGGTCCTGCCAT-1	S1	2915	1347	0	Ctrl	23	Other	CAPs	CAPs
S1_CTAACCCCAAGATGGC-1	S1	15231	3971	1.56260258682949	Ctrl	5	Immune	Macrophages	S100a4+ Macrophages
S1_CTAACCCCAGAACTTC-1	S1	7386	1701	0.649878147847279	Ctrl	4	Immune	Neutrophils	Rsad2+ Neutrophils
S1_CTAAGTGGTCCACGCA-1	S1	7575	3111	4.21122112211221	Ctrl	13	CAFs	CAFs	Timp3+ CAFs
S1_CTAAGTGGTGTCCAAT-1	S1	4940	2168	0.789473684210526	Ctrl	1	Immune	Neutrophils	Il1r2+ Neutrophils
S1_CTAAGTGTCCTCTGCA-1	S1	4631	2200	0.993305981429497	Ctrl	1	Immune	Neutrophils	Il1r2+ Neutrophils
S1_CTACAGAGTCTACTGA-1	S1	62817	7857	3.77763981087922	Ctrl	6	Epithelial	Epithelial	Hmga2+ Epithelial
S1_CTACATTCATACCAGT-1	S1	18159	3819	2.08161242359161	Ctrl	5	Immune	Macrophages	S100a4+ Macrophages
S1_CTACATTTCAGTCCGG-1	S1	57959	7489	1.86856225952829	Ctrl	13	CAFs	CAFs	Timp3+ CAFs
S1_CTACCCAAGCCTCTGG-1	S1	27790	6206	3.0082763584023	Ctrl	13	CAFs	CAFs	Timp3+ CAFs
S1_CTACCTGGTGAAGCGT-1	S1	4326	1114	0.277392510402219	Ctrl	4	Immune	Neutrophils	Ccl4+ Neutrophils
S1_CTACCTGTCGGTCACG-1	S1	11539	3179	1.23060923823555	Ctrl	1	Immune	Neutrophils	Il1r2+ Neutrophils
S1_CTACGGGCACCCTCTA-1	S1	57376	6884	2.20126882320134	Ctrl	7	CAFs	CAFs	myCAFs
S1_CTACGGGGTGAACTAA-1	S1	47513	7204	4.67240544693031	Ctrl	6	Epithelial	Epithelial	Clu+ Epithelial
S1_CTACTATCAGACTCTA-1	S1	17666	3142	0.118872410279633	Ctrl	4	Immune	Neutrophils	Ccl4+ Neutrophils
S1_CTACTATCATGGGCAA-1	S1	31410	5298	2.69022604266157	Ctrl	3	Immune	Macrophages	Mmp12+ Macrophages
S1_CTACTATGTACACGCC-1	S1	5139	1447	0.233508464681845	Ctrl	0	Immune	Neutrophils	Ccl3+ Neutrophils
S1_CTACTATTCACCTTGC-1	S1	42193	6651	1.42914701490769	Ctrl	11	CAFs	CAFs	ENG+ iCAFs
S1_CTAGGTAAGGTACTGG-1	S1	5814	2410	2.2531819745442	Ctrl	8	CAFs	CAFs	ENG+ iCAFs
S1_CTAGGTAAGTGCCAGA-1	S1	53433	7218	3.14412441749481	Ctrl	7	CAFs	CAFs	myCAFs
S1_CTAGGTAGTCTGTAAC-1	S1	1528	896	0.0654450261780105	Ctrl	1	Immune	Neutrophils	Ccl3+ Neutrophils
S1_CTATAGGAGGCCTAAG-1	S1	20843	4570	2.67715779878137	Ctrl	12	Immune	Macrophages	Ccl8+ Macrophages
S1_CTATAGGTCACCTGGG-1	S1	29057	5131	2.33334480503837	Ctrl	5	Immune	Macrophages	S100a4+ Macrophages
S1_CTATCTAAGAGCAAGA-1	S1	18450	4914	1.67479674796748	Ctrl	8	CAFs	CAFs	ENG+ iCAFs
S1_CTATCTACAGGCTTGC-1	S1	3523	1433	0.0851546977008232	Ctrl	1	Immune	Neutrophils	Csf3r+ Neutrophils
S1_CTATCTAGTAATACCC-1	S1	4241	1291	0.3065314784249	Ctrl	0	Immune	Neutrophils	Ccl3+ Neutrophils
S1_CTCAACCCAGAACTAA-1	S1	48476	7119	1.54715735621751	Ctrl	7	CAFs	CAFs	myCAFs
S1_CTCAACCCAGCAATTC-1	S1	5308	2012	0.0376789751318764	Ctrl	0	Immune	Neutrophils	Ccl3+ Neutrophils
S1_CTCAACCTCCACACAA-1	S1	10209	3276	1.06768537564894	Ctrl	1	Immune	Neutrophils	Il1r2+ Neutrophils
S1_CTCAATTGTAGGGTAC-1	S1	4942	1649	0.263051396195872	Ctrl	1	Immune	Neutrophils	Il1r2+ Neutrophils
S1_CTCAGAAGTACCGTGC-1	S1	9793	1496	0.418666394363321	Ctrl	2	Immune	Neutrophils	Rsad2+ Neutrophils
S1_CTCAGGGAGGATAATC-1	S1	37159	6396	2.2067332274819	Ctrl	7	CAFs	CAFs	myCAFs
S1_CTCAGGGGTGCCTTTC-1	S1	46219	6557	3.85555723836517	Ctrl	11	CAFs	CAFs	WT1+ iCAFs
S1_CTCAGGGTCATTCTTG-1	S1	36839	6600	1.9055891853742	Ctrl	7	CAFs	CAFs	myCAFs
S1_CTCAGGGTCCTCTTTC-1	S1	6120	2675	1.27450980392157	Ctrl	1	Immune	Neutrophils	Il1r2+ Neutrophils
S1_CTCAGTCAGCGACTTT-1	S1	47120	6789	1.58955857385399	Ctrl	7	CAFs	CAFs	myCAFs
S1_CTCATCGGTCGTGCCA-1	S1	4118	1221	0.388538125303545	Ctrl	4	Immune	Neutrophils	Rsad2+ Neutrophils
S1_CTCATCGTCTCTTAAC-1	S1	78794	6642	1.37573926948752	Ctrl	15	Immune	Macrophages	Proliferating Macrophages
S1_CTCATGCCAATTGAAG-1	S1	4536	1854	0.0220458553791887	Ctrl	0	Immune	Neutrophils	Ccl3+ Neutrophils
S1_CTCATGCTCGACACTA-1	S1	19943	4272	1.94053051195908	Ctrl	9	Immune	Macrophages	Arg1+ Macrophages
S1_CTCATTAAGATGGGCT-1	S1	5171	2012	0.251402049893638	Ctrl	1	Immune	Neutrophils	Csf3r+ Neutrophils
S1_CTCATTACAAACGAGC-1	S1	2690	1026	0.185873605947955	Ctrl	0	Immune	Neutrophils	Ccl3+ Neutrophils
S1_CTCATTAGTGATACAA-1	S1	17999	4342	3.49463859103284	Ctrl	15	Epithelial	Epithelial	Ctsk+ Epithelial
S1_CTCCAACCAGTCGCAC-1	S1	62329	7325	1.93168509040735	Ctrl	13	CAFs	CAFs	Timp3+ CAFs
S1_CTCCAACTCAGTCCGG-1	S1	59842	7561	1.96183282644297	Ctrl	7	CAFs	CAFs	myCAFs
S1_CTCCAACTCGACGCGT-1	S1	46128	6863	1.38744363510232	Ctrl	11	CAFs	CAFs	WT1+ iCAFs
S1_CTCCACAGTCGAGATG-1	S1	25732	4740	2.70868956940774	Ctrl	3	Immune	Macrophages	Mmp12+ Macrophages
S1_CTCCATGGTAGAAACT-1	S1	5344	1853	1.25374251497006	Ctrl	1	Immune	Neutrophils	Il1r2+ Neutrophils
S1_CTCCATGGTGAGATTA-1	S1	5556	2237	0.755939524838013	Ctrl	1	Immune	Neutrophils	Il1r2+ Neutrophils
S1_CTCCCTCAGGAGAGTA-1	S1	4156	1639	0.120307988450433	Ctrl	0	Immune	Neutrophils	Ccl3+ Neutrophils
S1_CTCCCTCGTCACAGTT-1	S1	36750	5857	4.7265306122449	Ctrl	15	Epithelial	Epithelial	Ctsk+ Epithelial
S1_CTCCGATTCTAACACG-1	S1	27443	5029	2.85318660496301	Ctrl	3	Immune	Macrophages	Mmp12+ Macrophages
S1_CTCCTTTAGTTCGCAT-1	S1	56816	7060	1.14932413404675	Ctrl	11	CAFs	CAFs	WT1+ iCAFs
S1_CTCGAGGAGTCCCTAA-1	S1	30925	5082	3.0234438156831	Ctrl	3	Immune	Macrophages	Mmp12+ Macrophages
S1_CTCTCGACAATATCCG-1	S1	33928	6353	1.88045272341429	Ctrl	13	CAFs	CAFs	Timp3+ CAFs
S1_CTCTGGTCACCGTGAC-1	S1	3334	1612	1.37972405518896	Ctrl	0	Immune	Neutrophils	Ccl3+ Neutrophils
S1_CTCTGGTGTTTGGGAG-1	S1	2540	1229	0.196850393700787	Ctrl	0	Immune	Neutrophils	Ccl3+ Neutrophils
S1_CTGAATGGTGAGACGT-1	S1	24332	4605	2.30971560085484	Ctrl	5	Immune	Macrophages	S100a4+ Macrophages
S1_CTGAGCGAGTTAGTGA-1	S1	27776	4941	1.49049539170507	Ctrl	3	Immune	Macrophages	Mmp12+ Macrophages
S1_CTGAGCGCAGTCACGC-1	S1	6129	1606	5.31897536302823	Ctrl	17	Immune	Dendritic cells	Ccl5+ Dendritic cells
S1_CTGAGCGGTACGAAAT-1	S1	2415	1207	0.331262939958592	Ctrl	1	Immune	Neutrophils	Csf3r+ Neutrophils
S1_CTGAGGCAGCTGACAG-1	S1	26515	4836	3.31133320761833	Ctrl	5	Immune	Macrophages	S100a4+ Macrophages
S1_CTGCAGGGTCAACCTA-1	S1	3290	1003	0.577507598784195	Ctrl	4	Immune	Neutrophils	Rsad2+ Neutrophils
S1_CTGCAGGTCCTGTAAG-1	S1	45557	5986	2.16432161907061	Ctrl	3	Immune	Macrophages	Mmp12+ Macrophages
S1_CTGCAGGTCTACCCAC-1	S1	3590	1773	0.584958217270195	Ctrl	1	Immune	Neutrophils	Il1r2+ Neutrophils
S1_CTGCCATTCCCGTTCA-1	S1	9670	2607	0.372285418821096	Ctrl	0	Immune	Neutrophils	Ccl3+ Neutrophils
S1_CTGCCTAAGTGCCGAA-1	S1	40060	6224	1.95456814777833	Ctrl	8	CAFs	CAFs	ENG+ iCAFs
S1_CTGCCTACAACCCGCA-1	S1	13811	3926	2.33871551661719	Ctrl	9	Immune	Macrophages	Arg1+ Macrophages
S1_CTGCCTATCACCTGGG-1	S1	77438	7990	1.98868772437305	Ctrl	13	CAFs	CAFs	Timp3+ CAFs
S1_CTGCGAGAGGGCTGAT-1	S1	4217	1109	0.237135404315864	Ctrl	4	Immune	Neutrophils	Rsad2+ Neutrophils
S1_CTGCTCAGTTTCTATC-1	S1	25269	5411	1.98266650836994	Ctrl	12	Immune	Macrophages	Ccl8+ Macrophages
S1_CTGCTCATCCGCATAA-1	S1	60341	7452	2.34832037917834	Ctrl	7	CAFs	CAFs	myCAFs
S1_CTGCTCATCTGATGGT-1	S1	3159	1115	0.221589110477999	Ctrl	4	Immune	Neutrophils	Ccl4+ Neutrophils
S1_CTGGACGAGCACTTTG-1	S1	7050	1732	0.51063829787234	Ctrl	4	Immune	Neutrophils	Rsad2+ Neutrophils
S1_CTGGACGCACATGAAA-1	S1	2934	1052	0.238582140422631	Ctrl	0	Immune	Neutrophils	Ccl3+ Neutrophils
S1_CTGGACGCACGAGAAC-1	S1	24484	4999	2.75690246691717	Ctrl	9	Immune	Macrophages	Arg1+ Macrophages
S1_CTGGACGTCTGTAACG-1	S1	1074	593	1.5828677839851	Ctrl	1	Immune	Neutrophils	Il1r2+ Neutrophils
S1_CTGGTCTAGCCTCATA-1	S1	5922	2095	0.523471800067545	Ctrl	0	Immune	Neutrophils	Ccl3+ Neutrophils
S1_CTGTACCAGTCTGGAG-1	S1	6615	1431	0.498866213151927	Ctrl	2	Immune	Neutrophils	Retnlg+ Neutrophils
S1_CTGTATTTCGGCTTGG-1	S1	5677	1542	0.986436498150432	Ctrl	4	Immune	Neutrophils	Rsad2+ Neutrophils
S1_CTGTGAAAGCTTAGTC-1	S1	4843	1467	1.01176956431964	Ctrl	1	Immune	Neutrophils	Csf3r+ Neutrophils
S1_CTGTGAAAGTGATCGG-1	S1	3461	1350	0.14446691707599	Ctrl	2	Immune	Neutrophils	Rsad2+ Neutrophils
S1_CTGTGAACACCCTATC-1	S1	50405	7095	2.41444301160599	Ctrl	11	CAFs	CAFs	WT1+ iCAFs
S1_CTGTGAAGTTGCTGAT-1	S1	5388	2190	1.03934669636229	Ctrl	1	Immune	Neutrophils	Il1r2+ Neutrophils
S1_CTGTGAATCTTCTAAC-1	S1	4639	1428	0.301789178702307	Ctrl	2	Immune	Neutrophils	Retnlg+ Neutrophils
S1_CTGTGGGGTCTTGAAC-1	S1	29824	5171	2.17945278969957	Ctrl	3	Immune	Macrophages	Mmp12+ Macrophages
S1_CTGTGGGTCGCTATTT-1	S1	4768	1378	0.125838926174497	Ctrl	0	Immune	Neutrophils	Ccl3+ Neutrophils
S1_CTTACCGCAGAACCGA-1	S1	6597	2362	1.16719721085342	Ctrl	0	Immune	Neutrophils	Ccl3+ Neutrophils
S1_CTTACCGGTAGAATAC-1	S1	57710	7083	1.75706116790851	Ctrl	7	CAFs	CAFs	myCAFs
S1_CTTACCGTCGGTGTTA-1	S1	3440	1095	0.0581395348837209	Ctrl	1	Immune	Neutrophils	Csf3r+ Neutrophils
S1_CTTAGGAAGGAAGTGA-1	S1	8373	2115	2.90218559656037	Ctrl	10	CAFs	CAFs	Col1a1+ CAFs
S1_CTTCAATCATAGACTC-1	S1	7384	2736	1.43553629469122	Ctrl	1	Immune	Neutrophils	Il1r2+ Neutrophils
S1_CTTCAATTCAAAGAAC-1	S1	3912	1788	0.357873210633947	Ctrl	0	Immune	Neutrophils	Ccl3+ Neutrophils
S1_CTTCCGAAGACGTCGA-1	S1	29750	5808	2.34285714285714	Ctrl	8	CAFs	CAFs	ENG+ iCAFs
S1_CTTCCTTAGCGATGAC-1	S1	11386	3745	0.992446864570525	Ctrl	7	CAFs	CAFs	myCAFs
S1_CTTCCTTAGGCTTAAA-1	S1	4660	1457	0.407725321888412	Ctrl	4	Immune	Neutrophils	Rsad2+ Neutrophils
S1_CTTCCTTAGTAGTGCG-1	S1	1781	1111	0.561482313307131	Ctrl	1	Immune	Neutrophils	Il1r2+ Neutrophils
S1_CTTCGGTAGGAAGTAG-1	S1	3756	1721	0.266240681576145	Ctrl	1	Immune	Neutrophils	Il1r2+ Neutrophils
S1_CTTCGGTGTATTTCTC-1	S1	8527	2166	0.0117274539697432	Ctrl	25	Epithelial	Epithelial	Ctsk+ Epithelial
S1_CTTCGGTGTTTCCCAC-1	S1	4789	1853	0.605554395489664	Ctrl	1	Immune	Neutrophils	Il1r2+ Neutrophils
S1_CTTCTAAAGACCATGG-1	S1	74997	7881	2.06008240329613	Ctrl	7	CAFs	CAFs	myCAFs
S1_CTTCTAAAGCTTACGT-1	S1	22181	5057	1.86646228754339	Ctrl	8	CAFs	CAFs	ENG+ iCAFs
S1_CTTCTCTAGTACTCGT-1	S1	6818	1864	0.806688178351423	Ctrl	4	Immune	Neutrophils	Rsad2+ Neutrophils
S1_CTTCTCTTCAATCTTC-1	S1	3710	1478	0.862533692722372	Ctrl	10	CAFs	CAFs	Col1a1+ CAFs
S1_CTTGAGAAGCAAATGT-1	S1	14443	3661	2.43024302430243	Ctrl	7	CAFs	CAFs	myCAFs
S1_CTTGATTAGCATTGAA-1	S1	3511	1081	0.199373397892338	Ctrl	4	Immune	Neutrophils	Rsad2+ Neutrophils
S1_CTTGATTGTGACTAAA-1	S1	16877	3931	7.16952064940451	Ctrl	8	CAFs	CAFs	ENG+ iCAFs
S1_CTTGATTGTGTTGCCG-1	S1	2983	1152	0.301709688233322	Ctrl	0	Immune	Neutrophils	Ccl3+ Neutrophils
S1_CTTTCGGGTCGCACGT-1	S1	4162	1318	0.288322921672273	Ctrl	4	Immune	Neutrophils	Rsad2+ Neutrophils
S1_CTTTCGGTCAGCCTCT-1	S1	1095	656	2.19178082191781	Ctrl	0	Immune	Neutrophils	Ccl3+ Neutrophils
S1_GAAACCTAGCCTGTCG-1	S1	9025	2011	0.421052631578947	Ctrl	2	Immune	Neutrophils	Rsad2+ Neutrophils
S1_GAAACCTAGTCCCTAA-1	S1	47507	7313	1.60818405708632	Ctrl	13	CAFs	CAFs	Timp3+ CAFs
S1_GAAACCTGTGAATAAC-1	S1	4097	2023	0.0732243104710764	Ctrl	1	Immune	Neutrophils	Il1r2+ Neutrophils
S1_GAAATGAAGATACCAA-1	S1	65677	7904	2.06769493125447	Ctrl	7	CAFs	CAFs	myCAFs
S1_GAAATGAGTGTCCATA-1	S1	4238	1461	0.306748466257669	Ctrl	4	Immune	Neutrophils	Rsad2+ Neutrophils
S1_GAAATGATCAGCTGTA-1	S1	3363	1348	0.832589949449896	Ctrl	1	Immune	Neutrophils	Il1r2+ Neutrophils
S1_GAAATGATCTGGCCTT-1	S1	16298	3955	4.24591974475396	Ctrl	22	CAFs	CAFs	Rbms3+ CAFs
S1_GAACACTCATTAAAGG-1	S1	214289	10078	4.62786237277695	Ctrl	6	Epithelial	Epithelial	Hmga2+ Epithelial
S1_GAACGTTCAGGCTACC-1	S1	5999	2471	0.966827804634106	Ctrl	0	Immune	Neutrophils	Ccl3+ Neutrophils
S1_GAACTGTCAGCTGTAT-1	S1	7421	2196	0.741140008085164	Ctrl	1	Immune	Neutrophils	Il1r2+ Neutrophils
S1_GAAGAATAGATTGACA-1	S1	6120	2322	0.343137254901961	Ctrl	1	Immune	Neutrophils	Il1r2+ Neutrophils
S1_GAAGAATCAAGACTGG-1	S1	4042	1653	0.667986145472538	Ctrl	1	Immune	Neutrophils	Csf3r+ Neutrophils
S1_GAAGAATGTGGTCTAT-1	S1	5398	2567	1.70433493886625	Ctrl	1	Immune	Neutrophils	Il1r2+ Neutrophils
S1_GAAGAATGTGTCTTCC-1	S1	4864	1817	0.205592105263158	Ctrl	0	Immune	Neutrophils	Ccl3+ Neutrophils
S1_GAAGGACCAGGCACTC-1	S1	5119	2179	0.195350654424692	Ctrl	0	Immune	Neutrophils	Ccl3+ Neutrophils
S1_GAAGGGTCATCGTCCT-1	S1	3808	1380	0.341386554621849	Ctrl	1	Immune	Neutrophils	Il1r2+ Neutrophils
S1_GAATAGAAGGCTAACG-1	S1	30325	5556	2.09068425391591	Ctrl	3	Immune	Macrophages	Mmp12+ Macrophages
S1_GAATAGAGTATAGGAT-1	S1	18089	3890	2.38819171872409	Ctrl	5	Immune	Macrophages	S100a4+ Macrophages
S1_GAATAGATCCTACTGC-1	S1	3358	1552	0.416914830256105	Ctrl	1	Immune	Neutrophils	Il1r2+ Neutrophils
S1_GAATCACCATGTTTGG-1	S1	1564	660	1.15089514066496	Ctrl	4	Immune	Neutrophils	Ccl4+ Neutrophils
S1_GAATCGTCATGCCGGT-1	S1	5835	2364	0.77120822622108	Ctrl	1	Immune	Neutrophils	Il1r2+ Neutrophils
S1_GACACGCCAGAGGTTG-1	S1	9323	2974	1.66255497157567	Ctrl	1	Immune	Neutrophils	Il1r2+ Neutrophils
S1_GACACGCCATCGATGT-1	S1	51367	7744	3.3990694414702	Ctrl	13	CAFs	CAFs	Timp3+ CAFs
S1_GACACGCCATGAAGGC-1	S1	7837	2450	1.09735868316958	Ctrl	1	Immune	Neutrophils	Il1r2+ Neutrophils
S1_GACACGCGTCACCTTC-1	S1	57404	7720	4.8794509093443	Ctrl	7	CAFs	CAFs	Col1a1+ CAFs
S1_GACATCAGTACCGGAA-1	S1	113970	8846	6.81933842239186	Ctrl	6	Epithelial	Epithelial	Clu+ Epithelial
S1_GACATCAGTCACCCTT-1	S1	6287	2400	0.731668522347702	Ctrl	1	Immune	Neutrophils	Il1r2+ Neutrophils
S1_GACCAATAGGGATCGT-1	S1	29975	6085	1.93828190158465	Ctrl	8	CAFs	CAFs	ENG+ iCAFs
S1_GACCAATGTCCTGGGT-1	S1	2388	916	0.0837520938023451	Ctrl	2	Immune	Neutrophils	Csf3r+ Neutrophils
S1_GACCAATGTCTGTGTA-1	S1	4362	1579	1.5130674002751	Ctrl	2	Immune	Neutrophils	Csf3r+ Neutrophils
S1_GACCAATTCTTTGCGC-1	S1	47933	7254	3.41101120313771	Ctrl	6	Epithelial	Epithelial	Clu+ Epithelial
S1_GACCCAGAGTCAGCCC-1	S1	5515	2074	0.652765185856754	Ctrl	0	Immune	Neutrophils	Ccl3+ Neutrophils
S1_GACCCAGCACATGTTG-1	S1	33866	5938	1.3848697809012	Ctrl	8	CAFs	CAFs	ENG+ iCAFs
S1_GACCCAGTCAATCCGA-1	S1	35978	6177	2.41258546889766	Ctrl	8	CAFs	CAFs	ENG+ iCAFs
S1_GACCCTTAGCGACATG-1	S1	4158	1555	0.384800384800385	Ctrl	2	Immune	Neutrophils	Csf3r+ Neutrophils
S1_GACCCTTCAGGCGATA-1	S1	86984	8462	1.71065943161961	Ctrl	6	Epithelial	Epithelial	Hmga2+ Epithelial
S1_GACCCTTGTCAGTCGC-1	S1	3879	1354	0.025779840164991	Ctrl	0	Immune	Neutrophils	Ccl3+ Neutrophils
S1_GACCCTTGTGTCCAAT-1	S1	13808	2096	5.27954808806489	Ctrl	10	CAFs	CAFs	Col1a1+ CAFs
S1_GACCGTGCAGCGAACA-1	S1	39887	5103	3.19653019780881	Ctrl	9	Immune	Macrophages	Arg1+ Macrophages
S1_GACCTTCGTAGTCCTA-1	S1	5092	2287	0.0785545954438335	Ctrl	0	Immune	Neutrophils	Ccl3+ Neutrophils
S1_GACCTTCGTCTGTTAG-1	S1	1736	715	2.01612903225806	Ctrl	0	Immune	Neutrophils	Ccl3+ Neutrophils
S1_GACGCTGCAAAGTATG-1	S1	75914	7825	1.87844139420924	Ctrl	7	CAFs	CAFs	myCAFs
S1_GACGCTGCACAATGTC-1	S1	13067	3119	1.36986301369863	Ctrl	1	Immune	Neutrophils	Il1r2+ Neutrophils
S1_GACGCTGGTCTGTGAT-1	S1	3540	1088	4.91525423728814	Ctrl	5	Immune	Macrophages	S100a4+ Macrophages
S1_GACGCTGGTGGACTGA-1	S1	4847	1689	0.288838456777388	Ctrl	1	Immune	Neutrophils	Csf3r+ Neutrophils
S1_GACGTTATCAAATGAG-1	S1	4172	1452	0.143815915627996	Ctrl	0	Immune	Neutrophils	Ccl3+ Neutrophils
S1_GACTATGCATGCCATA-1	S1	45570	6771	3.26530612244898	Ctrl	23	Other	CAPs	CAPs
S1_GACTATGTCGGAAGGT-1	S1	3518	1772	0.99488345650938	Ctrl	1	Immune	Neutrophils	Il1r2+ Neutrophils
S1_GACTCAATCATGCCAA-1	S1	11586	2879	9.3129639219748	Ctrl	13	CAFs	CAFs	Timp3+ CAFs
S1_GACTCTCGTATACAGA-1	S1	1907	944	0.209753539590981	Ctrl	0	Immune	Neutrophils	Ccl3+ Neutrophils
S1_GACTGATCAAGGAGTC-1	S1	5514	1301	1.10627493652521	Ctrl	2	Immune	Neutrophils	Csf3r+ Neutrophils
S1_GACTGATTCTGGCCGA-1	S1	56864	7156	2.65897580191334	Ctrl	13	CAFs	CAFs	Timp3+ CAFs
S1_GACTTCCGTGAATATG-1	S1	5933	2292	3.70807348727457	Ctrl	13	CAFs	CAFs	Timp3+ CAFs
S1_GACTTCCTCTTTCCAA-1	S1	50622	6366	3.84417842044961	Ctrl	15	Immune	Macrophages	Proliferating Macrophages
S1_GAGAAATCATAGGTAA-1	S1	4999	1347	0.22004400880176	Ctrl	4	Immune	Neutrophils	Rsad2+ Neutrophils
S1_GAGAAATCATGTACGT-1	S1	4724	1989	0.677392040643522	Ctrl	1	Immune	Neutrophils	Il1r2+ Neutrophils
S1_GAGACTTAGGGTTTCT-1	S1	2587	1134	0.579822187862389	Ctrl	0	Immune	Neutrophils	Ccl3+ Neutrophils
S1_GAGACTTCACTCCTGT-1	S1	4555	1606	0.241492864983535	Ctrl	4	Immune	Neutrophils	Ccl4+ Neutrophils
S1_GAGACTTGTACCATAC-1	S1	2505	1295	0.0399201596806387	Ctrl	1	Immune	Neutrophils	Il1r2+ Neutrophils
S1_GAGACTTGTTCCTAAG-1	S1	3174	950	0.346565847511027	Ctrl	2	Immune	Neutrophils	Rsad2+ Neutrophils
S1_GAGACTTTCAGATTGC-1	S1	22833	5256	1.64235974247799	Ctrl	8	CAFs	CAFs	ENG+ iCAFs
S1_GAGAGGTGTTGCTCCT-1	S1	5881	2616	2.31253188233294	Ctrl	1	Immune	Neutrophils	Il1r2+ Neutrophils
S1_GAGATGGCACAATGTC-1	S1	4950	1502	0.161616161616162	Ctrl	4	Immune	Neutrophils	Ccl4+ Neutrophils
S1_GAGATGGCATACCACA-1	S1	3096	1345	0.0968992248062016	Ctrl	0	Immune	Neutrophils	Ccl3+ Neutrophils
S1_GAGATGGGTGCGTGCT-1	S1	24843	5145	2.48359698909149	Ctrl	12	Immune	Macrophages	Ccl8+ Macrophages
S1_GAGATGGTCGTCTAAG-1	S1	1872	982	0.106837606837607	Ctrl	0	Immune	Neutrophils	Ccl3+ Neutrophils
S1_GAGCCTGAGGTTACCT-1	S1	39311	6930	2.08338632952609	Ctrl	13	CAFs	CAFs	Timp3+ CAFs
S1_GAGCCTGCAGGAGGAG-1	S1	1254	584	0.797448165869218	Ctrl	0	Immune	Neutrophils	Ccl3+ Neutrophils
S1_GAGCTGCTCCCTCGAT-1	S1	38331	5438	2.30622733557695	Ctrl	17	Immune	Dendritic cells	Ccl5+ Dendritic cells
S1_GAGGCAAAGTACTGGG-1	S1	42170	6930	2.1958738439649	Ctrl	7	CAFs	CAFs	myCAFs
S1_GAGGCAAGTATCTTCT-1	S1	3976	1658	0.201207243460765	Ctrl	1	Immune	Neutrophils	Csf3r+ Neutrophils
S1_GAGGCCTCAACCCGCA-1	S1	63498	7795	1.16696588868941	Ctrl	7	CAFs	CAFs	myCAFs
S1_GAGGCCTGTGCTTATG-1	S1	4224	1485	0.0473484848484848	Ctrl	0	Immune	Neutrophils	Ccl3+ Neutrophils
S1_GAGGGATAGGTTCATC-1	S1	3319	1449	0.301295570955107	Ctrl	4	Immune	Neutrophils	Rsad2+ Neutrophils
S1_GAGGGATCAACCGTAT-1	S1	6118	1643	0.13076168682576	Ctrl	0	Immune	Neutrophils	Ccl3+ Neutrophils
S1_GAGGGATGTTGCATAC-1	S1	3284	1411	0	Ctrl	0	Immune	Neutrophils	Ccl3+ Neutrophils
S1_GAGGGATGTTTACGAC-1	S1	35991	5545	2.44505570837154	Ctrl	3	Immune	Macrophages	Mmp12+ Macrophages
S1_GAGGGTAAGCCGCACT-1	S1	2005	1163	0.0997506234413965	Ctrl	22	CAFs	CAFs	Rbms3+ CAFs
S1_GAGGGTACACCTGCGA-1	S1	25863	6029	1.59300931833121	Ctrl	13	CAFs	CAFs	Timp3+ CAFs
S1_GAGGGTACACGGCGTT-1	S1	38308	5669	4.57084682050747	Ctrl	3	Immune	Macrophages	Mmp12+ Macrophages
S1_GAGGGTAGTACAAACA-1	S1	12536	1653	3.60561582641991	Ctrl	10	CAFs	CAFs	Col1a1+ CAFs
S1_GAGTCATGTCAGTCCG-1	S1	43888	6225	2.91195771053591	Ctrl	15	Epithelial	Epithelial	Ctsk+ Epithelial
S1_GAGTCATTCTACGGGC-1	S1	5387	2031	0.575459439391127	Ctrl	2	Immune	Neutrophils	Csf3r+ Neutrophils
S1_GAGTCTAGTCACTGAT-1	S1	53933	7312	3.02041421764041	Ctrl	7	CAFs	CAFs	myCAFs
S1_GAGTGAGCACACTGGC-1	S1	4827	1989	0.103584006629376	Ctrl	0	Immune	Neutrophils	Ccl3+ Neutrophils
S1_GAGTGAGCATGGAACG-1	S1	6794	1502	0.691786870768325	Ctrl	16	Immune	Neutrophils	Ngp+ Neutrophils
S1_GAGTGAGCATTGGATC-1	S1	21562	5095	1.78554865040349	Ctrl	8	CAFs	CAFs	ENG+ iCAFs
S1_GAGTGTTAGTGTCATC-1	S1	5339	1580	0.206031091964787	Ctrl	4	Immune	Neutrophils	Ccl4+ Neutrophils
S1_GAGTGTTGTAGTCGGA-1	S1	28376	5541	2.75585001409642	Ctrl	8	CAFs	CAFs	ENG+ iCAFs
S1_GAGTTACAGCCACAAG-1	S1	20403	5055	1.23511248345831	Ctrl	8	CAFs	CAFs	ENG+ iCAFs
S1_GAGTTACAGTTACTCG-1	S1	2491	1130	1.04375752709755	Ctrl	1	Immune	Neutrophils	Csf3r+ Neutrophils
S1_GAGTTACTCGAGTCCG-1	S1	5166	1725	0.2710027100271	Ctrl	2	Immune	Neutrophils	Csf3r+ Neutrophils
S1_GAGTTGTAGACGGAAA-1	S1	42310	6936	2.58095012999291	Ctrl	27	CAFs	CAFs	Col1a1+ CAFs
S1_GAGTTGTAGCGATGCA-1	S1	10908	3240	3.85955262192886	Ctrl	9	Immune	Macrophages	Mmp12+ Macrophages
S1_GATAGAAAGGTAAACT-1	S1	23561	4453	4.18912609821315	Ctrl	3	Immune	Macrophages	Mmp12+ Macrophages
S1_GATAGCTAGTCATTGC-1	S1	2824	821	0.0708215297450425	Ctrl	4	Immune	Neutrophils	Ccl4+ Neutrophils
S1_GATAGCTGTTGTACGT-1	S1	5385	2430	0.891364902506964	Ctrl	0	Immune	Neutrophils	Ccl3+ Neutrophils
S1_GATAGCTTCAGACTGT-1	S1	5377	1529	0.390552352612981	Ctrl	4	Immune	Neutrophils	Ccl4+ Neutrophils
S1_GATCAGTCACTAGTAC-1	S1	47849	6827	1.63848774269055	Ctrl	7	CAFs	CAFs	myCAFs
S1_GATCAGTGTCGAGATG-1	S1	52284	7494	1.54923112233188	Ctrl	11	CAFs	CAFs	WT1+ iCAFs
S1_GATCAGTTCATTGCTT-1	S1	23807	4585	1.62977275591213	Ctrl	5	Immune	Macrophages	S100a4+ Macrophages
S1_GATCAGTTCGAGTCTA-1	S1	3855	1497	0	Ctrl	0	Immune	Neutrophils	Ccl3+ Neutrophils
S1_GATCATGAGCGCACAA-1	S1	29335	5935	1.87148457474007	Ctrl	8	CAFs	CAFs	ENG+ iCAFs
S1_GATCATGGTACAATAG-1	S1	3543	1122	0.87496471916455	Ctrl	2	Immune	Neutrophils	Rsad2+ Neutrophils
S1_GATCCCTAGTCTGCGC-1	S1	87265	8003	1.63983269351974	Ctrl	13	CAFs	CAFs	Timp3+ CAFs
S1_GATCCCTAGTTTGCGC-1	S1	1014	719	2.26824457593688	Ctrl	10	CAFs	CAFs	Col1a1+ CAFs
S1_GATGACTGTCCTGGGT-1	S1	4941	1414	0.121432908318154	Ctrl	2	Immune	Neutrophils	Csf3r+ Neutrophils
S1_GATGAGGAGAGGATGA-1	S1	2060	1059	0.145631067961165	Ctrl	0	Immune	Neutrophils	Ccl3+ Neutrophils
S1_GATGAGGCATAATCGC-1	S1	31924	6496	2.24595915298835	Ctrl	8	CAFs	CAFs	ENG+ iCAFs
S1_GATGAGGTCGCTACAA-1	S1	46303	6307	2.91773751160832	Ctrl	15	Immune	Macrophages	Proliferating Macrophages
S1_GATGAGGTCTCAATCT-1	S1	11426	3518	1.62786626991073	Ctrl	8	CAFs	CAFs	ENG+ iCAFs
S1_GATGCTAAGGGCGAGA-1	S1	12657	3859	3.53954333570356	Ctrl	11	CAFs	CAFs	WT1+ iCAFs
S1_GATGCTAAGGTTGTTC-1	S1	4007	1308	0.449213875717494	Ctrl	4	Immune	Neutrophils	Rsad2+ Neutrophils
S1_GATGCTATCGGAGATG-1	S1	31329	5594	2.78017172587698	Ctrl	15	Immune	Macrophages	Proliferating Macrophages
S1_GATGGAGAGGCGCTTC-1	S1	4456	1297	0.359066427289048	Ctrl	2	Immune	Neutrophils	Rsad2+ Neutrophils
S1_GATGGAGCACCTGTCT-1	S1	5360	1461	0.167910447761194	Ctrl	1	Immune	Neutrophils	Csf3r+ Neutrophils
S1_GATGTTGAGCCGTTAT-1	S1	3173	1231	0.0630318310746927	Ctrl	0	Immune	Neutrophils	Ccl3+ Neutrophils
S1_GATGTTGCAGTGGTGA-1	S1	78776	8119	4.93932162079821	Ctrl	6	Epithelial	Epithelial	Clu+ Epithelial
S1_GATGTTGCATCCGTTC-1	S1	35202	6133	1.33799215953639	Ctrl	23	Other	CAPs	CAPs
S1_GATGTTGGTGCCGTTG-1	S1	5570	1387	0.323159784560144	Ctrl	2	Immune	Neutrophils	Retnlg+ Neutrophils
S1_GATGTTGTCATGGAGG-1	S1	87616	7631	1.01579620160701	Ctrl	13	CAFs	CAFs	Timp3+ CAFs
S1_GATTCGAAGGATTACA-1	S1	18545	3436	1.68778646535454	Ctrl	16	Immune	Neutrophils	Ngp+ Neutrophils
S1_GATTCTTAGCGCCGTT-1	S1	40500	6187	1.61234567901235	Ctrl	11	CAFs	CAFs	ENG+ iCAFs
S1_GATTCTTCACAACGAG-1	S1	4998	1766	0.340136054421769	Ctrl	0	Immune	Neutrophils	Ccl3+ Neutrophils
S1_GATTCTTTCGAGAAAT-1	S1	17440	3384	2.08142201834862	Ctrl	16	Immune	Neutrophils	Ngp+ Neutrophils
S1_GATTGGTGTCCTTAAG-1	S1	2912	1155	0.343406593406593	Ctrl	2	Immune	Neutrophils	Csf3r+ Neutrophils
S1_GATTTCTGTGATATAG-1	S1	3695	1713	0.108254397834912	Ctrl	0	Immune	Neutrophils	Ccl3+ Neutrophils
S1_GCAACATCATGAATCC-1	S1	5050	1884	0.653465346534653	Ctrl	0	Immune	Neutrophils	Ccl3+ Neutrophils
S1_GCAACCGCATCTTTCA-1	S1	31456	5981	2.65768056968464	Ctrl	8	CAFs	CAFs	ENG+ iCAFs
S1_GCACATATCCTCACGT-1	S1	41690	6317	2.01247301511154	Ctrl	13	CAFs	CAFs	Timp3+ CAFs
S1_GCACGGTAGGAAGTAG-1	S1	4164	1546	0.120076849183477	Ctrl	4	Immune	Neutrophils	Ccl4+ Neutrophils
S1_GCACGGTGTCATGACT-1	S1	2315	987	0.691144708423326	Ctrl	2	Immune	Neutrophils	Csf3r+ Neutrophils
S1_GCACGGTTCAAGCTTG-1	S1	3716	1377	0.161463939720129	Ctrl	0	Immune	Neutrophils	Ccl3+ Neutrophils
S1_GCACGTGAGCAAATCA-1	S1	4917	1685	0.406752084604434	Ctrl	0	Immune	Neutrophils	Ccl3+ Neutrophils
S1_GCACGTGCATGCCGCA-1	S1	4844	1215	1.67217175887696	Ctrl	2	Immune	Neutrophils	Rsad2+ Neutrophils
S1_GCACGTGTCCGAGATT-1	S1	2224	996	0.179856115107914	Ctrl	1	Immune	Neutrophils	Il1r2+ Neutrophils
S1_GCACTAAGTCTCAGGC-1	S1	3949	1926	1.79792352494302	Ctrl	1	Immune	Neutrophils	Il1r2+ Neutrophils
S1_GCACTAATCCACGAAT-1	S1	3633	1269	0.63308560418387	Ctrl	0	Immune	Neutrophils	Ccl3+ Neutrophils
S1_GCACTAATCTGGGCAC-1	S1	4778	1229	0.355797404771871	Ctrl	0	Immune	Neutrophils	Ccl4+ Neutrophils
S1_GCAGCTGCAGTGAGCA-1	S1	31251	5575	2.12473200857573	Ctrl	11	CAFs	CAFs	ENG+ iCAFs
S1_GCAGCTGGTATCTCTT-1	S1	24492	4763	1.62910338069574	Ctrl	3	Immune	Macrophages	Mmp12+ Macrophages
S1_GCAGCTGTCATTATCC-1	S1	4296	1752	0.139664804469274	Ctrl	0	Immune	Neutrophils	Ccl3+ Neutrophils
S1_GCAGCTGTCGACACTA-1	S1	4543	1190	1.14461809377064	Ctrl	4	Immune	Neutrophils	Ccl4+ Neutrophils
S1_GCAGGCTAGCAAGCCA-1	S1	28234	5901	1.22901466317206	Ctrl	8	CAFs	CAFs	ENG+ iCAFs
S1_GCAGGCTAGCTACTGT-1	S1	77717	7878	1.54149027883217	Ctrl	7	CAFs	CAFs	myCAFs
S1_GCAGTTACAACATACC-1	S1	51553	6298	2.6652183190115	Ctrl	3	Immune	Macrophages	Mmp12+ Macrophages
S1_GCATCTCCAAGAGTTA-1	S1	4703	1446	0.659153731660642	Ctrl	0	Immune	Neutrophils	Ccl3+ Neutrophils
S1_GCATGATCACCTCTAC-1	S1	1826	1037	2.84775465498357	Ctrl	1	Immune	Neutrophils	Il1r2+ Neutrophils
S1_GCATGATCATGAATCC-1	S1	3051	1104	0	Ctrl	4	Immune	Neutrophils	Ccl4+ Neutrophils
S1_GCATGATTCACCTTGC-1	S1	5485	2072	0.291704649042844	Ctrl	0	Immune	Neutrophils	Ccl3+ Neutrophils
S1_GCATGATTCTTGTTAC-1	S1	3177	1184	0.346238589864652	Ctrl	2	Immune	Neutrophils	Retnlg+ Neutrophils
S1_GCCAACGAGAGCCATG-1	S1	29653	5077	1.19043604357063	Ctrl	13	CAFs	CAFs	Timp3+ CAFs
S1_GCCAACGAGTATCTGC-1	S1	6012	2397	0.765136393878909	Ctrl	1	Immune	Neutrophils	Il1r2+ Neutrophils
S1_GCCAGCAAGAGAGAAC-1	S1	3701	1310	0.162118346392867	Ctrl	2	Immune	Neutrophils	Csf3r+ Neutrophils
S1_GCCAGGTCAAGGGTCA-1	S1	21842	4505	2.36242102371578	Ctrl	1	Immune	Neutrophils	Il1r2+ Neutrophils
S1_GCCAGGTCAAGTCATC-1	S1	732	508	0.956284153005465	Ctrl	0	Immune	Neutrophils	Ccl3+ Neutrophils
S1_GCCAGGTGTACCTTCC-1	S1	60805	7574	3.58358687607927	Ctrl	13	CAFs	CAFs	Timp3+ CAFs
S1_GCCATGGAGCACTAGG-1	S1	4477	1351	0.0446727719454992	Ctrl	0	Immune	Neutrophils	Ccl3+ Neutrophils
S1_GCCATGGGTAGCTCGC-1	S1	29645	5631	2.60414909765559	Ctrl	12	Immune	Macrophages	Ccl8+ Macrophages
S1_GCCATGGTCGCAATGT-1	S1	6605	1932	0.635881907645723	Ctrl	0	Immune	Neutrophils	Ccl3+ Neutrophils
S1_GCCATTCAGCAAATGT-1	S1	3713	1104	0.0269323996768112	Ctrl	1	Immune	Neutrophils	Csf3r+ Neutrophils
S1_GCCATTCTCAGGAAGC-1	S1	6261	1397	0.511100463184795	Ctrl	2	Immune	Neutrophils	Retnlg+ Neutrophils
S1_GCCCAGACACGCTGCA-1	S1	6424	2381	0.24906600249066	Ctrl	0	Immune	Neutrophils	Ccl3+ Neutrophils
S1_GCCCAGACAGGGAATC-1	S1	5324	1776	0.300525920360631	Ctrl	1	Immune	Neutrophils	Csf3r+ Neutrophils
S1_GCCCGAAAGCCTCTGG-1	S1	14416	3274	2.49028856825749	Ctrl	9	Immune	Macrophages	Mmp12+ Macrophages
S1_GCCCGAAAGGCATTTC-1	S1	3822	1926	4.99738356881214	Ctrl	8	CAFs	CAFs	ENG+ iCAFs
S1_GCCCGAAGTTCAAGTC-1	S1	28619	5789	2.01963730388902	Ctrl	13	CAFs	CAFs	Timp3+ CAFs
S1_GCCCGAATCGATACAC-1	S1	9171	2604	0.283502344346309	Ctrl	0	Immune	Neutrophils	Ccl3+ Neutrophils
S1_GCCCGAATCTAGTACG-1	S1	13764	3791	9.03807032839291	Ctrl	7	CAFs	CAFs	Col1a1+ CAFs
S1_GCCGATGCACACCGAC-1	S1	53186	7429	1.00402361523709	Ctrl	7	CAFs	CAFs	myCAFs
S1_GCCTGTTAGACACACG-1	S1	29207	5283	2.10223576539871	Ctrl	3	Immune	Macrophages	Mmp12+ Macrophages
S1_GCCTGTTAGATTGAGT-1	S1	45035	6757	3.27078938603309	Ctrl	7	CAFs	CAFs	myCAFs
S1_GCCTGTTGTACAATAG-1	S1	45535	6336	3.64774349401559	Ctrl	9	Immune	Macrophages	Arg1+ Macrophages
S1_GCCTGTTTCTGAGGTT-1	S1	4966	1807	0.201369311316955	Ctrl	0	Immune	Neutrophils	Ccl3+ Neutrophils
S1_GCGATCGAGAAACACT-1	S1	3400	909	0.264705882352941	Ctrl	4	Immune	Neutrophils	Ccl4+ Neutrophils
S1_GCGGAAAGTCACTCAA-1	S1	48229	7302	3.1765120570611	Ctrl	13	CAFs	CAFs	Timp3+ CAFs
S1_GCGGATCAGGGCCCTT-1	S1	15078	3701	1.12083830746783	Ctrl	5	Immune	Macrophages	S100a4+ Macrophages
S1_GCGGATCTCGAACCAT-1	S1	1403	831	8.76692801140413	Ctrl	14	Immune	T cells	T cells
S1_GCGTGCAGTAGATCGG-1	S1	4710	2100	0.0849256900212314	Ctrl	0	Immune	Neutrophils	Ccl3+ Neutrophils
S1_GCTACAAAGAGCCGAT-1	S1	20525	5028	1.80755176613886	Ctrl	13	CAFs	CAFs	Timp3+ CAFs
S1_GCTACAAAGATGACAT-1	S1	16328	3636	1.78221460068594	Ctrl	5	Immune	Macrophages	S100a4+ Macrophages
S1_GCTACAAAGCATAGGC-1	S1	3314	1356	0.0603500301750151	Ctrl	0	Immune	Neutrophils	Ccl3+ Neutrophils
S1_GCTACAACACAAGGTG-1	S1	4749	2033	0.800168456517162	Ctrl	0	Immune	Neutrophils	Ccl3+ Neutrophils
S1_GCTACAAGTGCTCCGA-1	S1	4514	1940	0.24368630926008	Ctrl	1	Immune	Neutrophils	Il1r2+ Neutrophils
S1_GCTACCTTCATATGGC-1	S1	20456	4043	1.77454047712163	Ctrl	9	Immune	Macrophages	Arg1+ Macrophages
S1_GCTACCTTCGCGCTGA-1	S1	6820	2334	1.64222873900293	Ctrl	1	Immune	Neutrophils	Il1r2+ Neutrophils
S1_GCTCAAAAGCCGTTAT-1	S1	3411	1971	2.25740252125476	Ctrl	13	CAFs	CAFs	Timp3+ CAFs
S1_GCTCAAAAGGGATCAC-1	S1	8513	2553	0.798778339010925	Ctrl	1	Immune	Neutrophils	Il1r2+ Neutrophils
S1_GCTCAAACATTGGCAT-1	S1	18886	3927	1.54611881817219	Ctrl	5	Immune	Macrophages	S100a4+ Macrophages
S1_GCTCAAATCCTAGCGG-1	S1	37328	5745	2.63876982426061	Ctrl	3	Immune	Macrophages	Mmp12+ Macrophages
S1_GCTGAATTCTTACACT-1	S1	5198	1935	0.250096190842632	Ctrl	0	Immune	Neutrophils	Ccl3+ Neutrophils
S1_GCTGCAGAGTCGAGGT-1	S1	4143	1514	0.289645184648805	Ctrl	1	Immune	Neutrophils	Csf3r+ Neutrophils
S1_GCTGCAGCAAGGTCTT-1	S1	30533	5161	1.39848688304457	Ctrl	9	Immune	Macrophages	Arg1+ Macrophages
S1_GCTGCAGGTAACAAGT-1	S1	2019	1231	0.0990589400693413	Ctrl	0	Immune	Neutrophils	Ccl3+ Neutrophils
S1_GCTGCAGGTGGAATGC-1	S1	8190	2579	0.879120879120879	Ctrl	1	Immune	Neutrophils	Il1r2+ Neutrophils
S1_GCTGGGTAGACCTTTG-1	S1	91572	8983	8.44690516751846	Ctrl	6	Epithelial	Epithelial	Clu+ Epithelial
S1_GCTGGGTAGTAGCTCT-1	S1	10685	3232	3.00421151146467	Ctrl	8	CAFs	CAFs	ENG+ iCAFs
S1_GCTGGGTGTAGTCGGA-1	S1	13345	4107	3.51442487823155	Ctrl	8	CAFs	CAFs	ENG+ iCAFs
S1_GCTGGGTGTGCGAGTA-1	S1	5969	1456	0.318311274920422	Ctrl	16	Immune	Neutrophils	Ngp+ Neutrophils
S1_GCTTCACGTGCGGCTT-1	S1	5659	1604	0.335748365435589	Ctrl	16	Immune	Neutrophils	Ngp+ Neutrophils
S1_GCTTGGGAGCGTCAAG-1	S1	4222	1288	0.284225485551871	Ctrl	4	Immune	Neutrophils	Ccl4+ Neutrophils
S1_GCTTGGGTCGGTAAGG-1	S1	8154	2767	4.56217807211185	Ctrl	8	CAFs	CAFs	ENG+ iCAFs
S1_GCTTTCGCATGAGGGT-1	S1	4073	1593	0.171863491284066	Ctrl	2	Immune	Neutrophils	Csf3r+ Neutrophils
S1_GGAACCCCACTAAACC-1	S1	3955	1407	0.4551201011378	Ctrl	0	Immune	Neutrophils	Ccl3+ Neutrophils
S1_GGAACCCTCTTCCTAA-1	S1	29065	5854	0.753483571305694	Ctrl	6	Epithelial	Epithelial	Clu+ Epithelial
S1_GGAAGTGAGCGAGTAC-1	S1	3681	1572	0.271665308340125	Ctrl	1	Immune	Neutrophils	Il1r2+ Neutrophils
S1_GGAATGGAGGACTATA-1	S1	66598	7225	1.75680951379921	Ctrl	11	CAFs	CAFs	WT1+ iCAFs
S1_GGAATGGAGTAGGGTC-1	S1	4378	1867	0.845134764732755	Ctrl	0	Immune	Neutrophils	Ccl3+ Neutrophils
S1_GGAATGGCAGAGTAAT-1	S1	29332	6033	2.08645847538524	Ctrl	7	CAFs	CAFs	myCAFs
S1_GGAATGGGTTCCGCGA-1	S1	3639	1244	0.0274800769442154	Ctrl	0	Immune	Neutrophils	Ccl3+ Neutrophils
S1_GGAGAACGTAGGCAGT-1	S1	1265	656	0.158102766798419	Ctrl	2	Immune	Neutrophils	Csf3r+ Neutrophils
S1_GGAGCAAAGCGCATCC-1	S1	3626	1636	0.523993381136238	Ctrl	1	Immune	Neutrophils	Il1r2+ Neutrophils
S1_GGAGCAACACAAGTTC-1	S1	3921	1519	0.280540678398368	Ctrl	0	Immune	Neutrophils	Ccl3+ Neutrophils
S1_GGAGCAATCAGCGGAA-1	S1	51206	6159	4.34324102644221	Ctrl	9	Immune	Macrophages	Arg1+ Macrophages
S1_GGAGGATGTGCTGCAC-1	S1	75321	8031	1.81622655036444	Ctrl	7	CAFs	CAFs	myCAFs
S1_GGATCTAAGTCCGCCA-1	S1	91496	8370	1.91374486316342	Ctrl	11	CAFs	CAFs	Col1a1+ CAFs
S1_GGATGTTGTAGCTGAG-1	S1	5138	1328	0.253016738030362	Ctrl	4	Immune	Neutrophils	Rsad2+ Neutrophils
S1_GGATGTTGTTGGGTAG-1	S1	3741	1839	0.213846565089548	Ctrl	1	Immune	Neutrophils	Ccl3+ Neutrophils
S1_GGCACGTCAAGTTCGT-1	S1	5224	2300	0.478560490045942	Ctrl	0	Immune	Neutrophils	Ccl3+ Neutrophils
S1_GGCAGTCAGAAGCGGG-1	S1	28701	5998	3.01731646980941	Ctrl	8	CAFs	CAFs	ENG+ iCAFs
S1_GGCAGTCAGGTTGCCC-1	S1	5575	1614	0.251121076233184	Ctrl	2	Immune	Neutrophils	Retnlg+ Neutrophils
S1_GGCAGTCCAACCGACC-1	S1	4022	1736	0.571854798607658	Ctrl	1	Immune	Neutrophils	Ccl3+ Neutrophils
S1_GGCGTCACAGACCCGT-1	S1	4526	2190	1.28148475475033	Ctrl	0	Immune	Neutrophils	Ccl3+ Neutrophils
S1_GGCGTCACAGTAGAAT-1	S1	4162	1374	0.0480538202787122	Ctrl	2	Immune	Neutrophils	Csf3r+ Neutrophils
S1_GGCGTCATCGGCTATA-1	S1	38882	6030	3.10169229977882	Ctrl	3	Immune	Macrophages	Mmp12+ Macrophages
S1_GGCTGTGAGTGAGCCA-1	S1	45856	6786	2.07388346127006	Ctrl	8	CAFs	CAFs	ENG+ iCAFs
S1_GGCTGTGAGTTGCTGT-1	S1	4412	1436	0.385312783318223	Ctrl	2	Immune	Neutrophils	Rsad2+ Neutrophils
S1_GGCTGTGCATTCAGGT-1	S1	25614	4873	2.33466073241196	Ctrl	5	Immune	Macrophages	S100a4+ Macrophages
S1_GGCTTGGGTCACGACC-1	S1	23510	5159	3.15185027647809	Ctrl	8	CAFs	CAFs	ENG+ iCAFs
S1_GGCTTTCGTAGATTGA-1	S1	89740	7959	2.03699576554491	Ctrl	6	Epithelial	Epithelial	Clu+ Epithelial
S1_GGCTTTCTCCCGTTCA-1	S1	34581	5991	1.72348977762355	Ctrl	23	Other	CAPs	CAPs
S1_GGGAAGTTCCCGTGTT-1	S1	3725	1277	0.187919463087248	Ctrl	0	Immune	Neutrophils	Ccl3+ Neutrophils
S1_GGGACCTGTAGTTACC-1	S1	1811	990	6.51573716178907	Ctrl	1	Immune	Neutrophils	Il1r2+ Neutrophils
S1_GGGACCTTCGGCCCAA-1	S1	3012	1098	0.763612217795485	Ctrl	4	Immune	Neutrophils	Ccl4+ Neutrophils
S1_GGGAGATCAATACAGA-1	S1	28361	5837	1.91460103663482	Ctrl	13	CAFs	CAFs	Timp3+ CAFs
S1_GGGAGATCATGGCCCA-1	S1	51900	7237	2.3757225433526	Ctrl	7	CAFs	CAFs	myCAFs
S1_GGGAGTACAACGACTT-1	S1	3936	1704	0.355691056910569	Ctrl	1	Immune	Neutrophils	Il1r2+ Neutrophils
S1_GGGAGTAGTAGATCCT-1	S1	46740	7425	2.80273855370133	Ctrl	7	CAFs	CAFs	myCAFs
S1_GGGATCCAGTGGAAGA-1	S1	61342	7502	1.693782400313	Ctrl	7	CAFs	CAFs	myCAFs
S1_GGGATCCCACCCTAGG-1	S1	2504	1058	0.0399361022364217	Ctrl	0	Immune	Neutrophils	Ccl3+ Neutrophils
S1_GGGATCCGTGGAAATT-1	S1	17897	4765	2.11208582443985	Ctrl	11	CAFs	CAFs	WT1+ iCAFs
S1_GGGATCCGTTCGGACC-1	S1	4983	1796	0.100341159943809	Ctrl	2	Immune	Neutrophils	Csf3r+ Neutrophils
S1_GGGATCCTCTCCAATT-1	S1	47242	6647	1.98128783709411	Ctrl	13	CAFs	CAFs	Timp3+ CAFs
S1_GGGATGAGTAGGTAGC-1	S1	4585	1961	0.392584514721919	Ctrl	1	Immune	Neutrophils	Il1r2+ Neutrophils
S1_GGGCCATAGAGGTATT-1	S1	22136	5182	1.89736176364293	Ctrl	8	CAFs	CAFs	ENG+ iCAFs
S1_GGGCCATAGTAGTGCG-1	S1	5019	2111	0.199242877067145	Ctrl	0	Immune	Neutrophils	Ccl3+ Neutrophils
S1_GGGCCATGTACGACTT-1	S1	35512	6565	2.89761207479162	Ctrl	13	CAFs	CAFs	Timp3+ CAFs
S1_GGGCGTTAGCGATGCA-1	S1	3583	1493	0.0837287189506001	Ctrl	0	Immune	Neutrophils	Ccl3+ Neutrophils
S1_GGGCTCACAATGAAAC-1	S1	5283	2249	1.17357561991293	Ctrl	1	Immune	Neutrophils	Il1r2+ Neutrophils
S1_GGGTAGAAGGCGTTGA-1	S1	4029	1855	0.273020600645321	Ctrl	0	Immune	Neutrophils	Ccl3+ Neutrophils
S1_GGGTATTAGCTTAAGA-1	S1	10075	2420	0.903225806451613	Ctrl	4	Immune	Neutrophils	Ccl4+ Neutrophils
S1_GGGTATTCATGGGATG-1	S1	4534	2313	7.2562858403176	Ctrl	13	CAFs	CAFs	Timp3+ CAFs
S1_GGGTCACAGTACGAGC-1	S1	2730	1211	0.402930402930403	Ctrl	0	Immune	Neutrophils	Ccl3+ Neutrophils
S1_GGGTCACCAACTACGT-1	S1	3378	1679	0.44404973357016	Ctrl	0	Immune	Neutrophils	Ccl3+ Neutrophils
S1_GGGTCACTCGCCAATA-1	S1	5243	1402	0.152584398245279	Ctrl	4	Immune	Neutrophils	Ccl4+ Neutrophils
S1_GGGTCTGTCTTGCAAG-1	S1	24585	5504	1.67988610941631	Ctrl	11	CAFs	CAFs	WT1+ iCAFs
S1_GGGTGAAAGTGCTAGG-1	S1	13082	4354	4.44121693930592	Ctrl	23	Other	CAPs	CAPs
S1_GGGTGAAGTTCGGCTG-1	S1	56594	7335	1.28458847227621	Ctrl	7	CAFs	CAFs	Col1a1+ CAFs
S1_GGGTGTCAGGATGAGA-1	S1	4917	1922	1.24059385804352	Ctrl	0	Immune	Neutrophils	Ccl3+ Neutrophils
S1_GGGTGTCTCTATACGG-1	S1	4026	1590	0.0993541977148535	Ctrl	4	Immune	Neutrophils	Rsad2+ Neutrophils
S1_GGGTTATCATTCTTCA-1	S1	4257	1692	2.58397932816537	Ctrl	1	Immune	Neutrophils	Csf3r+ Neutrophils
S1_GGGTTTAAGAGGTTTA-1	S1	37233	6597	3.63387317702038	Ctrl	13	CAFs	CAFs	Timp3+ CAFs
S1_GGGTTTAGTCGACTTA-1	S1	2874	1340	0.313152400835073	Ctrl	2	Immune	Neutrophils	Csf3r+ Neutrophils
S1_GGTAACTGTGGCCACT-1	S1	3760	1218	0.0531914893617021	Ctrl	0	Immune	Neutrophils	Ccl3+ Neutrophils
S1_GGTAATCGTACTAAGA-1	S1	3708	1534	0.134843581445523	Ctrl	0	Immune	Neutrophils	Ccl3+ Neutrophils
S1_GGTAATCGTCCAACGC-1	S1	6120	2360	2.28758169934641	Ctrl	20	Immune	B cells	B cells
S1_GGTAATCGTCTCTCAC-1	S1	19614	5139	1.53971652900989	Ctrl	7	CAFs	CAFs	myCAFs
S1_GGTAATCGTGTTCCTC-1	S1	4035	1450	0.520446096654275	Ctrl	0	Immune	Neutrophils	Ccl4+ Neutrophils
S1_GGTAGAGAGGACATCG-1	S1	104347	9396	1.75472222488428	Ctrl	7	CAFs	CAFs	myCAFs
S1_GGTAGAGGTTCAAGGG-1	S1	31679	5862	0.767069667603144	Ctrl	7	CAFs	CAFs	myCAFs
S1_GGTCACGCATCATCCC-1	S1	81562	8423	1.88322993550918	Ctrl	13	CAFs	CAFs	Timp3+ CAFs
S1_GGTCTGGCATAACAGA-1	S1	3195	1380	0.0938967136150235	Ctrl	0	Immune	Neutrophils	Ccl3+ Neutrophils
S1_GGTCTGGGTACTCCCT-1	S1	43746	6632	1.74187354272391	Ctrl	11	CAFs	CAFs	ENG+ iCAFs
S1_GGTGATTAGGCTGGAT-1	S1	38541	5764	2.93194260657482	Ctrl	3	Immune	Macrophages	Mmp12+ Macrophages
S1_GGTGATTTCTTCCGTG-1	S1	4417	1796	0.181118406158026	Ctrl	2	Immune	Neutrophils	Csf3r+ Neutrophils
S1_GGTGGCTCACGTAGTT-1	S1	6080	1183	0.197368421052632	Ctrl	4	Immune	Neutrophils	Rsad2+ Neutrophils
S1_GGTGGCTCATGACACT-1	S1	34959	5770	4.96581710003147	Ctrl	7	CAFs	CAFs	myCAFs
S1_GGTGTCGAGGTACCTT-1	S1	7125	1870	0.407017543859649	Ctrl	2	Immune	Neutrophils	Retnlg+ Neutrophils
S1_GGTGTTATCCTCAGGG-1	S1	4537	1279	0.154286973771214	Ctrl	0	Immune	Neutrophils	Rsad2+ Neutrophils
S1_GGTTAACAGGAATGTT-1	S1	4877	1096	0.451096985851958	Ctrl	4	Immune	Neutrophils	Rsad2+ Neutrophils
S1_GGTTAACGTACGTGAG-1	S1	7412	2741	1.38963842417701	Ctrl	1	Immune	Neutrophils	Il1r2+ Neutrophils
S1_GGTTAACTCCGATCTC-1	S1	21916	5016	7.51962036868042	Ctrl	7	CAFs	CAFs	myCAFs
S1_GGTTAACTCGACGAGA-1	S1	43258	6538	2.48971288547783	Ctrl	3	Immune	Macrophages	Mmp12+ Macrophages
S1_GGTTCTCAGCCTATCA-1	S1	2174	1063	1.01195952161914	Ctrl	0	Immune	Neutrophils	Ccl3+ Neutrophils
S1_GGTTCTCGTCCAGCGT-1	S1	4144	1233	0.748069498069498	Ctrl	2	Immune	Neutrophils	Csf3r+ Neutrophils
S1_GGTTCTCGTGCCGTAC-1	S1	38253	6611	3.86897759652838	Ctrl	13	CAFs	CAFs	Timp3+ CAFs
S1_GGTTGTAAGGAGCTGT-1	S1	3920	1697	8.16326530612245	Ctrl	0	Immune	Neutrophils	Ccl3+ Neutrophils
S1_GGTTGTAGTACAAGCG-1	S1	3601	1538	1.44404332129964	Ctrl	0	Immune	Neutrophils	Ccl3+ Neutrophils
S1_GTAACACCAATCGTCA-1	S1	21242	5066	2.07136804444026	Ctrl	8	CAFs	CAFs	ENG+ iCAFs
S1_GTAACACGTTATCTGG-1	S1	6027	2764	4.69553675128588	Ctrl	13	CAFs	CAFs	Timp3+ CAFs
S1_GTAACCAAGCACCGAA-1	S1	2481	822	0.60459492140266	Ctrl	0	Immune	Neutrophils	Ccl3+ Neutrophils
S1_GTAACCAGTGGATACG-1	S1	6134	2367	1.23899576133029	Ctrl	1	Immune	Neutrophils	Il1r2+ Neutrophils
S1_GTAAGTCAGGTACAAT-1	S1	3230	969	0.526315789473684	Ctrl	4	Immune	Neutrophils	Ccl4+ Neutrophils
S1_GTAAGTCAGTCCCAAT-1	S1	5141	1989	1.20599105232445	Ctrl	1	Immune	Neutrophils	Il1r2+ Neutrophils
S1_GTAAGTCTCCTTCTAA-1	S1	2938	1330	0.0340367597004765	Ctrl	0	Immune	Neutrophils	Ccl3+ Neutrophils
S1_GTAAGTCTCTACTTCA-1	S1	3470	1517	3.60230547550432	Ctrl	22	CAFs	CAFs	Rbms3+ CAFs
S1_GTAATCGAGAAGTCAT-1	S1	4727	1995	1.81933573090755	Ctrl	1	Immune	Neutrophils	Il1r2+ Neutrophils
S1_GTAATCGCAGATTCGT-1	S1	37886	5376	2.99319009660561	Ctrl	19	Immune	Macrophages	Arg1+ Macrophages
S1_GTAATCGTCTTCGTGC-1	S1	47032	6147	3.31263820377615	Ctrl	5	Immune	Macrophages	S100a4+ Macrophages
S1_GTAATGCAGGTTGAGC-1	S1	12455	3582	3.36411079887595	Ctrl	9	Immune	Macrophages	Arg1+ Macrophages
S1_GTAATGCGTTAGAGTA-1	S1	3160	1767	5.82278481012658	Ctrl	3	Immune	Macrophages	Mmp12+ Macrophages
S1_GTACAACCAACAAAGT-1	S1	9751	2571	0.656342939185725	Ctrl	16	Immune	Neutrophils	Ngp+ Neutrophils
S1_GTACAACGTCTTCTAT-1	S1	2083	851	0.336053768602976	Ctrl	4	Immune	Neutrophils	Ccl4+ Neutrophils
S1_GTAGAAAAGTAGATCA-1	S1	63680	7394	1.35050251256281	Ctrl	15	Immune	Macrophages	Proliferating Macrophages
S1_GTAGAGGCATGTGTCA-1	S1	24940	5562	1.80433039294306	Ctrl	23	Other	CAPs	CAPs
S1_GTAGAGGGTCCACTTC-1	S1	11964	3671	1.59645603477098	Ctrl	8	CAFs	CAFs	ENG+ iCAFs
S1_GTAGATCCACCAGCCA-1	S1	4742	1407	1.22311261071278	Ctrl	4	Immune	Neutrophils	Ccl4+ Neutrophils
S1_GTAGGAGAGATCCCAT-1	S1	1397	943	2.64853256979241	Ctrl	1	Immune	Neutrophils	Il1r2+ Neutrophils
S1_GTAGGAGAGGAATGTT-1	S1	3876	1451	0.541795665634675	Ctrl	2	Immune	Neutrophils	Csf3r+ Neutrophils
S1_GTAGGAGAGGCCATAG-1	S1	51157	7196	2.7464472115253	Ctrl	13	CAFs	CAFs	Timp3+ CAFs
S1_GTAGGAGGTAGAGGAA-1	S1	25960	5727	2.04545454545455	Ctrl	13	CAFs	CAFs	Timp3+ CAFs
S1_GTAGGTTGTCGAACGA-1	S1	4941	1530	0.182149362477231	Ctrl	0	Immune	Neutrophils	Ccl3+ Neutrophils
S1_GTAGTACCACCAAAGG-1	S1	1092	547	0.641025641025641	Ctrl	0	Immune	Neutrophils	Ccl3+ Neutrophils
S1_GTAGTACCATCCTCAC-1	S1	36757	5757	3.44424191310499	Ctrl	3	Immune	Macrophages	Mmp12+ Macrophages
S1_GTAGTACTCATTGCGA-1	S1	50204	6963	0.96207473508087	Ctrl	6	Epithelial	Epithelial	Clu+ Epithelial
S1_GTATTGGGTCGCAGTC-1	S1	3178	919	0.157331655129012	Ctrl	1	Immune	Neutrophils	Csf3r+ Neutrophils
S1_GTATTGGTCTGGTGCG-1	S1	3890	1509	0.6426735218509	Ctrl	4	Immune	Neutrophils	Ccl4+ Neutrophils
S1_GTATTTCCAGCATTGT-1	S1	9346	2898	1.56216563235609	Ctrl	1	Immune	Neutrophils	Il1r2+ Neutrophils
S1_GTCAAACAGTCCCAAT-1	S1	11656	3138	8.21894303363075	Ctrl	1	Immune	Neutrophils	Il1r2+ Neutrophils
S1_GTCAAACGTGTTTGCA-1	S1	7251	1746	0.620604054613157	Ctrl	16	Immune	Neutrophils	Ngp+ Neutrophils
S1_GTCAAACGTTAACCTG-1	S1	39245	5760	2.98636769015161	Ctrl	3	Immune	Macrophages	Mmp12+ Macrophages
S1_GTCAAACTCCACGGGT-1	S1	4834	1709	3.74431112949938	Ctrl	10	CAFs	CAFs	Col1a1+ CAFs
S1_GTCAAACTCTTTCCGG-1	S1	50749	7365	1.80299119194467	Ctrl	7	CAFs	CAFs	myCAFs
S1_GTCAAGTGTCGTTATG-1	S1	1884	784	1.7515923566879	Ctrl	2	Immune	Neutrophils	Retnlg+ Neutrophils
S1_GTCACGGAGCAGGGAG-1	S1	4138	1464	0.507491541807637	Ctrl	2	Immune	Neutrophils	Csf3r+ Neutrophils
S1_GTCACGGAGTATAGAC-1	S1	4492	1450	0.200356188780053	Ctrl	4	Immune	Neutrophils	Rsad2+ Neutrophils
S1_GTCACGGCAAATGCTC-1	S1	3898	1087	0.179579271421242	Ctrl	1	Immune	Neutrophils	Csf3r+ Neutrophils
S1_GTCACGGGTACTGTTG-1	S1	4369	1645	0.801098649576562	Ctrl	1	Immune	Neutrophils	Csf3r+ Neutrophils
S1_GTCACTCAGAGCAGCT-1	S1	2627	842	0.0761324704986677	Ctrl	4	Immune	Neutrophils	Ccl4+ Neutrophils
S1_GTCACTCAGCCGATAG-1	S1	2354	794	1.91163976210705	Ctrl	0	Immune	Neutrophils	Ccl3+ Neutrophils
S1_GTCACTCGTATCACGT-1	S1	32075	5865	1.57443491816056	Ctrl	13	CAFs	CAFs	Timp3+ CAFs
S1_GTCAGCGCAGACCAGA-1	S1	24146	5598	1.35426157541622	Ctrl	8	CAFs	CAFs	ENG+ iCAFs
S1_GTCAGCGTCGTTCCCA-1	S1	1733	999	3.05828043854587	Ctrl	3	Immune	Macrophages	Mmp12+ Macrophages
S1_GTCATCCAGGTGCGAT-1	S1	32639	5191	2.1477373694047	Ctrl	3	Immune	Macrophages	Mmp12+ Macrophages
S1_GTCATCCCAACCGCTG-1	S1	4446	1692	0.112460638776428	Ctrl	1	Immune	Neutrophils	Csf3r+ Neutrophils
S1_GTCATCCCAAGACAAT-1	S1	39412	6202	2.01461483812037	Ctrl	11	CAFs	CAFs	WT1+ iCAFs
S1_GTCATCCGTAATGCTC-1	S1	65623	7262	3.17876354326989	Ctrl	9	Immune	Macrophages	Arg1+ Macrophages
S1_GTCATCCGTGGGAGAG-1	S1	53395	7236	2.20807191684615	Ctrl	11	CAFs	CAFs	myCAFs
S1_GTCATCCTCTTCTAAC-1	S1	23226	4458	6.29466976664083	Ctrl	22	CAFs	CAFs	Rbms3+ CAFs
S1_GTCATGAAGGTGCCTC-1	S1	4985	2103	1.48445336008024	Ctrl	14	Immune	T cells	T cells
S1_GTCATGACAGTGCCTG-1	S1	7145	2687	3.82085374387684	Ctrl	12	Immune	Macrophages	Ccl8+ Macrophages
S1_GTCATGATCCCTTTGG-1	S1	4998	1843	0.680272108843537	Ctrl	1	Immune	Neutrophils	Il1r2+ Neutrophils
S1_GTCATTTCATTGCAAC-1	S1	45135	6048	3.02869170266977	Ctrl	11	CAFs	CAFs	WT1+ iCAFs
S1_GTCCACTAGGCAGCTA-1	S1	19530	4330	1.25960061443932	Ctrl	5	Immune	Macrophages	S100a4+ Macrophages
S1_GTCCCATCATCTGCGG-1	S1	3480	1511	0.229885057471264	Ctrl	0	Immune	Neutrophils	Ccl3+ Neutrophils
S1_GTCCTCAAGCCTCAAT-1	S1	7028	3029	1.70745589072282	Ctrl	13	CAFs	CAFs	Timp3+ CAFs
S1_GTCCTCACAGACATCT-1	S1	7707	2459	0.324380433372259	Ctrl	0	Immune	Neutrophils	Ccl3+ Neutrophils
S1_GTCGAATAGTCCTACA-1	S1	3423	1142	0.9348524685948	Ctrl	4	Immune	Neutrophils	Rsad2+ Neutrophils
S1_GTCGCGACACCCTAGG-1	S1	6816	2541	1.64319248826291	Ctrl	1	Immune	Neutrophils	Il1r2+ Neutrophils
S1_GTCGCGAGTGGCCCAT-1	S1	2656	1143	0.414156626506024	Ctrl	0	Immune	Neutrophils	Ccl4+ Neutrophils
S1_GTCGCGATCCATCGTC-1	S1	4597	1502	0.130519904285404	Ctrl	4	Immune	Neutrophils	Ccl4+ Neutrophils
S1_GTCGTAAAGCTGAAGC-1	S1	4978	1431	0.241060666934512	Ctrl	4	Immune	Neutrophils	Ccl4+ Neutrophils
S1_GTCGTAACACTGGACC-1	S1	4279	2043	1.09838747370881	Ctrl	1	Immune	Neutrophils	Il1r2+ Neutrophils
S1_GTCGTAATCAGCTTGA-1	S1	3738	1257	0.481540930979133	Ctrl	2	Immune	Neutrophils	Csf3r+ Neutrophils
S1_GTCGTAATCCCTGGTT-1	S1	38705	6215	2.48029970288076	Ctrl	8	CAFs	CAFs	ENG+ iCAFs
S1_GTCGTTCTCCACCCTA-1	S1	20018	4156	4.60585473074233	Ctrl	8	CAFs	CAFs	ENG+ iCAFs
S1_GTCGTTCTCGAGTCTA-1	S1	6247	2445	0.720345765967665	Ctrl	1	Immune	Neutrophils	Il1r2+ Neutrophils
S1_GTCTACCCACGCGTCA-1	S1	4051	1280	0.148111577388299	Ctrl	4	Immune	Neutrophils	Ccl4+ Neutrophils
S1_GTCTACCGTGGCTTGC-1	S1	27648	5378	1.64568865740741	Ctrl	5	Immune	Macrophages	S100a4+ Macrophages
S1_GTCTAGAAGACATAAC-1	S1	5932	1877	0.303438975050573	Ctrl	1	Immune	Neutrophils	Csf3r+ Neutrophils
S1_GTCTAGAAGAGAGCAA-1	S1	22317	5091	3.5219787605861	Ctrl	8	CAFs	CAFs	ENG+ iCAFs
S1_GTCTAGACAACGAGGT-1	S1	74669	7897	1.87360216421808	Ctrl	11	CAFs	CAFs	WT1+ iCAFs
S1_GTCTAGACAGATAAAC-1	S1	32537	5470	2.92897316900759	Ctrl	3	Immune	Macrophages	Mmp12+ Macrophages
S1_GTCTCACCAACAAGTA-1	S1	25390	4822	1.94564789287121	Ctrl	5	Immune	Macrophages	S100a4+ Macrophages
S1_GTCTGTCAGGGACTGT-1	S1	1781	1028	0.168444693992139	Ctrl	1	Immune	Neutrophils	Il1r2+ Neutrophils
S1_GTCTGTCGTTTGGGAG-1	S1	26681	4976	1.80652899066752	Ctrl	9	Immune	Macrophages	Arg1+ Macrophages
S1_GTCTTTAAGCGGTAGT-1	S1	16225	2365	2.06471494607088	Ctrl	10	CAFs	CAFs	Col1a1+ CAFs
S1_GTCTTTAAGGTTGTTC-1	S1	6395	1893	0.328381548084441	Ctrl	1	Immune	Neutrophils	Il1r2+ Neutrophils
S1_GTCTTTACAATCACGT-1	S1	42186	6592	0.737211397145973	Ctrl	13	CAFs	CAFs	Timp3+ CAFs
S1_GTCTTTATCATTGCCC-1	S1	6867	1638	0.18931119848551	Ctrl	4	Immune	Neutrophils	Rsad2+ Neutrophils
S1_GTCTTTATCCAGCCTT-1	S1	40573	5972	2.63968649101619	Ctrl	12	Immune	Macrophages	Ccl8+ Macrophages
S1_GTCTTTATCGTGTCAA-1	S1	24281	4932	1.39615337094848	Ctrl	5	Immune	Macrophages	S100a4+ Macrophages
S1_GTGACGCCAATTTCCT-1	S1	2753	1028	0.25426807119506	Ctrl	4	Immune	Neutrophils	Ccl4+ Neutrophils
S1_GTGACGCTCCAACACA-1	S1	5183	1875	0.154350762106888	Ctrl	1	Immune	Neutrophils	Csf3r+ Neutrophils
S1_GTGACGCTCTGGCCTT-1	S1	73841	7903	2.11806448991753	Ctrl	7	CAFs	CAFs	myCAFs
S1_GTGAGCCAGCAGAAAG-1	S1	3569	1428	1.4009526478005	Ctrl	0	Immune	Neutrophils	Ccl3+ Neutrophils
S1_GTGAGCCCACTATCGA-1	S1	3797	1373	0.0790097445351593	Ctrl	4	Immune	Neutrophils	Rsad2+ Neutrophils
S1_GTGAGCCGTCGATTAC-1	S1	36088	6135	2.12258922633562	Ctrl	8	CAFs	CAFs	ENG+ iCAFs
S1_GTGAGGAGTCTGTGGC-1	S1	55619	7423	2.65556734209533	Ctrl	7	CAFs	CAFs	myCAFs
S1_GTGAGTTAGCGCCCAT-1	S1	4346	1799	1.40358950759319	Ctrl	0	Immune	Neutrophils	Ccl3+ Neutrophils
S1_GTGAGTTCACTCTCGT-1	S1	54523	7157	2.3549694624287	Ctrl	13	CAFs	CAFs	Timp3+ CAFs
S1_GTGAGTTCAGAACCGA-1	S1	67083	7552	1.92895368424191	Ctrl	7	CAFs	CAFs	myCAFs
S1_GTGATGTCACGGCACT-1	S1	3586	1674	1.58951477969883	Ctrl	1	Immune	Neutrophils	Il1r2+ Neutrophils
S1_GTGCACGAGACCGTTT-1	S1	1348	762	0	Ctrl	1	Immune	Neutrophils	Csf3r+ Neutrophils
S1_GTGCACGCACGAAAGC-1	S1	23289	5612	3.24616771866546	Ctrl	23	Other	CAPs	CAPs
S1_GTGCACGGTCGCGTTG-1	S1	3869	1748	0.155078831739468	Ctrl	0	Immune	Neutrophils	Ccl3+ Neutrophils
S1_GTGCACGTCATGTCTT-1	S1	3168	1148	0.568181818181818	Ctrl	1	Immune	Neutrophils	Csf3r+ Neutrophils
S1_GTGCACGTCGTGGGAA-1	S1	1518	1000	0.395256916996047	Ctrl	1	Immune	Neutrophils	Ccl3+ Neutrophils
S1_GTGCAGCCAGCAGTGA-1	S1	5709	1698	0.490453669644421	Ctrl	0	Immune	Neutrophils	Ccl3+ Neutrophils
S1_GTGCGTGAGATAGCTA-1	S1	5823	1625	0.13738622703074	Ctrl	0	Immune	Neutrophils	Ccl3+ Neutrophils
S1_GTGCGTGTCACTGTTT-1	S1	24849	5731	2.18519859954123	Ctrl	8	CAFs	CAFs	ENG+ iCAFs
S1_GTGCTGGAGATGGGCT-1	S1	22295	4197	2.65530387979368	Ctrl	3	Immune	Macrophages	Mmp12+ Macrophages
S1_GTGCTGGTCTCTGAGA-1	S1	3604	1784	0.166481687014428	Ctrl	1	Immune	Neutrophils	Il1r2+ Neutrophils
S1_GTGCTTCAGGTAATCA-1	S1	3695	1502	0.351826792963464	Ctrl	0	Immune	Neutrophils	Ccl3+ Neutrophils
S1_GTGCTTCAGTACAGAT-1	S1	38006	5777	3.67836657369889	Ctrl	5	Immune	Macrophages	S100a4+ Macrophages
S1_GTGCTTCTCTGTGCGG-1	S1	25993	5567	2.00823298580387	Ctrl	11	CAFs	CAFs	ENG+ iCAFs
S1_GTGGAAGTCGTGTGAT-1	S1	14300	3808	1.4965034965035	Ctrl	5	Immune	Macrophages	S100a4+ Macrophages
S1_GTGGAGACACTGCACG-1	S1	14047	3315	0.726133694027194	Ctrl	9	Immune	Macrophages	Arg1+ Macrophages
S1_GTGGAGACATGTCGTA-1	S1	51725	7032	2.39922667955534	Ctrl	7	CAFs	CAFs	myCAFs
S1_GTGGCGTCAGTGGTGA-1	S1	4330	1338	0.184757505773672	Ctrl	2	Immune	Neutrophils	Retnlg+ Neutrophils
S1_GTGGGAATCATTGTTC-1	S1	99119	8470	2.70785621323863	Ctrl	6	Epithelial	Epithelial	Hmga2+ Epithelial
S1_GTGGTTAGTAAGAACT-1	S1	2283	1097	0.306614104248795	Ctrl	0	Immune	Neutrophils	Ccl3+ Neutrophils
S1_GTGGTTATCAAACCCA-1	S1	1744	766	0.172018348623853	Ctrl	0	Immune	Neutrophils	Ccl3+ Neutrophils
S1_GTGGTTATCGCGGTAC-1	S1	44257	6031	4.04681745260637	Ctrl	3	Immune	Macrophages	Mmp12+ Macrophages
S1_GTGTAACCACCGGAAA-1	S1	4346	1917	0.414173953060285	Ctrl	1	Immune	Neutrophils	Ccl3+ Neutrophils
S1_GTGTCCTAGTTTGAGA-1	S1	5205	1880	0.710854947166186	Ctrl	0	Immune	Neutrophils	Ccl3+ Neutrophils
S1_GTGTCCTTCATGCTAG-1	S1	11004	2455	0.381679389312977	Ctrl	2	Immune	Neutrophils	Rsad2+ Neutrophils
S1_GTGTGATCAAGGTACG-1	S1	1335	982	2.77153558052434	Ctrl	10	CAFs	CAFs	Col1a1+ CAFs
S1_GTGTGATCACCCAAGC-1	S1	6296	1332	0.270012706480305	Ctrl	2	Immune	Neutrophils	Retnlg+ Neutrophils
S1_GTGTGATCACTCAAGT-1	S1	1604	1028	0.187032418952618	Ctrl	0	Immune	Neutrophils	Ccl3+ Neutrophils
S1_GTGTGATGTACAAAGT-1	S1	5535	2192	3.45076784101174	Ctrl	20	Immune	B cells	B cells
S1_GTGTGGCAGCAGGGAG-1	S1	24210	5714	1.68112350268484	Ctrl	8	CAFs	CAFs	ENG+ iCAFs
S1_GTGTGGCAGTGGATAT-1	S1	4069	1392	0.319488817891374	Ctrl	0	Immune	Neutrophils	Ccl3+ Neutrophils
S1_GTGTGGCTCGGAATGG-1	S1	4287	1627	0.303242360625146	Ctrl	2	Immune	Neutrophils	Csf3r+ Neutrophils
S1_GTGTTAGAGCGATCGA-1	S1	28499	5977	1.77900978981719	Ctrl	8	CAFs	CAFs	ENG+ iCAFs
S1_GTGTTCCAGACTTCGT-1	S1	4224	1779	0.284090909090909	Ctrl	2	Immune	Neutrophils	Csf3r+ Neutrophils
S1_GTTACAGAGTGAACAT-1	S1	9463	2955	4.57571594631723	Ctrl	15	Immune	Macrophages	Proliferating Macrophages
S1_GTTACAGCATAGTCAC-1	S1	8512	2833	3.79464285714286	Ctrl	13	CAFs	CAFs	Timp3+ CAFs
S1_GTTACCCCAAGAGTGC-1	S1	34304	5929	3.19204757462687	Ctrl	9	Immune	Macrophages	Arg1+ Macrophages
S1_GTTACGACAAGGAGTC-1	S1	8119	2508	1.20704520261116	Ctrl	1	Immune	Neutrophils	Il1r2+ Neutrophils
S1_GTTACGACACAATGTC-1	S1	3320	1171	0.150602409638554	Ctrl	26	Immune	T cells	T cells
S1_GTTACGATCCCAGGCA-1	S1	2738	1370	1.27830533235939	Ctrl	1	Immune	Neutrophils	Ccl3+ Neutrophils
S1_GTTAGACGTTCAGGTT-1	S1	14298	4257	4.77689187298923	Ctrl	23	Other	CAPs	CAPs
S1_GTTAGTGAGAACAGGA-1	S1	3440	1827	0.348837209302326	Ctrl	1	Immune	Neutrophils	Il1r2+ Neutrophils
S1_GTTAGTGAGGTGGTTG-1	S1	3355	1129	0.238450074515648	Ctrl	1	Immune	Neutrophils	Csf3r+ Neutrophils
S1_GTTAGTGGTGAACCGA-1	S1	6814	1361	0.278837687114764	Ctrl	4	Immune	Neutrophils	Rsad2+ Neutrophils
S1_GTTATGGAGATGTTCC-1	S1	22261	4654	1.20389919590315	Ctrl	5	Immune	Macrophages	S100a4+ Macrophages
S1_GTTATGGAGCAAGTCG-1	S1	37062	5605	3.63445038044358	Ctrl	3	Immune	Macrophages	Mmp12+ Macrophages
S1_GTTATGGAGTCGCGAA-1	S1	3461	1346	0.346720600982375	Ctrl	1	Immune	Neutrophils	Il1r2+ Neutrophils
S1_GTTATGGCAAGACAAT-1	S1	18325	5010	2.11732605729877	Ctrl	7	CAFs	CAFs	myCAFs
S1_GTTCATTCATGACGGA-1	S1	3553	1708	0.056290458767239	Ctrl	1	Immune	Neutrophils	Il1r2+ Neutrophils
S1_GTTCCGTCAACGGCTC-1	S1	265902	9924	3.51482877150228	Ctrl	6	Epithelial	Epithelial	Hmga2+ Epithelial
S1_GTTCCGTTCGACATTG-1	S1	3333	1716	7.23072307230723	Ctrl	22	CAFs	CAFs	Rbms3+ CAFs
S1_GTTCCGTTCGAGAATA-1	S1	4105	1491	0.292326431181486	Ctrl	4	Immune	Neutrophils	Ccl4+ Neutrophils
S1_GTTCGCTAGCAAACAT-1	S1	33961	5466	2.10830069785931	Ctrl	3	Immune	Macrophages	Mmp12+ Macrophages
S1_GTTCGCTAGCGATGAC-1	S1	6471	1789	0.123628496368413	Ctrl	2	Immune	Neutrophils	Retnlg+ Neutrophils
S1_GTTCGCTTCTTGCAAG-1	S1	5865	1403	0.392156862745098	Ctrl	2	Immune	Neutrophils	Rsad2+ Neutrophils
S1_GTTCTATAGGAGTACC-1	S1	7364	2509	0.855513307984791	Ctrl	1	Immune	Neutrophils	Il1r2+ Neutrophils
S1_GTTCTATGTACAAAGT-1	S1	28613	5806	2.6281760039143	Ctrl	7	CAFs	CAFs	myCAFs
S1_GTTCTATTCCCGTTCA-1	S1	4139	1325	1.47378593863252	Ctrl	2	Immune	Neutrophils	Csf3r+ Neutrophils
S1_GTTGAACCAATTTCGG-1	S1	45499	6918	3.07699070309238	Ctrl	13	CAFs	CAFs	Timp3+ CAFs
S1_GTTGAACGTCAATGGG-1	S1	4530	1785	0.573951434878587	Ctrl	0	Immune	Neutrophils	Ccl3+ Neutrophils
S1_GTTGAACGTGCAATAA-1	S1	26231	5868	1.48679043879379	Ctrl	8	CAFs	CAFs	ENG+ iCAFs
S1_GTTGAACTCGATACGT-1	S1	37914	5665	2.4318193807037	Ctrl	3	Immune	Macrophages	Mmp12+ Macrophages
S1_GTTGCTCCAGAGGAAA-1	S1	3483	1139	0.459374102784956	Ctrl	1	Immune	Neutrophils	Csf3r+ Neutrophils
S1_GTTGTAGGTATTGAGA-1	S1	31206	5316	1.64071011984875	Ctrl	18	Immune	Dendritic cells	H2-Eb1+ Dendritic cells
S1_GTTGTAGGTGCAGTGA-1	S1	10363	3826	6.14686866737431	Ctrl	6	Epithelial	Epithelial	Clu+ Epithelial
S1_GTTGTAGTCGTGACTA-1	S1	4145	1623	0.675512665862485	Ctrl	1	Immune	Neutrophils	Csf3r+ Neutrophils
S1_GTTGTGAAGAAGTCAT-1	S1	74289	7812	2.6531518798207	Ctrl	7	CAFs	CAFs	myCAFs
S1_GTTGTGACAATCAGCT-1	S1	13423	2595	6.61551069060568	Ctrl	10	CAFs	CAFs	Col1a1+ CAFs
S1_GTTGTGATCTCGTGGG-1	S1	18999	3990	2.45802410653192	Ctrl	18	Immune	Dendritic cells	H2-Eb1+ Dendritic cells
S1_GTTTACTCAATCGTCA-1	S1	34775	5292	1.64198418404026	Ctrl	17	Immune	Dendritic cells	H2-Eb1+ Dendritic cells
S1_GTTTACTGTCATCGCG-1	S1	79608	7925	2.12541453120289	Ctrl	7	CAFs	CAFs	myCAFs
S1_GTTTACTTCGCGATCG-1	S1	4985	1445	1.00300902708124	Ctrl	4	Immune	Neutrophils	Rsad2+ Neutrophils
S1_GTTTACTTCTTCGATT-1	S1	4533	1509	0.110302228105008	Ctrl	4	Immune	Neutrophils	Ccl4+ Neutrophils
S1_GTTTGGACATATAGCC-1	S1	53714	7122	1.78724354916781	Ctrl	23	Other	CAPs	CAPs
S1_GTTTGGATCTCATAGG-1	S1	4075	1182	0.294478527607362	Ctrl	2	Immune	Neutrophils	Csf3r+ Neutrophils
S1_TAACACGAGCATCGAG-1	S1	39580	6610	1.95300656897423	Ctrl	7	CAFs	CAFs	myCAFs
S1_TAACCAGCAAGTTCGT-1	S1	55007	7704	2.05246604977548	Ctrl	7	CAFs	CAFs	Col1a1+ CAFs
S1_TAACCAGGTACGCTTA-1	S1	74208	8048	1.69253988788271	Ctrl	13	CAFs	CAFs	Timp3+ CAFs
S1_TAAGCACAGGTTGAGC-1	S1	27910	5837	2.86635614475099	Ctrl	13	CAFs	CAFs	Timp3+ CAFs
S1_TAAGCCAAGAGTTGCG-1	S1	31513	5863	2.99876241551106	Ctrl	12	Immune	Macrophages	Ccl8+ Macrophages
S1_TAAGCCACAGTTGTTG-1	S1	44277	7032	2.3149716557129	Ctrl	13	CAFs	CAFs	Timp3+ CAFs
S1_TAAGCCAGTCAAGCCC-1	S1	12008	2198	0.216522318454364	Ctrl	4	Immune	Neutrophils	Ccl4+ Neutrophils
S1_TAAGCCAGTCTACAAC-1	S1	4405	1955	0.726447219069239	Ctrl	1	Immune	Neutrophils	Il1r2+ Neutrophils
S1_TAAGCCAGTTAGGGAC-1	S1	5384	2168	0.408618127786033	Ctrl	1	Immune	Neutrophils	Il1r2+ Neutrophils
S1_TAAGCGTAGAGTGGCT-1	S1	3630	1309	2.39669421487603	Ctrl	2	Immune	Neutrophils	Csf3r+ Neutrophils
S1_TAAGCGTAGTCTGCAT-1	S1	1374	978	2.76564774381368	Ctrl	10	CAFs	CAFs	Col1a1+ CAFs
S1_TAAGCGTTCGACCATA-1	S1	3329	1526	0.510663863021928	Ctrl	1	Immune	Neutrophils	Il1r2+ Neutrophils
S1_TAAGCGTTCTAGACAC-1	S1	17113	4826	2.17378601063519	Ctrl	13	CAFs	CAFs	Timp3+ CAFs
S1_TAAGTCGGTAGGATAT-1	S1	6481	1573	0.385742940904181	Ctrl	2	Immune	Neutrophils	Csf3r+ Neutrophils
S1_TAAGTCGTCGGTCTGG-1	S1	8507	2141	2.85647114141295	Ctrl	10	CAFs	CAFs	Col1a1+ CAFs
S1_TAATCTCCAGACAAAT-1	S1	5931	2176	2.2593154611364	Ctrl	1	Immune	Neutrophils	Il1r2+ Neutrophils
S1_TAATCTCGTTGTGCAT-1	S1	37444	6444	1.84809315244098	Ctrl	11	CAFs	CAFs	WT1+ iCAFs
S1_TAATCTCTCCTGTAAG-1	S1	4655	1436	0.236305048335124	Ctrl	0	Immune	Neutrophils	Ccl3+ Neutrophils
S1_TAATTCCCAGCTACTA-1	S1	86862	8340	2.17241141120398	Ctrl	7	CAFs	CAFs	myCAFs
S1_TAATTCCGTGAAGCGT-1	S1	3365	1780	0.891530460624071	Ctrl	0	Immune	Neutrophils	Ccl3+ Neutrophils
S1_TAATTCCTCGACCAAT-1	S1	34024	5600	2.68927815659534	Ctrl	3	Immune	Macrophages	Mmp12+ Macrophages
S1_TACAACGAGTCTGGAG-1	S1	4984	2153	0.220706260032103	Ctrl	0	Immune	Neutrophils	Ccl3+ Neutrophils
S1_TACAACGGTCCGATCG-1	S1	36255	6743	1.56392221762516	Ctrl	8	CAFs	CAFs	ENG+ iCAFs
S1_TACACCCAGAACCCGA-1	S1	1681	1089	0.951814396192742	Ctrl	1	Immune	Neutrophils	Il1r2+ Neutrophils
S1_TACACCCCAACAGCCC-1	S1	52902	6194	1.73339382253979	Ctrl	3	Immune	Macrophages	Mmp12+ Macrophages
S1_TACACCCCAAGTCCAT-1	S1	36567	6233	1.07747422539448	Ctrl	7	CAFs	CAFs	myCAFs
S1_TACACCCCACCTGATA-1	S1	13343	3592	2.08348947013415	Ctrl	22	CAFs	CAFs	Rbms3+ CAFs
S1_TACACCCGTCCAGAAG-1	S1	33318	6646	2.91133921603938	Ctrl	11	CAFs	CAFs	WT1+ iCAFs
S1_TACACCCGTTAGAAGT-1	S1	8310	1939	0.469314079422383	Ctrl	16	Immune	Neutrophils	Ngp+ Neutrophils
S1_TACAGGTCAGTTACCA-1	S1	4267	1841	0.773377079915632	Ctrl	1	Immune	Neutrophils	Il1r2+ Neutrophils
S1_TACATTCAGGACAGTC-1	S1	38076	6500	1.00325664460553	Ctrl	8	CAFs	CAFs	ENG+ iCAFs
S1_TACATTCCAGTATACC-1	S1	6792	1398	0.088339222614841	Ctrl	2	Immune	Neutrophils	Rsad2+ Neutrophils
S1_TACCCGTAGAAATCCA-1	S1	3886	1338	1.98147195059187	Ctrl	2	Immune	Neutrophils	Csf3r+ Neutrophils
S1_TACCGAAAGATGTTCC-1	S1	6230	1600	0.304975922953451	Ctrl	4	Immune	Neutrophils	Rsad2+ Neutrophils
S1_TACCGAATCGCTACAA-1	S1	8090	1873	0.34610630407911	Ctrl	2	Immune	Neutrophils	Retnlg+ Neutrophils
S1_TACCGGGCACAATTCG-1	S1	7122	2767	1.46026397079472	Ctrl	12	Immune	Macrophages	Ccl8+ Macrophages
S1_TACCTCGAGCAATTCC-1	S1	2327	1091	7.56338633433605	Ctrl	26	Immune	T cells	T cells
S1_TACCTCGAGTTGCATC-1	S1	31363	6147	1.23393807990307	Ctrl	23	Other	CAPs	CAPs
S1_TACCTCGGTCATGGCC-1	S1	34402	6436	0.94761932445788	Ctrl	7	CAFs	CAFs	myCAFs
S1_TACCTCGGTGTATACC-1	S1	4191	1419	5.34478644714865	Ctrl	14	Immune	T cells	T cells
S1_TACCTCGTCGTCAGAT-1	S1	8271	3039	5.13843549752146	Ctrl	3	Immune	Macrophages	Mmp12+ Macrophages
S1_TACCTGCCAAACTCTG-1	S1	30472	5943	4.11197164610134	Ctrl	23	Other	CAPs	CAPs
S1_TACCTGCCAAGCACAG-1	S1	5223	2219	1.62741719318399	Ctrl	23	Other	CAPs	CAPs
S1_TACCTGCTCCAAATGC-1	S1	22096	4614	1.74692251991311	Ctrl	5	Immune	Macrophages	S100a4+ Macrophages
S1_TACGGGCGTAGTTCCA-1	S1	3223	1142	0.248215947874651	Ctrl	2	Immune	Neutrophils	Csf3r+ Neutrophils
S1_TACGGTAGTAATTGGA-1	S1	3093	1319	0.2909796314258	Ctrl	4	Immune	Neutrophils	Ccl4+ Neutrophils
S1_TACGTCCCAATGGGTG-1	S1	4563	1631	0.241069471838703	Ctrl	0	Immune	Neutrophils	Ccl3+ Neutrophils
S1_TACGTCCTCCATCTGC-1	S1	8868	2102	0.46233649075327	Ctrl	16	Immune	Neutrophils	Ngp+ Neutrophils
S1_TACTGCCGTGAGTGAC-1	S1	4577	1907	1.55123443303474	Ctrl	1	Immune	Neutrophils	Il1r2+ Neutrophils
S1_TACTTCAAGTTTGTCG-1	S1	3130	1349	0.191693290734824	Ctrl	0	Immune	Neutrophils	Ccl3+ Neutrophils
S1_TACTTCACAATCCTAG-1	S1	17345	4278	4.53733064283655	Ctrl	12	Immune	Macrophages	Ccl8+ Macrophages
S1_TACTTGTGTTTAGAGA-1	S1	28850	4811	1.77469670710572	Ctrl	5	Immune	Macrophages	S100a4+ Macrophages
S1_TACTTGTTCAGAGCGA-1	S1	4532	2038	1.3901147396293	Ctrl	1	Immune	Neutrophils	Il1r2+ Neutrophils
S1_TACTTGTTCGTGGCTG-1	S1	4796	1312	0.187656380316931	Ctrl	4	Immune	Neutrophils	Ccl4+ Neutrophils
S1_TAGACTGGTGTTTGCA-1	S1	8977	2208	0.579258104043667	Ctrl	4	Immune	Neutrophils	Ccl4+ Neutrophils
S1_TAGACTGTCTGGCCGA-1	S1	60218	7219	2.35809890730346	Ctrl	7	CAFs	CAFs	myCAFs
S1_TAGAGTCGTCTGTGTA-1	S1	7137	1448	0.58848255569567	Ctrl	2	Immune	Neutrophils	Rsad2+ Neutrophils
S1_TAGATCGAGGTCATAA-1	S1	4351	1446	0.597563778441738	Ctrl	16	Immune	Neutrophils	Ngp+ Neutrophils
S1_TAGCACAAGTCGAAGC-1	S1	8372	3049	1.30195891065456	Ctrl	1	Immune	Neutrophils	Il1r2+ Neutrophils
S1_TAGGAGGCATACATCG-1	S1	4626	1462	0.713359273670558	Ctrl	4	Immune	Neutrophils	Rsad2+ Neutrophils
S1_TAGGGTTGTCCAAGAG-1	S1	6566	2383	2.13219616204691	Ctrl	20	Immune	B cells	B cells
S1_TAGGTACAGTGGAAGA-1	S1	18397	2862	1.1360547915421	Ctrl	2	Immune	Neutrophils	Rsad2+ Neutrophils
S1_TAGGTACTCGGAAGGT-1	S1	20536	5021	1.40241527074406	Ctrl	8	CAFs	CAFs	ENG+ iCAFs
S1_TAGGTTGTCAACTGGT-1	S1	3816	1524	0.471698113207547	Ctrl	2	Immune	Neutrophils	Rsad2+ Neutrophils
S1_TAGTGCAAGCAAGCCA-1	S1	1617	695	0	Ctrl	1	Immune	Neutrophils	Csf3r+ Neutrophils
S1_TAGTGCAAGGCTCTAT-1	S1	26394	5294	5.36106690914602	Ctrl	7	CAFs	CAFs	myCAFs
S1_TAGTGCAAGGTTCTAT-1	S1	812	587	6.03448275862069	Ctrl	22	CAFs	CAFs	Rbms3+ CAFs
S1_TAGTGCATCATCCTGC-1	S1	36202	5771	3.00259654162753	Ctrl	15	Immune	Macrophages	Proliferating Macrophages
S1_TAGTGCATCTCGCGTT-1	S1	2275	1463	1.8021978021978	Ctrl	13	CAFs	CAFs	Timp3+ CAFs
S1_TAGTGCATCTGGTGGC-1	S1	35824	5813	0.890464493077267	Ctrl	19	Immune	Macrophages	Arg1+ Macrophages
S1_TATACCTTCATAGAGA-1	S1	30226	5985	1.67074703897307	Ctrl	8	CAFs	CAFs	ENG+ iCAFs
S1_TATATCCCAGGCTCTG-1	S1	4016	1444	0.896414342629482	Ctrl	1	Immune	Neutrophils	Csf3r+ Neutrophils
S1_TATATCCGTGATTGGG-1	S1	16998	4393	3.67690316507824	Ctrl	8	CAFs	CAFs	ENG+ iCAFs
S1_TATATCCGTTCCAAAC-1	S1	15018	3883	1.39166333732854	Ctrl	9	Immune	Macrophages	Arg1+ Macrophages
S1_TATATCCGTTCGGCCA-1	S1	34823	5756	2.81710363839991	Ctrl	13	CAFs	CAFs	Timp3+ CAFs
S1_TATATCCTCCAGTACA-1	S1	5277	1678	0.189501610763691	Ctrl	2	Immune	Neutrophils	Rsad2+ Neutrophils
S1_TATCAGGCACAACGTT-1	S1	5975	2173	1.60669456066946	Ctrl	0	Immune	Neutrophils	Ccl3+ Neutrophils
S1_TATCAGGTCTCTTAAC-1	S1	5825	934	3.33047210300429	Ctrl	10	CAFs	CAFs	Col1a1+ CAFs
S1_TATCGCCAGGCTAACG-1	S1	52471	6726	2.68148119913857	Ctrl	11	CAFs	CAFs	WT1+ iCAFs
S1_TATCGCCTCTGCGTCT-1	S1	1506	988	0.531208499335989	Ctrl	1	Immune	Neutrophils	Il1r2+ Neutrophils
S1_TATCTGTCACTCCCTA-1	S1	34246	5394	1.9943935058109	Ctrl	3	Immune	Macrophages	Mmp12+ Macrophages
S1_TATCTGTCACTGCGTG-1	S1	6424	1608	0.186799501867995	Ctrl	4	Immune	Neutrophils	Rsad2+ Neutrophils
S1_TATCTTGTCAATCTCT-1	S1	5355	1695	0.130718954248366	Ctrl	0	Immune	Neutrophils	Ccl3+ Neutrophils
S1_TATTCCAAGGTTCACT-1	S1	33377	5970	1.52500224705636	Ctrl	11	CAFs	CAFs	WT1+ iCAFs
S1_TATTCCAGTGGGCTTC-1	S1	7431	3121	3.94294173058808	Ctrl	13	CAFs	CAFs	Timp3+ CAFs
S1_TATTCCATCTCTCGAC-1	S1	19522	5008	1.69552299969265	Ctrl	8	CAFs	CAFs	ENG+ iCAFs
S1_TATTGCTAGCCATTGT-1	S1	5949	2482	0.605143721633888	Ctrl	1	Immune	Neutrophils	Il1r2+ Neutrophils
S1_TATTGCTGTCCGGTGT-1	S1	32392	5474	3.01000246974562	Ctrl	9	Immune	Macrophages	Mmp12+ Macrophages
S1_TCAAGCAAGCCGTCGT-1	S1	58046	7482	1.92261309995521	Ctrl	7	CAFs	CAFs	myCAFs
S1_TCAAGCACAGGCGATA-1	S1	18067	3492	1.79332484640505	Ctrl	16	Immune	Neutrophils	Ngp+ Neutrophils
S1_TCAAGCACATGTGACT-1	S1	50018	6110	2.50709744491983	Ctrl	19	Immune	Macrophages	Arg1+ Macrophages
S1_TCAAGCAGTCGAACAG-1	S1	20784	4554	2.15069284064665	Ctrl	3	Immune	Macrophages	Mmp12+ Macrophages
S1_TCAAGCATCACTGTCC-1	S1	4324	1593	0.346901017576318	Ctrl	0	Immune	Neutrophils	Ccl3+ Neutrophils
S1_TCAAGCATCCAACTGA-1	S1	6827	2051	0.190420389629413	Ctrl	0	Immune	Neutrophils	Ccl3+ Neutrophils
S1_TCAAGTGAGTGGTTAA-1	S1	11004	3572	8.52417302798982	Ctrl	22	CAFs	CAFs	Rbms3+ CAFs
S1_TCAAGTGGTACAAACA-1	S1	49946	6738	1.40752012173147	Ctrl	11	CAFs	CAFs	WT1+ iCAFs
S1_TCAATCTGTCAACATC-1	S1	44913	6998	2.9746398592835	Ctrl	7	CAFs	CAFs	myCAFs
S1_TCAATTCAGCCATATC-1	S1	5324	1601	0.262960180315552	Ctrl	0	Immune	Neutrophils	Ccl3+ Neutrophils
S1_TCAATTCAGGTGGCTA-1	S1	61552	7830	2.63679490512087	Ctrl	7	CAFs	CAFs	myCAFs
S1_TCAATTCGTGACCGAA-1	S1	15861	3711	2.04274635899376	Ctrl	16	Immune	Neutrophils	Ngp+ Neutrophils
S1_TCACAAGCACGGAAGT-1	S1	882	547	0.90702947845805	Ctrl	0	Immune	Neutrophils	Ccl3+ Neutrophils
S1_TCACACCGTCCCTGAG-1	S1	3652	1738	0.301204819277108	Ctrl	0	Immune	Neutrophils	Ccl3+ Neutrophils
S1_TCACACCGTGATGTAA-1	S1	6538	2690	1.71306209850107	Ctrl	1	Immune	Neutrophils	Il1r2+ Neutrophils
S1_TCACACCTCTAGAACC-1	S1	2805	949	0.748663101604278	Ctrl	0	Immune	Neutrophils	Ccl3+ Neutrophils
S1_TCACGCTAGGTTCACT-1	S1	4231	1501	0.283620893405814	Ctrl	4	Immune	Neutrophils	Rsad2+ Neutrophils
S1_TCACGGGGTACTGCCG-1	S1	57762	7406	1.93379730618746	Ctrl	13	CAFs	CAFs	Timp3+ CAFs
S1_TCACTATTCGAGATAA-1	S1	100084	8357	3.44310778945686	Ctrl	6	Epithelial	Epithelial	Clu+ Epithelial
S1_TCACTCGAGAGCAGCT-1	S1	5266	1327	4.38663121914166	Ctrl	10	CAFs	CAFs	Col1a1+ CAFs
S1_TCACTCGTCTACCTTA-1	S1	24107	5220	2.24416144688265	Ctrl	3	Immune	Macrophages	Mmp12+ Macrophages
S1_TCACTCGTCTGTTGGA-1	S1	2798	1675	3.60972122944961	Ctrl	13	CAFs	CAFs	Timp3+ CAFs
S1_TCAGCAAAGCCTTCTC-1	S1	3920	1202	0.331632653061224	Ctrl	0	Immune	Neutrophils	Ccl3+ Neutrophils
S1_TCAGCAAAGTTGTAGA-1	S1	5641	1758	2.34001063641198	Ctrl	1	Immune	Neutrophils	Csf3r+ Neutrophils
S1_TCAGCCTCAAACTGCT-1	S1	85908	7812	2.16394282255436	Ctrl	7	CAFs	CAFs	myCAFs
S1_TCAGCCTCAACGACTT-1	S1	160542	9717	1.27069551892963	Ctrl	6	Epithelial	Epithelial	Clu+ Epithelial
S1_TCAGCCTCACCACTGG-1	S1	38534	5843	2.82607567343126	Ctrl	3	Immune	Macrophages	Mmp12+ Macrophages
S1_TCAGCCTGTTTAGACC-1	S1	4764	1924	2.37195633921075	Ctrl	14	Immune	T cells	T cells
S1_TCAGGGCCATAGGTAA-1	S1	2320	1451	2.28448275862069	Ctrl	13	CAFs	CAFs	Timp3+ CAFs
S1_TCAGGGCGTAGGAAAG-1	S1	4213	1852	0.640873486826489	Ctrl	0	Immune	Neutrophils	Ccl3+ Neutrophils
S1_TCAGGGCGTGCATGAG-1	S1	24518	5300	1.83946488294314	Ctrl	13	CAFs	CAFs	Timp3+ CAFs
S1_TCAGGTACATCGGCCA-1	S1	33244	6047	2.49669113223439	Ctrl	23	Other	CAPs	CAPs
S1_TCAGTCCCAAGCTACT-1	S1	28128	5689	1.88068828213879	Ctrl	23	Other	CAPs	CAPs
S1_TCAGTCCTCAACTGAC-1	S1	29493	6149	1.56986403553386	Ctrl	8	CAFs	CAFs	ENG+ iCAFs
S1_TCAGTGATCTGGGCGT-1	S1	4594	1910	5.79016107966913	Ctrl	1	Immune	Neutrophils	Il1r2+ Neutrophils
S1_TCAGTTTGTCTCGACG-1	S1	18614	4443	4.78671967336413	Ctrl	12	Immune	Macrophages	Ccl8+ Macrophages
S1_TCAGTTTTCTGCATGA-1	S1	5057	1733	0.25706940874036	Ctrl	0	Immune	Neutrophils	Ccl3+ Neutrophils
S1_TCATACTGTCTCTCTG-1	S1	10643	3061	0.535563281029785	Ctrl	9	Immune	Macrophages	Arg1+ Macrophages
S1_TCATCCGAGACGCCCT-1	S1	5202	1431	0.249903883121876	Ctrl	2	Immune	Neutrophils	Csf3r+ Neutrophils
S1_TCATCCGCAAGAGTGC-1	S1	68256	7775	2.27965307079231	Ctrl	7	CAFs	CAFs	myCAFs
S1_TCATGCCAGTCGAATA-1	S1	3919	1771	1.19928553202348	Ctrl	1	Immune	Neutrophils	Il1r2+ Neutrophils
S1_TCATGCCAGTCTAGCT-1	S1	44334	6970	2.50823295890287	Ctrl	7	CAFs	CAFs	myCAFs
S1_TCATGCCGTAGACGTG-1	S1	19840	4800	0.851814516129032	Ctrl	7	CAFs	CAFs	myCAFs
S1_TCATGCCTCAAAGACA-1	S1	1674	888	0.17921146953405	Ctrl	0	Immune	Neutrophils	Ccl3+ Neutrophils
S1_TCATGCCTCGCCGTGA-1	S1	4627	2055	1.70736978603847	Ctrl	1	Immune	Neutrophils	Il1r2+ Neutrophils
S1_TCATGCCTCTGATTCT-1	S1	75684	7451	1.97796099571904	Ctrl	7	CAFs	CAFs	myCAFs
S1_TCATGGAAGACCTGGA-1	S1	12656	3348	2.52054361567636	Ctrl	5	Immune	Macrophages	S100a4+ Macrophages
S1_TCATGGACACGTGAGA-1	S1	3974	1444	1.10719677906392	Ctrl	0	Immune	Neutrophils	Rsad2+ Neutrophils
S1_TCATGGACATCTCATT-1	S1	4261	1187	0.375498709223187	Ctrl	0	Immune	Neutrophils	Ccl4+ Neutrophils
S1_TCATGTTTCACGAACT-1	S1	2276	1224	0.395430579964851	Ctrl	1	Immune	Neutrophils	Il1r2+ Neutrophils
S1_TCATTACGTCACATTG-1	S1	5719	1500	0.209826892813429	Ctrl	4	Immune	Neutrophils	Ccl4+ Neutrophils
S1_TCATTACGTTCGAAGG-1	S1	449514	10887	3.14650934119961	Ctrl	6	Epithelial	Epithelial	Hmga2+ Epithelial
S1_TCATTCACACTGTCCT-1	S1	23995	5319	2.05459470723067	Ctrl	8	CAFs	CAFs	ENG+ iCAFs
S1_TCATTCATCTCCGCAT-1	S1	3774	1441	1.05988341282459	Ctrl	2	Immune	Neutrophils	Csf3r+ Neutrophils
S1_TCATTGTCAACTGGTT-1	S1	4530	1409	0.309050772626932	Ctrl	2	Immune	Neutrophils	Rsad2+ Neutrophils
S1_TCATTGTCACGGTGTC-1	S1	47459	6631	3.35868855222402	Ctrl	6	Epithelial	Epithelial	Clu+ Epithelial
S1_TCATTTGAGGCCCACT-1	S1	14194	2576	0.436804283500071	Ctrl	2	Immune	Neutrophils	Rsad2+ Neutrophils
S1_TCATTTGAGTAGACCG-1	S1	4585	1839	0.19629225736096	Ctrl	1	Immune	Neutrophils	Il1r2+ Neutrophils
S1_TCATTTGTCCATTTAC-1	S1	22541	5072	2.51985271283439	Ctrl	12	Immune	Macrophages	Ccl8+ Macrophages
S1_TCCACCAAGAGAGCGG-1	S1	26951	5264	1.90716485473637	Ctrl	8	CAFs	CAFs	ENG+ iCAFs
S1_TCCACCAGTGTATCCA-1	S1	5227	1986	0.573942988329826	Ctrl	0	Immune	Neutrophils	Ccl3+ Neutrophils
S1_TCCACCATCTACACTT-1	S1	6127	2348	0.212175616125347	Ctrl	1	Immune	Neutrophils	Il1r2+ Neutrophils
S1_TCCACGTAGCGCTTCG-1	S1	2771	1351	0.180440274269217	Ctrl	0	Immune	Neutrophils	Ccl3+ Neutrophils
S1_TCCACGTTCGTAGCCG-1	S1	1660	1127	0.36144578313253	Ctrl	6	Epithelial	Epithelial	Clu+ Epithelial
S1_TCCATCGGTCCTGGTG-1	S1	3856	1593	0.103734439834025	Ctrl	0	Immune	Neutrophils	Ccl3+ Neutrophils
S1_TCCATCGTCCAATGCA-1	S1	4525	2030	0.198895027624309	Ctrl	0	Immune	Neutrophils	Ccl3+ Neutrophils
S1_TCCATCGTCGGACAAG-1	S1	4950	1803	1.43434343434343	Ctrl	1	Immune	Neutrophils	Il1r2+ Neutrophils
S1_TCCATGCAGTAAGCAT-1	S1	4467	1308	0.31340944705619	Ctrl	0	Immune	Neutrophils	Ccl4+ Neutrophils
S1_TCCATGCGTACAGAGC-1	S1	1009	501	0.0991080277502478	Ctrl	0	Immune	Neutrophils	Ccl3+ Neutrophils
S1_TCCATGCGTGCTATTG-1	S1	25152	4700	2.62006997455471	Ctrl	5	Immune	Macrophages	S100a4+ Macrophages
S1_TCCATGCTCGTAGGAG-1	S1	3859	1258	0.20730759264058	Ctrl	1	Immune	Neutrophils	Csf3r+ Neutrophils
S1_TCCCACACAGCATGCC-1	S1	5202	1329	0.134563629373318	Ctrl	0	Immune	Neutrophils	Ccl4+ Neutrophils
S1_TCCCAGTAGGGTAGCT-1	S1	5900	2385	0.593220338983051	Ctrl	1	Immune	Neutrophils	Il1r2+ Neutrophils
S1_TCCCAGTCAGGTTCGC-1	S1	12744	3479	2.69146264908977	Ctrl	22	CAFs	CAFs	Rbms3+ CAFs
S1_TCCCAGTGTATGAGAT-1	S1	3229	1158	0.402601424589656	Ctrl	1	Immune	Neutrophils	Csf3r+ Neutrophils
S1_TCCCAGTGTTCCTAGA-1	S1	4669	1425	0	Ctrl	0	Immune	Neutrophils	Ccl3+ Neutrophils
S1_TCCCAGTTCCGTACGG-1	S1	5033	1805	0.496721637194516	Ctrl	1	Immune	Neutrophils	Il1r2+ Neutrophils
S1_TCCCATGAGGCATGCA-1	S1	4253	1219	0.164589701387256	Ctrl	2	Immune	Neutrophils	Csf3r+ Neutrophils
S1_TCCCATGTCACTCACC-1	S1	5925	2109	3.44303797468354	Ctrl	10	CAFs	CAFs	Col1a1+ CAFs
S1_TCCGAAATCGTGTGAT-1	S1	17134	4752	2.22364888525738	Ctrl	23	Other	CAPs	CAPs
S1_TCCGGGAAGACGGTTG-1	S1	4360	1536	0.73394495412844	Ctrl	2	Immune	Neutrophils	Retnlg+ Neutrophils
S1_TCCGGGACACTTGTCC-1	S1	34618	6809	3.49529146686695	Ctrl	13	CAFs	CAFs	Timp3+ CAFs
S1_TCCGGGATCTGCACCT-1	S1	34308	6790	4.57910691383934	Ctrl	8	CAFs	CAFs	ENG+ iCAFs
S1_TCCTAATCATCAGCAT-1	S1	104642	8881	2.24861910131687	Ctrl	7	CAFs	CAFs	Col1a1+ CAFs
S1_TCCTCCCAGGCCTTGC-1	S1	4929	1863	0.568066544938121	Ctrl	1	Immune	Neutrophils	Il1r2+ Neutrophils
S1_TCCTCCCAGGTCCGAA-1	S1	13117	1764	4.9020355264161	Ctrl	10	CAFs	CAFs	Col1a1+ CAFs
S1_TCCTCCCCACGACGAA-1	S1	3492	1387	0.715922107674685	Ctrl	1	Immune	Neutrophils	Csf3r+ Neutrophils
S1_TCCTCCCGTACCTAGT-1	S1	3942	1228	0.076103500761035	Ctrl	4	Immune	Neutrophils	Ccl4+ Neutrophils
S1_TCCTCGAAGCTTCATG-1	S1	6813	2408	1.43842653750183	Ctrl	1	Immune	Neutrophils	Il1r2+ Neutrophils
S1_TCCTCGAAGTTGGAGC-1	S1	37129	6684	2.47246087963586	Ctrl	7	CAFs	CAFs	myCAFs
S1_TCCTCGACACGCTGAC-1	S1	13083	3469	3.7606053657418	Ctrl	23	Other	CAPs	CAPs
S1_TCCTCGAGTCAAGCGA-1	S1	8417	2852	1.19995247712962	Ctrl	1	Immune	Neutrophils	Il1r2+ Neutrophils
S1_TCCTGCACACGAGGTA-1	S1	11646	3040	9.72007556242487	Ctrl	22	CAFs	CAFs	Rbms3+ CAFs
S1_TCCTGCACATCACCAA-1	S1	44221	6014	2.13925510504059	Ctrl	3	Immune	Macrophages	Mmp12+ Macrophages
S1_TCCTGCATCCGCATAA-1	S1	3669	1374	0.299809212319433	Ctrl	0	Immune	Neutrophils	Ccl3+ Neutrophils
S1_TCCTTCTGTTGCTCCT-1	S1	67605	7739	1.42888839582871	Ctrl	13	CAFs	CAFs	Timp3+ CAFs
S1_TCGAACAGTTGTCTAG-1	S1	3759	1277	0.425645118382549	Ctrl	4	Immune	Neutrophils	Ccl4+ Neutrophils
S1_TCGAACATCGTCGATA-1	S1	5996	1887	0.166777851901268	Ctrl	0	Immune	Neutrophils	Ccl3+ Neutrophils
S1_TCGAACATCTATCCAT-1	S1	4693	2015	0.0639249946729171	Ctrl	1	Immune	Neutrophils	Ccl3+ Neutrophils
S1_TCGAAGTGTATGAGGC-1	S1	5071	1272	0.571879313744823	Ctrl	16	Immune	Neutrophils	Ngp+ Neutrophils
S1_TCGAAGTGTCTAATCG-1	S1	4494	1949	2.04717400979083	Ctrl	3	Immune	Macrophages	Mmp12+ Macrophages
S1_TCGACCTCACTGCTTC-1	S1	5665	1534	0.564872021182701	Ctrl	4	Immune	Neutrophils	Ccl4+ Neutrophils
S1_TCGACCTGTAGCGAGT-1	S1	5930	1413	0.961214165261383	Ctrl	2	Immune	Neutrophils	Retnlg+ Neutrophils
S1_TCGCACTCAGAGGCAT-1	S1	3867	1557	0.232738557020946	Ctrl	0	Immune	Neutrophils	Ccl3+ Neutrophils
S1_TCGCTCAAGCAACAGC-1	S1	14744	4354	4.75447639717851	Ctrl	22	CAFs	CAFs	Rbms3+ CAFs
S1_TCGCTCAAGTGCGACA-1	S1	4527	1305	0.110448420587586	Ctrl	2	Immune	Neutrophils	Rsad2+ Neutrophils
S1_TCGCTCATCAGCACCG-1	S1	36423	5670	4.42302940449716	Ctrl	3	Immune	Macrophages	Mmp12+ Macrophages
S1_TCGCTCATCAGCAGAG-1	S1	12710	3606	1.89614476789929	Ctrl	14	Immune	T cells	T cells
S1_TCGCTTGCAACTGATC-1	S1	4894	2284	0.653861871679608	Ctrl	1	Immune	Neutrophils	Il1r2+ Neutrophils
S1_TCGCTTGCACCCTGTT-1	S1	48554	6484	3.1573093874861	Ctrl	15	Immune	Macrophages	Proliferating Macrophages
S1_TCGCTTGGTACCGGCT-1	S1	5589	1235	0.429414922168545	Ctrl	4	Immune	Neutrophils	Rsad2+ Neutrophils
S1_TCGGATATCCATAAGC-1	S1	4845	1183	0.43343653250774	Ctrl	0	Immune	Neutrophils	Ccl4+ Neutrophils
S1_TCGGGACGTGGTCAAG-1	S1	3925	1242	0.280254777070064	Ctrl	2	Immune	Neutrophils	Csf3r+ Neutrophils
S1_TCGGGACGTTCGGGTC-1	S1	6409	2556	0.733343735372133	Ctrl	1	Immune	Neutrophils	Il1r2+ Neutrophils
S1_TCGGGACTCAGTCACA-1	S1	13671	3506	1.98961304952088	Ctrl	16	Immune	Neutrophils	Ngp+ Neutrophils
S1_TCGGGCAAGCAATAAC-1	S1	54448	7017	2.23332353805466	Ctrl	11	CAFs	CAFs	ENG+ iCAFs
S1_TCGGGCAAGTATAGAC-1	S1	6078	2436	1.00361961171438	Ctrl	1	Immune	Neutrophils	Il1r2+ Neutrophils
S1_TCGGGCATCTGGAGAG-1	S1	16752	4492	1.82067812798472	Ctrl	8	CAFs	CAFs	ENG+ iCAFs
S1_TCGGGTGGTACTAAGA-1	S1	3966	1768	0.958144225920323	Ctrl	1	Immune	Neutrophils	Il1r2+ Neutrophils
S1_TCGGTCTCACGGCTAC-1	S1	52900	7153	2.09073724007561	Ctrl	7	CAFs	CAFs	myCAFs
S1_TCGGTCTCATCAGCGC-1	S1	4116	1970	0.145772594752187	Ctrl	1	Immune	Neutrophils	Ccl3+ Neutrophils
S1_TCGTAGAAGACTACCT-1	S1	5210	2030	0.36468330134357	Ctrl	0	Immune	Neutrophils	Ccl3+ Neutrophils
S1_TCGTAGAAGTAACGTA-1	S1	47085	6708	2.70362111075714	Ctrl	13	CAFs	CAFs	Timp3+ CAFs
S1_TCGTAGACATCTTTCA-1	S1	3402	1222	1.08759553203998	Ctrl	1	Immune	Neutrophils	Csf3r+ Neutrophils
S1_TCGTAGATCATTCCTA-1	S1	14497	3711	3.21445816375802	Ctrl	9	Immune	Macrophages	Mmp12+ Macrophages
S1_TCGTGGGAGCTGAAGC-1	S1	4462	1902	0.291349170775437	Ctrl	1	Immune	Neutrophils	Il1r2+ Neutrophils
S1_TCGTGGGCACAACGCC-1	S1	4411	2102	1.33756517796418	Ctrl	1	Immune	Neutrophils	Il1r2+ Neutrophils
S1_TCGTGGGCAGACCTGC-1	S1	4467	1446	0	Ctrl	4	Immune	Neutrophils	Ccl4+ Neutrophils
S1_TCGTGGGCATGTTACG-1	S1	36798	6582	1.47834121419642	Ctrl	7	CAFs	CAFs	myCAFs
S1_TCGTGGGGTCACGTGC-1	S1	2110	871	0.14218009478673	Ctrl	0	Immune	Neutrophils	Ccl4+ Neutrophils
S1_TCGTGGGTCTCAATCT-1	S1	1892	1095	0.845665961945032	Ctrl	1	Immune	Neutrophils	Il1r2+ Neutrophils
S1_TCTAACTAGGTGCCTC-1	S1	4537	1424	0.35265594004849	Ctrl	2	Immune	Neutrophils	Csf3r+ Neutrophils
S1_TCTAACTGTCTATGAC-1	S1	26512	5536	4.79405552202776	Ctrl	7	CAFs	CAFs	myCAFs
S1_TCTACATGTACGGTTT-1	S1	2769	1142	0.180570603105814	Ctrl	0	Immune	Neutrophils	Ccl3+ Neutrophils
S1_TCTACATTCCAGCACG-1	S1	4576	2055	1.68269230769231	Ctrl	1	Immune	Neutrophils	Il1r2+ Neutrophils
S1_TCTACATTCCCAGGAC-1	S1	51738	6876	1.97533727627662	Ctrl	8	CAFs	CAFs	ENG+ iCAFs
S1_TCTACCGAGTACAGAT-1	S1	17187	3199	1.46040612090534	Ctrl	16	Immune	Neutrophils	Ngp+ Neutrophils
S1_TCTACCGAGTGATAAC-1	S1	59919	7975	4.77811712478513	Ctrl	6	Epithelial	Epithelial	Clu+ Epithelial
S1_TCTACCGCAGCGTATT-1	S1	2997	1470	0.4004004004004	Ctrl	0	Immune	Neutrophils	Ccl3+ Neutrophils
S1_TCTATACCATTGCAAC-1	S1	8343	1457	0.467457749011147	Ctrl	16	Immune	Neutrophils	Ngp+ Neutrophils
S1_TCTATACTCCAAACCA-1	S1	4626	1353	0.151318633808906	Ctrl	4	Immune	Neutrophils	Ccl4+ Neutrophils
S1_TCTATCAAGTGCAAAT-1	S1	22292	4395	1.82576709133321	Ctrl	5	Immune	Macrophages	S100a4+ Macrophages
S1_TCTATCAAGTTCGCAT-1	S1	9565	3215	1.27548353371668	Ctrl	1	Immune	Neutrophils	Il1r2+ Neutrophils
S1_TCTCACGTCCTCAGGG-1	S1	30492	5071	1.8037518037518	Ctrl	3	Immune	Macrophages	Mmp12+ Macrophages
S1_TCTCACGTCGTTGTTT-1	S1	4001	1762	0.174956260934766	Ctrl	1	Immune	Neutrophils	Il1r2+ Neutrophils
S1_TCTCACGTCTTGAGCA-1	S1	25021	4373	2.80963990248192	Ctrl	3	Immune	Macrophages	Mmp12+ Macrophages
S1_TCTCAGCCAGATCCTA-1	S1	71337	8044	2.49660064202307	Ctrl	7	CAFs	CAFs	myCAFs
S1_TCTCAGCCATACATCG-1	S1	5097	1299	0.0392387679026879	Ctrl	4	Immune	Neutrophils	Rsad2+ Neutrophils
S1_TCTCCGATCACAGAGG-1	S1	18682	5125	1.23113157049566	Ctrl	8	CAFs	CAFs	ENG+ iCAFs
S1_TCTCTGGTCCTCAGAA-1	S1	12823	3204	6.24658816189659	Ctrl	22	CAFs	CAFs	Rbms3+ CAFs
S1_TCTGCCAGTCAAGTTC-1	S1	32253	5075	1.56574582209407	Ctrl	19	Immune	Macrophages	Arg1+ Macrophages
S1_TCTGTCGCATCATCCC-1	S1	3470	1453	0.0576368876080692	Ctrl	1	Immune	Neutrophils	Csf3r+ Neutrophils
S1_TCTTAGTGTTGTTGCA-1	S1	21524	5476	1.94666418881249	Ctrl	8	CAFs	CAFs	ENG+ iCAFs
S1_TCTTAGTTCCATCTAT-1	S1	23542	5256	1.93696372440744	Ctrl	23	Other	CAPs	CAPs
S1_TCTTAGTTCCCTCGAT-1	S1	34329	6391	2.09443910396458	Ctrl	13	CAFs	CAFs	Timp3+ CAFs
S1_TCTTGCGAGTAGTCAA-1	S1	2623	1039	0.228745711017918	Ctrl	0	Immune	Neutrophils	Ccl3+ Neutrophils
S1_TCTTGCGGTCGCACAC-1	S1	27986	4933	3.56249553348103	Ctrl	3	Immune	Macrophages	Mmp12+ Macrophages
S1_TCTTTGAAGGCTTAGG-1	S1	2925	1066	0.0683760683760684	Ctrl	0	Immune	Neutrophils	Ccl3+ Neutrophils
S1_TCTTTGAGTGACTAAA-1	S1	34572	5994	5.19784796945505	Ctrl	8	CAFs	CAFs	ENG+ iCAFs
S1_TGAATGCAGCCTCGTG-1	S1	4881	2041	0.839991804958	Ctrl	1	Immune	Neutrophils	Il1r2+ Neutrophils
S1_TGAATGCCAATTGAGA-1	S1	8914	2107	7.72941440430783	Ctrl	4	Immune	Neutrophils	Rsad2+ Neutrophils
S1_TGAATGCGTTGGATCT-1	S1	4364	1678	0.595783684692942	Ctrl	0	Immune	Neutrophils	Ccl3+ Neutrophils
S1_TGACAGTCATATCTCT-1	S1	16513	3669	1.95603463937504	Ctrl	5	Immune	Macrophages	S100a4+ Macrophages
S1_TGACAGTGTGAGAGGG-1	S1	33379	6067	2.70828964318883	Ctrl	13	CAFs	CAFs	Timp3+ CAFs
S1_TGACAGTTCACCTACC-1	S1	47656	6013	2.70060433103911	Ctrl	19	Immune	Macrophages	Arg1+ Macrophages
S1_TGACAGTTCCCAGTGG-1	S1	3103	1489	0.483403158233967	Ctrl	1	Immune	Neutrophils	Il1r2+ Neutrophils
S1_TGACCCTCAGTTAAAG-1	S1	43469	7097	1.22156019232096	Ctrl	7	CAFs	CAFs	myCAFs
S1_TGACGCGAGAACGTGC-1	S1	27898	4949	3.65976055631228	Ctrl	3	Immune	Macrophages	Mmp12+ Macrophages
S1_TGACGCGCAGCTGGTC-1	S1	15656	2530	0.396014307613694	Ctrl	16	Immune	Neutrophils	Ngp+ Neutrophils
S1_TGACGCGGTGTGTACT-1	S1	37939	6409	2.18772239647856	Ctrl	13	CAFs	CAFs	Timp3+ CAFs
S1_TGACGCGGTTCTCCTG-1	S1	23218	5233	1.59789818244465	Ctrl	8	CAFs	CAFs	ENG+ iCAFs
S1_TGAGACTAGATTGACA-1	S1	23459	5152	6.4239737414212	Ctrl	7	CAFs	CAFs	myCAFs
S1_TGAGACTCAACGTTAC-1	S1	14581	3924	3.18908168164049	Ctrl	8	CAFs	CAFs	ENG+ iCAFs
S1_TGAGACTCAGGTATGG-1	S1	3632	1635	0.137665198237885	Ctrl	1	Immune	Neutrophils	Il1r2+ Neutrophils
S1_TGAGCATGTATGTCTG-1	S1	2563	1315	0.468201326570425	Ctrl	1	Immune	Neutrophils	Il1r2+ Neutrophils
S1_TGAGCATTCGAGCCAC-1	S1	51249	6893	2.53273234599699	Ctrl	13	CAFs	CAFs	Timp3+ CAFs
S1_TGAGCATTCTCCGCAT-1	S1	78973	8026	1.7575627113064	Ctrl	7	CAFs	CAFs	myCAFs
S1_TGAGCGCCAGCGTGAA-1	S1	4387	1544	1.8463642580351	Ctrl	2	Immune	Neutrophils	Csf3r+ Neutrophils
S1_TGAGCGCTCCGGTTCT-1	S1	4270	1021	1.49882903981265	Ctrl	4	Immune	Neutrophils	Ccl4+ Neutrophils
S1_TGAGGAGAGATACGAT-1	S1	96653	8612	3.11630264968496	Ctrl	7	CAFs	CAFs	myCAFs
S1_TGAGGAGAGTTTGTCG-1	S1	4952	1198	0.444264943457189	Ctrl	4	Immune	Neutrophils	Ccl4+ Neutrophils
S1_TGAGGAGTCTGTGCGG-1	S1	3976	1221	0.22635814889336	Ctrl	2	Immune	Neutrophils	Rsad2+ Neutrophils
S1_TGAGGTTAGAGCAACC-1	S1	28645	5677	2.031768196893	Ctrl	3	Immune	Macrophages	Mmp12+ Macrophages
S1_TGAGGTTAGTAACCTC-1	S1	4330	1350	0.046189376443418	Ctrl	4	Immune	Neutrophils	Ccl4+ Neutrophils
S1_TGAGGTTCAGCGATTT-1	S1	1961	819	0.356960734319225	Ctrl	4	Immune	Neutrophils	Ccl4+ Neutrophils
S1_TGAGTCAGTAGAGTTA-1	S1	4317	1995	0.0694927032661571	Ctrl	0	Immune	Neutrophils	Ccl3+ Neutrophils
S1_TGAGTCAGTCTAATCG-1	S1	2061	729	0.533721494420184	Ctrl	1	Immune	Neutrophils	Csf3r+ Neutrophils
S1_TGATCAGAGTTGCCCG-1	S1	8651	1643	0.439255577389897	Ctrl	2	Immune	Neutrophils	Rsad2+ Neutrophils
S1_TGATCAGTCCGTGCGA-1	S1	27739	5704	2.72179963228667	Ctrl	8	CAFs	CAFs	ENG+ iCAFs
S1_TGATCTTAGCATCAGG-1	S1	6288	1593	0.286259541984733	Ctrl	16	Immune	Neutrophils	Ngp+ Neutrophils
S1_TGATCTTCACTTGGGC-1	S1	3577	1022	0.111825552138664	Ctrl	4	Immune	Neutrophils	Ccl4+ Neutrophils
S1_TGATCTTGTCATCAGT-1	S1	4652	1506	0.451418744625967	Ctrl	0	Immune	Neutrophils	Ccl3+ Neutrophils
S1_TGATGCACACAGTACT-1	S1	18353	4812	1.73813545469406	Ctrl	8	CAFs	CAFs	ENG+ iCAFs
S1_TGATGGTAGTAGGGTC-1	S1	5928	2210	1.97368421052632	Ctrl	1	Immune	Neutrophils	Il1r2+ Neutrophils
S1_TGATGGTCAACGCATT-1	S1	5275	1728	0.644549763033175	Ctrl	1	Immune	Neutrophils	Csf3r+ Neutrophils
S1_TGATGGTCATCCTTCG-1	S1	53847	6880	2.09110999684291	Ctrl	7	CAFs	CAFs	myCAFs
S1_TGATGGTTCTATCGGA-1	S1	5973	2467	0.870584295998661	Ctrl	1	Immune	Neutrophils	Il1r2+ Neutrophils
S1_TGATTCTAGGAACGAA-1	S1	41398	6819	2.72476931252718	Ctrl	8	CAFs	CAFs	ENG+ iCAFs
S1_TGATTCTCAATTGAAG-1	S1	55744	7448	1.73292192881745	Ctrl	7	CAFs	CAFs	myCAFs
S1_TGATTTCAGTCTTCGA-1	S1	3529	1661	0.226693114196656	Ctrl	1	Immune	Neutrophils	Ccl3+ Neutrophils
S1_TGATTTCAGTTGCTGT-1	S1	11367	3431	4.82977038796516	Ctrl	22	CAFs	CAFs	Rbms3+ CAFs
S1_TGATTTCGTAAGCGGT-1	S1	2548	972	0.43171114599686	Ctrl	2	Immune	Neutrophils	Csf3r+ Neutrophils
S1_TGATTTCGTCGCAACC-1	S1	5528	1328	0.361794500723589	Ctrl	2	Immune	Neutrophils	Rsad2+ Neutrophils
S1_TGATTTCGTGAGCGAT-1	S1	4939	2164	0.971856651143956	Ctrl	1	Immune	Neutrophils	Il1r2+ Neutrophils
S1_TGCACGGGTTCAAGTC-1	S1	4562	1835	0.350723366944323	Ctrl	0	Immune	Neutrophils	Ccl3+ Neutrophils
S1_TGCAGATTCCTCGCAT-1	S1	5758	1958	0.399444251476207	Ctrl	0	Immune	Neutrophils	Ccl3+ Neutrophils
S1_TGCAGGCAGCGATTCT-1	S1	1126	651	2.39786856127886	Ctrl	0	Immune	Neutrophils	Ccl3+ Neutrophils
S1_TGCAGGCAGCTAGTTC-1	S1	36221	5527	3.55870903619447	Ctrl	3	Immune	Macrophages	Mmp12+ Macrophages
S1_TGCAGGCTCCGGTAAT-1	S1	2147	1032	0.186306474149977	Ctrl	0	Immune	Neutrophils	Ccl3+ Neutrophils
S1_TGCATGAAGAGTCTGG-1	S1	26358	4737	2.83784809166098	Ctrl	3	Immune	Macrophages	Mmp12+ Macrophages
S1_TGCATGACACAATCTG-1	S1	4487	1711	0.133719634499666	Ctrl	0	Immune	Neutrophils	Ccl3+ Neutrophils
S1_TGCATGAGTGTAGCAG-1	S1	24736	5318	2.05368693402329	Ctrl	12	Immune	Macrophages	Ccl8+ Macrophages
S1_TGCATGATCCGCGGAT-1	S1	6961	2672	1.33601494038213	Ctrl	14	Immune	T cells	T cells
S1_TGCCGAGAGACTGTTC-1	S1	3880	1664	0.103092783505155	Ctrl	1	Immune	Neutrophils	Il1r2+ Neutrophils
S1_TGCCGAGAGGTTTGAA-1	S1	58584	6945	1.28533387955756	Ctrl	7	CAFs	CAFs	myCAFs
S1_TGCCGAGGTCACGACC-1	S1	5585	1514	0.304386750223814	Ctrl	2	Immune	Neutrophils	Retnlg+ Neutrophils
S1_TGCGACGCAAGCACCC-1	S1	3598	1299	0.0277932184546971	Ctrl	0	Immune	Neutrophils	Ccl3+ Neutrophils
S1_TGCGACGGTGCGGTAA-1	S1	41822	6466	2.36000191286882	Ctrl	13	CAFs	CAFs	Timp3+ CAFs
S1_TGCGACGTCACATTGG-1	S1	1369	893	7.52373995617239	Ctrl	23	Other	CAPs	CAPs
S1_TGCGACGTCACCGACG-1	S1	62955	7795	1.51536812008578	Ctrl	7	CAFs	CAFs	myCAFs
S1_TGCGACGTCATACAGC-1	S1	13413	3440	3.01200328039961	Ctrl	5	Immune	Macrophages	S100a4+ Macrophages
S1_TGCGATAGTAGGGAGG-1	S1	4913	2062	0.325666598819459	Ctrl	1	Immune	Neutrophils	Il1r2+ Neutrophils
S1_TGCGATAGTCGCTTGG-1	S1	6022	2479	0.431750249086682	Ctrl	0	Immune	Neutrophils	Ccl3+ Neutrophils
S1_TGCGATATCATCAGTG-1	S1	7138	2501	0.126085738302045	Ctrl	0	Immune	Neutrophils	Ccl3+ Neutrophils
S1_TGCGATATCCGGCTTT-1	S1	32141	5295	2.99306182134968	Ctrl	3	Immune	Macrophages	Mmp12+ Macrophages
S1_TGCGGCAAGGTTCCGC-1	S1	5680	2238	6.98943661971831	Ctrl	22	CAFs	CAFs	Rbms3+ CAFs
S1_TGCGGCATCTGAGAGG-1	S1	4027	1505	0.248323814253787	Ctrl	0	Immune	Neutrophils	Ccl3+ Neutrophils
S1_TGCGGGTGTAACGCGA-1	S1	7048	2067	1.19182746878547	Ctrl	4	Immune	Neutrophils	Ccl4+ Neutrophils
S1_TGCGGGTGTGATATAG-1	S1	45850	6734	1.9432933478735	Ctrl	13	CAFs	CAFs	Timp3+ CAFs
S1_TGCTCCACATCGTCCT-1	S1	30205	5099	2.43006124813773	Ctrl	3	Immune	Macrophages	Mmp12+ Macrophages
S1_TGCTCCAGTCTACGTA-1	S1	5782	2010	0.294015911449325	Ctrl	0	Immune	Neutrophils	Ccl3+ Neutrophils
S1_TGCTCGTCAGAACATA-1	S1	3433	1589	0.320419458199825	Ctrl	0	Immune	Neutrophils	Ccl3+ Neutrophils
S1_TGCTCGTCAGCGACCT-1	S1	6084	1704	0.361604207758054	Ctrl	4	Immune	Neutrophils	Ccl4+ Neutrophils
S1_TGCTCGTTCTCGTGAA-1	S1	53413	7172	2.20358339730028	Ctrl	7	CAFs	CAFs	myCAFs
S1_TGCTCGTTCTTAATCC-1	S1	8175	2283	0.415902140672783	Ctrl	0	Immune	Neutrophils	Ccl3+ Neutrophils
S1_TGCTGAAGTGAGGAAA-1	S1	70869	7637	2.24216512156232	Ctrl	11	CAFs	CAFs	WT1+ iCAFs
S1_TGCTGAAGTGGCAGAT-1	S1	7985	3024	1.77833437695679	Ctrl	7	CAFs	CAFs	myCAFs
S1_TGCTGAATCCACGGGT-1	S1	78149	7929	2.63854943761277	Ctrl	11	CAFs	CAFs	WT1+ iCAFs
S1_TGCTTCGCAAGTAGTA-1	S1	50793	6969	1.66952139074282	Ctrl	15	Immune	Macrophages	Proliferating Macrophages
S1_TGCTTCGCAGACCAGA-1	S1	5511	2284	0.272182906913446	Ctrl	1	Immune	Neutrophils	Il1r2+ Neutrophils
S1_TGCTTGCAGATTGACA-1	S1	70815	7032	4.65296900374214	Ctrl	19	Immune	Macrophages	Arg1+ Macrophages
S1_TGCTTGCGTAAGATAC-1	S1	19693	4986	1.52846189001168	Ctrl	8	CAFs	CAFs	ENG+ iCAFs
S1_TGGAACTCAACAGCTT-1	S1	2800	1304	0.142857142857143	Ctrl	0	Immune	Neutrophils	Ccl3+ Neutrophils
S1_TGGAACTCAACTTCTT-1	S1	120153	9018	1.19680740389337	Ctrl	27	CAFs	CAFs	Col1a1+ CAFs
S1_TGGAACTCATACTTTC-1	S1	8298	3379	2.30175946011087	Ctrl	13	CAFs	CAFs	Timp3+ CAFs
S1_TGGAACTGTGAACGGT-1	S1	5877	1314	0.476433554534627	Ctrl	2	Immune	Neutrophils	Retnlg+ Neutrophils
S1_TGGAGAGAGCGGGTAT-1	S1	2995	1218	0.13355592654424	Ctrl	2	Immune	Neutrophils	Csf3r+ Neutrophils
S1_TGGAGAGTCTCATTGT-1	S1	3064	1515	0.326370757180157	Ctrl	0	Immune	Neutrophils	Ccl3+ Neutrophils
S1_TGGAGGAGTTAAACAG-1	S1	4824	1396	0.228026533996683	Ctrl	4	Immune	Neutrophils	Ccl4+ Neutrophils
S1_TGGAGGATCATTCGGA-1	S1	22919	4736	2.70517910903617	Ctrl	9	Immune	Macrophages	Mmp12+ Macrophages
S1_TGGATCAAGACGGAAA-1	S1	4104	1608	0.389863547758285	Ctrl	2	Immune	Neutrophils	Csf3r+ Neutrophils
S1_TGGATCAAGGTTGGTG-1	S1	1436	989	4.03899721448468	Ctrl	13	CAFs	CAFs	Timp3+ CAFs
S1_TGGATCACACCACATA-1	S1	36632	7012	2.87180607119458	Ctrl	6	Epithelial	Epithelial	Clu+ Epithelial
S1_TGGATGTAGGAACTCG-1	S1	69473	7792	2.35487167676651	Ctrl	13	CAFs	CAFs	Timp3+ CAFs
S1_TGGCGTGCACATTGTG-1	S1	30458	6004	1.62518878455578	Ctrl	7	CAFs	CAFs	myCAFs
S1_TGGCGTGGTAGTTAGA-1	S1	53174	7119	2.2849512919848	Ctrl	7	CAFs	CAFs	myCAFs
S1_TGGCGTGTCCATCAGA-1	S1	17491	4760	4.93968326567949	Ctrl	8	CAFs	CAFs	ENG+ iCAFs
S1_TGGGAAGTCTCCTACG-1	S1	11222	3570	2.20103368383532	Ctrl	14	Immune	T cells	T cells
S1_TGGGATTCACAAATAG-1	S1	25263	5606	2.00292918497407	Ctrl	8	CAFs	CAFs	ENG+ iCAFs
S1_TGGGATTCAGCGAGTA-1	S1	89955	8343	2.26668890000556	Ctrl	7	CAFs	CAFs	myCAFs
S1_TGGGATTGTACACGCC-1	S1	3633	1183	0.330305532617671	Ctrl	2	Immune	Neutrophils	Rsad2+ Neutrophils
S1_TGGGCGTAGAACGTGC-1	S1	5420	2246	0.885608856088561	Ctrl	14	Immune	T cells	T cells
S1_TGGGCGTGTAGGCAGT-1	S1	965	634	1.76165803108808	Ctrl	1	Immune	Neutrophils	Il1r2+ Neutrophils
S1_TGGGCTGAGTCACGAG-1	S1	5812	1623	0.240880935994494	Ctrl	0	Immune	Neutrophils	Ccl3+ Neutrophils
S1_TGGGCTGAGTCATCGT-1	S1	31873	6292	2.40328804944624	Ctrl	8	CAFs	CAFs	ENG+ iCAFs
S1_TGGGCTGGTCGTGATT-1	S1	44476	7053	1.28159007104955	Ctrl	7	CAFs	CAFs	myCAFs
S1_TGGGCTGTCTTACACT-1	S1	2845	1217	0.175746924428822	Ctrl	4	Immune	Neutrophils	Ccl4+ Neutrophils
S1_TGGGTTAAGCAATAGT-1	S1	2514	1229	0.0397772474144789	Ctrl	10	CAFs	CAFs	Col1a1+ CAFs
S1_TGGTACACAATAGTAG-1	S1	12056	2549	0.423025879230259	Ctrl	2	Immune	Neutrophils	Retnlg+ Neutrophils
S1_TGGTAGTGTCAGCTTA-1	S1	14915	4115	2.74891049279249	Ctrl	12	Immune	Macrophages	Ccl8+ Macrophages
S1_TGGTGATGTGCCAAGA-1	S1	4483	1817	0.0669194735668079	Ctrl	0	Immune	Neutrophils	Ccl3+ Neutrophils
S1_TGGTGATGTGGACAGT-1	S1	35417	5403	4.05172657198521	Ctrl	3	Immune	Macrophages	Mmp12+ Macrophages
S1_TGGTTAGAGAACTTCC-1	S1	4736	2043	0.190033783783784	Ctrl	0	Immune	Neutrophils	Ccl3+ Neutrophils
S1_TGGTTAGCAACGTTAC-1	S1	98529	8591	4.51034720742117	Ctrl	7	CAFs	CAFs	myCAFs
S1_TGGTTAGCAGAGACTG-1	S1	5022	2140	0.338510553564317	Ctrl	0	Immune	Neutrophils	Ccl3+ Neutrophils
S1_TGGTTAGTCTCGCTTG-1	S1	18053	4217	1.76701933196699	Ctrl	5	Immune	Macrophages	S100a4+ Macrophages
S1_TGTAACGAGCTTTCTT-1	S1	37040	5716	4.2548596112311	Ctrl	3	Immune	Macrophages	Mmp12+ Macrophages
S1_TGTAAGCCAAGACCTT-1	S1	3297	1234	0.667273278738247	Ctrl	4	Immune	Neutrophils	Ccl4+ Neutrophils
S1_TGTAAGCCAATAGTAG-1	S1	10541	1772	0.63561331941941	Ctrl	16	Immune	Neutrophils	Ngp+ Neutrophils
S1_TGTAGACAGACGCATG-1	S1	33137	6326	1.38515858406011	Ctrl	13	CAFs	CAFs	Timp3+ CAFs
S1_TGTAGACAGCAATTAG-1	S1	4371	1764	0	Ctrl	10	CAFs	CAFs	Col1a1+ CAFs
S1_TGTAGACAGTAAGACT-1	S1	62118	7876	4.85044592549664	Ctrl	6	Epithelial	Epithelial	Clu+ Epithelial
S1_TGTAGACCAAGTTCCA-1	S1	4753	2436	0.589101620029455	Ctrl	1	Immune	Neutrophils	Il1r2+ Neutrophils
S1_TGTAGACCACGGCTAC-1	S1	35785	6349	1.9980438731312	Ctrl	8	CAFs	CAFs	ENG+ iCAFs
S1_TGTCAGAGTCGGCTAC-1	S1	4195	1950	1.19189511323004	Ctrl	1	Immune	Neutrophils	Il1r2+ Neutrophils
S1_TGTCCACTCGACGTCG-1	S1	5373	2634	2.21477759166201	Ctrl	12	Immune	Macrophages	Ccl8+ Macrophages
S1_TGTCCACTCTAGCAAC-1	S1	13862	3280	5.23012552301255	Ctrl	13	CAFs	CAFs	Timp3+ CAFs
S1_TGTCCCAAGGATGCGT-1	S1	8965	3028	4.02677077523703	Ctrl	9	Immune	Macrophages	Arg1+ Macrophages
S1_TGTCCTGAGCCATTCA-1	S1	5647	1419	0.177085177970604	Ctrl	4	Immune	Neutrophils	Ccl4+ Neutrophils
S1_TGTCCTGAGTATAGGT-1	S1	22764	4514	1.34862062906343	Ctrl	9	Immune	Macrophages	Arg1+ Macrophages
S1_TGTCCTGAGTTTGCTG-1	S1	1491	859	0.938967136150235	Ctrl	9	Immune	Macrophages	Arg1+ Macrophages
S1_TGTGAGTAGGTTGAGC-1	S1	52166	7149	2.18149752712495	Ctrl	13	CAFs	CAFs	Timp3+ CAFs
S1_TGTGAGTCAAGCCCAC-1	S1	3811	1482	0.314877984780897	Ctrl	2	Immune	Neutrophils	Csf3r+ Neutrophils
S1_TGTGAGTGTGGGATTG-1	S1	6997	2083	1.12905530941832	Ctrl	4	Immune	Neutrophils	Rsad2+ Neutrophils
S1_TGTGAGTTCTATCACT-1	S1	4868	1609	0.513557929334429	Ctrl	2	Immune	Neutrophils	Csf3r+ Neutrophils
S1_TGTGCGGCACGCCACA-1	S1	16132	4520	1.66129432184478	Ctrl	8	CAFs	CAFs	ENG+ iCAFs
S1_TGTGCGGTCGTGTGGC-1	S1	19511	4539	1.97324586130901	Ctrl	8	CAFs	CAFs	ENG+ iCAFs
S1_TGTGGCGGTATGATCC-1	S1	6396	2578	0.57848655409631	Ctrl	1	Immune	Neutrophils	Il1r2+ Neutrophils
S1_TGTGTGACATATCTCT-1	S1	23062	4958	2.40655623970167	Ctrl	12	Immune	Macrophages	Ccl8+ Macrophages
S1_TGTGTGAGTCAGACGA-1	S1	39360	6621	5.34044715447155	Ctrl	7	CAFs	CAFs	myCAFs
S1_TGTGTGAGTTCTCGTC-1	S1	6153	2419	2.0315293352836	Ctrl	1	Immune	Neutrophils	Il1r2+ Neutrophils
S1_TGTTCATAGGCCTTCG-1	S1	23565	5167	2.65223848928496	Ctrl	8	CAFs	CAFs	ENG+ iCAFs
S1_TGTTCATCAAGCTGCC-1	S1	18539	4481	0.933167916284589	Ctrl	11	CAFs	CAFs	WT1+ iCAFs
S1_TGTTCATGTCATAGTC-1	S1	14744	4722	1.93298969072165	Ctrl	8	CAFs	CAFs	ENG+ iCAFs
S1_TGTTCCGAGACCATTC-1	S1	4525	1758	0.331491712707182	Ctrl	0	Immune	Neutrophils	Ccl3+ Neutrophils
S1_TGTTCCGGTGACTAAA-1	S1	27795	4721	3.60496492174852	Ctrl	3	Immune	Macrophages	Mmp12+ Macrophages
S1_TGTTCCGTCGTTCGCT-1	S1	3503	1391	0.0570939194975735	Ctrl	0	Immune	Neutrophils	Ccl3+ Neutrophils
S1_TGTTCTATCGACCATA-1	S1	3699	1379	0.189240335225737	Ctrl	4	Immune	Neutrophils	Rsad2+ Neutrophils
S1_TGTTGGAAGAGCACTG-1	S1	4049	1666	0.197579649296122	Ctrl	0	Immune	Neutrophils	Ccl3+ Neutrophils
S1_TGTTGGAGTGACGCCT-1	S1	2400	1147	0.0416666666666667	Ctrl	0	Immune	Neutrophils	Ccl3+ Neutrophils
S1_TGTTGGATCAGCGGAA-1	S1	4609	1505	0.347146886526361	Ctrl	0	Immune	Neutrophils	Ccl3+ Neutrophils
S1_TGTTTGTAGATCCTAC-1	S1	37369	5251	2.46460970322995	Ctrl	5	Immune	Macrophages	S100a4+ Macrophages
S1_TTAATCCGTTTCGTGA-1	S1	3228	1366	0.123915737298637	Ctrl	0	Immune	Neutrophils	Ccl3+ Neutrophils
S1_TTACAGGAGCTAAACA-1	S1	3961	1748	0	Ctrl	0	Immune	Neutrophils	Ccl3+ Neutrophils
S1_TTACAGGCAACGTTAC-1	S1	4172	1314	0.191754554170662	Ctrl	0	Immune	Neutrophils	Ccl3+ Neutrophils
S1_TTACAGGTCTCCTGTG-1	S1	19992	4489	2.35094037615046	Ctrl	12	Immune	Macrophages	Ccl8+ Macrophages
S1_TTACCATAGGACATCG-1	S1	58324	7245	3.08277895891914	Ctrl	11	CAFs	CAFs	WT1+ iCAFs
S1_TTACCATTCCCATAAG-1	S1	86445	7991	1.79420440742669	Ctrl	7	CAFs	CAFs	myCAFs
S1_TTACGCCCAATAACCC-1	S1	3124	1557	0.192061459667093	Ctrl	1	Immune	Neutrophils	Ccl3+ Neutrophils
S1_TTACGTTAGTGATAGT-1	S1	57717	7225	1.92837465564738	Ctrl	7	CAFs	CAFs	myCAFs
S1_TTACGTTGTACCTTCC-1	S1	8684	2941	1.43942883463842	Ctrl	1	Immune	Neutrophils	Il1r2+ Neutrophils
S1_TTAGGCATCGTCGACG-1	S1	41254	6643	2.46036747951714	Ctrl	7	CAFs	CAFs	myCAFs
S1_TTAGGGTCACTACCGG-1	S1	5098	2172	0.627697136131816	Ctrl	1	Immune	Neutrophils	Il1r2+ Neutrophils
S1_TTAGGGTCACTATGTG-1	S1	6456	2773	1.44052044609665	Ctrl	1	Immune	Neutrophils	Il1r2+ Neutrophils
S1_TTAGGGTCATCGAACT-1	S1	31196	5178	2.00346198230542	Ctrl	3	Immune	Macrophages	Mmp12+ Macrophages
S1_TTAGGGTCATTGTAGC-1	S1	5484	1771	0.164113785557987	Ctrl	4	Immune	Neutrophils	Ccl4+ Neutrophils
S1_TTAGTCTAGCTTAGTC-1	S1	4809	2133	0.228737783322936	Ctrl	1	Immune	Neutrophils	Il1r2+ Neutrophils
S1_TTAGTCTCAACGATCT-1	S1	4690	1388	0.127931769722815	Ctrl	0	Immune	Neutrophils	Ccl3+ Neutrophils
S1_TTAGTCTGTCACCACG-1	S1	4720	1645	7.81779661016949	Ctrl	1	Immune	Neutrophils	Il1r2+ Neutrophils
S1_TTATTGCCAGTAGTTC-1	S1	24830	5290	1.3491743858236	Ctrl	8	CAFs	CAFs	ENG+ iCAFs
S1_TTATTGCGTTCCACAA-1	S1	6111	2458	1.01456390116184	Ctrl	1	Immune	Neutrophils	Ccl3+ Neutrophils
S1_TTATTGCTCCAACTGA-1	S1	39017	5732	2.1247148678781	Ctrl	9	Immune	Macrophages	Arg1+ Macrophages
S1_TTCAATCCATTGGCAT-1	S1	38661	6057	2.78057991257339	Ctrl	12	Immune	Macrophages	Ccl8+ Macrophages
S1_TTCAATCTCTAGCCTC-1	S1	49979	6981	1.52664118929951	Ctrl	11	CAFs	CAFs	ENG+ iCAFs
S1_TTCAATCTCTAGTCTC-1	S1	1009	747	1.18929633300297	Ctrl	8	CAFs	CAFs	ENG+ iCAFs
S1_TTCACGCAGACAAGCC-1	S1	30420	5398	0.680473372781065	Ctrl	12	Immune	Macrophages	Ccl8+ Macrophages
S1_TTCACGCAGCGTCAGA-1	S1	36955	6536	1.71289406034366	Ctrl	7	CAFs	CAFs	myCAFs
S1_TTCAGGATCTGTCGTC-1	S1	21310	5408	2.78273111215392	Ctrl	7	CAFs	CAFs	myCAFs
S1_TTCATGTAGACGGTCA-1	S1	6290	2806	4.83306836248013	Ctrl	13	CAFs	CAFs	Timp3+ CAFs
S1_TTCATTGCAGAACCGA-1	S1	76218	7973	1.23199244273006	Ctrl	7	CAFs	CAFs	myCAFs
S1_TTCATTGGTATAGCTC-1	S1	2221	1035	0.180099054479964	Ctrl	0	Immune	Neutrophils	Ccl3+ Neutrophils
S1_TTCCAATCATCATTGG-1	S1	73330	7608	3.34924314741579	Ctrl	3	Immune	Macrophages	Mmp12+ Macrophages
S1_TTCCAATTCAGTAGGG-1	S1	20483	3555	1.53786066494166	Ctrl	16	Immune	Neutrophils	Ngp+ Neutrophils
S1_TTCCACGCAATGAAAC-1	S1	3625	1436	0.0275862068965517	Ctrl	0	Immune	Neutrophils	Ccl4+ Neutrophils
S1_TTCCGTGAGATGCAGC-1	S1	28178	5491	1.46213357938818	Ctrl	8	CAFs	CAFs	ENG+ iCAFs
S1_TTCCGTGCAGCACGAA-1	S1	4635	1670	0.388349514563107	Ctrl	1	Immune	Neutrophils	Il1r2+ Neutrophils
S1_TTCCGTGGTCGGAACA-1	S1	3789	1574	0.686196885721826	Ctrl	0	Immune	Neutrophils	Ccl3+ Neutrophils
S1_TTCCGTGTCATACGAC-1	S1	53713	7585	1.3944482713682	Ctrl	13	CAFs	CAFs	Timp3+ CAFs
S1_TTCCGTGTCGCATAGT-1	S1	4841	1333	0.206568890725057	Ctrl	2	Immune	Neutrophils	Retnlg+ Neutrophils
S1_TTCCTAAGTCTTTATC-1	S1	5119	1218	0.0976753272123462	Ctrl	2	Immune	Neutrophils	Rsad2+ Neutrophils
S1_TTCGATTAGTAGGGTC-1	S1	14742	3917	3.80545380545381	Ctrl	12	Immune	Macrophages	Ccl8+ Macrophages
S1_TTCGATTCACAAGTGG-1	S1	52576	7204	2.38511868533171	Ctrl	8	CAFs	CAFs	ENG+ iCAFs
S1_TTCGATTCAGAGGCAT-1	S1	5071	1298	0.49299940840071	Ctrl	2	Immune	Neutrophils	Retnlg+ Neutrophils
S1_TTCGATTGTATCTCTT-1	S1	5578	2533	0.448189315166726	Ctrl	1	Immune	Neutrophils	Il1r2+ Neutrophils
S1_TTCGATTGTATTCTCT-1	S1	5379	2026	0.204498977505113	Ctrl	1	Immune	Neutrophils	Il1r2+ Neutrophils
S1_TTCGCTGAGACCTCAT-1	S1	36744	6447	1.69279338123231	Ctrl	8	CAFs	CAFs	ENG+ iCAFs
S1_TTCGCTGTCTGAGATC-1	S1	32284	5881	4.47280386569198	Ctrl	11	CAFs	CAFs	WT1+ iCAFs
S1_TTCGCTGTCTTCGTGC-1	S1	10988	2225	0.263924281033855	Ctrl	4	Immune	Neutrophils	Ccl4+ Neutrophils
S1_TTCTAGTAGAAACTCA-1	S1	47034	6703	2.11336479993196	Ctrl	7	CAFs	CAFs	myCAFs
S1_TTCTAGTCAAGCCTGC-1	S1	8430	2821	0.925266903914591	Ctrl	1	Immune	Neutrophils	Il1r2+ Neutrophils
S1_TTCTCTCGTAACAAGT-1	S1	3489	1052	0.143307537976498	Ctrl	2	Immune	Neutrophils	Rsad2+ Neutrophils
S1_TTCTTCCAGTCGAATA-1	S1	6356	1393	0.613593455003147	Ctrl	4	Immune	Neutrophils	Rsad2+ Neutrophils
S1_TTCTTCCCAAATACGA-1	S1	5353	1844	0.130767793760508	Ctrl	0	Immune	Neutrophils	Ccl3+ Neutrophils
S1_TTCTTCCGTCATGACT-1	S1	2043	876	0.0489476260401371	Ctrl	0	Immune	Neutrophils	Ccl3+ Neutrophils
S1_TTCTTCCGTTCGGCGT-1	S1	6379	1809	0.219470136385013	Ctrl	4	Immune	Neutrophils	Ccl4+ Neutrophils
S1_TTCTTGAGTCCAGCAC-1	S1	54207	7455	2.56239969007693	Ctrl	13	CAFs	CAFs	Timp3+ CAFs
S1_TTCTTGATCGAACACT-1	S1	4706	1356	0.424989375265618	Ctrl	0	Immune	Neutrophils	Ccl4+ Neutrophils
S1_TTGAGTGAGCACCTGC-1	S1	10605	3193	1.53701084394154	Ctrl	8	CAFs	CAFs	ENG+ iCAFs
S1_TTGAGTGCAACCACGC-1	S1	72844	8021	2.34748229092307	Ctrl	7	CAFs	CAFs	myCAFs
S1_TTGAGTGTCCCGAACG-1	S1	4085	1635	0.367197062423501	Ctrl	1	Immune	Neutrophils	Il1r2+ Neutrophils
S1_TTGAGTGTCTGCGTCT-1	S1	45130	6765	1.992023044538	Ctrl	7	CAFs	CAFs	myCAFs
S1_TTGATGGAGTGCGACA-1	S1	18875	3783	4.39735099337748	Ctrl	22	CAFs	CAFs	Rbms3+ CAFs
S1_TTGATGGTCGGCCTTT-1	S1	5137	1905	0.214132762312634	Ctrl	0	Immune	Neutrophils	Ccl3+ Neutrophils
S1_TTGCATTGTATGTCCA-1	S1	2104	754	0.237642585551331	Ctrl	0	Immune	Neutrophils	Ccl4+ Neutrophils
S1_TTGCATTGTCCGAAGA-1	S1	4691	2114	0.319761244937114	Ctrl	0	Immune	Neutrophils	Ccl3+ Neutrophils
S1_TTGCCTGGTGGAACAC-1	S1	3354	1525	0.119260584376863	Ctrl	1	Immune	Neutrophils	Ccl3+ Neutrophils
S1_TTGCCTGTCGCATGAT-1	S1	3279	1415	0.213479719426654	Ctrl	2	Immune	Neutrophils	Csf3r+ Neutrophils
S1_TTGCGTCAGCGCCGTT-1	S1	3602	1569	0.166574125485841	Ctrl	0	Immune	Neutrophils	Ccl3+ Neutrophils
S1_TTGCTGCAGAAGTCCG-1	S1	4042	1725	0.296882731321128	Ctrl	1	Immune	Neutrophils	Il1r2+ Neutrophils
S1_TTGCTGCAGTGAACAT-1	S1	109449	8959	2.02742829993878	Ctrl	7	CAFs	CAFs	myCAFs
S1_TTGGATGTCTATCCAT-1	S1	5346	1487	0.561167227833894	Ctrl	4	Immune	Neutrophils	Rsad2+ Neutrophils
S1_TTGGGATAGTATGAAC-1	S1	9119	2570	3.22403772343459	Ctrl	13	CAFs	CAFs	Timp3+ CAFs
S1_TTGGGATAGTCACTAC-1	S1	1776	878	0.957207207207207	Ctrl	2	Immune	Neutrophils	Csf3r+ Neutrophils
S1_TTGGGATCAGGCTACC-1	S1	102256	8366	1.5236269754342	Ctrl	7	CAFs	CAFs	myCAFs
S1_TTGGGCGAGGGATCGT-1	S1	8874	3017	1.28465179175118	Ctrl	1	Immune	Neutrophils	Il1r2+ Neutrophils
S1_TTGGGCGCATCCGGTG-1	S1	5342	1951	0.318232871583677	Ctrl	0	Immune	Neutrophils	Ccl3+ Neutrophils
S1_TTGGGCGGTTGTCATG-1	S1	1867	971	0.535618639528656	Ctrl	0	Immune	Neutrophils	Ccl3+ Neutrophils
S1_TTGGGTAAGAGATTCA-1	S1	24255	4814	3.50443207586065	Ctrl	3	Immune	Macrophages	Mmp12+ Macrophages
S1_TTGGGTACACATTCTT-1	S1	3280	1054	0.182926829268293	Ctrl	2	Immune	Neutrophils	Rsad2+ Neutrophils
S1_TTGGGTATCATGTCTT-1	S1	6353	1885	0.251849519911853	Ctrl	0	Immune	Neutrophils	Ccl3+ Neutrophils
S1_TTGGGTATCCAAGAGG-1	S1	6718	2298	6.84727597499256	Ctrl	22	CAFs	CAFs	Rbms3+ CAFs
S1_TTGGGTATCTATCCAT-1	S1	4321	1499	0.879426058782689	Ctrl	0	Immune	Neutrophils	Csf3r+ Neutrophils
S1_TTGGTTTCAGCATCTA-1	S1	3893	1456	0.179809915232469	Ctrl	2	Immune	Neutrophils	Csf3r+ Neutrophils
S1_TTGGTTTTCGACCATA-1	S1	25343	5454	1.42445645740441	Ctrl	8	CAFs	CAFs	ENG+ iCAFs
S1_TTGTGGAAGATGCTAA-1	S1	2195	941	0.0911161731207289	Ctrl	0	Immune	Neutrophils	Ccl3+ Neutrophils
S1_TTGTGGACAGGCGATA-1	S1	4286	1250	0.373308446103593	Ctrl	2	Immune	Neutrophils	Rsad2+ Neutrophils
S1_TTGTTCAAGAAGTGTT-1	S1	41654	6061	4.45575454938301	Ctrl	3	Immune	Macrophages	Mmp12+ Macrophages
S1_TTGTTCACATGACGGA-1	S1	3016	1029	0.13262599469496	Ctrl	4	Immune	Neutrophils	Ccl4+ Neutrophils
S1_TTGTTGTAGCGCCCAT-1	S1	4241	1821	0.377269511907569	Ctrl	1	Immune	Neutrophils	Il1r2+ Neutrophils
S1_TTGTTGTTCACAGTGT-1	S1	3693	1559	0.406173842404549	Ctrl	1	Immune	Neutrophils	Csf3r+ Neutrophils
S1_TTGTTTGAGTTGAAGT-1	S1	3742	1137	0.293960448957777	Ctrl	0	Immune	Neutrophils	Ccl4+ Neutrophils
S1_TTTACCACACTCCTTG-1	S1	3117	1333	0.352903432787937	Ctrl	0	Immune	Neutrophils	Ccl3+ Neutrophils
S1_TTTACCACAGACTGCC-1	S1	4379	1846	0.365380223795387	Ctrl	0	Immune	Neutrophils	Ccl3+ Neutrophils
S1_TTTACGTAGATAGGGA-1	S1	36403	6520	2.48056478861632	Ctrl	7	CAFs	CAFs	myCAFs
S1_TTTAGTCCAATAGGAT-1	S1	1306	943	2.06738131699847	Ctrl	10	CAFs	CAFs	Col1a1+ CAFs
S1_TTTAGTCGTCGTATGT-1	S1	2482	1526	3.10233682514102	Ctrl	13	CAFs	CAFs	Timp3+ CAFs
S1_TTTATGCCAAGTGGGT-1	S1	4154	1750	0.144439094848339	Ctrl	1	Immune	Neutrophils	Ccl3+ Neutrophils
S1_TTTATGCGTCAAGCGA-1	S1	22121	4854	2.77564305411148	Ctrl	15	Immune	Macrophages	Proliferating Macrophages
S1_TTTCAGTAGGAACGAA-1	S1	18123	4465	3.90663797384539	Ctrl	9	Immune	Macrophages	Mmp12+ Macrophages
S1_TTTCAGTCAACGCCCA-1	S1	10637	3865	2.28447870640218	Ctrl	13	CAFs	CAFs	Timp3+ CAFs
S1_TTTCAGTCAGAAGCGT-1	S1	25526	5431	1.65713390268746	Ctrl	8	CAFs	CAFs	ENG+ iCAFs
S1_TTTCAGTCAGCTGTTA-1	S1	11195	3332	6.35104957570344	Ctrl	22	CAFs	CAFs	Rbms3+ CAFs
S1_TTTCATGAGTTGCGAG-1	S1	5323	2293	0.0187863986473793	Ctrl	1	Immune	Neutrophils	Ccl3+ Neutrophils
S1_TTTCCTCCAGAGGCTA-1	S1	16255	2887	1.12580744386343	Ctrl	4	Immune	Neutrophils	Ccl4+ Neutrophils
S1_TTTCGATAGTCCCTAA-1	S1	9602	2462	0.0520724848989794	Ctrl	16	Immune	Neutrophils	Ngp+ Neutrophils
S1_TTTCGATAGTTAACAG-1	S1	5507	1502	0.0907935355002724	Ctrl	4	Immune	Neutrophils	Rsad2+ Neutrophils
S1_TTTCGATTCTGATTCT-1	S1	5390	1664	0.519480519480519	Ctrl	2	Immune	Neutrophils	Retnlg+ Neutrophils
S1_TTTGATCGTAGAAACT-1	S1	8481	2251	0.212239122744959	Ctrl	4	Immune	Neutrophils	Ccl4+ Neutrophils
S1_TTTGGAGGTTCTTGCC-1	S1	16127	4179	5.96515160910275	Ctrl	22	CAFs	CAFs	Rbms3+ CAFs
S1_TTTGTTGAGAGTATAC-1	S1	1969	860	0.152361604875571	Ctrl	0	Immune	Neutrophils	Ccl3+ Neutrophils
S1_TTTGTTGAGTCTTCCC-1	S1	5295	2316	1.32200188857413	Ctrl	1	Immune	Neutrophils	Il1r2+ Neutrophils
S1_TTTGTTGCATCGAAGG-1	S1	5881	1498	1.29229722836252	Ctrl	2	Immune	Neutrophils	Rsad2+ Neutrophils
S1_TTTGTTGGTACAGTTC-1	S1	4033	1592	1.38854450781056	Ctrl	1	Immune	Neutrophils	Il1r2+ Neutrophils
S1_TTTGTTGTCGCAGAGA-1	S1	5365	2239	0.410065237651445	Ctrl	1	Immune	Neutrophils	Il1r2+ Neutrophils
S2_AAACCCACACTTGAGT-1	S2	30434	5218	1.00545442597095	MSA-2	3	Immune	Macrophages	Mmp12+ Macrophages
S2_AAACCCACAGATTCGT-1	S2	3696	1120	0.243506493506494	MSA-2	2	Immune	Neutrophils	Rsad2+ Neutrophils
S2_AAACCCATCAACTTTC-1	S2	49349	7218	2.04867373199052	MSA-2	6	Epithelial	Epithelial	Clu+ Epithelial
S2_AAACGAACAAGTTGGG-1	S2	4477	1966	5.56176010721465	MSA-2	9	Immune	Macrophages	Mmp12+ Macrophages
S2_AAACGAAGTCTTAGTG-1	S2	35949	5692	2.92358619154914	MSA-2	3	Immune	Macrophages	Mmp12+ Macrophages
S2_AAACGCTAGACAACAT-1	S2	14617	4315	0.978312923308477	MSA-2	12	Immune	Macrophages	Ccl8+ Macrophages
S2_AAACGCTCACTCGATA-1	S2	22159	5070	0.622771785730403	MSA-2	12	Immune	Macrophages	Ccl8+ Macrophages
S2_AAACGCTTCCACGGGT-1	S2	4179	1172	0.143575017946877	MSA-2	0	Immune	Neutrophils	Ccl3+ Neutrophils
S2_AAAGAACCAAATTAGG-1	S2	2869	1239	0.278842802370164	MSA-2	0	Immune	Neutrophils	Ccl3+ Neutrophils
S2_AAAGAACTCTCGTGAA-1	S2	29645	4958	0.185528756957328	MSA-2	3	Immune	Macrophages	Mmp12+ Macrophages
S2_AAAGGATAGCAGATAT-1	S2	26931	4786	0.3341873677175	MSA-2	12	Immune	Macrophages	Ccl8+ Macrophages
S2_AAAGGATGTGTCGCTG-1	S2	4301	984	0.116252034410602	MSA-2	2	Immune	Neutrophils	Rsad2+ Neutrophils
S2_AAAGGGCCAACCAATC-1	S2	44340	6455	0.311231393775372	MSA-2	6	Epithelial	Epithelial	Clu+ Epithelial
S2_AAAGGGCCACGTCATA-1	S2	26634	5159	2.38792520838027	MSA-2	3	Immune	Macrophages	Mmp12+ Macrophages
S2_AAAGGGCCAGCTATTG-1	S2	3505	1461	0	MSA-2	2	Immune	Neutrophils	Csf3r+ Neutrophils
S2_AAAGGGCGTAGACGGT-1	S2	13400	4105	4.98507462686567	MSA-2	13	CAFs	CAFs	Timp3+ CAFs
S2_AAAGGGCTCACTGCTC-1	S2	3045	1124	0.229885057471264	MSA-2	2	Immune	Neutrophils	Csf3r+ Neutrophils
S2_AAAGGTAAGTGTTCCA-1	S2	6919	2466	1.56091920797803	MSA-2	14	Immune	T cells	T cells
S2_AAAGGTACACTTGAAC-1	S2	11023	2745	6.84024312800508	MSA-2	13	CAFs	CAFs	Timp3+ CAFs
S2_AAAGGTATCGTTGTAG-1	S2	2621	1064	1.64059519267455	MSA-2	0	Immune	Neutrophils	Ccl3+ Neutrophils
S2_AAAGTCCGTCATTGCA-1	S2	16435	4545	1.70368116823852	MSA-2	12	Immune	Macrophages	Ccl8+ Macrophages
S2_AAAGTGAAGGGACACT-1	S2	3152	1164	0.666243654822335	MSA-2	0	Immune	Neutrophils	Ccl3+ Neutrophils
S2_AACAAAGAGGGTTAAT-1	S2	2560	971	0.15625	MSA-2	1	Immune	Neutrophils	Csf3r+ Neutrophils
S2_AACAAAGTCAGTCATG-1	S2	15360	3669	3.56770833333333	MSA-2	11	CAFs	CAFs	Col1a1+ CAFs
S2_AACAAAGTCATGCCGG-1	S2	8265	2614	1.85117967332123	MSA-2	9	Immune	Macrophages	Arg1+ Macrophages
S2_AACAACCAGCGACTGA-1	S2	38263	6506	1.2884509839793	MSA-2	13	CAFs	CAFs	Timp3+ CAFs
S2_AACAACCGTATCGTAC-1	S2	2973	1407	0.773629330642449	MSA-2	1	Immune	Neutrophils	Il1r2+ Neutrophils
S2_AACAAGATCACGTAGT-1	S2	4803	2352	0.666250260254008	MSA-2	12	Immune	Macrophages	Ccl8+ Macrophages
S2_AACAAGATCGTGCATA-1	S2	2666	1381	0.337584396099025	MSA-2	0	Immune	Neutrophils	Ccl3+ Neutrophils
S2_AACAAGATCTTCCTAA-1	S2	5032	1086	0.317965023847377	MSA-2	4	Immune	Neutrophils	Rsad2+ Neutrophils
S2_AACACACCAGCCATTA-1	S2	43118	5958	0.987986455772531	MSA-2	15	Immune	Macrophages	Proliferating Macrophages
S2_AACACACCATCCTCAC-1	S2	18400	4012	0.483695652173913	MSA-2	9	Immune	Macrophages	Arg1+ Macrophages
S2_AACAGGGAGAGAGAAC-1	S2	1990	928	0.804020100502513	MSA-2	0	Immune	Neutrophils	Ccl3+ Neutrophils
S2_AACAGGGAGGCATGCA-1	S2	20402	4569	1.48024703460445	MSA-2	11	CAFs	CAFs	WT1+ iCAFs
S2_AACAGGGGTATTGACC-1	S2	37164	6595	1.23237541707028	MSA-2	11	CAFs	CAFs	WT1+ iCAFs
S2_AACCAACTCTACTGCC-1	S2	33649	6100	6.40435079794348	MSA-2	11	CAFs	CAFs	WT1+ iCAFs
S2_AACCATGCACATATGC-1	S2	27635	5727	1.01320788854713	MSA-2	12	Immune	Macrophages	Ccl8+ Macrophages
S2_AACCCAAAGGCGTTGA-1	S2	14324	3874	0.363027087405753	MSA-2	3	Immune	Macrophages	Mmp12+ Macrophages
S2_AACCCAAGTAACGTTC-1	S2	11577	3519	1.27839682128358	MSA-2	3	Immune	Macrophages	S100a4+ Macrophages
S2_AACCCAATCCCGAGGT-1	S2	1673	999	0.597728631201435	MSA-2	0	Immune	Neutrophils	Ccl3+ Neutrophils
S2_AACCCAATCTGCGAGC-1	S2	2546	797	0.314218381775334	MSA-2	4	Immune	Neutrophils	Rsad2+ Neutrophils
S2_AACCTGAAGCCGATCC-1	S2	8065	2634	0.309981401115933	MSA-2	2	Immune	Neutrophils	Csf3r+ Neutrophils
S2_AACCTGATCGTGCATA-1	S2	9924	3531	1.00765820233777	MSA-2	14	Immune	T cells	T cells
S2_AACCTTTAGCCATATC-1	S2	3514	1845	0.170745589072282	MSA-2	1	Immune	Neutrophils	Il1r2+ Neutrophils
S2_AACCTTTAGGCCACCT-1	S2	3142	1421	0.222788033099936	MSA-2	0	Immune	Neutrophils	Ccl3+ Neutrophils
S2_AACCTTTCAGAAATCA-1	S2	32151	6052	2.85527666324531	MSA-2	13	CAFs	CAFs	Timp3+ CAFs
S2_AACGAAAAGCGCACAA-1	S2	25950	4935	0.840077071290944	MSA-2	3	Immune	Macrophages	Mmp12+ Macrophages
S2_AACGAAACATGAGATA-1	S2	5880	1216	0.204081632653061	MSA-2	16	Immune	Neutrophils	Ngp+ Neutrophils
S2_AACGAAAGTATTAAGG-1	S2	2271	963	0.484368119771026	MSA-2	0	Immune	Neutrophils	Ccl3+ Neutrophils
S2_AACGTCAAGTGGAAGA-1	S2	18811	4577	0.717665195896018	MSA-2	12	Immune	Macrophages	Ccl8+ Macrophages
S2_AACGTCACAGTAGAAT-1	S2	3497	1383	0.171575636259651	MSA-2	0	Immune	Neutrophils	Ccl3+ Neutrophils
S2_AACGTCACATTACTCT-1	S2	4933	2194	0.263531319683762	MSA-2	1	Immune	Neutrophils	Il1r2+ Neutrophils
S2_AACGTCAGTGGCGCTT-1	S2	3832	1068	0.0521920668058455	MSA-2	4	Immune	Neutrophils	Ccl4+ Neutrophils
S2_AACTTCTAGGGAGGCA-1	S2	12704	3767	2.52676322418136	MSA-2	13	CAFs	CAFs	Timp3+ CAFs
S2_AACTTCTCACTGTGTA-1	S2	3256	1145	0.552825552825553	MSA-2	0	Immune	Neutrophils	Ccl3+ Neutrophils
S2_AAGAACAAGTGGGAAA-1	S2	3576	1207	0.615212527964206	MSA-2	4	Immune	Neutrophils	Ccl4+ Neutrophils
S2_AAGAACACAAAGCTAA-1	S2	29995	4908	2.87714619103184	MSA-2	19	Immune	Macrophages	Arg1+ Macrophages
S2_AAGAACACAGAGGACT-1	S2	20684	4898	4.87333204409205	MSA-2	8	CAFs	CAFs	ENG+ iCAFs
S2_AAGACAAAGTGGTGGT-1	S2	17296	4232	1.08695652173913	MSA-2	8	CAFs	CAFs	ENG+ iCAFs
S2_AAGACAAGTCATTCCC-1	S2	10744	3772	2.02903946388682	MSA-2	12	Immune	Macrophages	Ccl8+ Macrophages
S2_AAGACAAGTGTCGATT-1	S2	18048	4070	1.71764184397163	MSA-2	5	Immune	Macrophages	S100a4+ Macrophages
S2_AAGACAATCCGACATA-1	S2	6105	2601	0.753480753480753	MSA-2	14	Immune	T cells	T cells
S2_AAGACTCTCCTCCACA-1	S2	53064	7188	0.67654153475049	MSA-2	7	CAFs	CAFs	myCAFs
S2_AAGATAGAGTATGCAA-1	S2	24862	5177	0.82857372697289	MSA-2	8	CAFs	CAFs	ENG+ iCAFs
S2_AAGATAGGTCTGTGGC-1	S2	5535	2093	0.523938572719061	MSA-2	9	Immune	Macrophages	Arg1+ Macrophages
S2_AAGATAGTCTCAAAGC-1	S2	19858	4279	1.25390270923557	MSA-2	5	Immune	Macrophages	S100a4+ Macrophages
S2_AAGCATCCATTCACCC-1	S2	24300	4624	0.518518518518518	MSA-2	3	Immune	Macrophages	Mmp12+ Macrophages
S2_AAGCATCGTAGTTCCA-1	S2	10435	3060	1.68663152850982	MSA-2	3	Immune	Macrophages	Mmp12+ Macrophages
S2_AAGCATCTCAGACCGC-1	S2	1663	1146	0.601322910402886	MSA-2	1	Immune	Neutrophils	Il1r2+ Neutrophils
S2_AAGCCATCATACCAGT-1	S2	1786	1094	0.167973124300112	MSA-2	9	Immune	Macrophages	Arg1+ Macrophages
S2_AAGCCATGTCAGACGA-1	S2	1915	775	0.0522193211488251	MSA-2	0	Immune	Neutrophils	Ccl3+ Neutrophils
S2_AAGCGAGAGCATTGAA-1	S2	20382	4472	1.03032087135708	MSA-2	3	Immune	Macrophages	Mmp12+ Macrophages
S2_AAGCGAGCAATAGAGT-1	S2	5835	1448	1.91945158526135	MSA-2	2	Immune	Neutrophils	Rsad2+ Neutrophils
S2_AAGCGAGGTCCAGCAC-1	S2	9455	2942	0.74034902168165	MSA-2	9	Immune	Macrophages	Arg1+ Macrophages
S2_AAGCGAGGTGCGGATA-1	S2	15260	4123	1.20576671035387	MSA-2	3	Immune	Macrophages	Mmp12+ Macrophages
S2_AAGCGTTAGGCGTCCT-1	S2	4836	1383	0.682382133995037	MSA-2	2	Immune	Neutrophils	Rsad2+ Neutrophils
S2_AAGGAATAGAGCTGAC-1	S2	8377	2868	0.262623851020652	MSA-2	1	Immune	Neutrophils	Ccl3+ Neutrophils
S2_AAGGAATCAGCAATTC-1	S2	5279	1130	0.246258761129002	MSA-2	2	Immune	Neutrophils	Rsad2+ Neutrophils
S2_AAGGAATGTACTAGCT-1	S2	133436	9011	2.4925807128511	MSA-2	6	Epithelial	Epithelial	Clu+ Epithelial
S2_AAGTACCAGCCATTGT-1	S2	2871	1125	0.0348310693138279	MSA-2	0	Immune	Neutrophils	Ccl3+ Neutrophils
S2_AAGTACCCAATTGGTC-1	S2	3762	1118	0.13290802764487	MSA-2	2	Immune	Neutrophils	Rsad2+ Neutrophils
S2_AAGTACCGTGGTTTAC-1	S2	24888	5076	1.03664416586307	MSA-2	3	Immune	Macrophages	Mmp12+ Macrophages
S2_AAGTACCTCCCGAACG-1	S2	16412	3635	1.91932732147209	MSA-2	5	Immune	Macrophages	S100a4+ Macrophages
S2_AAGTCGTCAGTAGAGC-1	S2	27261	4717	0.528227137669198	MSA-2	9	Immune	Macrophages	Arg1+ Macrophages
S2_AAGTCGTGTCCGGCAT-1	S2	2841	1401	0.246392115452306	MSA-2	0	Immune	Neutrophils	Ccl3+ Neutrophils
S2_AAGTCGTTCACGATAC-1	S2	3409	1504	2.99207978879437	MSA-2	18	Immune	Dendritic cells	H2-Eb1+ Dendritic cells
S2_AAGTTCGGTTATGTCG-1	S2	13500	3491	0.274074074074074	MSA-2	19	Immune	Macrophages	Arg1+ Macrophages
S2_AAGTTCGGTTCGGCTG-1	S2	13961	3534	0.637490151135305	MSA-2	3	Immune	Macrophages	Mmp12+ Macrophages
S2_AATCACGGTGTTTGCA-1	S2	2955	1053	0.338409475465313	MSA-2	0	Immune	Neutrophils	Ccl3+ Neutrophils
S2_AATCACGTCATGGGAG-1	S2	55188	7111	2.06566644922809	MSA-2	13	CAFs	CAFs	Timp3+ CAFs
S2_AATCGACTCCTGTTGC-1	S2	25856	4925	1.0365099009901	MSA-2	5	Immune	Macrophages	S100a4+ Macrophages
S2_AATCGTGCAAGCAATA-1	S2	10111	3211	4.23301354959945	MSA-2	5	Immune	Macrophages	S100a4+ Macrophages
S2_AATCGTGTCGAGGCAA-1	S2	19498	5132	1.20012308954765	MSA-2	15	Immune	Macrophages	Proliferating Macrophages
S2_AATGAAGCACGCTTAA-1	S2	56707	7292	0.945209586118116	MSA-2	10	CAFs	CAFs	Col1a1+ CAFs
S2_AATGAAGTCATGCCAA-1	S2	25080	5171	0.964912280701754	MSA-2	3	Immune	Macrophages	Mmp12+ Macrophages
S2_AATGAAGTCGTGGGTC-1	S2	7244	2111	0.138045278851463	MSA-2	0	Immune	Neutrophils	Ccl3+ Neutrophils
S2_AATGAAGTCTTCTCAA-1	S2	3304	1076	0.242130750605327	MSA-2	4	Immune	Neutrophils	Ccl4+ Neutrophils
S2_AATGACCCAATGACCT-1	S2	20763	4509	0.765785291142898	MSA-2	12	Immune	Macrophages	Ccl8+ Macrophages
S2_AATGACCCACCTGCTT-1	S2	9589	2522	3.36844300761289	MSA-2	9	Immune	Macrophages	Mmp12+ Macrophages
S2_AATGCCACAATCCAGT-1	S2	6093	1539	1.31298211061874	MSA-2	0	Immune	Neutrophils	Ccl3+ Neutrophils
S2_AATGCCAGTAGAGGAA-1	S2	28288	5610	4.91727941176471	MSA-2	13	CAFs	CAFs	Timp3+ CAFs
S2_AATGCCAGTCGCTTAA-1	S2	33896	5794	5.23365588860042	MSA-2	15	Epithelial	Epithelial	Ctsk+ Epithelial
S2_AATGCCAGTCTTGGTA-1	S2	2370	846	0.253164556962025	MSA-2	2	Immune	Neutrophils	Retnlg+ Neutrophils
S2_AATGCCAGTTCCGTTC-1	S2	4448	1216	0.157374100719424	MSA-2	4	Immune	Neutrophils	Ccl4+ Neutrophils
S2_AATGGAACAGGAGGTT-1	S2	2839	1308	0.17611835153223	MSA-2	0	Immune	Neutrophils	Ccl3+ Neutrophils
S2_AATGGAAGTTTGACAC-1	S2	44179	6445	2.48308019647344	MSA-2	3	Immune	Macrophages	Mmp12+ Macrophages
S2_AATGGAATCTCGCCTA-1	S2	3541	1346	0.0564812199943519	MSA-2	2	Immune	Neutrophils	Rsad2+ Neutrophils
S2_AATGGCTTCACTGCTC-1	S2	10864	3406	0.78240058910162	MSA-2	6	Epithelial	Epithelial	Clu+ Epithelial
S2_AATGGCTTCAGGTGTT-1	S2	17663	3722	1.0077563267848	MSA-2	18	Immune	Dendritic cells	H2-Eb1+ Dendritic cells
S2_AATGGCTTCCATCGTC-1	S2	45818	6943	1.92282509057576	MSA-2	13	CAFs	CAFs	Timp3+ CAFs
S2_AATTCCTAGCGACCCT-1	S2	32618	5753	0.803237476240113	MSA-2	12	Immune	Macrophages	Ccl8+ Macrophages
S2_AATTTCCAGACAAGCC-1	S2	24586	4960	1.22834133246563	MSA-2	11	CAFs	CAFs	WT1+ iCAFs
S2_AATTTCCAGGAGTCTG-1	S2	33099	5888	1.59521435692921	MSA-2	3	Immune	Macrophages	Mmp12+ Macrophages
S2_ACAAAGAAGCGACCCT-1	S2	4109	1892	0.438062788999757	MSA-2	1	Immune	Neutrophils	Il1r2+ Neutrophils
S2_ACAAAGACAAGATCCT-1	S2	4448	1243	0.899280575539568	MSA-2	2	Immune	Neutrophils	Rsad2+ Neutrophils
S2_ACAAAGACAGCACGAA-1	S2	17763	4607	1.87468333051849	MSA-2	5	Immune	Macrophages	S100a4+ Macrophages
S2_ACAAAGAGTAGGATAT-1	S2	10692	3151	2.59072203516648	MSA-2	14	Immune	T cells	T cells
S2_ACAAGCTCATCTGGGC-1	S2	21686	4346	0.627132712348981	MSA-2	9	Immune	Macrophages	Arg1+ Macrophages
S2_ACACAGTAGCGTGTTT-1	S2	47333	6570	1.32888259776477	MSA-2	13	CAFs	CAFs	Timp3+ CAFs
S2_ACACAGTAGGTTCACT-1	S2	131437	9531	3.41684609356574	MSA-2	6	Epithelial	Epithelial	Clu+ Epithelial
S2_ACACAGTAGTTGTAGA-1	S2	54330	7271	1.24976992453525	MSA-2	7	CAFs	CAFs	myCAFs
S2_ACACAGTGTCTTGGTA-1	S2	4727	2151	0.317325999576899	MSA-2	0	Immune	Neutrophils	Ccl3+ Neutrophils
S2_ACACAGTTCTGGTTGA-1	S2	5146	1179	0.213758258841819	MSA-2	2	Immune	Neutrophils	Rsad2+ Neutrophils
S2_ACACCAAAGCACGTCC-1	S2	34150	5617	1.63396778916545	MSA-2	5	Immune	Macrophages	S100a4+ Macrophages
S2_ACACCAAGTAGATCCT-1	S2	4824	1470	0.145107794361526	MSA-2	2	Immune	Neutrophils	Rsad2+ Neutrophils
S2_ACACGCGGTTCCGGTG-1	S2	3718	1810	0.376546530392684	MSA-2	1	Immune	Neutrophils	Il1r2+ Neutrophils
S2_ACACTGACAAAGGCTG-1	S2	4155	1967	1.0589651022864	MSA-2	1	Immune	Neutrophils	Il1r2+ Neutrophils
S2_ACACTGAGTATCGAGG-1	S2	11469	3299	0.374923707385125	MSA-2	9	Immune	Macrophages	Arg1+ Macrophages
S2_ACAGAAATCGATTGGT-1	S2	17639	4222	1.49668348545836	MSA-2	3	Immune	Macrophages	Mmp12+ Macrophages
S2_ACAGAAATCGGCTTGG-1	S2	45922	6800	2.4106092940203	MSA-2	15	Immune	Macrophages	Proliferating Macrophages
S2_ACAGCCGTCAGGAGAC-1	S2	3103	1785	0.161134386077989	MSA-2	1	Immune	Neutrophils	Il1r2+ Neutrophils
S2_ACATCCCAGCTTAAGA-1	S2	4143	2007	5.04465363263336	MSA-2	15	Immune	Macrophages	Proliferating Macrophages
S2_ACATCCCGTGTCCTAA-1	S2	27932	4939	0.182586280968065	MSA-2	9	Immune	Macrophages	Arg1+ Macrophages
S2_ACATGCAAGTACCCTA-1	S2	25742	5190	0.780825110714008	MSA-2	12	Immune	Macrophages	Ccl8+ Macrophages
S2_ACATGCACACGTGAGA-1	S2	4862	1355	0.246812011517894	MSA-2	2	Immune	Neutrophils	Rsad2+ Neutrophils
S2_ACATGCACAGGAATAT-1	S2	23244	5311	2.01342281879195	MSA-2	15	Immune	Macrophages	Proliferating Macrophages
S2_ACATGCATCTGCAGCG-1	S2	3989	1125	0.2256204562547	MSA-2	2	Immune	Neutrophils	Rsad2+ Neutrophils
S2_ACCAAACAGCGTATAA-1	S2	18998	4482	1.49489419938941	MSA-2	3	Immune	Macrophages	Mmp12+ Macrophages
S2_ACCAAACAGTCCTACA-1	S2	3480	1626	1.26436781609195	MSA-2	5	Immune	Macrophages	S100a4+ Macrophages
S2_ACCAAACGTTCGTACA-1	S2	6648	1352	0.421179302045728	MSA-2	2	Immune	Neutrophils	Retnlg+ Neutrophils
S2_ACCAACAAGGAACATT-1	S2	43756	6579	1.9403053295548	MSA-2	13	CAFs	CAFs	Timp3+ CAFs
[truncated: 31,048 more rows]

## Sheet: Figure.5.DEGs
Figure 5.
Mouse in vivo PDAC tumour cluster markers
Ccl3+ Neutrophils						Mmp12+ Macrophages						Il1r2+ Neutrophils						S100a4+ Macrophages						Rsad2+ Neutrophils						Eng+ iCAFs						Csf3r+ Neutrophils						Arg1+ Macrophages						myCAFs
Gene	p_val	avg_log2FC	pct.1	pct.2	p_val_adj	Gene	p_val	avg_log2FC	pct.1	pct.2	p_val_adj	Gene	p_val	avg_log2FC	pct.1	pct.2	p_val_adj	Gene	p_val	avg_log2FC	pct.1	pct.2	p_val_adj	Gene	p_val	avg_log2FC	pct.1	pct.2	p_val_adj	Gene	p_val	avg_log2FC	pct.1	pct.2	p_val_adj	Gene	p_val	avg_log2FC	pct.1	pct.2	p_val_adj	Gene	p_val	avg_log2FC	pct.1	pct.2	p_val_adj	Gene	p_val
Mreg	0	2.23583617698165	0.539	0.116	0	St18	0	0.740016948176769	0.301	0.043	0	Il1r2	0	2.41225365053427	0.949	0.456	0	Ptpn18	0	0.931480023531779	0.792	0.3	0	Il1r2	0	1.04659996430439	0.928	0.461	0	Xkr4	0	0.762207878702089	0.295	0.046	0	Il1r2	0	2.05708593744112	0.974	0.461	0	Plekhm3	0	1.08038211035361	0.778	0.368	0	Sntg1	0
Ier5	0	1.29480956320583	0.766	0.657	0	Mgat4a	0	0.632362949033345	0.844	0.451	0	Cxcr2	0	0.81806477872933	0.597	0.207	0	Fam117b	0	1.22141574901013	0.807	0.417	0	Cxcr2	0	1.75126858852839	0.805	0.198	0	Sntg1	0	1.51624998903987	0.501	0.135	0	Cxcr2	0	2.17639487577259	0.836	0.199	0	Fn1	0	1.53985235482224	0.917	0.506	0	Sulf1	0
Echdc3	0	1.35042067784708	0.273	0.049	0	Plcl1	0	0.857606412947689	0.799	0.328	0	Btg2	0	1.20773661469784	0.896	0.777	0	Pid1	0	1.92859811387229	0.845	0.308	0	Mapkapk2	0	1.20584774346624	0.878	0.733	0	Sulf1	0	1.26029857663876	0.79	0.158	0	Btg2	0	1.66034442659381	0.952	0.776	0	Pid1	0	2.00712066040202	0.867	0.31	0	Dst	0
Il1rn	0	2.10669936008947	0.876	0.467	0	Fam117b	0	1.35454368838123	0.848	0.403	0	G0s2	0	1.1878273122918	0.787	0.401	0	Rnpep	0	0.740027937463636	0.746	0.342	0	Ptgs2	0	1.54424145854163	0.788	0.45	0	Rdh10	0	1.22114158155039	0.638	0.172	0	Ncf2	0	1.38165975892848	0.794	0.491	0	Rgs1	0	1.06487592596261	0.697	0.231	0	Fhl2	0
Il1a	0	1.53273029222841	0.552	0.276	0	Arl4c	0	0.66034079992327	0.795	0.348	0	Cers6	0	1.41353153932947	0.83	0.632	0	Uck2	0	1.00710955255514	0.755	0.375	0	Ier5	0	1.10162789055904	0.854	0.657	0	Pi15	0	1.0387465125124	0.374	0.022	0	Sell	0	1.727008331372	0.57	0.196	0	Fcgr2b	0	1.30783955066232	0.835	0.309	0	Col3a1	0
Fnip2	0	2.10733807581376	0.647	0.451	0	Tmem37	0	0.646523698363434	0.531	0.105	0	AA467197	0	1.21637996390968	0.771	0.448	0	Fcgr2b	0	1.28442305204662	0.854	0.304	0	Sell	0	1.39637581451233	0.646	0.19	0	Dst	0	0.747627660775653	0.8	0.333	0	G0s2	0	2.26210680661284	0.888	0.4	0	Fcna	0	0.791094531607298	0.27	0.022	0	Col5a2	0
Mcl1	0	0.785320247953079	0.925	0.847	0	Rgs1	0	1.45265733091308	0.771	0.207	0	Hdc	0	1.32490924075532	0.757	0.31	0	Cd48	0	0.605588585163425	0.596	0.183	0	Fcgr3	0	1.3708014746724	0.89	0.511	0	Npas2	0	0.912559796124976	0.485	0.074	0	Il36g	0	1.40856334202927	0.515	0.161	0	Fmnl2	0	1.28204250193895	0.89	0.57	0	Myo1b	0
Cd53	0	1.44354109961354	0.931	0.67	0	Uck2	0	0.779227201438004	0.741	0.365	0	Il1b	0	1.56620299402595	0.962	0.599	0	Arhgap15	0	1.00462868669807	0.863	0.38	0	Lamb3	0	1.31819369401261	0.707	0.256	0	Il1r1	0	2.28732977276425	0.87	0.203	0	Abtb2	0	1.75646829149128	0.919	0.685	0	Mertk	0	1.02191331667541	0.67	0.215	0	Plcl1	0
Csf1	0	1.6083148358759	0.585	0.313	0	Fcgr2b	0	1.56618890287247	0.91	0.284	0	Mmp9	0	2.30726071346375	0.875	0.248	0	Cytip	0	0.947236021303986	0.853	0.432	0	Hsd11b1	0	1.50359284892811	0.559	0.204	0	Gulp1	0	1.34809669300662	0.733	0.148	0	Snap23	0	1.38848861722841	0.838	0.681	0	Plcb1	0	2.00609028143657	0.71	0.201	0	Bmpr2	0
Frrs1	0	1.4872683217659	0.611	0.448	0	Fcgr4	0	0.669887585043632	0.722	0.255	0	Med12l	0	2.19459660605471	0.649	0.169	0	Plcb1	0	2.22070457851826	0.701	0.198	0	G0s2	0	2.54999686086746	0.955	0.394	0	Col3a1	0	1.9212092975902	0.994	0.382	0	Hdc	0	2.25104999383321	0.938	0.306	0	Cd93	0	1.25917591907492	0.71	0.139	0	Fn1	0
Atp6v0d2	0	2.08056235154702	0.272	0.053	0	F11r	0	0.778518161885718	0.72	0.216	0	Mcl1	0	1.08755603630831	0.964	0.847	0	Snx5	0	0.903041784143393	0.834	0.438	0	Il36g	0	2.19464773670509	0.76	0.144	0	Col5a2	0	1.2923912260351	0.929	0.222	0	Il1b	0	2.41896573912351	0.993	0.602	0	Mafb	0	1.37374769446954	0.793	0.288	0	Tns1	0
Pnrc1	0	1.24501589920855	0.83	0.741	0	Slamf9	0	0.755402577528637	0.615	0.079	0	Csf3r	0	1.22157777730839	0.851	0.391	0	Samhd1	0	1.1292665176108	0.866	0.542	0	Il1rn	0	1.35592981646249	0.878	0.484	0	Spats2l	0	0.73202859320891	0.472	0.071	0	Mmp9	0	1.59916861818298	0.839	0.259	0	Ctss	0	1.58530954525345	0.934	0.453	0	Ptprn	0
Tlr4	0	1.45410979582471	0.744	0.545	0	Mrc1	0	1.6848179642197	0.813	0.168	0	Fgr	0	1.41887985575048	0.72	0.368	0	Mafb	0	1.52829076203651	0.806	0.283	0	Lcn2	0	1.20049976062267	0.646	0.191	0	Aox3	0	0.606735119174124	0.305	0.02	0	Cebpb	0	1.57224014642428	0.989	0.872	0	Ecm1	0	1.79894019814885	0.802	0.37	0	Chpf	0
Plin2	0	1.28878035210978	0.762	0.579	0	Olfm1	0	0.795961669107153	0.661	0.194	0	Cpeb2	0	1.86351291706895	0.824	0.566	0	Sirpb1c	0	0.940521241348082	0.749	0.245	0	Sh2d3c	0	1.35194258965663	0.506	0.141	0	Pard3b	0	1.69600468464455	0.811	0.197	0	Tpd52	0	1.74446869394241	0.968	0.688	0	Fcgr1	0	0.849052519153955	0.623	0.192	0	Serpine2	0
Cxcl3	0	1.62014141057081	0.533	0.243	0	Fnbp1	0	0.872697841408382	0.904	0.546	0	Antxr2	0	1.9900307563187	0.918	0.731	0	S100a4	0	2.24233994590621	0.782	0.209	0	Cd44	0	1.28401273213473	0.96	0.789	0	Kcne4	0	0.826611084260325	0.473	0.035	0	Sirpb1b	0	1.63322492937176	0.624	0.235	0	Mcub	0	0.674240686174857	0.618	0.238	0	Col6a3	0
Cxcl2	0	1.93960111239416	0.92	0.597	0	Ass1	0	0.715953653098782	0.485	0.158	0	Ncf1	0	1.61284548499555	0.822	0.461	0	Ctss	0	1.52696251511914	0.974	0.447	0	Hdc	0	1.74840442166327	0.914	0.305	0	Serpine2	0	1.23061796758437	0.754	0.162	0	Slc7a11	0	1.82515424579275	0.844	0.438	0	Abca1	0	1.41712337001751	0.922	0.531	0	Gpc1	0
Hcar2	0	1.8541401123305	0.739	0.273	0	Ptgs1	0	0.586865838442936	0.605	0.247	0	Nlrp12	0	1.0559536049068	0.264	0.049	0	Plekho1	0	0.779807432937953	0.713	0.289	0	Il1b	0	1.9538384392277	0.984	0.601	0	Col6a3	0	1.3341864665362	0.821	0.162	0	S100a8	0	0.88674344272324	0.891	0.47	0	Dock7	0	1.28543726793791	0.793	0.38	0	Gli2	0
Hilpda	0	2.50431739435101	0.805	0.412	0	Dennd1a	0	0.931713960888554	0.894	0.508	0	Vasp	0	1.12725792309255	0.821	0.663	0	Fcgr1	0	1.20807656650304	0.721	0.182	0	Smox	0	1.89434175828467	0.921	0.502	0	Crocc2	0	0.796486686001934	0.289	0.014	0	S100a9	0	1.06161456463201	0.899	0.458	0	Sdc3	0	1.54788154552078	0.783	0.289	0	Gpr39	0
Garin1a	0	1.72526169011782	0.438	0.143	0	Kynu	0	0.782653099187819	0.481	0.067	0	Siglecf	0	1.57367777499584	0.48	0.045	0	Chil3	0	1.62577146125544	0.499	0.087	0	Bcl2l1	0	1.45220871353249	0.828	0.495	0	Sned1	0	2.36352138910592	0.805	0.12	0	Mcl1	0	1.49715235632068	0.986	0.848	0	C1qb	0	1.33171862131509	0.702	0.23	0	Prelp	0
Creb5	0	1.65718788666219	0.723	0.547	0	Fmn1	0	0.632837677311371	0.725	0.315	0	Picalm	0	1.00238767743227	0.961	0.854	0	Mcub	0	0.991074142550684	0.694	0.23	0	Tgm2	0	1.6889644260544	0.837	0.585	0	Pam	0	1.30543230773485	0.855	0.426	0	Csf3r	0	2.44526300622437	0.965	0.391	0	C1qc	0	1.32520548479033	0.671	0.217	0	Fmod	0
Irak2	0	1.35838377886294	0.827	0.635	0	Spint1	0	0.946251242438451	0.691	0.096	0	Gsr	0	1.87445812137407	0.956	0.675	0	Lyn	0	1.21119414724545	0.953	0.697	0	Slpi	0	1.98475807992115	0.82	0.283	0	Gli2	0	0.731306962803372	0.457	0.08	0	Themis2	0	1.35070379079473	0.572	0.244	0	C1qa	0	1.36284071424622	0.712	0.236	0	Nav1	0
Clec4d	0	1.24775909835092	0.843	0.459	0	Gatm	0	1.34322446768283	0.762	0.167	0	Junb	0	1.14553557951221	0.957	0.886	0	Sdc3	0	0.914056240432106	0.71	0.29	0	Cebpb	0	1.49730959158615	0.992	0.872	0	Inhbb	0	0.602060602915773	0.363	0.044	0	Fgr	0	1.52908532550023	0.705	0.374	0	Bst1	0	0.652778598089902	0.677	0.247	0	Csrp1	0
Cd9	0	1.07403860828265	0.916	0.766	0	Mertk	0	2.07127431027948	0.87	0.18	0	Dennd4a	0	1.83999460155285	0.959	0.754	0	Laptm5	0	0.986143076404058	0.925	0.561	0	Cass4	0	1.30928988590477	0.535	0.197	0	Steap3	0	1.00909260016386	0.647	0.117	0	Fosl2	0	1.32250391752862	0.903	0.738	0	Cd38	0	1.15035325511457	0.778	0.328	0	Phlda3	0
Resf1	0	1.54129953864974	0.782	0.648	0	Sirpa	0	0.710437962537125	0.9	0.51	0	Entpd3	0	1.58833201670997	0.478	0.101	0	Cd52	0	0.988733760054005	0.931	0.583	0	Tpd52	0	1.2647660216045	0.967	0.686	0	Gpr39	0	1.27591729003518	0.679	0.193	0	Cpeb2	0	1.88836841466568	0.813	0.57	0	Bend4	0	0.722771440061586	0.463	0.118	0	Cfh	0
Ftl1	0	1.24952547598182	0.97	0.942	0	Snx5	0	1.21086428044032	0.875	0.423	0	Abca13	0	1.32576807616231	0.275	0.049	0	Runx3	0	0.916781725663809	0.717	0.256	0	Slc7a11	0	1.97869702660979	0.914	0.432	0	Nckap5	0	0.924367150350435	0.408	0.046	0	Cxcl2	0	1.29104292854714	0.945	0.61	0	Pf4	0	2.69955624962615	0.649	0.123	0	Brinp3	0
Xylt1	0	1.54630800454959	0.811	0.541	0	Cst3	0	0.799068526032457	0.938	0.698	0	Rac2	0	1.1998186271507	0.783	0.465	0	Naaa	0	0.933381006110474	0.652	0.28	0	S100a8	0	2.20196551563981	0.981	0.463	0	Nfasc	0	1.38229056290052	0.666	0.071	0	Antxr2	0	1.94796036234683	0.9	0.735	0	Lat2	0	0.592469527255846	0.564	0.184	0	Rgs16	0
Gsr	0	1.46366848093218	0.838	0.678	0	Abhd12	0	0.711950725223165	0.753	0.308	0	Cox17	0	1.27418057293688	0.843	0.702	0	Plac8	0	2.00277803586739	0.805	0.45	0	S100a9	0	2.4693861853081	0.987	0.45	0	Lrrn2	0	0.610485544865746	0.441	0.084	0	Selplg	0	1.38225197312317	0.688	0.379	0	Ccl24	0	1.79242992652331	0.335	0.068	0	Prrx1	0
Ccrl2	0	1.66961276626129	0.634	0.384	0	Mafb	0	1.76895710272122	0.863	0.263	0	Cd80	0	1.46343287461003	0.837	0.493	0	Actb	0	0.859860609960641	0.999	0.977	0	Mcl1	0	1.44827105946861	0.984	0.847	0	Prelp	0	1.1886718226948	0.606	0.081	0	Mxd1	0	1.89004572491092	0.919	0.589	0	Serpine1	0	1.53837585010051	0.645	0.21	0	Fam78b	0
Cd24a	0	1.18239329670098	0.697	0.405	0	Ctsa	0	0.967308292541766	0.865	0.442	0	Rab44	0	1.03226982737894	0.653	0.294	0	Alox5ap	0	0.947137117668956	0.878	0.416	0	Cd53	0	1.3893020993031	0.976	0.678	0	Nav1	0	1.4591699203109	0.854	0.36	0	Clec4d	0	1.54528758800217	0.911	0.472	0	Tfec	0	0.930947354542237	0.586	0.139	0	Ddr2	0
Lilrb4a	0	1.0056328503427	0.845	0.585	0	Ctsz	0	1.50247911699442	0.946	0.645	0	Pim1	0	1.40235880456593	0.973	0.79	0	Irf5	0	0.637033186985065	0.7	0.265	0	Sgms2	0	2.01362880359341	0.864	0.407	0	Cfh	0	1.78640573506152	0.887	0.282	0	Dusp16	0	1.88376688764816	0.821	0.618	0	Tbxas1	0	1.74909811418447	0.845	0.239	0	Olfml2b	0
Srgn	0	0.649655861490539	0.975	0.756	0	Fabp5	0	1.08353399614809	0.747	0.329	0	Mpp7	0	1.55722823782395	0.87	0.651	0	Tbxas1	0	0.910197714412394	0.729	0.242	0	Sdcbp	0	1.17677091815941	0.956	0.821	0	Kcnt2	0	0.930552286465066	0.46	0.051	0	Nlrp12	0	1.08086556602916	0.273	0.052	0	C3ar1	0	1.34768064343613	0.77	0.18	0	Adamts4	0
Mif	0	1.36820608102974	0.837	0.716	0	Nceh1	0	0.593508599746291	0.676	0.218	0	Lmnb1	0	1.07141901310435	0.852	0.595	0	Rassf4	0	0.841571584001272	0.582	0.153	0	Pnrc1	0	1.38374648536294	0.934	0.738	0	Hmcn1	0	1.03158307789261	0.407	0.051	0	C5ar1	0	1.39003435673614	0.758	0.41	0	Apoe	0	1.30846211780671	0.847	0.462	0	Grem2	0
Cstb	0	1.89942320395256	0.884	0.704	0	Gpr171	0	0.873190151248351	0.71	0.134	0	Cox8a	0	1.02736677929602	0.91	0.806	0	Apobec1	0	0.978378638459305	0.696	0.258	0	Tlr4	0	1.49908928365548	0.861	0.546	0	Lamc1	0	1.4184529942213	0.816	0.325	0	Vasp	0	1.33708544766229	0.832	0.665	0	Ctsc	0	1.24128826944962	0.903	0.514	0	Kif26b	0
Btg1	0	0.907395878298051	0.927	0.856	0	Ctss	0	2.35925023650386	0.988	0.431	0	Scimp	2.13289093954132e-307	1.33512631908212	0.485	0.199	4.59062116917478e-303	C3ar1	0	0.686497936766579	0.611	0.186	0	Csf3r	0	1.57279615841754	0.925	0.39	0	Rasal2	0	1.2434984199659	0.732	0.248	0	Plaur	0	1.55914696303969	0.881	0.675	0	Folr2	0	0.627376535520261	0.288	0.044	0	Cdc42bpa	0
Plek	0	1.293369268377	0.894	0.654	0	Plekho1	0	0.858199542525065	0.81	0.268	0	Bcl2a1d	3.07387538773882e-307	1.39883323960796	0.655	0.34	6.61590199703026e-303	Clec4a1	0	1.08910034577411	0.596	0.082	0	Ptafr	0	1.69657384938263	0.827	0.366	0	Dnm3	0	0.766019687958865	0.491	0.096	0	Tyrobp	0	1.40437971714749	0.973	0.635	0	Itgam	0	1.0261149341577	0.899	0.489	0	Enah	0
Fnip1	0	1.20528623814625	0.782	0.7	0	Fcgr1	0	0.749466036578789	0.718	0.167	0	Cdkn1a	8.22773858446504e-306	1.32597525940319	0.841	0.649	1.77085617553441e-301	Clec4a3	0	1.19536594852441	0.676	0.116	0	Themis2	0	1.07840054289418	0.582	0.242	0	Prrx1	0	2.02425258442654	0.87	0.165	0	Cd33	0	1.76176224970532	0.783	0.351	0	Adam8	0	0.951424480070806	0.768	0.308	0	Mark1	0
Ccl3	0	3.17920699608555	0.871	0.306	0	Tent5c	0	0.753301443752996	0.554	0.114	0	H3f3b	1.28373297597896e-305	0.826072520272962	0.969	0.927	2.76297848419952e-301	Clec4a2	0	0.913192012656346	0.643	0.181	0	Isg15	0	2.67294324836534	0.685	0.358	0	Dpt	0	1.90825557382866	0.782	0.072	0	Ifitm1	0	2.44333138788998	0.815	0.336	0	Ctsd	0	1.57301725448688	0.936	0.747	0	Tgfb2	0
Ccl4	0	2.37207300075352	0.661	0.323	0	Cttnbp2nl	0	0.624362139888945	0.709	0.279	0	Alox5	3.05217470723111e-303	0.9294629481777	0.33	0.09	6.56919562237352e-299	Arhgdib	0	1.00593036373915	0.874	0.485	0	Rhoh	0	1.41434620404312	0.67	0.322	0	Ildr2	0	1.53394038100573	0.727	0.096	0	Gsr	0	1.28618738321716	0.945	0.679	0	F7	0	0.689963655476084	0.5	0.094	0	Nenf	0
Eif1	0	1.02917343614314	0.947	0.912	0	Lyn	0	0.680148288508748	0.951	0.69	0	Lcp1	1.01007817752957e-299	0.915998095292683	0.916	0.617	2.1739912614969e-295	Rps9	0	0.7523306275296	0.969	0.895	0	Cxcl3	0	2.61277052381909	0.795	0.239	0	Pbx1	0	1.27477639104768	0.945	0.557	0	Ppp1r3b	0	1.63602573740627	0.712	0.362	0	Msr1	0	1.96229649394463	0.84	0.178	0	Itih5	0
Ddx5	0	0.747912721210797	0.925	0.892	0	Mob3b	0	0.593037788613886	0.615	0.234	0	Inpp5d	1.59297324768426e-296	1.09101027598916	0.825	0.533	3.42855632099083e-292	Pirb	0	0.801665181209393	0.77	0.298	0	Cxcl2	0	2.14788960131659	0.995	0.605	0	Ddr2	0	1.63967654484792	0.788	0.128	0	Junb	0	1.54989819252109	0.986	0.886	0	Slc7a2	0	2.08010699270114	0.674	0.233	0	Plxdc2	0
H3f3b	0	1.12575596718454	0.962	0.926	0	Cd72	0	0.777170258100216	0.515	0.086	0	Fosl2	1.92214076283567e-294	1.14379023247689	0.857	0.74	4.13702356385121e-290	Napsa	0	0.986594665954638	0.663	0.177	0	Oasl2	0	1.58340836576959	0.754	0.413	0	Adamts4	0	1.21887456234428	0.626	0.099	0	Sorl1	0	1.65007631107367	0.818	0.463	0	Hmox1	0	1.94684421191093	0.784	0.389	0	Etl4	0
Ifrd1	0	1.8623101256991	0.892	0.766	0	Clta	0	0.713265231467953	0.906	0.662	0	Prkcb	2.33340968962514e-293	1.39932069876574	0.67	0.372	5.02219767498019e-289	Emp3	0	0.918960035149325	0.823	0.444	0	Hcar2	0	1.79362005403018	0.844	0.286	0	Ifi205	0	1.69953054862383	0.697	0.203	0	Csrnp1	0	1.56128108752728	0.795	0.52	0	Gab1	0	1.32110583348667	0.724	0.269	0	Abi1	0
Eif5	0	1.39637854364132	0.832	0.73	0	Tgfbr1	0	0.961608212744307	0.829	0.477	0	Ddx5	1.86454458967438e-290	0.735620077934546	0.949	0.891	4.01305932035617e-286	Tm6sf1	0	1.01727030006378	0.771	0.26	0	Tes	0	1.36667238282422	0.859	0.59	0	Cdc42bpa	0	0.630389104581262	0.727	0.215	0	Ccr1	0	1.48229603975247	0.857	0.495	0	Tbc1d9	0	1.02392482436349	0.679	0.209	0	Npdc1	0
Card19	0	1.49516955031095	0.681	0.534	0	Abca1	0	1.25187330197591	0.934	0.516	0	Litaf	1.90989558603987e-290	0.811590893153386	0.942	0.842	4.11066826983361e-286	Ctsc	0	1.35206937676735	0.936	0.509	0	Asprv1	0	1.38610328981168	0.301	0.054	0	Mark1	0	0.700198319740084	0.513	0.087	0	Lilrb4b	0	1.33187638187096	0.888	0.565	0	Dpep2	0	0.886362071982769	0.563	0.121	0	Col5a1	0
Lrmda	0	1.5394819501921	0.886	0.726	0	Akr1a1	0	0.729497208485486	0.87	0.515	0	Cytip	1.62274254905002e-286	1.12517470030997	0.742	0.437	3.49262878832037e-282	Acer3	0	1.00312240152859	0.822	0.431	0	Mxd1	0	1.84586407898019	0.931	0.587	0	Tgfb2	0	0.751200218143593	0.562	0.125	0	Lilrb4a	0	1.13067591560845	0.913	0.593	0	Eepd1	0	0.95041378958541	0.672	0.267	0	Ak1	0
Fndc3a	0	1.63952235808988	0.829	0.75	0	St3gal3	0	0.603463630177451	0.61	0.265	0	Plek	8.75772547324231e-286	0.909669090937714	0.935	0.659	1.88492525360594e-281	Ucp2	0	1.0592869399777	0.874	0.429	0	Rab7	0	1.34357949478113	0.911	0.773	0	Nenf	0	1.01027113048301	0.77	0.291	0	Srgn	0	1.57456017746055	0.999	0.765	0	Myo1e	0	1.24880198262484	0.853	0.387	0	Eng	0
Basp1	0	1.19183783241801	0.933	0.756	0	Sdc3	0	0.661989340512526	0.757	0.274	0	Sik3	2.26532396153177e-284	1.02550443009818	0.923	0.853	4.87565676240484e-280	Coro1a	0	1.06100276672346	0.883	0.473	0	Clec4d	0	1.91564717100858	0.963	0.467	0	Cd34	0	0.931930217863201	0.567	0.068	0	Btg1	0	1.46323256685126	0.983	0.857	0	Nt5e	0	1.20885330209867	0.651	0.214	0	Angptl2	0
Ankrd33b	0	1.45109620562766	0.69	0.336	0	Laptm5	0	0.972074243356571	0.935	0.55	0	Srgn	2.19731081539413e-283	0.613134274996622	0.987	0.763	4.72927206797278e-279	Pycard	0	1.02662446022308	0.775	0.348	0	Clec4e	0	1.76950278515071	0.885	0.364	0	Celf2	0	1.78675461567011	0.954	0.7	0	Plek	0	1.36104942506434	0.96	0.661	0	Trf	0	1.44434692491814	0.776	0.353	0	Dab2ip	0
Atp6v1a	0	1.53336484514293	0.711	0.61	0	Epb41	0	1.12358374877356	0.858	0.388	0	Trem1	6.69864980378986e-281	0.807075936238751	0.7	0.355	1.44175039726969e-276	Ifitm3	0	1.04763106320402	0.924	0.667	0	Cd9	0	1.58621307431163	0.973	0.768	0	Itih5	0	1.34899726731067	0.54	0.088	0	Lcp2	0	1.53825656347694	0.726	0.423	0	Ccr5	0	1.1644307845376	0.785	0.219	0	Rnd3	0
Alcam	0	1.60040907272943	0.847	0.616	0	Cd52	0	0.802980054107059	0.94	0.573	0	Cebpb	2.70930535273119e-276	0.81677218727729	0.973	0.872	5.83123791068333e-272	Nrg1	0	1.67394016469446	0.615	0.248	0	C5ar1	0	1.4602376255527	0.844	0.403	0	Plxdc2	0	1.89538798617211	0.94	0.304	0	Nlrp3	0	1.59228821682909	0.754	0.417	0	Arg1	0	3.59062932968495	0.952	0.211	0	Acvr1	0
Samsn1	0	0.923913724809394	0.826	0.567	0	Runx3	0	1.2680894248036	0.839	0.232	0	Clec4n	2.42452617051375e-268	1.17738944951329	0.735	0.416	5.21830767679674e-264	Msr1	0	1.14164702591134	0.736	0.18	0	Vasp	0	1.08193689152295	0.852	0.663	0	Entpd2	0	1.47424273229332	0.756	0.074	0	Ndel1	0	1.66538300692871	0.911	0.735	0	Nus1	0	0.875104157828589	0.718	0.343	0	Tanc1	0
Atp6v0c	0	1.55447138889919	0.927	0.824	0	Clic4	0	0.944092032966418	0.881	0.477	0	Samsn1	6.00240767629512e-268	0.848036105766022	0.878	0.572	1.291898204169e-263	Ifi30	0	1.54959335261743	0.912	0.403	0	Plaur	0	1.65939017826558	0.931	0.671	0	Npdc1	0	0.757884595077078	0.675	0.162	0	Slfn1	0	1.34200606371883	0.717	0.327	0	Psap	0	1.09510929106264	0.95	0.764	0	Fap	0
Ier3	0	1.47539949712355	0.859	0.722	0	C1qb	0	2.44137741256751	0.946	0.191	0	Ltc4s	4.99459351873707e-262	1.19171027878682	0.357	0.121	1.07498636303778e-257	Gab1	0	1.88379861384419	0.758	0.263	0	Tyrobp	0	1.06128116687314	0.974	0.633	0	Col5a1	0	1.35213993363466	0.87	0.198	0	Spag9	0	1.54528639674167	0.955	0.859	0	Prtn3	0	0.807518816508751	0.412	0.091	0	Stk39	0
Egr1	0	1.53146186883603	0.805	0.633	0	C1qc	0	2.47413655778357	0.93	0.177	0	Retreg1	1.83270092486794e-256	0.951625313169994	0.82	0.598	3.94452220059327e-252	Tbc1d9	0	0.856651065579929	0.635	0.208	0	Cd33	0	1.47203127805401	0.795	0.349	0	Hmcn2	0	0.93826226556747	0.353	0.029	0	Cd300lf	0	1.632287847844	0.926	0.511	0	Slc41a2	0	0.922000429986658	0.631	0.229	0	Fkbp7	0
Fth1	0	0.970013393381845	0.987	0.976	0	C1qa	0	2.67180033722755	0.95	0.196	0	Map2k4	5.94642994030803e-254	1.38804231926202	0.756	0.64	1.2798501160525e-249	Plcg2	0	0.833955997622525	0.749	0.295	0	Mrgpra2b	0	0.914138475054692	0.282	0.047	0	Eng	0	0.865709656853511	0.624	0.143	0	Arg2	0	1.78080702855929	0.823	0.373	0	Osbpl8	0	1.06341053134779	0.919	0.651	0	Nckap1	0
Ostf1	0	1.18919489806806	0.847	0.799	0	Ece1	0	1.1087399657763	0.785	0.329	0	Tyrobp	9.5083334524527e-254	0.798144543403859	0.944	0.632	2.04647860897139e-249	Cyba	0	1.04567655389873	0.937	0.759	0	Isg20	0	1.66988200417839	0.523	0.199	0	Angptl2	0	0.961747985099788	0.628	0.135	0	Lcp1	0	1.27444267991482	0.938	0.619	0	Lyz2	0	1.35845786825723	0.899	0.443	0	Serping1	0
Pik3ap1	0	1.07942232414007	0.781	0.53	0	Tnfrsf9	0	1.14838402149439	0.428	0.116	0	Cdk2ap2	5.68208599833651e-251	1.52119257211301	0.73	0.581	1.22295536942197e-246	AB124611	0	0.713617299088675	0.733	0.259	0	Dgat2	0	1.33727304982652	0.547	0.16	0	Gsn	0	2.22175178839029	0.929	0.64	0	Acod1	0	1.49321347364756	0.705	0.261	0	Nos2	0	1.06713470622313	0.348	0.074	0	Or5m3b	0
Tax1bp1	3.12951643123876e-306	0.994701129064337	0.801	0.772	6.73565821495518e-302	Ywhah	0	0.68788482251591	0.867	0.517	0	Cyrib	1.28110036603059e-249	0.907716139724571	0.897	0.712	2.75731231780763e-245	Ciao2a	0	0.708823297790553	0.702	0.342	0	Trim30b	0	1.54038291330045	0.587	0.143	0	Tnfaip6	0	1.4581546811331	0.655	0.223	0	Ankrd33b	0	1.5478382581842	0.802	0.346	0	Ccl2	0	1.84028837652372	0.553	0.171	0	Mdk	0
Rsrp1	2.23205287704084e-294	1.06847413819565	0.787	0.741	4.804047407255e-290	Lrpap1	0	0.665117238507136	0.731	0.334	0	Marchf7	2.24863109504568e-247	1.03651536759616	0.803	0.704	4.83972870586682e-243	Slc9a9	0	0.908290509972798	0.697	0.268	0	Trim30a	0	1.67318731463588	0.774	0.526	0	Cd302	0	1.31406975424545	0.778	0.274	0	Grina	0	1.32799208365781	0.833	0.62	0	Ccl9	0	2.08428017371717	0.824	0.22	0	Creb3l1	0
Lilrb4b	3.85570917703193e-294	0.957629430944869	0.798	0.56	8.29864286172583e-290	Cd38	0	0.703496562598031	0.795	0.31	0	Csf2rb	2.82290426351641e-246	1.23345870802817	0.731	0.489	6.07573684636638e-242	Gpx1	0	1.16832006521207	0.922	0.661	0	Itgam	0	1.34413855216581	0.897	0.487	0	Pla2r1	0	1.33131225467485	0.684	0.075	0	Litaf	0	1.23722217947477	0.971	0.842	0	Dusp3	0	0.899439970469982	0.708	0.286	0	Tspan18	0
Egln3	1.04044680729127e-293	1.23116246218863	0.608	0.345	2.23935366333301e-289	Rbm47	0	0.711582850027666	0.904	0.497	0	Ets2	9.64185052864553e-240	0.847365736670176	0.831	0.639	2.07521548928038e-235	Ccr2	0	2.23969131593845	0.839	0.12	0	Ifitm1	0	1.86715486409823	0.792	0.336	0	Fap	0	0.977199736501463	0.68	0.155	0	Il1rap	0	1.89038593455026	0.77	0.448	0	Grn	0	1.35796456172978	0.87	0.551	0	Cd59a	0
Clec4e	1.38856045619793e-292	1.5497911078564	0.629	0.369	2.9885986698748e-288	Atp8a1	0	0.931934771846876	0.82	0.349	0	Syk	1.54197628159057e-238	1.02862134774514	0.787	0.539	3.31879555086739e-234	Ccr5	0	1.41392005118012	0.811	0.213	0	Tnfrsf26	0	1.45010181881063	0.605	0.19	0	Fign	0	1.56706059698575	0.637	0.066	0	Samsn1	0	1.58244362798827	0.95	0.572	0	Hdac9	0	1.53456929094566	0.573	0.184	0	Rcn1	0
Tnfrsf23	4.0584769404591e-292	1.54005355304224	0.538	0.299	8.73505991895012e-288	Pf4	0	0.589605765555534	0.469	0.121	0	Tex14	3.34911137231217e-235	1.70499321346269	0.397	0.163	7.20829240662748e-231	Smpdl3a	0	0.849868204508321	0.684	0.313	0	Mcemp1	0	1.74011597148874	0.666	0.224	0	Scn7a	0	1.74855625481199	0.779	0.072	0	Ets2	0	1.64589538201833	0.922	0.636	0	Kcnk13	0	1.18816293569798	0.589	0.115	0	Fibin	0
Gadd45b	2.96192793940404e-289	1.58625227771303	0.696	0.532	6.37495750397933e-285	Rasgef1b	0	0.847838789125845	0.569	0.181	0	Ndel1	1.30678978336019e-232	1.08686713997918	0.838	0.738	2.81260365072613e-228	Psap	0	1.14228911569406	0.973	0.761	0	Rab20	0	1.24058271809728	0.804	0.511	0	B3galt1	0	1.44374739235663	0.603	0.058	0	Msrb1	0	1.54124315411704	0.844	0.624	0	Lgmn	0	1.32690508561997	0.892	0.477	0	Meis2	0
Slc31a2	5.75610390525642e-288	1.61272832195043	0.451	0.238	1.23888624352834e-283	Lin54	0	0.990621548292967	0.679	0.27	0	Il1rn	3.77929846887732e-230	0.633812461326758	0.789	0.486	8.13418409456465e-226	Lyz2	0	2.17078603867112	0.971	0.435	0	Ppp1r3b	0	1.54374634374547	0.767	0.357	0	Fkbp7	0	0.778531908328403	0.681	0.146	0	Rab44	0	1.98792802416751	0.781	0.291	0	F13a1	0	2.52905276457761	0.605	0.086	0	Gpr176	0
Rps6ka2	5.40632711512264e-286	1.76050973679209	0.407	0.183	1.16360378498784e-281	Abcg3	0	0.681231385294868	0.427	0.062	0	Neurl3	6.93891310461312e-230	1.16496387507399	0.645	0.406	1.49346226750588e-225	Rps27a	0	0.730537352813428	0.964	0.854	0	Junb	0	1.17547297365125	0.97	0.886	0	Zfp385b	0	0.651157225936587	0.346	0.054	0	Pim1	0	1.69070120770614	0.981	0.792	0	Cacna1d	0	2.90813471452231	0.83	0.196	0	Pdia3	0
Acod1	2.33107787504937e-283	0.872521827305706	0.563	0.255	5.01717891046876e-279	Lrrc8c	0	0.633091134576471	0.703	0.284	0	Bcl2a1b	9.63777016103305e-229	0.99200892877934	0.816	0.515	2.07433727175914e-224	Gm2a	0	0.890835806866657	0.872	0.48	0	Snx20	0	1.14968933584353	0.752	0.432	0	Pde1a	0	1.03467843659033	0.654	0.107	0	Lst1	0	1.53671036074216	0.786	0.455	0	Lgals3	0	1.30159007567155	0.91	0.571	0	Fbn1	0
Atp6v0e	6.35375305588469e-280	1.06733083297721	0.771	0.729	1.36751827021806e-275	Erp29	0	0.59781655350202	0.846	0.495	0	Ndufb1	4.1457999273438e-227	0.918492597210541	0.806	0.684	8.92300518362207e-223	Cd68	0	0.698861923474548	0.763	0.296	0	Csrnp1	0	1.23493871696424	0.791	0.519	0	Nckap1	0	0.783547140371383	0.73	0.207	0	H2-Q10	0	1.40713146080153	0.426	0.089	0	Slc7a8	0	1.07820817527282	0.67	0.235	0	Shc4	0
Cdkn1a	6.53941925527441e-276	1.10045216398445	0.79	0.648	1.40747920631271e-271	P2rx4	0	0.917318679862326	0.824	0.343	0	Gcnt2	4.64213774535976e-227	1.22669081346031	0.764	0.592	9.9912730693378e-223	Ccl9	0	1.59810202775664	0.831	0.215	0	Ccr1	0	1.71409997145786	0.936	0.489	0	Calcrl	0	0.940674702767863	0.431	0.107	0	Ier3	0	1.22264273884387	0.922	0.725	0	Ednrb	0	1.10661893602683	0.385	0.041	0	Cpxm1	0
Upp1	1.19321421676571e-275	1.13548520209241	0.558	0.291	2.56815495874483e-271	Rilpl2	0	0.612373670427634	0.707	0.301	0	Ccrl2	3.07116832495521e-223	1.13562805245914	0.659	0.391	6.6100755858011e-219	Dock4	0	1.11392626564088	0.809	0.418	0	Stx11	0	1.75266906190059	0.757	0.32	0	Tfpi	0	0.71213245806535	0.623	0.137	0	Trem1	0	1.78423278353286	0.813	0.353	0	Dab2	0	1.28291144850161	0.909	0.392	0	Prnp	0
Tnf	5.59382445990155e-275	1.92077003952836	0.404	0.184	1.20395883850461e-270	Gusb	0	0.782371453377187	0.767	0.317	0	Tarm1	2.36871728711067e-217	1.50434120460926	0.536	0.29	5.0981902170483e-213	Rpl36al	0	0.823279240334774	0.891	0.611	0	Cd24a	0	1.10788341667498	0.779	0.412	0	Serping1	0	2.84787288747701	0.98	0.228	0	Lrg1	0	1.88555990768925	0.579	0.161	0	Rai14	0	1.38706046874433	0.839	0.373	0	Map1lc3a	0
Tra2a	2.75795817614962e-271	1.21409726043631	0.791	0.76	5.93595338252682e-267	Ccl24	0	1.97807477119306	0.279	0.064	0	Cox7a2	3.32063516778409e-216	0.988348813301299	0.738	0.623	7.14700307162169e-212	Lgmn	0	1.295314394369	0.913	0.472	0	Lilrb4b	0	1.76780705332736	0.966	0.559	0	Slc43a3	0	1.24809144790605	0.748	0.16	0	Cd14	0	1.56017854005134	0.829	0.567	0	Lrp12	0	0.962021404675525	0.643	0.259	0	Myl9	0
Ero1a	1.3036664733303e-266	1.51136806679314	0.698	0.558	2.80588135054881e-262	Ubl3	0	1.1613787020969	0.895	0.529	0	Adgre1	3.50788333444363e-216	1.34415904338113	0.516	0.26	7.55001730072301e-212	Ifi27l2a	0	1.33702494084227	0.801	0.402	0	Lilrb4a	0	1.66777146038433	0.97	0.588	0	Or5m3b	0	2.07834052259877	0.836	0.163	0	Lmnb1	0	1.74709288311912	0.928	0.594	0	Parvb	0	0.688652092690201	0.588	0.183	0	Lbp	0
Polr2a	6.8340988600199e-265	1.54032377633391	0.642	0.543	1.47090309764208e-260	Mdfic	0	0.938666400195952	0.866	0.426	0	Osbpl9	1.26985708069199e-212	1.42539897305359	0.787	0.72	2.73311339477337e-208	Pld4	0	1.20600119059776	0.797	0.184	0	Srgn	0	2.00901923016538	0.996	0.764	0	Mdk	0	1.06043425417204	0.612	0.103	0	Entpd1	0	2.12520261872289	0.81	0.441	0	Cd86	0	1.42071197070859	0.86	0.284	0	Zhx3	0
Pdcd1lg2	4.5806731481129e-264	1.13572405235419	0.395	0.172	9.8589828166834e-260	St7	0	1.64741270949464	0.855	0.375	0	Lst1	1.1949529391698e-211	0.970880417566936	0.706	0.456	2.57189721097516e-207	Gpr132	0	0.761627722805766	0.739	0.273	0	Btg1	0	1.11239992521964	0.975	0.856	0	Creb3l1	0	0.709071913475682	0.619	0.153	0	Cdk2ap2	1.64952848700485e-306	1.91737304589308	0.765	0.581	3.55028016258054e-302	Zdhhc14	0	1.47448586024267	0.717	0.309	0	Jph2	0
Dach1	3.35684403376841e-263	1.4649089172559	0.404	0.162	7.22493541387975e-259	Hipk2	0	0.649895887597439	0.842	0.449	0	Nup98	6.6551960636879e-210	1.07888564188372	0.806	0.728	1.43239784878755e-205	F13a1	0	1.15776344867489	0.494	0.089	0	Osm	0	1.79580786489492	0.694	0.335	0	Wt1	0	1.61014205166863	0.731	0.12	0	Ncf1	3.13958430168984e-306	1.40394459607817	0.763	0.469	6.75732729252705e-302	Trem2	0	1.1648775089762	0.644	0.169	0	Ptgis	0
Arg2	6.74596160354783e-260	0.864547598383821	0.652	0.37	1.4519333159316e-255	Tbxas1	0	1.25480389097181	0.854	0.216	0	Wnk1	2.73922240854356e-208	1.29568690989882	0.861	0.772	5.8956283899083e-204	Ly86	0	0.979495346885988	0.792	0.213	0	Upp1	0	1.97095241778392	0.838	0.284	0	Rcn1	0	0.71659522784344	0.669	0.142	0	Clec4e	2.4869758723599e-304	1.26995271045616	0.743	0.374	5.35271817008021e-300	Csf1r	0	0.866229218350402	0.771	0.264	0	Tshz2	0
Rab7	1.41274574096846e-255	0.802985085462244	0.807	0.778	3.04065265828641e-251	Kdm7a	0	0.748021875182231	0.869	0.546	0	Arpc1b	1.68935398196491e-207	0.820264728635702	0.835	0.748	3.63599657538307e-203	Jarid2	0	1.30114946839103	0.89	0.506	0	Plek	0	1.15275379874226	0.966	0.66	0	Meis2	0	1.78739627722717	0.867	0.214	0	Stk17b	5.0293891403027e-303	1.59174307137294	0.796	0.588	1.08247542466735e-298	Cndp2	0	0.973439991508708	0.765	0.339	0	Pmepa1	0
Gabarap	5.96647262415268e-253	0.703413134310771	0.889	0.855	1.28416390289638e-248	Frmd4b	0	0.838616339534782	0.723	0.238	0	Spag9	3.48895273189027e-206	1.00190165332398	0.906	0.861	7.50927296484743e-202	Tgfbi	0	1.99124152656745	0.898	0.321	0	Nlrp3	0	1.78141108421782	0.853	0.41	0	Gpr176	0	0.598347570052947	0.337	0.077	0	Cd9	7.25585966199231e-301	1.10169600776763	0.942	0.771	1.56167867505061e-296	Ms4a8a	0	1.30934253485071	0.527	0.063	0	Zfhx4	0
Elmo1	6.70486417592473e-252	1.14691005614896	0.789	0.658	1.44308791658428e-247	Mitf	0	0.617568635245157	0.839	0.434	0	Bcl2a1a	2.77032839848703e-205	0.971813568207105	0.615	0.346	5.96257781206365e-201	Emb	0	0.905435923900716	0.81	0.359	0	Slfn2	0	1.79310048849527	0.85	0.527	0	Pdia3	0	0.916664358195933	0.884	0.593	0	Syk	5.18766515871132e-299	1.27956712197302	0.835	0.539	1.11654117210944e-294	Ms4a6c	0	0.830311204917523	0.658	0.227	0	Naaladl2	0
Ccnl1	1.03688958770933e-245	0.966120112646133	0.792	0.762	2.23169745962679e-241	Apobec1	0	0.974572867060763	0.753	0.24	0	Stk17b	7.49512930561656e-205	0.980889725566267	0.758	0.588	1.61317668044785e-200	Gm21188	0	0.899114730443685	0.634	0.174	0	Slfn1	0	1.92988619319662	0.842	0.318	0	Fbn1	0	1.6170297989579	0.903	0.196	0	Cd44	2.37292637345054e-296	1.22302056690561	0.927	0.791	5.10724943357759e-292	Ms4a6d	0	1.1158368444368	0.734	0.246	0	Zmat3	0
Tgif1	2.8347497464705e-245	1.28778422138772	0.636	0.501	6.10123187932845e-241	C3ar1	0	0.865703607683967	0.749	0.161	0	Tnfaip2	1.1005495126474e-203	1.1900105510561	0.721	0.567	2.36871271607101e-199	Dok2	0	0.60299788665954	0.484	0.13	0	Slfn4	0	2.80258868909079	0.86	0.277	0	Fgf7	0	1.34018876751187	0.616	0.051	0	Rnf149	6.11951464515359e-296	1.21853516404143	0.892	0.744	1.31710313707641e-291	Lpxn	0	0.63783510332	0.596	0.191	0	Fgf2	0
Ets2	2.95382307565562e-245	0.883675342509938	0.765	0.639	6.35751340573358e-241	Clec4n	0	0.947767281595357	0.918	0.393	0	Txnip	3.57673380413631e-203	1.11641748179445	0.699	0.554	7.69820416664258e-199	Epsti1	0	0.818521969281746	0.784	0.327	0	Ccl6	0	1.9574878694992	0.879	0.508	0	Fbln7	0	0.602690582983718	0.434	0.06	0	Kdm6b	1.51033804275689e-295	1.54613378389555	0.783	0.609	3.25070056942566e-291	Cybb	0	0.981449446884222	0.747	0.283	0	Spry1	0
Ccr1	3.69716879894201e-243	0.810472518473848	0.723	0.492	7.95741640596289e-239	Ptms	0	0.606972114129301	0.86	0.463	0	Clec5a	2.50525956804773e-202	1.15501040641022	0.51	0.269	5.39207016830913e-198	Fyb	0	0.875835864624268	0.807	0.325	0	Ccl3	0	1.19686626762314	0.773	0.336	0	Cpxm1	0	2.06999878908911	0.836	0.146	0	Inpp5d	1.1835871243175e-294	1.28482503817082	0.844	0.535	2.54743456766856e-290	Cfp	0	1.13370647795293	0.726	0.285	0	Lhfp	0
Atp2b1	6.24209517770647e-243	1.10161533922102	0.829	0.793	1.34348614509776e-238	Klrb1b	0	0.933321107601989	0.452	0.037	0	Ptprc	7.32358065605121e-202	0.778320081127868	0.861	0.591	1.5762542646019e-197	Trps1	0	1.60788037919116	0.933	0.61	0	Wfdc17	0	2.365344354589	0.861	0.424	0	Prnp	0	1.0378272589538	0.763	0.229	0	Cd80	8.53328812276959e-294	1.44150317749861	0.788	0.5	1.8366196026637e-289	Iqgap2	7.35524518408138e-307	1.17532972896424	0.769	0.373	1.58306942096983e-302	Postn	0
Sdcbp	3.37442143652567e-241	0.755138757411737	0.879	0.824	7.2627672578342e-237	Clec7a	0	1.57012859178062	0.834	0.265	0	Btg1	4.25069315757763e-200	0.670536869492645	0.948	0.857	9.14876688305432e-196	Cyrib	0	1.05580159727049	0.924	0.712	0	Wfdc21	0	1.70204969602194	0.746	0.169	0	Slc24a3	0	0.674006862187287	0.5	0.12	0	Picalm	1.01000132040975e-291	1.12024875922294	0.959	0.855	2.1738258419179e-287	Sash1	1.0894577987302e-305	1.06798641580973	0.732	0.345	2.34484002020702e-301	Dclk1	0
Ptbp3	2.31249564232528e-233	0.832291286933296	0.841	0.807	4.97718437097671e-229	Etv6	0	0.710664091525647	0.936	0.661	0	Mrpl52	1.60494984432357e-199	1.08620952374874	0.707	0.592	3.45433354993761e-195	Ly6e	0	1.05104764666408	0.893	0.643	0	Eif1	0	0.775166432811207	0.982	0.912	0	Thbd	0	1.15601487677689	0.606	0.139	0	Fxyd5	3.64334473301576e-290	1.10316011161088	0.909	0.798	7.84157086886983e-286	Saa3	9.78868538296185e-300	2.38630446186162	0.506	0.171	2.10681875497488e-295	Nbea	0
B4galt1	5.07174360838977e-232	1.1615623092294	0.717	0.654	1.09159137683373e-227	Lrp6	0	0.900660582053837	0.773	0.377	0	Xbp1	1.62393296236529e-199	1.08699373146468	0.763	0.667	3.49519091489882e-195	Ly6c2	0	1.71863869093125	0.588	0.125	0	Cd300lf	0	1.874656488916	0.952	0.508	0	Map1lc3a	0	1.25491812207386	0.781	0.275	0	Retreg1	4.47391562992298e-289	1.14731840053085	0.851	0.599	9.62920861028323e-285	Smpdl3a	2.46193084724506e-298	1.05506004945072	0.674	0.316	5.29881376252555e-294	Wwtr1	0
Nfkbia	3.76999111609902e-229	1.69701367672727	0.77	0.721	8.11415187917992e-225	Stk38l	0	0.891032818195573	0.714	0.271	0	Il18rap	2.15402703079297e-199	1.07153929210577	0.46	0.221	4.63611237837571e-195	Cyth4	0	0.72832813035032	0.814	0.352	0	Actg1	0	0.967552382561703	0.986	0.927	0	Lbp	0	1.86737078984397	0.791	0.125	0	Cd300ld	5.9600144432644e-289	1.42342950021625	0.564	0.256	1.2827739086238e-284	Marchf1	6.76426350783226e-297	0.880992747927506	0.608	0.216	1.45587243479074e-292	Ssr3	0
Rbpj	4.92846514748169e-228	0.81439439480119	0.821	0.759	1.06075355369249e-223	Lair1	0	0.831096121462887	0.705	0.166	0	Spi1	1.40489170666319e-197	0.840820307684441	0.732	0.49	3.02374842025118e-193	Vdr	0	0.774022584650339	0.589	0.228	0	Slc16a3	0	1.48539443349723	0.831	0.468	0	Pltp	0	1.10850500643996	0.705	0.204	0	Sik3	4.45628514717433e-288	1.15546915764127	0.937	0.853	9.59126252226331e-284	Sgms1	2.98563375451739e-296	1.22365350990178	0.823	0.476	6.42597952984778e-292	Golim4	0
Ninj1	1.89056450521071e-224	1.17087586643986	0.645	0.505	4.06906198456502e-220	Apoe	0	2.76402615192505	0.962	0.437	0	Gngt2	1.75751350909431e-195	1.13687858394588	0.554	0.351	3.78269632562369e-191	Bin2	0	0.632545871312868	0.627	0.237	0	Rsad2	0	2.96590681280933	0.546	0.163	0	Eya2	0	0.909899137987114	0.631	0.114	0	Rac2	6.72465758978352e-286	1.23809136299279	0.758	0.471	1.44734805304911e-281	Mrc1	1.6246480031367e-293	1.19921976113395	0.581	0.203	3.49672989715111e-289	Gask1b	0
Osbpl8	2.13297746969598e-220	1.62347701134725	0.713	0.66	4.59080740802667e-216	Axl	0	1.12817439581559	0.821	0.301	0	Sorl1	2.90167203614324e-194	0.837378565933498	0.708	0.466	6.2452687233911e-190	Nrros	0	1.05787223967587	0.782	0.288	0	Egln3	0	1.34683609134046	0.757	0.347	0	Sulf2	0	1.14050067671046	0.718	0.273	0	Tgm2	1.51019844331556e-280	1.73112389081448	0.797	0.588	3.25040010954808e-276	Itgb2	9.76274136796742e-293	0.941379647336319	0.767	0.376	2.10123482462763e-288	Kirrel	0
Atf7ip	1.83308515749044e-219	2.09273459154328	0.631	0.559	3.94534918446667e-215	Pld3	0	0.607139511994025	0.662	0.263	0	Atp6v1g1	2.69265258117664e-192	0.809396331711558	0.792	0.719	5.79539615046649e-188	Cd86	0	1.44042082704652	0.839	0.281	0	Nfkbia	0	1.54600830713137	0.921	0.714	0	Ptgis	0	0.860364970896628	0.716	0.131	0	Pde4b	2.89106166837896e-279	1.56931375038713	0.83	0.647	6.22243202885202e-275	Niban2	1.41588171674334e-292	0.933802786602198	0.712	0.33	3.0474022189467e-288	Lmna	0
Ddit3	2.19069973428578e-218	1.54710861029467	0.527	0.365	4.71504303810328e-214	Cebpa	0	0.63097964199881	0.602	0.142	0	Fxyd5	5.61077671954253e-192	0.701993850308555	0.899	0.797	1.20760747334714e-187	H2-DMa	0	0.968258936832218	0.727	0.239	0	Arg2	0	1.66786167780946	0.899	0.366	0	Tshz2	0	2.70443390973644	0.985	0.259	0	Eif1	5.69906529380558e-273	0.770681254442477	0.966	0.913	1.22660982318578e-268	Pycard	2.33739020608799e-291	1.05900241135264	0.711	0.355	5.03076494056319e-287	S100a16	0
Bcl6	3.04134983356383e-218	1.48376062572376	0.629	0.53	6.54589724677943e-214	Ftl1	0	0.616037300261485	0.989	0.941	0	Nab1	1.22788960839971e-190	1.27818322649905	0.68	0.581	2.64278680415869e-186	H2-DMb1	0	0.981481646417452	0.608	0.217	0	Rdh12	0	1.22060417308935	0.412	0.086	0	Zfhx4	0	1.14366435348316	0.645	0.129	0	Fcer1g	3.08699848321114e-271	0.9693652307679	0.963	0.658	6.64414683541534e-267	Pitpnc1	2.16703096503054e-290	1.36946152214271	0.886	0.628	4.66410074603523e-286	Ctsk	0
Litaf	8.91223752283782e-218	0.661375440783332	0.89	0.844	1.91818088204038e-213	Crtc3	0	0.683059027315106	0.843	0.474	0	Arih2	7.14376712880595e-190	1.00634718934677	0.766	0.678	1.53755299913291e-185	Aif1	0	1.09240141810066	0.695	0.174	0	Lyst	0	1.83762388927678	0.878	0.611	0	Cyp7b1	0	2.64552792922412	0.78	0.104	0	Cd52	5.67896662041741e-270	1.01134887086549	0.92	0.586	1.22228398571244e-265	Ctsl	3.78544050333563e-289	1.41762889759366	0.886	0.665	8.14740359532928e-285	Lix1l	0
Ubc	2.44986048944926e-215	0.964701340500739	0.82	0.803	5.27283473144164e-211	Tm6sf1	0	0.719039484573303	0.776	0.245	0	Tut7	3.52227167849958e-189	0.930596467781234	0.777	0.709	7.58098533363464e-185	Slc8a1	0	1.07685033630552	0.86	0.419	0	Nedd9	0	1.93967071325681	0.82	0.528	0	Cp	0	1.77483713407929	0.751	0.171	0	Alox5ap	5.40482305992176e-268	1.27186527599939	0.741	0.426	1.16328006718696e-263	Thbs1	2.8199117991483e-287	1.18454156270443	0.881	0.553	6.0692961653069e-283	Ptgfrn	0
Sema4d	4.69832708299874e-213	1.28848110496805	0.575	0.419	1.01122093807382e-208	Ctsc	0	1.59469510561784	0.949	0.496	0	Cd177	2.18301897211775e-188	0.807749099689014	0.296	0.096	4.69851173368904e-184	Arhgap26	0	1.39934381447887	0.831	0.492	0	Snx18	0	1.12324103617593	0.873	0.67	0	Naaladl2	0	1.47234246074452	0.702	0.121	0	Arih1	8.3728562813433e-267	1.4718922690944	0.906	0.828	1.80208985743352e-262	Tcf7l2	2.36691234755151e-286	1.18841531045435	0.858	0.499	5.09430544563511e-282	Igsf3	0
Clec4n	5.6491264090692e-213	1.05766501672868	0.645	0.415	1.21586147702396e-208	Picalm	0	0.696645416274559	0.964	0.851	0	Lcp2	6.61319255815038e-181	1.00552440842968	0.642	0.425	1.42335743429071e-176	Snx2	0	0.961233241489749	0.814	0.45	0	Msra	0	1.51896060071315	0.736	0.426	0	Fgf2	0	0.769812246134604	0.581	0.122	0	Rabgef1	1.49734057975896e-263	1.27449153437998	0.814	0.659	3.22272612981522e-259	Ccl6	6.5676244416552e-285	1.15649352015725	0.884	0.509	1.41354980857745e-280	Olfml3	0
Sgms2	5.6818409356356e-209	1.23181481970816	0.62	0.413	1.22290262457685e-204	Prcp	0	0.783389274255823	0.79	0.31	0	Cd24a	7.91055697915494e-180	0.745968934586592	0.687	0.416	1.70258917862352e-175	Cd74	0	1.18544673314527	0.836	0.4	0	Rgcc	0	1.48838507055429	0.733	0.372	0	Lhfp	0	2.13171446299453	0.935	0.205	0	Pnrc1	4.033143199443e-263	1.04935118695388	0.86	0.743	8.68053410816118e-259	Fermt3	6.75853175398317e-283	0.716223366382892	0.723	0.3	1.4546387894098e-278	Rhoc	0
Atp6v1c1	6.50836495619872e-209	1.4687404900513	0.551	0.446	1.40079538952265e-204	Ucp2	0	1.43564160563831	0.903	0.414	0	Creb5	3.27638946829657e-178	1.03319403338961	0.733	0.552	7.0517730526147e-174	Csf1r	0	0.903291510063861	0.807	0.257	0	Dach1	0	2.09673716044652	0.588	0.161	0	Dclk1	0	1.58625245590227	0.759	0.148	0	Ddx5	3.19186169458784e-261	0.78368587343643	0.95	0.892	6.86984392526141e-257	Mitf	2.44637032546874e-276	1.06444184638823	0.839	0.448	5.26532285150636e-272	Col11a1	0
Lamb3	1.11466787636454e-208	1.02363280435304	0.475	0.261	2.39909967029939e-204	P2ry6	0	0.602690383526177	0.647	0.127	0	Ptpn6	4.61134275490279e-178	1.03396003209584	0.55	0.36	9.92499301137728e-174	Unc93b1	0	0.973069992639044	0.872	0.464	0	Acod1	0	2.74709992221502	0.93	0.245	0	Nbea	0	1.19797648130981	0.742	0.176	0	Txnrd1	1.99690925604833e-259	1.46431712774679	0.765	0.61	4.29794779179281e-255	Hipk2	6.31559521444257e-274	1.26008811971392	0.8	0.465	1.35930555800447e-269	Cnn3	0
Zmiz1	2.16964684188243e-207	1.03920086607081	0.722	0.67	4.66973089778354e-203	Pde3b	0	0.730244359137152	0.766	0.312	0	Snap23	2.8733791750542e-177	0.882244159401974	0.767	0.684	6.18437399846916e-173	Fermt3	0	0.942497052280064	0.789	0.292	0	Basp1	0	1.35556248068266	0.95	0.762	0	Wwtr1	0	0.972169319310458	0.753	0.201	0	Pik3ap1	1.02233873686745e-257	1.3749391297897	0.791	0.541	2.20037966335981e-253	Snx24	8.78879828860308e-274	1.0685468308605	0.745	0.366	1.89161305565604e-269	Sec24d	0
Atp6v1e1	3.88005007934528e-207	0.975565738118167	0.709	0.684	8.35103178577485e-203	Gde1	0	0.600925138694952	0.715	0.308	0	Irak2	9.40210578929619e-177	0.881155230461893	0.789	0.644	2.02361522903022e-172	Ms4a4a	0	0.613754083699718	0.405	0.077	0	Retreg1	0	1.21350365558998	0.896	0.595	0	Igsf10	0	0.976914440485859	0.645	0.061	0	Cd53	1.6759323583539e-255	0.795281710939814	0.943	0.681	3.60710921488509e-251	Cerk	4.10936758191076e-271	0.745811431892575	0.719	0.343	8.84459184654652e-267	Ank2	0
AA467197	4.90419501291469e-206	0.838125920713009	0.67	0.448	1.05552989262963e-201	Prkcb	0	0.616060849109361	0.834	0.351	0	Spata13	1.31517765702121e-175	1.27406962930546	0.494	0.29	2.83065687120674e-171	Ms4a4c	0	1.86254566725665	0.698	0.108	0	Ankrd33b	0	1.69388772646068	0.875	0.34	0	Ptx3	0	1.65467399428791	0.459	0.044	0	Ptafr	1.67655016256486e-255	1.34571581826792	0.68	0.376	3.60843891488834e-251	Tnfrsf9	2.91922698166893e-267	1.30771827247648	0.418	0.127	6.28305223264604e-263	Dkk2	0
Retreg1	4.63192256637833e-203	0.86059071671085	0.731	0.6	9.96928693961609e-199	Itgax	0	1.31007437793517	0.775	0.126	0	Rbm39	1.45435706766134e-175	0.625636973256611	0.89	0.834	3.1302127167275e-171	Ms4a6c	0	2.07749643315664	0.881	0.21	0	Trib1	0	1.37258534898158	0.786	0.476	0	Sfrp2	0	1.00195936397346	0.366	0.067	0	Smox	2.22814877210418e-254	1.24627718199033	0.767	0.513	4.79564460219983e-250	Jarid2	1.16333685630352e-266	1.11053358235436	0.858	0.511	2.50384991582206e-262	Unc5c	0
Fus	1.69760985789053e-200	0.780138829227193	0.789	0.778	3.65376569713778e-196	Rgs10	0	0.891586286701817	0.79	0.269	0	Pfn1	6.57200126263216e-173	0.614797878155525	0.945	0.874	1.41449183175632e-168	Ms4a6b	0	1.54988343512986	0.746	0.167	0	Grina	0	1.83105820309231	0.927	0.613	0	Sh3d19	0	0.747393952259247	0.726	0.207	0	Spi1	9.70238921998484e-254	1.15946750384755	0.767	0.491	2.08824523181734e-249	Tm6sf1	6.15087184774788e-266	0.623792449459003	0.683	0.269	1.32385214779078e-261	Bmpr1b	0
Zeb2	6.46520138445968e-197	1.34721024203276	0.802	0.746	1.39150529397726e-192	Plekha1	0	0.612087554577389	0.717	0.303	0	Resf1	5.1759744888568e-172	1.02850449201879	0.754	0.654	1.11402498923665e-167	Ms4a6d	0	1.32883022513192	0.805	0.238	0	Litaf	0	1.22058996008259	0.977	0.841	0	Kirrel	0	1.03364647698423	0.703	0.162	0	Entpd3	5.01609813985429e-253	1.28609631194135	0.372	0.112	1.07961480264084e-248	Mtss1	1.81552115678909e-265	1.12001828276482	0.709	0.336	3.90754618575716e-261	Ccn1	0
Cd274	1.68543618038494e-196	1.1467831734479	0.637	0.458	3.6275642910425e-192	F7	0	0.634610711937304	0.433	0.085	0	Nabp1	4.51374722793976e-170	1.32164180787899	0.551	0.368	9.71493815869475e-166	Mpeg1	0	0.656604778179751	0.85	0.368	0	Rtp4	0	1.5158841284563	0.59	0.258	0	S100a16	0	0.96839547242001	0.743	0.185	0	Ifitm2	2.38111200182522e-252	1.2688268366843	0.878	0.718	5.12486736152843e-248	Ctsb	9.31327418915849e-262	1.12882984109175	0.939	0.809	2.00449600373258e-257	Ddah1	0
Med12l	2.77922975218357e-196	1.37311439440809	0.372	0.182	5.9817361956247e-192	Lamp1	0	0.856193050078458	0.921	0.675	0	Siglece	5.54430931269838e-170	0.915495714964197	0.415	0.204	1.19330169337207e-165	Lpxn	0	0.982887544959899	0.648	0.184	0	Il1rap	0	1.76061082179372	0.876	0.44	0	Ctsk	0	1.26017564093586	0.793	0.156	0	Hp	3.98537743921761e-250	1.26054891197781	0.647	0.327	8.57772786242806e-246	Ltc4s	1.14607657457959e-261	1.04994900775668	0.404	0.122	2.46670061146765e-257	Ak5	0
Inhba	1.35346240185297e-195	2.36807355652043	0.422	0.24	2.91305712750814e-191	Adam9	0	0.610332219615531	0.818	0.43	0	Fcer1g	1.49130977284338e-169	0.637583248335038	0.947	0.655	3.2097460240908e-165	Htr7	0	1.13872639574784	0.584	0.126	0	Stfa2l1	0	2.41555120019317	0.512	0.085	0	Hmgcs2	0	0.631680665400758	0.356	0.02	0	Tut7	3.35216530993509e-248	1.22233082725898	0.808	0.708	7.21486539657328e-244	Pla2g4a	3.03031445446383e-261	1.17852528108652	0.744	0.387	6.5221458003425e-257	Ptger3	0
Ptafr	6.14236431085412e-195	0.934751196272389	0.571	0.373	1.32202107062513e-190	Zfp703	0	0.917473288430462	0.759	0.276	0	Bcl2l1	1.12332040287938e-168	0.908101109083883	0.68	0.503	2.41772250311728e-164	Cybb	0	1.07508327571858	0.831	0.274	0	Cstdc4	0	2.74499836058862	0.584	0.146	0	Ptgfrn	0	0.859890524665848	0.718	0.245	0	Zfp36	3.83048895107359e-248	1.53095873017558	0.817	0.664	8.24436136939569e-244	Cd68	3.29351664531078e-260	0.891046454688946	0.689	0.303	7.08863587570239e-256	Wls	0
Cd44	1.36949624325957e-194	0.823137173856823	0.844	0.794	2.94756676436757e-190	Nrg1	0	2.21593186075864	0.721	0.228	0	Tomm6	1.2230306627011e-168	0.875670971244342	0.705	0.637	2.63232889533158e-164	Cfp	0	0.944404088343715	0.759	0.28	0	Retnlg	0	2.35052358257827	0.696	0.115	0	Olfml3	0	1.48238249797439	0.8	0.194	0	Snx20	2.84539141761052e-244	1.24072832134945	0.688	0.437	6.12413594812313e-240	Ccl12	6.53902689163101e-260	0.729964915189585	0.333	0.082	1.40739475788574e-255	Runx1t1	0
Ptgs2	1.11946692430376e-193	1.15205562670643	0.639	0.451	2.40942866117897e-189	Msr1	0	1.13774448841146	0.791	0.159	0	Arpc2	1.52949365924789e-168	0.616956589781738	0.91	0.837	3.29192920279924e-164	Cysltr1	0	0.71252251369614	0.602	0.185	0	Alcam	0	1.43162505134219	0.899	0.623	0	Gstm2	0	0.933945077709388	0.671	0.103	0	Bcl2l1	8.15224877745265e-244	1.36392618250574	0.732	0.502	1.75460850437113e-239	Trps1	6.58481661125131e-260	1.13732982790667	0.917	0.613	1.41725007923962e-255	Tpm2	0
Abtb2	3.9956356594474e-192	0.840782019929866	0.797	0.687	8.59980662982864e-188	Slc7a2	0	1.37986530925898	0.66	0.218	0	P2ry14	5.46164816722213e-168	1.44208753026076	0.386	0.185	1.17551053503122e-163	Gm6377	0	0.79936217222013	0.583	0.176	0	Samsn1	0	1.74101932567524	0.967	0.569	0	Vcam1	0	0.614594777332597	0.542	0.163	0	Arih2	3.05333293434901e-238	1.30580473309304	0.796	0.677	6.57168847459937e-234	Ncoa1	1.27331834030519e-257	1.03526182556366	0.766	0.429	2.74056306383887e-253	Col15a1	0
Sh2b2	2.78052263424573e-189	1.14687355790112	0.507	0.339	5.98451886568708e-185	Asah1	0	0.686300195463797	0.85	0.46	0	Cmip	3.34744631769986e-165	0.664816006132085	0.93	0.844	7.2047087095854e-161	Tmsb4x	0	0.792313558984599	0.994	0.975	0	Ets2	0	1.2886375698643	0.922	0.635	0	Dpyd	0	1.00096960476439	0.506	0.031	0	Ddx6	7.07518290430014e-238	1.18534994706652	0.849	0.772	1.52279161649252e-233	Ifi30	6.57105678532126e-257	0.933270501118466	0.793	0.414	1.4142885519047e-252	Pakap	0
Bnip3	1.17839873844062e-186	1.34070739790747	0.56	0.419	2.53626760474575e-182	Galnt7	0	0.662734634997135	0.742	0.302	0	Ncf2	9.07742758179983e-165	0.811516227103481	0.703	0.493	1.95373473843078e-160	Dbi	1.60540254890544e-307	0.878218636753933	0.835	0.478	3.45530790600918e-303	Fpr1	0	1.96115622333705	0.6	0.107	0	Cnn3	0	0.635378925215156	0.734	0.228	0	Dusp1	1.96968208899454e-237	1.41049526595128	0.851	0.7	4.23934676014294e-233	Tmem106a	1.38333111632809e-256	0.603493866060976	0.567	0.231	2.97734356167294e-252	Svep1	0
Diaph1	1.29540730634545e-185	0.852765519746213	0.789	0.751	2.7881051454473e-181	Marchf1	0	0.995188247328844	0.753	0.188	0	Pde4b	9.69239522888914e-165	0.992652790675235	0.775	0.648	2.08609422511381e-160	Sh3bgrl	1.53975491443041e-306	0.936856181308659	0.869	0.505	3.31401450232857e-302	Fpr2	0	1.47199099262732	0.6	0.156	0	Arhgap29	0	0.830338842931529	0.652	0.118	0	Itgam	2.99134086603897e-237	1.05396555811834	0.81	0.494	6.43826294597567e-233	Edil3	9.98699216518868e-256	1.12393205092864	0.34	0.09	2.14950032371356e-251	Lpar1	0
F10	4.64489317449378e-183	1.08635670347892	0.436	0.238	9.99720357946297e-179	Ifi30	0	1.67215062780009	0.924	0.388	0	Gsn	1.70245955747734e-162	0.619371138161756	0.776	0.647	3.66420370555849e-158	Slc25a5	1.16834915216513e-300	0.820640557602492	0.828	0.494	2.514637880205e-296	Msrb1	0	1.35128033545893	0.898	0.62	0	Usp53	0	1.13304215350553	0.658	0.262	0	Trem3	3.04613062348893e-236	1.26275998505748	0.449	0.174	6.55618694093523e-232	Thbd	1.136057749015e-255	0.825892413403517	0.45	0.149	2.44513709320499e-251	Zfp618	0
Sik3	6.28507760297446e-183	0.796629269662961	0.866	0.857	1.35273725248819e-178	Gab1	0	0.65322263227858	0.622	0.262	0	Cd300a	3.80077296912371e-162	1.06619293612263	0.517	0.307	8.18040366144497e-158	Lair1	4.75665643100993e-297	0.593129493674326	0.551	0.19	1.02377516364627e-292	Cdkn1a	0	1.24740946092103	0.873	0.648	0	Sec24d	0	1.14651245396424	0.793	0.328	0	Dennd4a	2.59263485066414e-235	1.36155551909719	0.883	0.761	5.58012798908444e-231	App	3.37501373474852e-255	0.850624107715818	0.965	0.828	7.26404206129925e-251	Col27a1	0
Cox17	1.01498876975839e-179	0.793827917471465	0.74	0.709	2.18456032915099e-175	Tbc1d9	0	1.17718429255741	0.801	0.181	0	Skap2	3.49740531531486e-160	0.791004072304669	0.826	0.739	7.52746546015217e-156	Ehd4	3.87850160178274e-296	0.660707966721635	0.67	0.301	8.347698997517e-292	Rab44	0	1.50755019979854	0.785	0.289	0	Ank2	0	1.39515720226442	0.705	0.139	0	Map2k4	4.00112177680769e-235	1.57047938580819	0.761	0.641	8.61161440022319e-231	Dock4	5.07599545934599e-254	1.20148621320957	0.785	0.422	1.09250650271504e-249	Tnfsf8	0
Bnip3l	2.88265128334446e-178	1.26545616981816	0.624	0.593	6.20433035714228e-174	Man2b1	0	0.870228244390291	0.805	0.369	0	N4bp1	5.73158957338328e-159	1.00032706394026	0.693	0.589	1.23361002387928e-154	Shtn1	1.83594550333329e-295	0.66735264268291	0.59	0.222	3.95150550682424e-291	Pim1	0	1.34395310419717	0.971	0.792	0	Adh1	0	0.61551663313241	0.351	0.013	0	Mpp7	3.85155665530454e-234	1.58019642862395	0.808	0.658	8.28970538921197e-230	Mctp1	7.85818400556536e-254	0.918572825125382	0.642	0.264	1.69131694351783e-249	Tnc	0
Lsmem1	4.44201579964488e-177	1.72315619861938	0.364	0.191	9.56055060557568e-173	Lpcat2	0	0.700421211188415	0.844	0.396	0	Ffar2	1.78132268447757e-157	0.701424818421632	0.28	0.1	3.83394081380107e-153	S100a10	3.04897276457596e-294	0.890925750565238	0.803	0.421	6.56230408119684e-290	Ier3	0	1.7559319934283	0.959	0.722	0	Ccn1	0	1.08631190386789	0.541	0.134	0	Xbp1	9.29688123216719e-234	1.56966312631368	0.771	0.668	2.00096774759934e-229	Fcgr4	6.60397633806685e-251	0.716135296917496	0.664	0.275	1.42137382724213e-246	Nfib	0
Atp6v1g1	1.62944925234163e-176	0.798745915395118	0.73	0.723	3.5070636258149e-172	Pla2g15	0	0.614318689819166	0.604	0.186	0	Pygl	3.6655298086965e-157	1.02350090010247	0.606	0.434	7.88931980725749e-153	Kdm7a	2.76669615249664e-293	0.992897903300763	0.858	0.556	5.95476012901852e-289	Trem1	0	1.83424810310226	0.853	0.348	0	Penk	0	1.36349171923079	0.564	0.057	0	Marchf7	4.16506441407578e-232	1.20544121732436	0.804	0.706	8.96446813841531e-228	Xdh	2.79430003701944e-248	0.745024675684879	0.757	0.384	6.01417196967693e-244	Frem1	0
Etf1	1.88652296429902e-174	0.804945911179288	0.73	0.731	4.06036337606077e-170	Cotl1	0	0.91927923813911	0.908	0.64	0	Dgat1	3.47832615093891e-156	1.25047949391364	0.644	0.494	7.48640137466581e-152	Tkt	1.20987019744739e-292	0.795132400704363	0.832	0.489	2.60400362596602e-288	Emilin2	0	1.19249533387397	0.85	0.551	0	Gem	0	1.6348441441929	0.718	0.155	0	Trim30b	2.20791786595502e-231	1.04878396866039	0.428	0.154	4.752101622895e-227	Fam20c	5.41121582467598e-247	0.68244149534758	0.638	0.289	1.16465598194501e-242	Bnc2	0
Rnf149	2.67279151889137e-172	0.82997764614006	0.795	0.747	5.75264918610989e-168	Irf8	0	0.901319311917953	0.791	0.203	0	Rlf	4.23786210470703e-156	0.822549708561711	0.761	0.712	9.12115060796094e-152	Il6ra	1.5356761625413e-290	0.642495222841633	0.713	0.336	3.30523580463765e-286	Cd14	0	1.98452150800331	0.96	0.557	0	Runx1t1	0	1.40275783841696	0.708	0.081	0	Ptgs2	9.93576661602987e-231	1.65920695122491	0.718	0.455	2.13847504876811e-226	Fmn1	9.89121403539224e-247	0.86630171181927	0.697	0.331	2.12888599683747e-242	Adamtsl1	0
Calm2	1.41626231182769e-171	0.824483428169313	0.776	0.77	3.04822137374673e-167	Cyba	0	0.858678420470292	0.935	0.754	0	1810037I17Rik	6.12567464941992e-156	0.893046569350922	0.69	0.624	1.31842895479465e-151	Macroh2a1	1.01114863306242e-289	0.801779430044131	0.835	0.522	2.17629520294024e-285	Lmnb1	0	1.56384420082492	0.924	0.592	0	Il11ra1	0	1.61831878651267	0.79	0.2	0	Nfkbiz	1.6192506645905e-228	1.31754799757489	0.81	0.68	3.48511320539813e-224	Lrpap1	1.19681609218934e-245	0.724703818044174	0.683	0.351	2.57590727521911e-241	Cdkn2a	0
Rlf	1.44006643185329e-171	0.873848565297189	0.724	0.714	3.09945498127783e-167	Ntpcr	0	0.820434015875962	0.658	0.177	0	Cd33	1.02834689598205e-155	0.788054431574047	0.588	0.359	2.21331102422216e-151	Picalm	1.13199262704764e-289	0.861080040814086	0.957	0.855	2.43638773119464e-285	Prdx5	0	1.45295667317776	0.932	0.77	0	Ccl19	0	0.892465933068859	0.419	0.02	0	Lyst	3.05606397785534e-227	1.27345152552589	0.785	0.617	6.57756649953806e-223	Rassf3	3.21398080434028e-245	0.85641206492251	0.799	0.428	6.91745088518158e-241	Cdkn2b	0
Cstdc4	1.99129747575336e-171	0.72900621208916	0.351	0.153	4.28586955706396e-167	Mmp13	0	0.95734072465091	0.263	0.043	0	Atrnl1	7.30542458439147e-151	0.909748106262493	0.793	0.686	1.57234653329858e-146	Lgals3	2.37501391578932e-289	0.886845538736661	0.889	0.57	5.11174245095336e-285	Fth1	0	1.35210919244784	0.995	0.976	0	Col15a1	0	1.28869477656975	0.85	0.205	0	Marcksl1	4.5783721805554e-227	1.59040126081262	0.716	0.527	9.85403044420938e-223	Dennd1a	7.74741096045264e-245	1.01566990419077	0.869	0.523	1.66747526101822e-240	Ror1	0
Junb	5.5166200134396e-170	0.67618568829956	0.898	0.89	1.18734212549261e-165	Mmp12	0	3.35361930245783	0.719	0.084	0	Camkk1	8.44671021973202e-151	0.773268182063621	0.256	0.095	1.81798544059292e-146	Cndp2	8.06212426766877e-289	0.740231563562088	0.698	0.34	1.73521100613035e-284	Slc15a3	0	1.36294627439301	0.854	0.477	0	Pakap	0	1.3478076031857	0.755	0.188	0	Actg1	4.49963665969608e-225	0.828477369671456	0.984	0.927	9.68456798266387e-221	Iqgap1	8.60487097932861e-245	0.84529307012851	0.939	0.833	1.8520263808809e-240	Cachd1	0
Atf4	6.80458123595387e-170	1.22387332616779	0.604	0.568	1.46455001941435e-165	Maml2	0	0.77221787351576	0.852	0.443	0	Mxd1	4.31341448728621e-150	0.702804696349719	0.764	0.596	9.28376200098611e-146	Crip1	9.28878448057659e-288	1.05612567514539	0.893	0.531	1.9992250837545e-283	Ifit3b	0	1.20838053314421	0.287	0.05	0	Svep1	0	2.70216199246486	0.897	0.127	0	Socs3	4.61421734220657e-225	1.49460855473804	0.733	0.556	9.9311799856312e-221	Il7r	1.11568910934994e-244	0.765505260205068	0.367	0.103	2.40129767005387e-240	Plpp3	0
Lrrfip2	7.02381806605682e-170	1.24632380110014	0.628	0.594	1.51173636235741e-165	Acp5	0	1.79344064469988	0.858	0.201	0	Pum2	6.48665175813077e-150	0.84764145659826	0.762	0.717	1.39612205790249e-145	Nufip1	3.99089490937481e-287	0.808410021345507	0.58	0.255	8.58960311344741e-283	Ifit1	0	2.38943735771967	0.429	0.128	0	Lpar1	0	1.44205972702375	0.765	0.218	0	Slc16a3	8.48527471706693e-225	1.42454940195784	0.701	0.477	1.82628567735431e-220	Mt1	3.34551135787238e-244	1.09621700449264	0.865	0.525	7.20054409554872e-240	Gpx7	0
Rybp	7.3098900338355e-169	1.34895974265667	0.592	0.515	1.57330763198241e-164	Eepd1	0	0.863062123918835	0.727	0.248	0	H2-Q10	1.18337357896382e-149	0.710650135683163	0.27	0.095	2.54697495400384e-145	Rps29	6.18724889883693e-285	0.663594099292481	0.979	0.914	1.33168158049667e-280	Entpd1	0	1.60151392279648	0.833	0.438	0	Col27a1	0	0.710796627222677	0.55	0.137	0	Ell2	2.73404978017873e-224	1.64217014861013	0.764	0.604	5.88449534187869e-220	Rusc2	1.16964254478563e-243	0.662690253313176	0.476	0.18	2.51742164914212e-239	Trabd2b	0
Hsp90aa1	3.994314552716e-166	1.19707015599682	0.746	0.721	8.59696321181065e-162	Aplp2	0	0.991857304308219	0.876	0.473	0	Jak2	1.6137320514353e-149	0.98483241258917	0.71	0.611	3.47323549430419e-145	Dab2	1.26375006032233e-284	0.907339688987645	0.786	0.396	2.71996925483175e-280	Pik3ap1	0	1.7662806727352	0.908	0.533	0	Pappa	0	0.925072855490042	0.414	0.062	0	Emilin2	1.44168469712732e-221	1.13006591048177	0.771	0.557	3.10293797362713e-217	Mxi1	4.68632691516846e-239	1.02158295188077	0.82	0.491	1.00863814195171e-234	P3h1	0
Bri3	2.28756308690602e-165	0.968650386964267	0.657	0.627	4.92352203194782e-161	Jaml	0	0.720212817962489	0.633	0.201	0	Arih1	1.89815378450175e-149	0.892287680805875	0.884	0.828	4.08539639038311e-145	Crtc3	6.36459465511407e-282	0.895456336868363	0.806	0.486	1.3698517076202e-277	Rabgef1	5.18529694155157e-308	1.1205931011868	0.863	0.655	1.11603146073014e-303	Astn2	0	1.10910275803999	0.462	0.029	0	Trib1	9.86713502792456e-219	1.29623681343239	0.692	0.482	2.1237034720602e-214	Ucp2	3.26547458040367e-238	0.937313714896477	0.786	0.437	7.02828093940281e-234	Hivep3	0
Dusp1	3.45656238995853e-165	1.19954495161266	0.751	0.704	7.43955923190775e-161	Plet1	0	1.73646990339213	0.279	0.044	0	Runx1	1.22341718527666e-145	0.725717773962711	0.906	0.847	2.63316080787096e-141	Dennd1a	5.33334631466999e-281	0.984197597430946	0.861	0.52	1.14789612730642e-276	Spatc1	1.87349314492951e-306	0.698029400124069	0.278	0.056	4.03231929583179e-302	Mpdz	0	0.828213022617125	0.647	0.119	0	Dgat1	1.9796277226961e-218	1.48239556785023	0.707	0.492	4.26075274755881e-214	Npc2	2.43411468596979e-237	1.05942277199864	0.905	0.69	5.23894503861278e-233	Heyl	0
Bcl2a1b	1.73617014113207e-164	0.850288392122962	0.705	0.516	3.73675899475856e-160	Cox5a	0	0.848139462012136	0.881	0.583	0	Skil	7.52879171795541e-144	0.794434515477037	0.783	0.723	1.62042184145554e-139	Ctsh	2.17692669257447e-279	0.75079315816698	0.839	0.453	4.68539932042804e-275	Ifit3	2.41700043038447e-304	2.02009764094519	0.395	0.122	5.2021100263165e-300	Nfib	0	1.82784579981965	0.886	0.226	0	Klhl2	7.07289690735197e-218	1.46044652931969	0.716	0.554	1.52229960136936e-213	Vegfa	7.80462470823151e-235	0.869295080908216	0.806	0.451	1.67978937595267e-230	Eva1b	0
Pgam1	2.23206821734513e-162	0.796989826005129	0.751	0.719	4.80408042419193e-158	Hexa	0	0.762431689307648	0.861	0.462	0	Aff1	8.88763600119984e-143	1.16354197906472	0.75	0.702	1.91288589653824e-138	Eepd1	3.82734698359378e-278	0.782012341169774	0.631	0.267	8.23759891278889e-274	Chd7	2.75611509642095e-302	1.07574997349641	0.89	0.641	5.9319865220268e-298	Frem1	0	0.787766456910031	0.409	0.041	0	Adgre5	1.78846269553575e-217	1.50373348280471	0.654	0.446	3.84930825960159e-213	Ctsh	2.22537278939279e-234	0.883736231686479	0.797	0.458	4.78966985461011e-230	Col16a1	0
Hk3	4.86517113582033e-162	1.16761037276284	0.335	0.178	1.04713078356261e-157	Myo1e	0	1.83628127085733	0.921	0.364	0	Abtb2	1.67590080574393e-142	0.96520170827663	0.791	0.691	3.60704130420266e-138	Tmsb10	6.05656716492336e-278	0.964087413842657	0.948	0.683	1.30355495090645e-273	Ccl4	1.62255532008082e-301	2.03145759161852	0.661	0.337	3.49222581540994e-297	Bnc2	0	1.90641908043539	0.886	0.166	0	Snx18	2.79142988942419e-217	1.14666828948267	0.797	0.675	6.00799455100768e-213	Zeb2	1.44650120417357e-233	0.830156851905015	0.962	0.74	3.11330454174278e-229	Id3	0
Klf6	7.18025647406874e-162	1.21070087746266	0.714	0.692	1.54540660091381e-157	Bcl2a1d	0	0.655274792077414	0.843	0.316	0	Psd4	2.33343916537553e-142	0.894099201208765	0.45	0.261	5.02226111563776e-138	Ifngr1	2.74525289027017e-277	0.812736318790929	0.826	0.524	5.90860779572848e-273	H3f3b	5.14849826353774e-301	0.887300087936209	0.98	0.926	1.10811128126123e-296	Adamtsl1	0	1.59321910772128	0.783	0.134	0	Ptprc	4.82493451134638e-217	0.978011698912344	0.87	0.594	1.03847065487708e-212	Cyfip1	1.65031919586768e-233	0.761396953736732	0.839	0.527	3.55198200526602e-229	Wnt4	0
Pkm	1.04509781510953e-158	0.709012888271339	0.829	0.818	2.24936402746025e-154	Ctsh	0	1.22939544245258	0.886	0.437	0	Stat3	2.83341136611397e-141	0.741390826961275	0.866	0.798	6.0983512832871e-137	Cmip	1.99649009790358e-276	0.829459521281553	0.94	0.844	4.29704563771787e-272	Adam8	1.26085852510722e-299	1.21650427114621	0.652	0.313	2.71374580358826e-295	Nfia	0	2.00999455315954	0.92	0.332	0	Nfkbid	5.88028539412574e-214	1.25396475651536	0.626	0.361	1.26561382537768e-209	Laptm5	4.06032126561454e-232	0.863936961540027	0.882	0.566	8.73902945998218e-228	Hspg2	0
Txnip	9.92820963558792e-157	1.69893404869249	0.614	0.558	2.13684855986759e-152	Pik3cb	0	0.702097637473067	0.696	0.229	0	Ankrd11	3.22992022545378e-141	0.699290046720717	0.844	0.782	6.95175730124418e-137	Arhgef10l	2.42523588802281e-276	0.624377688710638	0.5	0.198	5.21983520179149e-272	Ndel1	6.51984656973025e-298	1.05685434921235	0.898	0.735	1.40326657720304e-293	Ror1	0	2.71123941192512	0.954	0.197	0	Tes	8.37532070836347e-213	1.45844323486788	0.757	0.597	1.80262027606107e-208	Ern1	5.33359959300605e-232	0.982810849622548	0.786	0.455	1.14795064040269e-227	Nbl1	0
Ubb	9.94023167491782e-157	0.68149247993118	0.923	0.899	2.13943606339256e-152	Trf	0	1.52934084199707	0.894	0.327	0	Csrnp1	2.08748619423487e-139	0.802201042781434	0.67	0.526	4.49289653585171e-135	Olfm1	6.26753073897476e-276	0.647963270378996	0.531	0.215	1.34896064094954e-271	Igf1r	2.2623624593947e-297	1.56673307703498	0.835	0.651	4.86928272135522e-293	Cachd1	0	0.840433515912161	0.548	0.095	0	Tnfaip2	8.88051913451443e-211	1.34599527179569	0.743	0.568	1.91135413332154e-206	Tgfbi	3.52628038554786e-229	0.888092986394315	0.723	0.335	7.58961327381465e-225	Mfap2	0
Noct	5.74849289622701e-156	1.19275081969898	0.501	0.377	1.23724812605494e-151	Clasp2	0	0.749940371175558	0.858	0.481	0	Gfod1	1.28748106292997e-138	1.26666069408068	0.519	0.349	2.77104549174418e-134	Cotl1	1.43440369056831e-271	0.797474446233389	0.9	0.648	3.08726706321017e-267	Fcer1g	3.03710470383067e-296	0.955916579757092	0.973	0.656	6.53676045405476e-292	Plpp3	0	2.27341997378031	0.862	0.182	0	Il18rap	1.1638762187083e-210	1.28988828161022	0.488	0.223	2.50501078552588e-206	Zfp52	5.81726725798405e-229	0.655190437463366	0.48	0.184	1.25205043193591e-224	Spsb1	0
Tpi1	1.1528377070322e-155	0.937297787162288	0.709	0.667	2.48125259684541e-151	Ccr2	0	0.838338916930468	0.507	0.131	0	Gng5	3.45507318063654e-138	0.663076196898234	0.801	0.757	7.43635400668403e-134	Erp29	4.26736414597507e-271	0.746627310833213	0.831	0.506	9.18464785138215e-267	Optn	6.73636035032429e-296	1.16538346337137	0.632	0.299	1.4498668382003e-291	Podn	0	0.747529608283146	0.502	0.049	0	Nfkbia	4.63599474829547e-208	1.19142837372479	0.827	0.72	9.97805149675634e-204	Trim25	3.56259893734969e-227	0.834535075933994	0.858	0.543	7.66778169285773e-223	Errfi1	0
Maff	4.00937141696309e-154	1.09205779264315	0.517	0.401	8.62937010072966e-150	Ccr5	0	1.44430513247006	0.872	0.191	0	Lyn	5.49117393009166e-138	0.65649018412182	0.882	0.7	1.18186536497363e-133	Psmb8	3.46089197893638e-270	0.726864782481515	0.755	0.388	7.44887780626478e-266	Sp140	6.99046691355216e-292	1.4209134134183	0.69	0.425	1.50455819380383e-287	Trabd2b	0	0.810274166045616	0.493	0.092	0	H3f3b	1.28289133438653e-204	0.668461958109316	0.975	0.927	2.76116701900013e-200	Mmp19	1.0235279122806e-225	0.765011790760973	0.545	0.226	2.20293912560153e-221	Gpr153	0
Msra	6.28699027596751e-154	1.32091425711851	0.558	0.432	1.35314891709649e-149	Sash1	0	0.635265032034376	0.733	0.331	0	Cd101	1.47842197478941e-137	0.815540918602755	0.272	0.108	3.18200761633926e-133	Niban2	2.17251396075178e-266	0.81147444185802	0.67	0.329	4.67590179772605e-262	Ehd1	7.76546287430378e-292	1.24633802619479	0.746	0.525	1.6713605744364e-287	Col16a1	0	0.83967185620272	0.666	0.115	0	Wfdc17	4.10934134710279e-202	1.48815902777511	0.699	0.435	8.84453538136933e-198	St8sia4	4.1538601826339e-225	0.616195574813496	0.601	0.238	8.94035327108294e-221	Mmp23	0
Chd7	7.90911018837049e-153	0.807700295208142	0.746	0.646	1.70227778584298e-148	Sgk1	0	1.19421432033227	0.678	0.262	0	Nsf	4.98840523436933e-135	1.0391066083604	0.633	0.527	1.07365445859331e-130	Zfp516	3.37263321028554e-265	0.849949000464603	0.779	0.457	7.25891845849756e-261	Dusp16	2.71654094925895e-289	1.35741060805975	0.817	0.617	5.84681108509004e-285	Id3	0	1.77223236108676	0.852	0.216	0	Gabarap	6.39178928225327e-202	0.725029071439224	0.917	0.855	1.37570480721937e-197	Ackr3	1.83403490742817e-224	0.881755818578554	0.334	0.099	3.94739333125766e-220	Mxra8	0
Igf1r	8.65420617528513e-153	1.60816881077387	0.704	0.657	1.86264479510662e-148	Arg1	0	1.56412961937323	0.768	0.202	0	Nfam1	1.26089564452604e-133	0.935090273076602	0.429	0.253	2.71382569571339e-129	Ctsa	4.59478710449218e-265	0.679224343603851	0.813	0.457	9.88936028499851e-261	Trim30c	2.92872967766896e-288	1.21783821941965	0.283	0.064	6.30350488524689e-284	Asap3	0	0.763850234842222	0.537	0.07	0	Oasl2	7.00842220345946e-200	1.25061436402674	0.656	0.42	1.50842271085058e-195	Pde8a	5.13251505511654e-223	0.764680875709494	0.75	0.398	1.10467121531273e-218	Fzd1	0
Atf3	8.02891042828787e-152	1.34407682037308	0.524	0.396	1.7280623914804e-147	Rnf217	0	1.26276699860631	0.704	0.303	0	Il1a	1.00656103392279e-131	0.982743506068508	0.502	0.288	2.16642131331202e-127	Taldo1	5.54488470160954e-265	0.799527951535006	0.859	0.585	1.19342553432742e-260	Nfkbiz	3.26144345991027e-284	1.27973593246297	0.85	0.677	7.01960475876487e-280	Ephb2	0	0.900430016737299	0.622	0.095	0	Tlr4	1.98173689273888e-198	1.28667177937692	0.74	0.554	4.2652923142419e-194	Got1	3.76447341491827e-222	0.75204056496777	0.722	0.375	8.1022761309286e-218	Cacna2d1	0
Hnrnpc	4.52012349330661e-150	0.789660617482385	0.702	0.706	9.72866179464382e-146	Prdm1	0	0.746359821523785	0.588	0.138	0	D8Ertd738e	2.35710167956825e-131	0.837527039537741	0.67	0.617	5.07318994493475e-127	Pitpna	3.05845642835774e-264	0.749869082174137	0.89	0.684	6.58271577075435e-260	Tnfrsf23	1.54169239846679e-281	1.08705983473422	0.636	0.303	3.31818454922008e-277	Wnt4	0	0.841874160010629	0.468	0.117	0	Ltb	1.61366376119445e-197	0.999819278443773	0.32	0.102	3.47308851321881e-193	Fam20a	7.20788088511516e-222	0.595254473182961	0.423	0.144	1.55135220290334e-217	Magi2	0
1700017B05Rik	8.55361144796982e-148	1.27477133363337	0.46	0.345	1.84099379194654e-143	Psap	0	1.71759651029982	0.984	0.754	0	Adgrg3	5.24029193126867e-131	0.615609987118461	0.269	0.103	1.12786803236696e-126	Camk1d	1.34984444570083e-261	0.86458548019517	0.925	0.727	2.9052702004819e-257	Mmp9	2.00219962610202e-280	0.766795496741895	0.674	0.266	4.30933425525938e-276	Hspg2	0	1.32218165706829	0.78	0.189	0	Btbd9	1.48126078056288e-196	1.27350998413435	0.819	0.755	3.18811757800549e-192	Ripk2	8.40689849545753e-222	0.628318480652484	0.548	0.235	1.80941676317732e-217	Emilin1	0
Mdm2	3.00683935274828e-146	1.79424998407929	0.581	0.536	6.47162033892012e-142	Specc1l	0	0.965177874902987	0.786	0.355	0	Arpp19	2.15848948711844e-125	0.803007394318668	0.633	0.577	4.64571692312502e-121	Uvrag	3.97480672255213e-259	0.875515196544023	0.891	0.673	8.55497650894895e-255	Trim30d	2.0454599108652e-278	1.31972569353615	0.655	0.373	4.40244336615517e-274	Nbl1	0	1.61250039488707	0.78	0.176	0	Gcnt2	2.98345220888877e-189	1.27666378246173	0.761	0.594	6.42128418919129e-185	Camk1d	1.09453940371916e-221	0.981246140499185	0.942	0.727	2.35577715862475e-217	Mxd4	0
Tnfrsf1b	3.07288228424023e-146	1.04523158105488	0.632	0.578	6.61376454037025e-142	Rtcb	0	0.596813629972113	0.701	0.294	0	Optn	7.67749547868704e-122	0.788326770301571	0.494	0.306	1.65242735187781e-117	Havcr2	6.69577452966307e-259	0.674351746078146	0.499	0.181	1.44113155201938e-254	Cd274	2.24153017687605e-277	1.4689184454586	0.744	0.459	4.82444539969032e-273	Mfap2	0	1.01376502994324	0.662	0.102	0	Slfn4	4.66762067388718e-189	0.891418190277864	0.596	0.295	1.00461199764074e-184	Mpeg1	3.33381365238559e-221	0.723205089658318	0.784	0.376	7.1753671240295e-217	Afap1	0
Pnpla7	3.33566369106732e-146	1.21826464615204	0.471	0.347	7.1793489622842e-142	Tmcc3	0	0.89097389294928	0.776	0.283	0	Rapgef6	9.23579161591664e-122	0.822686247996182	0.698	0.636	1.98781942949374e-117	Etv6	4.74639296666342e-258	0.891871603885992	0.909	0.67	1.02156615821497e-253	Tut7	7.24695285203953e-273	1.09000961385628	0.841	0.706	1.55976166234447e-268	Kazn	0	1.09503528951017	0.569	0.112	0	Slpi	1.07656181225213e-187	0.824451625315748	0.606	0.298	2.31708398851025e-183	St6gal1	1.18627671887942e-220	0.780578052251996	0.688	0.336	2.55322338204418e-216	Sorcs2	0
Sqstm1	1.1858980741896e-145	1.11747613574921	0.653	0.634	2.55240842507828e-141	Plxnc1	0	0.663247261743273	0.608	0.18	0	Chd2	7.93934286225068e-121	0.766777500621398	0.756	0.713	1.70878476424222e-116	Marchf1	2.22348768534543e-256	0.623768656707022	0.566	0.215	4.78561254516896e-252	Mmp8	1.00781872849246e-272	1.16492387927342	0.359	0.1	2.16912824933431e-268	Pdpn	0	0.752695918584912	0.782	0.271	0	Cd24a	1.25049191440357e-186	1.0638644930985	0.693	0.419	2.69143374737081e-182	Gpi1	9.61535356603215e-218	0.908368743996259	0.854	0.634	2.0695125480171e-213	Hs3st1	0
Aldoa	2.39074649502159e-145	0.762834703162488	0.752	0.752	5.14560368123496e-141	Socs2	0	0.720977170660566	0.677	0.247	0	Isy1	6.72650838365551e-119	1.28164903805588	0.56	0.462	1.44774639941418e-114	Itgb2	2.50240948599684e-255	0.624281320098578	0.782	0.372	5.38593593671101e-251	Nfkbid	2.13701995957002e-272	1.12743683221148	0.675	0.357	4.59950805898255e-268	Spsb1	0	0.947294048911697	0.674	0.242	0	Nfe2l2	3.46850558887855e-186	1.0021633720381	0.842	0.774	7.4652645789433e-182	Lamp1	1.23514723365009e-217	0.832215162713928	0.873	0.686	2.6584073909851e-213	Slit2	0
Gab2	1.31154704653347e-142	0.681921260103628	0.864	0.818	2.82284270825398e-138	Lyz2	0	2.23614677559069	0.978	0.419	0	Snx20	7.44245457632873e-119	0.796615252040367	0.597	0.441	1.60183949846323e-114	Gda	1.39103121065879e-253	0.93733906377645	0.913	0.656	2.99391647470091e-249	Ostf1	1.00894213628263e-269	0.868461194670249	0.904	0.798	2.1715461599211e-265	H6pd	0	0.827649384429321	0.682	0.19	0	Sdcbp	2.93282346947118e-184	0.788556957079799	0.912	0.825	6.31231595334281e-180	Nufip1	4.49643891490051e-217	0.674758770347973	0.572	0.258	9.67768547654038e-213	Sod3	0
Cd14	2.9381029034134e-142	0.852118920645421	0.701	0.568	6.32367887901666e-138	Rassf3	0	1.20309292430123	0.878	0.408	0	Gmfg	1.15281501699728e-117	0.775279962456253	0.545	0.383	2.48120376108325e-113	Ptpn1	2.57299565877065e-253	0.943049857664364	0.869	0.622	5.53785855637208e-249	Fmnl1	3.60199467736092e-268	1.05207270598431	0.62	0.325	7.7525731440839e-264	Gpr153	0	0.73113440328959	0.592	0.101	0	Cox17	8.30032354920293e-183	1.09477121920625	0.792	0.707	1.78647863749495e-178	Mdfic	1.82689484644685e-216	0.798127908161722	0.812	0.444	3.93202577800756e-212	Lgi2	0
Cited2	5.21327910311056e-141	1.44211519880448	0.449	0.33	1.12205406136249e-136	Rel	0	0.676766954616341	0.87	0.527	0	Marcksl1	3.09125244715724e-117	0.878113752808193	0.646	0.529	6.65330264201652e-113	Lamtor4	1.52134674895767e-252	0.639762438925218	0.735	0.414	3.27439460778159e-248	Rbpj	2.00913385598478e-267	0.973437375030947	0.896	0.757	4.32425879823604e-263	Mmp23	0	0.918598418506936	0.693	0.108	0	Gmfg	1.83970153137576e-182	1.13019682469981	0.603	0.382	3.95958960598004e-178	Sh3bgrl	1.11560489388402e-215	0.806001639752442	0.839	0.51	2.40111641310657e-211	Pcdh7	0
Pim1	2.03289880144601e-140	0.684392665799307	0.81	0.801	4.37540809035226e-136	Sh3pxd2b	0	0.767984052215176	0.86	0.398	0	Elob	1.50400239357179e-114	0.602683960890508	0.767	0.721	3.23706435168456e-110	Pik3cd	3.61482553478613e-252	0.587385833581229	0.626	0.271	7.78018899852019e-248	Rnf149	1.7553689450196e-266	1.06612641419769	0.901	0.742	3.77808058036568e-262	Mxra8	0	1.39736166831926	0.815	0.136	0	Siglece	7.64257551248954e-182	1.12257791722393	0.442	0.206	1.64491152755312e-177	Cgnl1	1.45929147553025e-215	0.628610818794984	0.433	0.161	3.14083304278376e-211	Fam114a1	0
Slc38a2	1.06778567255264e-139	0.817287405040712	0.789	0.793	2.29819510303506e-135	Havcr2	0	0.903547745337959	0.69	0.154	0	Mdh2	3.35865191003074e-114	0.850748166774917	0.631	0.564	7.22882650595916e-110	Lst1	2.43957037233871e-251	0.771844030737663	0.811	0.451	5.25068731238461e-247	Mefv	3.22920879273267e-266	0.912471989423545	0.4	0.131	6.95022608459852e-262	Fzd1	0	0.987131748359224	0.681	0.159	0	Nup98	2.26091204449826e-178	1.2506121196847	0.791	0.73	4.86616099337361e-174	Spp1	9.05135174229901e-214	1.13841391911469	0.838	0.556	1.94812243549501e-209	Apbb2	0
Rgcc	1.47088132184928e-139	0.9106193586344	0.54	0.377	3.1657778690162e-135	Rnf130	0	0.680322687089962	0.855	0.461	0	Cass4	5.74353845682057e-114	0.815792845327204	0.388	0.204	1.23618178206149e-109	Svil	4.9051691439917e-251	1.02084495797993	0.85	0.591	1.05573955486133e-246	Cox17	2.9486021017504e-264	1.08188714339668	0.852	0.703	6.34627630359738e-260	Cdk14	0	1.04690656706237	0.85	0.424	0	Egr1	2.97862882379955e-176	0.95340102597942	0.829	0.64	6.41090281746376e-172	Tmem87b	7.39735296660213e-211	0.678704495469298	0.702	0.381	1.59213227900178e-206	Pdgfra	0
Atp6v0b	2.87425303991427e-137	0.77863733806385	0.672	0.669	6.18625481780749e-133	Gm2a	0	1.49474522744211	0.914	0.465	0	Son	8.74155757010033e-114	0.629979211900366	0.763	0.749	1.88144543581269e-109	Glud1	6.79830602414481e-250	0.755294177677443	0.83	0.518	1.46319940557669e-245	Sorl1	1.42294914007328e-263	1.03360701197243	0.778	0.464	3.06261343417971e-259	Steap4	0	1.09753584631995	0.606	0.119	0	Gcnt1	1.70481986068641e-174	1.1489514646462	0.462	0.229	3.66928378615536e-170	Dapk1	2.08458454483389e-209	1.14177839101004	0.717	0.403	4.48665131584599e-205	Igfbp7	0
Peds1	2.37272430242613e-136	0.960399010453945	0.586	0.511	5.10681451611177e-132	Hs3st3b1	0	0.807706167998091	0.492	0.076	0	Ptgs1	4.2358861815012e-113	0.916775795539966	0.42	0.267	9.11689782844503e-109	Apba1	7.82327856502664e-250	0.879011491517578	0.525	0.226	1.68380424555068e-245	Oasl1	5.37721131135955e-263	1.80890499269948	0.454	0.182	1.15733719054392e-258	Cacna2d1	0	1.6016007192879	0.827	0.205	0	Cmip	1.45448781156099e-172	0.821679134696539	0.921	0.845	3.13049411682272e-168	Pgk1	4.25135889028902e-208	0.967670288595079	0.839	0.654	9.15019973956906e-204	Shroom3	0
Ubap1	2.28683063058888e-135	1.22475494431773	0.521	0.45	4.92194556621645e-131	Pik3r6	0	0.687559484936793	0.525	0.103	0	Actr2	2.84532576782944e-109	0.631827666151896	0.752	0.714	6.12399465009931e-105	Npc2	8.65040059485992e-250	0.822130682122354	0.919	0.688	1.8618257200317e-245	Gsr	7.41972004675416e-263	0.804727185581729	0.922	0.679	1.5969463456629e-258	Magi2	0	1.46404971690254	0.821	0.176	0	Coro1a	2.8164738241028e-172	0.867694324553918	0.746	0.483	6.06189661161647e-168	Aplp2	2.57720890640272e-207	0.904095467387633	0.786	0.492	5.54692672925057e-203	Septin11	0
Gla	2.55549854203589e-135	1.13773694327423	0.452	0.329	5.50019951202384e-131	Cd68	0	0.853759592468209	0.807	0.278	0	Cnbp	5.139773058381e-109	0.772246806471015	0.658	0.611	1.10623335535534e-104	Mrc1	6.51093294030645e-249	1.16070267682374	0.522	0.204	1.40134809674216e-244	Abtb2	7.55067892969597e-263	1.08067969318498	0.893	0.686	1.62513262603846e-258	Lmbr1	0	0.669100413831855	0.55	0.153	0	Pilra	7.30738000459062e-171	1.20585866029484	0.567	0.363	1.57276739838804e-166	Man1a	9.77957533163781e-207	0.912477270258397	0.781	0.453	2.10485799862841e-202	Sec31a	0
Mapkapk2	1.60010475744348e-132	0.8071234315823	0.725	0.744	3.44390546944561e-128	Tmem256	0	0.663059508890099	0.816	0.397	0	Cmtm6	8.48686243599503e-109	0.928297915405009	0.551	0.458	1.82662740209921e-104	Prcp	1.98739552967422e-248	0.638611507617844	0.678	0.33	4.27747139851783e-244	Ccnl1	6.90106878342197e-261	0.963761951213085	0.877	0.758	1.48531703425591e-256	Il6	0	1.99062457925786	0.629	0.125	0	Fth1	5.31084899193551e-170	0.614852149236383	0.992	0.977	1.14305402853428e-165	Plin2	2.53791220139838e-206	0.666890140677006	0.857	0.582	5.46234843106973e-202	Sparcl1	0
Cyp4f18	2.53451911341098e-131	1.36415409570167	0.508	0.376	5.45504548779446e-127	Mgl2	0	1.56017512675647	0.566	0.059	0	Nsd3	1.58265666747494e-108	0.654483762518574	0.812	0.773	3.40635194540631e-104	Fcer1g	3.23975221721029e-248	0.73773404907638	0.961	0.656	6.9729186971017e-244	Dusp1	1.93591246173891e-259	1.23021833051433	0.881	0.698	4.16666439140066e-255	Emilin1	0	1.0447340550766	0.71	0.197	0	Cass4	3.92330215419613e-169	1.37778546220587	0.441	0.204	8.44412322647633e-165	Dhrs3	3.7880879824842e-203	0.594058181182356	0.707	0.365	8.15310176470073e-199	Spp1	0
Nlrp3	1.31520406586738e-130	1.12086315368308	0.558	0.422	2.83071371096635e-126	Cxcl16	0	1.79709781767241	0.891	0.273	0	Mfsd6	4.09393733240058e-108	0.981780753724492	0.358	0.203	8.81138132052576e-104	Capzb	3.70333765432994e-244	0.656773789961793	0.908	0.706	7.97069363341432e-240	Alox5ap	4.11463221518036e-259	0.944006400280546	0.774	0.423	8.85592291673269e-255	Spon2	0	0.8609160423133	0.435	0.066	0	Ddx3x	1.76739622393392e-168	1.00854851032174	0.776	0.727	3.80396689277298e-164	Ubash3b	1.69055540799477e-202	0.78651633629897	0.789	0.44	3.63858240462715e-198	Pkd2	0
Srsf5	1.81526351125463e-129	0.680468143874274	0.7	0.736	3.90699165527333e-125	Zmynd15	0	0.615083253818691	0.412	0.064	0	Braf	4.87061808430075e-108	1.06417284767593	0.701	0.676	1.04830313028405e-103	Tiam1	2.24998123833833e-243	0.585046534204428	0.5	0.199	4.84263461927559e-239	Tarm1	2.34922095582706e-258	1.06906047340489	0.614	0.287	5.05622826322658e-254	Mxd4	0	0.700639490292583	0.704	0.288	0	Cytip	4.24729110462102e-166	0.973235961663595	0.699	0.444	9.14144464447581e-162	Pdpn	9.64214130216438e-202	1.22833977853506	0.603	0.282	2.07527807246484e-197	Ttc28	0
Msrb1	3.61034194866192e-129	0.715923450486404	0.704	0.629	7.77053897610504e-125	Abr	0	0.778861209046768	0.86	0.472	0	Gcnt1	6.45035727012288e-106	0.841190636114508	0.394	0.231	1.38831039524855e-101	Rnf130	6.71176480932789e-242	0.700051822518866	0.808	0.475	1.44457313991164e-237	Adgrg3	2.60400956394148e-257	0.820090228544023	0.352	0.099	5.60460978447125e-253	Htra3	0	1.74700187246422	0.759	0.181	0	S100a11	8.78270220183365e-166	0.770095158634553	0.894	0.797	1.89030099490066e-161	Etv6	9.05237976810605e-199	0.828531484041128	0.91	0.672	1.94834369748946e-194	Tmem119	0
Sntb2	9.21456313937568e-129	1.09205402296028	0.616	0.57	1.98325042448783e-124	Adap2	0	0.613252746595937	0.664	0.148	0	Nfe2l2	6.70246129660268e-106	0.664242079988477	0.807	0.776	1.44257074486779e-101	Rbm47	3.46661005751389e-241	0.780730304541577	0.863	0.511	7.46118482678716e-237	Fxyd5	5.46388405492562e-255	0.806189141128059	0.941	0.795	1.17599176514164e-250	Afap1	0	1.02066338927006	0.719	0.209	0	Skil	1.89637262566793e-164	1.00947178991516	0.783	0.724	4.08156280222509e-160	S100a10	1.11206663814159e-198	0.715932826570588	0.771	0.426	2.39350102527215e-194	Mlec	0
Cnot4	1.73403405936697e-128	1.09199889457003	0.628	0.628	3.73216150597552e-124	Ccl9	0	0.896783770560359	0.625	0.217	0	Cox6a1	1.70537274426252e-105	0.705006797109006	0.61	0.552	3.67047375747622e-101	Sh3bgrl3	3.66158397562285e-237	0.717026417983878	0.916	0.726	7.88082719073306e-233	Chil1	8.01962452403878e-253	0.805233581053606	0.272	0.063	1.72606378630887e-248	C1qtnf7	0	2.1071708216529	0.785	0.083	0	Rlf	4.25977429289601e-164	0.901401145867326	0.782	0.711	9.16831221060008e-160	Ralgapa2	2.55487360811278e-197	0.775177679686132	0.734	0.4	5.49885446674114e-193	Galnt17	0
Brd2	2.33211135062087e-125	1.07183804863576	0.578	0.567	5.0194032599413e-121	Gngt2	0	0.710999140477661	0.784	0.325	0	Tlr4	1.94204289757398e-104	0.702220422500428	0.676	0.556	4.17985892844848e-100	Clta	1.84458122462402e-235	0.693515009794991	0.887	0.67	3.97009216975828e-231	Xbp1	1.76479534270525e-250	1.29958741197611	0.804	0.666	3.79836901610451e-246	Ldb2	0	0.914433280178828	0.498	0.037	0	Rab7	6.65041807166602e-164	0.883697045663737	0.817	0.779	1.43136948156468e-159	Capg	6.26014138619546e-197	0.847746341081381	0.782	0.507	1.34737023055085e-192	Gtf2ird1	0
Map1lc3b	4.23954973469948e-125	0.735209045848052	0.692	0.716	9.1247828939937e-121	Grn	0	1.02533790856776	0.908	0.536	0	Itch	7.91278807028534e-103	1.17540903808566	0.619	0.587	1.70306937636751e-98	Prkag2	2.31788768538616e-233	0.656014165589466	0.593	0.291	4.98878966525664e-229	Lcp2	5.63648956988903e-248	1.06813366449022	0.714	0.423	1.21314165012722e-243	Slit2	0	2.08898005888014	0.794	0.175	0	Dgat2	1.53523326014357e-162	1.25568918003433	0.391	0.17	3.30428254580701e-158	Ctsa	3.43626907830987e-191	0.69453204662583	0.757	0.463	7.39588193724632e-187	Hspb1	0
Mmp9	1.41569707078306e-124	0.710141375829085	0.471	0.27	3.04700480544637e-120	Tanc2	0	1.24792718586603	0.622	0.243	0	Rin3	1.05315229305583e-101	0.894376412602734	0.494	0.361	2.26669968034405e-97	Hspa8	2.21308204344701e-232	0.758073912648066	0.928	0.761	4.763216482111e-228	Lcp1	6.60511717368497e-247	0.883944933933497	0.921	0.619	1.42161936929222e-242	Sod3	0	1.18243942235162	0.711	0.103	0	Lyn	2.02371083827343e-162	0.914954771599738	0.894	0.702	4.3556328372159e-158	Klf4	7.39526574505514e-191	0.752909173217497	0.64	0.314	1.59168304630822e-186	Pcolce	0
Dock10	1.5036609095045e-124	1.4033561109133	0.599	0.493	3.23632937552654e-120	Tex2	0	0.729250253006346	0.626	0.269	0	Rabgef1	3.58572875618883e-101	0.748433278339	0.721	0.663	7.71756400194521e-97	Rpl19	3.60429904546188e-232	0.647946535422844	0.952	0.79	7.75753283554761e-228	A530064D06Rik	8.63364150177276e-247	0.874528983728311	0.328	0.096	1.85821866042655e-242	Lgi2	0	1.35308771145851	0.704	0.096	0	Braf	1.74634740446375e-161	1.51162420020991	0.74	0.675	3.75866351862733e-157	Gpx1	2.70631369593034e-190	0.998806685973316	0.865	0.666	5.82479896775087e-186	Kdelr2	0
Rffl	2.92728639517213e-124	1.02269471587326	0.626	0.576	6.30039850832897e-120	Gna13	0	0.762598715139207	0.898	0.616	0	Zfhx3	3.08913537182808e-100	1.04386152207511	0.597	0.514	6.64874606078558e-96	Sestd1	1.43222780533033e-230	0.683378468348792	0.682	0.362	3.08258390541247e-226	Irak2	4.38292114414165e-244	1.02051196238673	0.841	0.642	9.43336117853607e-240	Pcdh7	0	1.58813069367816	0.821	0.188	0	Igf1r	5.22503843510945e-157	0.854815847429829	0.802	0.653	1.12458502238861e-152	Ccl7	2.69440468598875e-189	1.26017846443266	0.366	0.124	5.7991672056536e-185	Rasl11a	0
Slfn1	1.2976092870312e-123	0.848032909726651	0.499	0.332	2.79284446847726e-119	Cd300c2	0	0.950625940891677	0.819	0.254	0	Gpr171	3.61426804703195e-98	0.999096369178592	0.318	0.173	7.77898911762686e-94	Alpk1	2.14858993485791e-227	0.636472420836752	0.571	0.267	4.62441011679469e-223	Dmxl2	4.41887222200748e-243	1.30287588557535	0.65	0.367	9.51073868342669e-239	Ugdh	0	1.05569900495439	0.728	0.326	0	Chd7	9.94237692096919e-157	0.845040445240744	0.81	0.647	2.1398977847002e-152	Cyba	1.88419221361739e-188	0.890706837611133	0.885	0.763	4.0553469013687e-184	Medag	0
Tgoln1	1.38451318228331e-121	0.977916691907618	0.604	0.606	2.97988772222837e-117	Syngr2	0	0.65005954999435	0.784	0.369	0	Jdp2	1.07681910618764e-97	1.15441033857359	0.568	0.465	2.31763776224767e-93	Ppp1ca	7.04528820059139e-227	0.661751214428709	0.843	0.563	1.51635737941329e-222	Dgat1	1.3450263187935e-241	1.26635512812127	0.735	0.49	2.89490014593926e-237	Apbb2	0	1.02029288915649	0.843	0.32	0	Il13ra1	7.02449679333566e-155	1.26492106046657	0.632	0.497	1.51188244482963e-150	Mfhas1	1.73781100336081e-187	0.619811398894922	0.595	0.287	3.74029062253347e-183	Stard13	0
Naa50	2.09444125499312e-121	1.16628486996339	0.503	0.459	4.50786591312168e-117	Cyth1	0	0.978375410593816	0.914	0.589	0	Itgax	1.51692035306145e-97	0.769605039909898	0.326	0.171	3.26486767589416e-93	Rassf3	8.1845766938043e-227	0.830231589822919	0.776	0.427	1.7615664418075e-222	Myo1d	2.25756265838155e-240	1.25627049302021	0.676	0.384	4.85895210963461e-236	Pdgfra	0	1.92187900527048	0.785	0.116	0	Jak2	1.22796647104774e-154	1.35607681214902	0.71	0.612	2.64295223563605e-150	Gbe1	1.03450585399371e-185	0.722876931950672	0.635	0.325	2.22656694955065e-181	Tfpi2	0
Acsl1	1.90406364912108e-119	1.49894608640373	0.361	0.235	4.0981161920033e-115	Lgals3bp	0	0.723347266510415	0.703	0.342	0	Slco3a1	7.96529678097765e-97	0.868006526742463	0.528	0.402	1.71437082616982e-92	Psma7	8.49135359401838e-227	0.687021646833221	0.84	0.549	1.82759403404058e-222	Antxr2	1.59054739552691e-237	0.984591840195779	0.888	0.735	3.42333515939256e-233	Igfbp7	0	1.93713093240259	0.977	0.301	0	Skap2	1.70007372083231e-153	0.898007185630453	0.812	0.741	3.65906866934737e-149	Mmp12	1.23375027280059e-184	1.55803302579724	0.37	0.125	2.65540071214871e-180	Gng11	0
Rabgef1	1.9107671069489e-119	0.786032139887546	0.69	0.665	4.11254404428612e-115	Dnmt3a	0	0.635073174068369	0.692	0.321	0	Atp6v0a1	1.04423860115823e-95	1.11584008927806	0.517	0.425	2.24751474127285e-91	Itprid2	2.9767442652558e-226	0.604672083333217	0.711	0.385	6.40684668211006e-222	Fas	7.06950309794612e-233	1.18747039397162	0.519	0.243	1.52156915177094e-228	Slc4a4	0	0.776595791501602	0.544	0.128	0	Cxcr4	1.83552134623128e-151	1.29515232110125	0.527	0.314	3.95059259349357e-147	Pde3b	8.23544141949274e-184	0.64498315141403	0.669	0.333	1.77251405671742e-179	Col1a2	0
Rbm25	2.24155160892017e-119	0.773419415113135	0.676	0.692	4.82449152787887e-115	Nampt	0	1.11008225297518	0.89	0.521	0	Prrc2c	2.46703594243705e-94	0.64564631751694	0.746	0.728	5.30980145890727e-90	Rpl35a	7.38163150102531e-226	0.586400895481294	0.955	0.858	1.58874854796568e-221	Rffl	1.62247449364861e-232	1.09897884644462	0.779	0.569	3.49205185267991e-228	Cxcl1	0	1.04426438451217	0.37	0.089	0	Nsd3	3.76028125224418e-148	1.20776636711965	0.811	0.774	8.09325333920514e-144	Slc23a2	4.81985798591536e-183	0.634000568057129	0.615	0.314	1.03737803430856e-178	Wnt2	0
Ralgds	1.17187867925081e-118	1.17249770533631	0.357	0.237	2.52223448135152e-114	Ahr	0	0.708037506923421	0.683	0.287	0	Txnrd1	9.4923958012095e-94	0.799519201448738	0.661	0.616	2.04304834829432e-89	Rpl37a	2.37357378066168e-224	0.597532958036663	0.973	0.882	5.10864284811814e-220	N4bp1	1.54135902408319e-231	1.19531391436142	0.756	0.586	3.31746702753425e-227	Septin11	0	1.08866576761016	0.779	0.362	0	Ccnl1	1.94803374473458e-147	0.812280604165979	0.806	0.762	4.19275302879223e-143	Vav3	3.37500807398215e-182	0.808441949509168	0.855	0.547	7.26402987763178e-178	Cped1	0
Gnaq	4.59695246727772e-118	0.707451131537241	0.803	0.779	9.89402079532183e-114	Tspan13	0	0.876209832799964	0.653	0.265	0	Hp	6.66255446225523e-93	0.724784255905426	0.511	0.332	1.43398159691119e-88	Tmem256	4.27519182542363e-224	0.60776945887837	0.756	0.412	9.20149536585928e-220	Gpat3	1.59488762335822e-229	1.00085009737281	0.474	0.196	3.43267663175389e-225	Slc10a6	0	1.21081090170491	0.601	0.041	0	Cdkn1a	9.16654375311868e-147	1.04384222106351	0.77	0.655	1.97291521198373e-142	Mt2	9.55603740157249e-181	0.855543200157709	0.587	0.273	2.05674592994045e-176	Calu	0
Arid5b	9.74924703015202e-118	1.10954292513943	0.72	0.723	2.09833043829962e-113	Dock4	0	1.06907476092437	0.859	0.402	0	Capza1	1.89300617347842e-92	0.673172709887596	0.707	0.702	4.0743171871776e-88	Atp8a1	2.09127447918201e-222	0.613571382260938	0.738	0.367	4.50105006154345e-218	Oas3	3.03661126475755e-229	1.00102405965992	0.386	0.139	6.53569842513768e-225	Sparcl1	0	1.80050156619894	0.783	0.103	0	Il1rn	1.97389956518247e-143	0.665515998691516	0.744	0.493	4.24842403414224e-139	Ftl1	2.9656921142629e-180	0.801849113500597	0.977	0.943	6.38305913752804e-176	Akr1b8	0
Dedd2	1.81796953848092e-115	0.980216085580152	0.317	0.185	3.91281583767247e-111	Rps29	0	0.671616562064125	0.975	0.912	0	Ptgs2	5.20217652668089e-92	1.00958616594396	0.606	0.46	1.11966445383753e-87	Psme1	2.2020046294969e-222	0.659644191179027	0.799	0.495	4.73937456406617e-218	Tiparp	3.32253010973034e-229	1.24044379415693	0.813	0.658	7.15108155517261e-225	Pkd2	0	0.820187297012204	0.715	0.245	0	Birc3	1.58181718194069e-142	1.29606073922258	0.685	0.588	3.40454512069094e-138	Cyth1	2.16006905016173e-179	0.702758673222555	0.875	0.603	4.64911661666309e-175	Bpgm	0
Aim2	2.10040703929174e-115	1.04753747930976	0.43	0.317	4.5207060706676e-111	Slc38a6	0	0.860221605821093	0.697	0.247	0	Rffl	1.17631494259788e-91	0.806047633690848	0.658	0.575	2.53178265095341e-87	Rack1	3.3192133678523e-221	0.677964710427341	0.922	0.665	7.1439429316285e-217	Gadd45a	7.1756694178744e-229	1.1933373293248	0.611	0.334	1.54441932880911e-224	Tgfbr3	0	2.37684446004549	0.856	0.127	0	Sirpb1c	3.52242013380994e-142	1.04332231342367	0.475	0.264	7.58130485399914e-138	Snx5	2.78891817903078e-179	0.612533327306514	0.782	0.444	6.00258859672796e-175	Cald1	0
Psd4	4.48172680162328e-115	0.923654062754677	0.388	0.261	9.64602059513379e-111	Hif1a	0	1.06638714230832	0.935	0.718	0	Ddx6	1.96186871544715e-91	0.608105959471655	0.778	0.776	4.2225300362569e-87	Gusb	3.97867730331577e-221	0.586027245683916	0.65	0.336	8.56330715992653e-217	Rab8b	3.52944986961975e-225	0.952269932171768	0.894	0.721	7.59643495438259e-221	Ttc28	0	1.32973515841386	0.809	0.256	0	Fgl2	1.35538257477054e-138	1.36279047417329	0.51	0.323	2.91718991567862e-134	Ctsz	1.0572816280958e-177	0.729621058863682	0.875	0.659	2.27558724815059e-173	Agbl3	0
Ptpn12	1.64468445966382e-114	0.903667533239208	0.687	0.695	3.53985436253444e-110	Akap5	0	0.603968160236879	0.321	0.029	0	Rasgrp4	5.23624093520481e-89	0.745611309594606	0.309	0.17	1.12699613648413e-84	Grn	2.08318754854594e-217	0.716353674372851	0.874	0.548	4.48364456073543e-213	S100a11	1.74879031500765e-224	0.76309442319412	0.933	0.794	3.76392139499097e-220	Hspb8	0	0.677709242308516	0.579	0.094	0	Coq10b	2.2029158696974e-138	1.20031650706037	0.642	0.564	4.74133582634972e-134	Gpalpp1	1.38399521785797e-177	0.588522877307178	0.548	0.27	2.9787729073957e-173	Ptn	0
Gna13	4.55099801950986e-113	0.909702700024078	0.657	0.638	9.79511303739108e-109	Npc2	0	1.07517355625713	0.935	0.68	0	Tomm7	7.98834920630399e-89	0.632386162997369	0.668	0.627	1.71933239967281e-84	Rpsa	4.2546063921718e-217	0.65801427463977	0.96	0.746	9.15718933787136e-213	H2-Q10	7.01285760847209e-224	0.736887746971373	0.325	0.093	1.50937734307145e-219	Wdr66	0	0.704505853312764	0.451	0.052	0	Chd2	4.19835610130371e-137	1.00819355720487	0.755	0.714	9.03612183683598e-133	Snx2	2.34760473870952e-177	0.624903244560544	0.749	0.456	5.05274967912451e-173	Creb3l2	0
Tnfrsf26	6.88740418989106e-113	0.74292022988368	0.348	0.2	1.48237600379025e-108	Foxn3	0	0.801214126697268	0.899	0.543	0	Pbxip1	3.71409690496209e-88	0.912850174192924	0.493	0.417	7.9938507685499e-84	Gngt2	5.94977678848069e-217	0.670434457122226	0.68	0.344	1.2805704581847e-212	Usp18	1.36655980587542e-223	1.5111963106008	0.399	0.156	2.94124667018566e-219	Adgrd1	0	1.4259536927259	0.669	0.117	0	Tnfrsf1b	1.00104422022737e-135	0.901630969614184	0.693	0.577	2.15454747519537e-131	Arhgap24	4.83446283977102e-176	0.694668114424702	0.866	0.546	1.04052143700392e-171	Dennd2a	0
Rsrc2	7.25773608935367e-113	0.850398860674787	0.62	0.637	1.56208253851159e-108	Lgmn	0	1.96484035153007	0.95	0.456	0	Exoc4	7.91665739044576e-87	0.979697908717121	0.68	0.621	1.70390217014564e-82	H2-Aa	1.70835119290488e-215	1.1956025614054	0.587	0.273	3.67688427248917e-211	Sik3	3.14256496510193e-223	0.856079950759222	0.947	0.852	6.76374257438888e-219	Tpst1	0	0.596859268859229	0.602	0.19	0	Neurl3	1.67141551907572e-135	0.946225483947264	0.601	0.412	3.59738762170667e-131	Vim	1.6392139096468e-175	0.80572476429916	0.871	0.58	3.52808009773281e-171	Rarres2	0
Ppp1r15a	9.22655859545107e-111	1.04906623803431	0.559	0.509	1.98583220649893e-106	Pld4	0	1.09106175064362	0.8	0.166	0	Mylip	1.41615388113207e-86	0.845672194349065	0.449	0.316	3.04798799836055e-82	Arpc4	2.95588880051426e-215	0.653874443263547	0.853	0.586	6.36195946534685e-211	Egr1	2.70408343371218e-221	0.958555258982063	0.87	0.636	5.81999877437873e-217	Galnt17	0	0.947202536570652	0.362	0.056	0	Itgal	4.96858213188647e-135	1.18596510737218	0.422	0.222	1.06938793224592e-130	Rreb1	5.83645372015913e-175	0.799478995554223	0.828	0.541	1.25617993418985e-170	Tmem176a	0
Sertad1	2.05282283801215e-110	1.01566523873258	0.46	0.374	4.41829059425355e-106	Gdi2	0	1.11746098003034	0.92	0.61	0	Ptk2b	1.91483173030321e-86	0.714092798031176	0.592	0.505	4.1212923331316e-82	Rps11	8.12283760701445e-213	0.63398139954594	0.947	0.784	1.74827833815772e-208	Bst1	5.1301438131594e-221	0.991051063534964	0.539	0.253	1.1041608529063e-216	Auts2	0	1.82524656731965	0.774	0.16	0	Plk3	9.35896777311073e-135	1.18243008231716	0.559	0.389	2.01433063380662e-130	Pla2g7	4.30437565950913e-174	0.870091994814153	0.669	0.346	9.2643077319615e-170	Pals2	0
P4ha1	2.05929994621611e-107	1.20602982866033	0.622	0.601	4.43223127424094e-103	Dip2c	0	0.797107109553219	0.847	0.461	0	Kdm2a	4.00091093885794e-86	0.714212268859196	0.709	0.703	8.61116061370393e-82	Ap2a2	6.75138731540289e-210	0.669017235467763	0.702	0.4	1.45310109189416e-205	Marcksl1	1.43625620784606e-220	1.3350683431205	0.729	0.525	3.09125423614707e-216	Eln	0	1.6870711756064	0.761	0.098	0	Cmtm6	4.41322503293024e-134	1.16315343948971	0.581	0.458	9.49858423837575e-130	Adam10	8.98969439453488e-172	0.700185184739554	0.782	0.52	1.93485192453574e-167	Fkbp14	0
Ddx3x	4.53684987601152e-106	0.770538075807748	0.693	0.733	9.76466198813959e-102	Pxdc1	0	0.854502830505683	0.544	0.128	0	Timm10b	7.0467401418846e-86	0.821582891485238	0.55	0.506	1.51666988073782e-81	Ahr	8.15689610019196e-210	0.680629267313138	0.612	0.303	1.75560874764431e-205	Nfil3	2.7364914934126e-217	1.02521349947081	0.747	0.544	5.88975064127194e-213	Pcolce	0	1.48152981379585	0.781	0.171	0	Basp1	8.11197624526292e-133	0.892353805022184	0.846	0.769	1.74594064726794e-128	Nrip1	2.27291923614213e-171	0.741900633805777	0.787	0.453	4.89200407194871e-167	Fkbp9	0
Wwp2	6.69522520235386e-106	0.979020384635721	0.558	0.529	1.44101332030262e-101	Ly86	0	1.58244027172984	0.858	0.191	0	Pak2	1.36674506476876e-85	0.601209311331274	0.709	0.71	2.94164540290181e-81	Tspo	4.49036836927586e-209	0.736534349794037	0.869	0.64	9.66461984119243e-205	Snap23	3.54064370773226e-217	0.869433590369924	0.825	0.681	7.62052745215214e-213	Sdk1	0	1.41718507612044	0.522	0.085	0	Resf1	2.37608702424594e-132	1.02088467297027	0.738	0.656	5.11405210228453e-128	Glul	4.3902102858119e-170	0.607847435270951	0.601	0.318	9.44904959815295e-166	Prdm5	0
1810058I24Rik	5.95670266517584e-105	1.05481584872537	0.523	0.504	1.2820611146258e-100	Cd83	0	1.68092874950603	0.767	0.149	0	Igfbp6	2.19379239535894e-85	0.771737993430291	0.435	0.279	4.72169937253105e-81	Thbs1	5.85624965049821e-209	0.869231998148178	0.844	0.553	1.26044061227673e-204	Tnfrsf1b	3.59259471437181e-216	1.04849941674133	0.759	0.573	7.73234160374245e-212	Cyth3	0	1.33648858535514	0.744	0.328	0	Fcgr3	9.23950984059042e-132	0.732066781261552	0.749	0.521	1.98861970299028e-127	Myo5a	1.29648529422991e-169	0.611487873468531	0.687	0.38	2.79042529877104e-165	Loxl3	0
Tec	8.77384022179828e-103	1.04529240567853	0.519	0.442	1.88839363093764e-98	Tgfbi	0	1.69975626031219	0.902	0.304	0	Vav3	2.72136684271899e-85	0.622563985166693	0.682	0.555	5.85719785558409e-81	Zfp703	1.0564135306653e-208	0.64211813481383	0.599	0.3	2.27371884205093e-204	Ero1a	4.46659590750566e-215	1.23905447790926	0.753	0.56	9.61345437172442e-211	Rasl11a	0	0.89976013107035	0.497	0.076	0	Susd6	1.47025504896535e-131	1.06981243326501	0.76	0.726	3.16442994188812e-127	AA467197	2.39597938981104e-168	1.18119738087069	0.736	0.455	5.1568664406903e-164	Actg2	0
Son	1.00426714911736e-102	0.599723302802556	0.709	0.754	2.16148418504529e-98	Dapk1	0	1.2822668020185	0.877	0.376	0	Ogfrl1	3.66426039482908e-85	0.942972150546036	0.389	0.264	7.88658764779063e-81	Actr3	2.85992343144288e-208	0.593855018886034	0.913	0.763	6.1554132014945e-204	Cd177	4.56293852118456e-215	0.72121891507258	0.329	0.096	9.82081257914553e-211	Medag	0	1.04751828445201	0.675	0.14	0	Rdh12	6.00411249272003e-131	1.22882275149133	0.268	0.095	1.29226513180813e-126	Ahnak	1.00627483400668e-167	0.627574249435909	0.774	0.415	2.16580532523258e-163	Add2	0
Wsb1	2.61238158467214e-102	0.832401273650877	0.639	0.652	5.62262888468984e-98	Hexb	0	0.985145671048434	0.831	0.405	0	Mctp2	3.30528790886081e-84	0.839943439423142	0.347	0.198	7.11397116624113e-80	Rpl27	2.76949436357762e-207	0.610651733257185	0.908	0.701	5.9607827187281e-203	Diaph1	4.61138380003843e-215	0.875935401150401	0.876	0.747	9.92508135282271e-211	Gng11	0	0.802180960497341	0.665	0.14	0	Slc11a1	3.33296863419033e-130	1.10287266126934	0.465	0.265	7.17354839136784e-126	Atp2b4	4.17619218033022e-167	0.737140786518361	0.462	0.2	8.98841842972473e-163	Antxr1	0
Smox	1.35113527107474e-101	0.597865107616694	0.622	0.516	2.90804844393416e-97	Pik3r1	0	1.11761919158486	0.85	0.442	0	Dusp5	4.56677564237113e-84	0.904233705712015	0.561	0.461	9.82907121507538e-80	Vcan	5.29119011376932e-207	1.03476580717302	0.554	0.244	1.13882284818657e-202	Il1a	1.3032574532971e-214	1.56821080270578	0.567	0.286	2.80500101673136e-210	Col1a2	0	1.65328310775929	0.992	0.326	0	Dmxl2	2.78626977746411e-129	1.24150311900458	0.56	0.373	5.99688844203599e-125	Rbm47	7.8540666259773e-167	0.686685776843111	0.852	0.514	1.69043075990909e-162	Fbln2	0
Ago2	2.05283187780033e-101	1.17816551701282	0.626	0.66	4.41831005058964e-97	Rnf180	0	1.73300992268598	0.84	0.181	0	Vamp8	5.42002870983012e-84	0.643935688808496	0.63	0.587	1.16655277921674e-79	Calm1	6.43749433698399e-207	0.622990905230532	0.933	0.804	1.38554190614906e-202	Fbxl5	1.56672797602615e-213	1.30557650673211	0.76	0.591	3.37206862280108e-209	Sgce	0	0.7892025571885	0.596	0.083	0	Jdp2	4.53436459007254e-129	1.30433446271841	0.61	0.464	9.75931290721314e-125	Tgm2	1.87637323657363e-161	0.669812459202606	0.843	0.586	4.03851811707742e-157	Fgd5	0
Bcl2a1a	3.39673484028905e-100	0.854126948178229	0.481	0.351	7.31079239675412e-96	Pde4d	0	1.22790980475086	0.88	0.488	0	Grb2	5.44865364107054e-84	0.598576073309427	0.748	0.712	1.17271372316761e-79	Rpl7a	1.69328149413518e-206	0.641874370502215	0.892	0.645	3.64444975982714e-202	Vps4b	3.98733494432685e-213	1.07595809187021	0.73	0.593	8.58194100067467e-209	Thsd7a	0	1.87256057347124	0.645	0.074	0	Map1lc3b	1.40386528193083e-128	0.878000656125088	0.736	0.712	3.02153924629973e-124	Aldoa	2.35109507001167e-159	0.774843980464109	0.863	0.746	5.06026191918613e-155	Prickle2	0
Snap23	4.74737484095418e-98	0.672739157766057	0.671	0.691	1.02177748701857e-93	Map3k1	0	0.602356600374582	0.811	0.395	0	Rtn3	1.35686185572789e-83	0.755821249343875	0.706	0.692	2.92037377208314e-79	Ndufb1	2.21097817555006e-206	0.620096518277796	0.876	0.68	4.7586883272364e-202	Ifi204	2.43567728701494e-205	1.95289686966936	0.599	0.414	5.24230822484227e-201	Cped1	0	1.11364980702191	0.777	0.296	0	Lpcat2	3.44443951029795e-128	1.03523761416407	0.601	0.425	7.41346715801428e-124	Ppm1h	8.2935095478308e-158	0.59639525622286	0.774	0.443	1.78501205997962e-153	Foxp1	0
Eea1	4.75853111986603e-98	1.06398607918307	0.595	0.603	1.02417865292877e-93	Gng2	0	0.628172399361992	0.773	0.267	0	Ubl5	2.70164858578999e-83	0.641215222171893	0.659	0.644	5.81475825119579e-79	C1qb	2.42425543677881e-204	0.927895498858645	0.554	0.236	5.21772497657904e-200	Suco	3.96025975251354e-205	1.09771128873374	0.768	0.615	8.5236670653349e-201	Calu	0	0.916728641256783	0.821	0.401	0	Upp1	1.00350097502872e-127	0.873666110250116	0.544	0.303	2.15983514855431e-123	Chil3	3.17896500661647e-157	0.996524867998438	0.311	0.1	6.84208638374064e-153	Gxylt2	0
Mbnl2	1.74879972393445e-96	0.872823766201194	0.78	0.81	3.76394164582411e-92	Samd8	0	0.625774038443802	0.759	0.378	0	Nfkbid	6.24545745950443e-83	0.800903744888151	0.506	0.366	1.34420980900914e-78	Agpat4	9.62856867560596e-204	0.593406949264554	0.649	0.349	2.07235683605067e-199	Cflar	3.09683108351365e-204	1.20874343440396	0.74	0.623	6.66530954104643e-200	Cald1	0	1.19729395657386	0.938	0.277	0	Slc15a3	2.36619228731706e-126	0.880452662059132	0.669	0.49	5.09275565999252e-122	Gapdh	6.36367670163317e-156	0.802700361412977	0.928	0.877	1.36965413649251e-151	Pdzrn3	0
Jun	7.38226525055691e-96	1.17403045869518	0.627	0.599	1.58888494987736e-91	Tkt	0	0.7947505883396	0.861	0.477	0	Pip5k1b	1.55777591016751e-82	0.943618487111715	0.345	0.208	3.35280109145353e-78	Cox4i1	3.8925525958173e-203	0.59054955826489	0.907	0.712	8.37794095197758e-199	Plin2	2.42472434816416e-203	1.17226221164954	0.769	0.586	5.21873421455373e-199	Ptn	0	2.08846231129071	0.523	0.048	0	Ier5	5.29738771215886e-126	0.77277723412052	0.744	0.664	1.14015675728795e-121	Tpi1	1.60264905716521e-154	0.663730745871116	0.841	0.661	3.44938156573669e-150	Cacna1c	0
H4c9	1.79034037559024e-94	1.01224270265061	0.26	0.148	3.85334959038287e-90	Prkcd	0	0.694917385449059	0.853	0.471	0	Adprh	2.29320134182383e-82	0.859209050953659	0.517	0.463	4.93565724800744e-78	Ctsz	5.42776839834193e-203	0.608776285507643	0.907	0.655	1.16821859237513e-198	Prdx6	1.50879864215475e-202	0.9756957369364	0.816	0.693	3.24738731750967e-198	Dennd2a	0	0.759511974648721	0.564	0.113	0	Stard7	1.76009787069081e-125	1.44170559861817	0.505	0.355	3.78825864708783e-121	Sfmbt1	1.377769005086e-153	0.72881900990904	0.531	0.265	2.96537222964661e-149	Mical3	0
Vav1	4.94817886678881e-94	0.877495193210083	0.447	0.355	1.06499653749896e-89	Sfmbt1	0	0.685041113688868	0.585	0.25	0	Gadd45b	2.79000558717442e-82	0.876607525730965	0.621	0.543	6.0049290252755e-78	Lamp1	8.07651519259369e-203	0.612325128701129	0.906	0.683	1.73830836490194e-198	Iqsec1	8.62758001357686e-201	1.10825285202703	0.65	0.43	1.85691404632215e-196	Rarres2	0	1.63075695761369	0.782	0.114	0	Trim30a	9.71254015431065e-125	0.997615173663863	0.664	0.534	2.09043001741228e-120	Fbxl5	2.26663681178936e-153	0.694021060624594	0.832	0.588	4.87848241001424e-149	Mfap5	0
Tomm6	5.46987693154166e-94	0.722141933403508	0.614	0.644	1.17728161197571e-89	Arhgap22	0	0.597465830440434	0.526	0.145	0	Hexb	4.93462335595706e-82	1.00122611568329	0.51	0.436	1.06207898490264e-77	Synj1	2.40842884694906e-201	0.626619109565191	0.81	0.501	5.18366140728846e-197	Resf1	1.86026230506197e-199	0.988676148065808	0.8	0.652	4.00384255918488e-195	Tmem176b	0	1.65450803703593	0.858	0.349	0	Diaph1	1.02144624410161e-124	0.850824726779629	0.796	0.752	2.1984587511799e-120	Fam117b	2.89548455780603e-153	0.689473117134221	0.73	0.425	6.23195141376592e-149	C1s1	0
Ldha	1.56567340979277e-92	0.76003900071498	0.741	0.764	3.36979887989698e-88	Ear2	0	1.37717097051159	0.402	0.041	0	Mapkapk2	3.98678059966202e-81	0.593729305541199	0.745	0.742	8.58074788465256e-77	Ubl3	3.15668329251754e-201	0.668630885171136	0.846	0.542	6.7941294504855e-197	Ncf1	3.58860959409217e-198	0.951304902829334	0.732	0.47	7.72376442936457e-194	Tmem176a	0	1.46386381688218	0.827	0.321	0	Chst11	1.8669775162445e-124	0.882186382770694	0.772	0.631	4.01829570821304e-120	Slc16a10	1.28377416448682e-152	0.638498793675501	0.52	0.245	2.76306713422498e-148	P3h3	0
Ankrd37	2.40418054430573e-91	0.907937202333939	0.274	0.161	5.17451778550923e-87	Ddhd1	0	1.12651120477136	0.779	0.316	0	Rheb	4.35933073203318e-81	0.778637198898256	0.586	0.563	9.38258753455502e-77	Atox1	2.29232005429311e-200	0.594166949281016	0.903	0.713	4.93376045285506e-196	Plk3	8.89010497927175e-198	1.17234632838975	0.611	0.385	1.91341729468866e-193	Pals2	0	1.52937081548291	0.773	0.346	0	Sf3b1	4.01247371280216e-124	0.732594232952804	0.801	0.777	8.63604717206408e-120	Eif4e	8.46950428176202e-151	0.775132724820378	0.787	0.522	1.82289140656364e-146	Tspan9	0
Rbks	2.55433081819695e-91	1.53479885081376	0.329	0.223	5.4976862200053e-87	Lgals3	0	0.908579688314542	0.878	0.562	0	Stard7	1.22744012462482e-79	1.09345642997823	0.45	0.357	2.64181938023e-75	Rpl18	7.92669501308163e-199	0.608706351273018	0.93	0.784	1.70606256766556e-194	Ninj1	9.26533987116073e-198	1.09300272630389	0.717	0.507	1.99417910046992e-193	Fkbp9	0	1.07757728012246	0.749	0.174	0	Pygl	5.88459796329334e-122	0.972870298057364	0.6	0.437	1.26654201963963e-117	Mgat4a	1.4500552868202e-150	0.604057146136321	0.78	0.468	3.12095399382311e-146	Ybx3	0
Pum2	3.13239241829679e-91	0.707198200047087	0.675	0.725	6.74184820190018e-87	Slc7a8	0	0.703483723696966	0.617	0.224	0	Rbx1	3.10248185555804e-79	0.716236347608483	0.614	0.584	6.67747169771757e-75	Rpl11	1.84828590079003e-197	0.607090580586343	0.941	0.744	3.97806574427038e-193	Sirpb1b	1.68172778318357e-197	0.910695262784871	0.507	0.241	3.619582707746e-193	Prdm5	0	0.913306495775561	0.634	0.126	0	Stfa2l1	2.83158942245077e-121	0.710778958728551	0.282	0.1	6.0944299139408e-117	H2-K1	7.85366491430343e-150	0.889854396968949	0.927	0.795	1.69034429950553e-145	Emp1	0
Slpi	2.31620411857689e-90	0.749175936375089	0.457	0.299	4.98516612441304e-86	Ctsb	0	1.17940201536387	0.97	0.802	0	Cap1	1.62445158064999e-77	0.641361079965198	0.637	0.63	3.49630713703298e-73	Tob2	3.63880489408318e-197	0.65413845944182	0.669	0.378	7.83179977353522e-193	Slc2a1	4.61163083374227e-197	0.905565840675717	0.767	0.565	9.92561304346348e-193	Tcf7l1	0	0.874428598673801	0.613	0.1	0	Ltb4r1	4.43692283939837e-120	0.937862241078147	0.385	0.196	9.5495890272371e-116	Pde4d	7.32130993544882e-149	0.869579166065129	0.793	0.506	1.57576553740665e-144	Mgp	0
Ankrd12	2.14118325860712e-89	1.35600205653762	0.534	0.522	4.6084687275001e-85	Adamdec1	0	0.992464172467302	0.259	0.018	0	Themis2	4.01595986819835e-77	0.636940613843037	0.397	0.252	8.64355042432331e-73	Rap2a	1.21715985426402e-196	0.675783658718598	0.698	0.402	2.61969315433244e-192	Ifitm6	6.42311648244351e-197	0.853089172081107	0.388	0.144	1.38244736051632e-192	Antxr1	0	1.1803760725407	0.772	0.146	0	Fpr2	5.4162678075459e-119	0.959800826301119	0.366	0.171	1.1657433202181e-114	Sestd1	1.30711563263627e-147	0.620372118397209	0.658	0.366	2.81330497612304e-143	Pde3a	0
Zfp292	5.03959995387128e-86	1.0036627641479	0.597	0.628	1.08467309807172e-81	Rcbtb2	0	1.02103035371543	0.739	0.271	0	Ago2	9.35631263737392e-77	0.628349054481206	0.653	0.657	2.01375916894199e-72	Pla2g7	6.35616845202654e-196	0.639615657266003	0.705	0.342	1.36803813592967e-191	Lrg1	8.14730437269426e-197	0.836403737844095	0.436	0.168	1.75354432013499e-192	Fbln2	0	1.7733150840329	0.924	0.243	0	Srsf5	1.81351671300102e-118	0.765755806173135	0.733	0.732	3.90323202139209e-114	Emp3	1.64047131010546e-147	0.784972126491171	0.727	0.452	3.53078640073999e-143	Sox5	0
M6pr	4.03346828105276e-85	0.887521573498101	0.526	0.522	8.68123378130986e-81	Lrch1	0	0.600550185751857	0.845	0.492	0	Fli1	1.73992408853189e-74	0.7247101056317	0.57	0.465	3.7448386157472e-70	Rap1a	1.86031497431585e-195	0.727364308073457	0.868	0.641	4.00395591922001e-191	Ddx6	1.29152442256106e-196	0.895293341849164	0.862	0.771	2.77974801467818e-192	Fgd5	0	1.20547789964291	0.699	0.108	0	Gm5150	2.21558982664366e-118	1.05092943112135	0.342	0.164	4.76861398388514e-114	Hif1a	5.50347183539581e-147	0.683691086747468	0.9	0.728	1.18451224313224e-142	Bcat1	0
Plekhm2	6.10158832175746e-84	1.01476601069086	0.503	0.48	1.31324485449186e-79	Nufip1	0	0.802718339148571	0.676	0.237	0	Tmem273	2.00389247075046e-74	0.684220435797433	0.29	0.166	4.31297776479621e-70	Arpc5	2.28129271624539e-195	0.614485518483111	0.884	0.702	4.91002631317495e-191	Zfp36l1	2.48780568568978e-194	1.04533678787496	0.852	0.73	5.35450417731012e-190	Prickle2	0	1.49477213029765	0.717	0.099	0	Igfbp6	3.63983004165743e-117	0.940563800666047	0.478	0.279	7.83400619865929e-113	Cep85l	2.98978229755146e-146	0.61077605242547	0.561	0.29	6.43490843902001e-142	Bhlhe41	0
Csf2rb2	1.81067221682977e-83	0.831544259645394	0.361	0.264	3.89710981228272e-79	Kctd12	0	0.691504608587593	0.829	0.44	0	Wdfy4	2.78268669256141e-74	0.612682091712044	0.422	0.293	5.98917656839992e-70	Ppm1h	6.84870870580465e-195	0.62626771977682	0.784	0.44	1.47404757475034e-190	Syk	2.67842743411367e-194	0.842014473008108	0.814	0.539	5.76477936644285e-190	Adamts9	0	1.89097666625192	0.686	0.13	0	Ncf4	2.47660015361761e-116	0.940741479453019	0.534	0.371	5.33038651063118e-112	Pgam1	2.50290608707204e-143	0.618452489467672	0.864	0.715	5.38700477120516e-139	Ppfibp1	0
Dusp5	2.36008020452697e-83	0.864128493678743	0.526	0.461	5.07960062420339e-79	Rap2a	0	0.932785584252476	0.834	0.381	0	Rhoh	1.992884567634e-73	0.74167211411124	0.466	0.333	4.28928545491866e-69	Vav3	7.39048185272255e-195	0.784620762657038	0.83	0.547	1.59065340916147e-190	Ell2	4.11479684749213e-191	1.06934423724787	0.786	0.601	8.85627725485731e-187	Gxylt2	0	0.974542537550147	0.606	0.112	0	Nfil3	8.5510074175267e-116	1.04378189787005	0.647	0.551	1.84043332647427e-111	Fbxo32	5.22032585299812e-143	0.733553970822981	0.325	0.125	1.12357073334079e-138	Tmtc1	0
Optn	2.40703207226471e-83	0.88420853054947	0.416	0.308	5.18065512913533e-79	Dab2	0	1.77961680507642	0.937	0.371	0	Nudt4	6.40468656276797e-73	0.77178429186397	0.586	0.526	1.37848068890455e-68	Rplp0	1.76431345694056e-193	0.588619275692575	0.951	0.793	3.79733185337318e-189	Sat1	1.37194543235338e-190	0.899428033435973	0.856	0.738	2.95283815405418e-186	Pdzrn3	0	1.68196168091314	0.899	0.194	0	Rab8b	1.28316239962901e-115	0.909744234950464	0.812	0.726	2.76175043272153e-111	Rnf169	1.33915086526692e-140	0.715699546215526	0.808	0.553	2.882254407314e-136	Cadm4	0
Gpbp1	2.2940805076825e-82	0.660664687431104	0.644	0.693	4.93754947668505e-78	Il7r	0	0.713906256068181	0.482	0.083	0	Ptpn12	4.28194098364671e-71	0.6722081186544	0.698	0.693	9.21602157910281e-67	Auh	3.84108296186847e-193	0.60396874932789	0.685	0.392	8.26716285882952e-189	Spag9	2.57508054398076e-190	0.765673996141631	0.94	0.86	5.54234585480979e-186	Chl1	0	3.39592947585935	0.774	0.09	0	Clec4n	4.69816459002152e-115	1.08974910034176	0.63	0.426	1.01118596471033e-110	Frmd4b	3.90445154661201e-138	0.733727567029258	0.529	0.265	8.40355106377304e-134	Ltbp4	0
Eno1	5.05823506059633e-82	0.697276397408264	0.679	0.689	1.08868393209215e-77	Rai14	0	1.06826241496261	0.857	0.355	0	Itprip	8.47227053453814e-70	0.839615952615327	0.438	0.348	1.82348678714864e-65	H2-Ab1	5.51257884626778e-192	0.995213737358225	0.586	0.287	1.18647234508221e-187	Cd300ld	1.17997164974464e-189	0.930509261194657	0.515	0.257	2.53965298174539e-185	Cxcl12	0	2.19354706904632	0.687	0.077	0	Adipor1	6.6768066943415e-115	0.995597562043794	0.654	0.606	1.43704910482312e-110	Itsn1	3.27262129550473e-137	0.756158511956098	0.607	0.341	7.04366281431483e-133	Fxyd1	0
Mylip	2.99380268188382e-80	0.956621727524919	0.404	0.316	6.44356151221855e-76	Otulinl	0	0.808806729953015	0.741	0.202	0	B4galt1	1.07803838404476e-69	0.769163065894839	0.669	0.659	2.32026201397954e-65	Rpl26	3.75249905565829e-191	0.585104134509929	0.923	0.748	8.07650371749333e-187	Rab11fip1	4.54680415156722e-186	1.18431435454224	0.614	0.376	9.78608657541812e-182	Cacna1c	0	1.22347728265252	0.691	0.123	0	Rab20	3.4277910185346e-113	0.933798885576105	0.632	0.522	7.37763460919203e-109	Rsbn1	6.76144274476077e-137	0.736218878077511	0.623	0.368	1.45526532195486e-132	Tshz3	0
Ctnnb1	3.76324191724385e-80	0.69734275714081	0.631	0.655	8.09962557848393e-76	Dcstamp	0	2.14168268434984	0.42	0.026	0	Dennd5a	2.30846330990378e-69	0.824526891908189	0.602	0.603	4.96850558190591e-65	Arg1	4.48324074677454e-191	0.919268908381394	0.528	0.232	9.64927905928285e-187	Pfkp	4.94215963171214e-186	1.13037288431078	0.722	0.565	1.0637010175334e-181	A2m	0	1.14434043846074	0.352	0.027	0	Rhoh	5.03406752700049e-113	1.24337382376215	0.508	0.332	1.08348235383632e-108	Specc1l	2.08969882034477e-136	0.656090078558146	0.642	0.378	4.49765877102804e-132	Clec11a	0
Hspa5	2.43685928147783e-79	0.742867452006602	0.8	0.811	5.24485223152473e-75	Lrp12	0	0.829135402057066	0.684	0.241	0	Macroh2a1	2.78971904762154e-69	0.720831381151619	0.57	0.539	6.00431230619585e-65	Foxn3	7.70666526781807e-191	0.882149760270014	0.837	0.557	1.65870556559248e-186	Ccrl2	4.38066150478626e-185	1.29689738136256	0.642	0.394	9.42849775675146e-181	Mfap5	0	1.39457593622092	0.81	0.162	0	Stat3	5.6173929004088e-113	0.787936643837733	0.843	0.8	1.20903147395499e-108	Maml2	1.04608910419827e-135	0.865850845756537	0.763	0.462	2.25149757896593e-131	Rcn3	0
Txn1	6.43775553181758e-79	0.704720336490354	0.748	0.775	1.3855981231131e-74	Trps1	0	1.46211702144816	0.966	0.598	0	Slc16a6	7.36295274526275e-69	0.786137479027689	0.408	0.301	1.5847283193629e-64	Cox5a	2.12654694761236e-190	0.622853510124808	0.872	0.592	4.57696699534608e-186	Gabarap	3.79454190859264e-180	0.597422459730311	0.955	0.852	8.16699254986394e-176	C1ra	0	2.0010992584593	0.83	0.136	0	Hcar2	5.68684227356725e-113	0.616628786969316	0.551	0.305	1.22397906253988e-108	Acly	1.32085011555324e-134	0.811858953779312	0.673	0.424	2.84286570370525e-130	Gabrb3	0
Sgpl1	2.71349267510297e-78	0.951608326933923	0.542	0.541	5.84025028462412e-74	Mtss1	0	0.834945995568807	0.784	0.316	0	Adipor1	8.14849054176054e-69	0.618116243692009	0.619	0.608	1.75379961930312e-64	Adam9	6.30087148764804e-190	0.597650754058748	0.751	0.445	1.35613657028649e-185	Fndc3a	6.56336230567848e-179	0.965976484881846	0.815	0.754	1.41263246905118e-174	C1s1	0	2.28158884626942	0.881	0.138	0	Sema4a	2.07849390079582e-111	1.10560353671603	0.44	0.279	4.47354242268283e-107	Gramd1b	4.57957243254097e-134	0.587772925298077	0.538	0.28	9.85661374655792e-130	Nr2f2	0
Prdx6	3.09131718646564e-74	0.652854520442425	0.677	0.703	6.65344198043e-70	Cyth4	0	0.614299702538277	0.832	0.337	0	Lpcat2	9.02209657221107e-68	0.661266501410422	0.542	0.427	1.94182584523699e-63	Specc1l	1.6042028691955e-189	0.739248100120811	0.653	0.375	3.45272583536947e-185	Card19	5.62690462064009e-178	0.919604589021979	0.71	0.538	1.21107868150037e-173	Tspan11	0	0.791212470161061	0.419	0.02	0	Rap1b	6.9457383974278e-111	0.657071611289625	0.815	0.79	1.49493127527839e-106	Eno1	1.82802215777602e-133	0.757498905415038	0.839	0.679	3.93445209018133e-129	Mfge8	0
Cpeb4	5.7887836694426e-74	1.53437034493669	0.519	0.53	1.24591990917413e-69	Mrtfa	0	0.80271981290661	0.853	0.439	0	Gpbp1	1.48616149430933e-66	0.606720310116072	0.671	0.689	3.19866538420197e-62	Mxi1	1.3392368522519e-188	0.941324217494951	0.764	0.492	2.88243947710177e-184	Peds1	7.86378457045081e-178	0.95635064190983	0.694	0.507	1.69252235309813e-173	Tspan9	0	0.800201662369787	0.591	0.14	0	Dazap2	6.7394302020868e-110	0.828454372381817	0.693	0.663	1.45052756239514e-105	Wdfy3	6.42861069814691e-133	0.621369849001839	0.767	0.51	1.38362988056216e-128	Abhd2	0
Jak1	1.28371087496138e-72	0.655443761689211	0.73	0.773	2.76293091617938e-68	Cerk	0	0.900531468056282	0.813	0.321	0	Ptpn2	4.38084930208732e-66	0.769232684813158	0.619	0.606	9.42890195288254e-62	Got1	3.05867452738057e-186	0.637883731190255	0.669	0.376	6.5831851852812e-182	Samd9l	3.9888470708237e-177	1.40961445812726	0.514	0.306	8.58519555053384e-173	Emp1	0	1.23613647374358	0.831	0.328	0	Ffar2	1.39818157534071e-109	1.04989542409535	0.261	0.104	3.00930620460581e-105	Grk5	9.26195254855232e-133	0.796398728697593	0.655	0.379	1.99345004702492e-128	Nox4	0
Vegfa	1.7767345937526e-72	0.829889842441829	0.534	0.463	3.82406586613371e-68	Tbc1d22a	0	0.648628025627906	0.805	0.41	0	Med14	2.41414509768787e-65	1.23976666525259	0.498	0.45	5.1959644937536e-61	Diaph2	3.94632390795413e-185	0.669743343235293	0.892	0.686	8.49367294708968e-181	Fosl2	1.49152429845207e-175	0.717485062842225	0.873	0.74	3.2102077475584e-171	Mgp	0	2.22005860250855	0.942	0.24	0	Fbxl5	2.05365364299756e-109	1.27217765644738	0.668	0.597	4.42007873582365e-105	B2m	3.36690059010671e-132	0.804687319877182	0.934	0.845	7.24658014008666e-128	Prss23	0
Plbd1	7.5230449371451e-72	1.42877362463948	0.43	0.344	1.61918496182174e-67	Vdr	0	0.886888326328102	0.709	0.207	0	Cdk11b	6.8301578248635e-65	1.16301205619095	0.517	0.491	1.47005486864537e-60	Aprt	7.06290519586014e-185	0.633334753080287	0.799	0.504	1.52014908530498e-180	Tgoln1	2.68781520295826e-174	0.961309355549383	0.714	0.6	5.78498466132707e-170	Mgst1	0	0.882476049103783	0.769	0.307	0	Dock2	4.79774178685e-109	0.62971923037165	0.797	0.578	1.03261796478373e-104	Tagln2	2.07588100744312e-130	0.629305132498542	0.838	0.595	4.46791869231984e-126	Lrrc32	0
Nufip2	2.03675156202416e-70	0.776724090956895	0.625	0.677	4.38370038694459e-66	Nckap1l	0	0.620160570221215	0.809	0.292	0	H1f2	4.51135467214737e-64	1.02024533858295	0.432	0.341	9.70978866086278e-60	Rpl6	4.76194478730223e-183	0.588841578668705	0.945	0.76	1.02491337657106e-178	Slc2a3	3.3903878321089e-174	1.3347195262545	0.409	0.174	7.29713173104798e-170	Pde3a	0	1.24544885957613	0.613	0.104	0	Gadd45b	1.81295607227275e-108	1.26508756615283	0.645	0.543	3.90202535435265e-104	Abl2	2.93523862498235e-129	0.588325310798842	0.745	0.467	6.31751409254951e-125	Serpinh1	0
Pcf11	3.08162134146233e-70	0.940440025117161	0.495	0.494	6.63257361322938e-66	Ciita	0	0.607290719803193	0.413	0.065	0	Ppp1r18	1.02053287369155e-63	0.722324137303622	0.558	0.549	2.19649290404632e-59	Hnrnpll	1.90496158740164e-181	0.685363291625352	0.738	0.451	4.10004882456455e-177	Ell	9.26861191473463e-174	1.02108966508576	0.639	0.469	1.99488334240833e-169	Sox5	0	1.34642389964896	0.748	0.14	0	Slc22a15	1.04158227271831e-107	1.10457374811573	0.385	0.215	2.24179752557161e-103	St7	1.98629421992121e-128	0.708320933744886	0.682	0.402	4.27510104953642e-124	P4ha3	0
Dnajb9	3.78526772661801e-70	1.15722244260292	0.426	0.384	8.14703172799995e-66	2510009E07Rik	0	0.6277571771055	0.637	0.241	0	Ski	2.11791345802334e-62	0.598217152067325	0.658	0.665	4.55838513570363e-58	St7	4.04368206441543e-179	0.829985999595087	0.682	0.399	8.70321690724133e-175	Tra2a	1.30416221634657e-173	0.946449024489103	0.823	0.76	2.80694833824273e-169	Selenow	0	0.983912709103491	0.814	0.458	0	Csf2rb	2.25580560480077e-107	0.822400303873516	0.672	0.496	4.85517040321271e-103	Zswim6	2.18609941281618e-128	0.619474131292263	0.919	0.772	4.70514176620426e-124	Cavin3	0
Dot1l	2.53586349353102e-69	1.00814740239672	0.469	0.448	5.45793899712681e-65	Itgb5	0	0.761062332923774	0.833	0.357	0	Vsir	5.26645577912509e-62	0.645582598381354	0.486	0.4	1.13349927734109e-57	Tpd52	4.30851213167694e-176	0.585030294276672	0.927	0.688	9.27321066100828e-172	Fgd3	3.40050327699061e-173	1.05939772530538	0.492	0.261	7.31890320306688e-169	Ltbp4	0	0.862566144010407	0.586	0.124	0	Inpp5a	6.5264323828483e-107	1.14744018614367	0.614	0.546	1.40468404176044e-102	Dennd4c	5.78051175080612e-127	0.600726058045355	0.604	0.346	1.244139544126e-122	Denn2b	0
Klhl24	4.04558673124663e-68	0.931138118603357	0.484	0.473	8.70731632166213e-64	Slc49a4	0	0.697735856438544	0.742	0.333	0	Vav1	7.89599865599829e-62	0.707857635396019	0.458	0.357	1.69945579073051e-57	Rps4x	5.14079658091805e-175	0.5973241728435	0.955	0.694	1.10645364811099e-170	Il13ra1	1.89602649805711e-172	1.02227077094206	0.664	0.495	4.08081783176832e-168	Fxyd1	0	1.04647102275592	0.714	0.097	0	Ppp1r15a	1.51738294663646e-106	1.16335095708857	0.602	0.509	3.26586331604566e-102	Kdm7a	1.28702346304253e-126	0.605303125565528	0.832	0.559	2.77006059950643e-122	Dkk3	0
Capg	5.90155478655691e-68	0.638370512059928	0.552	0.518	1.27019163671064e-63	Cd86	0	1.77537067205785	0.921	0.258	0	Brd4	1.05578596709354e-61	0.59372088658157	0.68	0.703	2.27236813697543e-57	Mdfic	6.49389142639711e-174	0.666442418411497	0.763	0.445	1.39768025170345e-169	Ski	2.88211853927785e-170	0.925176710010092	0.764	0.659	6.20318373208771e-166	Tshz3	0	1.19453135080389	0.733	0.118	0	Tet2	6.54174592038258e-106	1.13932656939906	0.675	0.636	1.40797997444394e-101	Usp15	6.04137538865406e-126	0.6844472197992	0.777	0.527	1.30028522490001e-121	Mical2	0
Lgals3	1.38238564417396e-67	0.764700771061968	0.641	0.583	2.97530862195562e-63	Zdhhc14	0	1.49259421790039	0.811	0.286	0	Btbd9	1.37219376661227e-61	0.613276095093786	0.754	0.758	2.95337264387959e-57	Ccl2	1.43778813319605e-172	0.899946130681999	0.431	0.176	3.09455139907785e-168	Glrx	1.86886936324343e-168	1.14838947227442	0.531	0.318	4.02236753050883e-164	Atf5	0	0.664429194965678	0.644	0.192	0	Prdx5	8.7099947057428e-106	0.65157042389232	0.849	0.775	1.87465216051702e-101	Sptlc2	5.3810919551458e-125	0.677212473735404	0.779	0.536	1.15817242150603e-120	Parva	0
Cux1	1.74541075041428e-67	0.689177703827454	0.732	0.792	3.75664755811665e-63	H2-DMa	0	1.67556504252053	0.829	0.216	0	Atf1	1.38528475935021e-61	0.800759032888913	0.513	0.483	2.98154838754946e-57	Lrrfip1	1.9671505918086e-169	0.678956657144853	0.857	0.667	4.23389821874965e-165	Sp100	6.46188488277527e-168	1.39483625482234	0.628	0.472	1.39079148331972e-163	Rcn3	0	1.20475925160077	0.801	0.165	0	Mcemp1	1.51076690916988e-105	1.05583451532142	0.426	0.239	3.25162361860633e-101	Ccl5	1.02504560789228e-122	1.00319972546699	0.38	0.162	2.20620566186655e-118	Tead1	0
Hspa1b	5.15491784750127e-67	1.40570469087169	0.194	0.399	1.1094929683177e-62	H2-DMb1	0	1.72747021323703	0.819	0.186	0	Arrb2	2.96037038468922e-61	0.688466373814912	0.445	0.356	6.3716051789666e-57	Abr	4.87576283710773e-169	0.677578213899098	0.783	0.488	1.0494104354307e-164	Zfp36	1.01827479013768e-167	1.12088821148732	0.805	0.664	2.19163283081332e-163	Fcgrt	0	0.780616474397403	0.715	0.243	0	Trim30d	1.70382450607663e-105	1.11668444521359	0.527	0.381	3.66714148442873e-101	Creg1	1.46664616748246e-122	0.592199722425552	0.697	0.443	3.15666254627251e-118	Spon1	0
Myo1d	1.05256536464836e-65	1.02189496074816	0.478	0.392	2.26543643433267e-61	H2-Ab1	0	2.75583906734775	0.909	0.249	0	Scand1	3.46460323239388e-61	0.666393232912575	0.588	0.599	7.45686553708135e-57	Pde7b	1.96160082574134e-167	0.721771563111402	0.73	0.431	4.2219534572431e-163	Sh2b2	1.31014485217941e-167	0.984823790324379	0.572	0.342	2.81982476534574e-163	Nr2f2	0	1.50526230480979	0.8	0.175	0	Cd177	1.6686470592823e-104	0.715466768901455	0.263	0.1	3.59142906569329e-100	Lgals3bp	1.75857587604119e-122	0.712936175262108	0.605	0.36	3.78498285800346e-118	Vkorc1	0
Slc25a37	1.72537737078497e-65	0.860521294672267	0.337	0.263	3.7135297151405e-61	H2-Aa	0	2.72437459551033	0.896	0.235	0	Myo1f	3.77336706960907e-61	0.780597789552895	0.44	0.34	8.12141794391959e-57	Sec61b	2.03530348396162e-162	0.604046382947114	0.866	0.641	4.3805836885306e-158	Wsb1	1.49866420342583e-167	0.890970813304474	0.758	0.644	3.22557496503342e-163	Adamtsl3	0	0.77672757027821	0.275	0.029	0	Rhog	7.45701216690081e-104	1.00362304118543	0.586	0.5	1.60497272868206e-99	Nrg1	3.5851210730966e-118	0.883492507276398	0.501	0.257	7.71625608562582e-114	Tgfb1i1	0
Dtx4	7.95501931578976e-65	0.92921761214914	0.318	0.241	1.71215880733743e-60	H2-Eb1	0	2.72423428871249	0.868	0.224	0	Tes	4.04798495312652e-61	0.647629930055486	0.664	0.602	8.71247801461422e-57	Hif1a	2.61556966954602e-161	0.661742252419909	0.903	0.726	5.6294905997639e-157	Ifit2	2.12186609047689e-163	1.92721021077331	0.279	0.098	4.5668923865334e-159	Nox4	0	1.53605549104561	0.592	0.09	0	Dhrs9	4.51124247052323e-102	0.9021104850406	0.306	0.138	9.70954716930714e-98	Esd	2.71643954587778e-116	0.618283953463032	0.773	0.544	5.84659283459275e-112	Htra1	0
Hk2	8.33732598000738e-65	0.856720555724564	0.611	0.616	1.79444267067699e-60	Aif1	0	1.44994591839666	0.805	0.149	0	Klf7	1.21618672415929e-60	0.803295500878797	0.608	0.595	2.61759868640804e-56	Atp2b4	4.76141282873345e-157	0.711697821902171	0.434	0.2	1.0247988831283e-152	Baz2b	7.80238925006993e-163	0.816139438842489	0.884	0.78	1.67930823829255e-158	Prss23	0	0.820271318902824	0.612	0.112	0	Spata13	3.27580571361665e-100	1.30926777798454	0.451	0.295	7.05051663741711e-96	Uhrf2	5.57024337822883e-116	0.669142588382614	0.702	0.438	1.19888348229619e-111	Cpxm2	0
Ppp1r10	9.2418017785939e-65	0.964323497950005	0.478	0.474	1.98911299680676e-60	Pla2g7	0	1.37372777007839	0.864	0.317	0	Csf1	1.02815091811841e-59	0.679493668317776	0.456	0.331	2.21288922106626e-55	Pde3b	7.04639988600921e-156	0.601932360747986	0.627	0.333	1.51659664746576e-151	Gmfg	1.60647834488794e-162	0.777851862551806	0.616	0.38	3.4576233417023e-158	Lrrc32	0	0.642648461630832	0.538	0.092	0	Cd300a	3.9503575605856e-100	1.02445231322063	0.479	0.312	8.50235457764839e-96	H2-D1	3.16395619694682e-115	0.759938365322396	0.894	0.779	6.80978292268865e-111	Adam12	0
Fmnl2	1.38753196987703e-64	1.005482590853	0.611	0.584	2.98638505876634e-60	Trem2	0	0.963862155793844	0.699	0.146	0	C130050O18Rik	1.0355564387901e-59	0.757393712057103	0.27	0.164	2.22882812320793e-55	H2-Eb1	7.41559018046929e-154	0.932981531232779	0.53	0.262	1.59605747454241e-149	Atp6v1e1	7.68439913555537e-162	0.894224183766584	0.767	0.682	1.65391322594558e-157	Serpinh1	0	1.80766299691824	0.947	0.251	0	Apbb1ip	1.89811733529407e-99	0.84162839484768	0.696	0.632	4.08531794075343e-95	Svil	2.06231632772088e-113	0.702574807824613	0.816	0.595	4.43872343215364e-109	Dock1	0
Rab20	2.82430920725334e-64	0.719233371652894	0.545	0.526	6.07876070677135e-60	Rftn1	0	0.798999679917827	0.853	0.363	0	Arrdc4	3.86440064055703e-58	0.682518606098979	0.436	0.344	8.31734949867089e-54	Ern1	1.62222015153515e-147	0.679513801248794	0.721	0.456	3.4915044321491e-143	Cpeb2	1.24636049354787e-161	0.943000399423126	0.744	0.573	2.68254169026307e-157	Cavin3	0	0.766918437055615	0.652	0.148	0	Il10ra	3.8955960636733e-98	0.965217888554379	0.486	0.342	8.38449140784404e-94	Pmp22	3.48414471051314e-113	0.615914200435717	0.337	0.145	7.49892466043742e-109	Tspan4	0
BC005537	1.19960129966027e-63	0.823327167455159	0.606	0.659	2.58190187725881e-59	Hnrnpll	0	1.10423678014677	0.857	0.432	0	Il1rap	5.12883155173752e-58	0.587082747922971	0.564	0.458	1.10387841488047e-53	Eps8	2.75986967692362e-144	0.684088670272807	0.765	0.495	5.94006750564271e-140	Fam169b	3.30232466953738e-161	0.814348611307131	0.326	0.121	7.1075933862453e-157	Denn2b	0	1.25243350415448	0.722	0.143	0	Lamb3	2.30660082229374e-97	0.812990722350004	0.467	0.272	4.96449694982281e-93	Dip2c	5.90322465389513e-109	0.624740769884601	0.747	0.48	1.27055104225785e-104	Cd81	0
Trib1	1.30277054562889e-63	0.714505320313243	0.524	0.49	2.80395304535706e-59	Slc8a1	0	1.59837558947912	0.936	0.4	0	Hk2	2.41801142370293e-57	0.602286895543829	0.648	0.613	5.20428598723582e-53	Vim	3.49606601294703e-137	0.656475879605579	0.862	0.579	7.5245828796659e-133	Trem3	4.67758941891173e-161	0.902349296836236	0.407	0.175	1.00675757063237e-156	Dkk3	0	0.965537934313995	0.588	0.105	0	Egln3	2.54413144096821e-96	0.999284445988086	0.546	0.361	5.47573410039589e-92	Sipa1l1	1.21282747287069e-107	0.59157951132449	0.779	0.543	2.61036856985959e-103	Cttn	0
Snx29	3.48944629989701e-63	1.31554651326904	0.463	0.444	7.51033527126834e-59	Snx24	0	1.18148821762788	0.836	0.344	0	Egln3	1.39194504593563e-56	0.701949628995842	0.489	0.362	2.99588332236726e-52	B2m	8.73756105385075e-136	0.618578682408337	0.944	0.844	1.8805852656203e-131	Arih2	1.17083705972974e-160	0.909196188897721	0.786	0.677	2.51999260365631e-156	Parva	0	1.15097385636032	0.772	0.2	0	Atrnl1	2.02379600595933e-95	0.890301200123417	0.751	0.69	4.35581614362626e-91	Rps6ka3	6.47390488174463e-106	0.607630285433085	0.748	0.494	1.3933785476979e-101	Col4a1	0
Slc7a11	6.08225371731045e-63	0.97287731831767	0.536	0.452	1.30908346757673e-58	Cd74	0	2.87899036945813	0.974	0.375	0	Sft2d2	2.12852500213042e-56	0.76684039016137	0.38	0.294	4.5812243620853e-52	Rreb1	4.27153136173101e-131	0.606965300902423	0.785	0.542	9.19361694985366e-127	Tnfaip3	1.88223155813699e-160	1.1173745142308	0.622	0.411	4.05112698257823e-156	Tead1	0	1.2336405110692	0.814	0.219	0	Mapkapk2	4.12883959709856e-95	0.900464010631663	0.733	0.742	8.88650146483523e-91	Bst2	6.04205939085605e-91	0.648630221167389	0.669	0.464	1.30043244269395e-86	Col4a2	0
Hbegf	6.20611045385218e-63	1.07830158289598	0.324	0.233	1.3357411529826e-58	Csf1r	0	1.35867382294238	0.876	0.236	0	Rgcc	6.17605875939745e-56	0.663531606834876	0.506	0.385	1.32927312678511e-51	Fyn	7.55601153796659e-125	0.698135639577394	0.574	0.334	1.62628036331655e-120	Apbb1ip	4.5529349719925e-159	0.925621205106744	0.763	0.627	9.79928194021945e-155	Spon1	0	1.44697247323184	0.843	0.279	0	Ripor2	1.04417575687528e-94	0.91279576779479	0.334	0.162	2.24737948152267e-90	Lrrk2	2.54102405468541e-90	0.670518514812052	0.443	0.241	5.4690460728994e-86	Gas6	0
Fem1c	6.85613379827716e-63	0.773256729797732	0.573	0.573	1.47564567740319e-58	Malt1	0	1.94060091492946	0.929	0.436	0	Cert1	1.10576103494718e-55	0.713931178194541	0.594	0.6	2.37992947551682e-51	Cacna1d	8.95902271198808e-74	0.591900563714252	0.389	0.219	1.9282504583012e-69	Btg2	5.18148424061855e-158	0.690354561993082	0.898	0.778	1.11521085310833e-153	Vkorc1	0	0.858321447028973	0.728	0.254	0	Zfand3	3.24692101532207e-94	0.640869166529783	0.863	0.851	6.9883481012777e-90	Prdx1	1.76856927865719e-73	0.821415632238677	0.846	0.616	3.80649165845386e-69	Plat	0
Arih2	5.49619116652302e-62	0.624711849025323	0.646	0.687	1.18294522477075e-57	Zfp516	0	0.623656456710992	0.814	0.445	0	Cep83	1.17372710246797e-55	0.941280299826236	0.433	0.378	2.52621284264181e-51							Klhl2	1.38357355482944e-156	1.03583438146856	0.7	0.554	2.97786536205941e-152	Bag3	0	0.779227240328212	0.681	0.283	0	Mctp2	5.08834419993498e-94	1.05856755708607	0.368	0.199	1.09516432215201e-89	Inhba	4.80917734367746e-63	0.601140345216769	0.422	0.248	1.0350792396797e-58	Sfrp1	0
Rnh1	1.32963970097521e-61	0.88743562308312	0.493	0.508	2.86178352840895e-57	Cndp2	0	0.814485474238515	0.798	0.321	0	Pilra	1.19579984570883e-55	0.717743519457271	0.456	0.368	2.57372000791911e-51							Xylt1	6.37850809185554e-156	0.955533220450395	0.754	0.555	1.37284629661007e-151	Htra1	0	0.993036812410568	0.652	0.136	0	Irak2	9.17207108788399e-94	0.81718380167858	0.722	0.649	1.97410486024527e-89	Acaca	1.38218332564841e-60	0.677737871602661	0.45	0.295	2.97487317179308e-56	Fgfr1	0
Clec5a	6.79400750238855e-61	0.82396438905421	0.365	0.276	1.46227423473909e-56	Unc93b1	0	1.1685255682727	0.893	0.451	0	Rock1	2.11417668184092e-55	0.700103664999768	0.692	0.716	4.55034247232622e-51							Ifi209	9.48221849749133e-156	1.63156569482814	0.424	0.224	2.04085788721506e-151	Cpxm2	0	0.881123755233349	0.389	0.046	0	Hcls1	3.9489416844444e-93	0.8634163296101	0.534	0.399	8.49930718742969e-89	Tmsb10	1.09243867064247e-59	0.607660291421339	0.888	0.688	2.3512557508238e-55	Dlc1	0
Hectd1	3.01994803573617e-60	0.680568660647765	0.63	0.711	6.49983415731496e-56	Fermt3	0	0.711237775102768	0.82	0.275	0	Hipk1	3.80843469525727e-53	0.751417394054602	0.541	0.532	8.19689399460223e-49							Ltb4r1	5.41628677515905e-155	0.785127016622767	0.419	0.193	1.16574740261748e-150	Oat	0	1.10542756130243	0.768	0.329	0	N4bp1	2.40844686179582e-92	1.0818344892611	0.64	0.593	5.18370018064314e-88	Fabp5	4.46858440586628e-59	0.830591243002362	0.544	0.355	9.61773421674599e-55	Tusc3	0
Atp6v1b2	1.36540763182569e-59	1.02876833913132	0.532	0.557	2.93876684597844e-55	Slc15a3	0	0.620985769472656	0.899	0.462	0	Map4k2	7.1812302717564e-53	0.585960440913206	0.251	0.152	1.54561619139013e-48							Cd52	1.39400350121691e-153	0.622183261929171	0.905	0.585	3.00031373566915e-149	Adam12	0	1.55195411179656	0.715	0.146	0	Arpc3	6.30318560276682e-92	0.58631156037773	0.819	0.785	1.3566346372835e-87	Slpi	2.55401569192506e-39	0.762192167622357	0.474	0.305	5.49700797373031e-35	Slc7a2	0
Hmox1	1.56768145770495e-59	0.744966511663807	0.46	0.404	3.37412080141837e-55	Ms4a7	0	1.52652011384455	0.582	0.092	0	Pan3	3.28499465202114e-52	0.656538826279062	0.665	0.663	7.07029398954509e-48							Cyp4f18	1.50707173079788e-150	0.963421801101566	0.608	0.375	3.24367048619628e-146	Dock1	0	0.931884065015605	0.81	0.399	0	Baz2b	1.25521035196782e-90	0.827339913183433	0.805	0.785	2.70158924054033e-86	Plxdc2	9.79470542834539e-22	0.609610460700744	0.438	0.333	2.10811444934278e-17	Pdgfrl	0
Suco	1.10299083755372e-58	0.802275963520498	0.59	0.627	2.37396717966686e-54	Ms4a6c	0	1.18121538722534	0.828	0.196	0	Atp5md	7.13921544291468e-52	0.60464572905893	0.597	0.598	1.53657333977853e-47							Pygl	2.77129776227107e-150	0.853277646260552	0.644	0.434	5.96466417373603e-146	Ebf3	0	0.968765212260288	0.566	0.057	0	Myl12b	3.97812086916102e-90	0.691573197588701	0.739	0.714	8.56210954669527e-86							Fat1	0
Atp6ap2	8.27719113224916e-58	0.717767789190039	0.546	0.583	1.78149984739399e-53	Ms4a6d	0	0.94083768327984	0.813	0.221	0	Pxn	1.09914986751186e-51	0.686845319448602	0.585	0.577	2.36570025984578e-47							Casp4	6.96868232893885e-150	1.12080657336924	0.58	0.392	1.49986949765751e-145	Tspan4	0	0.740202049768622	0.684	0.224	0	Rab11fip1	8.32517644011287e-90	1.01536252590212	0.527	0.382	1.79182772520549e-85							Slc25a4	0
Cert1	1.10853253802423e-57	0.778444066827079	0.559	0.604	2.38589458158956e-53	Mpeg1	0	1.39425329033883	0.905	0.35	0	Plk3	2.99527759438645e-51	0.774237713755518	0.463	0.393	6.44673596639795e-47							Ly6c2	3.24762497230818e-149	1.32167496865821	0.353	0.14	6.9898632278989e-145	Cdkn1c	0	1.44001469749436	0.554	0.047	0	Zyx	6.07268587553278e-89	1.06818095084809	0.565	0.503	1.30702418099092e-84							Stox2	0
Arrdc4	1.25549549136117e-57	0.842783081721117	0.4	0.344	2.70220294605664e-53	Htr7	0	0.90805121542905	0.621	0.11	0	Chp1	6.37482870275021e-51	0.817835248000748	0.567	0.578	1.37205438169293e-46							Osgin1	5.02155680879796e-149	0.733461489724981	0.297	0.111	1.08078967195758e-144	Col4a1	0	1.86294728498376	0.904	0.243	0	Bst1	8.20621566374468e-88	0.879620399967477	0.424	0.261	1.76622379730777e-83							Wwc2	0
Nsmce2	1.78269165126407e-57	0.904339985376624	0.541	0.581	3.83688724101566e-53	Got1	0	1.32713873374579	0.868	0.349	0	Hnrnpd	2.18597245356167e-50	0.59526859189204	0.562	0.559	4.70486851180077e-46							Gsap	2.85580931364909e-147	0.976644040418036	0.667	0.495	6.14655838576693e-143	Col4a2	0	1.74746632048655	0.86	0.214	0	Steap4	4.34608144875473e-87	1.03984094963237	0.29	0.138	9.35407110215481e-83							Sh3rf1	0
Dgkz	4.21150260375592e-57	0.889991389309821	0.462	0.45	9.06441705406386e-53	Mxi1	0	1.02811718004914	0.856	0.476	0	Zcchc2	9.66805739382746e-50	0.807860333223951	0.46	0.402	2.08085599287348e-45							Fmnl2	1.96042221685066e-145	1.03228511499655	0.737	0.577	4.21941673732768e-141	Gas6	0	1.97670781569314	0.783	0.163	0	Fas	7.24990444521043e-87	1.08914195882417	0.404	0.251	1.56039693374264e-82							Palld	0
Npepps	9.80515244259254e-56	0.64820498252693	0.638	0.672	2.11036296021919e-51	Tcf7l2	0	0.903390248820787	0.893	0.483	0	Pik3c2a	1.14376320995646e-49	0.747385872635767	0.61	0.614	2.46172155678929e-45							Myl12b	2.53031976332779e-145	0.718337946507388	0.802	0.71	5.44600722661041e-141	Plat	0	0.825852850595236	0.74	0.219	0	Msn	8.23582511745096e-85	0.651664595598716	0.805	0.794	1.77259664002897e-80							Csgalnact1	0
Gls	5.07011635242996e-55	0.793606925533558	0.654	0.71	1.0912411425335e-50	Shtn1	0	0.945953222400661	0.778	0.194	0	Mvb12b	1.20768298020087e-49	0.772948131899838	0.361	0.288	2.59929607828633e-45							Pkm	6.06084957982251e-144	0.67110696357531	0.889	0.815	1.3044766550652e-139	Sfrp1	0	2.29511134561986	0.884	0.166	0	Bcl2a1b	4.0731911782279e-84	0.966935050180835	0.687	0.526	8.76672937289992e-80							Lpl	0
Efhd2	7.64258932169323e-55	0.590157016222611	0.626	0.626	1.64491449970803e-50	Csf2ra	0	0.610522096456276	0.795	0.329	0	Bcl6	1.70357244067619e-49	0.808088669639199	0.555	0.539	3.66659896406737e-45							Ncf2	2.2198594872324e-142	0.709578558752564	0.738	0.493	4.77780357437029e-138	Tacc1	0	1.04093269194643	0.839	0.48	0	Tarm1	5.53672332795109e-84	0.978240412950396	0.465	0.297	1.19166896187491e-79							Crlf1	0
Atg7	8.94782915271128e-55	1.26748329555585	0.451	0.444	1.92584126853805e-50	Cybb	0	1.46986094987696	0.898	0.252	0	H2aj	1.12089035992462e-48	0.653318243848485	0.569	0.584	2.41249232166575e-44							F3	1.45809192814438e-141	1.29181049666792	0.406	0.201	3.13825125694514e-137	Fgfr1	0	0.976765456747423	0.756	0.168	0	Aff1	1.11640435535124e-83	1.13146280314606	0.698	0.705	2.40283709402248e-79							Tpm4	0
Iqsec1	3.22856966727659e-52	0.821236090317885	0.462	0.44	6.9488504948794e-48	Cfp	0	0.761085635005046	0.765	0.266	0	Cks2	5.80555109637877e-47	0.837074227232859	0.386	0.301	1.2495287624736e-42							Ubc	4.55181797096147e-139	0.756104009257869	0.863	0.801	9.79687781890038e-135	Adgra2	0	0.858031001659805	0.632	0.12	0	Nfam1	2.49657617998611e-83	0.969983911037225	0.398	0.257	5.37338091218411e-79							Large1	0
Pmaip1	8.93448728411077e-51	0.866429379049647	0.37	0.313	1.92296969815916e-46	Slc25a5	0	0.735206219895089	0.842	0.483	0	Coq10b	6.60875191090124e-47	0.661403188884418	0.563	0.568	1.42240167378327e-42							Etf1	9.5259680367674e-139	0.675852258117767	0.797	0.727	2.05027410055345e-134	Dlc1	0	2.06940600226829	0.896	0.18	0	Id1	3.30095245095646e-83	1.13611005513735	0.404	0.25	7.1046399601936e-79							Ednra	0
Tuba1c	3.53254892321945e-50	0.751053529996453	0.511	0.536	7.60310504744522e-46	Fgf13	0	1.41218761258212	0.369	0.058	0	Cask	8.75689152319179e-45	0.855898506836664	0.525	0.511	1.88474576253657e-40							Adipor1	2.18185590891269e-138	0.787089630302853	0.705	0.603	4.69600847275278e-134	Slc25a4	0	0.77273909786525	0.783	0.356	0	Gpbp1	4.29378261533261e-83	0.769244391465933	0.685	0.688	9.24150832298038e-79							Nfix	0
P2ry14	1.30624516177586e-49	1.01118184027788	0.268	0.191	2.81143146169019e-45	Sh3bgrl	0	0.897939858213421	0.883	0.494	0	Ell2	2.04751961793162e-44	0.782680911530342	0.63	0.611	4.40687647367422e-40							Tgm1	1.42584118298497e-137	0.75689992290024	0.278	0.104	3.06883797813856e-133	Tenm3	0	1.15233033727737	0.498	0.078	0	Fpr1	1.36588715519411e-82	0.694159048015673	0.28	0.127	2.93979892412429e-78							Zfp423	0
Sat1	5.4852117919369e-49	0.606134801775566	0.705	0.75	1.18058213397858e-44	Gm6377	0	0.851671787398965	0.691	0.154	0	Cyld	3.2384157361894e-44	0.949077476966244	0.45	0.427	6.97004218900044e-40							Npepps	1.3106006826642e-136	1.00456588355604	0.737	0.665	2.82080584929816e-132	Hand2	0	0.674119655437553	0.495	0.055	0	Optn	3.64483118419258e-81	0.865043465037175	0.466	0.31	7.84477015773769e-77							Mmp2	0
Babam2	5.5465858647456e-49	0.861515992240283	0.589	0.656	1.1937916756692e-44	Tmsb4x	0	0.944295140187375	0.995	0.974	0	Ppp1r2	8.01746179168508e-44	0.587797001698751	0.596	0.622	1.72559830142438e-39							Rhog	5.90082303769106e-136	0.828335483953874	0.638	0.496	1.27003414240225e-131	Csgalnact1	0	1.51072266594375	0.737	0.156	0	Txnip	7.54913506929003e-81	0.685526022489825	0.634	0.56	1.62480034096329e-76							Cdh11	0
Tbc1d5	1.06456752694832e-48	0.966272406359519	0.576	0.616	2.29126868825086e-44	Jarid2	6.15602435759102e-299	0.639021505990319	0.869	0.497	1.32496112248432e-294	Nr4a1	1.39642394839965e-43	0.781157144296468	0.555	0.523	3.00552326414057e-39							Ifitm2	4.40283172282645e-135	0.85444533988329	0.833	0.72	9.47621471703937e-131	Lpl	0	2.48394884151973	0.858	0.201	0	Mefv	9.57930578337041e-81	0.73903163863402	0.282	0.138	2.06175398375481e-76							Pard3	0
Slc38a1	1.5885867898504e-48	1.26154420706678	0.399	0.357	3.41911534779501e-44	Tmem131	3.1054278879049e-297	0.596902567218564	0.81	0.471	6.68381244313772e-293	Suco	1.41661400544925e-43	0.646140062763547	0.608	0.625	3.04897832392841e-39							Bnip3	6.06731641029194e-135	0.94558645111019	0.611	0.422	1.30586851098713e-130	Large1	0	0.753861176841491	0.775	0.311	0	Cap1	1.67360420330681e-80	0.80936481282469	0.635	0.63	3.60209832677725e-76							Nrp1	0
Dyrk1a	2.02005312807628e-48	0.728204259890547	0.573	0.626	4.34776034755857e-44	Crem	4.88584752571245e-293	0.720686271023701	0.787	0.448	1.05158096295909e-288	Acsl1	1.76699494191789e-43	0.682186305036346	0.33	0.241	3.80310321348988e-39							Maff	4.15758149630733e-134	0.779349245823452	0.583	0.402	8.94836265450227e-130	Arhgap10	0	1.21331880645855	0.767	0.326	0	Etf1	4.5827106014838e-80	0.685254634797946	0.716	0.732	9.86336802757357e-76							Itgb1	0
Hnrnph2	1.01235763471896e-47	0.785809427405464	0.503	0.55	2.17889733720561e-43	Psd3	1.62260463345008e-289	0.739974059842275	0.708	0.349	3.49233195257461e-285	Sec24b	3.26341992403505e-43	0.770689805464783	0.536	0.558	7.02385870250065e-39							Clec5a	7.22290173073487e-134	0.799234951424221	0.491	0.272	1.55458513950607e-129	Ednra	0	0.740954206430512	0.479	0.089	0	Slfn2	2.09412507215471e-79	0.821993389916133	0.629	0.541	4.50718539279858e-75							Arhgap42	0
Slc31a1	1.15085454901265e-46	1.09316310852931	0.404	0.391	2.47698424583992e-42	Fcho2	2.50219997960279e-288	0.627139083828864	0.869	0.57	5.38548501609909e-284	Usp24	5.28769720242182e-43	1.22414920719774	0.42	0.399	1.13807106887725e-38							Birc3	2.60684907805703e-132	0.933904149339168	0.711	0.586	5.61072127070216e-128	Rnf150	0	1.08473657637916	0.736	0.256	0	Samhd1	5.57334068891913e-79	1.0830392866391	0.625	0.558	1.19955011647606e-74							Amotl1	0
Chst11	4.54821792466616e-46	0.61110624015108	0.652	0.637	9.78912943925898e-42	Camk1d	3.13050521672491e-288	0.656681824360525	0.934	0.72	6.73778637795703e-284	Kras	4.90192963158364e-42	0.632166713057364	0.596	0.617	1.05504231460575e-37							Cd47	5.78402549003595e-132	0.824271227726309	0.818	0.751	1.24489580622044e-127	Cacna1a	0	0.80766372580067	0.54	0.101	0	Alcam	4.26340699477345e-78	0.752472195106026	0.746	0.633	9.17613087485091e-74							Col5a3	0
Ube2i	1.44702931001297e-45	0.628595012787838	0.534	0.603	3.11444118394091e-41	Gpx1	8.54075220446303e-288	0.614431670901781	0.91	0.654	1.83822609696658e-283	Kdm6b	5.87795963369292e-42	0.676592426745422	0.604	0.62	1.26511325195973e-37							Trex1	8.47914692633606e-132	1.16820966743692	0.381	0.201	1.82496679295531e-127	Nfix	0	1.42262475952975	0.839	0.309	0	Dusp2	8.06362963717375e-78	1.13032506260559	0.257	0.123	1.73553500680891e-73							Arhgap32	0
St13	4.36261367243818e-45	0.651673864112342	0.537	0.583	9.3896534071887e-41	Fcer1g	1.48889041797395e-284	0.659335339423555	0.962	0.648	3.20453884660534e-280	Cmtm7	1.07808282560708e-41	0.656399847000905	0.46	0.44	2.32035766555411e-37							Skil	1.34487932290333e-131	0.689059122840345	0.809	0.722	2.89458376668483e-127	Zfp423	0	0.635051831434613	0.457	0.068	0	Ier2	1.72482052994687e-77	0.867569656738316	0.613	0.57	3.71233122660465e-73							Pknox2	0
Adgre1	7.21373767289442e-45	0.99593912155445	0.344	0.27	1.55261275933707e-40	Cd81	9.27507350722977e-281	0.620262098026519	0.823	0.43	1.99627407096106e-276	Zfp36	7.60566318392021e-41	0.788619102180971	0.672	0.672	1.63696688707515e-36							App	4.07654491124632e-131	0.67009082526911	0.932	0.83	8.77394761247545e-127	Mmp2	0	2.15626591928707	0.895	0.188	0	Cyrib	3.18462602333552e-77	0.604168944250467	0.814	0.719	6.85427059002503e-73							Clmp	0
Cd80	1.45710825442524e-44	0.621685473650642	0.553	0.512	3.13613409599944e-40	Edil3	4.40761978008532e-280	0.720057575438328	0.299	0.085	9.48652005267762e-276	Man1b1	8.4642313325495e-41	1.04484337960516	0.332	0.266	1.82175650970463e-36							Il18rap	5.23253335869483e-131	0.742677555959921	0.441	0.224	1.12619815479189e-126	Mt2	0	2.06634454545304	0.804	0.259	0	Ppp1r18	5.01719631592461e-77	0.869706324734704	0.576	0.548	1.07985116307645e-72							Arhgef12	0
Hspa1a	2.67149172931732e-44	1.5036309682668	0.164	0.324	5.74985164900967e-40	Ptpn1	2.661930748997e-278	0.606473317933253	0.886	0.614	5.72927355106625e-274	Atp13a3	1.87250868582251e-40	0.699798846116319	0.565	0.567	4.03020044449579e-36							Nampt	5.97174756725444e-129	0.928391003005957	0.683	0.544	1.28529922890017e-124	Mt1	0	1.9131603330902	0.911	0.521	0	Ptpn1	1.00726878008508e-75	1.01448916707808	0.663	0.635	2.16794459537711e-71							Oaf	0
Stxbp5	5.27513997971296e-44	1.15599229838366	0.372	0.34	1.13536837783362e-39	Furin	3.2297717950574e-273	0.759579349396033	0.831	0.516	6.95143783450203e-269	Iqgap2	3.2850836459431e-40	0.687664286969345	0.46	0.389	7.07048553116334e-36							Rlf	8.60144389723624e-129	0.685082178807886	0.788	0.711	1.85128877000215e-124	Cdh11	0	1.35578647222579	0.823	0.159	0	Zfp36l1	1.36449086243464e-75	0.737583589415602	0.762	0.736	2.93679368321808e-71							Nectin1	0
Vps4b	6.11947389005186e-44	0.66088185012553	0.545	0.607	1.31709436535586e-39	Phlpp1	9.52175634941521e-266	0.625023624182739	0.722	0.373	2.04936761908464e-261	Fem1c	8.89595575782702e-40	0.609893749998924	0.586	0.572	1.91467655775711e-35							Fcgr4	7.61567211123153e-128	0.743947896723448	0.505	0.282	1.63912110850036e-123	Maf	0	0.768850896884813	0.791	0.351	0	Ninj1	1.44187757326423e-75	0.749793317326327	0.612	0.514	3.1033531009366e-71							Thy1	0
Akap13	5.17450682390522e-42	0.907709949614367	0.464	0.732	1.11370910370912e-37	B2m	3.99979207206017e-250	0.718712058781365	0.953	0.84	8.60875247669511e-246	Rasa2	3.05373164981323e-39	0.786544354241518	0.553	0.563	6.57254662989301e-35							Cd80	1.09705066070814e-127	0.787251546161904	0.71	0.504	2.36118213704214e-123	Crispld2	0	2.11135232599477	0.837	0.148	0	Ralgapa1	1.13217231172166e-74	1.37946841253591	0.594	0.583	2.43677446651852e-70							Fxyd6	0
Klf2	2.94395756696437e-41	0.786364622221388	0.459	0.421	6.33627987137741e-37	Ern1	6.45906712468659e-247	0.715519295091347	0.776	0.444	1.3901850172463e-242	Zfp106	1.96907163312935e-38	0.616983014050252	0.55	0.582	4.23803287598429e-34							Id1	2.16522331163637e-124	0.896713935819669	0.455	0.246	4.66021013363495e-120	Zcchc14	0	0.825982749736373	0.708	0.218	0	Cyp4f18	1.67100327287096e-74	0.822878155248959	0.527	0.381	3.59650034420017e-70							Bace1	0
Hspa4l	3.56253650354334e-40	1.09901131211319	0.376	0.337	7.66764731657632e-36	Nfe2l2	5.96178375524888e-241	0.678949514634845	0.934	0.763	1.28315471764222e-236	Mob1a	4.32783385203489e-38	0.607728926711491	0.54	0.569	9.31479679973469e-34							Pde4b	2.35589641718754e-122	0.761488483904456	0.796	0.648	5.07059585871275e-118	Sult5a1	0	0.614138820026125	0.39	0.039	0	Nedd9	3.93719435679249e-74	1.030972096248	0.613	0.541	8.47402341412448e-70							Tagln	0
Zfp36l2	9.58180905162458e-40	1.05150932837869	0.564	0.625	2.06229276218116e-35	Prdx1	2.50834995715219e-238	0.734501558221317	0.912	0.601	5.39872161277866e-234	Il13ra1	1.51750133595709e-37	0.650634269975578	0.514	0.504	3.26611812538044e-33							Wwp2	3.96092652008644e-122	0.865536296516597	0.644	0.525	8.52510214918204e-118	Dpep1	0	1.5885185903968	0.712	0.061	0	Tmem156	4.16520511435541e-74	0.794054444541206	0.254	0.124	8.96477096762715e-70							Ncam1	0
Gbe1	2.64129598353993e-39	1.30546305852331	0.37	0.338	5.68486134537299e-35	Pitpnc1	4.15866069693363e-211	0.812299509083631	0.886	0.619	8.95068541801025e-207	Usp37	2.74494067541205e-37	0.896788910059498	0.457	0.442	5.90793581568935e-33							Csf2rb	5.70496162759123e-122	0.628415050321931	0.722	0.492	1.22787889110646e-117	Pard3	0	1.01598578464995	0.805	0.202	0	Homer1	2.2932265667379e-72	1.26362579964512	0.548	0.479	4.93571153958999e-68							Rcn2	0
N4bp1	4.5103044113233e-39	0.709610810462478	0.553	0.6	9.70752818449114e-35	Kpna4	1.69891236336709e-204	0.625859606523825	0.923	0.764	3.65656907967498e-200	Agtpbp1	5.65186762270569e-36	0.767063303799506	0.489	0.493	1.21645146843495e-31							Klra2	1.74710284391444e-121	0.794019107816617	0.451	0.252	3.76028945095706e-117	Nrp1	0	1.61247819235807	0.811	0.273	0	Osbpl9	1.92137766707599e-71	0.780536423511202	0.722	0.725	4.13538115284766e-67							Tspan3	0
Blcap	2.46802658050585e-38	0.748781438355314	0.366	0.335	5.31193360922274e-34	Itga9	1.54301658577228e-203	0.720521559713614	0.479	0.225	3.32103459755767e-199	Gpd2	3.80032184236199e-35	1.02033613970619	0.437	0.411	8.1794327013157e-31							Chmp4b	1.99074500053714e-121	0.659444669249048	0.763	0.708	4.28468046465609e-117	Gucy1a2	0	0.644787592627534	0.39	0.058	0	Rffl	1.79200458429512e-70	0.855346665539156	0.639	0.577	3.85693146677839e-66							Cspg4	0
Nceh1	5.55964190882637e-38	1.04895329636038	0.301	0.252	1.1966017280367e-33	Ctsd	7.53871383451597e-189	0.772613754777939	0.93	0.741	1.62255737860287e-184	Ddx3y	6.19147503033246e-35	0.805418564288322	0.389	0.322	1.33259117077846e-30							Mmp25	2.03338432274436e-121	0.626293162069854	0.263	0.098	4.37645307784268e-117	Pdgfd	0	0.646382978554185	0.415	0.095	0	Lnpep	1.62483744171783e-68	0.634510809555219	0.722	0.734	3.49713762580928e-64							Sema7a	0
Slfn2	8.5528224812851e-38	0.615291977369823	0.543	0.546	1.84082398264699e-33	Uhrf2	1.11966364291255e-187	0.607887277321722	0.739	0.425	2.40985205864069e-183	Adgre5	1.34206041678753e-33	0.736409706492544	0.483	0.455	2.8885166350518e-29							Nudt4	8.98303992630196e-121	0.819092043692979	0.667	0.522	1.93341968333797e-116	Mmp3	0	2.66927549534087	0.559	0.053	0	Fmnl1	2.37839015853523e-68	0.855630253984186	0.449	0.336	5.11900913821538e-64							Stra6	0
Tra2b	2.30793944626779e-37	0.628076567845243	0.579	0.659	4.96737807020217e-33	Plxdc2	1.12580618688816e-186	0.89657730008421	0.585	0.316	2.42307265603939e-182	Lbr	3.10388244204372e-33	0.607567428830094	0.382	0.331	6.6804861800107e-29							Gcnt1	4.71926801061049e-120	0.751327817535606	0.428	0.23	1.0157280539237e-115	Yap1	0	0.911091478643762	0.649	0.157	0	Osm	3.93020416101326e-68	1.15616823768399	0.487	0.348	8.45897841574883e-64							Islr	0
Rnf213	2.4096677068762e-36	0.669811884373935	0.265	0.469	5.18632780550965e-32	Eprs	1.41531366572129e-186	0.740549021184095	0.757	0.436	3.04617960273192e-182	Nr4a3	4.29089987746274e-31	0.672016406126836	0.517	0.46	9.23530380626305e-27							Il15	7.52150559227688e-120	1.03347708348659	0.392	0.2	1.61885364862575e-115	Arhgap42	0	0.698711747440621	0.687	0.183	0	Hsd11b1	9.42329944667229e-68	1.07617666937862	0.36	0.217	2.02817673990728e-63							Loxl1	0
Atp6v1f	4.88763164040493e-36	0.606761708120187	0.535	0.61	1.05196495796435e-31	Bst2	9.14466975713886e-182	0.590032165951337	0.76	0.448	1.968207271829e-177	Sh3bp1	8.81720725880354e-31	0.727502478302666	0.292	0.238	1.89772751831229e-26							Helz2	1.33500016908964e-119	0.88467161170491	0.388	0.213	2.87332086393162e-115	Sesn3	0	0.958557181647307	0.663	0.213	0	Tmcc1	1.68946966488098e-66	1.10940067868574	0.625	0.613	3.63624555972334e-62							Neo1	0
Suz12	5.96018904816606e-36	0.758381838127375	0.456	0.488	1.28281148883678e-31	Itm2b	2.18697845430248e-169	0.60276932839397	0.934	0.767	4.70703372719523e-165	Ppp2cb	1.44073139058541e-30	0.772646911492654	0.362	0.331	3.10088617195697e-26							Txn1	3.13602858072602e-119	0.640819935401518	0.859	0.767	6.74967431429661e-115	Naalad2	0	0.711900350892256	0.568	0.073	0	Cux1	4.74623600125957e-66	0.620471829784637	0.777	0.786	1.0215323745511e-61							Uaca	0
Nek6	2.08582449884525e-35	0.712970472316468	0.431	0.438	4.48932006886464e-31	Ccl5	4.18905493139117e-157	1.87390359879113	0.34	0.158	9.01610292883322e-153	Nuak2	6.29653614458904e-29	0.699292604600008	0.35	0.308	1.3552034743999e-24							Tlr13	5.02384221685481e-119	0.709020399076437	0.4	0.21	1.08128156033366e-114	Col5a3	0	0.735743297666748	0.605	0.115	0	St3gal4	1.21368931585122e-64	1.07630848296178	0.549	0.485	2.61222351450657e-60							Megf11	0
Crebrf	4.45009968502032e-35	0.880331249170301	0.442	0.458	9.57794955206924e-31	Pdpn	4.8142684620607e-129	0.588071571419691	0.506	0.279	1.03617500108932e-124	Fmnl3	2.16478537508496e-28	0.716030914937366	0.4	0.371	4.65926756279536e-24							B430306N03Rik	3.55842708460947e-118	0.664260438192872	0.33	0.151	7.65880261420495e-114	Kank2	0	0.62731341420089	0.591	0.135	0	Slc2a1	2.19724458225031e-64	0.674840700050831	0.633	0.574	4.72912951437733e-60							Cilp	0
Vmp1	6.49145907040119e-34	0.733191180654885	0.639	0.717	1.39715673572245e-29							Hacd2	2.43146205453336e-28	0.74404506215105	0.415	0.399	5.23323577997215e-24							Dusp5	1.08203149629554e-117	0.887345768844186	0.625	0.458	2.32885638947688e-113	Bmper	0	1.88977140696208	0.788	0.135	0	Zcchc2	3.86202235841365e-64	1.020329563125	0.484	0.402	8.3122307220137e-60							Ppib	0
Amdhd2	1.03302682333899e-33	0.809333997230215	0.285	0.244	2.22338363187251e-29							Sla	7.30033921242945e-27	0.595451988728171	0.348	0.293	1.57125200869119e-22							Ppp1r15a	3.06952288065433e-116	0.848963924108368	0.634	0.507	6.60653409603232e-112	Adamts15	0	1.25886205476302	0.629	0.055	0	Ube2b	1.01040734354991e-63	0.624734759052743	0.68	0.712	2.17469972552247e-59							Tpm1	0
Gadd45a	1.38936475576368e-33	0.81939451322051	0.387	0.346	2.99032976383017e-29							Usp15	8.1899293439412e-27	0.619454752984954	0.51	0.542	1.76271849269647e-22							Mthfs	9.61223587037517e-116	0.866733997221074	0.486	0.308	2.06884152638085e-111	Arhgap32	0	0.859988407461318	0.655	0.162	0	Ptp4a1	1.303068371794e-63	0.719713581965632	0.681	0.695	2.80459405661222e-59							Tln2	0
Klf10	3.89541706008363e-33	0.899600284546359	0.337	0.308	8.38410613841799e-29							Mark2	9.43343658248269e-27	0.615227776019128	0.497	0.535	2.03035855564775e-22							Treml2	1.70033494102765e-115	0.66688749906467	0.343	0.164	3.6596308935738e-111	Cdon	0	0.891079982525226	0.595	0.121	0	Xylt1	4.71936823311056e-63	0.786701228099903	0.658	0.562	1.01574962481239e-58							Rora	0
Lasp1	6.10375521371038e-33	0.705714275451746	0.506	0.574	1.31371123464689e-28							Agap1	8.29907858116339e-26	0.662928042267058	0.441	0.42	1.7862106830238e-21							Slc9a3r1	9.02103244047071e-114	0.856405014128028	0.55	0.41	1.94159681216251e-109	Pknox2	0	1.18794011851433	0.658	0.104	0	Clk1	3.23755675229265e-62	0.689727015179579	0.645	0.667	6.96819339795948e-58							Aldh1a2	0
Larp4b	6.91753753447028e-33	0.655099128395145	0.579	0.659	1.48886160354404e-28							Pptc7	8.52898635293131e-26	0.733197924460845	0.32	0.285	1.83569373274141e-21							Ifitm3	2.67932554964617e-113	0.871079570050595	0.817	0.674	5.76671238050346e-109	Clmp	0	1.25524986584984	0.758	0.184	0	Bcl2a1a	5.18706374865319e-62	1.03383401022582	0.483	0.357	1.11641173062263e-57							Nedd4	0
Mpp1	1.17311683904115e-32	1.17998779370512	0.333	0.313	2.52489937266826e-28							Dynlt2b	1.04458767091361e-25	0.644655600952246	0.319	0.275	2.24826604410736e-21							Ddx3x	5.57897802713124e-113	0.714437258665835	0.786	0.726	1.20076344077946e-108	Arhgef12	0	1.16408126237492	0.826	0.319	0	Ski	9.37043949565414e-62	0.816835464327297	0.648	0.666	2.01679969264964e-57							Col12a1	0
Ppp4r2	1.49274278825026e-31	0.697965554462603	0.492	0.566	3.21283030315104e-27							Nrd1	1.13294756980541e-25	0.663464743018778	0.554	0.616	2.43844305449218e-21							Ddx60	1.03966675077981e-112	1.43207734994038	0.407	0.24	2.23767474770338e-108	Thy1	0	0.838459280646565	0.618	0.128	0	Marcks	1.46544162652047e-61	0.747208010593435	0.71	0.664	3.15407001276001e-57							Tmed3	0
Zfp608	5.43490976787633e-31	0.846515116585317	0.477	0.495	1.16975562934002e-26							Tmem164	4.66639598881957e-25	0.634944149252193	0.53	0.562	1.00434840867364e-20							Tlr2	1.07258359062482e-112	0.881056570394102	0.46	0.275	2.3085216621018e-108	Fxyd6	0	1.55458048044737	0.692	0.064	0	Selenon	2.3090254174561e-60	1.05341257348461	0.427	0.34	4.96971540599076e-56							Plod2	0
Usf2	5.75365486846674e-31	0.737731752004872	0.441	0.492	1.2383591373401e-26							Wac	7.22699383425019e-25	0.678191884462188	0.608	0.671	1.55546588294567e-20							Ifi206	1.67627262895536e-112	1.20621367849394	0.306	0.141	3.60784157930063e-108	Nnmt	0	0.747077269358317	0.565	0.083	0	Nudt4	4.89051802345686e-57	0.730616908919608	0.581	0.527	1.05258619418862e-52							Zbtb38	0
Alkbh5	8.38862026889245e-31	0.855531320767293	0.469	0.526	1.80548274047372e-26							Bbln	8.29036389490098e-25	0.67433621950692	0.312	0.277	1.78433502109954e-20							Tgif1	1.15572019443961e-111	0.813878893340183	0.637	0.506	2.48745657449238e-107	Zbtb16	0	1.82681786770024	0.554	0.067	0	Sfxn5	1.3689077449473e-55	1.06252997325955	0.384	0.287	2.94630013945008e-51							Rbp1	0
Tbc1d15	1.14147616249903e-30	0.773144201938434	0.454	0.495	2.45679914454667e-26							Dot1l	2.27633555054515e-24	0.610265515769507	0.449	0.45	4.89935700543833e-20							Hcls1	2.81274198869141e-111	0.773234029020677	0.574	0.396	6.05386458226052e-107	Layn	0	0.720502689531351	0.539	0.087	0	Ehd1	2.28863286943334e-55	0.853394469062722	0.551	0.537	4.92582452488138e-51							Ryk	0
Pdpk1	1.71986355006766e-30	0.97463270855204	0.453	0.51	3.70166231881062e-26							Zfp710	2.35939457817664e-24	0.883488576777156	0.343	0.317	5.07812495060959e-20							Selenon	1.45809305441162e-108	0.867489113480638	0.488	0.336	3.13825368101012e-104	Islr	0	1.25956256338215	0.736	0.102	0	Jaml	1.98596972959126e-54	0.98806936086317	0.35	0.231	4.27440264899927e-50							Slco2a1	0
Cry1	1.80865323131849e-30	0.761369689465806	0.286	0.242	3.89276434976678e-26							Coro2a	3.22719336482685e-24	0.609058487561113	0.301	0.248	6.94588827911684e-20							Gch1	4.54627885340816e-108	0.936792607594276	0.541	0.389	9.78495597619038e-104	Loxl1	0	1.7983056170078	0.867	0.157	0	Ccrl2	2.44379622910217e-54	0.964434541420064	0.513	0.402	5.2597826238966e-50							Crtap	0
Sap18	1.99824022472079e-30	0.74467667195409	0.467	0.522	4.30081243566656e-26							Atg16l1	7.63091379294186e-24	1.06442345056789	0.379	0.373	1.64240157565488e-19							Socs3	5.22513216077985e-108	0.989608904633904	0.669	0.559	1.12460519496465e-103	Cilp	0	2.58260382210312	0.71	0.073	0	Cks2	2.45353303070516e-54	0.948837327442356	0.405	0.301	5.28073914198671e-50							Rbms3	0
Slc20a1	2.48690116908418e-30	1.00015377545178	0.36	0.336	5.35255738621987e-26							Zfp608	4.18899465785157e-23	0.766521947049172	0.486	0.494	9.01597320209393e-19							Erbin	3.98082622942627e-107	0.796591805634764	0.756	0.713	8.56793229359416e-103	Rora	0	2.44950494038548	0.932	0.27	0	Gpsm3	3.20535758699229e-54	0.829725271171903	0.493	0.446	6.8988911344835e-50							Itga9	0
Tmem38b	8.25599499316214e-30	0.675552046067468	0.328	0.296	1.77693780237829e-25							Rgs2	5.08593497297647e-23	0.608318248162852	0.46	0.443	1.09464578423373e-18							Selplg	4.85157149614346e-106	0.643741580666993	0.57	0.385	1.04420373311496e-101	Aldh1a2	0	1.37700145351217	0.592	0.136	0	AB124611	3.56678985842391e-54	0.865550319518395	0.381	0.282	7.67680181228578e-50							Ctdspl	0
Stx11	8.26247082108743e-30	0.59019212593196	0.39	0.34	1.77833159482265e-25							B4galnt1	5.54652433642029e-23	0.692411511767641	0.342	0.324	1.19377843292774e-18							Klf6	9.36905827849682e-105	0.628075531139981	0.772	0.689	2.01650241328087e-100	Nedd4	0	1.55951676920099	0.89	0.278	0	Atp6v0a1	4.82380913958787e-54	1.28146795290744	0.477	0.429	1.0382284411135e-49							Nhsl1	0
Rabac1	2.15957218857528e-29	0.601909938384646	0.515	0.602	4.64804722147056e-25							Cnnm2	4.60126641580011e-22	0.989156773353411	0.368	0.341	9.90330570672657e-18							Irf7	3.65049831465497e-104	0.925111379972795	0.456	0.268	7.8569675226319e-100	Tmed3	0	0.858875772856558	0.751	0.348	0	St3gal6	4.95066845785145e-54	0.855067211894436	0.278	0.164	1.06553237218337e-49							Ccn2	0
Elf2	9.70221658762394e-29	0.854220993416124	0.522	0.593	2.0882080761543e-24							Rnf24	1.24649328339038e-21	0.805549074658761	0.384	0.372	2.68282749384111e-17							1600014C10Rik	4.01456932586099e-104	0.900481809009268	0.452	0.296	8.6405575600506e-100	Plscr4	0	0.845525045802462	0.59	0.108	0	Cd300lb	4.9911056163966e-54	0.827433173078355	0.261	0.15	1.07423566181704e-49							Enpp1	0
Oser1	1.9092459897665e-28	0.791391632414201	0.306	0.281	4.10927014377443e-24							Pstpip2	1.85761523502631e-21	0.752669361926482	0.267	0.209	3.99814527034713e-17							Hectd1	1.13755593153853e-103	0.670678244896273	0.739	0.701	2.44836163145038e-99	Plod2	0	1.52247299911686	0.82	0.186	0	Tmem154	9.49912639190003e-54	0.711580130277728	0.27	0.157	2.04449697332864e-49							Tmem200a	0
Kansl1l	2.9005616576642e-28	0.871109281795808	0.451	0.466	6.24287885579065e-24							Mapkapk3	1.26217099061245e-20	0.5862090747365	0.42	0.405	2.71657062309517e-16							Ffar2	5.8313013737296e-103	0.812351233916647	0.255	0.103	1.25507099466782e-98	Zbtb38	0	0.945014841518745	0.725	0.285	0	Gda	2.39862925497356e-53	0.670471967786041	0.724	0.669	5.16256974547959e-49							Lama4	0
Tarm1	1.32244663903594e-27	0.790613355770545	0.348	0.302	2.84630190119706e-23							Map3k5	1.88066876139063e-20	0.588982730502746	0.457	0.462	4.04776337514106e-16							Adam19	1.79096779632299e-102	0.885286446741485	0.504	0.314	3.85469998802597e-98	Rbp1	0	0.963812144052188	0.834	0.239	0	Usp32	7.97542555940147e-53	0.973225997195826	0.574	0.59	1.71655084314998e-48							Gja1	0
Ndfip2	1.66583559971591e-27	0.786878388557707	0.423	0.459	3.58537796126856e-23							Ubash3b	8.6818942731803e-20	0.596856446746981	0.475	0.457	1.8686041044166e-15							Cish	2.46158110272835e-102	0.813231062299071	0.44	0.266	5.29806100740222e-98	Ryk	0	1.04333566535115	0.759	0.188	0	Adam8	1.48006277687244e-52	0.732628064495846	0.445	0.326	3.18553911466255e-48							Unc5b	0
Srsf7	3.85350998897344e-27	0.754689244745495	0.487	0.561	8.29390954926754e-23							Mbp	5.68871182234131e-19	0.594418452121823	0.325	0.298	1.22438144552252e-14							Slc11a1	2.39231132688946e-101	0.788419112360036	0.45	0.265	5.14897166886418e-97	Col6a6	0	0.6929877460986	0.313	0.011	0	Nab1	1.84524646890334e-52	0.949632742815236	0.576	0.588	3.97152397502066e-48							Bicc1	0
Slc2a1	6.99946073811747e-27	0.623793580935296	0.548	0.58	1.50649393466502e-22							Rab43	2.5471896595641e-18	0.726199764907751	0.479	0.511	5.48231630427982e-14							Trim12a	9.07059554514069e-101	0.89663076624251	0.449	0.294	1.95226427918063e-96	Dag1	0	0.709135715216639	0.704	0.265	0	Fem1c	2.94742724533639e-51	0.712760125345524	0.6	0.572	6.3437476601375e-47							Col6a2	0
Bcl2l11	1.18029153078346e-26	0.802838617254031	0.466	0.483	2.54034146170524e-22							Grk2	2.5460413154499e-17	0.608527635733556	0.404	0.427	5.47984472324281e-13							Zbp1	5.70545438865433e-100	0.968792980254743	0.425	0.274	1.22798494807007e-95	Crtap	0	0.814682836363359	0.7	0.199	0	Clec5a	3.42941079769314e-51	0.754764036881985	0.394	0.279	7.38112085987495e-47							Col6a1	0
Pfdn2	3.99194207053372e-26	0.671398185256331	0.437	0.492	8.59185691840973e-22							Fto	7.40483456858307e-17	0.5995955106021	0.494	0.531	1.59374254419613e-12							Gapdh	7.18909766085423e-100	0.642769719062289	0.921	0.877	1.54730948954566e-95	Tgfbr2	0	1.20084576643544	0.837	0.5	0	Kdm2a	4.48632643417268e-51	0.694682172297136	0.663	0.705	9.65592038426985e-47							Pofut2	0
Plekho2	6.49980543404738e-26	0.696767055078169	0.429	0.463	1.39895312357002e-21							Ikbke	2.46818227491908e-16	0.627230556284231	0.315	0.292	5.31226871030834e-12							Cd164	8.31037766566294e-100	0.772433605764021	0.634	0.562	1.78864258498063e-95	Rbms3	0	2.33095175862572	0.978	0.251	0	Klf7	2.3281513371944e-50	0.848410303806622	0.594	0.596	5.01088012304351e-46							Nuak1	0
Sod2	6.60746394676671e-26	1.17594318101722	0.447	0.499	1.4221244652626e-21							Ccng1	2.49537466012692e-15	0.734258265042031	0.311	0.303	5.37079488099117e-11							Parp10	6.04534803398018e-98	0.872669939762822	0.348	0.194	1.30114025735355e-93	Clec3b	0	1.51390217550488	0.552	0.039	0	Cers6	2.32816911194784e-50	0.810526109469931	0.67	0.643	5.01091837964533e-46							Ckap4	0
Nabp1	8.41322246933087e-26	0.769670015431282	0.393	0.379	1.81077787207408e-21							Arhgef2	8.85266276156477e-15	0.653642560950005	0.41	0.455	1.90535860617159e-10							Atp8b4	1.18827264518262e-97	0.937958890706451	0.509	0.327	2.55751921422654e-93	Akap12	0	0.960386675529113	0.601	0.079	0	Gk	4.62992945487343e-48	1.4058966084337	0.432	0.357	9.96499716572409e-44							Tmem263	0
Marcksl1	8.46226622508922e-26	0.64716677516418	0.51	0.54	1.82133355962595e-21							Snx29	9.40035356413864e-15	0.773129251567486	0.426	0.448	2.02323809760956e-10							Olr1	1.44262023598535e-97	1.14945606648941	0.331	0.163	3.10495153391127e-93	Ust	0	0.736886328800911	0.66	0.213	0	Tnrc6b	5.18188164716576e-48	0.662751141538036	0.682	0.711	1.11529638691949e-43							Timp3	0
Tnfaip3	8.69650497027821e-26	0.99291569163559	0.427	0.423	1.87174876475298e-21							Cnot6l	2.99529010096866e-14	0.58557162150599	0.477	0.524	6.44676288431485e-10							Lst1	5.54877379722564e-97	0.626175427061057	0.654	0.462	1.19426258437687e-92	Sash1	0	0.83000424695962	0.763	0.343	0	Klf2	7.42381740343172e-48	0.869933160411185	0.505	0.421	1.59782821974061e-43							Hsp90b1	0
Gsap	2.48322926410789e-25	0.707678848165778	0.48	0.507	5.3446543451394e-21							Arnt	4.06011256873284e-14	0.632632125179196	0.489	0.556	8.73858028168369e-10							Pgam1	1.34750020248513e-96	0.599072955798915	0.793	0.718	2.90022468580874e-92	Lama2	0	2.50798907060633	0.837	0.099	0	Tlr13	9.08411608339129e-48	0.735814558712675	0.32	0.216	1.95517430462831e-43							Arl1	0
Rab11fip1	9.29865310776194e-25	0.768968939780369	0.404	0.388	2.0013491083836e-20							Cebpz	1.05663812283486e-13	0.635140545354104	0.377	0.4	2.27420223177746e-09							Ralgapa1	1.78779755276318e-96	1.25850593497331	0.631	0.581	3.84787667281219e-92	Rspo3	0	0.876719466695436	0.438	0.021	0	Rin3	5.58469961172356e-47	0.760462004518061	0.444	0.365	1.20199489743126e-42							Ikbip	0
Mtdh	1.04760330993045e-24	0.647708557091828	0.528	0.602	2.2547566039633e-20							Gabpb1	1.41218338300735e-13	0.681211236831024	0.335	0.327	3.03944229524671e-09							Bcl2a1b	3.12007143309835e-96	0.8377249106366	0.718	0.523	6.71532974545758e-92	Dse	0	0.691309509714142	0.684	0.265	0	Rasgrp4	2.04294917679164e-46	0.676357136238503	0.277	0.174	4.39703951320864e-42							Ntn4	0
Mpp7	1.96735878728764e-24	0.657548691762164	0.616	0.671	4.23434631787919e-20							3110082I17Rik	2.36456736451036e-13	0.602278680260292	0.278	0.26	5.08925833863565e-09							Pgk1	5.7932574871768e-96	0.645053565166237	0.752	0.658	1.24688280896506e-91	Lama4	0	0.983017082458792	0.687	0.119	0	Ypel3	5.73902320640274e-46	0.810182212556962	0.495	0.472	1.23520996471406e-41							Lum	0
Ubxn4	3.80366026746884e-23	0.614253218147556	0.522	0.624	8.18661799367318e-19							Eprs	5.40764086553988e-13	0.627658472338458	0.312	0.474	1.16388654349015e-08							Eno1	3.94681697981309e-95	0.617228279763922	0.779	0.682	8.49473418565172e-91	Sobp	0	0.944343644384354	0.534	0.07	0	Itprip	3.85014000166447e-45	0.837810484477848	0.417	0.351	8.28665632558244e-41							Lin7a	0
Gfod1	5.07545191115695e-22	0.798880833857029	0.373	0.359	1.09238951483831e-17							Pdzd8	5.71237966909853e-13	0.641750576796985	0.372	0.397	1.22947547618008e-08							Ifi207	8.41639815305822e-95	1.31819281032249	0.517	0.401	1.81146137448272e-90	Gja1	0	0.83223491746393	0.566	0.121	0	Gpcpd1	4.36175588951742e-45	1.02449250514483	0.56	0.55	9.38780720100835e-41							Pawr	0
Kdm3a	3.43769203058191e-21	0.788819234208912	0.429	0.469	7.39894455742144e-17							Cwc25	2.28026354588543e-12	0.960993728868301	0.341	0.35	4.90781122980922e-08							Pag1	1.08557846680024e-94	0.913970818752419	0.61	0.468	2.33649053409415e-90	Sh3rf3	0	0.686693085141655	0.372	0.033	0	Tnfaip3	1.47442623173302e-44	0.975638552730501	0.487	0.42	3.17340757855897e-40							Nav3	0
Casp4	3.65427694177559e-21	0.873748446987716	0.396	0.404	7.86510026178361e-17							Icam1	5.04475186615813e-12	0.599567101766646	0.376	0.377	1.08578194415321e-07							Trim12c	4.30442817014962e-94	0.888063019102071	0.421	0.268	9.26442075061303e-90	Ank3	0	0.804970659955705	0.352	0.082	0	Rgcc	1.23778070672887e-43	0.866257507273874	0.483	0.388	2.66407541509254e-39							Csrp2	0
Cd84	5.84607645535751e-21	0.627291476061502	0.399	0.385	1.2582510354866e-16							Vegfa	7.64874091424102e-11	0.585704770072915	0.463	0.47	1.6462385069721e-06							Lpcat2	1.03426774603083e-93	0.736476273982241	0.593	0.425	2.22605446978217e-89	Bicc1	0	2.32793698568131	0.921	0.214	0	Atp7a	2.17730515256458e-43	0.929197667845866	0.521	0.505	4.68621387986475e-39							Msrb3	0
Ip6k1	9.07979656330517e-21	0.708633160469723	0.414	0.458	1.95424461432017e-16							Arf2	7.1235186817042e-10	0.604090066398256	0.29	0.288	1.5331949258632e-05							Igsf6	2.8575292795084e-93	0.794015054915916	0.421	0.255	6.15026026828593e-89	Mmp11	0	1.08471022681939	0.467	0.064	0	1600014C10Rik	1.49146346762586e-42	0.848807192499762	0.376	0.301	3.21007682137114e-38							Ndufa4l2	0
Tank	1.22149474901466e-20	0.747146375110823	0.527	0.585	2.62902314830425e-16							Arl15	1.54583038250201e-09	0.748939022181928	0.483	0.536	3.32709073225907e-05							Marchf7	1.38474863698267e-91	0.608537531942865	0.761	0.708	2.98039449137779e-87	Col6a2	0	1.49641011781063	0.834	0.167	0	B430306N03Rik	1.22438843625577e-41	0.61461122952631	0.254	0.156	2.63525123135329e-37							Lrp1	0
Chka	2.23657259813962e-20	1.24351756466407	0.41	0.427	4.8137752029759e-16							Tmem127	4.20273839212932e-09	0.61270736271591	0.318	0.335	9.04555384137994e-05							Gtdc1	7.24654052079107e-91	0.890106874552371	0.602	0.479	1.55967291628986e-86	Col6a1	0	1.58627508229829	0.861	0.19	0	Ppp1r2	1.64877908733117e-41	0.74844280739321	0.581	0.623	3.54866722966287e-37							Cnpy2	0
Dnajc5	3.06198066903558e-20	0.733924042019993	0.48	0.576	6.59030099396527e-16							Fos	4.77941160214014e-09	0.604627315714166	0.63	0.67	0.000102867275912862							Ddit3	7.84534676004773e-91	0.64598709658444	0.523	0.372	1.68855398316507e-86	Pcbp3	0	0.615075030245528	0.456	0.105	0	Suco	2.10277526034347e-40	0.805658290331802	0.602	0.625	4.52580319283726e-36							Cd63	0
Gtdc1	1.71232834120152e-19	0.65150955025314	0.467	0.488	3.68544428876804e-15							Emd	6.95312972068508e-09	0.641406399080623	0.398	0.455	0.000149652210978305							Atp11b	1.03061584652667e-90	0.875849643055295	0.675	0.608	2.21819448647936e-86	Adarb1	0	0.836180456133441	0.546	0.151	0	Clec7a	4.14991858972774e-39	0.779522400999766	0.421	0.307	8.93186978067101e-35							Selenom	0
Atp8b4	3.16283248962817e-19	0.741818059538586	0.361	0.335	6.8073643674267e-15							Sik2	1.51355089025853e-08	0.664206145703519	0.437	0.501	0.000325761558110343							St3gal6	1.10939755334883e-87	0.746255492010101	0.316	0.161	2.38775635407269e-83	Nfic	0	0.58939431879923	0.673	0.284	0	Ssh2	4.22129134287784e-39	0.706912084351803	0.617	0.61	9.08548535727598e-35							Kremen1	0
Rab9	6.88900493751709e-19	0.831818150248467	0.3	0.298	1.4827205327018e-14							D16Ertd472e	3.35521735064867e-08	0.593959317806928	0.326	0.335	0.000722143430380112							Sema4d	3.18253360769872e-87	0.782618585037582	0.569	0.425	6.84976708384996e-83	Hsp90b1	0	0.948068070449294	0.925	0.669	0	Il15	5.65291777399835e-39	0.891402578293564	0.303	0.206	1.21667749249766e-34							Aebp1	0
Lrif1	1.49671883310217e-18	0.83701783108517	0.28	0.268	3.2213879444858e-14							Smarca2	2.59175840355355e-07	0.606014208236965	0.39	0.44	0.00557824161196831							Kdm6b	6.05182391473472e-87	0.697712056979858	0.689	0.614	1.30253406116835e-82	Igf1	0	2.96308613737422	0.919	0.184	0	Igsf6	6.02476945661473e-39	0.827786193885181	0.346	0.26	1.29671113014719e-34							Igfbp3	0
Soat1	1.77489769881597e-18	0.747994722217138	0.529	0.622	3.8201123171616e-14							Sav1	2.96388555490882e-07	0.608231932921971	0.378	0.437	0.00637917087983025							Tet2	1.39007413233828e-86	0.772424828251012	0.705	0.634	2.99185655503168e-82	Dram1	0	0.849462700196889	0.734	0.33	0	Tiparp	5.33208333108833e-38	0.838232066981667	0.645	0.668	1.14762429535014e-33							Grb10	0
Pdlim7	1.8375377897551e-18	0.594860210204378	0.426	0.464	3.95493258488991e-14							Spty2d1	1.34213745088949e-06	0.606516165853038	0.405	0.461	0.0288868243554946							Irak3	1.47160597607491e-86	0.874613636935783	0.474	0.335	3.16733754230604e-82	Dcn	0	2.97385979266305	0.978	0.217	0	Il17ra	5.87433845045667e-38	0.807391769422671	0.37	0.303	1.26433386469179e-33							Egfr	0
Prpf40a	5.13776681084387e-18	0.629409890302322	0.525	0.628	1.10580155069793e-13							Mdm4	2.93915996377979e-06	0.601060090312286	0.38	0.447	0.0632595399004325							Csf1	1.7630429792957e-84	0.914476204696395	0.494	0.33	3.79459740433813e-80	Lum	0	2.09668612546424	0.867	0.155	0	Pirb	1.52124638438182e-37	0.663296926784242	0.4	0.322	3.27417859310499e-33							Meis1	0
Hspa9	1.16948603415116e-17	0.691837684453144	0.432	0.496	2.51708479130355e-13							Crem	7.72765766205364e-06	0.796045547262076	0.422	0.481	0.166322375860381							Klf2	2.39460634467426e-83	0.707631984098237	0.576	0.416	5.1539112356424e-79	Kitl	0	0.916458873501549	0.477	0.127	0	Hcst	1.65779785008472e-37	0.694745391029263	0.325	0.238	3.56807831273735e-33							Sptbn1	0
Ep400	1.4554746972878e-17	0.730176563988771	0.481	0.57	3.13261819097253e-13							Ddt	5.55276637958229e-05	0.856394070121456	0.27	0.296	1							Il10ra	1.10531983071461e-82	0.673187325674247	0.491	0.341	2.37897987164705e-78	Acss3	0	0.835221084384443	0.466	0.039	0	Glipr2	7.07271537582561e-36	0.739959541532782	0.415	0.356	1.52226053033894e-31							Slit3	0
Eya3	2.19355330260737e-17	1.19830659379874	0.206	0.342	4.72118477320184e-13							Mindy3	0.000551316089997602	0.863391568004544	0.372	0.445	1							Nsd3	3.84108557976019e-82	0.705591327384509	0.816	0.773	8.26716849331787e-78	Csrp2	0	0.936440674570004	0.715	0.253	0	Adam19	1.12877411726125e-35	0.857582382924981	0.409	0.32	2.42946053258138e-31							Ebf1	0
Micu1	2.38733254672978e-17	0.841425874820961	0.389	0.434	5.13825584032651e-13							Dhx40	0.00121557332362774	0.815502205767554	0.333	0.378	1							Slfn5	1.85908232500695e-81	1.33723075043288	0.484	0.364	4.00130288811245e-77	Msrb3	0	1.01256876651828	0.734	0.17	0	Maff	5.52084664625e-35	0.724349298737785	0.454	0.41	1.18825182367239e-30							Adam19	0
Hexim1	4.00831553486932e-17	0.830459331817196	0.312	0.313	8.62709752569923e-13							Nr4a2	0.00708106093958553	1.00518416232912	0.307	0.341	1							Chst11	3.68012253933221e-81	0.75366622166739	0.746	0.632	7.92072774140471e-77	Srgap1	0	0.865413729932184	0.52	0.15	0	Slc9a3r1	7.09499254706294e-35	0.795965569258843	0.443	0.416	1.52705524590436e-30							Sgcd	0
Mcfd2	5.61479673908255e-16	0.586915270788134	0.239	0.387	1.20847270215274e-11							Pak1	0.0895032078492961	0.644051566029574	0.246	0.315	1							Hilpda	1.10043781697912e-80	0.824302416730777	0.568	0.443	2.36847231348415e-76	Lrp1	0	1.69476998104092	0.921	0.454	0	Klf3	2.55579717820357e-34	0.861337432657469	0.491	0.5	5.50084226664755e-30							Gfpt2	0
Fam20c	9.73084570703333e-16	0.855367162326941	0.309	0.307	2.09436992152478e-11							Uty	0.259054583571273	0.613978029015721	0.273	0.3	1							Parp14	1.81693801507853e-80	1.30261523263617	0.466	0.358	3.91059568985353e-76	Cnpy2	0	0.691192464813532	0.71	0.323	0	Slc2a3	4.45863294265731e-34	0.989946848814057	0.276	0.183	9.59631568248132e-30							Adamts2	0
Senp2	1.25830900992535e-15	0.827645770810759	0.436	0.515	2.70825848206233e-11							Dapp1	0.963047208765449	0.635333151673821	0.291	0.355	1							Xaf1	1.11824074294405e-78	0.950124366202577	0.366	0.236	2.40678955103848e-74	Selenom	0	1.16270586059036	0.774	0.211	0	Ptpn6	7.49264192305018e-34	0.661206587616634	0.423	0.37	1.61264132109809e-29							P4ha2	0
Lrrc8d	1.43102718054877e-15	0.651331313558753	0.485	0.519	3.07999980069512e-11																			Fam107b	1.94228631907286e-78	0.847986091386048	0.654	0.569	4.18038284454052e-74	Aebp1	0	2.37715834676511	0.94	0.207	0	Atp2b1	2.06899928689285e-33	0.588743874832593	0.753	0.799	4.45310716517949e-29							Gpx3	0
Fam162a	1.67310450647085e-15	0.721769456405795	0.455	0.516	3.6010228292772e-11																			Map2k4	5.89029151605422e-78	0.704176216912967	0.69	0.645	1.26776744300035e-73	Grb10	0	1.8284453252078	0.804	0.125	0	Mrps28	2.71162856263634e-33	1.40988522088033	0.436	0.417	5.8362381553622e-29							Sparc	0
Esco1	3.63824221438959e-15	0.744266904817678	0.333	0.35	7.83058871803072e-11																			Trim25	3.57015192439938e-77	0.671592527656166	0.645	0.554	7.68403798688479e-73	Egfr	0	2.13141574225756	0.85	0.198	0	Cish	4.06182245455119e-33	0.870569458381266	0.344	0.273	8.74226046893053e-29							Mprip	0
Trpm7	7.31589358388188e-15	0.683012025049316	0.472	0.566	1.5745997760589e-10																			A530032D15Rik	3.65410429009409e-77	0.670526036626677	0.258	0.128	7.86472866356951e-73	Meis1	0	1.32439156309765	0.808	0.208	0	Kctd12	1.31220485971817e-32	0.638311977461254	0.521	0.47	2.82425851957141e-28							Mfap4	0
Cflar	9.73041982004505e-15	0.61984323609098	0.529	0.641	2.0942782578683e-10																			Ldha	1.6637877764835e-76	0.644878673992396	0.797	0.76	3.58097043132544e-72	Ehbp1	0	1.17175989139205	0.744	0.257	0	Eif5a	2.04328580259078e-32	0.648819102711469	0.655	0.702	4.39776403291613e-28							Myh10	0
Rhob	1.4869602099694e-14	0.747317868579235	0.421	0.46	3.20038445991713e-10																			Rnasel	6.34857845665744e-75	0.940038090582463	0.451	0.326	1.36640454122638e-70	Efemp1	0	1.65916074884029	0.669	0.073	0	Taldo1	5.36188835994204e-32	0.664856639669918	0.591	0.602	1.15403923171033e-27							Serpinf1	0
Map3k8	2.61086921752198e-14	0.762956608849999	0.272	0.259	5.61937381687256e-10																			Siglece	8.68089186389832e-75	0.644604965029793	0.358	0.21	1.86838835586684e-70	Sptbn1	0	1.43412982072767	0.871	0.409	0	Hectd1	5.89404188767397e-32	0.601694324720207	0.623	0.708	1.26857463548407e-27							Nxn	0
Lhfpl2	3.03003473511518e-14	0.846134348317735	0.295	0.286	6.52154376038841e-10																			Herc6	1.18597314163482e-73	1.68014612321835	0.388	0.273	2.55256999274063e-69	Acyp2	0	0.707061686019636	0.526	0.148	0	Mthfs	8.90199794826991e-32	0.782684240543811	0.379	0.315	1.91597701840613e-27							Nme2	0
Atf1	6.60711457643654e-14	0.685133230744285	0.419	0.492	1.42204927028644e-09																			Ncf4	1.51903890761435e-72	0.58757021562281	0.514	0.371	3.26942744085836e-68	Ubtd2	0	0.69281693184437	0.596	0.19	0	Gsap	1.32752913111058e-31	0.838578340593552	0.514	0.504	2.85724094888931e-27							Col1a1	0
Rell1	1.18372302790262e-13	0.858165672841069	0.377	0.42	2.54772707295481e-09																			Blcap	3.27144789277621e-71	0.656206119122335	0.452	0.331	7.04113729962225e-67	Slit3	0	2.55586036667263	0.984	0.219	0	Sla	3.53803724008797e-31	0.747049391241165	0.357	0.293	7.61491755184133e-27							Hoxb3	0
Tob1	9.32599838785824e-13	0.752543286406907	0.263	0.255	2.00723463301873e-08																			Clec2d	3.6450309593011e-71	0.962233048605515	0.458	0.351	7.84520013370375e-67	Ebf1	0	1.91225832906005	0.953	0.201	0	Fgd3	6.41343544471569e-31	0.728989913267234	0.343	0.27	1.38036371076616e-26							Hoxb2	0
Sun2	2.63341595224027e-12	0.600774884651524	0.258	0.25	5.66790115400673e-08																			Zfp292	3.7429952540392e-69	0.607359280878409	0.659	0.623	8.05604868526856e-65	Sgcd	0	1.02663721112093	0.513	0.074	0	Mfsd6	1.42251254690491e-30	0.792513965353156	0.285	0.209	3.06167375470343e-26							Copz2	0
Il10rb	2.67178288679146e-12	0.693140660333524	0.424	0.491	5.75047830724125e-08																			Alas1	7.20245280877743e-69	0.757626187910313	0.472	0.352	1.55018391803317e-64	Gfpt2	0	2.02853570238396	0.811	0.139	0	Arid5a	1.50902510918372e-30	0.849440126206949	0.375	0.336	3.24787474249611e-26							Igfbp4	0
Map2k1	3.14726338341548e-12	0.674542692437653	0.454	0.544	6.77385498012514e-08																			Rigi	8.02065479304041e-69	0.954814887275855	0.4	0.287	1.72628553110609e-64	Adamts2	0	1.95385646363311	0.878	0.154	0	Cd37	1.78815427208793e-30	0.585723574828615	0.305	0.225	3.84864443981485e-26							Jup	0
Cln3	3.66747813395922e-12	0.660343307025411	0.31	0.323	7.89351318772042e-08																			Dennd11	1.13441247783444e-68	0.736047112518885	0.311	0.179	2.44159597604306e-64	Septin8	0	0.843747956081675	0.701	0.222	0	Pip5k1b	2.08693470833727e-30	0.947703963784085	0.29	0.213	4.4917095727543e-26							Fkbp10	0
Gsk3a	5.48605835519753e-12	0.639062867221234	0.352	0.394	1.18076433978917e-07																			Ezr	2.2727776570763e-68	0.613202268567754	0.61	0.501	4.89169935132532e-64	P4ha2	0	0.630190112404618	0.602	0.154	0	Dusp5	2.45564498850397e-30	0.709801745002939	0.502	0.465	5.2852847087571e-26							Mrc2	0
Phlda1	5.58773266920151e-12	0.680357241266602	0.383	0.403	1.20264770239224e-07																			Slfn8	8.05671739828692e-67	0.836413552588723	0.307	0.184	1.73404728563329e-62	Gpx3	0	2.28059687907801	0.931	0.231	0	Ezr	7.79099388295546e-30	0.642642014721685	0.526	0.506	1.6768556134285e-25							Wipi1	0
Uhrf1bp1l	7.49424850800398e-12	0.641796723808298	0.431	0.51	1.6129871063777e-07																			Rps6ka2	9.37044040447202e-67	0.718906198933847	0.337	0.196	2.01679988825451e-62	Sparc	0	1.53067425827642	0.985	0.345	0	Notch2	2.14913280535785e-29	0.698253809853842	0.564	0.605	4.62557853697171e-25							Fam20a	0
Slc43a2	1.37345116385995e-11	0.710382090282886	0.315	0.319	2.95607893997576e-07																			Flot1	3.97365378161993e-64	0.707137300898668	0.455	0.361	8.55249503418057e-60	Mfap4	0	0.973041660625231	0.459	0.074	0	Lamp2	4.54327129175027e-29	0.631542618437511	0.741	0.792	9.7784828012341e-25							Ttyh2	0
Plekhm3	1.50577655171592e-11	0.665052459438502	0.264	0.403	3.24088287225818e-07																			Gla	3.17930378008836e-63	0.724680767207596	0.454	0.334	6.84281552588417e-59	Pmp22	0	0.967147331981143	0.673	0.125	0	Tnfrsf1a	5.95974932679587e-29	0.708166445002803	0.471	0.49	1.28271684760628e-24							Cygb	0
Fuca2	2.00658883901179e-11	0.642462952294586	0.284	0.288	4.31878115820507e-07																			Gadd45b	3.52868061047208e-62	0.730497035706179	0.625	0.543	7.59477927791905e-58	Gas7	0	0.952253606815568	0.659	0.255	0	Ptpre	1.09397107200858e-28	0.791497513057438	0.458	0.43	2.35455393828408e-24							Mxra7	0
Mthfs	2.96537225856674e-11	0.600090187435996	0.316	0.319	6.38237071211318e-07																			Tpi1	9.49659139050126e-62	0.647722614686363	0.714	0.668	2.04395136497759e-57	Serpinf1	0	1.28350263983136	0.835	0.159	0	Map2k3	1.34780409098088e-27	0.746593720927916	0.456	0.464	2.90087874501814e-23							Sdc1	0
Fkbp15	1.0049855473984e-10	0.832206504086291	0.349	0.399	2.16303039366558e-06																			Cxcr4	2.93302564762161e-61	0.682588297563206	0.459	0.317	6.31275110137599e-57	Nxn	0	1.57152182075698	0.805	0.283	0	Stx11	4.46159606418146e-27	0.824410581724403	0.406	0.342	9.60269320893775e-23							Laptm4a	0
Azin1	1.56308650866627e-10	0.607384140933176	0.455	0.55	3.36423109260241e-06																			Rnf11	3.00791395583634e-61	0.737316846447637	0.545	0.481	6.47393320714655e-57	Vtn	0	0.712930312838409	0.394	0.011	0	Rnf11	1.03017303396021e-26	0.716644536818482	0.473	0.485	2.21724142099256e-22							Pxdn	0
Dnaja1	1.89930410329842e-10	0.780890236939517	0.54	0.668	4.08787222152918e-06																			Inpp5a	3.46331144206286e-61	0.733167073051568	0.595	0.546	7.45408521675189e-57	Ksr1	0	1.2640396021409	0.793	0.388	0	Nr4a1	4.04357190443039e-26	0.814547221024666	0.525	0.525	8.70297980990554e-22							Lamb1	0
Pts	3.28540119461377e-10	0.734169908121072	0.302	0.313	7.07116899116722e-06																			Slc24a3	4.76395723362211e-61	0.815588467918495	0.257	0.134	1.02534651539249e-56	Ccl11	0	1.81708669307261	0.573	0.047	0	Ptk2b	5.12366183909225e-26	0.891539815378503	0.503	0.511	1.10276573762782e-21							Twist1	0
Fam50a	8.66522576197212e-10	0.701661386536297	0.297	0.32	1.86501654074926e-05																			Cdk2ap2	5.61350746942242e-60	0.651059259565466	0.636	0.588	1.20819521264379e-55	Septin4	0	0.65741584125795	0.514	0.051	0	Med12l	5.23474371247664e-26	0.617840260265767	0.28	0.196	1.12667388923635e-21							Etv1	0
Sde2	3.49083609480279e-09	0.598165204148805	0.351	0.396	7.51332652684404e-05																			Zswim4	1.03441936438356e-58	0.669272878705465	0.438	0.338	2.22638079796274e-54	Tmem100	0	0.836566019257942	0.371	0.051	0	Hck	7.8364539105845e-26	0.759984493913828	0.348	0.295	1.6866399751751e-21							Prkd1	0
Ptpre	4.5772767543724e-09	0.783137051867139	0.389	0.436	9.85167275843573e-05																			Atg2a	5.54955511258273e-58	0.768164354708778	0.431	0.335	1.19443074688118e-53	Col1a1	0	1.36083913590666	0.991	0.352	0	Fam107b	8.25252474028256e-26	0.891077621412594	0.551	0.575	1.77619089985102e-21							Sec23a	0
Alas1	9.13616944722764e-09	0.611098426666636	0.338	0.361	0.00019663777501268																			Mctp2	9.94807577651112e-58	0.633306906801268	0.334	0.2	2.14112434937849e-53	Copz2	0	0.585088774368845	0.598	0.127	0	Sbno1	8.64777582254587e-26	0.723569043650611	0.554	0.627	1.86126079028655e-21							Map4k5	0
Tbk1	1.16958554230587e-08	0.662549675939655	0.384	0.458	0.000251729896270493																			Tmem38b	1.07333297428039e-57	0.61865317047589	0.405	0.292	2.31013456054369e-53	Thra	0	0.678650877754767	0.639	0.164	0	Il4ra	1.11007528855065e-25	0.628728140779476	0.508	0.533	2.38921504354757e-21							Frmd6	0
Ap3s1	1.36085615592855e-08	0.593318847934295	0.505	0.627	0.000292897070440502																			Oas2	9.52365260919192e-57	0.609900728276365	0.271	0.157	2.04977575107638e-52	Igfbp4	0	2.82463888564686	0.984	0.333	0	Gtdc1	7.69515950754099e-25	0.745617624147668	0.496	0.486	1.65622918080805e-20							Rhoj	0
Rnf19b	4.21722627844968e-08	0.644620394372525	0.438	0.525	0.000907673611910724																			Btbd9	1.37597097060956e-56	0.68125465037343	0.761	0.758	2.96150232004297e-52	Cavin1	0	0.832692055455677	0.716	0.185	0	Kras	1.25464461283199e-24	0.757374309008322	0.553	0.62	2.7003716001983e-20							Ltbp2	0
Adam17	4.22775903239429e-08	0.65308728834673	0.445	0.547	0.000909940576542223																			Atp7a	3.02494399236132e-56	0.706256269990344	0.565	0.503	6.51058695475928e-52	Ramp2	0	0.73167697344079	0.5	0.038	0	Scimp	2.97909971441314e-24	0.715565194144194	0.281	0.214	6.4119163153314e-20							Tgfb3	0
Cks2	5.36273267745963e-08	0.655778727207204	0.3	0.307	0.00115422095416964																			Thbs1	4.79967200984087e-55	1.32515158817242	0.608	0.568	1.03303340667805e-50	Mrc2	0	0.922212814056076	0.735	0.14	0	Bcl3	6.89020728646045e-24	0.786717766382659	0.39	0.376	1.48297931426488e-19							Nid1	0
Arfgef2	6.21948114622979e-08	0.995411871452683	0.307	0.339	0.00133861892710304																			Noct	4.99977455521003e-53	0.621520991487903	0.481	0.383	1.07610147751785e-48	Ace	0	1.05090030802437	0.615	0.076	0	Ccnd3	6.93041699443236e-24	0.794282687217769	0.512	0.525	1.49163364971168e-19							Gli3	0
Atf6	7.22227791721859e-08	0.705037867430822	0.455	0.557	0.00155445087612296																			Ascc3	7.25981376947415e-53	0.825057342090526	0.654	0.664	1.56252971760392e-48	Cep112	0	0.707050935917844	0.546	0.134	0	Usp38	5.65619086512309e-23	1.04333259018952	0.38	0.369	1.21738195990044e-18							Inhba	0
Slbp	9.64563288522043e-08	0.617864077038376	0.357	0.416	0.00207602956588599																			Spata13	3.80727804952615e-52	0.666532208557603	0.41	0.297	8.19440454599513e-48	Fam20a	0	0.607823301894942	0.535	0.137	0	Gadd45a	8.54247019672997e-23	0.656968784577306	0.396	0.347	1.83859586044219e-18							Sox4	0
Ikbke	1.53053077170871e-07	0.881342340947921	0.278	0.295	0.00329416137994865																			Samhd1	1.79488729987178e-51	0.638554328845429	0.633	0.557	3.86313593551403e-47	Abca8a	0	1.4792088319884	0.54	0.039	0	Myo1d	1.93269322503064e-22	0.636318079579667	0.453	0.398	4.15973562823345e-18							Txndc5	0
Pcgf5	5.23154463958388e-07	0.692301283451649	0.39	0.449	0.0112598535277764																			Sra1	1.87642885448404e-51	0.598170633416135	0.519	0.481	4.03863782350599e-47	Cdr2l	0	0.595139637208835	0.521	0.111	0	Sft2d2	2.69270299439943e-22	0.674899306422168	0.336	0.297	5.7955046548459e-18							Aspn	0
H1f2	5.58698250501978e-07	0.887962531030424	0.32	0.35	0.0120248624455541																			Gbp2	2.13374918103405e-51	1.09402270007457	0.311	0.21	4.59246836233959e-47	Cygb	0	2.13582860380253	0.872	0.136	0	Fos	5.84941999001049e-22	0.82243323704805	0.638	0.669	1.25897066444996e-17							Ror2	0
Atg2a	9.84882942642587e-07	0.684845416294428	0.246	0.35	0.0211976355744964																			Pts	4.39471918087624e-50	0.801559157935956	0.397	0.307	9.45875409299992e-46	Mxra7	0	0.900302333785701	0.7	0.135	0	Vps37b	1.44990775266798e-21	0.805543109570645	0.432	0.406	3.12063645606729e-17							Cltb	0
St3gal1	1.4895784591683e-06	0.594142776294163	0.442	0.517	0.0320601971766793																			Sesn2	7.5114313373178e-50	0.681944230668975	0.356	0.253	1.61668536673091e-45	Timp2	0	1.28614260559636	0.858	0.451	0	Erbin	2.35153384353384e-21	0.616560627046381	0.621	0.721	5.06120629143788e-17							Dbn1	0
Ifi207	2.09350718539668e-06	0.787514989786674	0.367	0.412	0.0450585551512927																			Slc22a15	7.62120531383958e-50	0.607410167874186	0.329	0.218	1.64031201969769e-45	Gaa	0	0.820043323906724	0.691	0.232	0	Lsp1	5.11454979898381e-21	0.629752423732661	0.484	0.481	1.10080455323529e-16							Cxcl14	0
Gigyf2	2.61969663752677e-06	0.682144482324486	0.399	0.488	0.0563837307294887																			Sbno1	3.16364027590115e-49	0.640267976848341	0.622	0.623	6.80910296582205e-45	Klhl29	0	0.710552906096534	0.444	0.078	0	Lbr	3.65392446240307e-20	0.728486915469673	0.359	0.333	7.86434162043014e-16							Gas1	0
Ints6	1.27219260436675e-05	1.15970854837091	0.42	0.511	0.273814014237857																			Arid5b	3.40380564038086e-49	0.645532046763956	0.739	0.722	7.32601087979173e-45	Laptm4a	0	1.01610413045326	0.842	0.543	0	Ell	6.77096684566483e-20	0.738248367187792	0.457	0.48	1.45731519419244e-15							Ctla2a	0
Dgkd	1.38238233968562e-05	0.641309354547402	0.384	0.464	0.297530150970537																			Zcchc2	3.13314185947036e-47	0.697201232693829	0.477	0.402	6.74346122413805e-43	Lamb1	0	1.16806810978496	0.723	0.163	0	Vps4b	2.46429734603677e-19	0.645071985783308	0.529	0.605	5.30390717787494e-15							Nkd2	0
Hgsnat	1.57879594225132e-05	1.17162734539298	0.193	0.274	0.339804250650751																			Ubald2	1.76803339267116e-44	0.728138178070578	0.525	0.506	3.80533827104614e-40	Nova1	0	1.10435780766284	0.608	0.077	0	Sbno2	3.35492781035579e-19	0.693150932852084	0.491	0.544	7.22081112622876e-15							Vcan	0
Ahcyl2	3.34190052849051e-05	0.757248968977884	0.306	0.43	0.719277250747013																			Sema4a	1.12383244950072e-43	0.613894904346497	0.375	0.283	2.41882458106041e-39	Prkd1	0	0.963491941311473	0.592	0.104	0	Zswim4	5.95222541398561e-19	0.682790422297312	0.363	0.343	1.28109747585212e-14							Lhfpl2	0
Clk4	3.4558193848528e-05	0.595771337556824	0.357	0.431	0.743796006201868																			Ubap1	2.54215314535171e-43	0.679311212953662	0.501	0.455	5.47147621474049e-39	Frmd6	0	0.989765237080041	0.721	0.281	0	Myo1f	6.95792733008742e-18	0.633940768476214	0.375	0.345	1.49755469925472e-13							F2r	0
Fos	4.66682403532371e-05	0.679065989816916	0.588	0.676	1																			Mbnl2	8.46891359434911e-43	0.665664064026005	0.802	0.807	1.82276427291176e-38	Dact1	0	0.595612164546485	0.507	0.074	0	Mthfsl	9.71809801443282e-18	0.768911144565959	0.33	0.303	2.09162623564638e-13							Map1b	0
Odc1	4.8160587136543e-05	0.860166537952269	0.334	0.392	1																			Gk	5.22570174213636e-39	0.882557582930515	0.432	0.357	1.12472778596001e-34	Daam1	0	0.888486838361722	0.708	0.311	0	Smchd1	2.72894837494521e-17	1.06496119211616	0.535	0.617	5.87351558739458e-13							Serf1	0
Phactr2	4.98721730631605e-05	0.619627151751731	0.249	0.344	1																			Arl5b	1.89730070267818e-38	0.58827471794592	0.533	0.488	4.08356030237424e-34	Rhoj	0	2.21194240760399	0.851	0.177	0	Max	3.04069240655401e-17	0.775450994709465	0.436	0.48	6.54448226662618e-13							Mast4	0
Gm37240	7.93509915422641e-05	1.48506163435912	0.247	0.271	1																			Ifi47	2.57508353008318e-38	0.887428119883308	0.263	0.181	5.54235228179803e-34	Syne2	0	0.800248353580669	0.667	0.22	0	Arhgap26	3.16694924806932e-17	0.677736025140177	0.515	0.512	6.81622486661959e-13							Adamts6	0
Wsb2	9.35066545620946e-05	0.605007377405817	0.316	0.372	1																			Kansl1l	2.08928966615281e-37	0.923011340975922	0.499	0.463	4.49677814846069e-33	Flrt2	0	1.18125695043275	0.639	0.138	0	Rnasel	3.34242102685113e-17	1.07009504691898	0.349	0.332	7.19389277609169e-13							Gpx8	0
Mapk6	0.000108779848027982	0.67762316353665	0.377	0.46	1																			Usp32	8.36943568785307e-37	0.588177095748307	0.588	0.589	1.80135364309662e-32	Serpina3n	0	2.48930108539665	0.839	0.087	0	Arrb2	4.15003877754025e-17	0.623614519024706	0.375	0.361	8.93212846089987e-13							Fst	0
Srsf2	0.000109829415505179	0.586882212134413	0.451	0.58	1																			Carhsp1	2.26904418760774e-36	0.666853062191482	0.399	0.349	4.88366380498814e-32	Dio3	0	0.625854991578031	0.28	0.025	0	Trpv2	1.46729758370407e-16	0.66511388330538	0.298	0.264	3.15806458940626e-12							Itga1	0
Slc16a10	0.000193972023216713	0.717696668722987	0.198	0.266	1																			Fam162a	6.4875934353479e-35	0.889825098948911	0.52	0.51	1.39632473508993e-30	Ahnak2	0	0.924644422533656	0.597	0.136	0	Evi2b	2.21607819924152e-16	0.619726076421075	0.345	0.319	4.76966510822753e-12							Ube2e2	0
Nfat5	0.00077005089229927	0.622871342155013	0.55	0.687	1																			Klhdc4	1.44545532875228e-34	0.638077409436701	0.308	0.23	3.11105350407354e-30	Chrm3	0	0.750019671551687	0.251	0.035	0	Wnk1	3.33587091793391e-16	0.753260175834282	0.718	0.782	7.17979497666915e-12							Thrb	0
Tns3	0.000990432275148845	0.984547374073264	0.359	0.432	1																			F10	3.76170563570252e-34	0.887065969482559	0.349	0.252	8.09631903972254e-30	Nid1	0	1.55878884754647	0.814	0.181	0	Baz1a	3.7174261271038e-16	0.601786152907531	0.544	0.615	8.0010162533655e-12							PTPRG	0
Zranb1	0.00105550534363388	0.803472540921843	0.367	0.461	1																			Mrps28	1.31176604636026e-33	1.00738089904757	0.449	0.416	2.82331406158119e-29	Gli3	0	1.15122683768202	0.738	0.136	0	Slc12a6	4.73408174697237e-16	0.704688227922647	0.482	0.528	1.01891641440086e-11							Flnb	0
Arl8b	0.00142336952508274	0.619214437487766	0.4	0.515	1																			Ifi211	1.83702522693284e-32	1.42257109971549	0.388	0.35	3.95382939592754e-28	Carmil1	0	0.602437340511625	0.613	0.222	0	Crk	5.0977729270334e-15	0.64535505866274	0.485	0.569	1.0971936670854e-10							Kcnma1	0
U2surp	0.00259178415386442	0.605046722103097	0.381	0.493	1																			Rnf213	1.56995972854773e-31	1.37002227914253	0.456	0.448	3.37902432375328e-27	Txndc5	0	0.759685319486029	0.728	0.286	0	Vamp4	5.28671521385748e-15	0.691740182375879	0.472	0.523	1.13785971547855e-10							Dlg5	0
Prdm2	0.00290677253510241	0.590296206009214	0.388	0.497	1																			Nktr	2.02753355586315e-31	0.952098557509333	0.641	0.693	4.36386047228426e-27	Phactr1	0	0.784178855621594	0.517	0.071	0	Atg2a	1.10200619512902e-14	0.603810122326758	0.351	0.34	2.37184793377619e-10							Zcchc24	0
Mbtd1	0.00323740563868195	0.598160412119492	0.433	0.544	1																			Bcl2a1a	6.24309654061237e-31	0.635682282313895	0.451	0.358	1.343701668436e-26	Ogn	0	1.43690691951535	0.627	0.072	0	Chp1	2.83877271777727e-14	0.706455130075027	0.504	0.581	6.10989052047202e-10							Wnt5a	0
Smad3	0.00657952962847763	1.0585998082123	0.364	0.443	1																			Ifi27l2a	1.54760906759862e-30	1.04156989612359	0.474	0.423	3.3309189961925e-26	Ror2	0	1.00885464892284	0.663	0.127	0	Rab32	4.84522261467893e-14	0.636436584373466	0.32	0.304	1.04283726335735e-09							Fermt2	0
Irs2	0.0107975467866313	0.641882652685153	0.277	0.371	1																			Ppard	1.05443971057529e-29	0.588549914703048	0.491	0.471	2.2694705890712e-25	Cxcl14	0	1.25959902114187	0.487	0.154	0	Slc25a20	6.61921347233472e-14	0.766976906331747	0.314	0.296	1.4246533156506e-09							Samd4	0
Numb	0.0115894485343867	0.661247013337325	0.421	0.544	1																			Trafd1	3.04405625229341e-29	0.758238637383086	0.382	0.349	6.55172227181111e-25	Ntrk2	0	2.06292395998439	0.611	0.032	0	Bcl2a1d	4.44959343658513e-13	0.700727519357786	0.391	0.359	9.57685995356217e-09							Arhgef40	0
Ilf3	0.0119302248251306	0.730328962263768	0.307	0.378	1																			Mpp7	5.18005891324043e-27	0.594003748544008	0.668	0.666	1.11490407989674e-22	Gas1	0	1.50665842537984	0.748	0.141	0	Icam1	6.15333658978975e-13	0.933713663377612	0.372	0.377	1.32438263422045e-08							Mmp14	0
Syne1	0.0175758819586758	0.730284950291022	0.343	0.389	1																			Mgst1	1.29691472354412e-26	0.779186645462674	0.392	0.329	2.791349559484e-22	Ctsl	0	0.929118571440774	0.919	0.662	0	Supt4a	2.11122217957273e-12	0.611134087190599	0.439	0.509	4.54398349709438e-08							Tnfrsf19	0
Spata5	0.019264021614343	0.676312332239909	0.281	0.382	1																			Pfkfb3	1.93919889871318e-26	0.613791888192353	0.433	0.378	4.17373778970037e-22	Adcy2	0	0.853355886488268	0.25	0.015	0	Il10rb	4.02147992930616e-12	0.609899609827041	0.441	0.487	8.65543125184566e-08							Loxl2	0
Cnppd1	0.0208677960736859	0.604891329615669	0.28	0.335	1																			Dop1b	3.04192570176706e-26	0.661596068548013	0.377	0.333	6.54713668791325e-22	2210408I21Rik	0	0.654866336279004	0.514	0.162	0	Per1	1.82682219878047e-11	0.735744345925691	0.381	0.42	3.9318694184352e-07							Slc39a14	0
Npc1	0.0211249037094313	0.694819329048807	0.297	0.362	1																			Eea1	1.08460166575373e-25	0.630934003572247	0.574	0.604	2.33438816520176e-21	Vcan	0	1.15762992960532	0.741	0.235	0	Rara	2.30201853521566e-11	0.650827465474064	0.366	0.383	4.95463449334466e-07							Bmp1	0
Gpi1	0.0309386282985832	0.604508390821656	0.505	0.66	1																			Pttg1	5.13635815191161e-25	0.627568282853173	0.353	0.309	1.10549836503594e-20	Ssbp2	0	1.03981400886947	0.752	0.246	0	Grk2	9.50335082397621e-11	0.670053171930641	0.385	0.428	2.0454061978444e-06							Tsc22d1	0
Gclc	0.0607810229247373	0.715296729407891	0.229	0.292	1																			Snx10	6.78603195176032e-25	0.63502088377192	0.486	0.481	1.46055765697737e-20	F2r	0	0.838918256770137	0.488	0.141	0	Ccpg1	2.08705234670004e-10	0.690587180870926	0.321	0.327	4.4919627658025e-06							Enox1	0
Mafg	0.106153361755424	0.589589857925063	0.322	0.413	1																			Homer1	2.51826891313403e-22	0.695793325622279	0.5	0.482	5.42007018173838e-18	Enc1	0	1.17993117418238	0.599	0.171	0	Ogfrl1	2.18495671151282e-10	0.645427887053566	0.286	0.271	4.70268233018904e-06							Gpc6	0
Creg1	0.117519396573485	0.604630753586675	0.348	0.468	1																			N4bp2	3.91643254025937e-19	0.587772787798611	0.338	0.301	8.42933775640025e-15	Mast4	0	0.790123531625914	0.871	0.302	0	Sesn2	3.13895226480281e-10	0.604230204108933	0.277	0.258	6.75596695953508e-06							Dnajc3	0
Itpr2	0.125475846580279	1.76988020956513	0.367	0.483	1																			Ifih1	4.72444008004726e-19	0.939118630604692	0.334	0.306	1.01684123842857e-14	Rgs7bp	0	1.09696420759565	0.356	0.031	0	Atp11b	3.342431646299e-10	0.670020855992693	0.525	0.617	7.19391563232935e-06							Farp1	0
Vps26a	0.139313542916639	0.624331436473969	0.333	0.428	1																			Prkce	2.87757353834612e-18	0.656853121447611	0.469	0.462	6.19340152658236e-14	Il6st	0	1.38303127865025	0.807	0.309	0	Cript	4.03943255927917e-10	0.58759828167372	0.417	0.483	8.69407069733655e-06							Ghr	0
Mctp1	0.154094747846181	0.727592696630202	0.262	0.286	1																			Tmcc1	2.74073264104003e-09	0.657152829355885	0.551	0.617	5.89887886331045e-05	Plpp1	0	1.30941325390118	0.707	0.136	0	Il6ra	7.17722822385579e-10	0.61682543571629	0.349	0.359	1.54475483062048e-05							Osmr	0
Nbr1	0.186645670104145	0.823157803201161	0.286	0.359	1																			Sppl2a	1.00411604573831e-08	0.624839566485931	0.479	0.547	0.000216115896524257	Gpx8	0	0.786523777940618	0.673	0.122	0	Nrd1	2.91642028065736e-09	0.599235760572091	0.507	0.618	6.27701137005885e-05							Rai14	0
Higd1a	0.307775479660323	0.628059402718678	0.338	0.433	1																			Eif2ak2	0.000296201761515131	0.627264477053604	0.311	0.348	1	Ube2e2	0	1.3670012198565	0.831	0.256	0	Fbxo11	3.84155290446554e-09	0.631172412406992	0.576	0.687	8.26817431628118e-05							Adamts12	0
Rgs1	0.328187070905325	1.10976805145552	0.237	0.257	1																			Stat2	0.0052627909483291	0.630640282688006	0.27	0.294	1	Thrb	0	0.682589391838322	0.428	0.084	0	Gabpb1	8.85566373299444e-09	0.732606169875151	0.322	0.328	0.000190600450525239							Myo10	0
Icam1	0.352941688019147	1.09928626128794	0.312	0.384	1																			Ptk2b	0.243987967458686	0.592764692564963	0.431	0.516	1	PTPRG	0	1.21651393180292	0.795	0.191	0	St3gal1	9.35884750743414e-09	0.675020937324727	0.457	0.512	0.000201430474902505							Fbxl7	0
Stambpl1	0.389660989541023	0.660996010722558	0.242	0.287	1																									Fhit	0	1.02986851277811	0.426	0.073	0	Ston2	1.43749698959993e-08	0.678865145747638	0.317	0.313	0.000309392477071592							Ank	0
Ptk2b	0.393774143944728	0.7881080206613	0.406	0.522	1																									Adk	0	0.776588576800472	0.693	0.285	0	Msl2	3.26664702284268e-07	0.733092676511052	0.394	0.459	0.00703080438726429							Ctnnd2	0
Kctd12	0.61046503739376	0.653721779059842	0.4	0.481	1																									Kcnma1	0	1.79659307216043	0.601	0.11	0	Rtp4	3.56584239792823e-07	0.599342740278763	0.29	0.276	0.00767476259306092							Sema5a	0
Gtf2f2	0.704980191831565	0.644306132290727	0.315	0.407	1																									Zcchc24	0	0.929998965626323	0.707	0.222	0	Gripap1	4.64340492035209e-07	0.709461348086487	0.355	0.396	0.00999400041007381							Sdc2	0
Dhx40	0.748168998138224	1.2855159719853	0.301	0.383	1																									Plac9	0	2.71028162983482	0.909	0.136	0	Irak3	4.48629128053541e-06	0.642498186614582	0.327	0.344	0.0965584472309636							Cthrc1	0
Ncoa3	0.809021035635741	0.626566427955846	0.393	0.522	1																									Gdf10	0	1.77158179261405	0.598	0.023	0	Ddx3y	4.62571616985106e-05	0.680239263177971	0.316	0.327	0.995592891237043							Zfpm2	0
Gadd45g	0.817138781880987	1.17527471427581	0.242	0.294	1																									Fermt2	0	0.801328624057329	0.72	0.157	0	Cnnm2	5.26712992839725e-05	0.890420746710743	0.322	0.344	1							Angpt1	0
Id2	0.967780918677205	0.59235701712656	0.371	0.452	1																									Samd4	0	1.1990166744619	0.725	0.2	0	Snx10	7.59101253374383e-05	0.649830877255177	0.406	0.485	1							Ext1	0
																														Rnase4	0	1.78803876269964	0.845	0.266	0	Rnf24	8.8921558235533e-05	0.746313263487281	0.337	0.375	1							Has2	0
																														Mmp14	0	1.22414135580047	0.9	0.417	0	Dhx40	9.89051397876109e-05	1.00889368713155	0.338	0.377	1							Kcnq3	0
																														Scara5	0	1.61737355682665	0.608	0.036	0	Nfkb1	0.000101810879039693	0.59845286379044	0.612	0.734	1							Ccn4	0
																														Scara3	0	0.666790174500453	0.523	0.131	0	Ptprj	0.000113013811292404	0.619492680606087	0.58	0.668	1							Ptk2	0
																														Ebf2	0	0.966361628347134	0.516	0.071	0	Anxa11	0.000177048013677058	0.590295790816454	0.432	0.516	1							Rbfox2	0
																														Slc39a14	0	1.68745033788159	0.821	0.304	0	Nadk	0.000228347538485583	0.750244939285524	0.374	0.458	1							C1qtnf6	0
																														Bmp1	0	0.850150744525708	0.773	0.198	0	Fam32a	0.000241608622006007	0.599752042977493	0.357	0.425	1							Lgals1	0
																														Enox1	0	1.10093944243474	0.576	0.099	0	Pak1	0.000281691226668835	0.911482479785464	0.221	0.315	1							Kdelr3	0
																														Mycbp2	0	1.254950229818	0.879	0.626	0	Clec2d	0.000317622901741329	0.587473222513515	0.326	0.359	1							Fbln1	0
																														Spry2	0	0.638695370930876	0.532	0.153	0	Rhoq	0.000434451569256522	0.673715749279483	0.51	0.637	1							Cpne8	0
																														Gpc6	0	1.30470203883956	0.729	0.159	0	Cdkn1b	0.00109276867240964	0.599412489497449	0.394	0.487	1							Prickle1	0
																														Dnajc3	0	0.878226195170348	0.809	0.434	0	Il1a	0.00144344458511987	0.608805765420706	0.306	0.302	1							Fkbp11	0
																														Itgbl1	0	1.07986942261553	0.324	0.04	0	Dhx38	0.00155269656479125	0.656171993010662	0.269	0.299	1							Tuba1a	0
																														Selenop	0	1.37896400398898	0.82	0.328	0	Pts	0.00836958432551754	0.605288863026581	0.284	0.314	1							Spats2	0
																														Ghr	0	1.98891416496075	0.836	0.181	0	Isy1	0.0123998568525739	0.761441804995702	0.386	0.473	1							Lima1	0
																														Osmr	0	1.59032624229611	0.817	0.153	0	Atg16l1	0.0327785196916368	0.634405521901633	0.274	0.379	1							Vasn	0
																														Lifr	0	0.633408120146962	0.554	0.192	0	Tsc22d3	0.0424292769152094	0.71249598593711	0.325	0.384	1							Scarf2	0
																														Adamts12	0	0.886585539447246	0.698	0.148	0	N4bp2	0.0605104151640841	0.646996547487519	0.267	0.306	1							Hes1	0
																														Pdzd2	0	1.03705716579446	0.543	0.056	0	Mindy3	0.0959752624186993	0.735801227046329	0.322	0.447	1							Lrrc15	0
																														Fbxl7	0	1.25573346762933	0.6	0.107	0	Wac	0.102710255808848	0.595962905544732	0.52	0.675	1							Heg1	0
																														Sema5a	0	1.09031850012604	0.462	0.101	0	Ifi27l2a	0.105314569255101	0.662641667797718	0.346	0.431	1							Itgb5	0
																														Sdc2	0	0.74503698713795	0.638	0.124	0	Eml4	0.120203165714473	0.612401700207327	0.454	0.584	1							Kalrn	0
																														Cpq	0	1.12979369504125	0.794	0.307	0	Nt5c2	0.361091512140532	0.588723784699755	0.358	0.455	1							Mylk	0
																														Matn2	0	1.04617754870232	0.612	0.092	0	Man1b1	0.424368704439877	0.671947130666617	0.233	0.273	1							Pdia5	0
																														Stk3	0	1.15650836004734	0.797	0.406	0	Rab43	0.464995321361353	0.759897185243323	0.394	0.516	1							Fstl1	0
																														Zfpm2	0	1.31405823829519	0.795	0.221	0	Irf1	0.80772172974015	0.615622887761727	0.267	0.329	1							Pla1a	0
																														Angpt1	0	0.764931108945582	0.529	0.094	0	Creb1	0.831629981841863	0.597914646992858	0.358	0.477	1							Ccdc80	0
																														Deptor	0	0.794976681992686	0.541	0.175	0													Phldb2	0
																														Col14a1	0	1.28318307454463	0.649	0.151	0													Nectin3	0
																														Khdrbs3	0	0.847748910036659	0.471	0.066	0													Abi3bp	0
																														Ptk2	0	0.732779099438233	0.724	0.247	0													Tmem45a	0
																														Ly6a	0	1.89842224330614	0.853	0.319	0													Col8a1	0
																														Ly6c1	0	1.68583658305375	0.603	0.08	0													Dcbld2	0
																														Rbfox2	0	1.05409021433399	0.782	0.238	0													Pros1	0
																														Cbx6	0	0.6601079500693	0.634	0.151	0													Epha3	0
																														A4galt	0	0.838243101169969	0.578	0.072	0													Vgll3	0
																														Fbln1	0	1.66990623946525	0.769	0.114	0													Robo1	0
																														Cpne8	0	0.770099223706912	0.634	0.214	0													Ttc3	0
																														Slc2a13	0	1.09181737931523	0.561	0.076	0													Hmgn1	0
																														Prickle1	0	1.67149606371542	0.826	0.206	0													Fndc1	0
																														Lima1	0	1.15898357302245	0.812	0.301	0													Pde10a	0
																														Smim41	0	0.677819264946955	0.401	0.029	0													Smoc2	0
																														Cebpd	0	1.54347427097853	0.789	0.364	0													Thbs2	0
																														Scarf2	0	0.592394155055855	0.527	0.098	0													Mtch1	0
																														Kng2	0	1.4029862205655	0.556	0.042	0													Ptk7	0
																														Apod	0	2.17709768168922	0.395	0.029	0													Fer	0
																														Heg1	0	1.30388440862211	0.814	0.202	0													Ptprm	0
																														Kalrn	0	0.873959042584262	0.635	0.162	0													Lama1	0
																														Mylk	0	1.14843760995265	0.649	0.138	0													Ston1	0
																														Fstl1	0	1.52083816820173	0.914	0.213	0													Colec12	0
																														Pla1a	0	1.41707970955467	0.765	0.253	0													Zfp521	0
																														Zbtb20	0	1.85951003238659	0.966	0.561	0													Fhod3	0
																														Ccdc80	0	1.68944776354234	0.892	0.217	0													Nrep	0
																														Phldb2	0	1.1376183563731	0.767	0.212	0													Yipf5	0
																														Cblb	0	1.22761391527304	0.844	0.428	0													Dpysl3	0
																														Abi3bp	0	2.73352433989146	0.886	0.112	0													Mcc	0
																														Pros1	0	1.35231961296319	0.784	0.24	0													Lox	0
																														Epha3	0	1.12312256060181	0.562	0.094	0													Ppic	0
																														Vgll3	0	1.06744144841528	0.634	0.098	0													Prrc1	0
																														Robo1	0	0.725991044209842	0.55	0.117	0													Fbn2	0
																														Adamts1	0	1.12875749857724	0.619	0.113	0													Chsy3	0
																														Adamts5	0	1.93092537367026	0.688	0.076	0													Synpo	0
																														Ttc3	0	0.927833930214953	0.772	0.319	0													Pdgfrb	0
																														Pde10a	0	2.05272362198419	0.828	0.169	0													Piezo2	0
																														Prkn	0	0.843745208916251	0.497	0.125	0													Atp8b1	0
																														Smoc2	0	1.9639083304033	0.722	0.084	0													Zfp532	0
																														Has1	0	1.45566228665602	0.54	0.077	0													Lman1	0
																														Pi16	0	1.77260193252241	0.582	0.119	0													Ldlrad4	0
																														Tnxb	0	1.41976871326859	0.666	0.054	0													Tcf4	0
																														C4b	0	2.54503871950362	0.856	0.176	0													Ctif	0
																														Cfb	0	1.62873730703439	0.701	0.263	0													Setbp1	0
																														C2	0	1.39497691439424	0.707	0.098	0													Dok6	0
																														Ptk7	0	0.698970029017341	0.628	0.157	0													Cd248	0
																														C3	0	3.3668334210232	0.952	0.438	0													Efemp2	0
																														Fer	0	0.603947657626502	0.681	0.252	0													Gna14	0
																														Man2a1	0	1.62892670037104	0.921	0.587	0													Pcsk5	0
																														Ptprm	0	0.736972754805183	0.717	0.195	0													Cemip2	0
																														Lama1	0	0.756714050336047	0.327	0.068	0													Prkg1	0
																														Epb41l3	0	0.751764444578024	0.491	0.093	0													Acta2	0
																														Lbh	0	1.11425837048639	0.738	0.305	0													Sorbs1	0
																														Ltbp1	0	1.11931584097971	0.559	0.122	0													Scd2	0
																														Cyp1b1	0	2.11906112433664	0.788	0.101	0													Shroom4	0
																														Plekhh2	0	0.64265137483134	0.477	0.078	0													Dynlt3	0
																														Zeb1	0	0.877885788463148	0.843	0.435	0													Timp1	0
																														Colec12	0	1.56801965909953	0.829	0.146	0													Gria3	0
																														Zfp521	0	1.30424985573778	0.706	0.096	0													Hs6st2	0
																														Dpysl3	0	1.51147126551346	0.804	0.189	0													Bgn	0
																														Mcc	0	0.900927868235932	0.512	0.15	0													Pls3	0
																														Lvrn	0	0.815567419000289	0.279	0.03	0													Maged1	0
																														Sema6a	0	0.63964124058588	0.378	0.091	0													Efnb1	0
																														Prr16	0	1.8138009790705	0.643	0.059	0													Nhsl2	0
																														Lox	0	1.28365529652257	0.781	0.145	0													Itm2a	0
																														Ppic	0	1.22098488454049	0.785	0.162	0													Pcdh19	0
																														Fbn2	0	1.48695791254216	0.647	0.118	0													Tspan6	0
																														Iigp1	0	0.825034679325013	0.444	0.097	0													Srpx2	0
																														Pdgfrb	0	0.947078874921654	0.728	0.133	0													Tceal8	0
																														Atp8b1	0	1.30260272989758	0.704	0.135	0													Tceal9	0
																														Ccbe1	0	1.18638814871001	0.638	0.14	0													Ammecr1	0
																														Tcf4	0	1.12059538655174	0.909	0.545	0													Maged2	0
																														Setbp1	0	2.22799319281889	0.894	0.204	0													Prdx4	0
																														Cyb5a	0	1.10878943283505	0.77	0.356	0													Nhs	0
																														Dok6	0	0.76661683800157	0.463	0.108	0													Gpm6b	0
																														Cd248	0	0.726332120762554	0.634	0.108	0													Ift20	6.22011169031662e-307
																														Efemp2	0	0.900085561884442	0.722	0.18	0													Erc1	1.65988305710869e-304
																														Ltbp3	0	0.636583959036642	0.663	0.225	0													Tulp4	1.29850601380933e-303
																														Ahnak	0	0.877875078619281	0.84	0.41	0													Ptprs	4.73186131851693e-302
																														Ms4a4d	0	1.21090876377697	0.666	0.072	0													Adcy7	5.87397818922383e-301
																														Pcsk5	0	1.79873866811275	0.644	0.121	0													Cyp51	8.95721158992428e-300
																														Aldh1a1	0	1.23228100200189	0.577	0.052	0													Ddb1	3.14687576997438e-298
																														Klf9	0	1.32648208381669	0.802	0.359	0													Eln	1.78556120916689e-297
																														Glis3	0	1.17551898392076	0.796	0.356	0													Pdia4	1.90787862445289e-297
																														Il33	0	1.87617440467096	0.695	0.117	0													Tcf12	8.30607125770154e-296
																														Prkg1	0	1.66943746606862	0.836	0.171	0													Mast2	1.82961105558206e-294
																														Plce1	0	1.30365085042511	0.699	0.154	0													Septin9	1.19176552860869e-293
																														Nkx2-3	0	0.64258562192611	0.394	0.04	0													Kdelr1	1.32413708102149e-293
																														Add3	0	1.08576451012028	0.739	0.321	0													Oat	1.23306064988371e-292
																														Srpx	0	1.46631379905009	0.705	0.094	0													Slc39a1	6.68332027848243e-292
																														Timp1	0	0.890827637333543	0.798	0.322	0													Selenof	2.15605330161049e-290
																														Klhl13	0	0.914487968296189	0.508	0.064	0													Myl6	5.42855083040791e-289
																														Gria3	0	1.05971201699202	0.682	0.124	0													Fkbp1a	5.72144536246143e-289
																														Gpc3	0	0.613950935894863	0.458	0.08	0													Lbh	1.1094605122336e-288
																														Aff2	0	0.88582952443924	0.438	0.101	0													Itga5	6.81373021199081e-287
																														Gabra3	0	1.16722006243891	0.577	0.084	0													Manf	1.56327406880523e-286
																														Bgn	0	1.98101376483891	0.975	0.274	0													Smad1	1.40708921112175e-284
																														Maged1	0	0.957987097971441	0.757	0.221	0													Luzp1	6.92433988155531e-281
																														Ar	0	1.33624829759364	0.736	0.115	0													Tmem59	1.8757041734642e-278
																														Eda	0	1.22602834526153	0.463	0.05	0													Dap	7.07377101440305e-278
																														Nhsl2	0	0.834625624086459	0.605	0.178	0													Spred1	1.15869477333331e-276
[truncated: 119 more rows]
[truncated: 118 more columns]

## Sheet: Figure.6.NicheNet
Figure 6.
[truncated: 66 more rows]
