# Supplementary material for: Dissecting FAP+ Cell Diversity in Pancreatic Cancer Uncovers an Interferon-Response Subtype of Cancer-Associated Fibroblasts with Tumor-Restraining Properties
Source: Cancer Res. 2025 Apr 11;85(13):2388–411. doi: 10.1158/0008-5472.CAN-23-3252 (PMC12214878; doi:10.1158/0008-5472.CAN-23-3252)
Supplement: Table S11 — Differentially expressed genes in neutrophils exposed to PSC conditioned media and PSC and tumor cell monocultures and co-cultures treated with DMXAA and H151 in Figure 6, S10 and S11. [file can-23-3252_table_s11_suppst11.xlsx]

## Sheet: Figure.6.DEGs.in.vitro.Neutros
Table S11. Differentially expressed genes in neutrophils exposed to PSC conditioned media and PSC and tumor cell monocultures and co-cultures treated with DMXAA in Figure 6.
Differentially expressed genes - Neutrophils + PSC Conditioned Media
DMXAA vs DMSO
Gene	FC	padj	ctrl_group	treat_group	ctrl_mean_DNRC	treat_mean_DNRC	logFC
Mitd1	2.28	0.000353087427335193	DMSO	DMXAA	34.199	82.121	0.824175442966349
Stat1	2.14	2.3001411974356e-08	DMSO	DMXAA	707.469	1599.182	0.76080582903376
Sp100	2.07	1.07835612837873e-06	DMSO	DMXAA	235.446	510.759	0.727548607277278
Tor3a	1.87	0.00254941734719309	DMSO	DMXAA	79.001	154.858	0.625938430866495
Ifi209	2.6	4.84374821382472e-08	DMSO	DMXAA	35.482	93.555	0.955511445027436
Ifi207	1.52	0.0342932193690088	DMSO	DMXAA	71.753	112.774	0.418710334858185
Ifi204	2.4	0.000276320421095039	DMSO	DMXAA	224.029	553.881	0.8754687373539
Nmi	1.76	0.00735786735933577	DMSO	DMXAA	83.974	151.106	0.56531380905006
Ifih1	2.91	7.72491930286736e-06	DMSO	DMXAA	44.8	145.768	1.0681530811834
Ube2l6	2.95	5.90645552083918e-06	DMSO	DMXAA	62.074	195.067	1.08180517035173
B2m	1.93	0.0245883964329566	DMSO	DMXAA	12249.341	22514.72	0.657520002916794
Hdc	1.61	0.0419383231025336	DMSO	DMXAA	3303.201	5129.832	0.476234178996372
Sppl2a	1.57	0.0209157968516954	DMSO	DMXAA	432.568	670.007	0.451075619360217
Rnf114	1.81	3.20787085337018e-05	DMSO	DMXAA	761.58	1383.918	0.593326845277734
Zbp1	4.51	8.60415415367304e-09	DMSO	DMXAA	23.652	128.56	1.50629715351459
Ogfr	1.63	0.00521899239217993	DMSO	DMXAA	567.927	964.474	0.488580014818671
Helz2	1.97	1.56639678526351e-06	DMSO	DMXAA	275.318	566.68	0.678033542749897
Adar	1.65	0.000653125102099036	DMSO	DMXAA	254.633	420.508	0.500775287912489
Gbp7	2.23	0.00419354032326286	DMSO	DMXAA	101.608	239.37	0.802001585472027
Gbp2	2.77	0.000765901105594145	DMSO	DMXAA	71.959	217.987	1.01884732019925
Rigi	2.21	1.35826076156895e-08	DMSO	DMXAA	353.423	813.734	0.792992515529661
Tdrd7	1.59	0.00310992154660389	DMSO	DMXAA	156.717	254.918	0.46373401623214
Zdhhc21	0.47	0.0436233507819165	DMSO	DMXAA	31.759	15.171	-0.755022584278033
Isg15	5.16	1.1292740057406e-08	DMSO	DMXAA	30.961	167.063	1.64093657949347
Cxcl10	2.09	0.0237858973499512	DMSO	DMXAA	91.231	200.657	0.73716406597672
Plac8	1.57	0.00108665033286385	DMSO	DMXAA	830.051	1374.654	0.451075619360217
Gbp9	2.74	0.00722639439570073	DMSO	DMXAA	8.975	25.269	1.00795792039998
Oasl2	4.17	3.04432251532389e-13	DMSO	DMXAA	529.483	2425.267	1.42791603581071
Oasl1	4.57	1.11094133424238e-12	DMSO	DMXAA	138.969	724.326	1.51951320490611
Oas2	2.76	1.64229232148868e-07	DMSO	DMXAA	286.279	847.255	1.01523067972906
Oas3	2.36	5.07015395558348e-08	DMSO	DMXAA	911.443	2299.874	0.858661619037519
Oas1g	3.1	1.69296202288159e-05	DMSO	DMXAA	48.837	167.218	1.1314021114911
Oas1a	3.24	7.1888284035778e-11	DMSO	DMXAA	181.535	612.219	1.17557332980424
Trafd1	2.3	3.93208542789108e-06	DMSO	DMXAA	332.11	837.933	0.832909122935104
Rnf34	1.91	0.000595350118435863	DMSO	DMXAA	370.723	710.124	0.647103242058538
Mafk	1.51	0.0439193014228655	DMSO	DMXAA	264.601	384.527	0.412109650826833
Samd9l	1.85	1.27435580300076e-05	DMSO	DMXAA	869.76	1605.263	0.615185639090233
Parp12	2.72	3.70167745907519e-05	DMSO	DMXAA	63.961	183.118	1.00063188030791
Herc6	3.96	2.53931335251908e-05	DMSO	DMXAA	28.443	125.744	1.37624402526639
Tuba8	1.93	0.000766875245863253	DMSO	DMXAA	154.7	305.057	0.657520002916794
Usp18	4.63	7.83106432870082e-13	DMSO	DMXAA	122.642	656.528	1.53255686809814
Tapbpl	1.53	0.0375709538101579	DMSO	DMXAA	42.327	64.988	0.425267735404344
1600014C10Rik	1.78	0.0411741617375726	DMSO	DMXAA	739.919	1399.085	0.576613364303994
Isg20	2.98	7.92817633368607e-07	DMSO	DMXAA	179.687	587.423	1.09192330051731
Trim34a	2.29	0.000152966358564004	DMSO	DMXAA	82.92	203.345	0.828551817566148
Trim12a	1.5	0.00656538106396242	DMSO	DMXAA	445.22	661.893	0.405465108108164
Trim30b	1.7	0.00885908144814374	DMSO	DMXAA	937.164	1640.671	0.53062825106217
Trim30a	2.67	1.74339680776225e-07	DMSO	DMXAA	438.356	1256.541	0.982078472412158
Trim30d	1.83	0.0116288100390211	DMSO	DMXAA	163.129	306.438	0.60431596685333
Ifitm3	2.57	4.4938518595541e-10	DMSO	DMXAA	3471.356	9456.099	0.943905898907128
Irf7	3.83	3.18191731460812e-12	DMSO	DMXAA	200.106	886.487	1.34286480319255
Ddx60	2.43	0.00108665033286385	DMSO	DMXAA	149.73	388.465	0.887891257352457
Bst2	2.02	0.00103952183435174	DMSO	DMXAA	146.481	288.951	0.703097511413113
Hsh2d	1.97	0.00159220451842835	DMSO	DMXAA	53.45	110.542	0.678033542749897
Nlrc5	1.64	0.0159737794034895	DMSO	DMXAA	65.116	109.329	0.494696241836107
Usb1	1.5	0.0189921518251277	DMSO	DMXAA	218.398	324.177	0.405465108108164
Casp4	1.51	0.00641317686189419	DMSO	DMXAA	138.643	201.706	0.412109650826833
Uba7	2.42	6.23510410509854e-06	DMSO	DMXAA	166.579	453.211	0.883767540168595
Shisa5	1.55	0.000353087427335193	DMSO	DMXAA	1175.01	1825.72	0.438254930931155
Trex1	4.06	1.07399435982357e-12	DMSO	DMXAA	174.773	811.631	1.40118297361364
Stat2	2.38	1.1681851293451e-05	DMSO	DMXAA	371.534	980.062	0.867100487683383
Pttg1	1.52	0.000595350118435863	DMSO	DMXAA	289.855	444.369	0.418710334858185
Irgm1	3.19	4.04770091075949e-10	DMSO	DMXAA	215.99	730.157	1.16002091679675
Psme2b	1.68	1.43992634080158e-07	DMSO	DMXAA	229.42	389.095	0.518793793415168
Tgtp2	4.3	0.0188805146444638	DMSO	DMXAA	2.877	13.193	1.45861502269952
Ifi47	4.31	1.01026212255208e-07	DMSO	DMXAA	56.513	287.599	1.46093790411566
Igtp	3.07	4.04770091075949e-10	DMSO	DMXAA	119.801	404.182	1.12167756159911
Irgm2	2.37	1.98742106460249e-07	DMSO	DMXAA	115.494	291.84	0.86288995514704
Xaf1	4.18	4.22698570818701e-09	DMSO	DMXAA	17.012	71.381	1.43031124653666
Lgals9	1.75	4.48563483719697e-05	DMSO	DMXAA	769.471	1386.456	0.559615787935423
Slfn5	1.86	0.0296024174453723	DMSO	DMXAA	156.142	295.587	0.62057648772511
Slfn8	2.99	2.75157147432183e-06	DMSO	DMXAA	93.032	313.783	1.0952733874026
Slfn4	3.9	9.1532795803695e-11	DMSO	DMXAA	3974.133	17956.039	1.3609765531356
Slfn3	4.06	1.48430552143339e-06	DMSO	DMXAA	12.439	54.507	1.40118297361364
Dhx58	2.67	2.96127715746459e-07	DMSO	DMXAA	93.737	269.471	0.982078472412158
Ifi35	2.32	4.7459964937134e-13	DMSO	DMXAA	206.101	489.251	0.841567185678219
Lgals3bp	2.21	6.36166040998392e-08	DMSO	DMXAA	94.729	216.973	0.792992515529661
Rnf213	2.98	1.42875345715736e-09	DMSO	DMXAA	836.548	2714.036	1.09192330051731
Rsad2	5.39	1.27399899613579e-15	DMSO	DMXAA	991.09	6028.958	1.68454538492091
Cmpk2	4.03	9.78945899320664e-13	DMSO	DMXAA	372.168	1682.487	1.39376637595859
Ifi27	1.71	4.23818267995939e-11	DMSO	DMXAA	251.062	428.292	0.536493370514568
Ifi27l2a	4.24	3.27282117235984e-14	DMSO	DMXAA	436.034	1974.189	1.44456326924387
Tent4a	1.7	0.00536266099689443	DMSO	DMXAA	44.249	75.156	0.53062825106217
Gm21188	2.18	0.0237858973499512	DMSO	DMXAA	33.197	73.839	0.779324876800998
Psme1	1.73	5.83970111137028e-07	DMSO	DMXAA	749.854	1298.234	0.548121408509688
Psme2	1.66	0.00012965269132846	DMSO	DMXAA	121.212	196.666	0.506817602368452
Irf9	2.19	6.85200823984217e-08	DMSO	DMXAA	485.585	1069.822	0.783901543828409
Epsti1	2.75	9.86857827938989e-05	DMSO	DMXAA	51.065	158.767	1.01160091167848
Ly6e	2.32	2.36059325315655e-10	DMSO	DMXAA	2788.913	6805.824	0.841567185678219
Ly6i	2.59	2.15440955764871e-05	DMSO	DMXAA	82.354	201.812	0.951657875711446
Ly6a	2.9	1.81524104833022e-08	DMSO	DMXAA	97.227	276.85	1.06471073699243
Ly6c1	1.98	0.00806253260283603	DMSO	DMXAA	31.74	66.365	0.683096844706444
Parp10	1.92	8.84238223488899e-07	DMSO	DMXAA	462.164	936.969	0.65232518603969
Rtp4	4.97	4.0891402105767e-18	DMSO	DMXAA	361.681	1976.223	1.60341984010854
Parp14	2.54	4.82898199580839e-07	DMSO	DMXAA	335.331	931.213	0.932164081030445
Dtx3l	2.19	0.000421235808885241	DMSO	DMXAA	138.975	321.858	0.783901543828409
Parp9	2.31	1.41547469726638e-05	DMSO	DMXAA	112.044	275.366	0.837247524533702
Tmem45a2	3.62	0.0393588589396356	DMSO	DMXAA	3.054	10.588	1.28647402583768
Mx1	3.77	0.0282768869296931	DMSO	DMXAA	5.082	18.908	1.32707500145992
Tapbp	1.51	6.85200823984217e-08	DMSO	DMXAA	1871.396	2821.169	0.412109650826833
Psmb9	1.6	0.0304619175474194	DMSO	DMXAA	76.7	129.751	0.470003629245736
Tap1	1.97	2.78735595608174e-05	DMSO	DMXAA	287.459	597.142	0.678033542749897
Psmb8	1.93	2.19578596384965e-09	DMSO	DMXAA	506.517	1009.226	0.657520002916794
H2-Q4	1.77	9.86857827938989e-05	DMSO	DMXAA	184.555	337.019	0.570979546585738
H2-T24	1.95	7.55196992888347e-06	DMSO	DMXAA	530.263	1079.025	0.667829372575655
H2-T23	2.02	0.00625868556516883	DMSO	DMXAA	1209.78	2511.526	0.703097511413113
H2-T22	1.69	0.000815458692438743	DMSO	DMXAA	165.247	280.775	0.524728528934982
Eif2ak2	2.28	6.23510410509854e-06	DMSO	DMXAA	113.648	272.501	0.824175442966349
Ttc39c	1.69	0.0352269983075846	DMSO	DMXAA	77.823	120.924	0.524728528934982
Ms4a4c	2.51	0.000344774775541115	DMSO	DMXAA	60.7	165.023	0.920282753143692
Ms4a6b	2.06	0.00678071757515478	DMSO	DMXAA	84.719	181.661	0.72270598280149
Ifit2	3.61	0.0142108957045372	DMSO	DMXAA	12.744	54.308	1.28370777234479
Ifit3	9.72	2.86460149928941e-09	DMSO	DMXAA	50.938	741.702	2.27418561847235
Ifit3b	8.38	4.19714535338376e-14	DMSO	DMXAA	32.357	364.024	2.12584791449399
Ifit1bl2	1.88	0.00602005497197822	DMSO	DMXAA	816.471	1564.939	0.631271776841858
Ifit1	8.23	3.77162759588095e-08	DMSO	DMXAA	54.765	611.776	2.10778601468898

## Sheet: Figure.6.DEGs.in.vitro.Tumor
Differentially expressed genes - Tumor cells
Monoculture								Co-culture								Monoculture								Co-culture
DMSO vs DMXAA								DMSO vs DMXAA								DMSO vs H151								DMSO vs H151
Gene	FC	padj	ctrl_group	treat_group	ctrl_mean_DNRC	treat_mean_DNRC	logFC	Gene	FC	padj	ctrl_group	treat_group	ctrl_mean_DNRC	treat_mean_DNRC	logFC	Gene	FC	padj	ctrl_group	treat_group	ctrl_mean_DNRC	treat_mean_DNRC	logFC	Gene	FC	padj	ctrl_group	treat_group	ctrl_mean_DNRC	treat_mean_DNRC	logFC
2200002D01Rik	0.75	4.29737246872931e-05	DMSO_Mono_T	DMXAA_Mono_T	949.742	728.84	-0.287682072451781	2200002D01Rik	0.78	0.000426776173406282	DMSO_Cocul_T	DMXAA_Cocul_T	749.089	577.35	-0.2484613592985	1190007I07Rik	0.64	0.041294542986919	DMSO_Mono_T	H151_25_Mono_T	48.127	30.915	-0.446287102628419	1810058I24Rik	1.3	0.0305868443749236	DMSO_Cocul_T	H151_25_Cocul_T	200.839	261.559	0.262364264467491
Abcc2	2.13	0.0160443728905098	DMSO_Mono_T	DMXAA_Mono_T	9.29	19.422	0.756121979721334	2610528A11Rik	0.49	0.000195948494737789	DMSO_Cocul_T	DMXAA_Cocul_T	58.677	34.397	-0.713349887877465	2210016F16Rik	1.47	0.000129182371509942	DMSO_Mono_T	H151_25_Mono_T	174.321	257.206	0.385262400790645	2200002D01Rik	1.27	0.0094588287433496	DMSO_Cocul_T	H151_25_Cocul_T	1122.728	1414.085	0.2390169004705
Abcc4	1.36	0.00065765433509822	DMSO_Mono_T	DMXAA_Mono_T	333.534	457.192	0.307484699747961	9530068E07Rik	0.82	0.0060343682363366	DMSO_Cocul_T	DMXAA_Cocul_T	302.446	247.452	-0.198450938723838	2310057J18Rik	0.16	0.0142342952225958	DMSO_Mono_T	H151_25_Mono_T	9.36	1.162	-1.83258146374831	2210016F16Rik	1.46	0.0015922140570195	DMSO_Cocul_T	H151_25_Cocul_T	169.482	247.925	0.378436435720245
Acadl	1.38	0.00238272172656802	DMSO_Mono_T	DMXAA_Mono_T	231.064	327.231	0.322083499169113	AA986860	1.33	3.76987617420121e-05	DMSO_Cocul_T	DMXAA_Cocul_T	144.008	192.809	0.285178942233662	2310061I04Rik	1.46	0.00616624931656134	DMSO_Mono_T	H151_25_Mono_T	86.957	127.239	0.378436435720245	2610528A11Rik	0.28	0.0105974834406004	DMSO_Cocul_T	H151_25_Cocul_T	21.975	3.97	-1.27296567581289
Acox1	1.17	0.044788324918015	DMSO_Mono_T	DMXAA_Mono_T	331.443	373.866	0.157003748809665	Abcb1a	1.98	0.000110483435278959	DMSO_Cocul_T	DMXAA_Cocul_T	19.489	39.797	0.683096844706444	3110040N11Rik	1.41	0.0196566460356209	DMSO_Mono_T	H151_25_Mono_T	88.156	122.966	0.343589704390077	4930579G24Rik	0.39	0.0379425461010181	DMSO_Cocul_T	H151_25_Cocul_T	13.359	5.378	-0.941608539858445
Adar	1.89	0.0265163306476979	DMSO_Mono_T	DMXAA_Mono_T	13.294	26.346	0.636576829071551	Abcb6	1.5	0.0265187679684072	DMSO_Cocul_T	DMXAA_Cocul_T	20.299	30.319	0.405465108108164	4921524J17Rik	0.71	0.0444144132324804	DMSO_Mono_T	H151_25_Mono_T	96.556	68.301	-0.342490308946776	9530053A07Rik	1.56	0.00994815871561125	DMSO_Cocul_T	H151_25_Cocul_T	50.944	78.294	0.444685821261446
Agr2	0.57	0.0033008681773202	DMSO_Mono_T	DMXAA_Mono_T	416.89	294.819	-0.562118918153541	Abcc1	1.3	0.000908974876866449	DMSO_Cocul_T	DMXAA_Cocul_T	199.133	258.828	0.262364264467491	AA986860	1.33	0.0487133876454959	DMSO_Mono_T	H151_25_Mono_T	167.247	219.974	0.285178942233662	Abcb6	2.54	4.78251635827103e-06	DMSO_Cocul_T	H151_25_Cocul_T	18.79	47.032	0.932164081030445
Akr1b7	1.5	0.00282233889730542	DMSO_Mono_T	DMXAA_Mono_T	50.804	80.943	0.405465108108164	Abcc4	1.28	0.000722678221298702	DMSO_Cocul_T	DMXAA_Cocul_T	269.895	338.004	0.246860077931526	Aasdhppt	0.68	0.0101605859309482	DMSO_Mono_T	H151_25_Mono_T	136.471	89.32	-0.385662480811985	Abcc1	1.81	3.77690225423811e-06	DMSO_Cocul_T	H151_25_Cocul_T	210.29	387.529	0.593326845277734
Akr1b8	1.98	3.90409608438258e-23	DMSO_Mono_T	DMXAA_Mono_T	1037.416	2081.172	0.683096844706444	Abracl	0.76	0.00321963854263174	DMSO_Cocul_T	DMXAA_Cocul_T	160.898	122.572	-0.27443684570176	Abcb1a	2.28	0.00282314385018098	DMSO_Mono_T	H151_25_Mono_T	13.724	31.019	0.824175442966349	Abcc2	21.84	8.14554581875209e-26	DMSO_Cocul_T	H151_25_Cocul_T	3.836	89.742	3.0837431508767
Akr1c12	1.34	0.0405835448810485	DMSO_Mono_T	DMXAA_Mono_T	126.645	169.043	0.29266961396282	Acadl	1.23	0.00940508052327394	DMSO_Cocul_T	DMXAA_Cocul_T	504.483	627.91	0.207014169384326	Abcb6	3.06	4.23939452433416e-11	DMSO_Mono_T	H151_25_Mono_T	24.533	75.198	1.11841491596429	Abcc3	2.21	8.55895924311352e-21	DMSO_Cocul_T	H151_25_Cocul_T	323.43	702.184	0.792992515529661
Alas1	1.36	0.0333397925093357	DMSO_Mono_T	DMXAA_Mono_T	61.479	85.661	0.307484699747961	Acat2	0.78	0.0169722474423569	DMSO_Cocul_T	DMXAA_Cocul_T	104.723	81.795	-0.2484613592985	Abcc1	2.12	2.53624371570603e-14	DMSO_Mono_T	H151_25_Mono_T	178.858	385.792	0.751416088683921	Abcc4	3.34	1.73289712925157e-30	DMSO_Cocul_T	H151_25_Cocul_T	253.673	874.557	1.20597080698861
Aldh1a1	2.23	4.44299981843358e-18	DMSO_Mono_T	DMXAA_Mono_T	134.937	295.605	0.802001585472027	Adam9	0.76	0.000759231036652555	DMSO_Cocul_T	DMXAA_Cocul_T	612.422	440.881	-0.27443684570176	Abcc2	31.91	3.39634120170989e-15	DMSO_Mono_T	H151_25_Mono_T	4.856	144.483	3.46291944029015	Abcc5	1.52	0.000551060886814459	DMSO_Cocul_T	H151_25_Cocul_T	200.287	303.521	0.418710334858185
Aldh1a7	2.26	2.92246994959428e-08	DMSO_Mono_T	DMXAA_Mono_T	18.351	41.253	0.815364813284194	Adipor1	0.85	0.00755393849883656	DMSO_Cocul_T	DMXAA_Cocul_T	504.529	430.473	-0.162518929497775	Abcc3	2.08	8.2017097493082e-24	DMSO_Mono_T	H151_25_Mono_T	467.068	991.705	0.732367893713227	Abcd3	1.45	0.000302549079690692	DMSO_Cocul_T	H151_25_Cocul_T	185.755	269.513	0.371563556432483
Aldh3a1	3.48	4.28412749735038e-26	DMSO_Mono_T	DMXAA_Mono_T	49.656	198.128	1.24703229378638	Afg1l	1.59	0.0388016391156499	DMSO_Cocul_T	DMXAA_Cocul_T	14.158	21.945	0.46373401623214	Abcc4	3.25	2.12805351297721e-38	DMSO_Mono_T	H151_25_Mono_T	368.392	1222.124	1.17865499634165	Abcd4	1.59	0.0316660531447353	DMSO_Cocul_T	H151_25_Cocul_T	32.614	51.671	0.46373401623214
Ambp	0.74	6.43079857998071e-05	DMSO_Mono_T	DMXAA_Mono_T	794.584	635.805	-0.301105092783922	Akr1b7	1.86	3.84606512323912e-06	DMSO_Cocul_T	DMXAA_Cocul_T	42.749	86.749	0.62057648772511	Abcc5	1.44	0.000639037668424248	DMSO_Mono_T	H151_25_Mono_T	329.314	490.553	0.364643113587909	Abhd12	1.43	0.0031168257618619	DMSO_Cocul_T	H151_25_Cocul_T	127.503	182.815	0.357674444271816
Anapc5	0.8	0.0322025125720962	DMSO_Mono_T	DMXAA_Mono_T	144.886	116.757	-0.22314355131421	Akr1b8	2.06	1.29788336920951e-48	DMSO_Cocul_T	DMXAA_Cocul_T	742.056	1551.937	0.72270598280149	Abcd3	1.63	3.54732707688903e-07	DMSO_Mono_T	H151_25_Mono_T	176.22	287.493	0.488580014818671	Abhd17a	1.33	0.0438948394136925	DMSO_Cocul_T	H151_25_Cocul_T	106.834	141.591	0.285178942233662
Ank	1.8	0.00378030198716857	DMSO_Mono_T	DMXAA_Mono_T	20.491	39.737	0.587786664902119	Akr1c12	1.32	0.0102768342923647	DMSO_Cocul_T	DMXAA_Cocul_T	132.924	174.455	0.27763173659828	Abcd4	2.1	0.000371286731390202	DMSO_Mono_T	H151_25_Mono_T	21.946	45.873	0.741937344729377	Abhd2	1.85	5.03446834496698e-11	DMSO_Cocul_T	H151_25_Cocul_T	489.482	899.379	0.615185639090233
Ankrd1	0.82	0.00224308788199938	DMSO_Mono_T	DMXAA_Mono_T	1527.783	1268.941	-0.198450938723838	Akr1c13	1.41	3.83399123434805e-08	DMSO_Cocul_T	DMXAA_Cocul_T	312.803	463.277	0.343589704390077	Abhd2	1.48	2.15079444572858e-05	DMSO_Mono_T	H151_25_Mono_T	656.971	965.417	0.392042087776024	Abhd4	1.4	0.000845939919408366	DMSO_Cocul_T	H151_25_Cocul_T	303.836	427.165	0.336472236621213
Anxa10	1.79	8.61048010440791e-10	DMSO_Mono_T	DMXAA_Mono_T	156.794	287.629	0.582215619852664	Akr1c14	2.15	0.00416959433689245	DMSO_Cocul_T	DMXAA_Cocul_T	11.383	30.451	0.765467842139571	Abhd4	1.46	0.000740710580402636	DMSO_Mono_T	H151_25_Mono_T	325.435	471.665	0.378436435720245	Abhd5	1.46	0.00460356774757869	DMSO_Cocul_T	H151_25_Cocul_T	124.639	184.614	0.378436435720245
Anxa7	1.2	0.02050802526904	DMSO_Mono_T	DMXAA_Mono_T	424.114	504.539	0.182321556793955	Akr1c19	1.63	2.17822505124761e-14	DMSO_Cocul_T	DMXAA_Cocul_T	605.061	1012.672	0.488580014818671	Abhd5	1.73	2.11872097216604e-05	DMSO_Mono_T	H151_25_Mono_T	89.168	152.714	0.548121408509688	Abhd6	1.48	0.0203692374860455	DMSO_Cocul_T	H151_25_Cocul_T	65.875	98.642	0.392042087776024
Apobec1	1.51	0.0477274762738377	DMSO_Mono_T	DMXAA_Mono_T	36.199	45.388	0.412109650826833	Alas1	1.54	1.32128959934606e-05	DMSO_Cocul_T	DMXAA_Cocul_T	62.593	95.929	0.431782416425538	Abhd6	1.78	0.000105235074825372	DMSO_Mono_T	H151_25_Mono_T	59.45	105.275	0.576613364303994	Acaa1b	7.14	0.000437896496075468	DMSO_Cocul_T	H151_25_Cocul_T	1.807	12.079	1.96571277635149
Apobec3	1.32	0.00328022884100826	DMSO_Mono_T	DMXAA_Mono_T	115.248	152.311	0.27763173659828	Aldh1a1	2.98	4.65792451936566e-23	DMSO_Cocul_T	DMXAA_Cocul_T	50.968	149.573	1.09192330051731	Abo	6.49	0.0125779160207672	DMSO_Mono_T	H151_25_Mono_T	1.145	6.944	1.870262530716	Acaa2	1.75	4.47843292729018e-06	DMSO_Cocul_T	H151_25_Cocul_T	204.512	339.904	0.559615787935423
Apol9a	17.71	5.72933407290965e-09	DMSO_Mono_T	DMXAA_Mono_T	2.481	23.959	2.87412945179474	Aldh1a7	3.94	4.59963618255224e-14	DMSO_Cocul_T	DMXAA_Cocul_T	9.609	36.493	1.37118072330984	Acaa1b	2.45	0.00562573245885974	DMSO_Mono_T	H151_25_Mono_T	9.508	24.294	0.896088024556636	Acat1	0.44	5.44023039178025e-11	DMSO_Cocul_T	H151_25_Cocul_T	160.959	71.003	-0.82098055206983
Apol9b	15.45	3.29964665763999e-10	DMSO_Mono_T	DMXAA_Mono_T	1.027	15.553	2.73760900334375	Aldh3a1	4.68	2.75972854590168e-07	DMSO_Cocul_T	DMXAA_Cocul_T	10.524	49.301	1.54329810992956	Acaa2	1.33	0.00498003276409549	DMSO_Mono_T	H151_25_Mono_T	269.803	360.866	0.285178942233662	Acot2	2.78	0.0305159712705669	DMSO_Cocul_T	H151_25_Cocul_T	5.481	14.355	1.02245092770255
Areg	1.26	0.0123735958845929	DMSO_Mono_T	DMXAA_Mono_T	2390.937	3085.224	0.231111720963387	Aldh3a2	1.27	0.0115977101807822	DMSO_Cocul_T	DMXAA_Cocul_T	102.478	128.99	0.2390169004705	Acadl	1.35	0.011201976254722	DMSO_Mono_T	H151_25_Mono_T	208.899	284.909	0.300104592450338	Acox1	1.91	7.32451142921061e-10	DMSO_Cocul_T	H151_25_Cocul_T	172.811	328.291	0.647103242058538
Arhgap44	0.79	0.0437806928098579	DMSO_Mono_T	DMXAA_Mono_T	112.18	89.069	-0.23572233352107	Aldh7a1	0.79	0.0250876998847704	DMSO_Cocul_T	DMXAA_Cocul_T	90.847	71.69	-0.23572233352107	Acat1	0.42	4.58280260656819e-11	DMSO_Mono_T	H151_25_Mono_T	159.164	65.66	-0.867500567704723	Acp5	1.56	0.0428008394766256	DMSO_Cocul_T	H151_25_Cocul_T	50.509	74.111	0.444685821261446
Atp1a1	0.77	0.000352163183835896	DMSO_Mono_T	DMXAA_Mono_T	429.371	328.669	-0.261364764134408	Anapc5	0.75	0.00130895911611296	DMSO_Cocul_T	DMXAA_Cocul_T	156.38	117.036	-0.287682072451781	Acot7	1.6	1.33643705218118e-06	DMSO_Mono_T	H151_25_Mono_T	185.576	297.611	0.470003629245736	Actl6a	0.7	0.0231781148792082	DMSO_Cocul_T	H151_25_Cocul_T	111.668	77.893	-0.356674943938732
Atp4a	2.01	0.0211104649888357	DMSO_Mono_T	DMXAA_Mono_T	8.24	16.099	0.698134722070984	Ankrd37	0.51	0.000100483495634229	DMSO_Cocul_T	DMXAA_Cocul_T	60.669	32.847	-0.673344553263766	Acox1	2.02	3.89789582822467e-19	DMSO_Mono_T	H151_25_Mono_T	228.03	459.34	0.703097511413113	Acyp2	2.77	0.00675259167540468	DMSO_Cocul_T	H151_25_Cocul_T	6.325	17.461	1.01884732019925
Atp5b	0.85	0.0149200402407043	DMSO_Mono_T	DMXAA_Mono_T	3497.78	3004.266	-0.162518929497775	Anxa1	0.82	0.000993665128482663	DMSO_Cocul_T	DMXAA_Cocul_T	8510.79	7050.652	-0.198450938723838	Acox2	1.8	0.00581507470278993	DMSO_Mono_T	H151_25_Mono_T	32.097	58.653	0.587786664902119	Ada	2.08	2.27789510555335e-11	DMSO_Cocul_T	H151_25_Cocul_T	204.859	449.998	0.732367893713227
Aurkb	0.64	0.0159764378298959	DMSO_Mono_T	DMXAA_Mono_T	42.174	27.526	-0.446287102628419	Anxa2	0.72	0.000119119771175868	DMSO_Cocul_T	DMXAA_Cocul_T	12911.139	9339.747	-0.328504066972036	Acss2	1.88	0.0007603927919116	DMSO_Mono_T	H151_25_Mono_T	31.941	59.248	0.631271776841858	Adamts1	0.34	0.0121148155280691	DMSO_Cocul_T	H151_25_Cocul_T	13.712	4.738	-1.07880966137193
B2m	1.68	8.49306302261398e-05	DMSO_Mono_T	DMXAA_Mono_T	758.47	1356.636	0.518793793415168	Anxa5	0.82	0.0140758282313747	DMSO_Cocul_T	DMXAA_Cocul_T	1900.471	1551.97	-0.198450938723838	Actg1	1.36	0.0130393614334769	DMSO_Mono_T	H151_25_Mono_T	206.675	277.344	0.307484699747961	Adamtsl5	1.95	0.0002124759675706	DMSO_Cocul_T	H151_25_Cocul_T	35.361	67.115	0.667829372575655
B4galt4	1.4	0.0190352665925775	DMSO_Mono_T	DMXAA_Mono_T	50.317	70.43	0.336472236621213	Apol9a	1.87	0.0139938350035653	DMSO_Cocul_T	DMXAA_Cocul_T	43.473	67.795	0.625938430866495	Actn1	0.71	0.00905467360503385	DMSO_Mono_T	H151_25_Mono_T	168.149	117.831	-0.342490308946776	Adap1	1.51	0.0391525712389946	DMSO_Cocul_T	H151_25_Cocul_T	38.724	58.448	0.412109650826833
Bicc1	0.74	0.000107292834546509	DMSO_Mono_T	DMXAA_Mono_T	634.985	483.68	-0.301105092783922	Apol9b	2.12	1.32128959934606e-05	DMSO_Cocul_T	DMXAA_Cocul_T	32.777	60.195	0.751416088683921	Acyp2	2.31	0.00315598646034639	DMSO_Mono_T	H151_25_Mono_T	13.243	31.567	0.837247524533702	Adgrg6	1.44	0.0306131389618641	DMSO_Cocul_T	H151_25_Cocul_T	58.24	84.708	0.364643113587909
Bnip3	1.6	0.0111379323489699	DMSO_Mono_T	DMXAA_Mono_T	28.308	47.327	0.470003629245736	App	0.86	0.0437146529634318	DMSO_Cocul_T	DMXAA_Cocul_T	528.348	446.491	-0.150822889734584	Ada	2.05	1.6920013840783e-12	DMSO_Mono_T	H151_25_Mono_T	162.808	354.329	0.717839793150317	Adgrl2	0.58	0.0405383241065183	DMSO_Cocul_T	H151_25_Cocul_T	38.522	23.671	-0.544727175441672
Bst2	3.55	9.31492575744375e-05	DMSO_Mono_T	DMXAA_Mono_T	4.124	17.567	1.26694760348732	Areg	1.27	0.00181093629660191	DMSO_Cocul_T	DMXAA_Cocul_T	2330.548	2857.046	0.2390169004705	Adamtsl5	1.88	0.000493395826129508	DMSO_Mono_T	H151_25_Mono_T	36.755	68.741	0.631271776841858	Adh7	23.58	2.48568120245378e-08	DMSO_Cocul_T	H151_25_Cocul_T	0.805	22.305	3.16039889510922
C9orf72	1.49	0.0289462768121102	DMSO_Mono_T	DMXAA_Mono_T	39.685	54.713	0.398776119957368	Arf1	0.81	0.000669392118551861	DMSO_Cocul_T	DMXAA_Cocul_T	720.14	587.337	-0.210721031315653	Adgrg1	0.6	0.000688150970408365	DMSO_Mono_T	H151_25_Mono_T	106.419	64.654	-0.510825623765991	Adipor1	1.23	0.0268339990265495	DMSO_Cocul_T	H151_25_Cocul_T	605.894	740.856	0.207014169384326
Cadm1	0.77	0.000411433411329015	DMSO_Mono_T	DMXAA_Mono_T	286.981	223.804	-0.261364764134408	Arf3	0.82	0.0342942967431627	DMSO_Cocul_T	DMXAA_Cocul_T	168.273	137.03	-0.198450938723838	Adgrl1	0.35	0.0265572736206564	DMSO_Mono_T	H151_25_Mono_T	13.177	4.703	-1.04982212449868	Adrm1	1.42	0.0143667887309589	DMSO_Cocul_T	H151_25_Cocul_T	99.034	140.316	0.350656871613169
Calml4	0.82	0.00840623553509285	DMSO_Mono_T	DMXAA_Mono_T	1272.473	1023.801	-0.198450938723838	Arl1	0.83	0.0145594947949882	DMSO_Cocul_T	DMXAA_Cocul_T	251.276	208.069	-0.186329578191493	Adh7	92.86	3.48960752646529e-21	DMSO_Mono_T	H151_25_Mono_T	0.739	79.533	4.53109298259178	Adtrp	2.23	0.00761377150614524	DMSO_Cocul_T	H151_25_Cocul_T	12.683	28.894	0.802001585472027
Calr	0.81	0.0322025125720962	DMSO_Mono_T	DMXAA_Mono_T	526.263	440.653	-0.210721031315653	Arpc1b	0.81	0.0162187310986205	DMSO_Cocul_T	DMXAA_Cocul_T	277.973	226.035	-0.210721031315653	Adipor1	1.41	9.57097814705486e-05	DMSO_Mono_T	H151_25_Mono_T	488.92	685.634	0.343589704390077	Afp	17.32	3.87250348781187e-11	DMSO_Cocul_T	H151_25_Cocul_T	1.573	29.006	2.85186190313429
Car8	1.51	0.00724654457671569	DMSO_Mono_T	DMXAA_Mono_T	40.947	64.011	0.412109650826833	Asf1a	1.35	0.0177169499172663	DMSO_Cocul_T	DMXAA_Cocul_T	50.373	66.451	0.300104592450338	Adipor2	1.31	0.0273062236586736	DMSO_Mono_T	H151_25_Mono_T	182.995	241.315	0.27002713721306	Aga	1.55	5.90923229221325e-05	DMSO_Cocul_T	H151_25_Cocul_T	182.234	284.337	0.438254930931155
Cat	1.48	3.31599861934289e-07	DMSO_Mono_T	DMXAA_Mono_T	242.213	360.104	0.392042087776024	Asns	1.33	0.000377676249526396	DMSO_Cocul_T	DMXAA_Cocul_T	634.041	823.166	0.285178942233662	Adrm1	1.66	0.000130570348671283	DMSO_Mono_T	H151_25_Mono_T	87.986	146.329	0.506817602368452	Agpat1	1.65	0.00437817850730903	DMSO_Cocul_T	H151_25_Cocul_T	42.48	70.362	0.500775287912489
Cbr1	2.12	2.14772389844023e-25	DMSO_Mono_T	DMXAA_Mono_T	492.016	1100.84	0.751416088683921	Aspa	1.31	0.000699248275262827	DMSO_Cocul_T	DMXAA_Cocul_T	332.501	445.885	0.27002713721306	Adsl	0.69	0.0189699763685184	DMSO_Mono_T	H151_25_Mono_T	151.551	106.267	-0.371063681390832	Agpat2	1.53	0.00012596916508732	DMSO_Cocul_T	H151_25_Cocul_T	201.958	306	0.425267735404344
Cbr3	3.28	9.21015323130557e-37	DMSO_Mono_T	DMXAA_Mono_T	92.197	318.739	1.18784342239605	Asph	0.72	0.0281722014755501	DMSO_Cocul_T	DMXAA_Cocul_T	50.389	37	-0.328504066972036	Adtrp	2.38	0.0261751056479334	DMSO_Mono_T	H151_25_Mono_T	9.981	21.884	0.867100487683383	Agpat5	1.36	0.0218363756303673	DMSO_Cocul_T	H151_25_Cocul_T	117.62	161.234	0.307484699747961
ccdc198	0.67	0.000664517398563274	DMSO_Mono_T	DMXAA_Mono_T	155.087	109.867	-0.400477566597125	Atf3	0.86	0.0325030682395505	DMSO_Cocul_T	DMXAA_Cocul_T	2385.379	2012.833	-0.150822889734584	Afap1l1	0.57	0.00348880457962942	DMSO_Mono_T	H151_25_Mono_T	61.833	35.315	-0.562118918153541	Agr2	0.3	2.73925778085238e-12	DMSO_Cocul_T	H151_25_Cocul_T	216.894	59.914	-1.20397280432594
Ccl2	0.48	0.000969278526774381	DMSO_Mono_T	DMXAA_Mono_T	167.57	92.831	-0.7339691750802	Atp1a1	0.72	5.19161571462308e-08	DMSO_Cocul_T	DMXAA_Cocul_T	320.088	232.749	-0.328504066972036	Afp	10.54	2.05899305479479e-06	DMSO_Mono_T	H151_25_Mono_T	1.798	18.365	2.35517754311322	Agrn	0.78	0.00842981231416421	DMSO_Cocul_T	H151_25_Cocul_T	490.353	382.599	-0.2484613592985
Ccl5	25.75	4.03459320127093e-15	DMSO_Mono_T	DMXAA_Mono_T	0.657	19.267	3.24843462710975	Atp1b1	0.75	5.28408631267197e-05	DMSO_Cocul_T	DMXAA_Cocul_T	998.224	769.024	-0.287682072451781	Aga	1.36	0.0188362962254017	DMSO_Mono_T	H151_25_Mono_T	182.884	248.741	0.307484699747961	Ahi1	2.31	0.00794097964806432	DMSO_Cocul_T	H151_25_Cocul_T	10.364	26.109	0.837247524533702
Ccnb2	0.59	0.0410752735251859	DMSO_Mono_T	DMXAA_Mono_T	179.583	111.915	-0.527632742082372	Atp1b3	0.84	0.0245134978308745	DMSO_Cocul_T	DMXAA_Cocul_T	270.763	228.021	-0.174353387144778	Agfg1	0.75	0.0494146368170813	DMSO_Mono_T	H151_25_Mono_T	141.737	107.724	-0.287682072451781	Ahnak	0.71	0.00149876573800338	DMSO_Cocul_T	H151_25_Cocul_T	1305.58	914.878	-0.342490308946776
Ccnd2	0.73	1.01585132389775e-05	DMSO_Mono_T	DMXAA_Mono_T	6278.385	4537.541	-0.3147107448397	Atp2c1	0.79	0.026870782343914	DMSO_Cocul_T	DMXAA_Cocul_T	118.442	92.196	-0.23572233352107	Agpat2	1.94	7.71388795676947e-14	DMSO_Mono_T	H151_25_Mono_T	161.039	311.343	0.662687973075237	Ahnak2	1.91	0.00020814286735801	DMSO_Cocul_T	H151_25_Cocul_T	80.099	149.583	0.647103242058538
Cdca3	0.64	0.00175670279688878	DMSO_Mono_T	DMXAA_Mono_T	134.734	88.612	-0.446287102628419	Atp5a1	0.86	0.00976356944348562	DMSO_Cocul_T	DMXAA_Cocul_T	820.494	708.743	-0.150822889734584	Agr2	0.69	0.0437007942637737	DMSO_Mono_T	H151_25_Mono_T	219.578	170.669	-0.371063681390832	Ahr	0.55	0.00013363309699852	DMSO_Cocul_T	H151_25_Cocul_T	92.28	50.176	-0.59783700075562
Cdh13	0.75	0.00739828777156773	DMSO_Mono_T	DMXAA_Mono_T	144.158	107.44	-0.287682072451781	Atp5b	0.83	0.000159930061420463	DMSO_Cocul_T	DMXAA_Cocul_T	3347.909	2801.271	-0.186329578191493	Ahnak	0.78	0.0381060409099841	DMSO_Mono_T	H151_25_Mono_T	1047.102	850.038	-0.2484613592985	Akap12	0.17	0.0421692645989775	DMSO_Cocul_T	H151_25_Cocul_T	5.831	0.899	-1.77195684193188
Cdh6	0.7	0.0379082494999904	DMSO_Mono_T	DMXAA_Mono_T	80.652	57.224	-0.356674943938732	Atp5c1	0.89	0.0318211134825532	DMSO_Cocul_T	DMXAA_Cocul_T	2401.776	2159.696	-0.116533816255952	Ahnak2	2.18	1.30347199321638e-11	DMSO_Mono_T	H151_25_Mono_T	90.126	198.861	0.779324876800998	Akap5	0.36	0.0216080802914058	DMSO_Cocul_T	H151_25_Cocul_T	14.106	5.174	-1.02165124753198
Cdkn3	0.63	0.00564103189724475	DMSO_Mono_T	DMXAA_Mono_T	61.117	40.572	-0.462035459596559	Atp5j2	0.88	0.0411750148878598	DMSO_Cocul_T	DMXAA_Cocul_T	858.898	764.842	-0.127833371509885	Ahr	0.68	0.033724050824376	DMSO_Mono_T	H151_25_Mono_T	73.302	49.308	-0.385662480811985	Akr1b8	5.3	1.76852479573364e-55	DMSO_Cocul_T	H151_25_Cocul_T	722.08	4051.093	1.66770682055808
Cenpm	0.54	0.0104367979448421	DMSO_Mono_T	DMXAA_Mono_T	25.545	14.009	-0.616186139423817	Atp5mpl	0.84	0.019444171051971	DMSO_Cocul_T	DMXAA_Cocul_T	720.795	611.894	-0.174353387144778	Aifm1	0.71	0.0494767110288045	DMSO_Mono_T	H151_25_Mono_T	91.179	65.718	-0.342490308946776	Akr1c12	2.71	7.51801126815155e-19	DMSO_Cocul_T	H151_25_Cocul_T	82.222	219.272	0.99694863489161
Ciart	2.07	0.000389790096781913	DMSO_Mono_T	DMXAA_Mono_T	15.006	29.471	0.727548607277278	Atp8a1	0.8	0.027912733479867	DMSO_Cocul_T	DMXAA_Cocul_T	132.986	105.937	-0.22314355131421	Aip	1.36	0.0326380097724568	DMSO_Mono_T	H151_25_Mono_T	91.776	123.684	0.307484699747961	Akr1c13	2.44	1.81200478775071e-20	DMSO_Cocul_T	H151_25_Cocul_T	214.488	540.304	0.89199803930511
Ckap2	0.66	0.00498049947849067	DMSO_Mono_T	DMXAA_Mono_T	105.23	70.252	-0.415515443961666	B2m	2.59	2.23218332478442e-14	DMSO_Cocul_T	DMXAA_Cocul_T	2168.648	5996.527	0.951657875711446	Ak3	1.42	0.000423950908104557	DMSO_Mono_T	H151_25_Mono_T	360.258	504.376	0.350656871613169	Akr1c19	2.81	8.73008400800093e-32	DMSO_Cocul_T	H151_25_Cocul_T	355.196	1003.947	1.03318448334565
Cldn2	0.81	0.0341862916085226	DMSO_Mono_T	DMXAA_Mono_T	263.096	214.472	-0.210721031315653	B4galt4	1.59	0.000554110227242317	DMSO_Cocul_T	DMXAA_Cocul_T	48.814	78.141	0.46373401623214	Akap5	0.41	0.0186543702023373	DMSO_Mono_T	H151_25_Mono_T	18.527	8.069	-0.891598119283784	Alad	1.72	1.02787972666809e-08	DMSO_Cocul_T	H151_25_Cocul_T	275.33	471.512	0.542324290825362
Clic4	1.38	0.00945743909495651	DMSO_Mono_T	DMXAA_Mono_T	158.932	212.009	0.322083499169113	Bace2	0.77	0.0456274560322191	DMSO_Cocul_T	DMXAA_Cocul_T	131.667	103.564	-0.261364764134408	Akap7	0.51	0.0283252340643636	DMSO_Mono_T	H151_25_Mono_T	26.077	13.057	-0.673344553263766	Alas1	1.89	1.89121233312568e-06	DMSO_Cocul_T	H151_25_Cocul_T	76.481	143.11	0.636576829071551
Clu	0.69	5.32151281654415e-07	DMSO_Mono_T	DMXAA_Mono_T	44423.849	31960.091	-0.371063681390832	Bag1	0.79	0.000186134747323421	DMSO_Cocul_T	DMXAA_Cocul_T	310.981	248.887	-0.23572233352107	Akr1a1	1.26	0.00546116108609688	DMSO_Mono_T	H151_25_Mono_T	1942.471	2441.249	0.231111720963387	Aldh1a1	18.23	2.75087118884733e-26	DMSO_Cocul_T	H151_25_Cocul_T	31.092	673.525	2.90306858869057
Cmpk2	8.21	2.03532026873046e-09	DMSO_Mono_T	DMXAA_Mono_T	2.091	17.844	2.10535292346434	Bcam	0.72	0.0242749805421949	DMSO_Cocul_T	DMXAA_Cocul_T	99.342	69.209	-0.328504066972036	Akr1b7	1.72	0.00849744007771881	DMSO_Mono_T	H151_25_Mono_T	41.227	67.923	0.542324290825362	Aldh1a3	0.29	0.000135342298893892	DMSO_Cocul_T	H151_25_Cocul_T	26.045	7.179	-1.23787435600162
Cnn2	1.2	0.0435086900204085	DMSO_Mono_T	DMXAA_Mono_T	287.822	351.635	0.182321556793955	Bcap31	0.88	0.0447231798971909	DMSO_Cocul_T	DMXAA_Cocul_T	580.074	513.685	-0.127833371509885	Akr1b8	5.11	5.37765099356375e-66	DMSO_Mono_T	H151_25_Mono_T	1027.302	5307.492	1.63119940421561	Aldh1a7	18.88	1.10646483072786e-32	DMSO_Cocul_T	H151_25_Cocul_T	5.253	98.899	2.93810316071735
Cpm	0.73	0.00488097215901495	DMSO_Mono_T	DMXAA_Mono_T	342.051	245.593	-0.3147107448397	Bcl2l15	1.92	0.00627468960931819	DMSO_Cocul_T	DMXAA_Cocul_T	18.453	34.175	0.65232518603969	Akr1c12	2.54	1.4222991007956e-12	DMSO_Mono_T	H151_25_Mono_T	87.455	215.616	0.932164081030445	Aldh1l1	0.67	0.0464709257969133	DMSO_Cocul_T	H151_25_Cocul_T	61.709	40.828	-0.400477566597125
Creg1	1.47	0.00258301177733393	DMSO_Mono_T	DMXAA_Mono_T	62.5	93.834	0.385262400790645	Bhlhe40	0.79	0.011089521469222	DMSO_Cocul_T	DMXAA_Cocul_T	285.425	231.26	-0.23572233352107	Akr1c13	2.18	4.0982429552141e-16	DMSO_Mono_T	H151_25_Mono_T	297.936	642.762	0.779324876800998	Aldh1l2	2.64	0.00379958202517577	DMSO_Cocul_T	H151_25_Cocul_T	8.145	23.395	0.970778917158225
Ctsc	1.3	0.0225899331111306	DMSO_Mono_T	DMXAA_Mono_T	235.184	313.127	0.262364264467491	Bicc1	0.75	1.52539343741589e-05	DMSO_Cocul_T	DMXAA_Cocul_T	321.136	248.106	-0.287682072451781	Akr1c19	2.84	1.13280782818332e-40	DMSO_Mono_T	H151_25_Mono_T	594.845	1707.955	1.04380405217311	Aldh2	1.55	0.00013363309699852	DMSO_Cocul_T	H151_25_Cocul_T	124.08	192.809	0.438254930931155
Cwh43	1.33	0.0299809552870967	DMSO_Mono_T	DMXAA_Mono_T	108.268	139.317	0.285178942233662	Birc5	0.67	0.0106785942967957	DMSO_Cocul_T	DMXAA_Cocul_T	99.878	70.802	-0.400477566597125	Alad	1.83	1.32354872306866e-10	DMSO_Mono_T	H151_25_Mono_T	201.092	368.577	0.60431596685333	Aldh3a1	53.76	1.42171109380005e-45	DMSO_Cocul_T	H151_25_Cocul_T	12.551	652.798	3.98452969621489
Cyb5a	1.24	0.0148903024797212	DMSO_Mono_T	DMXAA_Mono_T	1582.583	1999.382	0.215111379616945	Blvrb	1.4	0.0266390379223217	DMSO_Cocul_T	DMXAA_Cocul_T	105.475	145.353	0.336472236621213	Alas1	2.13	7.64851626027091e-10	DMSO_Mono_T	H151_25_Mono_T	69.929	149.055	0.756121979721334	Aldh3a2	2.28	1.34269800043702e-13	DMSO_Cocul_T	H151_25_Cocul_T	98.103	224.686	0.824175442966349
Cyp2d10	0.57	0.0024241255201709	DMSO_Mono_T	DMXAA_Mono_T	49.754	29.379	-0.562118918153541	Bnip3l	0.83	0.0293031461733323	DMSO_Cocul_T	DMXAA_Cocul_T	290.466	241.16	-0.186329578191493	Aldh1a1	16.99	5.00689785018177e-56	DMSO_Mono_T	H151_25_Mono_T	96.756	1813.784	2.83262493568384	Aldoc	0.69	0.0199470262152645	DMSO_Cocul_T	H151_25_Cocul_T	194.924	135.289	-0.371063681390832
Cyp4f14	0.65	0.00390316528539373	DMSO_Mono_T	DMXAA_Mono_T	194.91	128.423	-0.430782916092454	Bsg	0.58	0.00222812116792585	DMSO_Cocul_T	DMXAA_Cocul_T	2621.087	1460.757	-0.544727175441672	Aldh1a7	11.05	1.92934854717929e-41	DMSO_Mono_T	H151_25_Mono_T	13.442	163.048	2.40243042796376	Ambp	0.71	0.0155402754276338	DMSO_Cocul_T	H151_25_Cocul_T	634.828	392.748	-0.342490308946776
Ddc	1.78	0.000924322013380985	DMSO_Mono_T	DMXAA_Mono_T	30.195	52.091	0.576613364303994	Bst2	1.53	0.00590887977626795	DMSO_Cocul_T	DMXAA_Cocul_T	49.034	68.103	0.425267735404344	Aldh1l2	6.18	0.00139194237320108	DMSO_Mono_T	H151_25_Mono_T	1.904	11.599	1.8213182714696	Amdhd2	1.42	0.0234974859576056	DMSO_Cocul_T	H151_25_Cocul_T	80.641	114.932	0.350656871613169
Ddit4l	0.75	0.0426452396446428	DMSO_Mono_T	DMXAA_Mono_T	136.453	107.088	-0.287682072451781	Btg1	0.85	0.0411750148878598	DMSO_Cocul_T	DMXAA_Cocul_T	653.83	549.622	-0.162518929497775	Aldh2	1.44	0.00101695824398713	DMSO_Mono_T	H151_25_Mono_T	143.959	207.848	0.364643113587909	Amot	0.58	0.000284141436576501	DMSO_Cocul_T	H151_25_Cocul_T	84.256	48.405	-0.544727175441672
Ddx24	1.22	0.0257410412233924	DMSO_Mono_T	DMXAA_Mono_T	160.961	196.68	0.198850858745165	Btg2	0.83	0.0109037064741743	DMSO_Cocul_T	DMXAA_Cocul_T	1023.506	860.957	-0.186329578191493	Aldh3a1	29.1	3.41674327291198e-75	DMSO_Mono_T	H151_25_Mono_T	84.782	2188.029	3.37073817417745	Ampd3	3.83	0.0173104614406573	DMSO_Cocul_T	H151_25_Cocul_T	4.238	12.673	1.34286480319255
Ddx60	8.86	3.16562634093868e-10	DMSO_Mono_T	DMXAA_Mono_T	36	176.992	2.18154676461699	C77080	1.23	0.00326443404492481	DMSO_Cocul_T	DMXAA_Cocul_T	210.756	259.804	0.207014169384326	Aldh3a2	2.67	3.11066894428552e-21	DMSO_Mono_T	H151_25_Mono_T	121.835	324.672	0.982078472412158	Anapc5	0.65	0.00011092243348353	DMSO_Cocul_T	H151_25_Cocul_T	211.027	138.75	-0.430782916092454
Degs1	1.24	0.0242131314485676	DMSO_Mono_T	DMXAA_Mono_T	417.421	502.187	0.215111379616945	Cadm1	0.72	5.62137830280627e-07	DMSO_Cocul_T	DMXAA_Cocul_T	256.239	183.153	-0.328504066972036	Aldh6a1	1.64	0.037839902308614	DMSO_Mono_T	H151_25_Mono_T	28.339	46.25	0.494696241836107	Ang	2.61	1.10794471149615e-05	DMSO_Cocul_T	H151_25_Cocul_T	15.336	40.372	0.959350221334602
Dhx58	4.6	4.07905266393673e-05	DMSO_Mono_T	DMXAA_Mono_T	3.813	15.763	1.52605630349505	Calm3	0.8	0.0135637357193345	DMSO_Cocul_T	DMXAA_Cocul_T	227.221	185.319	-0.22314355131421	Aldoa	1.61	2.98702965128193e-09	DMSO_Mono_T	H151_25_Mono_T	3348.026	5328.162	0.476234178996372	Angptl4	2.5	0.00149209878683563	DMSO_Cocul_T	H151_25_Cocul_T	11.04	28.908	0.916290731874155
Dnajc3	0.81	0.0485060039676289	DMSO_Mono_T	DMXAA_Mono_T	215.979	175.013	-0.210721031315653	Calml4	0.75	1.63227972691973e-06	DMSO_Cocul_T	DMXAA_Cocul_T	733.598	561.114	-0.287682072451781	Aldoart1	1.96	7.5332082495108e-06	DMSO_Mono_T	H151_25_Mono_T	44.353	87.101	0.672944473242426	Angptl6	3.07	0.005479434407062	DMSO_Cocul_T	H151_25_Cocul_T	5.581	17.466	1.12167756159911
Dtx3l	2.6	2.03532026873046e-09	DMSO_Mono_T	DMXAA_Mono_T	27.184	72.323	0.955511445027436	Calr	0.68	2.70455963062878e-08	DMSO_Cocul_T	DMXAA_Cocul_T	600.523	420.251	-0.385662480811985	Alyref	0.63	0.0190068710349732	DMSO_Mono_T	H151_25_Mono_T	59.576	37.888	-0.462035459596559	Ankle1	0.09	0.0325983807982966	DMSO_Cocul_T	H151_25_Cocul_T	3.482	0.165	-2.40794560865187
Duoxa2	1.89	9.11187081874832e-08	DMSO_Mono_T	DMXAA_Mono_T	64.674	133.664	0.636576829071551	Calu	0.84	0.0176148487012546	DMSO_Cocul_T	DMXAA_Cocul_T	361.2	299.307	-0.174353387144778	Ambp	0.6	6.78155640350029e-08	DMSO_Mono_T	H151_25_Mono_T	894.362	512.875	-0.510825623765991	Ankrd1	0.39	8.23908607464046e-19	DMSO_Cocul_T	H151_25_Cocul_T	1556.359	642.563	-0.941608539858445
Echdc2	1.27	0.0216724859754273	DMSO_Mono_T	DMXAA_Mono_T	232.727	300.777	0.2390169004705	Caml	1.46	1.0974389836734e-05	DMSO_Cocul_T	DMXAA_Cocul_T	90.624	131.468	0.378436435720245	Amot	0.58	0.000495502035738165	DMSO_Mono_T	H151_25_Mono_T	81.726	47.616	-0.544727175441672	Ankrd12	1.56	0.0391937213440791	DMSO_Cocul_T	H151_25_Cocul_T	37.881	58.378	0.444685821261446
Efemp1	0.75	0.00932594188786059	DMSO_Mono_T	DMXAA_Mono_T	548.282	407.007	-0.287682072451781	Canx	0.78	0.00263170626979929	DMSO_Cocul_T	DMXAA_Cocul_T	668.628	499.471	-0.2484613592985	Amotl1	0.61	0.0315459932903514	DMSO_Mono_T	H151_25_Mono_T	46.73	28.387	-0.49429632181478	Ankrd37	0.3	1.59186613746752e-07	DMSO_Cocul_T	H151_25_Cocul_T	45.632	13.173	-1.20397280432594
Eif2ak2	1.42	0.0452802694785033	DMSO_Mono_T	DMXAA_Mono_T	45.192	67.425	0.350656871613169	Capns1	0.84	0.00933777455076029	DMSO_Cocul_T	DMXAA_Cocul_T	325.341	275.4	-0.174353387144778	Amotl2	0.67	0.00858400019479168	DMSO_Mono_T	H151_25_Mono_T	195.239	128.886	-0.400477566597125	Anln	0.15	7.64410961459351e-20	DMSO_Cocul_T	H151_25_Cocul_T	85.561	13.111	-1.89711998488588
Eif3b	0.8	0.0216861501416851	DMSO_Mono_T	DMXAA_Mono_T	235.229	190.58	-0.22314355131421	Car5b	0.71	0.0362012052702995	DMSO_Cocul_T	DMXAA_Cocul_T	42.409	29.873	-0.342490308946776	Anapc5	0.67	0.000271644058871107	DMSO_Mono_T	H151_25_Mono_T	196.711	131.465	-0.400477566597125	Ano3	1.73	0.0129562354129592	DMSO_Cocul_T	H151_25_Cocul_T	31.49	53.969	0.548121408509688
Eif4a2	1.19	0.0413158410186811	DMSO_Mono_T	DMXAA_Mono_T	475.738	545.128	0.173953307123438	Car9	0.66	7.48584438628716e-06	DMSO_Cocul_T	DMXAA_Cocul_T	279.093	191.267	-0.415515443961666	Ang	2.66	1.04906654280802e-05	DMSO_Mono_T	H151_25_Mono_T	19.012	50.245	0.978326122793608	Ano6	0.68	0.00265212421744609	DMSO_Cocul_T	H151_25_Cocul_T	165.681	114.799	-0.385662480811985
Emp2	1.19	0.0345167766001102	DMSO_Mono_T	DMXAA_Mono_T	525.182	621.54	0.173953307123438	Casp6	0.78	0.00960777783382916	DMSO_Cocul_T	DMXAA_Cocul_T	118.532	93.262	-0.2484613592985	Angptl4	2.26	0.0451022144271644	DMSO_Mono_T	H151_25_Mono_T	8.038	17.401	0.815364813284194	Anp32e	0.67	0.0307457545456597	DMSO_Cocul_T	H151_25_Cocul_T	76.985	52.115	-0.400477566597125
Entpd5	1.6	3.50313206774544e-07	DMSO_Mono_T	DMXAA_Mono_T	90.159	140.569	0.470003629245736	Cat	1.37	2.42531678197343e-05	DMSO_Cocul_T	DMXAA_Cocul_T	206.259	282.525	0.314810739840034	Ankle1	0.04	0.000226732180584894	DMSO_Mono_T	H151_25_Mono_T	7.483	0.189	-3.2188758248682	Antxr2	0.67	0.00448499852547186	DMSO_Cocul_T	H151_25_Cocul_T	169.349	117.078	-0.400477566597125
Ero1a	1.6	0.0402746502060429	DMSO_Mono_T	DMXAA_Mono_T	162.983	286.427	0.470003629245736	Cavin1	0.8	0.00629236025338761	DMSO_Cocul_T	DMXAA_Cocul_T	205.136	164.077	-0.22314355131421	Ankrd1	0.35	1.4460247114947e-29	DMSO_Mono_T	H151_25_Mono_T	1922	684.744	-1.04982212449868	Anxa1	0.47	6.9781090224165e-12	DMSO_Cocul_T	H151_25_Cocul_T	7417.65	3494	-0.755022584278033
Esd	1.93	4.44299981843358e-18	DMSO_Mono_T	DMXAA_Mono_T	1086.02	2164.892	0.657520002916794	Cbr1	2.33	3.28634485908933e-23	DMSO_Cocul_T	DMXAA_Cocul_T	336.629	774.493	0.845868267577609	Ankrd9	1.67	0.0380049923287366	DMSO_Mono_T	H151_25_Mono_T	32.959	52.301	0.512823626428664	Anxa10	2.95	0.00379958202517577	DMSO_Cocul_T	H151_25_Cocul_T	480.611	1332.552	1.08180517035173
F2r	1.47	0.0125388531834888	DMSO_Mono_T	DMXAA_Mono_T	64.036	98.258	0.385262400790645	Cbr3	3.58	1.10634662470528e-32	DMSO_Cocul_T	DMXAA_Cocul_T	66.171	231.293	1.27536280041261	Anln	0.12	5.90182731273222e-20	DMSO_Mono_T	H151_25_Mono_T	82.542	10.138	-2.12026353620009	Anxa2	0.51	5.07093778183031e-10	DMSO_Cocul_T	H151_25_Cocul_T	17004.979	8463.065	-0.673344553263766
Fgfbp1	1.4	9.38968397459806e-05	DMSO_Mono_T	DMXAA_Mono_T	407.733	576.738	0.336472236621213	Ccl2	0.23	1.49731010620634e-06	DMSO_Cocul_T	DMXAA_Cocul_T	181.386	50.751	-1.46967597005894	Ano1	0.76	0.00265042492117476	DMSO_Mono_T	H151_25_Mono_T	495.453	376.295	-0.27443684570176	Anxa5	0.66	3.98688933878013e-07	DMSO_Cocul_T	H151_25_Cocul_T	1828.176	1205.5	-0.415515443961666
Fgfr2	0.62	0.0235477173564221	DMSO_Mono_T	DMXAA_Mono_T	39.194	24.104	-0.478035800943	Ccl5	16.94	3.83399123434805e-08	DMSO_Cocul_T	DMXAA_Cocul_T	2.981	48.901	2.82967768922391	Ano7	3.73	7.94327357354594e-07	DMSO_Mono_T	H151_25_Mono_T	8.974	33.193	1.31640823365572	Anxa6	0.6	9.03532103790578e-07	DMSO_Cocul_T	H151_25_Cocul_T	235.791	140.084	-0.510825623765991
Fth1	1.72	3.73326866210078e-11	DMSO_Mono_T	DMXAA_Mono_T	7124.356	12877.002	0.542324290825362	Ccnb2	0.73	0.027139998980601	DMSO_Cocul_T	DMXAA_Cocul_T	190.964	143.268	-0.3147107448397	Anp32e	0.65	0.0194173174938948	DMSO_Mono_T	H151_25_Mono_T	68.212	43.439	-0.430782916092454	Aopep	0.7	0.00633774800491929	DMSO_Cocul_T	H151_25_Cocul_T	140.589	98.095	-0.356674943938732
Ftl1	1.5	4.78375707015151e-07	DMSO_Mono_T	DMXAA_Mono_T	6454.966	9961.677	0.405465108108164	Ccnd2	0.81	0.0434258877926185	DMSO_Cocul_T	DMXAA_Cocul_T	3079.313	2497.952	-0.210721031315653	Anxa1	0.78	0.00342853379097667	DMSO_Mono_T	H151_25_Mono_T	5485.795	4324.528	-0.2484613592985	Apbb2	0.58	0.000262874172248717	DMSO_Cocul_T	H151_25_Cocul_T	130.193	74.016	-0.544727175441672
Ftl1-ps1	1.51	6.94261796911978e-06	DMSO_Mono_T	DMXAA_Mono_T	402.503	618.303	0.412109650826833	Ccni	0.81	0.0270457551759741	DMSO_Cocul_T	DMXAA_Cocul_T	234.237	184.342	-0.210721031315653	Anxa10	4.67	4.72690712375669e-40	DMSO_Mono_T	H151_25_Mono_T	108.647	502.501	1.54115907168081	Apobec3	0.49	1.63765572744738e-12	DMSO_Cocul_T	H151_25_Cocul_T	256.885	128.013	-0.713349887877465
G6pdx	1.28	0.00131625869344752	DMSO_Mono_T	DMXAA_Mono_T	201.372	261.908	0.246860077931526	Cd68	0.61	0.0196259162798262	DMSO_Cocul_T	DMXAA_Cocul_T	43.561	25.006	-0.49429632181478	Anxa13	1.27	0.00797442958393688	DMSO_Mono_T	H151_25_Mono_T	1581.621	2026.714	0.2390169004705	Apol9a	0.24	0.00124189728331551	DMSO_Cocul_T	H151_25_Cocul_T	72.628	22.62	-1.42711635564015
Gabrp	0.77	0.00781517419566117	DMSO_Mono_T	DMXAA_Mono_T	217.802	166.694	-0.261364764134408	Cd81	0.73	1.56092426979095e-10	DMSO_Cocul_T	DMXAA_Cocul_T	3841.768	2728.805	-0.3147107448397	Anxa4	1.33	1.25541925235817e-05	DMSO_Mono_T	H151_25_Mono_T	2534.014	3343.416	0.285178942233662	Apol9b	0.12	0.0116917464960818	DMSO_Cocul_T	H151_25_Cocul_T	55.696	16.669	-2.12026353620009
Gas6	0.74	0.00365862728723174	DMSO_Mono_T	DMXAA_Mono_T	167.431	125.967	-0.301105092783922	Cda	0.78	0.0261704543716575	DMSO_Cocul_T	DMXAA_Cocul_T	174.631	134.667	-0.2484613592985	Anxa7	1.74	7.69748837327503e-14	DMSO_Mono_T	H151_25_Mono_T	414.257	718.397	0.553885113226438	Aprt	1.25	0.0236976092698576	DMSO_Cocul_T	H151_25_Cocul_T	1373.824	1689.367	0.22314355131421
Gclc	2.45	4.03459320127093e-15	DMSO_Mono_T	DMXAA_Mono_T	713.205	1799.415	0.896088024556636	Cdc20	0.62	0.00259812162526543	DMSO_Cocul_T	DMXAA_Cocul_T	83.888	52.526	-0.478035800943	Anxa8	1.64	7.86720756279475e-08	DMSO_Mono_T	H151_25_Mono_T	445.767	720.14	0.494696241836107	Aqp1	0.28	0.0223377994718167	DMSO_Cocul_T	H151_25_Cocul_T	14.458	3.375	-1.27296567581289
Gclm	1.92	2.81378150797943e-08	DMSO_Mono_T	DMXAA_Mono_T	656.631	1297.488	0.65232518603969	Cdc42ep1	0.73	0.0331994720073991	DMSO_Cocul_T	DMXAA_Cocul_T	51.143	37.254	-0.3147107448397	Aopep	0.73	0.0241075117397197	DMSO_Mono_T	H151_25_Mono_T	151.826	110.278	-0.3147107448397	Aqp5	1.66	0.0040664517824557	DMSO_Cocul_T	H151_25_Cocul_T	95.031	153.339	0.506817602368452
Glipr1	0.76	0.0122890098682117	DMSO_Mono_T	DMXAA_Mono_T	198.941	151.169	-0.27443684570176	Cdca3	0.69	0.0101489123981382	DMSO_Cocul_T	DMXAA_Cocul_T	113.473	82.353	-0.371063681390832	Aox1	4.46	0.000505214015488914	DMSO_Mono_T	H151_25_Mono_T	3.419	15.049	1.49514876603197	Arhgap19	0.32	5.76584666502014e-05	DMSO_Cocul_T	H151_25_Cocul_T	29.966	10.101	-1.13943428318836
Gm3776	3.27	1.18214483586423e-11	DMSO_Mono_T	DMXAA_Mono_T	276.01	675.438	1.18478998490916	Cdh1	0.82	0.000447588351552842	DMSO_Cocul_T	DMXAA_Cocul_T	1318.386	1071.488	-0.198450938723838	Ap1s1	1.27	0.0076514214595626	DMSO_Mono_T	H151_25_Mono_T	381.861	485.005	0.2390169004705	Arhgap35	1.36	0.0316660531447353	DMSO_Cocul_T	H151_25_Cocul_T	97.309	132.557	0.307484699747961
Gpr137b	1.71	1.85275905595788e-07	DMSO_Mono_T	DMXAA_Mono_T	78.032	134.895	0.536493370514568	Cdh13	0.6	1.96033716013632e-10	DMSO_Cocul_T	DMXAA_Cocul_T	164.967	100.352	-0.510825623765991	Apip	0.65	0.0404330426517451	DMSO_Mono_T	H151_25_Mono_T	64.3	40.679	-0.430782916092454	Arhgap44	1.5	0.00300809498011539	DMSO_Cocul_T	H151_25_Cocul_T	80.078	119.49	0.405465108108164
Gpt2	1.59	0.0236550919908328	DMSO_Mono_T	DMXAA_Mono_T	43.594	67.606	0.46373401623214	Cdh16	0.61	0.000320926067285821	DMSO_Cocul_T	DMXAA_Cocul_T	89.084	58.617	-0.49429632181478	Apobec3	0.58	2.53785377405722e-05	DMSO_Mono_T	H151_25_Mono_T	144.34	85.282	-0.544727175441672	Arhgef26	0.3	0.023959852343207	DMSO_Cocul_T	H151_25_Cocul_T	11.157	4.382	-1.20397280432594
Gpx2	1.62	5.08403098413659e-09	DMSO_Mono_T	DMXAA_Mono_T	1216.335	1954.578	0.482426149244293	Cdh17	0.86	0.0441491462115747	DMSO_Cocul_T	DMXAA_Cocul_T	729.828	637.985	-0.150822889734584	Apol7a	2.14	0.0405667985569829	DMSO_Mono_T	H151_25_Mono_T	10.318	19.834	0.76080582903376	Arhgef39	0.25	0.00089751425935235	DMSO_Cocul_T	H151_25_Cocul_T	15.302	3.887	-1.38629436111989
Grina	1.29	0.0149200402407043	DMSO_Mono_T	DMXAA_Mono_T	119.038	154.671	0.254642218373581	Cebpd	0.6	0.0242749805421949	DMSO_Cocul_T	DMXAA_Cocul_T	23.396	14.25	-0.510825623765991	Aqp1	0.29	1.02433772548357e-08	DMSO_Mono_T	H151_25_Mono_T	67.252	20.677	-1.23787435600162	Arl1	0.74	0.00726686538946487	DMSO_Cocul_T	H151_25_Cocul_T	244.877	180.944	-0.301105092783922
Gsr	1.52	3.73326866210078e-11	DMSO_Mono_T	DMXAA_Mono_T	409.267	628.512	0.418710334858185	Cfap298	1.28	0.0242749805421949	DMSO_Cocul_T	DMXAA_Cocul_T	73.205	92.734	0.246860077931526	Areg	1.44	0.000445927829305069	DMSO_Mono_T	H151_25_Mono_T	2471.344	3507.714	0.364643113587909	Arl14	1.69	0.0301326941805175	DMSO_Cocul_T	H151_25_Cocul_T	24.625	41.615	0.524728528934982
Gss	1.25	0.00502928629458292	DMSO_Mono_T	DMXAA_Mono_T	219.359	277.037	0.22314355131421	Chac1	1.43	0.00797407020176639	DMSO_Cocul_T	DMXAA_Cocul_T	100.837	146.851	0.357674444271816	Arfip1	1.26	0.0215152446060312	DMSO_Mono_T	H151_25_Mono_T	245.631	309.432	0.231111720963387	Arl4c	0.49	6.11299816093096e-06	DMSO_Cocul_T	H151_25_Cocul_T	82.494	40.398	-0.713349887877465
Gsta1	2.16	2.37803165527275e-09	DMSO_Mono_T	DMXAA_Mono_T	1313.854	2347.075	0.770108221696074	Chka	0.82	0.0143459799725894	DMSO_Cocul_T	DMXAA_Cocul_T	260.099	214.981	-0.198450938723838	Arglu1	0.56	0.00117580704420711	DMSO_Mono_T	H151_25_Mono_T	63.446	35.429	-0.579818495252942	Arl6ip1	0.7	2.96379611513192e-06	DMSO_Cocul_T	H151_25_Cocul_T	998.855	700.446	-0.356674943938732
Gsta2	3.73	3.01175934334498e-10	DMSO_Mono_T	DMXAA_Mono_T	24.476	89.359	1.31640823365572	Ciart	1.44	0.0288033271507871	DMSO_Cocul_T	DMXAA_Cocul_T	28.315	40.206	0.364643113587909	Arhgap12	1.35	0.0281407888806118	DMSO_Mono_T	H151_25_Mono_T	112.316	150.791	0.300104592450338	Arnt2	5.08	0.0168356243746186	DMSO_Cocul_T	H151_25_Cocul_T	1.749	7.598	1.62531126159039
Gsta3	1.79	1.64811610046973e-18	DMSO_Mono_T	DMXAA_Mono_T	1525.357	2756.977	0.582215619852664	Clcn3	0.81	0.0226153032260653	DMSO_Cocul_T	DMXAA_Cocul_T	207.873	164.946	-0.210721031315653	Arhgap19	0.32	0.000464194206922332	DMSO_Mono_T	H151_25_Mono_T	27.183	9.121	-1.13943428318836	Arpc1a	1.35	0.000231792302397666	DMSO_Cocul_T	H151_25_Cocul_T	668.756	907.637	0.300104592450338
Gsta5	2.42	8.98114092792876e-07	DMSO_Mono_T	DMXAA_Mono_T	28.307	53.566	0.883767540168595	Clcn4	0.78	0.0200434332749055	DMSO_Cocul_T	DMXAA_Cocul_T	87.01	66.694	-0.2484613592985	Arhgef39	0.32	0.0106755316112951	DMSO_Mono_T	H151_25_Mono_T	15.665	5.127	-1.13943428318836	Arpc2	1.32	0.00257132586385659	DMSO_Cocul_T	H151_25_Cocul_T	1697.382	2228.173	0.27763173659828
Gstm1	1.78	1.22144480519401e-11	DMSO_Mono_T	DMXAA_Mono_T	275.045	495.041	0.576613364303994	Cldn2	0.8	0.00263170626979929	DMSO_Cocul_T	DMXAA_Cocul_T	275.519	223.294	-0.22314355131421	Arid2	0.73	0.0346401215649524	DMSO_Mono_T	H151_25_Mono_T	141.876	103.138	-0.3147107448397	Arpp19	1.22	0.0284831828842343	DMSO_Cocul_T	H151_25_Cocul_T	627.765	766.308	0.198850858745165
Gsto1	1.33	5.17003637263503e-05	DMSO_Mono_T	DMXAA_Mono_T	23856.445	33641.972	0.285178942233662	Cldn4	0.72	4.29618535239291e-08	DMSO_Cocul_T	DMXAA_Cocul_T	1132.366	788.574	-0.328504066972036	Arl2bp	1.44	0.0229108557693538	DMSO_Mono_T	H151_25_Mono_T	66.451	95.272	0.364643113587909	Asb13	2.85	8.45863020030765e-12	DMSO_Cocul_T	H151_25_Cocul_T	32.474	93.496	1.04731899428056
Gstp1	2.17	3.93132876139181e-10	DMSO_Mono_T	DMXAA_Mono_T	2792.86	6593.433	0.774727167552368	Clic4	1.2	0.0230687615427872	DMSO_Cocul_T	DMXAA_Cocul_T	199.794	236.771	0.182321556793955	Arl4c	0.43	9.12005264391169e-09	DMSO_Mono_T	H151_25_Mono_T	102.618	44.652	-0.843970070294529	Asf1b	0.15	7.10989092242768e-11	DMSO_Cocul_T	H151_25_Cocul_T	33.372	5.197	-1.89711998488588
H2-D1	1.45	1.81372026777512e-05	DMSO_Mono_T	DMXAA_Mono_T	314.705	457.691	0.371563556432483	Clu	0.66	0.0270457551759741	DMSO_Cocul_T	DMXAA_Cocul_T	37540.241	23591.042	-0.415515443961666	Arl6ip1	0.7	0.000198220422581209	DMSO_Mono_T	H151_25_Mono_T	905.864	628.018	-0.356674943938732	Aspm	0.16	1.3080663821387e-09	DMSO_Cocul_T	H151_25_Cocul_T	28.871	4.527	-1.83258146374831
H2-Q2	1.84	0.0210076032221936	DMSO_Mono_T	DMXAA_Mono_T	18.525	27.615	0.609765571620894	Cmpk2	1.69	0.019444171051971	DMSO_Cocul_T	DMXAA_Cocul_T	27.381	48.457	0.524728528934982	Arl6ip6	0.63	0.00771147878484299	DMSO_Mono_T	H151_25_Mono_T	78.314	48.147	-0.462035459596559	Atad2	0.33	5.6655548712692e-07	DMSO_Cocul_T	H151_25_Cocul_T	52.787	17.884	-1.10866262452161
H2-T22	1.51	0.00840623553509285	DMSO_Mono_T	DMXAA_Mono_T	36.389	54.576	0.412109650826833	Commd3	1.16	0.00460428132891542	DMSO_Cocul_T	DMXAA_Cocul_T	549.834	641.304	0.148420005118273	Arl8b	1.28	0.0466600805993254	DMSO_Mono_T	H151_25_Mono_T	269.316	346.876	0.246860077931526	Atad5	0.45	0.0446110482495722	DMSO_Cocul_T	H151_25_Cocul_T	16.571	7.505	-0.798507696217772
H2-T23	1.43	0.0265163306476979	DMSO_Mono_T	DMXAA_Mono_T	61.67	84.312	0.357674444271816	Copb2	0.74	2.9672625826812e-05	DMSO_Cocul_T	DMXAA_Cocul_T	298.889	219.81	-0.301105092783922	Arpc1a	1.34	0.00112709117532522	DMSO_Mono_T	H151_25_Mono_T	616.157	818.266	0.29266961396282	Atg2a	1.55	0.0347438752072418	DMSO_Cocul_T	H151_25_Cocul_T	53.891	80.396	0.438254930931155
H4c4	0.62	0.0409849669449186	DMSO_Mono_T	DMXAA_Mono_T	34.564	22.168	-0.478035800943	Cope	0.81	0.0225439180001411	DMSO_Cocul_T	DMXAA_Cocul_T	328.249	263.97	-0.210721031315653	Arpc2	1.36	2.80561238231148e-06	DMSO_Mono_T	H151_25_Mono_T	1548.383	2102.24	0.307484699747961	Atp10a	0.38	0.00265212421744609	DMSO_Cocul_T	H151_25_Cocul_T	21.52	8.215	-0.967584026261706
Hdlbp	0.85	0.00812589832540725	DMSO_Mono_T	DMXAA_Mono_T	549.92	465.101	-0.162518929497775	Cox6a1	0.84	0.00186523327445894	DMSO_Cocul_T	DMXAA_Cocul_T	757.598	634.8	-0.174353387144778	Arpc5l	1.24	0.0455266849100617	DMSO_Mono_T	H151_25_Mono_T	300.614	370.664	0.215111379616945	Atp10b	0.7	0.0127561981772293	DMSO_Cocul_T	H151_25_Cocul_T	126.933	88.166	-0.356674943938732
Helz2	2.14	0.00016573931366418	DMSO_Mono_T	DMXAA_Mono_T	13.135	28.304	0.76080582903376	Cox6b1	0.84	0.0071318627270706	DMSO_Cocul_T	DMXAA_Cocul_T	2394.447	2060.65	-0.174353387144778	Asah1	1.27	0.0416475094568337	DMSO_Mono_T	H151_25_Mono_T	1221.991	1491.594	0.2390169004705	Atp13a3	1.38	0.00232147107930909	DMSO_Cocul_T	H151_25_Cocul_T	200.049	275.327	0.322083499169113
Hif1a	1.3	0.0397719971521728	DMSO_Mono_T	DMXAA_Mono_T	106.022	134.425	0.262364264467491	Cox6c	0.81	0.000106632571072796	DMSO_Cocul_T	DMXAA_Cocul_T	1103.95	896.916	-0.210721031315653	Asb13	2.85	1.62375044192315e-10	DMSO_Mono_T	H151_25_Mono_T	36.819	101.571	1.04731899428056	Atp1b1	0.76	0.00938103965586214	DMSO_Cocul_T	H151_25_Cocul_T	1054.91	778.763	-0.27443684570176
Hilpda	1.32	0.0124399096950541	DMSO_Mono_T	DMXAA_Mono_T	139.742	189.532	0.27763173659828	Cox7a2	0.8	0.000246577916976901	DMSO_Cocul_T	DMXAA_Cocul_T	883.487	718.998	-0.22314355131421	Asf1b	0.18	4.4428263687655e-08	DMSO_Mono_T	H151_25_Mono_T	35.974	6.201	-1.71479842809193	Atp5b	0.76	0.00294000920085463	DMSO_Cocul_T	H151_25_Cocul_T	4215.626	3220.4	-0.27443684570176
Hmox1	2.54	0.000112169486696584	DMSO_Mono_T	DMXAA_Mono_T	31.156	86.234	0.932164081030445	Cox7b	0.84	0.00398147229341108	DMSO_Cocul_T	DMXAA_Cocul_T	718.583	608.814	-0.174353387144778	Aspm	0.11	2.26719187755294e-09	DMSO_Mono_T	H151_25_Mono_T	33.367	3.736	-2.20727491318972	Atp5c1	0.79	0.0193225286331772	DMSO_Cocul_T	H151_25_Cocul_T	2248.801	1769.03	-0.23572233352107
Hnrnpa2b1	0.83	0.00509247680258124	DMSO_Mono_T	DMXAA_Mono_T	842.627	704.533	-0.186329578191493	Cox8a	0.82	0.000563649641507356	DMSO_Cocul_T	DMXAA_Cocul_T	1701.204	1398.57	-0.198450938723838	Aspscr1	1.51	0.0341697566402028	DMSO_Mono_T	H151_25_Mono_T	38.526	58.133	0.412109650826833	Atp6ap1	1.3	0.0291926669077075	DMSO_Cocul_T	H151_25_Cocul_T	179.855	232.905	0.262364264467491
Hsdl2	1.47	0.00143326402534314	DMSO_Mono_T	DMXAA_Mono_T	101.28	142.962	0.385262400790645	Cp	0.62	0.00221804712564003	DMSO_Cocul_T	DMXAA_Cocul_T	94.509	51.614	-0.478035800943	Atad2	0.26	3.12201139444501e-09	DMSO_Mono_T	H151_25_Mono_T	63.281	17.617	-1.34707364796661	Atp6v0a1	2.42	6.75252889293593e-15	DMSO_Cocul_T	H151_25_Cocul_T	148.855	361.745	0.883767540168595
Hsp90b1	0.73	1.66735863457155e-06	DMSO_Mono_T	DMXAA_Mono_T	727.508	534.838	-0.3147107448397	Cpd	0.78	0.0109037064741743	DMSO_Cocul_T	DMXAA_Cocul_T	245.978	188.927	-0.2484613592985	Atad5	0.43	0.0279822087744108	DMSO_Mono_T	H151_25_Mono_T	18.926	8.081	-0.843970070294529	Atp6v0b	1.62	3.24059397323652e-09	DMSO_Cocul_T	H151_25_Cocul_T	558.944	911.526	0.482426149244293
Htatip2	1.24	0.0171066075433019	DMSO_Mono_T	DMXAA_Mono_T	134.777	169.008	0.215111379616945	Cpe	0.76	4.09573300271656e-05	DMSO_Cocul_T	DMXAA_Cocul_T	379.811	287.278	-0.27443684570176	Atg2a	1.53	0.0180550051870945	DMSO_Mono_T	H151_25_Mono_T	66.419	104.326	0.425267735404344	Atp6v0d1	1.37	0.0248283235193663	DMSO_Cocul_T	H151_25_Cocul_T	121.089	166.073	0.314810739840034
Idh1	1.32	5.85280145502457e-05	DMSO_Mono_T	DMXAA_Mono_T	859.727	1098.376	0.27763173659828	Cpt2	1.29	0.0318730658477709	DMSO_Cocul_T	DMXAA_Cocul_T	98.066	126.784	0.254642218373581	Atic	0.65	0.00941082075179701	DMSO_Mono_T	H151_25_Mono_T	83.075	54.064	-0.430782916092454	Atp6v0e	1.49	1.10794471149615e-05	DMSO_Cocul_T	H151_25_Cocul_T	703.49	1050.674	0.398776119957368
Idh2	0.78	0.00297621339157825	DMSO_Mono_T	DMXAA_Mono_T	263.906	202.329	-0.2484613592985	Creg1	1.64	3.12494400863604e-07	DMSO_Cocul_T	DMXAA_Cocul_T	65.441	106.683	0.494696241836107	Atosb	1.61	0.0237891673614057	DMSO_Mono_T	H151_25_Mono_T	30.699	49.559	0.476234178996372	Atp6v1a	1.48	2.49424988721992e-05	DMSO_Cocul_T	H151_25_Cocul_T	305.711	453.272	0.392042087776024
Ifi204	2.8	6.15107495458752e-06	DMSO_Mono_T	DMXAA_Mono_T	15.501	44.754	1.02961941718116	Csf1	0.49	0.00963373346853945	DMSO_Cocul_T	DMXAA_Cocul_T	20.643	11.747	-0.713349887877465	Atp13a1	1.37	0.0245883267057943	DMSO_Mono_T	H151_25_Mono_T	88.61	121.645	0.314810739840034	Atp6v1b2	1.3	0.013927929264651	DMSO_Cocul_T	H151_25_Cocul_T	258.501	334.971	0.262364264467491
Ifi27	3.38	1.01585132389775e-05	DMSO_Mono_T	DMXAA_Mono_T	90.673	255.098	1.21787570949493	Ctnnd1	0.85	0.0200943756050658	DMSO_Cocul_T	DMXAA_Cocul_T	344.328	295.926	-0.162518929497775	Atp13a3	1.34	0.00162589100306351	DMSO_Mono_T	H151_25_Mono_T	263.929	353.094	0.29266961396282	Atp6v1h	1.39	0.0101729291244292	DMSO_Cocul_T	H151_25_Cocul_T	193.822	270.523	0.3293037471426
Ifi27l2a	8.79	3.10375448468138e-05	DMSO_Mono_T	DMXAA_Mono_T	5.094	46.017	2.17361471169709	Cxcl1	0.61	5.56094862542864e-16	DMSO_Cocul_T	DMXAA_Cocul_T	1052.681	635.081	-0.49429632181478	Atp1a1	0.76	0.0212229098591415	DMSO_Mono_T	H151_25_Mono_T	555.093	412.445	-0.27443684570176	Atp8b1	1.7	5.49740870722889e-06	DMSO_Cocul_T	H151_25_Cocul_T	97.485	165.524	0.53062825106217
Ifi27l2b	1.65	0.00417281606571297	DMSO_Mono_T	DMXAA_Mono_T	174.93	307.33	0.500775287912489	Cxcl2	0.47	3.2247693587437e-11	DMSO_Cocul_T	DMXAA_Cocul_T	146.653	73.598	-0.755022584278033	Atp2b1	1.36	0.0136048908991332	DMSO_Mono_T	H151_25_Mono_T	264.562	350.072	0.307484699747961	Aurka	0.07	1.6769374191568e-18	DMSO_Cocul_T	H151_25_Cocul_T	49.001	3.29	-2.65926003693278
Ifi35	2.5	2.93924377496918e-05	DMSO_Mono_T	DMXAA_Mono_T	51.716	132.563	0.916290731874155	Cxcl3	0.55	0.000198230384383087	DMSO_Cocul_T	DMXAA_Cocul_T	76.646	40.572	-0.59783700075562	Atp5b	0.77	7.70377542669645e-05	DMSO_Mono_T	H151_25_Mono_T	4551.908	3492.096	-0.261364764134408	Aurkb	0.06	1.28130160182718e-18	DMSO_Cocul_T	H151_25_Cocul_T	48.911	2.917	-2.81341071676004
Ifi44	12.7	0.000197520810553781	DMSO_Mono_T	DMXAA_Mono_T	4.497	58.846	2.54160199346455	Cxcl5	0.51	2.86182616537502e-05	DMSO_Cocul_T	DMXAA_Cocul_T	6758.733	3457.607	-0.673344553263766	Atp5g3	0.79	0.00238150875190657	DMSO_Mono_T	H151_25_Mono_T	2029.424	1611.279	-0.23572233352107	B2m	0.38	6.5896410787221e-23	DMSO_Cocul_T	H151_25_Cocul_T	2315.603	935.114	-0.967584026261706
Ifih1	2.63	1.70754773194813e-10	DMSO_Mono_T	DMXAA_Mono_T	28.628	74.831	0.966983846189673	Cyb5a	1.24	2.11818737284392e-06	DMSO_Cocul_T	DMXAA_Cocul_T	1014.993	1280.635	0.215111379616945	Atp6ap1	1.37	0.00737163031358813	DMSO_Mono_T	H151_25_Mono_T	178.874	242.721	0.314810739840034	B3galnt2	1.81	0.000234348237515716	DMSO_Cocul_T	H151_25_Cocul_T	42.812	78.076	0.593326845277734
Ifit1	32.18	1.90128426335287e-10	DMSO_Mono_T	DMXAA_Mono_T	6.696	139.26	3.47134514156424	Cyb5r3	0.77	9.94394997784739e-06	DMSO_Cocul_T	DMXAA_Cocul_T	356.062	274.437	-0.261364764134408	Atp6ap2	1.34	0.0270085984677104	DMSO_Mono_T	H151_25_Mono_T	162.061	216.014	0.29266961396282	B4galt1	0.76	0.0433600512982055	DMSO_Cocul_T	H151_25_Cocul_T	192.217	145.335	-0.27443684570176
Ifit3	8.62	0.000308620911256333	DMSO_Mono_T	DMXAA_Mono_T	2.657	56.381	2.1540850846756	Cyp2c65	1.55	0.014126881089261	DMSO_Cocul_T	DMXAA_Cocul_T	48.001	90.565	0.438254930931155	Atp6v0a1	2.2	2.78675118024813e-16	DMSO_Mono_T	H151_25_Mono_T	156.753	345.042	0.78845736036427	Bace2	1.45	0.00156950226525379	DMSO_Cocul_T	H151_25_Cocul_T	169.801	243.475	0.371563556432483
Ifit3b	6.34	0.0358078279849222	DMSO_Mono_T	DMXAA_Mono_T	1.758	20.567	1.84687876844913	Cystm1	0.85	0.0201102466006269	DMSO_Cocul_T	DMXAA_Cocul_T	7988.598	6883.221	-0.162518929497775	Atp6v0b	1.91	1.19630874128875e-21	DMSO_Mono_T	H151_25_Mono_T	484.839	925.302	0.647103242058538	Bard1	0.23	3.05326327095531e-06	DMSO_Cocul_T	H151_25_Cocul_T	24.445	5.547	-1.46967597005894
Igtp	5.9	1.7250638440966e-05	DMSO_Mono_T	DMXAA_Mono_T	1.732	11.407	1.77495235091167	D030056L22Rik	0.73	0.00312045091435584	DMSO_Cocul_T	DMXAA_Cocul_T	155.835	113.399	-0.3147107448397	Atp6v0c	1.55	0.00043103667878203	DMSO_Mono_T	H151_25_Mono_T	113.311	173.526	0.438254930931155	Basp1	0.58	2.70604869464687e-06	DMSO_Cocul_T	H151_25_Cocul_T	332.41	186.899	-0.544727175441672
Ikbkg	1.29	0.0104128034157251	DMSO_Mono_T	DMXAA_Mono_T	116.354	149.244	0.254642218373581	Dad1	0.83	0.0019556964656176	DMSO_Cocul_T	DMXAA_Cocul_T	1036.452	879.019	-0.186329578191493	Atp6v0d1	1.32	0.0212406723510883	DMSO_Mono_T	H151_25_Mono_T	151.987	199.555	0.27763173659828	Bbln	1.37	0.000272317036970083	DMSO_Cocul_T	H151_25_Cocul_T	428.581	586.48	0.314810739840034
Il1rn	1.23	0.0257410412233924	DMSO_Mono_T	DMXAA_Mono_T	423.143	530.323	0.207014169384326	Dag1	0.74	3.09146748194133e-05	DMSO_Cocul_T	DMXAA_Cocul_T	248.307	183.768	-0.301105092783922	Atp6v0e	1.44	1.3012040536882e-05	DMSO_Mono_T	H151_25_Mono_T	847.681	1213.071	0.364643113587909	BC031181	1.42	0.00101790707227656	DMSO_Cocul_T	H151_25_Cocul_T	388.707	548.515	0.350656871613169
Il33	1.53	1.13770939758604e-06	DMSO_Mono_T	DMXAA_Mono_T	224.589	349.91	0.425267735404344	Dap	0.82	0.0028279634064694	DMSO_Cocul_T	DMXAA_Cocul_T	932.621	763.772	-0.198450938723838	Atp6v1a	1.42	1.94626042167176e-05	DMSO_Mono_T	H151_25_Mono_T	334.448	476.266	0.350656871613169	BC055324	0.35	0.0221061900956515	DMSO_Cocul_T	H151_25_Cocul_T	12.461	4.289	-1.04982212449868
Irf7	9.99	5.1052831436697e-12	DMSO_Mono_T	DMXAA_Mono_T	13.225	110.449	2.30158459266046	Dbi	0.83	0.0312146774725414	DMSO_Cocul_T	DMXAA_Cocul_T	1310.966	1130.358	-0.186329578191493	Atp6v1b2	1.47	3.64649074727774e-05	DMSO_Mono_T	H151_25_Mono_T	255.772	377.293	0.385262400790645	Bcam	0.69	0.00343635549233862	DMSO_Cocul_T	H151_25_Cocul_T	172.799	118.988	-0.371063681390832
Irf9	3.56	3.31599861934289e-07	DMSO_Mono_T	DMXAA_Mono_T	33.555	111.503	1.26976054486394	Ddc	1.72	0.0499544540261776	DMSO_Cocul_T	DMXAA_Cocul_T	13.265	23.725	0.542324290825362	Atp6v1g1	1.36	0.00278384909258733	DMSO_Mono_T	H151_25_Mono_T	253.347	344.632	0.307484699747961	Bcap31	1.25	0.0294444920505402	DMSO_Cocul_T	H151_25_Cocul_T	576.069	721.954	0.22314355131421
Irgm1	3.28	2.81883931536419e-07	DMSO_Mono_T	DMXAA_Mono_T	147.478	532.227	1.18784342239605	Ddost	0.77	4.44488872625053e-05	DMSO_Cocul_T	DMXAA_Cocul_T	353.351	272.913	-0.261364764134408	Atp8b1	1.55	2.66463198737977e-05	DMSO_Mono_T	H151_25_Mono_T	141.503	221.543	0.438254930931155	Bcas1	2.66	5.08649422698197e-07	DMSO_Cocul_T	H151_25_Cocul_T	25.685	62.167	0.978326122793608
Irgm2	5.44	0.000330847205595889	DMSO_Mono_T	DMXAA_Mono_T	2.505	9.733	1.69377906086785	Ddx6	1.21	0.0124134866153225	DMSO_Cocul_T	DMXAA_Cocul_T	204.461	246.066	0.19062035960865	Atrn	0.72	0.0218351350161316	DMSO_Mono_T	H151_25_Mono_T	144.004	103.336	-0.328504066972036	Bcl10	0.76	0.0346834761147631	DMSO_Cocul_T	H151_25_Cocul_T	238.534	181.998	-0.27443684570176
Ivl	1.93	0.00132015483587114	DMSO_Mono_T	DMXAA_Mono_T	27.465	52.094	0.657520002916794	Ddx60	2.14	3.22733752696944e-12	DMSO_Cocul_T	DMXAA_Cocul_T	107.598	253.646	0.76080582903376	Atxn10	1.28	0.0281256972271196	DMSO_Mono_T	H151_25_Mono_T	659.864	827.168	0.246860077931526	Bdh2	0.23	0.00211225667105421	DMSO_Cocul_T	H151_25_Cocul_T	12.325	3.082	-1.46967597005894
Kif23	0.78	0.041157218377598	DMSO_Mono_T	DMXAA_Mono_T	111.13	86.718	-0.2484613592985	Dennd11	0.74	0.0212283457030273	DMSO_Cocul_T	DMXAA_Cocul_T	66.297	49.055	-0.301105092783922	Aup1	1.42	0.000734621872311593	DMSO_Mono_T	H151_25_Mono_T	257.668	365.311	0.350656871613169	Bex3	0.76	0.0218363756303673	DMSO_Cocul_T	H151_25_Cocul_T	223.578	169.551	-0.27443684570176
Klhl13	0.76	0.0274528809119127	DMSO_Mono_T	DMXAA_Mono_T	270.912	201.433	-0.27443684570176	Dgcr6	1.61	0.0037167649249215	DMSO_Cocul_T	DMXAA_Cocul_T	26.53	42.103	0.476234178996372	Aurka	0.11	8.00018324238762e-06	DMSO_Mono_T	H151_25_Mono_T	53.469	7.633	-2.20727491318972	Bhlhe40	0.41	2.00401999464486e-19	DMSO_Cocul_T	H151_25_Cocul_T	324.547	130.715	-0.891598119283784
Krt14	2.39	0.0202652111778907	DMSO_Mono_T	DMXAA_Mono_T	7.449	16.54	0.871293365943419	Dhx58	1.84	0.0013332872188697	DMSO_Cocul_T	DMXAA_Cocul_T	20.182	37.096	0.609765571620894	Aurkb	0.06	8.49528383394755e-08	DMSO_Mono_T	H151_25_Mono_T	62.657	5.05	-2.81341071676004	Bicc1	0.47	1.96211523059666e-11	DMSO_Cocul_T	H151_25_Cocul_T	330.315	148.565	-0.755022584278033
Lamc2	0.86	0.0392837106601282	DMSO_Mono_T	DMXAA_Mono_T	451.492	391.26	-0.150822889734584	Dnajb11	0.79	0.0257993832606191	DMSO_Cocul_T	DMXAA_Cocul_T	107.268	85.139	-0.23572233352107	Avpi1	1.4	0.000591858089884992	DMSO_Mono_T	H151_25_Mono_T	308.986	437.955	0.336472236621213	Birc3	0.48	0.00108374512431638	DMSO_Cocul_T	H151_25_Cocul_T	45.268	21.108	-0.7339691750802
Lgals2	0.74	3.83951548930853e-05	DMSO_Mono_T	DMXAA_Mono_T	3401.279	2342.855	-0.301105092783922	Dnajc10	0.76	0.00136643662394762	DMSO_Cocul_T	DMXAA_Cocul_T	488.77	375.3	-0.27443684570176	B3galnt2	1.91	7.12672576203164e-05	DMSO_Mono_T	H151_25_Mono_T	44.495	86.471	0.647103242058538	Birc5	0.06	7.84352988625884e-30	DMSO_Cocul_T	H151_25_Cocul_T	110.656	7.89	-2.81341071676004
Lgals3bp	1.33	3.10375448468138e-05	DMSO_Mono_T	DMXAA_Mono_T	587.218	796.218	0.285178942233662	Dnajc3	0.82	0.0242749805421949	DMSO_Cocul_T	DMXAA_Cocul_T	202.764	165.689	-0.198450938723838	B3gnt3	1.38	0.00331788814530847	DMSO_Mono_T	H151_25_Mono_T	191.072	265.346	0.322083499169113	Blm	0.2	0.00219274775520238	DMSO_Cocul_T	H151_25_Cocul_T	10.819	2.135	-1.6094379124341
Lgals8	1.58	1.81372026777512e-05	DMSO_Mono_T	DMXAA_Mono_T	90.243	143.2	0.457424847038875	Dpysl2	0.77	0.000233740363614187	DMSO_Cocul_T	DMXAA_Cocul_T	332.578	263.693	-0.261364764134408	B9d2	0.46	0.0360278267725272	DMSO_Mono_T	H151_25_Mono_T	18.293	8.638	-0.776528789498996	Blvrb	7.61	6.249946417641e-71	DMSO_Cocul_T	H151_25_Cocul_T	133.195	1013.019	2.02946317187359
Lgals9	1.78	4.68022946945671e-14	DMSO_Mono_T	DMXAA_Mono_T	631.525	1129.967	0.576613364303994	Dsp	0.85	0.0190570513082056	DMSO_Cocul_T	DMXAA_Cocul_T	430.299	363.105	-0.162518929497775	Babam1	1.34	0.0452363901945044	DMSO_Mono_T	H151_25_Mono_T	125.813	168.018	0.29266961396282	Bmp8b	2.04	1.92242814845004e-06	DMSO_Cocul_T	H151_25_Cocul_T	48.909	97.146	0.712949807856125
Ly6e	1.29	0.00313940727011374	DMSO_Mono_T	DMXAA_Mono_T	3657.989	4826.595	0.254642218373581	Dut	0.7	0.00148388004513396	DMSO_Cocul_T	DMXAA_Cocul_T	141.492	101.442	-0.356674943938732	Bace2	2.09	1.20147481603858e-15	DMSO_Mono_T	H151_25_Mono_T	168.329	350.892	0.73716406597672	Bnip3l	0.77	0.0455271148649682	DMSO_Cocul_T	H151_25_Cocul_T	277.006	207.533	-0.261364764134408
Lypd8	3.75	0.0410752735251859	DMSO_Mono_T	DMXAA_Mono_T	3696.456	4612.134	1.32175583998232	Eapp	1.22	0.0411750148878598	DMSO_Cocul_T	DMXAA_Cocul_T	113.851	138.923	0.198850858745165	Banf1	0.77	0.00542096769576772	DMSO_Mono_T	H151_25_Mono_T	545.879	420.139	-0.261364764134408	Borcs8	1.44	0.00611922687005093	DMSO_Cocul_T	H151_25_Cocul_T	123.67	176.364	0.364643113587909
Mad2l1	0.68	0.0460977827090939	DMSO_Mono_T	DMXAA_Mono_T	52.719	35.782	-0.385662480811985	Ebp	0.79	0.00749428790629731	DMSO_Cocul_T	DMXAA_Cocul_T	241.776	194.841	-0.23572233352107	Bard1	0.21	4.20881660625172e-05	DMSO_Mono_T	H151_25_Mono_T	21.183	4.437	-1.56064774826467	Brca2	0.39	0.0228460721817349	DMSO_Cocul_T	H151_25_Cocul_T	17.607	6.938	-0.941608539858445
Mettl7b	1.44	0.0200800359976158	DMSO_Mono_T	DMXAA_Mono_T	99.921	118.94	0.364643113587909	Echdc2	1.35	2.72228038070519e-05	DMSO_Cocul_T	DMXAA_Cocul_T	203.513	271.928	0.300104592450338	Basp1	0.63	0.00114868975083217	DMSO_Mono_T	H151_25_Mono_T	229.316	136.377	-0.462035459596559	Brip1	0.22	0.000149525391248111	DMSO_Cocul_T	H151_25_Cocul_T	18.379	4.094	-1.51412773262978
Mgst1	1.81	5.41476654323113e-11	DMSO_Mono_T	DMXAA_Mono_T	323.503	611.926	0.593326845277734	Ecm1	0.76	0.00467056113907293	DMSO_Cocul_T	DMXAA_Cocul_T	489.095	370.971	-0.27443684570176	Bbln	1.47	1.03790957877589e-05	DMSO_Mono_T	H151_25_Mono_T	395.575	576.439	0.385262400790645	Bscl2	1.48	0.00060759052879257	DMSO_Cocul_T	H151_25_Cocul_T	217.679	317.063	0.392042087776024
Mgst3	1.24	0.000763042853281682	DMSO_Mono_T	DMXAA_Mono_T	668.325	813.199	0.215111379616945	Ecscr	0.73	0.0256397578640837	DMSO_Cocul_T	DMXAA_Cocul_T	59.37	42.809	-0.3147107448397	BC016579	1.76	0.00300965617545453	DMSO_Mono_T	H151_25_Mono_T	34.526	60.932	0.56531380905006	Bsg	0.59	1.41967266536668e-06	DMSO_Cocul_T	H151_25_Cocul_T	3729.615	2193.069	-0.527632742082372
Misp	1.23	0.0443392041877007	DMSO_Mono_T	DMXAA_Mono_T	208.071	253.379	0.207014169384326	Edem1	0.79	0.0422252828956631	DMSO_Cocul_T	DMXAA_Cocul_T	102.889	80.827	-0.23572233352107	BC055324	0.25	0.00781360224255128	DMSO_Mono_T	H151_25_Mono_T	12.106	3.348	-1.38629436111989	Bst2	0.29	1.30306003967339e-10	DMSO_Cocul_T	H151_25_Cocul_T	89.396	27.071	-1.23787435600162
Mitd1	1.75	3.06134748351865e-08	DMSO_Mono_T	DMXAA_Mono_T	57.196	101.573	0.559615787935423	Edn1	0.8	0.0106622602039579	DMSO_Cocul_T	DMXAA_Cocul_T	240.807	190.973	-0.22314355131421	Bcam	0.68	0.00472087614688808	DMSO_Mono_T	H151_25_Mono_T	186.633	125.548	-0.385662480811985	Btc	1.41	0.00945772961290957	DMSO_Cocul_T	H151_25_Cocul_T	152.09	217.494	0.343589704390077
Mki67	0.62	0.000326284997008841	DMSO_Mono_T	DMXAA_Mono_T	107.704	67.108	-0.478035800943	Eef1e1	1.19	0.0304436916547328	DMSO_Cocul_T	DMXAA_Cocul_T	261.248	316.164	0.173953307123438	Bcap31	1.4	1.46919818746621e-05	DMSO_Mono_T	H151_25_Mono_T	586.05	815.83	0.336472236621213	Bub1	0.07	2.43675073898628e-09	DMSO_Cocul_T	H151_25_Cocul_T	26.126	1.811	-2.65926003693278
Mrpl14	1.22	0.0453753320167209	DMSO_Mono_T	DMXAA_Mono_T	148.729	181.704	0.198850858745165	Eef1g	1.24	0.00521106025744023	DMSO_Cocul_T	DMXAA_Cocul_T	326.45	400.164	0.215111379616945	Bcas1	3.1	2.26071680967836e-09	DMSO_Mono_T	H151_25_Mono_T	19.732	59.83	1.1314021114911	Bub1b	0.05	1.4104385172425e-08	DMSO_Cocul_T	H151_25_Cocul_T	20.756	1.156	-2.99573227355399
Mtch1	0.79	0.041157218377598	DMSO_Mono_T	DMXAA_Mono_T	162.945	131.01	-0.23572233352107	Efemp1	0.64	1.67080278639093e-07	DMSO_Cocul_T	DMXAA_Cocul_T	334.902	226.759	-0.446287102628419	Bcl2	0.48	0.000549304655893501	DMSO_Mono_T	H151_25_Mono_T	50.852	24.475	-0.7339691750802	Bzw2	0.63	1.62942947049597e-05	DMSO_Cocul_T	H151_25_Cocul_T	251.26	160.135	-0.462035459596559
Mthfd1	0.75	0.0477274762738377	DMSO_Mono_T	DMXAA_Mono_T	78.94	59.378	-0.287682072451781	Efna1	0.78	0.0416967820085605	DMSO_Cocul_T	DMXAA_Cocul_T	141.952	109.404	-0.2484613592985	Bcl3	0.56	0.0232043645232872	DMSO_Mono_T	H151_25_Mono_T	42.292	22.151	-0.579818495252942	C77080	1.34	0.00790379507386538	DMSO_Cocul_T	H151_25_Cocul_T	228.843	306.79	0.29266961396282
Nampt	1.67	4.66541411194141e-08	DMSO_Mono_T	DMXAA_Mono_T	97.462	169.124	0.512823626428664	Ehf	0.85	0.0201666711394254	DMSO_Cocul_T	DMXAA_Cocul_T	550.059	471.309	-0.162518929497775	Bet1	1.51	0.031413371917084	DMSO_Mono_T	H151_25_Mono_T	46.099	67.636	0.412109650826833	Cachd1	2.01	0.0238085433424569	DMSO_Cocul_T	H151_25_Cocul_T	14.236	30.421	0.698134722070984
Nfib	0.81	0.00282233889730542	DMSO_Mono_T	DMXAA_Mono_T	421.799	339.615	-0.210721031315653	Eif4ebp1	1.3	0.000908974876866449	DMSO_Cocul_T	DMXAA_Cocul_T	615.699	790.199	0.262364264467491	Bex3	0.75	0.0270085984677104	DMSO_Mono_T	H151_25_Mono_T	215.715	160.403	-0.287682072451781	Cadm1	0.6	1.71853942599803e-06	DMSO_Cocul_T	H151_25_Cocul_T	294.311	178.254	-0.510825623765991
Nmi	1.97	0.0045841163749324	DMSO_Mono_T	DMXAA_Mono_T	14.639	29.32	0.678033542749897	Elf3	0.78	0.000688437315907038	DMSO_Cocul_T	DMXAA_Cocul_T	569.246	435.189	-0.2484613592985	Bicc1	0.43	1.93939592082372e-27	DMSO_Mono_T	H151_25_Mono_T	722.608	310.245	-0.843970070294529	Cald1	0.34	0.00198098011183595	DMSO_Cocul_T	H151_25_Cocul_T	18.873	6.494	-1.07880966137193
Npnt	0.78	0.000712964696010719	DMSO_Mono_T	DMXAA_Mono_T	278.971	219.118	-0.2484613592985	Elovl5	0.83	0.00708977524338561	DMSO_Cocul_T	DMXAA_Cocul_T	302.289	246.585	-0.186329578191493	Bicd1	1.4	0.0493626447940863	DMSO_Mono_T	H151_25_Mono_T	58.505	81.519	0.336472236621213	Calm2	0.76	0.00177002516028193	DMSO_Cocul_T	H151_25_Cocul_T	1791.865	1342.164	-0.27443684570176
Nqo1	3.68	1.48803141325336e-07	DMSO_Mono_T	DMXAA_Mono_T	18.91	94.851	1.30291275218084	Eno1	0.79	0.0167780160558395	DMSO_Cocul_T	DMXAA_Cocul_T	939.432	677.788	-0.23572233352107	Bicdl1	2.13	0.0496760094103704	DMSO_Mono_T	H151_25_Mono_T	8.881	17.948	0.756121979721334	Calr3	5.21	3.9128065309714e-09	DMSO_Cocul_T	H151_25_Cocul_T	6.311	33.279	1.65057985576528
Nr4a1	0.76	0.00592509048797041	DMSO_Mono_T	DMXAA_Mono_T	252.287	195.257	-0.27443684570176	Entpd5	1.67	2.58987650167618e-08	DMSO_Cocul_T	DMXAA_Cocul_T	63.663	108.595	0.512823626428664	Bin2	4.66	0.0198371913846655	DMSO_Mono_T	H151_25_Mono_T	1.633	7.867	1.53901544813755	Calu	0.77	0.0123340744490296	DMSO_Cocul_T	H151_25_Cocul_T	346.416	265.167	-0.261364764134408
Nr4a2	0.74	0.0396478488051343	DMSO_Mono_T	DMXAA_Mono_T	103.759	79.205	-0.301105092783922	Epdr1	1.37	0.0167621750877391	DMSO_Cocul_T	DMXAA_Cocul_T	49.571	67.145	0.314810739840034	Birc5	0.06	3.2688381436604e-12	DMSO_Mono_T	H151_25_Mono_T	162.231	12.603	-2.81341071676004	Capn5	1.28	0.0377863363014529	DMSO_Cocul_T	H151_25_Cocul_T	190.26	242.9	0.246860077931526
Oas1a	4.75	2.64819024925772e-09	DMSO_Mono_T	DMXAA_Mono_T	19.275	83.997	1.55814461804655	Esd	2.01	3.89032446349084e-35	DMSO_Cocul_T	DMXAA_Cocul_T	1262.795	2570.171	0.698134722070984	Blcap	1.51	0.00724420060715832	DMSO_Mono_T	H151_25_Mono_T	69.464	104.621	0.412109650826833	Capzb	1.26	0.0130136547511179	DMSO_Cocul_T	H151_25_Cocul_T	1146.407	1439.892	0.231111720963387
Oas1g	4.2	1.49610132934492e-05	DMSO_Mono_T	DMXAA_Mono_T	4.659	19.107	1.43508452528932	Ethe1	1.3	0.00430946755640403	DMSO_Cocul_T	DMXAA_Cocul_T	130.235	171.32	0.262364264467491	Blm	0.17	0.000399997935958013	DMSO_Mono_T	H151_25_Mono_T	15.721	2.77	-1.77195684193188	Car13	1.52	6.65226664007261e-05	DMSO_Cocul_T	H151_25_Cocul_T	184.613	284.696	0.418710334858185
Oas2	14.33	4.40591879221693e-07	DMSO_Mono_T	DMXAA_Mono_T	10.113	49.823	2.66235524184008	Fabp5	0.7	2.90384028294347e-06	DMSO_Cocul_T	DMXAA_Cocul_T	1172.81	842.061	-0.356674943938732	Bloc1s3	1.91	0.0343136358757033	DMSO_Mono_T	H151_25_Mono_T	14.162	26.463	0.647103242058538	Car5b	0.42	0.000187868233794598	DMSO_Cocul_T	H151_25_Cocul_T	40.151	16.439	-0.867500567704723
Oas3	11.53	3.96786252513074e-09	DMSO_Mono_T	DMXAA_Mono_T	9.366	55.803	2.44495233428097	Fam136a	1.27	0.0124134866153225	DMSO_Cocul_T	DMXAA_Cocul_T	117.384	151.219	0.2390169004705	Blvrb	8.29	5.08408691819944e-72	DMSO_Mono_T	H151_25_Mono_T	88.992	723.694	2.1150499691472	Car6	7.49	0.00112630833509604	DMSO_Cocul_T	H151_25_Cocul_T	1.265	9.757	2.01356879752913
Oasl1	2.88	1.74753966965336e-07	DMSO_Mono_T	DMXAA_Mono_T	48.491	126.664	1.05779029414785	Fam149a	0.83	0.0160982587591786	DMSO_Cocul_T	DMXAA_Cocul_T	232.785	195.115	-0.186329578191493	Bmp8a	2.07	0.0494767110288045	DMSO_Mono_T	H151_25_Mono_T	9.289	19.893	0.727548607277278	Car9	0.57	5.17345373558118e-05	DMSO_Cocul_T	H151_25_Cocul_T	302.769	159.875	-0.562118918153541
Oasl2	24.84	7.51323268874637e-09	DMSO_Mono_T	DMXAA_Mono_T	19.369	148.321	3.21245525706528	Fastkd2	1.31	0.0332248496482239	DMSO_Cocul_T	DMXAA_Cocul_T	49.417	65.346	0.27002713721306	Bmp8b	1.78	0.000531003460764963	DMSO_Mono_T	H151_25_Mono_T	48.045	90.34	0.576613364303994	Card10	0.62	0.00833280927789841	DMSO_Cocul_T	H151_25_Cocul_T	97.234	58.333	-0.478035800943
Oat	0.78	0.00943224625181398	DMSO_Mono_T	DMXAA_Mono_T	214.74	168.422	-0.2484613592985	Fbxo36	1.38	0.0385759407327096	DMSO_Cocul_T	DMXAA_Cocul_T	43.006	59.217	0.322083499169113	Bnip3	1.99	0.0119264365277965	DMSO_Mono_T	H151_25_Mono_T	16.904	33.439	0.688134638736401	Carmil1	0.75	0.043185944239288	DMSO_Cocul_T	H151_25_Cocul_T	147.663	110.744	-0.287682072451781
Oaz1	0.8	0.0144531759553509	DMSO_Mono_T	DMXAA_Mono_T	221.441	176.953	-0.22314355131421	Fgfbp1	1.19	0.0490167442871556	DMSO_Cocul_T	DMXAA_Cocul_T	728.194	872.538	0.173953307123438	Bora	0.39	0.000601737375410023	DMSO_Mono_T	H151_25_Mono_T	29.642	11.428	-0.941608539858445	Casp4	0.3	1.43083708373222e-06	DMSO_Cocul_T	H151_25_Cocul_T	51.45	16.415	-1.20397280432594
Ogfr	1.84	0.000286348095015817	DMSO_Mono_T	DMXAA_Mono_T	20.571	38.688	0.609765571620894	Fst	0.66	0.00620713219165288	DMSO_Cocul_T	DMXAA_Cocul_T	85.727	57.347	-0.415515443961666	Brap	1.51	0.0306356964476125	DMSO_Mono_T	H151_25_Mono_T	50.151	74.074	0.412109650826833	Casp6	0.66	0.00130771108751443	DMSO_Cocul_T	H151_25_Cocul_T	138.774	92.178	-0.415515443961666
Osgin1	1.39	0.00309838104919283	DMSO_Mono_T	DMXAA_Mono_T	132.187	197.676	0.3293037471426	Fth1	1.67	6.35429577278317e-13	DMSO_Cocul_T	DMXAA_Cocul_T	6133.871	10632.619	0.512823626428664	Brca2	0.23	3.13033481265538e-05	DMSO_Mono_T	H151_25_Mono_T	22.958	5.339	-1.46967597005894	Castor2	1.6	0.0418780061135327	DMSO_Cocul_T	H151_25_Cocul_T	25.191	40.604	0.470003629245736
Oxct1	0.79	8.33114257741474e-06	DMSO_Mono_T	DMXAA_Mono_T	748.37	595.44	-0.23572233352107	Ftl1	1.31	0.00180402016716895	DMSO_Cocul_T	DMXAA_Cocul_T	8538.42	11106.07	0.27002713721306	Brip1	0.14	3.55536994163144e-07	DMSO_Mono_T	H151_25_Mono_T	22.707	3.298	-1.96611285637283	Cat	3.2	2.36116616751268e-33	DMSO_Cocul_T	H151_25_Cocul_T	230.967	748.768	1.16315080980568
P4hb	0.85	0.0219341364756225	DMSO_Mono_T	DMXAA_Mono_T	913.205	763.629	-0.162518929497775	Ftl1-ps1	1.27	0.0185919894351302	DMSO_Cocul_T	DMXAA_Cocul_T	530.626	667.615	0.2390169004705	Bscl2	1.47	0.000401118736405345	DMSO_Mono_T	H151_25_Mono_T	285.479	413.949	0.385262400790645	Cav1	0.3	4.19527198264716e-18	DMSO_Cocul_T	H151_25_Cocul_T	265.751	81.486	-1.20397280432594
Parp12	2.51	1.07106132805842e-08	DMSO_Mono_T	DMXAA_Mono_T	27.748	66.667	0.920282753143692	G6pdx	1.31	0.00349164475706748	DMSO_Cocul_T	DMXAA_Cocul_T	159.493	204.716	0.27002713721306	Btc	1.72	1.38247853782712e-05	DMSO_Mono_T	H151_25_Mono_T	106.352	183.568	0.542324290825362	Cavin1	0.73	0.00721622514634921	DMSO_Cocul_T	H151_25_Cocul_T	278.08	204.707	-0.3147107448397
Parp14	3.31	3.10375448468138e-05	DMSO_Mono_T	DMXAA_Mono_T	20.819	73.208	1.19694818938897	Gabarap	0.87	0.0259751231386352	DMSO_Cocul_T	DMXAA_Cocul_T	981.035	854.045	-0.139262067333508	Btf3	1.22	0.0361685771266338	DMSO_Mono_T	H151_25_Mono_T	776.593	923.098	0.198850858745165	Cavin2	1.49	0.00524673848071256	DMSO_Cocul_T	H151_25_Cocul_T	134.767	221.719	0.398776119957368
Parp9	3.4	3.46699391267756e-16	DMSO_Mono_T	DMXAA_Mono_T	26.596	89.878	1.22377543162212	Gabrp	0.59	0.00404148823894108	DMSO_Cocul_T	DMXAA_Cocul_T	257.834	150.465	-0.527632742082372	Bub1	0.1	7.49703108780527e-09	DMSO_Mono_T	H151_25_Mono_T	28.475	2.883	-2.30258509299405	Cblc	0.77	0.0386279586854824	DMSO_Cocul_T	H151_25_Cocul_T	295.918	229.53	-0.261364764134408
Pdlim1	1.31	0.000297271536364582	DMSO_Mono_T	DMXAA_Mono_T	363.984	460.979	0.27002713721306	Gas6	0.68	0.000412108399213934	DMSO_Cocul_T	DMXAA_Cocul_T	106.668	77.319	-0.385662480811985	Bub1b	0.21	1.56715031238818e-05	DMSO_Mono_T	H151_25_Mono_T	20.782	4.479	-1.56064774826467	Cbr1	4.72	2.4086242881892e-73	DMSO_Cocul_T	H151_25_Cocul_T	426.136	1976.76	1.55180879959746
Pdzk1ip1	0.87	0.0392837106601282	DMSO_Mono_T	DMXAA_Mono_T	812.247	708.948	-0.139262067333508	Gbp3	2.21	0.0013332872188697	DMSO_Cocul_T	DMXAA_Cocul_T	12.907	30.691	0.792992515529661	Bub3	0.75	0.0175516746254873	DMSO_Mono_T	H151_25_Mono_T	220.098	164.545	-0.287682072451781	Cbr3	9.1	1.56938751111569e-97	DMSO_Cocul_T	H151_25_Cocul_T	74.566	655.414	2.2082744135228
Pgd	1.32	3.10375448468138e-05	DMSO_Mono_T	DMXAA_Mono_T	267.766	352.23	0.27763173659828	Gbp7	2.16	0.00221804712564003	DMSO_Cocul_T	DMXAA_Cocul_T	10.353	22.461	0.770108221696074	Bzw2	0.63	0.00185374722668098	DMSO_Mono_T	H151_25_Mono_T	214.214	142.456	-0.462035459596559	Cbx5	0.69	0.000826114073763789	DMSO_Cocul_T	H151_25_Cocul_T	227.617	157.228	-0.371063681390832
Pir	1.92	2.81025554759752e-06	DMSO_Mono_T	DMXAA_Mono_T	35.077	65.872	0.65232518603969	Gbp9	1.53	0.0441565961131597	DMSO_Cocul_T	DMXAA_Cocul_T	19.02	28.438	0.425267735404344	C130074G19Rik	0.58	0.00189374469810587	DMSO_Mono_T	H151_25_Mono_T	67.233	39.341	-0.544727175441672	Cbx6	0.6	0.0194540152269965	DMSO_Cocul_T	H151_25_Cocul_T	55.514	33.297	-0.510825623765991
Pla2g4a	1.38	0.00111272761694807	DMSO_Mono_T	DMXAA_Mono_T	95.064	134.002	0.322083499169113	Gcat	0.75	0.0252988857840826	DMSO_Cocul_T	DMXAA_Cocul_T	72.173	53.935	-0.287682072451781	C1galt1	1.26	0.0452363901945044	DMSO_Mono_T	H151_25_Mono_T	220.116	276.776	0.231111720963387	ccdc198	0.33	4.61500099304184e-05	DMSO_Cocul_T	H151_25_Cocul_T	54.117	16.86	-1.10866262452161
Plaur	1.25	0.00480892369678425	DMSO_Mono_T	DMXAA_Mono_T	1123.684	1406.392	0.22314355131421	Gclc	2.53	3.29371119109486e-52	DMSO_Cocul_T	DMXAA_Cocul_T	603.501	1538.945	0.928219302739429	Cachd1	2.18	0.00231498603617517	DMSO_Mono_T	H151_25_Mono_T	15.813	35.741	0.779324876800998	Ccdc34	0.62	0.0002124759675706	DMSO_Cocul_T	H151_25_Cocul_T	190.656	120.92	-0.478035800943
Plin2	1.47	8.76862127855409e-07	DMSO_Mono_T	DMXAA_Mono_T	295.902	441.211	0.385262400790645	Gclm	2.1	3.80097759821433e-21	DMSO_Cocul_T	DMXAA_Cocul_T	546.52	1172.161	0.741937344729377	Cad	0.64	0.0474162688461032	DMSO_Mono_T	H151_25_Mono_T	52.598	33.767	-0.446287102628419	Ccl2	0.01	3.61187726748344e-13	DMSO_Cocul_T	H151_25_Cocul_T	230.736	2.414	-4.60517018598809
Pnliprp2	0.67	0.0132303525136484	DMSO_Mono_T	DMXAA_Mono_T	114.611	79.857	-0.400477566597125	Gcnt1	0.73	0.00571886819847995	DMSO_Cocul_T	DMXAA_Cocul_T	120.549	85.396	-0.3147107448397	Cadm1	0.51	1.28206655469002e-10	DMSO_Mono_T	H151_25_Mono_T	309.484	160.653	-0.673344553263766	Ccl20	0.08	2.33839374129368e-07	DMSO_Cocul_T	H151_25_Cocul_T	1118.789	98.971	-2.52572864430826
Pold4	1.26	0.00746015462298204	DMSO_Mono_T	DMXAA_Mono_T	218.598	283.314	0.231111720963387	Gdf15	1.32	0.0281722014755501	DMSO_Cocul_T	DMXAA_Cocul_T	169.92	234.12	0.27763173659828	Calm1	1.22	0.0104548638665521	DMSO_Mono_T	H151_25_Mono_T	4886.885	6000.225	0.198850858745165	Ccl5	42.3	0.00590007107641724	DMSO_Cocul_T	H151_25_Cocul_T	1.649	50.301	3.74478708605223
Pparg	1.34	0.00298167527270559	DMSO_Mono_T	DMXAA_Mono_T	82.254	109.558	0.29266961396282	Gem	0.54	1.87020308844677e-08	DMSO_Cocul_T	DMXAA_Cocul_T	145.137	76.054	-0.616186139423817	Calm2	0.8	0.0158482170722577	DMSO_Mono_T	H151_25_Mono_T	1614.936	1271.165	-0.22314355131421	Ccn1	0.56	1.02467460228401e-06	DMSO_Cocul_T	H151_25_Cocul_T	610.983	336.294	-0.579818495252942
Prdx4	0.71	0.0395499538562229	DMSO_Mono_T	DMXAA_Mono_T	99.435	69.793	-0.342490308946776	Gjb1	1.33	0.00525481160271777	DMSO_Cocul_T	DMXAA_Cocul_T	85.401	111.156	0.285178942233662	Calr3	3.23	5.85825931875061e-07	DMSO_Mono_T	H151_25_Mono_T	13.729	44.64	1.17248213723457	Ccn2	0.54	0.024002526804769	DMSO_Cocul_T	H151_25_Cocul_T	562.582	368.71	-0.616186139423817
Prl2c2	3.42	4.82344041905845e-06	DMSO_Mono_T	DMXAA_Mono_T	46.278	168.715	1.22964055107451	Glg1	0.78	0.00221105735918504	DMSO_Cocul_T	DMXAA_Cocul_T	147.557	114.928	-0.2484613592985	Camk1d	1.59	0.00284445511413085	DMSO_Mono_T	H151_25_Mono_T	57.112	90.653	0.46373401623214	Ccna2	0.04	9.99318966323954e-17	DMSO_Cocul_T	H151_25_Cocul_T	109.687	4.667	-3.2188758248682
Prl2c3	3.68	1.09585350163383e-06	DMSO_Mono_T	DMXAA_Mono_T	75.209	352.447	1.30291275218084	Gm3776	6.43	4.9157272118698e-40	DMSO_Cocul_T	DMXAA_Cocul_T	52.451	294.798	1.86097453824953	Camk2n1	0.67	0.0481231233976272	DMSO_Mono_T	H151_25_Mono_T	67.539	45.969	-0.400477566597125	Ccnb1	0.05	2.43011667068406e-21	DMSO_Cocul_T	H151_25_Cocul_T	62.601	3.477	-2.99573227355399
Prr13	1.45	1.79974097566512e-06	DMSO_Mono_T	DMXAA_Mono_T	872.658	1282.351	0.371563556432483	Gmds	0.74	0.000669392118551861	DMSO_Cocul_T	DMXAA_Cocul_T	242.968	186.5	-0.301105092783922	Capg	1.98	9.98687220139494e-06	DMSO_Mono_T	H151_25_Mono_T	99.442	188.623	0.683096844706444	Ccnb2	0.04	7.10841634142389e-63	DMSO_Cocul_T	H151_25_Cocul_T	232.468	9.131	-3.2188758248682
Ptgs2	1.74	1.89557348442842e-10	DMSO_Mono_T	DMXAA_Mono_T	179.898	312.204	0.553885113226438	Golm1	0.79	0.0206699282392634	DMSO_Cocul_T	DMXAA_Cocul_T	174.27	138.75	-0.23572233352107	Capn5	1.38	0.00907811607533243	DMSO_Mono_T	H151_25_Mono_T	202.221	282.944	0.322083499169113	Ccndbp1	1.3	0.021474636046461	DMSO_Cocul_T	H151_25_Cocul_T	246.514	322.198	0.262364264467491
Ptms	0.74	0.00734160662328907	DMSO_Mono_T	DMXAA_Mono_T	231.612	164.878	-0.301105092783922	Gpi1	0.8	0.0193925245229004	DMSO_Cocul_T	DMXAA_Cocul_T	614.805	485.205	-0.22314355131421	Capsl	0.57	0.00223543391535804	DMSO_Mono_T	H151_25_Mono_T	75.111	41.449	-0.562118918153541	Ccne1	0.51	0.00158955732996325	DMSO_Cocul_T	H151_25_Cocul_T	46.651	23.771	-0.673344553263766
Rabac1	1.24	0.0437806928098579	DMSO_Mono_T	DMXAA_Mono_T	185.848	233.558	0.215111379616945	Gpt2	1.39	0.0274619609882281	DMSO_Cocul_T	DMXAA_Cocul_T	57.769	76.997	0.3293037471426	Capzb	1.53	1.40535265512584e-09	DMSO_Mono_T	H151_25_Mono_T	909.082	1383.942	0.425267735404344	Ccne2	0.25	0.00280655396128214	DMSO_Cocul_T	H151_25_Cocul_T	13.838	3.659	-1.38629436111989
Rdh10	1.39	1.81372026777512e-05	DMSO_Mono_T	DMXAA_Mono_T	219.625	311.709	0.3293037471426	Gpx1	0.72	0.000389642293283028	DMSO_Cocul_T	DMXAA_Cocul_T	1761.274	1291.536	-0.328504066972036	Car13	1.63	8.80653931074108e-06	DMSO_Mono_T	H151_25_Mono_T	174.452	281.082	0.488580014818671	Ccnf	0.37	0.00189536170219746	DMSO_Cocul_T	H151_25_Cocul_T	22.874	8.548	-0.994252273343867
Reg1	0.27	4.23697622915457e-07	DMSO_Mono_T	DMXAA_Mono_T	1683.558	608.932	-1.30933331998376	Grn	0.77	0.00226408942888363	DMSO_Cocul_T	DMXAA_Cocul_T	190.125	146.735	-0.261364764134408	Car9	0.71	0.0226361698392356	DMSO_Mono_T	H151_25_Mono_T	172.068	126.954	-0.342490308946776	Ccng1	1.71	6.52949769799673e-12	DMSO_Cocul_T	H151_25_Cocul_T	1551.054	2686.503	0.536493370514568
Rigi	2.24	1.1633792963199e-05	DMSO_Mono_T	DMXAA_Mono_T	22.316	53.954	0.806475865866949	Grpel2	1.2	0.0416613696210137	DMSO_Cocul_T	DMXAA_Cocul_T	199.541	239.953	0.182321556793955	Card10	0.58	4.28430414737835e-06	DMSO_Mono_T	H151_25_Mono_T	152.082	88.374	-0.544727175441672	Ccnl1	0.79	0.0339877245850047	DMSO_Cocul_T	H151_25_Cocul_T	363.521	285.246	-0.23572233352107
Rnf114	1.25	0.0119502950551053	DMSO_Mono_T	DMXAA_Mono_T	159.379	201.9	0.22314355131421	Gsn	0.81	0.049726924797454	DMSO_Cocul_T	DMXAA_Cocul_T	287.117	229.15	-0.210721031315653	Cat	3.43	2.66571831044743e-46	DMSO_Mono_T	H151_25_Mono_T	269.401	917.593	1.23256026117785	Cd14	0.41	1.03681296012557e-18	DMSO_Cocul_T	H151_25_Cocul_T	592.123	240.224	-0.891598119283784
Rnf213	2.61	6.01603642253873e-07	DMSO_Mono_T	DMXAA_Mono_T	99.404	287.466	0.959350221334602	Gsr	1.46	1.62188347948904e-12	DMSO_Cocul_T	DMXAA_Cocul_T	445.316	654.92	0.378436435720245	Cav1	0.24	9.04336069888968e-19	DMSO_Mono_T	H151_25_Mono_T	128.331	29.84	-1.42711635564015	Cd44	0.42	6.08078158022007e-30	DMSO_Cocul_T	H151_25_Cocul_T	2000.249	824.251	-0.867500567704723
Rsad2	15.96	2.26377147051886e-10	DMSO_Mono_T	DMXAA_Mono_T	12.03	134.229	2.77008559202166	Gss	1.41	6.27754652707597e-06	DMSO_Cocul_T	DMXAA_Cocul_T	155.625	215.494	0.343589704390077	Cavin1	0.64	0.00140861312756327	DMSO_Mono_T	H151_25_Mono_T	232.06	147.808	-0.446287102628419	Cd47	0.58	1.9152152576203e-10	DMSO_Cocul_T	H151_25_Cocul_T	1519.056	870.467	-0.544727175441672
Rtp4	29.45	1.25932433469483e-20	DMSO_Mono_T	DMXAA_Mono_T	12.425	154.863	3.3826939100976	Gsta1	3.96	7.5639406080434e-32	DMSO_Cocul_T	DMXAA_Cocul_T	281.908	914.62	1.37624402526639	Cbr1	5.56	3.1084766837485e-138	DMSO_Mono_T	H151_25_Mono_T	618.98	3414.804	1.71559810826249	Cd63	2.34	5.04918263017311e-14	DMSO_Cocul_T	H151_25_Cocul_T	116.479	260.368	0.85015092936961
S100a7a	1.42	0.0123735958845929	DMSO_Mono_T	DMXAA_Mono_T	101.968	143.07	0.350656871613169	Gsta2	8.87	3.68947903451772e-12	DMSO_Cocul_T	DMXAA_Cocul_T	8.152	62.515	2.18267479632149	Cbr3	12.64	5.01440578448267e-169	DMSO_Mono_T	H151_25_Mono_T	103.74	1311.673	2.53686638871871	Cd68	1.72	0.0290979226663379	DMSO_Cocul_T	H151_25_Cocul_T	45.857	77.922	0.542324290825362
Samd9l	1.94	0.000930521575018457	DMSO_Mono_T	DMXAA_Mono_T	90.901	172.148	0.662687973075237	Gsta3	1.9	1.28620063692155e-27	DMSO_Cocul_T	DMXAA_Cocul_T	1149.167	2287.108	0.641853886172395	Cbx1	0.63	0.0468739717212472	DMSO_Mono_T	H151_25_Mono_T	55.565	34.99	-0.462035459596559	Cd9	1.44	0.00327886360184259	DMSO_Cocul_T	H151_25_Cocul_T	2735.731	3989.675	0.364643113587909
Samhd1	1.56	0.0437806928098579	DMSO_Mono_T	DMXAA_Mono_T	20.261	34.062	0.444685821261446	Gsta4	1.4	1.41065403269549e-05	DMSO_Cocul_T	DMXAA_Cocul_T	7456.733	10493.629	0.336472236621213	Cbx5	0.56	2.09386358691110e-09	DMSO_Mono_T	H151_25_Mono_T	273.096	151.191	-0.579818495252942	Cd99l2	1.46	0.00301029846195872	DMSO_Cocul_T	H151_25_Cocul_T	101.922	149.256	0.378436435720245
Sc5d	1.18	0.0322025125720962	DMSO_Mono_T	DMXAA_Mono_T	521.213	611.055	0.165514438477573	Gsta5	4.56	1.8027650674346e-13	DMSO_Cocul_T	DMXAA_Cocul_T	7.64	30.868	1.51732262352629	Cbx6	0.47	1.17299378069884e-05	DMSO_Mono_T	H151_25_Mono_T	68.87	31.792	-0.755022584278033	Cdc16	0.74	0.011474812935804	DMSO_Cocul_T	H151_25_Cocul_T	178.253	131.363	-0.301105092783922
Scara3	0.68	0.000499342270283027	DMSO_Mono_T	DMXAA_Mono_T	140.219	95.688	-0.385662480811985	Gstm1	1.66	1.54543821579707e-05	DMSO_Cocul_T	DMXAA_Cocul_T	138.216	260.851	0.506817602368452	Ccdc12	0.65	1.51116621086571e-05	DMSO_Mono_T	H151_25_Mono_T	248.508	161.704	-0.430782916092454	Cdc20	0.06	2.57615654243043e-37	DMSO_Cocul_T	H151_25_Cocul_T	119.2	6.853	-2.81341071676004
Scarb2	1.39	0.0108186227966233	DMSO_Mono_T	DMXAA_Mono_T	66.107	89.907	0.3293037471426	Gsto1	1.38	4.1203118559868e-07	DMSO_Cocul_T	DMXAA_Cocul_T	17261.816	23717.569	0.322083499169113	ccdc198	0.36	4.97306693769821e-10	DMSO_Mono_T	H151_25_Mono_T	150.624	52.465	-1.02165124753198	Cdc25b	0.17	4.22045688929898e-06	DMSO_Cocul_T	H151_25_Cocul_T	25.674	4.958	-1.77195684193188
Sdcbp2	1.25	0.0229747974464105	DMSO_Mono_T	DMXAA_Mono_T	333.505	415.302	0.22314355131421	Gstp1	2.35	7.59688126314094e-28	DMSO_Cocul_T	DMXAA_Cocul_T	2178.334	5566.013	0.854415328156068	Ccdc34	0.59	4.51032339167928e-07	DMSO_Mono_T	H151_25_Mono_T	242.672	143.719	-0.527632742082372	Cdc25c	0.08	2.5391915442088e-08	DMSO_Cocul_T	H151_25_Cocul_T	20.935	1.804	-2.52572864430826
Serpine1	1.37	0.0184431953065003	DMSO_Mono_T	DMXAA_Mono_T	159.782	219.863	0.314810739840034	Gstt2	1.51	0.000237853949091709	DMSO_Cocul_T	DMXAA_Cocul_T	56.109	85.607	0.412109650826833	Ccl2	0.04	9.03507346346387e-11	DMSO_Mono_T	H151_25_Mono_T	152.981	14.846	-3.2188758248682	Cdc34	1.39	0.00585532147142617	DMSO_Cocul_T	H151_25_Cocul_T	148.359	206.875	0.3293037471426
Sfn	1.47	0.00216996026074666	DMSO_Mono_T	DMXAA_Mono_T	67.411	94.461	0.385262400790645	Gyg	1.21	0.0202139488515936	DMSO_Cocul_T	DMXAA_Cocul_T	170.503	205.839	0.19062035960865	Ccl20	0.22	2.94490075031636e-18	DMSO_Mono_T	H151_25_Mono_T	1460	281.727	-1.51412773262978	Cdc42bpg	1.84	0.000903407152335797	DMSO_Cocul_T	H151_25_Cocul_T	31.074	56.862	0.609765571620894
Shisa5	1.37	0.00207280140164327	DMSO_Mono_T	DMXAA_Mono_T	252.547	353.867	0.314810739840034	H13	0.84	0.0167780160558395	DMSO_Cocul_T	DMXAA_Cocul_T	448.357	371.524	-0.174353387144778	Ccl5	15.07	0.00423978022259958	DMSO_Mono_T	H151_25_Mono_T	0.725	23.514	2.7127060126384	Cdc42ep1	0.57	0.001441675665764	DMSO_Cocul_T	H151_25_Cocul_T	65.981	37.654	-0.562118918153541
Slc17a4	0.68	0.0274528809119127	DMSO_Mono_T	DMXAA_Mono_T	42.9	29.888	-0.385662480811985	H1f0	0.71	3.59386521990108e-05	DMSO_Cocul_T	DMXAA_Cocul_T	167.498	117.973	-0.342490308946776	Ccn1	0.67	3.14115077845252e-05	DMSO_Mono_T	H151_25_Mono_T	715.187	481.352	-0.400477566597125	Cdc42ep2	1.3	0.0352350064185213	DMSO_Cocul_T	H151_25_Cocul_T	353.597	462.546	0.262364264467491
Slc1a4	1.65	1.01585132389775e-05	DMSO_Mono_T	DMXAA_Mono_T	83.581	139.592	0.500775287912489	H2-D1	1.42	2.86182616537502e-05	DMSO_Cocul_T	DMXAA_Cocul_T	652.599	926.283	0.350656871613169	Ccn2	0.66	9.76749589497761e-06	DMSO_Mono_T	H151_25_Mono_T	547.696	366.415	-0.415515443961666	Cdc45	0.13	2.28359811744384e-07	DMSO_Cocul_T	H151_25_Cocul_T	24.643	3.27	-2.04022082852655
Slc2a1	1.24	0.0156971013192757	DMSO_Mono_T	DMXAA_Mono_T	280.676	350.902	0.215111379616945	H2-K1	1.57	0.000447203389825556	DMSO_Cocul_T	DMXAA_Cocul_T	537.07	881.075	0.451075619360217	Ccna2	0.04	1.88743774183346e-07	DMSO_Mono_T	H151_25_Mono_T	130.542	8.525	-3.2188758248682	Cdc6	0.32	0.00440662405361284	DMSO_Cocul_T	H151_25_Cocul_T	14.763	4.777	-1.13943428318836
Slc35d1	1.32	0.000297271536364582	DMSO_Mono_T	DMXAA_Mono_T	124.465	164.944	0.27763173659828	H2-T23	1.3	0.0483653193300944	DMSO_Cocul_T	DMXAA_Cocul_T	100.765	132.912	0.262364264467491	Ccnb1	0.04	1.40778696963555e-07	DMSO_Mono_T	H151_25_Mono_T	79.577	5.117	-3.2188758248682	Cdca2	0.19	9.4111483811163e-06	DMSO_Cocul_T	H151_25_Cocul_T	18.673	3.462	-1.66073120682165
Slc35g1	1.42	0.0148903024797212	DMSO_Mono_T	DMXAA_Mono_T	39.43	56.816	0.350656871613169	H2az1	0.83	0.0469116981049476	DMSO_Cocul_T	DMXAA_Cocul_T	881.878	761.917	-0.186329578191493	Ccnb2	0.03	7.93134260094325e-11	DMSO_Mono_T	H151_25_Mono_T	269.934	8.903	-3.50655789731998	Cdca3	0.04	3.98887301883933e-44	DMSO_Cocul_T	H151_25_Cocul_T	144.498	6.784	-3.2188758248682
Slc40a1	1.43	0.00259086991553778	DMSO_Mono_T	DMXAA_Mono_T	178.084	209.094	0.357674444271816	H2az2	0.78	0.00534501635203786	DMSO_Cocul_T	DMXAA_Cocul_T	188.461	145.275	-0.2484613592985	Ccnd1	0.83	0.0322478234424497	DMSO_Mono_T	H151_25_Mono_T	2329.435	1942.164	-0.186329578191493	Cdca4	0.66	0.0124408746631044	DMSO_Cocul_T	H151_25_Cocul_T	96.306	62.687	-0.415515443961666
Slc48a1	1.59	2.50412199632587e-07	DMSO_Mono_T	DMXAA_Mono_T	105.473	169.292	0.46373401623214	H3f3a	0.81	0.0214912566667543	DMSO_Cocul_T	DMXAA_Cocul_T	221.826	185.672	-0.210721031315653	Ccnd2	0.75	0.000214776159700238	DMSO_Mono_T	H151_25_Mono_T	6861.748	5101.21	-0.287682072451781	Cdca5	0.29	9.2341819574415e-06	DMSO_Cocul_T	H151_25_Cocul_T	29.263	8.343	-1.23787435600162
Slc6a6	0.81	0.00262251201706287	DMSO_Mono_T	DMXAA_Mono_T	1044.661	857.976	-0.210721031315653	Hcfc1r1	0.67	2.58250829042168e-06	DMSO_Cocul_T	DMXAA_Cocul_T	404.524	272.4	-0.400477566597125	Ccndbp1	1.32	0.00718701908725373	DMSO_Mono_T	H151_25_Mono_T	255.773	335.917	0.27763173659828	Cdca7	0.3	0.00272842603595456	DMSO_Cocul_T	H151_25_Cocul_T	14.945	4.334	-1.20397280432594
Slc6a9	1.69	0.0267691221152821	DMSO_Mono_T	DMXAA_Mono_T	18.369	32.697	0.524728528934982	Hdgf	1.18	0.00508347282185433	DMSO_Cocul_T	DMXAA_Cocul_T	355.429	419.117	0.165514438477573	Ccne1	0.28	1.30934101127522e-08	DMSO_Mono_T	H151_25_Mono_T	46.19	12.686	-1.27296567581289	Cdca7l	0.41	0.00267545514394639	DMSO_Cocul_T	H151_25_Cocul_T	24.813	10.388	-0.891598119283784
Slc7a11	3.05	7.76929509771727e-07	DMSO_Mono_T	DMXAA_Mono_T	163.804	527.015	1.11514159061932	Hdlbp	0.8	0.000298320529240274	DMSO_Cocul_T	DMXAA_Cocul_T	564.027	451.535	-0.22314355131421	Ccne2	0.18	8.61574248445316e-05	DMSO_Mono_T	H151_25_Mono_T	19.093	3.671	-1.71479842809193	Cdca8	0.21	1.28130160182718e-18	DMSO_Cocul_T	H151_25_Cocul_T	97.608	20.966	-1.56064774826467
Slfn2	2.79	4.49088714617625e-11	DMSO_Mono_T	DMXAA_Mono_T	27.112	78.436	1.02604159583327	Herc3	0.69	0.0185919894351302	DMSO_Cocul_T	DMXAA_Cocul_T	48.574	33.119	-0.371063681390832	Ccnf	0.4	0.0170162713139806	DMSO_Mono_T	H151_25_Mono_T	19.959	8.653	-0.916290731874155	Cdh1	0.82	0.0381607331210233	DMSO_Cocul_T	H151_25_Cocul_T	1524.886	1240.767	-0.198450938723838
Smc2	0.71	0.00592509048797041	DMSO_Mono_T	DMXAA_Mono_T	77.319	54.828	-0.342490308946776	Hgfac	0.79	0.0450068390784785	DMSO_Cocul_T	DMXAA_Cocul_T	114.192	92.092	-0.23572233352107	Ccng1	1.6	7.89827697928699e-07	DMSO_Mono_T	H151_25_Mono_T	1737.388	2838.627	0.470003629245736	Cdh16	0.58	0.00543107941956321	DMSO_Cocul_T	H151_25_Cocul_T	83.144	53.076	-0.544727175441672
Smim6	0.77	0.00210013141861232	DMSO_Mono_T	DMXAA_Mono_T	196.792	153.706	-0.261364764134408	Hint1	1.15	0.0195692439603882	DMSO_Cocul_T	DMXAA_Cocul_T	1639.364	1878.841	0.139761942375159	Cd14	0.47	1.47109935495111e-10	DMSO_Mono_T	H151_25_Mono_T	508.501	258.566	-0.755022584278033	Cdh6	0.21	2.01594523248922e-12	DMSO_Cocul_T	H151_25_Cocul_T	73.586	17.202	-1.56064774826467
Smpd3	0.77	0.0148903024797212	DMSO_Mono_T	DMXAA_Mono_T	229.535	175.394	-0.261364764134408	Hmgcs1	0.78	0.00161011180295784	DMSO_Cocul_T	DMXAA_Cocul_T	988.483	787.398	-0.2484613592985	Cd151	1.29	0.018838366834435	DMSO_Mono_T	H151_25_Mono_T	186.196	241.024	0.254642218373581	Cdhr2	2.16	4.51188512813256e-12	DMSO_Cocul_T	H151_25_Cocul_T	116.646	243.821	0.770108221696074
Sorbs2	0.81	0.00736170713640458	DMSO_Mono_T	DMXAA_Mono_T	781.943	640.985	-0.210721031315653	Hnrnpa0	0.73	0.00741135710782458	DMSO_Cocul_T	DMXAA_Cocul_T	113.394	83.674	-0.3147107448397	Cd200	0.3	0.0476273405796437	DMSO_Mono_T	H151_25_Mono_T	8.538	2.474	-1.20397280432594	Cdk1	0.19	8.6622622995724e-44	DMSO_Cocul_T	H151_25_Cocul_T	232.61	44.091	-1.66073120682165
Sord	1.25	0.00467602200373706	DMSO_Mono_T	DMXAA_Mono_T	278.888	346.231	0.22314355131421	Hnrnpa2b1	0.82	0.00130661175698745	DMSO_Cocul_T	DMXAA_Cocul_T	923.233	744.261	-0.198450938723838	Cd200l1	0.21	0.0297699116133038	DMSO_Mono_T	H151_25_Mono_T	7.443	1.809	-1.56064774826467	Cdk16	1.48	0.0135186227649687	DMSO_Cocul_T	H151_25_Cocul_T	68.26	101.531	0.392042087776024
Sort1	0.81	0.0254279511517807	DMSO_Mono_T	DMXAA_Mono_T	168.804	137.416	-0.210721031315653	Hs3st1	0.71	9.72095440858117e-07	DMSO_Cocul_T	DMXAA_Cocul_T	293.76	211.368	-0.342490308946776	Cd2ap	0.82	0.0493069469339224	DMSO_Mono_T	H151_25_Mono_T	992.816	822.931	-0.198450938723838	Cdk4	0.67	1.95683364862442e-06	DMSO_Cocul_T	H151_25_Cocul_T	572.488	383.489	-0.400477566597125
Spink4	0.66	0.016041839229537	DMSO_Mono_T	DMXAA_Mono_T	528.158	379.786	-0.415515443961666	Hsd17b12	0.85	0.0446028586510288	DMSO_Cocul_T	DMXAA_Cocul_T	344.231	296.743	-0.162518929497775	Cd44	0.62	8.28830897221522e-10	DMSO_Mono_T	H151_25_Mono_T	1077.084	687.994	-0.478035800943	Cdk5	1.31	0.044528263499293	DMSO_Cocul_T	H151_25_Cocul_T	181.492	235.883	0.27002713721306
Sqor	1.25	0.0081947953055103	DMSO_Mono_T	DMXAA_Mono_T	505.549	611.779	0.22314355131421	Hsdl2	1.39	0.0013131352889521	DMSO_Cocul_T	DMXAA_Cocul_T	84.002	116.904	0.3293037471426	Cd55	1.78	2.33180781528103e-09	DMSO_Mono_T	H151_25_Mono_T	189.042	338.698	0.576613364303994	Cdkl1	0.16	0.0336323440162531	DMSO_Cocul_T	H151_25_Cocul_T	6.33	0.856	-1.83258146374831
Srxn1	2.01	2.04194051190862e-12	DMSO_Mono_T	DMXAA_Mono_T	74.405	148.747	0.698134722070984	Hsp90b1	0.62	5.01239035367199e-10	DMSO_Cocul_T	DMXAA_Cocul_T	1005.451	606.686	-0.478035800943	Cd63	2.23	9.74191666653917e-12	DMSO_Mono_T	H151_25_Mono_T	90.203	197.058	0.802001585472027	Cdkl2	1.51	0.0135173291954279	DMSO_Cocul_T	H151_25_Cocul_T	61.135	91.654	0.412109650826833
St3gal6	1.25	0.0119511611034314	DMSO_Mono_T	DMXAA_Mono_T	494.627	617.018	0.22314355131421	Hspa1b	0.61	0.0106994371443288	DMSO_Cocul_T	DMXAA_Cocul_T	341.899	187.411	-0.49429632181478	Cd68	3.57	7.13469951793385e-06	DMSO_Mono_T	H151_25_Mono_T	9.477	37.026	1.27256559579155	Cdkn1a	1.64	1.66341028992421e-12	DMSO_Cocul_T	H151_25_Cocul_T	1103.464	1812.232	0.494696241836107
Stard4	0.79	0.00816065839323557	DMSO_Mono_T	DMXAA_Mono_T	221.83	178.29	-0.23572233352107	Hspa5	0.58	2.97072101289149e-10	DMSO_Cocul_T	DMXAA_Cocul_T	1882.678	1066.603	-0.544727175441672	Cd9	1.87	9.6982432283999e-20	DMSO_Mono_T	H151_25_Mono_T	1844.365	3458.253	0.625938430866495	Cdkn2aipnl	0.6	2.98020577344882e-05	DMSO_Cocul_T	H151_25_Cocul_T	172.757	104.175	-0.510825623765991
Stat1	3.34	1.74753966965336e-07	DMSO_Mono_T	DMXAA_Mono_T	43.68	154.521	1.20597080698861	Hspb11	1.29	0.0167780160558395	DMSO_Cocul_T	DMXAA_Cocul_T	111.876	139.342	0.254642218373581	Cdc20	0.07	1.45352451365067e-15	DMSO_Mono_T	H151_25_Mono_T	147.69	10.951	-2.65926003693278	Cdkn2b	1.41	0.00930073834968502	DMSO_Cocul_T	H151_25_Cocul_T	349.991	492.091	0.343589704390077
Stat2	2.72	2.37803165527275e-09	DMSO_Mono_T	DMXAA_Mono_T	28.375	82.656	1.00063188030791	Htatip2	1.33	0.000149638777476507	DMSO_Cocul_T	DMXAA_Cocul_T	146.145	195.577	0.285178942233662	Cdc25b	0.28	0.00034436524933484	DMSO_Mono_T	H151_25_Mono_T	23.862	6.887	-1.27296567581289	Cdkn2d	0.44	0.00343760471055954	DMSO_Cocul_T	H151_25_Cocul_T	25.46	11.17	-0.82098055206983
Stt3b	0.85	0.0165236502306836	DMSO_Mono_T	DMXAA_Mono_T	653.892	554.86	-0.162518929497775	Icam1	0.62	0.00699512969713038	DMSO_Cocul_T	DMXAA_Cocul_T	46.655	28.933	-0.478035800943	Cdc25c	0.2	0.00109323704583139	DMSO_Mono_T	H151_25_Mono_T	15.253	2.847	-1.6094379124341	Cdkn3	0.11	1.423833930926e-23	DMSO_Cocul_T	H151_25_Cocul_T	72.251	7.728	-2.20727491318972
Sult1c2	0.75	0.000227632605720824	DMSO_Mono_T	DMXAA_Mono_T	1743.939	1334.391	-0.287682072451781	Idh1	1.17	0.0312331509186207	DMSO_Cocul_T	DMXAA_Cocul_T	838.032	1004.9	0.157003748809665	Cdc42ep1	0.65	0.0273157830076261	DMSO_Mono_T	H151_25_Mono_T	70.557	46.876	-0.430782916092454	Cdpf1	1.61	0.0252916805411374	DMSO_Cocul_T	H151_25_Cocul_T	29.783	47.812	0.476234178996372
Tacc3	0.67	0.0392837106601282	DMSO_Mono_T	DMXAA_Mono_T	63.909	45.911	-0.400477566597125	Idh2	0.75	2.01439489881743e-05	DMSO_Cocul_T	DMXAA_Cocul_T	260.471	194.282	-0.287682072451781	Cdc42ep2	1.79	2.35657634198741e-12	DMSO_Mono_T	H151_25_Mono_T	379.214	670.181	0.582215619852664	Cds2	1.67	0.000235373695641033	DMSO_Cocul_T	H151_25_Cocul_T	67.272	113.038	0.512823626428664
Taldo1	1.25	0.00100432643693403	DMSO_Mono_T	DMXAA_Mono_T	627.767	792.761	0.22314355131421	Idh3g	0.84	0.0212283457030273	DMSO_Cocul_T	DMXAA_Cocul_T	292.317	247.317	-0.174353387144778	Cdc42ep5	1.41	0.000179137465166847	DMSO_Mono_T	H151_25_Mono_T	278.72	394.137	0.343589704390077	Cdt1	0.47	0.00364910097921973	DMSO_Cocul_T	H151_25_Cocul_T	32.302	15.544	-0.755022584278033
Tap1	1.85	0.0235477173564221	DMSO_Mono_T	DMXAA_Mono_T	11.34	21.699	0.615185639090233	Ifi204	1.44	0.0275324364670606	DMSO_Cocul_T	DMXAA_Cocul_T	73.438	111.476	0.364643113587909	Cdc45	0.19	4.14798139443559e-06	DMSO_Mono_T	H151_25_Mono_T	25.196	4.934	-1.66073120682165	Ceacam1	0.49	0.0309992312699743	DMSO_Cocul_T	H151_25_Cocul_T	153.433	84.153	-0.713349887877465
Tapbp	1.58	8.00398792653616e-09	DMSO_Mono_T	DMXAA_Mono_T	210.343	335.286	0.457424847038875	Ifi27l2a	2.14	0.000688437315907038	DMSO_Cocul_T	DMXAA_Cocul_T	99.041	170.49	0.76080582903376	Cdc6	0.25	0.00123304025035033	DMSO_Mono_T	H151_25_Mono_T	15.192	3.797	-1.38629436111989	Cebpd	0.41	0.00167531538807771	DMSO_Cocul_T	H151_25_Cocul_T	27.599	11.203	-0.891598119283784
Tbk1	1.35	0.0435086900204085	DMSO_Mono_T	DMXAA_Mono_T	44.478	59.363	0.300104592450338	Ifi35	1.51	0.00021923616879417	DMSO_Cocul_T	DMXAA_Cocul_T	170.23	251.683	0.412109650826833	Cdc7	0.28	0.0310003050296364	DMSO_Mono_T	H151_25_Mono_T	9.754	2.823	-1.27296567581289	Cemip	4.11	0.0204802604922942	DMSO_Cocul_T	H151_25_Cocul_T	2.05	9.705	1.41342302850814
Tgfb3	0.6	0.000913683785104231	DMSO_Mono_T	DMXAA_Mono_T	59.871	37.545	-0.510825623765991	Ifi44	2.15	0.00221804712564003	DMSO_Cocul_T	DMXAA_Cocul_T	125.744	284.684	0.765467842139571	Cdca2	0.09	1.34535681713249e-06	DMSO_Mono_T	H151_25_Mono_T	17.076	1.56	-2.40794560865187	Cenpa	0.16	6.79410051803667e-30	DMSO_Cocul_T	H151_25_Cocul_T	126.199	19.775	-1.83258146374831
Timp2	0.78	0.000156334109376748	DMSO_Mono_T	DMXAA_Mono_T	358.594	280.385	-0.2484613592985	Ifit1bl1	2.93	0.00812126720226673	DMSO_Cocul_T	DMXAA_Cocul_T	36.43	148.759	1.07500242302898	Cdca3	0.03	6.63381194377254e-13	DMSO_Mono_T	H151_25_Mono_T	214.021	9.574	-3.50655789731998	Cenpe	0.1	2.32856203938172e-18	DMSO_Cocul_T	H151_25_Cocul_T	51.475	5.08	-2.30258509299405
Timp3	0.71	0.00016573931366418	DMSO_Mono_T	DMXAA_Mono_T	1963.347	1438.374	-0.342490308946776	Ifitm2	0.83	0.0178615589299257	DMSO_Cocul_T	DMXAA_Cocul_T	450.756	365.514	-0.186329578191493	Cdca5	0.27	3.92782669949152e-05	DMSO_Mono_T	H151_25_Mono_T	30.631	8.842	-1.30933331998376	Cenpf	0.1	1.03814299506896e-15	DMSO_Cocul_T	H151_25_Cocul_T	63.881	8.208	-2.30258509299405
Tmpo	0.77	0.0267691221152821	DMSO_Mono_T	DMXAA_Mono_T	160.665	125.087	-0.261364764134408	Ift22	1.37	0.004424458034521	DMSO_Cocul_T	DMXAA_Cocul_T	69.97	94.004	0.314810739840034	Cdca7	0.21	0.00193145722204977	DMSO_Mono_T	H151_25_Mono_T	12.303	2.705	-1.56064774826467	Cenph	0.19	1.30656700408396e-07	DMSO_Cocul_T	H151_25_Cocul_T	27.368	5.487	-1.66073120682165
Tns4	1.39	0.00665394593734015	DMSO_Mono_T	DMXAA_Mono_T	77.209	103.37	0.3293037471426	Igf1r	0.79	0.0360812474913594	DMSO_Cocul_T	DMXAA_Cocul_T	165.21	121.76	-0.23572233352107	Cdca7l	0.39	0.0182803940813834	DMSO_Mono_T	H151_25_Mono_T	17.61	6.756	-0.941608539858445	Cenpi	0.21	0.0027029121648753	DMSO_Cocul_T	H151_25_Cocul_T	11.493	2.777	-1.56064774826467
Top2a	0.69	0.0129710500104622	DMSO_Mono_T	DMXAA_Mono_T	153.206	106.76	-0.371063681390832	Igfbp7	0.55	4.30499015475062e-24	DMSO_Cocul_T	DMXAA_Cocul_T	1511.767	846.017	-0.59783700075562	Cdca8	0.25	9.43172269354428e-15	DMSO_Mono_T	H151_25_Mono_T	103.312	25.558	-1.38629436111989	Cenpk	0.16	1.54481471670268e-05	DMSO_Cocul_T	H151_25_Cocul_T	17.074	2.809	-1.83258146374831
Tor1aip2	1.24	0.0100710186735863	DMSO_Mono_T	DMXAA_Mono_T	397.896	496.57	0.215111379616945	Igsf9	1.33	0.00358722325612443	DMSO_Cocul_T	DMXAA_Cocul_T	151.908	202.984	0.285178942233662	Cdh16	0.51	0.0356213027638538	DMSO_Mono_T	H151_25_Mono_T	38.931	21.649	-0.673344553263766	Cenpm	0.22	1.05862467446974e-05	DMSO_Cocul_T	H151_25_Cocul_T	25.888	5.684	-1.51412773262978
Tor3a	1.73	0.000411433411329015	DMSO_Mono_T	DMXAA_Mono_T	31.506	56.498	0.548121408509688	Ikbkg	1.34	0.000486647209710369	DMSO_Cocul_T	DMXAA_Cocul_T	99.156	133.463	0.29266961396282	Cdh6	0.27	1.18123988701285e-11	DMSO_Mono_T	H151_25_Mono_T	87.231	22.681	-1.30933331998376	Cenpn	0.24	0.00278385379424933	DMSO_Cocul_T	H151_25_Cocul_T	11.88	2.837	-1.42711635564015
Trex1	2.02	0.00274630791340614	DMSO_Mono_T	DMXAA_Mono_T	11.818	25.648	0.703097511413113	Il13ra1	0.68	1.03510292309958e-06	DMSO_Cocul_T	DMXAA_Cocul_T	149.163	100.689	-0.385662480811985	Cdhr2	2.11	1.07802990580404e-06	DMSO_Mono_T	H151_25_Mono_T	87.991	187.402	0.746687947487975	Cenpp	0.03	1.41841889613225e-05	DMSO_Cocul_T	H151_25_Cocul_T	8.857	0.185	-3.50655789731998
Trex2	1.52	0.0225899331111306	DMSO_Mono_T	DMXAA_Mono_T	51.059	80.445	0.418710334858185	Il33	1.52	5.68988127164178e-05	DMSO_Cocul_T	DMXAA_Cocul_T	262.122	429.416	0.418710334858185	Cdhr5	2.24	1.68607471858723e-10	DMSO_Mono_T	H151_25_Mono_T	77.367	162.726	0.806475865866949	Cenpq	0.22	1.14274955392745e-08	DMSO_Cocul_T	H151_25_Cocul_T	32.588	7.133	-1.51412773262978
Trim12a	2.32	0.00498049947849067	DMSO_Mono_T	DMXAA_Mono_T	6.582	16.83	0.841567185678219	Iqgap1	0.88	0.0467664952614593	DMSO_Cocul_T	DMXAA_Cocul_T	533.974	467.156	-0.127833371509885	Cdipt	1.32	0.0195824037516149	DMSO_Mono_T	H151_25_Mono_T	228.361	297.824	0.27763173659828	Cenpw	0.31	9.26495699475348e-07	DMSO_Cocul_T	H151_25_Cocul_T	49.611	15.827	-1.17118298150295
Trim12c	2.22	0.00309838104919283	DMSO_Mono_T	DMXAA_Mono_T	10.145	22.458	0.797507195884188	Iqgap2	0.78	0.013546089198025	DMSO_Cocul_T	DMXAA_Cocul_T	168.423	134.464	-0.2484613592985	Cdk1	0.11	1.27993787651416e-18	DMSO_Mono_T	H151_25_Mono_T	303.918	32.405	-2.20727491318972	Cep20	1.45	0.000468623229975727	DMSO_Cocul_T	H151_25_Cocul_T	273.119	393.09	0.371563556432483
Trim25	1.49	4.53064472582865e-05	DMSO_Mono_T	DMXAA_Mono_T	129.295	191.364	0.398776119957368	Irf1	0.78	0.024253751348552	DMSO_Cocul_T	DMXAA_Cocul_T	136.431	104.306	-0.2484613592985	Cdk16	1.96	2.93470938243624e-06	DMSO_Mono_T	H151_25_Mono_T	49.711	96.908	0.672944473242426	Cep55	0.16	8.1753961775698e-07	DMSO_Cocul_T	H151_25_Cocul_T	22.672	3.686	-1.83258146374831
Trim30a	3.29	1.83613613718423e-05	DMSO_Mono_T	DMXAA_Mono_T	7.437	35.115	1.19088756477728	Irf7	1.73	0.0125602867557496	DMSO_Cocul_T	DMXAA_Cocul_T	164.574	247.628	0.548121408509688	Cdk2	0.55	0.0285919366765736	DMSO_Mono_T	H151_25_Mono_T	36.744	20.287	-0.59783700075562	Cers2	1.28	0.00519168204902723	DMSO_Cocul_T	H151_25_Cocul_T	529.354	683.689	0.246860077931526
Trim30d	4.22	0.00417281606571297	DMSO_Mono_T	DMXAA_Mono_T	7.21	26.295	1.43983512804792	Irf9	1.35	0.000719655361012291	DMSO_Cocul_T	DMXAA_Cocul_T	126.093	170.402	0.300104592450338	Cdk2ap2	1.22	0.0489895740721033	DMSO_Mono_T	H151_25_Mono_T	409.073	498.689	0.198850858745165	Ces2c	6.49	0.00300809498011539	DMSO_Cocul_T	H151_25_Cocul_T	1.421	9.325	1.870262530716
Trim34a	3.68	6.91402587200447e-07	DMSO_Mono_T	DMXAA_Mono_T	6.281	21.546	1.30291275218084	Itgb1	0.82	0.0011618275491054	DMSO_Cocul_T	DMXAA_Cocul_T	818.227	675.89	-0.198450938723838	Cdk4	0.65	2.05899305479479e-06	DMSO_Mono_T	H151_25_Mono_T	571.36	375.591	-0.430782916092454	Ces2g	1.54	0.00635955694765482	DMSO_Cocul_T	H151_25_Cocul_T	89.164	130.633	0.431782416425538
Trim56	1.49	0.0111454279610263	DMSO_Mono_T	DMXAA_Mono_T	32.75	48.739	0.398776119957368	Itgb4	0.82	0.0457807975064961	DMSO_Cocul_T	DMXAA_Cocul_T	220.628	176.105	-0.198450938723838	Cdk5	1.39	0.00775482631552751	DMSO_Mono_T	H151_25_Mono_T	162.326	224.665	0.3293037471426	Cfb	0.38	6.90576419866856e-15	DMSO_Cocul_T	H151_25_Cocul_T	253.117	100.511	-0.967584026261706
Trmt6	0.73	0.0257410412233924	DMSO_Mono_T	DMXAA_Mono_T	69.11	50.933	-0.3147107448397	Itpripl1	0.76	0.0190570513082056	DMSO_Cocul_T	DMXAA_Cocul_T	94.198	70.796	-0.27443684570176	Cdk6	0.78	0.00165220989635028	DMSO_Mono_T	H151_25_Mono_T	1411.824	1098.08	-0.2484613592985	Cfi	0.27	2.63258942927265e-06	DMSO_Cocul_T	H151_25_Cocul_T	40.171	10.061	-1.30933331998376
Tsc22d3	1.46	0.00604661340653883	DMSO_Mono_T	DMXAA_Mono_T	51.764	73.935	0.378436435720245	Ivl	4.02	6.7458857076797e-09	DMSO_Cocul_T	DMXAA_Cocul_T	7.582	26.486	1.39128190263093	Cdkl1	0.1	0.000873507153840667	DMSO_Mono_T	H151_25_Mono_T	11.106	1.231	-2.30258509299405	Cftr	0.46	0.0092040511967529	DMSO_Cocul_T	H151_25_Cocul_T	31.049	14.39	-0.776528789498996
Tsku	2.37	1.29878035060058e-06	DMSO_Mono_T	DMXAA_Mono_T	17.036	40.428	0.86288995514704	Jagn1	1.33	0.00353779064379622	DMSO_Cocul_T	DMXAA_Cocul_T	118.164	158.875	0.285178942233662	Cdkn1a	1.65	6.64407473265802e-10	DMSO_Mono_T	H151_25_Mono_T	1197.684	1985.308	0.500775287912489	Cgref1	1.84	0.0197248294486645	DMSO_Cocul_T	H151_25_Cocul_T	18.175	34.702	0.609765571620894
Tspo	1.18	0.0435086900204085	DMSO_Mono_T	DMXAA_Mono_T	365.895	439.14	0.165514438477573	Junb	0.83	0.00940508052327394	DMSO_Cocul_T	DMXAA_Cocul_T	420.096	345.861	-0.186329578191493	Cdkn2aipnl	0.56	6.62552404441183e-06	DMSO_Mono_T	H151_25_Mono_T	149.162	84.037	-0.579818495252942	Chaf1a	0.23	0.00434179198570663	DMSO_Cocul_T	H151_25_Cocul_T	10.449	2.397	-1.46967597005894
Tuba4a	1.28	0.0209073946803785	DMSO_Mono_T	DMXAA_Mono_T	137.927	179.564	0.246860077931526	Kcne3	0.68	1.70456223808977e-05	DMSO_Cocul_T	DMXAA_Cocul_T	306.345	218.077	-0.385662480811985	Cdkn2b	1.77	1.34668780228939e-09	DMSO_Mono_T	H151_25_Mono_T	263.323	464.417	0.570979546585738	Chaf1b	0.35	7.43482166210469e-06	DMSO_Cocul_T	H151_25_Cocul_T	40.994	15.068	-1.04982212449868
Txnrd1	1.24	0.0122200277856389	DMSO_Mono_T	DMXAA_Mono_T	284.455	356.808	0.215111379616945	Kdelr2	0.83	0.0130525156140247	DMSO_Cocul_T	DMXAA_Cocul_T	588.225	495.216	-0.186329578191493	Cdkn3	0.11	5.64009509767327e-22	DMSO_Mono_T	H151_25_Mono_T	85.86	9.563	-2.20727491318972	Chchd10	1.5	0.00325817197000791	DMSO_Cocul_T	H151_25_Cocul_T	85.373	130.892	0.405465108108164
Uba7	2.04	0.000326284997008841	DMSO_Mono_T	DMXAA_Mono_T	13.463	27.865	0.712949807856125	Klhdc1	1.6	0.0246465739232482	DMSO_Cocul_T	DMXAA_Cocul_T	14.363	23.097	0.470003629245736	Cds2	1.82	2.04395343167378e-05	DMSO_Mono_T	H151_25_Mono_T	63.099	116.018	0.598836501088704	Chchd5	1.39	0.0145822998970292	DMSO_Cocul_T	H151_25_Cocul_T	127.061	179.959	0.3293037471426
Ube2l6	3.78	0.000177307664352313	DMSO_Mono_T	DMXAA_Mono_T	4.783	17.798	1.3297240096315	Klhl13	0.76	0.0270855980219002	DMSO_Cocul_T	DMXAA_Cocul_T	116.856	87.62	-0.27443684570176	Cdt1	0.46	0.00204032411693191	DMSO_Mono_T	H151_25_Mono_T	36.718	16.577	-0.776528789498996	Chct1	6.52	0.00118554191340365	DMSO_Cocul_T	H151_25_Cocul_T	1.646	10.529	1.87487437593856
Ugdh	1.75	7.41743193340583e-06	DMSO_Mono_T	DMXAA_Mono_T	1270.592	2201.973	0.559615787935423	Kmt5a	1.19	0.0205556123689872	DMSO_Cocul_T	DMXAA_Cocul_T	217.609	257.239	0.173953307123438	Cenpa	0.09	4.64426978842744e-15	DMSO_Mono_T	H151_25_Mono_T	132.53	13.523	-2.40794560865187	Chek1	0.29	0.00337062489523391	DMSO_Cocul_T	H151_25_Cocul_T	13.574	4.031	-1.23787435600162
Ugp2	1.25	0.014058544304812	DMSO_Mono_T	DMXAA_Mono_T	190.864	243.064	0.22314355131421	Krcc1	1.2	0.0170915520721807	DMSO_Cocul_T	DMXAA_Cocul_T	342.762	406.371	0.182321556793955	Cenpe	0.09	5.36247784090514e-16	DMSO_Mono_T	H151_25_Mono_T	62.698	6.284	-2.40794560865187	Chek2	0.37	8.74359311211482e-05	DMSO_Cocul_T	H151_25_Cocul_T	41.103	16.596	-0.994252273343867
Ugt1a7c	2.07	4.83181445579749e-06	DMSO_Mono_T	DMXAA_Mono_T	18.981	39.681	0.727548607277278	Lama3	0.8	0.0201666711394254	DMSO_Cocul_T	DMXAA_Cocul_T	288.658	239.853	-0.22314355131421	Cenpf	0.07	4.51953280942989e-10	DMSO_Mono_T	H151_25_Mono_T	96.574	8.176	-2.65926003693278	Chmp4b	0.68	0.0290789937649608	DMSO_Cocul_T	H151_25_Cocul_T	76.224	51.845	-0.385662480811985
Ugt2b34	1.23	0.00859106267018722	DMSO_Mono_T	DMXAA_Mono_T	1277.517	1465.572	0.207014169384326	Lamc2	0.8	0.000120108681114221	DMSO_Cocul_T	DMXAA_Cocul_T	623.337	498.433	-0.22314355131421	Cenph	0.11	1.00388613933968e-12	DMSO_Mono_T	H151_25_Mono_T	39.267	4.493	-2.20727491318972	Chmp6	1.36	0.0161704440802363	DMSO_Cocul_T	H151_25_Cocul_T	158.874	216.944	0.307484699747961
Upk1b	1.82	0.000421314753902283	DMSO_Mono_T	DMXAA_Mono_T	27.327	47.914	0.598836501088704	Lbp	0.38	8.20865400951924e-05	DMSO_Cocul_T	DMXAA_Cocul_T	23.56	8.507	-0.967584026261706	Cenpi	0.19	0.000109672514774185	DMSO_Mono_T	H151_25_Mono_T	17.218	3.647	-1.66073120682165	Chordc1	1.53	0.00499966803147858	DMSO_Cocul_T	H151_25_Cocul_T	77.339	117.414	0.425267735404344
Uqcr11	0.79	0.000819825174988787	DMSO_Mono_T	DMXAA_Mono_T	413.728	336.284	-0.23572233352107	Ldha	0.71	0.000304954719709317	DMSO_Cocul_T	DMXAA_Cocul_T	5505.661	4068.718	-0.342490308946776	Cenpj	0.27	0.0142954608604555	DMSO_Mono_T	H151_25_Mono_T	11.005	3.132	-1.30933331998376	Chp1	1.29	0.013217073495907	DMSO_Cocul_T	H151_25_Cocul_T	408.293	526.605	0.254642218373581
Usp18	17.47	1.13889175440995e-09	DMSO_Mono_T	DMXAA_Mono_T	4.256	72.288	2.86048512414597	Lgals8	1.27	0.00506155065960277	DMSO_Cocul_T	DMXAA_Cocul_T	127.039	163.645	0.2390169004705	Cenpk	0.21	1.25536012382508e-05	DMSO_Mono_T	H151_25_Mono_T	25.434	5.641	-1.56064774826467	Cidec	3.58	2.1575569161908e-08	DMSO_Cocul_T	H151_25_Cocul_T	13.169	47.84	1.27536280041261
Vkorc1	0.77	0.0408311108145529	DMSO_Mono_T	DMXAA_Mono_T	121.514	95.37	-0.261364764134408	Lpar6	1.27	0.0193925245229004	DMSO_Cocul_T	DMXAA_Cocul_T	79.542	101.373	0.2390169004705	Cenpm	0.09	2.62667939895381e-10	DMSO_Mono_T	H151_25_Mono_T	36.862	3.571	-2.40794560865187	Cilk1	1.61	0.000258200783384155	DMSO_Cocul_T	H151_25_Cocul_T	93.1	150.857	0.476234178996372
Vnn1	1.64	1.33545759338405e-10	DMSO_Mono_T	DMXAA_Mono_T	957.204	1557.675	0.494696241836107	Lsm10	1.32	0.0372503732949981	DMSO_Cocul_T	DMXAA_Cocul_T	49.559	66.232	0.27763173659828	Cenpn	0.22	0.00200210860348221	DMSO_Mono_T	H151_25_Mono_T	14.271	3.166	-1.51412773262978	Cip2a	0.19	4.29660002179037e-09	DMSO_Cocul_T	H151_25_Cocul_T	36.737	7.33	-1.66073120682165
Xaf1	14.24	4.23697622915457e-07	DMSO_Mono_T	DMXAA_Mono_T	8.576	79.69	2.65605490598383	Lsm2	0.81	0.0296017259817214	DMSO_Cocul_T	DMXAA_Cocul_T	155.741	125.354	-0.210721031315653	Cenpp	0.11	0.00075615822919457	DMSO_Mono_T	H151_25_Mono_T	10.44	1.176	-2.20727491318972	Cisd1	1.39	0.000859851926318006	DMSO_Cocul_T	H151_25_Cocul_T	468.992	649.344	0.3293037471426
Xkr9	1.89	0.000411433411329015	DMSO_Mono_T	DMXAA_Mono_T	16.055	29.836	0.636576829071551	Lypd8	4.09	1.03610128746893e-05	DMSO_Cocul_T	DMXAA_Cocul_T	248.74	704.454	1.40854497005471	Cenpq	0.26	1.27576329882078e-05	DMSO_Mono_T	H151_25_Mono_T	38.417	9.717	-1.34707364796661	Cit	0.19	2.23811539854794e-07	DMSO_Cocul_T	H151_25_Cocul_T	25.769	4.825	-1.66073120682165
Yif1b	0.8	0.0183865778091539	DMSO_Mono_T	DMXAA_Mono_T	248.775	200.255	-0.22314355131421	Lypd8l	2	0.0426175543775789	DMSO_Cocul_T	DMXAA_Cocul_T	35.59	57.846	0.693147180559945	Cenps	0.23	0.00443948560820473	DMSO_Mono_T	H151_25_Mono_T	12.149	3.168	-1.46967597005894	Ckap2	0.33	3.04743697678812e-12	DMSO_Cocul_T	H151_25_Cocul_T	111.635	36.273	-1.10866262452161
Zc3hav1	1.31	0.00832270666299248	DMSO_Mono_T	DMXAA_Mono_T	145.017	189.122	0.27002713721306	Maf	0.69	0.0266390379223217	DMSO_Cocul_T	DMXAA_Cocul_T	45.154	32.567	-0.371063681390832	Cenpu	0.25	0.0237524422164056	DMSO_Mono_T	H151_25_Mono_T	10.883	3.023	-1.38629436111989	Ckap2l	0.09	1.44180065952643e-17	DMSO_Cocul_T	H151_25_Cocul_T	49.228	4.621	-2.40794560865187
Znfx1	1.78	0.000969278526774381	DMSO_Mono_T	DMXAA_Mono_T	22.681	42.792	0.576613364303994	Maged1	0.71	9.05612998162385e-05	DMSO_Cocul_T	DMXAA_Cocul_T	209.724	149.875	-0.342490308946776	Cenpw	0.15	3.46483475928823e-14	DMSO_Mono_T	H151_25_Mono_T	60.781	8.933	-1.89711998488588	Ckap5	0.64	0.00919156242919094	DMSO_Cocul_T	H151_25_Cocul_T	94.183	59.018	-0.446287102628419
								Magt1	0.78	0.0041018874850092	DMSO_Cocul_T	DMXAA_Cocul_T	208.413	158.402	-0.2484613592985	Cep170b	1.31	0.0251165352296582	DMSO_Mono_T	H151_25_Mono_T	210.554	272.335	0.27002713721306	Cks1b	0.53	3.11395266860822e-06	DMSO_Cocul_T	H151_25_Cocul_T	261.956	137.318	-0.63487827243597
								Manf	0.72	0.00168755275695165	DMSO_Cocul_T	DMXAA_Cocul_T	406.065	293.202	-0.328504066972036	Cep20	1.43	0.000356718785924723	DMSO_Mono_T	H151_25_Mono_T	304.79	436.679	0.357674444271816	Cks2	0.3	3.2577495486253e-07	DMSO_Cocul_T	H151_25_Cocul_T	37.79	11.411	-1.20397280432594
								Mapre1	0.87	0.0449342506334919	DMSO_Cocul_T	DMXAA_Cocul_T	393.153	341.952	-0.139262067333508	Cep55	0.12	0.00269612568560164	DMSO_Mono_T	H151_25_Mono_T	23.379	3.467	-2.12026353620009	Clca1	2.68	0.046119639303822	DMSO_Cocul_T	H151_25_Cocul_T	5.973	14.547	0.985816794522765
								Matr3	0.8	0.0125121703689172	DMSO_Cocul_T	DMXAA_Cocul_T	192.668	148.11	-0.22314355131421	Cep57	0.68	0.016318356011923	DMSO_Mono_T	H151_25_Mono_T	98.998	67.112	-0.385662480811985	Clca3a1	0.13	0.000633222101644911	DMSO_Cocul_T	H151_25_Cocul_T	10.517	1.298	-2.04022082852655
								Mcm2	0.7	0.0447324043245529	DMSO_Cocul_T	DMXAA_Cocul_T	41.765	29.674	-0.356674943938732	Cep57l1	0.3	0.0279822087744108	DMSO_Mono_T	H151_25_Mono_T	10.326	3.177	-1.20397280432594	Clca3b	0.15	3.75917568640164e-05	DMSO_Cocul_T	H151_25_Cocul_T	23.01	2.695	-1.89711998488588
								Mdh2	0.85	0.0134513184430725	DMSO_Cocul_T	DMXAA_Cocul_T	911.388	764.855	-0.162518929497775	Cept1	1.39	0.0281407888806118	DMSO_Mono_T	H151_25_Mono_T	135.851	181.617	0.3293037471426	Cldn2	0.48	1.01048362407636e-09	DMSO_Cocul_T	H151_25_Cocul_T	277.661	138.945	-0.7339691750802
								Mecom	1.34	0.0262631496721486	DMSO_Cocul_T	DMXAA_Cocul_T	51.208	70.02	0.29266961396282	Cers2	1.37	0.0135531678785694	DMSO_Mono_T	H151_25_Mono_T	462.892	641.041	0.314810739840034	Cldn23	0.59	0.0260594743833588	DMSO_Cocul_T	H151_25_Cocul_T	47.462	27.35	-0.527632742082372
								Melk	0.66	0.0436894128697457	DMSO_Cocul_T	DMXAA_Cocul_T	31.041	20.525	-0.415515443961666	Ces1f	11.86	0.00139194237320108	DMSO_Mono_T	H151_25_Mono_T	1.849	25.199	2.47317139356958	Cldn3	0.62	2.28773320003112e-07	DMSO_Cocul_T	H151_25_Cocul_T	582.767	369.615	-0.478035800943
								Mettl7a1	1.27	0.0240263632904419	DMSO_Cocul_T	DMXAA_Cocul_T	67.947	86.082	0.2390169004705	Ces2c	19.06	1.28024287529757e-06	DMSO_Mono_T	H151_25_Mono_T	0.949	16.507	2.94759189822606	Cldn4	0.39	2.35060985634178e-28	DMSO_Cocul_T	H151_25_Cocul_T	1839.796	702.796	-0.941608539858445
								Mettl7b	1.72	4.6489393671177e-06	DMSO_Cocul_T	DMXAA_Cocul_T	41.494	68.609	0.542324290825362	Ces2g	1.41	0.0103613151363655	DMSO_Mono_T	H151_25_Mono_T	163.495	228.363	0.343589704390077	Cldn7	0.76	0.000257059613638661	DMSO_Cocul_T	H151_25_Cocul_T	1667.676	1267.701	-0.27443684570176
								Mgat4c	0.51	0.0031042148323062	DMSO_Cocul_T	DMXAA_Cocul_T	24.817	14.704	-0.673344553263766	Cfap300	0.29	0.036212543898982	DMSO_Mono_T	H151_25_Mono_T	9.666	3.764	-1.23787435600162	Cldn8	0.4	0.0397874450546127	DMSO_Cocul_T	H151_25_Cocul_T	15.767	5.745	-0.916290731874155
								Mgst1	1.88	2.90973272473001e-05	DMSO_Cocul_T	DMXAA_Cocul_T	302.205	581.262	0.631271776841858	Cfap43	2.16	0.0438371923125083	DMSO_Mono_T	H151_25_Mono_T	9.068	19.38	0.770108221696074	Clic1	0.69	0.00189536170219746	DMSO_Cocul_T	H151_25_Cocul_T	227.199	155.672	-0.371063681390832
								Mgst2	2.22	0.000588010362306176	DMSO_Cocul_T	DMXAA_Cocul_T	8.729	20.293	0.797507195884188	Cfb	0.57	1.4231055228218e-05	DMSO_Mono_T	H151_25_Mono_T	142.376	83.856	-0.562118918153541	Clic3	1.99	7.70151829804895e-11	DMSO_Cocul_T	H151_25_Cocul_T	160.721	314.35	0.688134638736401
								Micos13	0.84	0.0423492543099823	DMSO_Cocul_T	DMXAA_Cocul_T	293.161	252.518	-0.174353387144778	Cfi	0.2	1.46813477182436e-08	DMSO_Mono_T	H151_25_Mono_T	46.372	8.851	-1.6094379124341	Clip1	1.46	0.0192905106327726	DMSO_Cocul_T	H151_25_Cocul_T	69.66	101.358	0.378436435720245
								Mipol1	1.54	0.0483677363621534	DMSO_Cocul_T	DMXAA_Cocul_T	19.001	30.431	0.431782416425538	Cgref1	2.04	0.00096169019816905	DMSO_Mono_T	H151_25_Mono_T	23.188	46.947	0.712949807856125	Cln3	1.5	0.013104162689094	DMSO_Cocul_T	H151_25_Cocul_T	57.062	86.418	0.405465108108164
								Mki67	0.64	0.000490637703218995	DMSO_Cocul_T	DMXAA_Cocul_T	102.112	68.414	-0.446287102628419	Cgrrf1	1.5	0.00238150875190657	DMSO_Mono_T	H151_25_Mono_T	91.048	136.486	0.405465108108164	Cln6	0.55	0.0395239639963918	DMSO_Cocul_T	H151_25_Cocul_T	30.766	16.745	-0.59783700075562
								Mlec	0.82	0.0399841774269153	DMSO_Cocul_T	DMXAA_Cocul_T	179.926	150.03	-0.198450938723838	Chaf1b	0.44	0.00645038266525451	DMSO_Mono_T	H151_25_Mono_T	29.862	13.425	-0.82098055206983	Clrn3	1.79	0.00779452336694337	DMSO_Cocul_T	H151_25_Cocul_T	28.601	50.105	0.582215619852664
								Mmp7	0.39	0.00395884965064308	DMSO_Cocul_T	DMXAA_Cocul_T	22.509	8.141	-0.941608539858445	Chd3	0.57	0.00204405540405762	DMSO_Mono_T	H151_25_Mono_T	81.321	44.382	-0.562118918153541	Clspn	0.2	0.000814471308328468	DMSO_Cocul_T	H151_25_Cocul_T	12.178	2.422	-1.6094379124341
								Mmut	0.74	0.0138597118670165	DMSO_Cocul_T	DMXAA_Cocul_T	70.213	51.356	-0.301105092783922	Chek1	0.36	0.0303296025195628	DMSO_Mono_T	H151_25_Mono_T	12.731	4.668	-1.02165124753198	Clu	0.52	1.21025977641181e-09	DMSO_Cocul_T	H151_25_Cocul_T	61515.56	32004.724	-0.653926467406664
								Mocs1	1.94	0.00371674878325738	DMSO_Cocul_T	DMXAA_Cocul_T	9.589	17.768	0.662687973075237	Chek2	0.45	0.0047660779926929	DMSO_Mono_T	H151_25_Mono_T	35.03	16.262	-0.798507696217772	Clybl	0.54	0.0392444588334065	DMSO_Cocul_T	H151_25_Cocul_T	35.753	18.403	-0.616186139423817
								Mphosph9	0.57	0.0231117687002554	DMSO_Cocul_T	DMXAA_Cocul_T	19.157	11.219	-0.562118918153541	Chka	0.71	0.00374785273765878	DMSO_Mono_T	H151_25_Mono_T	327.993	232.488	-0.342490308946776	Cmas	1.51	0.000149525391248111	DMSO_Cocul_T	H151_25_Cocul_T	186.974	284.157	0.412109650826833
								Mpp1	1.25	0.0119121640176231	DMSO_Cocul_T	DMXAA_Cocul_T	396.801	506.953	0.22314355131421	Chmp2a	1.32	0.000522437603067968	DMSO_Mono_T	H151_25_Mono_T	515.576	678.639	0.27763173659828	Cmbl	1.44	0.0195812350048838	DMSO_Cocul_T	H151_25_Cocul_T	78.035	111.404	0.364643113587909
								Mrpl1	1.37	0.0013332872188697	DMSO_Cocul_T	DMXAA_Cocul_T	75.327	104.522	0.314810739840034	Chmp3	1.35	0.00159152941770887	DMSO_Mono_T	H151_25_Mono_T	383.788	511.482	0.300104592450338	Cmpk1	1.45	7.9584281158878e-05	DMSO_Cocul_T	H151_25_Cocul_T	632.544	920.2	0.371563556432483
								Mrpl15	1.23	0.0124593806875837	DMSO_Cocul_T	DMXAA_Cocul_T	254.482	318.34	0.207014169384326	Chmp5	1.26	0.0103613151363655	DMSO_Mono_T	H151_25_Mono_T	458.823	579.389	0.231111720963387	Cmpk2	0.16	6.74014817496578e-10	DMSO_Cocul_T	H151_25_Cocul_T	35.291	5.798	-1.83258146374831
								Mrpl47	1.5	3.09146748194133e-05	DMSO_Cocul_T	DMXAA_Cocul_T	60.171	90.44	0.405465108108164	Chp1	1.52	1.10411769450462e-06	DMSO_Mono_T	H151_25_Mono_T	392.115	589.926	0.418710334858185	Cmtm4	1.75	2.38296146118417e-06	DMSO_Cocul_T	H151_25_Cocul_T	114.204	201.442	0.559615787935423
								Mrps2	1.34	0.0388726658170516	DMSO_Cocul_T	DMXAA_Cocul_T	43.66	59.048	0.29266961396282	Cib1	1.24	0.015170750604538	DMSO_Mono_T	H151_25_Mono_T	635.815	789.355	0.215111379616945	Cndp2	1.49	0.0114393514218721	DMSO_Cocul_T	H151_25_Cocul_T	80.487	118.377	0.398776119957368
								Msmo1	0.87	0.0422252828956631	DMSO_Cocul_T	DMXAA_Cocul_T	1871.926	1652.948	-0.139262067333508	Cidea	4.15	0.000372565350922587	DMSO_Mono_T	H151_25_Mono_T	7.411	23.422	1.42310833424261	Cnn3	0.73	0.00157090155624425	DMSO_Cocul_T	H151_25_Cocul_T	476.526	347.267	-0.3147107448397
								mt-Cytb	0.65	0.00044804205692563	DMSO_Cocul_T	DMXAA_Cocul_T	18650.685	13980.393	-0.430782916092454	Cidec	3.29	1.7291113475426e-05	DMSO_Mono_T	H151_25_Mono_T	9.847	30.97	1.19088756477728	Cnot7	0.77	0.0365623465257434	DMSO_Cocul_T	H151_25_Cocul_T	243.48	188.263	-0.261364764134408
								mt-Nd1	0.73	0.000100483495634229	DMSO_Cocul_T	DMXAA_Cocul_T	40112.6	30926.055	-0.3147107448397	Cilk1	1.55	0.000218065938204954	DMSO_Mono_T	H151_25_Mono_T	109.73	170.923	0.438254930931155	Cnp	0.67	0.0108262400162941	DMSO_Cocul_T	H151_25_Cocul_T	92.111	61.541	-0.400477566597125
								mt-Nd5	0.8	0.00302158145045936	DMSO_Cocul_T	DMXAA_Cocul_T	8500.695	7256.198	-0.22314355131421	Cip2a	0.17	1.22349008415366e-09	DMSO_Mono_T	H151_25_Mono_T	42.344	7.423	-1.77195684193188	Coa3	1.35	0.00178509143997607	DMSO_Cocul_T	H151_25_Cocul_T	278.506	373.77	0.300104592450338
								mt-Nd6	0.78	0.000375819449440289	DMSO_Cocul_T	DMXAA_Cocul_T	1815.601	1456.161	-0.2484613592985	Cit	0.22	4.73512474882565e-08	DMSO_Mono_T	H151_25_Mono_T	37.135	7.762	-1.51412773262978	Col27a1	0.22	8.17625296599782e-05	DMSO_Cocul_T	H151_25_Cocul_T	18.159	4.011	-1.51412773262978
								Mthfd2	1.3	0.00668087034157747	DMSO_Cocul_T	DMXAA_Cocul_T	284.921	370.419	0.262364264467491	Ckap2	0.21	8.71306297771871e-25	DMSO_Mono_T	H151_25_Mono_T	148.022	31.748	-1.56064774826467	Col4a1	1.42	0.0144065338668672	DMSO_Cocul_T	H151_25_Cocul_T	143.09	197.767	0.350656871613169
								Mthfr	1.5	0.0205556123689872	DMSO_Cocul_T	DMXAA_Cocul_T	24.111	35.209	0.405465108108164	Ckap2l	0.06	0.000236440914093771	DMSO_Mono_T	H151_25_Mono_T	50.856	5.769	-2.81341071676004	Col4a2	1.57	5.02760849400562e-05	DMSO_Cocul_T	H151_25_Cocul_T	193.709	297.329	0.451075619360217
								Mtpn	0.87	0.0231117687002554	DMSO_Cocul_T	DMXAA_Cocul_T	539.233	468.428	-0.139262067333508	Ckap5	0.64	0.00764035173544608	DMSO_Mono_T	H151_25_Mono_T	86.297	55.214	-0.446287102628419	Colgalt1	0.69	0.00148103122856302	DMSO_Cocul_T	H151_25_Cocul_T	208.903	145.177	-0.371063681390832
								Mx1	1.89	0.00837623004438177	DMSO_Cocul_T	DMXAA_Cocul_T	9.405	18.533	0.636576829071551	Ckmt1	1.54	8.52913387159992e-07	DMSO_Mono_T	H151_25_Mono_T	267.094	408.674	0.431782416425538	Commd3	1.47	2.50748800157154e-06	DMSO_Cocul_T	H151_25_Cocul_T	520.745	764.681	0.385262400790645
								Myh9	0.83	0.0384698587561758	DMSO_Cocul_T	DMXAA_Cocul_T	250.991	205.235	-0.186329578191493	Cks1b	0.56	2.07987444283318e-09	DMSO_Mono_T	H151_25_Mono_T	298.132	166.999	-0.579818495252942	Commd4	1.33	0.0228069318071378	DMSO_Cocul_T	H151_25_Cocul_T	175.363	234.407	0.285178942233662
								Myl12b	0.83	0.0106096309141777	DMSO_Cocul_T	DMXAA_Cocul_T	1637.085	1360.461	-0.186329578191493	Cks2	0.31	2.42047571195269e-07	DMSO_Mono_T	H151_25_Mono_T	45.125	13.673	-1.17118298150295	Commd6	1.6	1.13616828794438e-05	DMSO_Cocul_T	H151_25_Cocul_T	188.857	303.796	0.470003629245736
								Myo6	0.83	0.0210945342699349	DMSO_Cocul_T	DMXAA_Cocul_T	293.962	241.648	-0.186329578191493	Clca3b	0.25	0.0241693030958123	DMSO_Mono_T	H151_25_Mono_T	11.381	2.59	-1.38629436111989	Cops9	1.25	0.0341911744655009	DMSO_Cocul_T	H151_25_Cocul_T	406.573	502.652	0.22314355131421
								Nans	0.77	0.0143475382476525	DMSO_Cocul_T	DMXAA_Cocul_T	135.288	102.805	-0.261364764134408	Cldn2	0.38	7.7484680333284e-23	DMSO_Mono_T	H151_25_Mono_T	316.582	124.101	-0.967584026261706	Coro2a	1.68	3.44778575083655e-10	DMSO_Cocul_T	H151_25_Cocul_T	334.181	562.608	0.518793793415168
								Ndfip2	0.84	0.0201741867907329	DMSO_Cocul_T	DMXAA_Cocul_T	409.369	339.151	-0.174353387144778	Cldn8	0.45	0.0289667913593934	DMSO_Mono_T	H151_25_Mono_T	25.334	10.514	-0.798507696217772	Cox19	1.37	0.0405383241065183	DMSO_Cocul_T	H151_25_Cocul_T	79.415	109.422	0.314810739840034
								Ndufa4	0.78	0.000702248978740026	DMSO_Cocul_T	DMXAA_Cocul_T	1583.273	1235.979	-0.2484613592985	Clic3	2.43	2.36422802855336e-22	DMSO_Mono_T	H151_25_Mono_T	135.906	328.229	0.887891257352457	Cox20	1.32	0.0362165861376686	DMSO_Cocul_T	H151_25_Cocul_T	169.027	221.441	0.27763173659828
								Nedd4	0.85	0.0056654208759305	DMSO_Cocul_T	DMXAA_Cocul_T	968.434	824.656	-0.162518929497775	Clic4	1.8	0.000106996569113469	DMSO_Mono_T	H151_25_Mono_T	120.589	206.626	0.587786664902119	Cp	0.14	8.70420591593731e-09	DMSO_Cocul_T	H151_25_Cocul_T	30.957	4.157	-1.96611285637283
								Nfkbia	0.79	0.0162572285559253	DMSO_Cocul_T	DMXAA_Cocul_T	648.974	494.371	-0.23572233352107	Cln3	1.84	0.000280502197591463	DMSO_Mono_T	H151_25_Mono_T	45.03	81.218	0.609765571620894	Cpeb4	1.6	6.59087923994846e-05	DMSO_Cocul_T	H151_25_Cocul_T	106.297	168.915	0.470003629245736
								Nfs1	0.81	0.0444461449840496	DMSO_Cocul_T	DMXAA_Cocul_T	104.046	85.051	-0.210721031315653	Cln6	0.57	0.0261293608471368	DMSO_Mono_T	H151_25_Mono_T	39.152	22.536	-0.562118918153541	Cpped1	1.41	0.00743915947596934	DMSO_Cocul_T	H151_25_Cocul_T	141.178	196.831	0.343589704390077
								Nip7	1.24	0.0070372556949249	DMSO_Cocul_T	DMXAA_Cocul_T	136.558	169.564	0.215111379616945	Clptm1	1.38	0.00155844234596779	DMSO_Mono_T	H151_25_Mono_T	304.927	421.352	0.322083499169113	Cpt1a	2.18	4.32536981964342e-10	DMSO_Cocul_T	H151_25_Cocul_T	78.279	173.923	0.779324876800998
								Nisch	0.82	0.00706402104699699	DMSO_Cocul_T	DMXAA_Cocul_T	272.904	225.362	-0.198450938723838	Clspn	0.08	2.11872097216604e-05	DMSO_Mono_T	H151_25_Mono_T	13.635	1.235	-2.52572864430826	Cpt2	1.46	0.00611922687005093	DMSO_Cocul_T	H151_25_Cocul_T	108.401	159.012	0.378436435720245
								Nme3	0.73	0.0467956547178736	DMSO_Cocul_T	DMXAA_Cocul_T	46.475	34.076	-0.3147107448397	Clta	1.21	0.0249611538165125	DMSO_Mono_T	H151_25_Mono_T	1335.227	1607.843	0.19062035960865	Crat	2.15	2.85980544031038e-06	DMSO_Cocul_T	H151_25_Cocul_T	37.376	79.562	0.765467842139571
								Nmi	1.47	0.00991983843940734	DMSO_Cocul_T	DMXAA_Cocul_T	34.381	51.372	0.385262400790645	Cltb	1.31	0.0235719226593382	DMSO_Mono_T	H151_25_Mono_T	228.618	303.285	0.27002713721306	Creb3l2	0.61	0.0025369094627546	DMSO_Cocul_T	H151_25_Cocul_T	83.277	50.155	-0.49429632181478
								Nol4l	1.25	0.0174686492304189	DMSO_Cocul_T	DMXAA_Cocul_T	137.356	171.07	0.22314355131421	Clu	0.58	5.03816623899504e-13	DMSO_Mono_T	H151_25_Mono_T	65377.564	37056.126	-0.544727175441672	Crebl2	1.88	0.0350293038328654	DMSO_Cocul_T	H151_25_Cocul_T	13.795	25.511	0.631271776841858
								Nop10	0.84	0.027912733479867	DMSO_Cocul_T	DMXAA_Cocul_T	720.223	617.676	-0.174353387144778	Cmas	1.55	1.66181861158704e-05	DMSO_Mono_T	H151_25_Mono_T	193.65	303.086	0.438254930931155	Creg1	3.33	1.80125457768107e-24	DMSO_Cocul_T	H151_25_Cocul_T	59.509	194.892	1.20297230399235
								Npnt	0.8	0.0142138689644718	DMSO_Cocul_T	DMXAA_Cocul_T	252.209	203.066	-0.22314355131421	Cmc2	0.65	0.00880079086058874	DMSO_Mono_T	H151_25_Mono_T	92.089	58.779	-0.430782916092454	Creld2	1.52	0.00255300519616655	DMSO_Cocul_T	H151_25_Cocul_T	123.77	196.224	0.418710334858185
								Nqo1	6.6	1.38009175601089e-15	DMSO_Cocul_T	DMXAA_Cocul_T	14.722	92.894	1.88706964903238	Cmpk1	1.53	7.18110728474039e-07	DMSO_Mono_T	H151_25_Mono_T	687.87	1037.878	0.425267735404344	Crot	1.66	4.09116794668903e-07	DMSO_Cocul_T	H151_25_Cocul_T	149.391	248.714	0.506817602368452
								Nr4a1	0.81	0.0431025626106677	DMSO_Cocul_T	DMXAA_Cocul_T	169.14	130.836	-0.210721031315653	Cmss1	0.52	0.0161338803784134	DMSO_Mono_T	H151_25_Mono_T	31.016	16.096	-0.653926467406664	Cryab	1.82	1.23169421668988e-09	DMSO_Cocul_T	H151_25_Cocul_T	453.203	794.607	0.598836501088704
								Nr4a2	0.76	0.045507370896411	DMSO_Cocul_T	DMXAA_Cocul_T	76.758	57.012	-0.27443684570176	Cmtm4	1.38	0.00751821336544709	DMSO_Mono_T	H151_25_Mono_T	153.144	211.878	0.322083499169113	Cryl1	1.44	0.0274434190920553	DMSO_Cocul_T	H151_25_Cocul_T	73.912	106.108	0.364643113587909
								Nsdhl	0.8	0.00383754270432694	DMSO_Cocul_T	DMXAA_Cocul_T	329.154	262.09	-0.22314355131421	Cmtm8	0.51	0.0188348694207081	DMSO_Mono_T	H151_25_Mono_T	32.465	17.603	-0.673344553263766	Csf1	0.17	3.41371890050092e-07	DMSO_Cocul_T	H151_25_Cocul_T	24.762	4.36	-1.77195684193188
								Nsrp1	1.28	0.0205556123689872	DMSO_Cocul_T	DMXAA_Cocul_T	96.276	123.742	0.246860077931526	Cnot6	0.7	0.00512630880969721	DMSO_Mono_T	H151_25_Mono_T	154.001	107.964	-0.356674943938732	Csf1r	0.41	0.0205970945924233	DMSO_Cocul_T	H151_25_Cocul_T	16.437	7.068	-0.891598119283784
								Nucks1	0.83	0.0252520278834485	DMSO_Cocul_T	DMXAA_Cocul_T	242.677	201.692	-0.186329578191493	Cntrl	0.56	0.0363939062110359	DMSO_Mono_T	H151_25_Mono_T	30.515	17.106	-0.579818495252942	Csf2	0.25	7.47784819294223e-06	DMSO_Cocul_T	H151_25_Cocul_T	37.785	7.824	-1.38629436111989
								Nupr1	1.58	0.0053107456315679	DMSO_Cocul_T	DMXAA_Cocul_T	2817.039	4108.38	0.457424847038875	Coa3	1.32	0.00663500858693026	DMSO_Mono_T	H151_25_Mono_T	324.026	423.393	0.27763173659828	Csrnp1	0.61	0.0106765551542418	DMSO_Cocul_T	H151_25_Cocul_T	83.746	48.938	-0.49429632181478
								Oas1a	1.58	0.0151725709971056	DMSO_Cocul_T	DMXAA_Cocul_T	138.717	197.049	0.457424847038875	Coa5	1.32	0.0203612604647088	DMSO_Mono_T	H151_25_Mono_T	147.767	196.192	0.27763173659828	Csrp1	0.61	0.0305868443749236	DMSO_Cocul_T	H151_25_Cocul_T	56.001	34.676	-0.49429632181478
								Oas1g	2.01	3.8234582162143e-05	DMSO_Cocul_T	DMXAA_Cocul_T	32.917	57.129	0.698134722070984	Col27a1	0.3	0.00113414513908922	DMSO_Mono_T	H151_25_Mono_T	18.554	5.557	-1.20397280432594	Csrp2	0.71	0.00357634233486253	DMSO_Cocul_T	H151_25_Cocul_T	377.495	268.427	-0.342490308946776
								Oasl1	1.92	9.40056262981908e-11	DMSO_Cocul_T	DMXAA_Cocul_T	69.107	138.574	0.65232518603969	Col4a2	1.49	0.00203825831549584	DMSO_Mono_T	H151_25_Mono_T	230.532	334.438	0.398776119957368	Cstb	1.34	0.00291884680314319	DMSO_Cocul_T	H151_25_Cocul_T	870.589	1170.123	0.29266961396282
								Oasl2	2.8	2.5010976186249e-05	DMSO_Cocul_T	DMXAA_Cocul_T	142.289	353.712	1.02961941718116	Commd3	1.23	0.0479354610798186	DMSO_Mono_T	H151_25_Mono_T	712.117	852.95	0.207014169384326	Ctla2a	0.06	7.8885633002947e-38	DMSO_Cocul_T	H151_25_Cocul_T	725.036	46.915	-2.81341071676004
								Oat	0.76	0.000413412554570133	DMSO_Cocul_T	DMXAA_Cocul_T	270.994	207.089	-0.27443684570176	Commd4	1.43	0.00194458797569751	DMSO_Mono_T	H151_25_Mono_T	181.398	257.219	0.357674444271816	Ctla2b	0.14	7.85808942653923e-22	DMSO_Cocul_T	H151_25_Cocul_T	93.115	12.784	-1.96611285637283
								Oaz1	0.72	9.40595802545429e-05	DMSO_Cocul_T	DMXAA_Cocul_T	216.917	156.587	-0.328504066972036	Commd6	1.31	0.0270648835388338	DMSO_Mono_T	H151_25_Mono_T	243.196	315.194	0.27002713721306	Ctnnb1	1.34	0.0104649252859088	DMSO_Cocul_T	H151_25_Cocul_T	5417.578	7557.814	0.29266961396282
								Osgin1	1.51	0.000297017297185411	DMSO_Cocul_T	DMXAA_Cocul_T	69.591	108.189	0.412109650826833	Cope	1.26	0.021310576231621	DMSO_Mono_T	H151_25_Mono_T	340.387	426.355	0.231111720963387	Ctps	0.71	0.0285931110211286	DMSO_Cocul_T	H151_25_Cocul_T	158.368	111.039	-0.342490308946776
								Ostc	0.75	0.00210234796684531	DMSO_Cocul_T	DMXAA_Cocul_T	583.014	420.134	-0.287682072451781	Coro1b	1.37	0.00489568023437066	DMSO_Mono_T	H151_25_Mono_T	206.318	281.561	0.314810739840034	Ctsa	1.45	0.000110599446133754	DMSO_Cocul_T	H151_25_Cocul_T	230.646	332.149	0.371563556432483
								Oxa1l	1.3	0.0083591927692184	DMSO_Cocul_T	DMXAA_Cocul_T	81.992	106.821	0.262364264467491	Coro2a	1.24	0.0395444218435753	DMSO_Mono_T	H151_25_Mono_T	437.768	551.5	0.215111379616945	Ctsb	1.29	0.00242595320631313	DMSO_Cocul_T	H151_25_Cocul_T	1086.44	1410.002	0.254642218373581
								Oxct1	0.79	5.25668434100718e-05	DMSO_Cocul_T	DMXAA_Cocul_T	516.037	413.788	-0.23572233352107	Cotl1	0.57	0.00533508822150922	DMSO_Mono_T	H151_25_Mono_T	53.207	30.253	-0.562118918153541	Ctsd	1.6	7.02285160020152e-08	DMSO_Cocul_T	H151_25_Cocul_T	2093.048	3393.42	0.470003629245736
								P4ha1	0.68	0.00435610181864236	DMSO_Cocul_T	DMXAA_Cocul_T	131.403	92.029	-0.385662480811985	Cox14	0.81	0.0144879358792527	DMSO_Mono_T	H151_25_Mono_T	772.037	626.438	-0.210721031315653	Ctsh	0.55	3.80619132856539e-15	DMSO_Cocul_T	H151_25_Cocul_T	1702.395	924.358	-0.59783700075562
								P4ha2	0.61	0.00229719246991531	DMSO_Cocul_T	DMXAA_Cocul_T	54.163	33.969	-0.49429632181478	Cox6c	0.78	0.000778540459047406	DMSO_Mono_T	H151_25_Mono_T	1600.371	1255.322	-0.2484613592985	Cxcl1	0.07	6.283773612316e-09	DMSO_Cocul_T	H151_25_Cocul_T	994.601	52.877	-2.65926003693278
								P4hb	0.69	1.63030609148941e-12	DMSO_Cocul_T	DMXAA_Cocul_T	909.162	636.17	-0.371063681390832	Cox7a2l	1.26	0.00288062781988793	DMSO_Mono_T	H151_25_Mono_T	850.983	1061.235	0.231111720963387	Cxcl16	0.59	1.19190425972189e-11	DMSO_Cocul_T	H151_25_Cocul_T	851.911	499.593	-0.527632742082372
								Paics	1.16	0.0231117687002554	DMSO_Cocul_T	DMXAA_Cocul_T	681.589	807.243	0.148420005118273	Cp	0.14	1.65840859970017e-07	DMSO_Mono_T	H151_25_Mono_T	24.733	3.464	-1.96611285637283	Cxcl2	0.08	1.43775837004444e-07	DMSO_Cocul_T	H151_25_Cocul_T	148.376	17.524	-2.52572864430826
								Palld	0.77	0.0134102893716768	DMSO_Cocul_T	DMXAA_Cocul_T	112.946	88.831	-0.261364764134408	Cpeb4	1.38	0.0117515522160218	DMSO_Mono_T	H151_25_Mono_T	125.203	173.87	0.322083499169113	Cxcl3	0.09	4.44385552515465e-05	DMSO_Cocul_T	H151_25_Cocul_T	63.135	10.12	-2.40794560865187
								Pam	0.74	7.74749385827397e-06	DMSO_Cocul_T	DMXAA_Cocul_T	233.486	173.521	-0.301105092783922	Cpne8	0.67	0.0228411887634333	DMSO_Mono_T	H151_25_Mono_T	84.237	55.4	-0.400477566597125	Cxcl5	0.11	1.72485074030599e-15	DMSO_Cocul_T	H151_25_Cocul_T	6400.939	803.986	-2.20727491318972
								Papss1	0.76	0.0180886274331733	DMSO_Cocul_T	DMXAA_Cocul_T	93.884	72.832	-0.27443684570176	Cpped1	1.37	0.0052141768142264	DMSO_Mono_T	H151_25_Mono_T	169.372	232.99	0.314810739840034	Cyb561	1.28	0.0278676746959012	DMSO_Cocul_T	H151_25_Cocul_T	202.688	260.222	0.246860077931526
								Parp14	1.37	0.0323640868486048	DMSO_Cocul_T	DMXAA_Cocul_T	111.741	153.17	0.314810739840034	Cpt1a	1.74	3.98974243115281e-06	DMSO_Mono_T	H151_25_Mono_T	104.891	183.068	0.553885113226438	Cyb561a3	1.49	0.0169965203666569	DMSO_Cocul_T	H151_25_Cocul_T	57.879	86.51	0.398776119957368
								Parp9	1.29	0.0454133406768807	DMSO_Cocul_T	DMXAA_Cocul_T	119.568	150.7	0.254642218373581	Cpt2	1.51	0.00289475804716878	DMSO_Mono_T	H151_25_Mono_T	103.93	159.32	0.412109650826833	Cyb5a	3.62	5.74775645665446e-51	DMSO_Cocul_T	H151_25_Cocul_T	979.994	3616.751	1.28647402583768
								Pcbd2	0.77	0.0314185717575165	DMSO_Cocul_T	DMXAA_Cocul_T	80.002	62.602	-0.261364764134408	Crat	2.02	1.51116621086571e-05	DMSO_Mono_T	H151_25_Mono_T	42.06	86.091	0.703097511413113	Cyp2b10	5.17	0.000412649661065151	DMSO_Cocul_T	H151_25_Cocul_T	3.365	15.521	1.64287268852034
								Pccb	0.64	0.0490167442871556	DMSO_Cocul_T	DMXAA_Cocul_T	23.543	15.587	-0.446287102628419	Creb3l2	0.67	0.0150935903476348	DMSO_Mono_T	H151_25_Mono_T	80.051	53.561	-0.400477566597125	Cyp2c65	2.23	0.000645273402132357	DMSO_Cocul_T	H151_25_Cocul_T	25.403	49.707	0.802001585472027
								Pdia3	0.71	7.14353961639312e-07	DMSO_Cocul_T	DMXAA_Cocul_T	533.385	384.26	-0.342490308946776	Creb3l3	5.3	0.0146030908035494	DMSO_Mono_T	H151_25_Mono_T	1.982	8.41	1.66770682055808	Cyp2j6	1.66	0.00721622514634921	DMSO_Cocul_T	H151_25_Cocul_T	35.968	59.796	0.506817602368452
								Pdia4	0.74	0.00120908513257619	DMSO_Cocul_T	DMXAA_Cocul_T	165.145	124.473	-0.301105092783922	Creg1	2.94	1.00465951378843e-18	DMSO_Mono_T	H151_25_Mono_T	64.802	193.36	1.07840958135059	Cyp3a13	2.37	2.9951077043132e-21	DMSO_Cocul_T	H151_25_Cocul_T	154.44	364.473	0.86288995514704
								Pdia6	0.7	4.22031465107702e-09	DMSO_Cocul_T	DMXAA_Cocul_T	324.559	227.681	-0.356674943938732	Creld2	1.64	0.000301459442589094	DMSO_Mono_T	H151_25_Mono_T	97.162	159.755	0.494696241836107	Cyp4f13	1.5	0.0423625507826181	DMSO_Cocul_T	H151_25_Cocul_T	43.591	65.225	0.405465108108164
								Pdk1	0.69	0.000764916076773558	DMSO_Cocul_T	DMXAA_Cocul_T	119.032	81.046	-0.371063681390832	Crot	1.47	0.00310173522472375	DMSO_Mono_T	H151_25_Mono_T	151.486	223.539	0.385262400790645	Cysrt1	1.47	0.0274082847442641	DMSO_Cocul_T	H151_25_Cocul_T	92.796	132.098	0.385262400790645
								Pdlim1	1.28	0.000304682475290811	DMSO_Cocul_T	DMXAA_Cocul_T	399.295	515.946	0.246860077931526	Cryab	1.36	0.00923071766284458	DMSO_Mono_T	H151_25_Mono_T	736.997	1026.068	0.307484699747961	D030056L22Rik	0.44	5.63458086592084e-10	DMSO_Cocul_T	H151_25_Cocul_T	147.714	66.139	-0.82098055206983
								Pet100	0.77	0.0311685831745217	DMSO_Cocul_T	DMXAA_Cocul_T	78.508	60.63	-0.261364764134408	Cryl1	1.5	0.0073971360067788	DMSO_Mono_T	H151_25_Mono_T	83.99	127.492	0.405465108108164	D630003M21Rik	0.18	0.00277826008771078	DMSO_Cocul_T	H151_25_Cocul_T	11.714	2.174	-1.71479842809193
								Pex16	1.47	0.0124134866153225	DMSO_Cocul_T	DMXAA_Cocul_T	38.777	56.351	0.385262400790645	Cs	1.26	0.00959643126964107	DMSO_Mono_T	H151_25_Mono_T	414.716	525.715	0.231111720963387	D630045J12Rik	2.89	0.0406184875421354	DMSO_Cocul_T	H151_25_Cocul_T	3.883	10.626	1.06125650212434
								Pfkfb3	0.72	0.019444171051971	DMSO_Cocul_T	DMXAA_Cocul_T	48.982	35.681	-0.328504066972036	Cse1l	0.59	0.00162148200369711	DMSO_Mono_T	H151_25_Mono_T	98.826	58.736	-0.527632742082372	D8Ertd738e	1.31	0.00794097964806432	DMSO_Cocul_T	H151_25_Cocul_T	489.814	629.841	0.27002713721306
								Pfkl	0.75	0.038375929965507	DMSO_Cocul_T	DMXAA_Cocul_T	91.708	67.447	-0.287682072451781	Csf1	0.24	0.0456176876618566	DMSO_Mono_T	H151_25_Mono_T	7.504	2.08	-1.42711635564015	Dbf4	0.64	0.0195812350048838	DMSO_Cocul_T	H151_25_Cocul_T	58.507	37.39	-0.446287102628419
								Pgd	1.42	1.18188216037438e-09	DMSO_Cocul_T	DMXAA_Cocul_T	233.055	327.313	0.350656871613169	Csrp1	0.6	0.00706641769884826	DMSO_Mono_T	H151_25_Mono_T	70.39	41.837	-0.510825623765991	Dbi	1.27	0.0290979226663379	DMSO_Cocul_T	H151_25_Cocul_T	1343.677	1704.796	0.2390169004705
								Pgk1	0.61	1.39051317699913e-08	DMSO_Cocul_T	DMXAA_Cocul_T	1380.656	855.348	-0.49429632181478	Csrp2	0.68	0.00771147878484299	DMSO_Mono_T	H151_25_Mono_T	455.599	313.356	-0.385662480811985	Dbndd2	1.49	3.36818665646051e-05	DMSO_Cocul_T	H151_25_Cocul_T	210.418	312.488	0.398776119957368
								Pglyrp1	0.68	0.00371673403656282	DMSO_Cocul_T	DMXAA_Cocul_T	1881.501	1189.652	-0.385662480811985	Cst9	0.07	0.000590334185278869	DMSO_Mono_T	H151_25_Mono_T	8.953	0.524	-2.65926003693278	Dck	0.44	0.000195983155863923	DMSO_Cocul_T	H151_25_Cocul_T	45.22	20.217	-0.82098055206983
								Phf11d	4.33	0.000694324839018107	DMSO_Cocul_T	DMXAA_Cocul_T	7.126	34.61	1.4655675420144	Cstb	1.31	0.00875599664749458	DMSO_Mono_T	H151_25_Mono_T	772.487	1014.544	0.27002713721306	Dclk1	0.41	0.00161270261488623	DMSO_Cocul_T	H151_25_Cocul_T	28.683	12.27	-0.891598119283784
								Phgr1	0.65	6.7458857076797e-09	DMSO_Cocul_T	DMXAA_Cocul_T	1704.223	1163.28	-0.430782916092454	Ctla2a	0.14	8.88755573270813e-11	DMSO_Mono_T	H151_25_Mono_T	48.702	6.702	-1.96611285637283	Dctd	0.6	0.0213872067118423	DMSO_Cocul_T	H151_25_Cocul_T	48.626	29.501	-0.510825623765991
								Pih1d1	0.66	0.00504084277708794	DMSO_Cocul_T	DMXAA_Cocul_T	45.854	30.222	-0.415515443961666	Ctla2b	0.29	0.0021693797294948	DMSO_Mono_T	H151_25_Mono_T	18.126	5.068	-1.23787435600162	Dcxr	2.04	2.133798546322e-16	DMSO_Cocul_T	H151_25_Cocul_T	251.023	511.291	0.712949807856125
								Pir	1.68	2.75972854590168e-07	DMSO_Cocul_T	DMXAA_Cocul_T	47.757	81.284	0.518793793415168	Ctnnal1	0.57	0.0110913464375493	DMSO_Mono_T	H151_25_Mono_T	51.938	29.994	-0.562118918153541	Dda1	1.47	0.0011128198535133	DMSO_Cocul_T	H151_25_Cocul_T	153.225	226.087	0.385262400790645
								Pkm	0.78	0.000241338391993237	DMSO_Cocul_T	DMXAA_Cocul_T	1962.982	1491.788	-0.2484613592985	Ctsa	1.63	7.8491438545819e-05	DMSO_Mono_T	H151_25_Mono_T	205.931	346.42	0.488580014818671	Ddc	11.17	7.24552387338071e-23	DMSO_Cocul_T	H151_25_Cocul_T	10.474	96.481	2.41323161308111
								Plin2	1.42	0.000104934142145207	DMSO_Cocul_T	DMXAA_Cocul_T	446.658	644.008	0.350656871613169	Ctsb	1.63	9.34881308533382e-09	DMSO_Mono_T	H151_25_Mono_T	746.698	1208.922	0.488580014818671	Ddhd1	0.58	0.00303049702665002	DMSO_Cocul_T	H151_25_Cocul_T	76.3	44.489	-0.544727175441672
								Pnrc1	0.84	0.0411750148878598	DMSO_Cocul_T	DMXAA_Cocul_T	493.212	413.919	-0.174353387144778	Ctsd	2.03	5.16488044163927e-24	DMSO_Mono_T	H151_25_Mono_T	1740.673	3530.135	0.708035793053696	Ddit4l	1.91	5.49740870722889e-06	DMSO_Cocul_T	H151_25_Cocul_T	59.328	111.781	0.647103242058538
								Polr1c	1.29	0.00821303390866292	DMSO_Cocul_T	DMXAA_Cocul_T	221.388	285.912	0.254642218373581	Ctse	1.73	7.38583551256303e-12	DMSO_Mono_T	H151_25_Mono_T	354.846	622.745	0.548121408509688	Ddt	1.74	1.52056608145567e-09	DMSO_Cocul_T	H151_25_Cocul_T	249.628	428.448	0.553885113226438
								Porcn	0.8	0.0344229372694793	DMSO_Cocul_T	DMXAA_Cocul_T	202.362	159.678	-0.22314355131421	Ctsh	0.73	8.61574248445316e-05	DMSO_Mono_T	H151_25_Mono_T	1700.753	1225.227	-0.3147107448397	Ddx11	0.38	0.0040664517824557	DMSO_Cocul_T	H151_25_Cocul_T	20.181	7.428	-0.967584026261706
								Pparg	1.32	0.0178615589299257	DMSO_Cocul_T	DMXAA_Cocul_T	69.902	91.455	0.27763173659828	Cx3cl1	0.64	0.0372615466828634	DMSO_Mono_T	H151_25_Mono_T	52.746	33.059	-0.446287102628419	Ddx24	0.71	0.00184968726033228	DMSO_Cocul_T	H151_25_Cocul_T	274.893	195.896	-0.342490308946776
								Ppat	1.31	0.00128130784439901	DMSO_Cocul_T	DMXAA_Cocul_T	133.182	173.845	0.27002713721306	Cxcl1	0.07	3.46950637959467e-30	DMSO_Mono_T	H151_25_Mono_T	854.065	56.935	-2.65926003693278	Ddx39a	0.65	0.000816334190422056	DMSO_Cocul_T	H151_25_Cocul_T	252.563	160.076	-0.430782916092454
								Ppid	1.33	0.0013332872188697	DMSO_Cocul_T	DMXAA_Cocul_T	112.56	147.633	0.285178942233662	Cxcl10	0.38	0.0136711099911273	DMSO_Mono_T	H151_25_Mono_T	25.409	12.408	-0.967584026261706	Ddx39b	0.71	0.00104541029393144	DMSO_Cocul_T	H151_25_Cocul_T	267.377	191.181	-0.342490308946776
								Ppm1g	0.82	0.0499807641534718	DMSO_Cocul_T	DMXAA_Cocul_T	131.147	106.536	-0.198450938723838	Cxcl2	0.09	1.19532485669835e-33	DMSO_Mono_T	H151_25_Mono_T	169.101	16.137	-2.40794560865187	Ddx60	0.33	2.47698485905767e-09	DMSO_Cocul_T	H151_25_Cocul_T	103.077	36.065	-1.10866262452161
								Ppp2r1a	0.85	0.0286524638021081	DMSO_Cocul_T	DMXAA_Cocul_T	256.536	218.427	-0.162518929497775	Cxcl3	0.11	0.000269690932585948	DMSO_Mono_T	H151_25_Mono_T	35.516	7.318	-2.20727491318972	Decr2	1.41	0.0409906527228079	DMSO_Cocul_T	H151_25_Cocul_T	56.776	80.253	0.343589704390077
								Prdx2	0.8	0.00113530461284497	DMSO_Cocul_T	DMXAA_Cocul_T	910.529	712.541	-0.22314355131421	Cxcl5	0.11	2.13973623209327e-10	DMSO_Mono_T	H151_25_Mono_T	4294.644	570.587	-2.20727491318972	Degs1	0.79	0.0332403580291759	DMSO_Cocul_T	H151_25_Cocul_T	409.03	322.088	-0.23572233352107
								Prdx3	1.2	0.0261954348396058	DMSO_Cocul_T	DMXAA_Cocul_T	258.66	309.827	0.182321556793955	Cyb561	1.29	0.039214203313722	DMSO_Mono_T	H151_25_Mono_T	180.759	233.263	0.254642218373581	Degs2	2.24	4.11745212179731e-26	DMSO_Cocul_T	H151_25_Cocul_T	515.141	1146.407	0.806475865866949
								Prdx4	0.72	0.00327184045775429	DMSO_Cocul_T	DMXAA_Cocul_T	111.949	82.938	-0.328504066972036	Cyb5a	3.3	3.80772383515381e-48	DMSO_Mono_T	H151_25_Mono_T	1649.707	5456.084	1.19392246847243	Dek	0.41	6.32763352115231e-07	DMSO_Cocul_T	H151_25_Cocul_T	64.185	26.745	-0.891598119283784
								Prdx6	1.28	2.01439489881743e-05	DMSO_Cocul_T	DMXAA_Cocul_T	3441.791	4407.747	0.246860077931526	Cyp1a1	22.81	0.0265803565029444	DMSO_Mono_T	H151_25_Mono_T	1.202	44.963	3.1271990362963	Denr	0.75	0.0190749863421345	DMSO_Cocul_T	H151_25_Cocul_T	229.848	172.183	-0.287682072451781
								Prl2c2	3.41	1.53806207583279e-12	DMSO_Cocul_T	DMXAA_Cocul_T	56.412	200.61	1.22671229129543	Cyp2b10	3.23	8.38121551815953e-05	DMSO_Mono_T	H151_25_Mono_T	10.234	35.443	1.17248213723457	Depdc1a	0.05	0.000111223386208104	DMSO_Cocul_T	H151_25_Cocul_T	8.653	0.356	-2.99573227355399
								Prl2c3	5.17	8.91425649363228e-26	DMSO_Cocul_T	DMXAA_Cocul_T	69.839	362.634	1.64287268852034	Cyp2c65	2.36	1.23642254754733e-09	DMSO_Mono_T	H151_25_Mono_T	65.658	153.075	0.858661619037519	Depp1	2.07	6.60301568445316e-10	DMSO_Cocul_T	H151_25_Cocul_T	202.842	386.398	0.727548607277278
								Prmt5	1.37	0.0145594947949882	DMSO_Cocul_T	DMXAA_Cocul_T	52.382	71.519	0.314810739840034	Cyp2j6	1.53	0.0434544286614956	DMSO_Mono_T	H151_25_Mono_T	35.828	54.573	0.425267735404344	Deptor	1.37	0.0315535000103948	DMSO_Cocul_T	H151_25_Cocul_T	140.238	194.044	0.314810739840034
								Prnp	0.71	0.000825060706048375	DMSO_Cocul_T	DMXAA_Cocul_T	104.516	73.189	-0.342490308946776	Cyp2s1	2.36	3.62082332002127e-28	DMSO_Mono_T	H151_25_Mono_T	341.905	790.314	0.858661619037519	Derl2	1.34	0.00638964677971928	DMSO_Cocul_T	H151_25_Cocul_T	226.767	303.096	0.29266961396282
								Prps2	0.79	0.0230687615427872	DMSO_Cocul_T	DMXAA_Cocul_T	126.137	100.436	-0.23572233352107	Cyp3a13	2.51	1.33982240323847e-23	DMSO_Mono_T	H151_25_Mono_T	224.227	552.83	0.920282753143692	Derl3	5.02	0.000868793819839412	DMSO_Cocul_T	H151_25_Cocul_T	3.417	15.467	1.61342993370364
								Prr13	1.29	0.000658728863661067	DMSO_Cocul_T	DMXAA_Cocul_T	992.251	1268.294	0.254642218373581	Cysrt1	1.9	0.000141545071495331	DMSO_Mono_T	H151_25_Mono_T	44.915	85.046	0.641853886172395	Dgat2	1.64	0.00207555589234459	DMSO_Cocul_T	H151_25_Cocul_T	55.776	91.9	0.494696241836107
								Psap	0.81	0.0463850714643274	DMSO_Cocul_T	DMXAA_Cocul_T	108.882	87.343	-0.210721031315653	Cystm1	1.26	0.00409331575060428	DMSO_Mono_T	H151_25_Mono_T	7567.531	9390.376	0.231111720963387	Dgka	1.5	0.0182226390627933	DMSO_Cocul_T	H151_25_Cocul_T	61.395	91.025	0.405465108108164
								Psma1	1.15	0.0139245586390028	DMSO_Cocul_T	DMXAA_Cocul_T	871.666	1017.059	0.139761942375159	D030056L22Rik	0.52	3.3663201225559e-06	DMSO_Mono_T	H151_25_Mono_T	105.872	54.751	-0.653926467406664	Dhfr	0.29	1.23606160063081e-11	DMSO_Cocul_T	H151_25_Cocul_T	64.906	19.025	-1.23787435600162
								Psma5	1.16	0.0198320716299252	DMSO_Cocul_T	DMXAA_Cocul_T	432.27	504.931	0.148420005118273	Dap	1.23	0.0262313499245341	DMSO_Mono_T	H151_25_Mono_T	1080.821	1360.658	0.207014169384326	Dhrs1	0.77	0.0313277503901558	DMSO_Cocul_T	H151_25_Cocul_T	809.214	607.014	-0.261364764134408
								Psmb8	3.93	1.0051677777859e-06	DMSO_Cocul_T	DMXAA_Cocul_T	6.045	22.4	1.36863942588117	Dazap1	0.64	0.0167946657813065	DMSO_Mono_T	H151_25_Mono_T	67.245	43.592	-0.446287102628419	Dhrs11	1.94	0.0457905041201301	DMSO_Cocul_T	H151_25_Cocul_T	11.302	21.759	0.662687973075237
								Psmc6	1.2	0.00508347282185433	DMSO_Cocul_T	DMXAA_Cocul_T	723.405	860.594	0.182321556793955	Dbf4	0.55	0.00498003276409549	DMSO_Mono_T	H151_25_Mono_T	54.204	29.897	-0.59783700075562	Dhx58	0.34	0.000698480098138625	DMSO_Cocul_T	H151_25_Cocul_T	24.949	9.265	-1.07880966137193
								Ptgs2	1.5	0.000120108681114221	DMSO_Cocul_T	DMXAA_Cocul_T	308.093	474.529	0.405465108108164	Dbi	1.26	0.00475432113470506	DMSO_Mono_T	H151_25_Mono_T	1989.499	2516.222	0.231111720963387	Diaph3	0.42	0.00311065352658212	DMSO_Cocul_T	H151_25_Cocul_T	25.217	10.785	-0.867500567704723
								Ptma	0.77	1.70507348512568e-05	DMSO_Cocul_T	DMXAA_Cocul_T	1151.484	881.459	-0.261364764134408	Dbndd2	1.54	1.5888425461939e-05	DMSO_Mono_T	H151_25_Mono_T	186.356	287.706	0.431782416425538	Disp1	2.08	0.000773593985020714	DMSO_Cocul_T	H151_25_Cocul_T	22.049	45.668	0.732367893713227
								Ptms	0.72	0.000526206491924171	DMSO_Cocul_T	DMXAA_Cocul_T	167.122	120.219	-0.328504066972036	Dck	0.59	0.033724050824376	DMSO_Mono_T	H151_25_Mono_T	44.299	25.942	-0.527632742082372	Dkc1	0.63	0.0160133420961681	DMSO_Cocul_T	H151_25_Cocul_T	83.905	53.432	-0.462035459596559
								Ptprf	0.84	0.0353241442171466	DMSO_Cocul_T	DMXAA_Cocul_T	236.787	198.624	-0.174353387144778	Dclk1	0.49	0.0341397244634331	DMSO_Mono_T	H151_25_Mono_T	23.582	11.194	-0.713349887877465	Dlgap5	0.26	1.79800624129389e-06	DMSO_Cocul_T	H151_25_Cocul_T	31.687	8.47	-1.34707364796661
								Rab1a	0.86	0.0140758282313747	DMSO_Cocul_T	DMXAA_Cocul_T	718.839	616.98	-0.150822889734584	Dctd	0.56	0.00869906753684961	DMSO_Mono_T	H151_25_Mono_T	48.76	27.062	-0.579818495252942	Dmbt1	0.3	0.0154640794039068	DMSO_Cocul_T	H151_25_Cocul_T	113.091	29.742	-1.20397280432594
								Rab27b	0.78	0.0360327825672284	DMSO_Cocul_T	DMXAA_Cocul_T	120.097	95.33	-0.2484613592985	Dctpp1	0.61	0.00196616189171034	DMSO_Mono_T	H151_25_Mono_T	115.621	69.985	-0.49429632181478	Dnajb14	1.56	0.00539852117825738	DMSO_Cocul_T	H151_25_Cocul_T	52.772	82.182	0.444685821261446
								Rab31	0.79	0.0134470047297119	DMSO_Cocul_T	DMXAA_Cocul_T	125.484	99.087	-0.23572233352107	Dcxr	1.86	1.8762474130115e-13	DMSO_Mono_T	H151_25_Mono_T	346.295	644.338	0.62057648772511	Dnajc3	1.56	3.5708854756088e-05	DMSO_Cocul_T	H151_25_Cocul_T	186.155	293.846	0.444685821261446
								Rassf6	1.38	0.00508347282185433	DMSO_Cocul_T	DMXAA_Cocul_T	76.484	106.894	0.322083499169113	Dda1	1.58	1.60319214454707e-05	DMSO_Mono_T	H151_25_Mono_T	142.343	225.247	0.457424847038875	Dnajc5	1.38	0.00124189728331551	DMSO_Cocul_T	H151_25_Cocul_T	384.746	524.473	0.322083499169113
								Rbm3	0.72	3.8632836002285e-05	DMSO_Cocul_T	DMXAA_Cocul_T	458.758	340.828	-0.328504066972036	Ddc	8.4	5.3629530550594e-39	DMSO_Mono_T	H151_25_Mono_T	17.77	149.315	2.12823170584927	Dnmt1	0.44	4.00429276346821e-05	DMSO_Cocul_T	H151_25_Cocul_T	51.923	22.584	-0.82098055206983
								Rbp2	0.54	1.7305336653976e-06	DMSO_Cocul_T	DMXAA_Cocul_T	122.739	70.043	-0.616186139423817	Ddit3	1.93	0.000327234692487522	DMSO_Mono_T	H151_25_Mono_T	71.878	127.924	0.657520002916794	Dock11	0.52	0.00514933311500835	DMSO_Cocul_T	H151_25_Cocul_T	43.849	22.147	-0.653926467406664
								Rdh10	1.22	0.0188873508264078	DMSO_Cocul_T	DMXAA_Cocul_T	407.113	512.275	0.198850858745165	Ddt	1.46	2.94834165266103e-05	DMSO_Mono_T	H151_25_Mono_T	388.49	574.221	0.378436435720245	Dpp4	0.22	7.38218775938371e-07	DMSO_Cocul_T	H151_25_Cocul_T	29.757	6.95	-1.51412773262978
								Reep6	1.48	4.1754575342656e-06	DMSO_Cocul_T	DMXAA_Cocul_T	131.704	191.574	0.392042087776024	Ddx11	0.34	0.00967988346644318	DMSO_Mono_T	H151_25_Mono_T	14.949	5.104	-1.07880966137193	Dpp8	1.61	0.00469988776960582	DMSO_Cocul_T	H151_25_Cocul_T	54.252	87.258	0.476234178996372
								Reg1	0.23	0.00154059150574554	DMSO_Cocul_T	DMXAA_Cocul_T	294.397	203.048	-1.46967597005894	Ddx39a	0.67	0.000485289755973187	DMSO_Mono_T	H151_25_Mono_T	260.597	173.006	-0.400477566597125	Dram1	0.07	0.00215819928733074	DMSO_Cocul_T	H151_25_Cocul_T	6.627	0.528	-2.65926003693278
								Reg3b	0.16	5.25668434100718e-05	DMSO_Cocul_T	DMXAA_Cocul_T	820.087	212.528	-1.83258146374831	Ddx39b	0.71	0.00177257488436247	DMSO_Mono_T	H151_25_Mono_T	258.038	182.586	-0.342490308946776	Dscc1	0.09	9.66961909416129e-05	DMSO_Cocul_T	H151_25_Cocul_T	11.088	1.01	-2.40794560865187
								Rnasek	0.86	0.0450068390784785	DMSO_Cocul_T	DMXAA_Cocul_T	421.467	368.425	-0.150822889734584	Degs2	2.46	1.20287399503069e-27	DMSO_Mono_T	H151_25_Mono_T	563.246	1386.348	0.900161349944271	Dsp	1.33	0.012601764589505	DMSO_Cocul_T	H151_25_Cocul_T	388.454	524.499	0.285178942233662
								Rnaset2b	1.71	0.0252988857840826	DMSO_Cocul_T	DMXAA_Cocul_T	11.903	21.02	0.536493370514568	Dek	0.29	5.05260220167816e-10	DMSO_Mono_T	H151_25_Mono_T	81.273	23.51	-1.23787435600162	Dst	1.61	8.31290610161224e-05	DMSO_Cocul_T	H151_25_Cocul_T	92.967	150.116	0.476234178996372
								Rnf14	1.2	0.0490167442871556	DMSO_Cocul_T	DMXAA_Cocul_T	112.633	135.369	0.182321556793955	Dennd2c	1.9	0.0391761029300665	DMSO_Mono_T	H151_25_Mono_T	13.323	24.97	0.641853886172395	Dstn	1.37	0.000694782002294501	DMSO_Cocul_T	H151_25_Cocul_T	5764.893	8091.214	0.314810739840034
								Romo1	0.82	0.00814798472445253	DMSO_Cocul_T	DMXAA_Cocul_T	302.606	251.887	-0.198450938723838	Depdc1a	0.05	0.00102271399012719	DMSO_Mono_T	H151_25_Mono_T	7.119	0.329	-2.99573227355399	Dtl	0.2	3.59110651587983e-07	DMSO_Cocul_T	H151_25_Cocul_T	26.262	5.374	-1.6094379124341
								Rpl10	0.83	0.00138861948729154	DMSO_Cocul_T	DMXAA_Cocul_T	5144.658	4289.999	-0.186329578191493	Depdc1b	0.11	0.0378203207117676	DMSO_Mono_T	H151_25_Mono_T	4.176	0.499	-2.20727491318972	Dtx3l	0.34	4.35799774206844e-10	DMSO_Cocul_T	H151_25_Cocul_T	108.18	39.932	-1.07880966137193
								Rpl12	0.88	0.0350935296860829	DMSO_Cocul_T	DMXAA_Cocul_T	3749.928	3328.728	-0.127833371509885	Depp1	1.84	2.4465433364335e-07	DMSO_Mono_T	H151_25_Mono_T	366.384	631.824	0.609765571620894	Dtymk	0.69	0.0152915689669157	DMSO_Cocul_T	H151_25_Cocul_T	144.123	97.239	-0.371063681390832
								Rpl3	0.81	0.002000478712715	DMSO_Cocul_T	DMXAA_Cocul_T	364.248	298.131	-0.210721031315653	Derl1	1.5	0.000363548779161733	DMSO_Mono_T	H151_25_Mono_T	218.944	328.746	0.405465108108164	Duox2	0.48	0.00131787176288134	DMSO_Cocul_T	H151_25_Cocul_T	51.073	22.658	-0.7339691750802
								Rpl30	0.87	0.0450068390784785	DMSO_Cocul_T	DMXAA_Cocul_T	1061.574	937.581	-0.139262067333508	Derl2	1.44	0.00225855575970841	DMSO_Mono_T	H151_25_Mono_T	205.434	290.234	0.364643113587909	Duoxa2	0.41	0.000207849468839223	DMSO_Cocul_T	H151_25_Cocul_T	360.51	116.587	-0.891598119283784
								Rpl34	0.87	0.0490266842847406	DMSO_Cocul_T	DMXAA_Cocul_T	2315.828	2033.873	-0.139262067333508	Derl3	8.71	1.98930973136118e-05	DMSO_Mono_T	H151_25_Mono_T	2.047	18.087	2.16447179086441	Dusp7	0.52	0.0438377998603277	DMSO_Cocul_T	H151_25_Cocul_T	30.12	14.971	-0.653926467406664
								Rpl37a	0.85	0.00406347567733129	DMSO_Cocul_T	DMXAA_Cocul_T	3429.388	3002.985	-0.162518929497775	Desi1	1.36	0.0484660841996221	DMSO_Mono_T	H151_25_Mono_T	90.211	123.11	0.307484699747961	Dut	0.23	3.80744505912186e-24	DMSO_Cocul_T	H151_25_Cocul_T	171.365	40.16	-1.46967597005894
								Rpl5	0.88	0.0289309596744663	DMSO_Cocul_T	DMXAA_Cocul_T	2632.358	2326.638	-0.127833371509885	Dgat2	1.62	0.0114265468794547	DMSO_Mono_T	H151_25_Mono_T	42.294	70.415	0.482426149244293	Dynap	0.39	0.000333424095114602	DMSO_Cocul_T	H151_25_Cocul_T	58.903	23.398	-0.941608539858445
								Rpn1	0.8	0.00148276011670266	DMSO_Cocul_T	DMXAA_Cocul_T	384.981	310.807	-0.22314355131421	Dgka	1.67	0.00458279312171872	DMSO_Mono_T	H151_25_Mono_T	47.927	79.582	0.512823626428664	Dynll1	1.27	0.00663616461203887	DMSO_Cocul_T	H151_25_Cocul_T	1233.117	1568.512	0.2390169004705
								Rpn2	0.84	0.0167780160558395	DMSO_Cocul_T	DMXAA_Cocul_T	568.079	477.633	-0.174353387144778	Dhfr	0.16	3.33029721143622e-18	DMSO_Mono_T	H151_25_Mono_T	99.305	15.78	-1.83258146374831	Dynlt1f	0.56	0.0351664461332453	DMSO_Cocul_T	H151_25_Cocul_T	33.955	18.173	-0.579818495252942
								Rps10	0.84	0.0113181055356391	DMSO_Cocul_T	DMXAA_Cocul_T	396.935	335.004	-0.174353387144778	Dhrs3	0.31	7.35611067666941e-06	DMSO_Mono_T	H151_25_Mono_T	39.659	11.95	-1.17118298150295	Dyrk3	0.59	0.000256588320557591	DMSO_Cocul_T	H151_25_Cocul_T	104.675	62.402	-0.527632742082372
								Rps16	0.81	0.0255934120714031	DMSO_Cocul_T	DMXAA_Cocul_T	152.029	123.946	-0.210721031315653	Dhx32	1.44	6.89685298807359e-05	DMSO_Mono_T	H151_25_Mono_T	261.053	373.228	0.364643113587909	E2f7	0.29	0.0235094270451811	DMSO_Cocul_T	H151_25_Cocul_T	10.014	2.955	-1.23787435600162
								Rps2	0.81	0.0240263632904419	DMSO_Cocul_T	DMXAA_Cocul_T	1590.584	1257.052	-0.210721031315653	Dhx40	1.34	0.0200753236611471	DMSO_Mono_T	H151_25_Mono_T	198.812	263.91	0.29266961396282	E2f8	0.04	5.96258317173595e-05	DMSO_Cocul_T	H151_25_Cocul_T	9.285	0.342	-3.2188758248682
								Rps21	0.86	0.0266942142354131	DMSO_Cocul_T	DMXAA_Cocul_T	4728.695	4202.64	-0.150822889734584	Diaph3	0.25	5.88216610753148e-05	DMSO_Mono_T	H151_25_Mono_T	25.271	6.675	-1.38629436111989	Eaf1	1.38	0.0100257931124603	DMSO_Cocul_T	H151_25_Cocul_T	152.972	210.437	0.322083499169113
								Rps28	0.78	0.000504382308025	DMSO_Cocul_T	DMXAA_Cocul_T	903.06	721.265	-0.2484613592985	Disp1	1.96	0.00179072424840898	DMSO_Mono_T	H151_25_Mono_T	24.224	46.899	0.672944473242426	Ech1	1.35	0.00401869866818827	DMSO_Cocul_T	H151_25_Cocul_T	396.814	530.114	0.300104592450338
								Rrm1	0.73	0.0320509712782327	DMSO_Cocul_T	DMXAA_Cocul_T	91.219	67.409	-0.3147107448397	Dkc1	0.55	2.80000474527101e-05	DMSO_Mono_T	H151_25_Mono_T	109.733	60.703	-0.59783700075562	Echdc2	0.67	0.000130865161703024	DMSO_Cocul_T	H151_25_Cocul_T	257.431	171.921	-0.400477566597125
								Rrm2	0.68	0.0105326215530059	DMSO_Cocul_T	DMXAA_Cocul_T	92.738	63.582	-0.385662480811985	Dlgap5	0.21	1.92758493286413e-08	DMSO_Mono_T	H151_25_Mono_T	38.601	8.03	-1.56064774826467	Ecscr	0.55	0.00316491399235425	DMSO_Cocul_T	H151_25_Cocul_T	91.573	48.675	-0.59783700075562
								Rsad2	1.99	0.0264747866774409	DMSO_Cocul_T	DMXAA_Cocul_T	141.948	313.855	0.688134638736401	Dmbt1	0.33	1.11414545813005e-05	DMSO_Mono_T	H151_25_Mono_T	63.811	19.997	-1.10866262452161	Ect2	0.25	1.15254664461213e-11	DMSO_Cocul_T	H151_25_Cocul_T	66.106	16.755	-1.38629436111989
								Rtn3	0.85	0.0171775052568918	DMSO_Cocul_T	DMXAA_Cocul_T	485.745	414.239	-0.162518929497775	Dnajb14	1.42	0.0425709365949732	DMSO_Mono_T	H151_25_Mono_T	64.441	92.891	0.350656871613169	Edem1	1.45	0.0070242346508295	DMSO_Cocul_T	H151_25_Cocul_T	93.376	135.281	0.371563556432483
								S100a1	0.71	3.74133927430565e-07	DMSO_Cocul_T	DMXAA_Cocul_T	652.183	483.493	-0.342490308946776	Dnajb2	1.72	0.0499632976394713	DMSO_Mono_T	H151_25_Mono_T	22.051	39.726	0.542324290825362	Edn1	0.61	0.000190346531798821	DMSO_Cocul_T	H151_25_Cocul_T	257.228	158.498	-0.49429632181478
								S100a10	0.85	0.00406347567733129	DMSO_Cocul_T	DMXAA_Cocul_T	4363.72	3723.433	-0.162518929497775	Dnajb9	1.96	4.98356024791357e-10	DMSO_Mono_T	H151_25_Mono_T	135.27	259.199	0.672944473242426	Eef2	1.25	0.026157833484698	DMSO_Cocul_T	H151_25_Cocul_T	1578.314	1960.957	0.22314355131421
								S100a6	0.78	0.000889217937670144	DMSO_Cocul_T	DMXAA_Cocul_T	83513.981	67160.094	-0.2484613592985	Dnajc15	0.73	0.0257355369305438	DMSO_Mono_T	H151_25_Mono_T	146.176	103.833	-0.3147107448397	Efcab11	0.18	0.0270128722129763	DMSO_Cocul_T	H151_25_Cocul_T	6.28	1.145	-1.71479842809193
								S100a7a	1.36	0.0266743376438481	DMSO_Cocul_T	DMXAA_Cocul_T	117.333	158.931	0.307484699747961	Dnajc18	1.47	0.0386320087097546	DMSO_Mono_T	H151_25_Mono_T	47.436	70.387	0.385262400790645	Efemp1	0.69	0.00419324232816953	DMSO_Cocul_T	H151_25_Cocul_T	349.084	247.83	-0.371063681390832
								Samd4	0.72	0.032695469214311	DMSO_Cocul_T	DMXAA_Cocul_T	50.637	36.457	-0.328504066972036	Dnajc3	1.62	3.82628272169527e-07	DMSO_Mono_T	H151_25_Mono_T	204.283	330.902	0.482426149244293	Egfr	0.61	4.82539200054826e-06	DMSO_Cocul_T	H151_25_Cocul_T	347.222	209.798	-0.49429632181478
								Scarb2	1.39	0.000120108681114221	DMSO_Cocul_T	DMXAA_Cocul_T	95.334	133.028	0.3293037471426	Dnajc5	1.25	0.0290860218248666	DMSO_Mono_T	H151_25_Mono_T	404.585	510.765	0.22314355131421	Egln1	0.46	5.15472514213335e-05	DMSO_Cocul_T	H151_25_Cocul_T	59.191	26.533	-0.776528789498996
								Scd2	0.85	0.0178998449112838	DMSO_Cocul_T	DMXAA_Cocul_T	2386.449	1983.238	-0.162518929497775	Dnajc9	0.4	0.000806332036770802	DMSO_Mono_T	H151_25_Mono_T	36.336	15.54	-0.916290731874155	Egln3	0.55	2.15403302691621e-05	DMSO_Cocul_T	H151_25_Cocul_T	347.47	186.284	-0.59783700075562
								Scmh1	1.3	0.00169923496320818	DMSO_Cocul_T	DMXAA_Cocul_T	152.878	198.212	0.262364264467491	Dnase1l1	1.58	0.0221476372087901	DMSO_Mono_T	H151_25_Mono_T	40.943	62.554	0.457424847038875	Egr2	0.4	8.06513258580289e-07	DMSO_Cocul_T	H151_25_Cocul_T	68.242	25.991	-0.916290731874155
								Scnm1	1.28	0.0230655290152188	DMSO_Cocul_T	DMXAA_Cocul_T	65.677	83.829	0.246860077931526	Dnmt1	0.33	3.05108143932509e-10	DMSO_Mono_T	H151_25_Mono_T	74.505	24.844	-1.10866262452161	Egr3	0.19	0.00126158837060213	DMSO_Cocul_T	H151_25_Cocul_T	14.043	2.238	-1.66073120682165
								Sdc4	0.72	1.5560934030081e-12	DMSO_Cocul_T	DMXAA_Cocul_T	661.021	471.155	-0.328504066972036	Dnph1	0.63	0.0310003050296364	DMSO_Mono_T	H151_25_Mono_T	56.382	35.43	-0.462035459596559	Ehf	0.74	0.000612016052712085	DMSO_Cocul_T	H151_25_Cocul_T	540.2	398.109	-0.301105092783922
								Sdcbp2	1.37	0.000199383566233835	DMSO_Cocul_T	DMXAA_Cocul_T	261.753	356.867	0.314810739840034	Donson	0.35	0.000970725485758518	DMSO_Mono_T	H151_25_Mono_T	26.077	9.177	-1.04982212449868	Ei24	1.65	0.000165126785255448	DMSO_Cocul_T	H151_25_Cocul_T	74.092	122.834	0.500775287912489
								Sec11c	0.82	0.0178615589299257	DMSO_Cocul_T	DMXAA_Cocul_T	358.448	298.054	-0.198450938723838	Dop1b	1.5	0.0266518806213471	DMSO_Mono_T	H151_25_Mono_T	47.265	71.283	0.405465108108164	Eif2ak2	0.59	0.00107644506237929	DMSO_Cocul_T	H151_25_Cocul_T	97.232	58.918	-0.527632742082372
								Sec61a1	0.75	3.12679737869578e-05	DMSO_Cocul_T	DMXAA_Cocul_T	208.992	156.785	-0.287682072451781	Dpp4	0.34	2.05696794411726e-05	DMSO_Mono_T	H151_25_Mono_T	38.639	13.384	-1.07880966137193	Eif4h	0.8	0.0366819556282668	DMSO_Cocul_T	H151_25_Cocul_T	453.16	361.118	-0.22314355131421
								Sec61b	0.77	0.000817321567030254	DMSO_Cocul_T	DMXAA_Cocul_T	357.788	277.699	-0.261364764134408	Dpy30	0.78	0.0410135772727595	DMSO_Mono_T	H151_25_Mono_T	269.507	210.543	-0.2484613592985	Eif5	1.46	1.87455657175657e-05	DMSO_Cocul_T	H151_25_Cocul_T	921.739	1348.698	0.378436435720245
								Selenok	0.78	0.000307517526993652	DMSO_Cocul_T	DMXAA_Cocul_T	436.196	339.738	-0.2484613592985	Dram2	1.45	0.00205863444845783	DMSO_Mono_T	H151_25_Mono_T	230.164	325.622	0.371563556432483	Eif6	0.73	0.00176879081967366	DMSO_Cocul_T	H151_25_Cocul_T	469.861	337.948	-0.3147107448397
								Selenop	0.67	0.00138861948729154	DMSO_Cocul_T	DMXAA_Cocul_T	147.061	96.556	-0.400477566597125	Dsc2	1.75	0.0102499112518079	DMSO_Mono_T	H151_25_Mono_T	27.941	49.181	0.559615787935423	Elf3	0.54	3.04754113971267e-14	DMSO_Cocul_T	H151_25_Cocul_T	755.286	405.958	-0.616186139423817
								Selenow	0.78	0.0232392373404033	DMSO_Cocul_T	DMXAA_Cocul_T	181.922	140.035	-0.2484613592985	Dscc1	0.09	4.74622318808607e-05	DMSO_Mono_T	H151_25_Mono_T	14.575	1.39	-2.40794560865187	Elovl1	1.3	0.0213872067118423	DMSO_Cocul_T	H151_25_Cocul_T	345.911	449.935	0.262364264467491
								Septin2	0.83	0.0162187310986205	DMSO_Cocul_T	DMXAA_Cocul_T	583.264	479.185	-0.186329578191493	Dse	2.03	0.0294221448205936	DMSO_Mono_T	H151_25_Mono_T	12.059	23.933	0.708035793053696	Elovl5	0.75	0.00909323086814737	DMSO_Cocul_T	H151_25_Cocul_T	309.522	231.264	-0.287682072451781
								Serinc2	0.79	0.00721308893914101	DMSO_Cocul_T	DMXAA_Cocul_T	542.588	405.988	-0.23572233352107	Dsp	1.29	0.010345183262635	DMSO_Mono_T	H151_25_Mono_T	525.297	697.23	0.254642218373581	Elovl7	1.3	0.041310752942383	DMSO_Cocul_T	H151_25_Cocul_T	179.274	234.006	0.262364264467491
								Serinc3	0.85	0.0308401595496882	DMSO_Cocul_T	DMXAA_Cocul_T	355.979	302.565	-0.162518929497775	Dst	1.5	0.00232122501587684	DMSO_Mono_T	H151_25_Mono_T	104.872	155.038	0.405465108108164	Emc1	1.7	0.000642056018587452	DMSO_Cocul_T	H151_25_Cocul_T	67.996	113.176	0.53062825106217
								Serp1	0.78	0.0125121703689172	DMSO_Cocul_T	DMXAA_Cocul_T	687.928	507.315	-0.2484613592985	Dstn	1.64	2.47895889182471e-06	DMSO_Mono_T	H151_25_Mono_T	4131.718	6854.439	0.494696241836107	Eml4	0.65	0.00609179055941299	DMSO_Cocul_T	H151_25_Cocul_T	92.59	59.289	-0.430782916092454
								Serpinb1a	0.73	0.000866737341442802	DMSO_Cocul_T	DMXAA_Cocul_T	591.995	464.197	-0.3147107448397	Dtl	0.15	4.07532519740869e-08	DMSO_Mono_T	H151_25_Mono_T	34.091	5.312	-1.89711998488588	Emp1	0.75	0.000938547495408931	DMSO_Cocul_T	H151_25_Cocul_T	1997.576	1507.49	-0.287682072451781
								Sgpp2	0.69	0.000215870606626125	DMSO_Cocul_T	DMXAA_Cocul_T	82.571	56.586	-0.371063681390832	Dtymk	0.5	1.87344751568996e-09	DMSO_Mono_T	H151_25_Mono_T	200.155	98.524	-0.693147180559945	Emp2	1.33	0.0061900953842248	DMSO_Cocul_T	H151_25_Cocul_T	719.811	967.555	0.285178942233662
								Sh3bgrl	0.74	0.000287259162696907	DMSO_Cocul_T	DMXAA_Cocul_T	397.03	297.699	-0.301105092783922	Dusp1	1.31	0.04143257576159	DMSO_Mono_T	H151_25_Mono_T	1125.679	1479.536	0.27002713721306	En1	2.78	0.00098065339942998	DMSO_Cocul_T	H151_25_Cocul_T	14.066	40.392	1.02245092770255
								Shmt1	0.7	0.0308401595496882	DMSO_Cocul_T	DMXAA_Cocul_T	50.913	35.754	-0.356674943938732	Dusp11	1.28	0.01640474839106	DMSO_Mono_T	H151_25_Mono_T	239.001	305.457	0.246860077931526	Eno1	0.72	0.00554520268598189	DMSO_Cocul_T	H151_25_Cocul_T	1438.307	1022.484	-0.328504066972036
								Shmt2	1.33	0.00988178204806489	DMSO_Cocul_T	DMXAA_Cocul_T	110.575	150.889	0.285178942233662	Dusp4	1.62	0.0144983954070142	DMSO_Mono_T	H151_25_Mono_T	44.885	70.973	0.482426149244293	Enpp1	0.53	0.0222539486086406	DMSO_Cocul_T	H151_25_Cocul_T	33.533	18.541	-0.63487827243597
								Skp1	0.81	0.000120108681114221	DMSO_Cocul_T	DMXAA_Cocul_T	1554.107	1262.795	-0.210721031315653	Dut	0.15	6.14702281450342e-38	DMSO_Mono_T	H151_25_Mono_T	240.71	36.012	-1.89711998488588	Enpp4	0.44	0.000434792117103138	DMSO_Cocul_T	H151_25_Cocul_T	41.792	18.89	-0.82098055206983
								Slc12a2	0.8	0.00406075173184191	DMSO_Cocul_T	DMXAA_Cocul_T	695.456	553.349	-0.22314355131421	Dync1li1	1.3	0.0322478234424497	DMSO_Mono_T	H151_25_Mono_T	166.892	218.364	0.262364264467491	Entpd5	4.33	1.38055206936918e-31	DMSO_Cocul_T	H151_25_Cocul_T	53.19	226.162	1.4655675420144
								Slc17a4	0.59	0.00817650934105172	DMSO_Cocul_T	DMXAA_Cocul_T	27.293	16.391	-0.527632742082372	Dynll1	1.21	0.0391065367955706	DMSO_Mono_T	H151_25_Mono_T	1387.07	1689.637	0.19062035960865	Epb41	1.42	0.0397526436330643	DMSO_Cocul_T	H151_25_Cocul_T	72.203	102.064	0.350656871613169
								Slc1a4	1.76	5.7385778560049e-13	DMSO_Cocul_T	DMXAA_Cocul_T	94.703	164.113	0.56531380905006	Dyrk3	0.67	0.031636256626789	DMSO_Mono_T	H151_25_Mono_T	81.428	52.948	-0.400477566597125	Epb41l2	0.65	0.00463695780498199	DMSO_Cocul_T	H151_25_Cocul_T	140.072	91.498	-0.430782916092454
								Slc30a7	0.82	0.0185108183250531	DMSO_Cocul_T	DMXAA_Cocul_T	214.043	171.549	-0.198450938723838	E2f1	0.31	0.0390654107676681	DMSO_Mono_T	H151_25_Mono_T	9.044	2.831	-1.17118298150295	Epb41l4b	1.36	0.0261376379507367	DMSO_Cocul_T	H151_25_Cocul_T	146.451	199.453	0.307484699747961
								Slc35b1	0.8	0.00669158749630968	DMSO_Cocul_T	DMXAA_Cocul_T	232.829	184.71	-0.22314355131421	E2f7	0.22	0.00337538734811224	DMSO_Mono_T	H151_25_Mono_T	12.806	3.174	-1.51412773262978	Epb41l5	0.72	0.00827297280132737	DMSO_Cocul_T	H151_25_Cocul_T	196.292	142.771	-0.328504066972036
								Slc35d1	1.38	0.000111986174976174	DMSO_Cocul_T	DMXAA_Cocul_T	116.268	157.165	0.322083499169113	E2f8	0.09	7.80014204392835e-06	DMSO_Mono_T	H151_25_Mono_T	15.438	1.431	-2.40794560865187	Epcam	0.32	5.94992116767406e-49	DMSO_Cocul_T	H151_25_Cocul_T	2754.376	880.33	-1.13943428318836
								Slc35g1	1.41	0.0373601532692472	DMSO_Cocul_T	DMXAA_Cocul_T	31.524	44.927	0.343589704390077	Eaf1	1.5	0.000545690553553257	DMSO_Mono_T	H151_25_Mono_T	143.29	217.367	0.405465108108164	Epha2	1.41	0.000579770762011166	DMSO_Cocul_T	H151_25_Cocul_T	339.175	472.402	0.343589704390077
								Slc3a2	1.33	0.000825336680154264	DMSO_Cocul_T	DMXAA_Cocul_T	1237.412	1637.8	0.285178942233662	Ebna1bp2	0.72	0.00967988346644318	DMSO_Mono_T	H151_25_Mono_T	167.733	120.929	-0.328504066972036	Ephx1	2.64	3.36351922678324e-28	DMSO_Cocul_T	H151_25_Cocul_T	487.568	1249.937	0.970778917158225
								Slc44a4	0.8	0.0205556123689872	DMSO_Cocul_T	DMXAA_Cocul_T	181.423	148.37	-0.22314355131421	Ech1	1.33	0.013413685229359	DMSO_Mono_T	H151_25_Mono_T	410.391	530.249	0.285178942233662	Epn3	1.66	0.000402097936274314	DMSO_Cocul_T	H151_25_Cocul_T	108.433	172.94	0.506817602368452
								Slc48a1	1.61	5.4202750840305e-07	DMSO_Cocul_T	DMXAA_Cocul_T	109.605	175.509	0.476234178996372	Eci2	1.32	0.0489806322680884	DMSO_Mono_T	H151_25_Mono_T	125.163	163.671	0.27763173659828	Epop	1.82	0.0466199700840877	DMSO_Cocul_T	H151_25_Cocul_T	14.289	25.738	0.598836501088704
								Slc6a6	0.82	0.0136618638952838	DMSO_Cocul_T	DMXAA_Cocul_T	533.289	437.075	-0.198450938723838	Ect2	0.19	2.21245992050583e-05	DMSO_Mono_T	H151_25_Mono_T	70.458	15.915	-1.66073120682165	Eps8l2	1.89	2.34049650327465e-09	DMSO_Cocul_T	H151_25_Cocul_T	135.256	255.645	0.636576829071551
								Slc6a8	0.75	0.0422252828956631	DMSO_Cocul_T	DMXAA_Cocul_T	63.159	47.484	-0.287682072451781	Edem1	1.95	2.32560336849955e-07	DMSO_Mono_T	H151_25_Mono_T	66.816	130.043	0.667829372575655	Epsti1	0.34	8.04507404783106e-05	DMSO_Cocul_T	H151_25_Cocul_T	34.227	12.513	-1.07880966137193
								Slc6a9	1.74	0.0044871891322603	DMSO_Cocul_T	DMXAA_Cocul_T	18.427	30.741	0.553885113226438	Edem2	1.66	0.000276610676175889	DMSO_Mono_T	H151_25_Mono_T	76.922	126.934	0.506817602368452	Ercc5	1.64	0.00130260696855174	DMSO_Cocul_T	H151_25_Cocul_T	52.067	85.418	0.494696241836107
								Slc7a11	3.24	2.0862160409334e-12	DMSO_Cocul_T	DMXAA_Cocul_T	228.076	646.649	1.17557332980424	Edf1	1.19	0.0370127569456575	DMSO_Mono_T	H151_25_Mono_T	881.619	1046.742	0.173953307123438	Ercc6l	0.13	2.92530866289641e-06	DMSO_Cocul_T	H151_25_Cocul_T	16.891	2.245	-2.04022082852655
								Slco4a1	0.64	0.00163153662032482	DMSO_Cocul_T	DMXAA_Cocul_T	61.301	41.1	-0.446287102628419	Edn1	0.69	0.00546116108609688	DMSO_Mono_T	H151_25_Mono_T	299.095	202.083	-0.371063681390832	Ergic1	1.41	0.000424824979159506	DMSO_Cocul_T	H151_25_Cocul_T	347.181	496.607	0.343589704390077
								Slfn2	1.51	2.042747001075e-05	DMSO_Cocul_T	DMXAA_Cocul_T	103.669	152.723	0.412109650826833	Eef1a1	1.41	0.00322650384858609	DMSO_Mono_T	H151_25_Mono_T	23508.631	32211.607	0.343589704390077	Ermp1	1.8	0.000152589730624263	DMSO_Cocul_T	H151_25_Cocul_T	68.394	122.676	0.587786664902119
								Smpd3	0.77	0.00575458929038713	DMSO_Cocul_T	DMXAA_Cocul_T	226.136	174.581	-0.261364764134408	Eef2	1.31	0.00025596812634983	DMSO_Mono_T	H151_25_Mono_T	1642.632	2154.154	0.27002713721306	Esco2	0.02	2.45531773123353e-06	DMSO_Cocul_T	H151_25_Cocul_T	42.932	1.567	-3.91202300542815
								Snx6	1.28	2.73823337398342e-06	DMSO_Cocul_T	DMXAA_Cocul_T	473.807	611.022	0.246860077931526	Efemp1	0.63	0.000188765014165288	DMSO_Mono_T	H151_25_Mono_T	539.23	324.997	-0.462035459596559	Esd	4.29	7.3788857108188e-45	DMSO_Cocul_T	H151_25_Cocul_T	1171.1	5104.986	1.45628673293993
								Sox9	0.77	0.0124690572713566	DMSO_Cocul_T	DMXAA_Cocul_T	202.825	156.69	-0.261364764134408	Efna1	1.39	0.0470819934426993	DMSO_Mono_T	H151_25_Mono_T	77.125	107.783	0.3293037471426	Espl1	0.26	0.00298426805086923	DMSO_Cocul_T	H151_25_Cocul_T	12.628	3.42	-1.34707364796661
								Sp100	3.19	1.43146244071187e-08	DMSO_Cocul_T	DMXAA_Cocul_T	8.41	27.737	1.16002091679675	Egr2	0.54	0.00639916792434107	DMSO_Mono_T	H151_25_Mono_T	72.242	40.211	-0.616186139423817	Etfb	1.36	0.00779452336694337	DMSO_Cocul_T	H151_25_Cocul_T	312.166	408.673	0.307484699747961
								Spa17	1.73	0.0346329827280851	DMSO_Cocul_T	DMXAA_Cocul_T	10.653	17.377	0.548121408509688	Egr3	0.29	0.00848761776202573	DMSO_Mono_T	H151_25_Mono_T	17.612	5.157	-1.23787435600162	Etfbkmt	0.41	2.49464732872912e-06	DMSO_Cocul_T	H151_25_Cocul_T	69.124	28.173	-0.891598119283784
								Spats2l	1.67	0.00419929384793726	DMSO_Cocul_T	DMXAA_Cocul_T	22.697	37.894	0.512823626428664	Ehbp1l1	1.46	0.0442028576125034	DMSO_Mono_T	H151_25_Mono_T	52.76	77.472	0.378436435720245	Etfrf1	1.52	0.00367633315862797	DMSO_Cocul_T	H151_25_Cocul_T	71.844	109.557	0.418710334858185
								Spcs3	0.78	0.00372224743362249	DMSO_Cocul_T	DMXAA_Cocul_T	194.946	149.362	-0.2484613592985	Ehf	0.73	8.91701879280904e-05	DMSO_Mono_T	H151_25_Mono_T	618.945	453.474	-0.3147107448397	Ethe1	2.5	4.74205757003887e-20	DMSO_Cocul_T	H151_25_Cocul_T	137.331	347.999	0.916290731874155
								Spg7	0.75	0.017080937105858	DMSO_Cocul_T	DMXAA_Cocul_T	74.058	55.268	-0.287682072451781	Eif3f	1.28	0.00991386527739404	DMSO_Mono_T	H151_25_Mono_T	787.232	1028.846	0.246860077931526	Etnk1	1.86	7.72339999429219e-06	DMSO_Cocul_T	H151_25_Cocul_T	131.729	243.211	0.62057648772511
								Spink2	1.68	0.0428949888483113	DMSO_Cocul_T	DMXAA_Cocul_T	11.966	19.467	0.518793793415168	Eif3h	1.22	0.0118348395226049	DMSO_Mono_T	H151_25_Mono_T	1092.137	1322.552	0.198850858745165	Ets2	0.7	0.00219190568417369	DMSO_Cocul_T	H151_25_Cocul_T	251.11	172.244	-0.356674943938732
								Spp1	0.27	3.29160079899553e-18	DMSO_Cocul_T	DMXAA_Cocul_T	1994.608	483.074	-1.30933331998376	Eif4a2	1.29	0.0336891978895151	DMSO_Mono_T	H151_25_Mono_T	346.648	430.478	0.254642218373581	Exo1	0.17	0.000115629654212192	DMSO_Cocul_T	H151_25_Cocul_T	14.722	2.492	-1.77195684193188
								Sprr1a	0.66	1.7305336653976e-06	DMSO_Cocul_T	DMXAA_Cocul_T	2320.044	1550.801	-0.415515443961666	Eif4ebp1	1.66	1.94949891147281e-05	DMSO_Mono_T	H151_25_Mono_T	369.406	641.315	0.506817602368452	Exoc3l4	0.73	0.00817526759007094	DMSO_Cocul_T	H151_25_Cocul_T	185.791	134.149	-0.3147107448397
								Sqor	1.24	0.000413412554570133	DMSO_Cocul_T	DMXAA_Cocul_T	489.029	610.798	0.215111379616945	Eif5	1.32	0.000361629994201641	DMSO_Mono_T	H151_25_Mono_T	1010.637	1327.56	0.27763173659828	Exosc8	0.38	1.27931910283847e-07	DMSO_Cocul_T	H151_25_Cocul_T	63.625	23.899	-0.967584026261706
								Srsf1	0.8	0.0352082876550344	DMSO_Cocul_T	DMXAA_Cocul_T	190.493	153.641	-0.22314355131421	Ell3	0.33	0.0291700820040915	DMSO_Mono_T	H151_25_Mono_T	12.724	4.555	-1.10866262452161	Eya3	1.51	0.0160932109266477	DMSO_Cocul_T	H151_25_Cocul_T	49.895	75.189	0.412109650826833
								Srxn1	2.04	1.01371409204492e-13	DMSO_Cocul_T	DMXAA_Cocul_T	64.141	132.081	0.712949807856125	Elmo3	1.5	0.0054993988167846	DMSO_Mono_T	H151_25_Mono_T	70.267	104.78	0.405465108108164	Ezr	1.4	0.000435629207173022	DMSO_Cocul_T	H151_25_Cocul_T	2440.435	3425.34	0.336472236621213
								Ssr1	0.82	0.00314510401629778	DMSO_Cocul_T	DMXAA_Cocul_T	354.082	289.557	-0.198450938723838	Elovl1	1.51	6.48840748987974e-07	DMSO_Mono_T	H151_25_Mono_T	327.075	492.566	0.412109650826833	F11r	0.8	0.0235921790973816	DMSO_Cocul_T	H151_25_Cocul_T	691.192	552.7	-0.22314355131421
								Ssr3	0.82	0.0288033271507871	DMSO_Cocul_T	DMXAA_Cocul_T	726.942	578.273	-0.198450938723838	Elovl7	1.58	8.9989976598093e-05	DMSO_Mono_T	H151_25_Mono_T	137.466	216.188	0.457424847038875	F2r	0.52	2.72133967582958e-07	DMSO_Cocul_T	H151_25_Cocul_T	214.007	118.855	-0.653926467406664
								Ssr4	0.86	0.0253607054967775	DMSO_Cocul_T	DMXAA_Cocul_T	796.835	689.867	-0.150822889734584	Emc1	1.4	0.0251812554534759	DMSO_Mono_T	H151_25_Mono_T	86.305	120.897	0.336472236621213	F2rl1	0.6	1.57053153790792e-05	DMSO_Cocul_T	H151_25_Cocul_T	228.097	136.671	-0.510825623765991
								St13	0.82	0.00517775585245704	DMSO_Cocul_T	DMXAA_Cocul_T	313.373	256.883	-0.198450938723838	Emp2	1.68	1.24185050265021e-12	DMSO_Mono_T	H151_25_Mono_T	528.881	898.533	0.518793793415168	F3	0.54	2.52167654095637e-11	DMSO_Cocul_T	H151_25_Cocul_T	2210.128	1224.183	-0.616186139423817
								St3gal6	1.38	0.000215870606626125	DMSO_Cocul_T	DMXAA_Cocul_T	610.201	823.628	0.322083499169113	Enah	0.71	0.00954856500149893	DMSO_Mono_T	H151_25_Mono_T	144.238	102.553	-0.342490308946776	F8a	1.68	0.00185318551605502	DMSO_Cocul_T	H151_25_Cocul_T	44.085	74.754	0.518793793415168
								Steap1	0.79	0.0160666994469821	DMSO_Cocul_T	DMXAA_Cocul_T	167.808	129.199	-0.23572233352107	Enpp1	0.46	0.0210437981558986	DMSO_Mono_T	H151_25_Mono_T	24.447	11.575	-0.776528789498996	Fabp2	9.32	1.11075505944428e-20	DMSO_Cocul_T	H151_25_Cocul_T	6.537	60.066	2.2321626286975
								Stt3a	0.81	0.0103528409655575	DMSO_Cocul_T	DMXAA_Cocul_T	294.646	235.146	-0.210721031315653	Entpd5	4.16	4.668726878531e-33	DMSO_Mono_T	H151_25_Mono_T	68.533	281.094	1.42551507427317	Fam111a	0.5	6.4001030255416e-05	DMSO_Cocul_T	H151_25_Cocul_T	62.829	31.202	-0.693147180559945
								Stt3b	0.85	0.0216246662369495	DMSO_Cocul_T	DMXAA_Cocul_T	552.872	469.802	-0.162518929497775	Eny2	0.72	0.000262283874320613	DMSO_Mono_T	H151_25_Mono_T	377.825	273.076	-0.328504066972036	Fam120a	1.31	0.015689667976615	DMSO_Cocul_T	H151_25_Cocul_T	286.593	372.709	0.27002713721306
								Stx17	1.36	0.0262631496721486	DMSO_Cocul_T	DMXAA_Cocul_T	42.758	59.645	0.307484699747961	Epb41l2	0.71	0.0499040140462276	DMSO_Mono_T	H151_25_Mono_T	92.006	65.944	-0.342490308946776	Fam167a	0.27	0.00516136089228639	DMSO_Cocul_T	H151_25_Cocul_T	14.486	3.587	-1.30933331998376
								Sult1d1	1.4	0.0140202841400324	DMSO_Cocul_T	DMXAA_Cocul_T	101.37	144.288	0.336472236621213	Epcam	0.64	7.59571831031019e-09	DMSO_Mono_T	H151_25_Mono_T	1040.879	670.167	-0.446287102628419	Fam174b	2.44	0.0243692319845044	DMSO_Cocul_T	H151_25_Cocul_T	10.072	26.685	0.89199803930511
								Surf4	0.83	0.0143404829693221	DMSO_Cocul_T	DMXAA_Cocul_T	261.518	216.673	-0.186329578191493	Epdr1	1.56	0.00183544796712186	DMSO_Mono_T	H151_25_Mono_T	69.409	107.08	0.444685821261446	Fam234a	1.46	0.000989560949758833	DMSO_Cocul_T	H151_25_Cocul_T	187.695	273.087	0.378436435720245
								Syt8	1.23	0.0332248496482239	DMSO_Cocul_T	DMXAA_Cocul_T	170.627	210.334	0.207014169384326	Ephx1	2.47	2.16089392164499e-35	DMSO_Mono_T	H151_25_Mono_T	865.059	2167.502	0.904218150639886	Fam32a	1.26	0.0165953496039515	DMSO_Cocul_T	H151_25_Cocul_T	406.128	510.299	0.231111720963387
								Tcf12	1.34	0.0041419272514065	DMSO_Cocul_T	DMXAA_Cocul_T	75.956	100.635	0.29266961396282	Ephx2	1.56	0.0484834040495897	DMSO_Mono_T	H151_25_Mono_T	32.239	50.455	0.444685821261446	Fam3b	2.59	7.55141332738219e-11	DMSO_Cocul_T	H151_25_Cocul_T	71.911	173.957	0.951657875711446
								Tcf19	0.63	0.028236730145747	DMSO_Cocul_T	DMXAA_Cocul_T	34.455	22.034	-0.462035459596559	Epn3	1.36	0.0169511266485511	DMSO_Mono_T	H151_25_Mono_T	164.015	221.548	0.307484699747961	Fam3c	0.64	0.00137978822910817	DMSO_Cocul_T	H151_25_Cocul_T	123.632	80.154	-0.446287102628419
								Tchh	0.65	0.0423539209227937	DMSO_Cocul_T	DMXAA_Cocul_T	22.732	14.954	-0.430782916092454	Eps8l2	1.57	2.38026524113017e-06	DMSO_Mono_T	H151_25_Mono_T	190.647	302.308	0.451075619360217	Fam3d	0.54	0.00025878078075456	DMSO_Cocul_T	H151_25_Cocul_T	102.653	51.273	-0.616186139423817
								Tecr	0.77	0.000120108681114221	DMSO_Cocul_T	DMXAA_Cocul_T	499.41	380.631	-0.261364764134408	Eps8l3	1.36	0.00923762620701108	DMSO_Mono_T	H151_25_Mono_T	292.726	394.231	0.307484699747961	Fam83d	0.19	0.000916535647745692	DMSO_Cocul_T	H151_25_Cocul_T	13.805	2.615	-1.66073120682165
								Tfrc	1.18	0.0410761120477953	DMSO_Cocul_T	DMXAA_Cocul_T	187.967	223.082	0.165514438477573	Ercc6l	0.15	5.43386071490153e-05	DMSO_Mono_T	H151_25_Mono_T	18.322	2.813	-1.89711998488588	Fancd2	0.05	7.70792153469159e-06	DMSO_Cocul_T	H151_25_Cocul_T	13.636	0.67	-2.99573227355399
								Thsd7a	0.67	0.0270457551759741	DMSO_Cocul_T	DMXAA_Cocul_T	37.663	25.341	-0.400477566597125	Ergic1	1.26	0.041608614885607	DMSO_Mono_T	H151_25_Mono_T	373.977	469.214	0.231111720963387	Fat1	1.37	0.00117570169955826	DMSO_Cocul_T	H151_25_Cocul_T	375.824	511.558	0.314810739840034
								Timp1	0.65	0.0145284536360662	DMSO_Cocul_T	DMXAA_Cocul_T	35.569	24.195	-0.430782916092454	Ergic3	1.31	0.00485645555285121	DMSO_Mono_T	H151_25_Mono_T	495.508	643.211	0.27002713721306	Fbln2	0.28	1.26030042363202e-13	DMSO_Cocul_T	H151_25_Cocul_T	102.534	29.84	-1.27296567581289
								Timp2	0.83	0.0223519743723949	DMSO_Cocul_T	DMXAA_Cocul_T	265.178	218.782	-0.186329578191493	Ero1a	1.74	7.03347000608559e-06	DMSO_Mono_T	H151_25_Mono_T	171.096	297.126	0.553885113226438	Fbp2	3.11	4.16109529844166e-10	DMSO_Cocul_T	H151_25_Cocul_T	27.446	83.373	1.13462272619114
								Timp3	0.69	0.0267880941418055	DMSO_Cocul_T	DMXAA_Cocul_T	512.985	383.185	-0.371063681390832	Ero1b	2.14	0.0339334204956778	DMSO_Mono_T	H151_25_Mono_T	9.382	19.686	0.76080582903376	Fbxo32	0.58	0.00524673848071256	DMSO_Cocul_T	H151_25_Cocul_T	59.519	34.77	-0.544727175441672
								Tm9sf3	0.83	0.0291411369961097	DMSO_Cocul_T	DMXAA_Cocul_T	760.174	622.316	-0.186329578191493	Erp29	1.24	0.0283279947189034	DMSO_Mono_T	H151_25_Mono_T	306.227	379.246	0.215111379616945	Fbxo5	0.11	4.5759103651255e-07	DMSO_Cocul_T	H151_25_Cocul_T	18.629	2.246	-2.20727491318972
								Tmco1	0.84	0.0441726327993561	DMSO_Cocul_T	DMXAA_Cocul_T	359.595	310.699	-0.174353387144778	Erp44	1.5	0.000223070692941008	DMSO_Mono_T	H151_25_Mono_T	196.209	292.351	0.405465108108164	Fbxw17	0.53	0.0226798721583407	DMSO_Cocul_T	H151_25_Cocul_T	38.206	18.616	-0.63487827243597
								Tmed2	0.74	0.000284044233063104	DMSO_Cocul_T	DMXAA_Cocul_T	139.924	103.599	-0.301105092783922	Esco2	0.05	1.2566278139517e-08	DMSO_Mono_T	H151_25_Mono_T	58.979	3.447	-2.99573227355399	Fbxw9	1.37	0.0105974834406004	DMSO_Cocul_T	H151_25_Cocul_T	137.656	187.347	0.314810739840034
								Tmem147	1.2	0.0106622602039579	DMSO_Cocul_T	DMXAA_Cocul_T	490.609	587.869	0.182321556793955	Esd	4.66	9.26665233595974e-95	DMSO_Mono_T	H151_25_Mono_T	1160.07	5337.528	1.53901544813755	Fcho2	0.72	0.0499069224319177	DMSO_Cocul_T	H151_25_Cocul_T	94.476	67.408	-0.328504066972036
								Tmem176a	0.7	2.75710013716976e-07	DMSO_Cocul_T	DMXAA_Cocul_T	295.629	210.76	-0.356674943938732	Esf1	0.72	0.034138706751255	DMSO_Mono_T	H151_25_Mono_T	100.077	72.051	-0.328504066972036	Fdx2	1.53	0.000232956021706897	DMSO_Cocul_T	H151_25_Cocul_T	120.356	184.751	0.425267735404344
								Tmem176b	0.71	1.87020308844677e-08	DMSO_Cocul_T	DMXAA_Cocul_T	439.933	313.409	-0.342490308946776	Espl1	0.18	2.20145777167966e-05	DMSO_Mono_T	H151_25_Mono_T	19.047	3.486	-1.71479842809193	Fen1	0.49	0.00343760471055954	DMSO_Cocul_T	H151_25_Cocul_T	38.154	18.638	-0.713349887877465
								Tmem205	1.22	0.00883565338513353	DMSO_Cocul_T	DMXAA_Cocul_T	207.335	255.365	0.198850858745165	Espn	3.87	0.0219115126286457	DMSO_Mono_T	H151_25_Mono_T	3.173	10.647	1.35325450704169	Fermt1	0.64	2.35144747698436e-06	DMSO_Cocul_T	H151_25_Cocul_T	490.305	310.379	-0.446287102628419
								Tmem209	1.26	0.0243855533305028	DMSO_Cocul_T	DMXAA_Cocul_T	81.812	103.451	0.231111720963387	Esrp2	1.49	0.00533508822150922	DMSO_Mono_T	H151_25_Mono_T	71.847	107.774	0.398776119957368	Fermt2	0.45	0.00899510196262866	DMSO_Cocul_T	H151_25_Cocul_T	22.725	10.442	-0.798507696217772
								Tmem258	0.8	0.0013332872188697	DMSO_Cocul_T	DMXAA_Cocul_T	521.078	419.07	-0.22314355131421	Etfbkmt	0.37	6.92140788006274e-08	DMSO_Mono_T	H151_25_Mono_T	77.518	28.44	-0.994252273343867	Fgd3	1.56	0.0381840265265899	DMSO_Cocul_T	H151_25_Cocul_T	32.453	50.51	0.444685821261446
								Tmem263	0.71	0.0140202841400324	DMSO_Cocul_T	DMXAA_Cocul_T	63.641	43.857	-0.342490308946776	Etfrf1	1.36	0.031636256626789	DMSO_Mono_T	H151_25_Mono_T	103.906	142.417	0.307484699747961	Fgf1	1.59	0.0367712087751488	DMSO_Cocul_T	H151_25_Cocul_T	30.671	48.754	0.46373401623214
								Tmem37	0.76	0.0120436442037014	DMSO_Cocul_T	DMXAA_Cocul_T	121.046	93.954	-0.27443684570176	Ethe1	2.82	8.19810682844236e-26	DMSO_Mono_T	H151_25_Mono_T	144.998	410.59	1.03673688495002	Fgfr2	0.25	0.000675566085483487	DMSO_Cocul_T	H151_25_Cocul_T	19.552	4.905	-1.38629436111989
								Tmem50a	0.86	0.026870782343914	DMSO_Cocul_T	DMXAA_Cocul_T	394.368	341.997	-0.150822889734584	Etnk1	1.59	1.51116621086571e-05	DMSO_Mono_T	H151_25_Mono_T	174.873	273.286	0.46373401623214	Fhl2	0.81	0.0467210044944674	DMSO_Cocul_T	H151_25_Cocul_T	533.064	435.761	-0.210721031315653
								Tmem54	0.8	0.0255934120714031	DMSO_Cocul_T	DMXAA_Cocul_T	202.045	164.384	-0.22314355131421	Ets2	0.65	7.85754330572987e-05	DMSO_Mono_T	H151_25_Mono_T	322.587	207.283	-0.430782916092454	Fignl1	0.18	3.22349109291594e-05	DMSO_Cocul_T	H151_25_Cocul_T	16.77	3.108	-1.71479842809193
								Tmem98	0.87	0.0124134866153225	DMSO_Cocul_T	DMXAA_Cocul_T	533.061	461.064	-0.139262067333508	Etv6	0.67	0.0263358127327791	DMSO_Mono_T	H151_25_Mono_T	77.632	52.087	-0.400477566597125	Fitm2	1.66	0.0192905106327726	DMSO_Cocul_T	H151_25_Cocul_T	33.814	55.385	0.506817602368452
								Tmsb4x	0.79	0.00604857542090894	DMSO_Cocul_T	DMXAA_Cocul_T	8264.75	6629.866	-0.23572233352107	Ewsr1	0.74	0.0380862678027722	DMSO_Mono_T	H151_25_Mono_T	146.555	108.575	-0.301105092783922	Fkbp3	0.76	0.0318777436246929	DMSO_Cocul_T	H151_25_Cocul_T	212.722	160.961	-0.27443684570176
								Tnf	0.8	0.0168934066083605	DMSO_Cocul_T	DMXAA_Cocul_T	210.915	165.867	-0.22314355131421	Exo1	0.18	0.000172954392180373	DMSO_Mono_T	H151_25_Mono_T	16.256	3.206	-1.71479842809193	Flad1	1.48	0.0248283235193663	DMSO_Cocul_T	H151_25_Cocul_T	48.996	72.852	0.392042087776024
								Tnfaip3	0.76	2.5010976186249e-05	DMSO_Cocul_T	DMXAA_Cocul_T	307.901	236.295	-0.27443684570176	Exosc2	0.47	0.00207361968163884	DMSO_Mono_T	H151_25_Mono_T	37.655	17.475	-0.755022584278033	Flnb	0.78	0.0090994433751244	DMSO_Cocul_T	H151_25_Cocul_T	846.826	654.31	-0.2484613592985
								Tnfrsf11b	0.4	0.00566983878921279	DMSO_Cocul_T	DMXAA_Cocul_T	39.35	17.457	-0.916290731874155	Exosc7	0.72	0.0106533573057658	DMSO_Mono_T	H151_25_Mono_T	180.661	127.352	-0.328504066972036	Flywch1	1.77	0.00460356774757869	DMSO_Cocul_T	H151_25_Cocul_T	30.783	54.077	0.570979546585738
								Tnfsf9	0.73	0.0230518790994494	DMSO_Cocul_T	DMXAA_Cocul_T	52.79	39.026	-0.3147107448397	Exosc8	0.41	0.000173501038984475	DMSO_Mono_T	H151_25_Mono_T	53.533	22.793	-0.891598119283784	Fmc1	0.51	0.00955705677662701	DMSO_Cocul_T	H151_25_Cocul_T	32.659	16.517	-0.673344553263766
								Tpm3	0.86	0.049118483817191	DMSO_Cocul_T	DMXAA_Cocul_T	512.109	440.853	-0.150822889734584	Ext1	0.64	0.0386565987184432	DMSO_Mono_T	H151_25_Mono_T	49.206	31.906	-0.446287102628419	Fn1	0.28	0.000192293705405726	DMSO_Cocul_T	H151_25_Cocul_T	198.266	45.258	-1.27296567581289
								Tpm4	0.79	1.72671030310797e-05	DMSO_Cocul_T	DMXAA_Cocul_T	685.842	537.885	-0.23572233352107	Eya3	1.62	0.00363332490510169	DMSO_Mono_T	H151_25_Mono_T	46.937	75.892	0.482426149244293	Fos	0.78	0.0140189666132177	DMSO_Cocul_T	H151_25_Cocul_T	4132.392	3206.477	-0.2484613592985
								Tram1	0.77	0.000156739066363216	DMSO_Cocul_T	DMXAA_Cocul_T	378.442	292.211	-0.261364764134408	Ezh2	0.67	0.00200210860348221	DMSO_Mono_T	H151_25_Mono_T	154.907	103.602	-0.400477566597125	Fosb	0.69	0.0011414915949469	DMSO_Cocul_T	H151_25_Cocul_T	701.384	475.759	-0.371063681390832
								Trex2	1.44	0.00131831152355761	DMSO_Cocul_T	DMXAA_Cocul_T	58.448	82.985	0.364643113587909	F2r	0.44	1.94725682092695e-06	DMSO_Mono_T	H151_25_Mono_T	77.897	34.972	-0.82098055206983	Foxm1	0.17	1.47366139697879e-05	DMSO_Cocul_T	H151_25_Cocul_T	19.797	3.39	-1.77195684193188
								Trim16	1.24	0.0447266153725022	DMSO_Cocul_T	DMXAA_Cocul_T	84.701	104.928	0.215111379616945	F2rl1	0.62	0.00348633694212158	DMSO_Mono_T	H151_25_Mono_T	183.331	113.657	-0.478035800943	Foxq1	1.76	9.11485179051117e-07	DMSO_Cocul_T	H151_25_Cocul_T	264.282	480.274	0.56531380905006
								Trim25	1.34	1.53389636241295e-05	DMSO_Cocul_T	DMXAA_Cocul_T	179.544	242.768	0.29266961396282	F8a	1.54	0.00677302784320154	DMSO_Mono_T	H151_25_Mono_T	56.082	87.046	0.431782416425538	Fry	0.47	0.0365044326762491	DMSO_Cocul_T	H151_25_Cocul_T	21.057	9.777	-0.755022584278033
								Trim30a	2.06	2.70455963062878e-08	DMSO_Cocul_T	DMXAA_Cocul_T	55.022	119.221	0.72270598280149	Fabp2	5.36	0.000195922742498294	DMSO_Mono_T	H151_25_Mono_T	18.449	81.909	1.67896397508271	Fst	0.51	6.79530808653649e-05	DMSO_Cocul_T	H151_25_Cocul_T	76.554	38.958	-0.673344553263766
								Trim30d	1.65	0.00130661175698745	DMSO_Cocul_T	DMXAA_Cocul_T	35.015	61.921	0.500775287912489	Fam111a	0.41	2.17371692016348e-06	DMSO_Mono_T	H151_25_Mono_T	77.892	32.117	-0.891598119283784	Fth1	7.58	1.52263726822175e-160	DMSO_Cocul_T	H151_25_Cocul_T	7955.116	60287.391	2.02551319965428
								Trim35	1.37	0.0011618275491054	DMSO_Cocul_T	DMXAA_Cocul_T	93.077	126.618	0.314810739840034	Fam120a	1.32	0.00498003276409549	DMSO_Mono_T	H151_25_Mono_T	310.054	409.146	0.27763173659828	Ftl1	3.17	7.09731490257617e-50	DMSO_Cocul_T	H151_25_Cocul_T	9657.942	30804.561	1.15373158788919
								Trit1	1.49	0.0399841774269153	DMSO_Cocul_T	DMXAA_Cocul_T	17.796	26.437	0.398776119957368	Fam133b	0.55	4.67556034434824e-05	DMSO_Mono_T	H151_25_Mono_T	94.911	52.006	-0.59783700075562	Ftl1-ps1	2.68	2.84893302328478e-06	DMSO_Cocul_T	H151_25_Cocul_T	627.983	1847.738	0.985816794522765
								Tsku	2.01	0.000120108681114221	DMSO_Cocul_T	DMXAA_Cocul_T	15.56	32.223	0.698134722070984	Fam149a	0.71	0.00535894744975382	DMSO_Mono_T	H151_25_Mono_T	388.066	271.369	-0.342490308946776	Fuca2	1.58	7.98619674853079e-05	DMSO_Cocul_T	H151_25_Cocul_T	200.375	315.742	0.457424847038875
								Tspan12	0.81	0.00314510401629778	DMSO_Cocul_T	DMXAA_Cocul_T	254.715	204.924	-0.210721031315653	Fam162a	1.32	0.00584580091511801	DMSO_Mono_T	H151_25_Mono_T	276.743	362.711	0.27763173659828	Fut8	1.44	0.0117447968228393	DMSO_Cocul_T	H151_25_Cocul_T	95.11	135.325	0.364643113587909
								Tspan7	0.76	0.0028279634064694	DMSO_Cocul_T	DMXAA_Cocul_T	138.717	105.42	-0.27443684570176	Fam168b	0.72	0.00470579281991101	DMSO_Mono_T	H151_25_Mono_T	203.925	148.537	-0.328504066972036	Fut9	0.21	0.00449245746589701	DMSO_Cocul_T	H151_25_Cocul_T	11.961	2.724	-1.56064774826467
								Tstd1	0.66	0.0244620235451667	DMSO_Cocul_T	DMXAA_Cocul_T	40.034	26.823	-0.415515443961666	Fam234a	1.7	1.73816391383395e-08	DMSO_Mono_T	H151_25_Mono_T	186.378	321.966	0.53062825106217	G2e3	0.56	0.0228147487773732	DMSO_Cocul_T	H151_25_Cocul_T	37.958	21.662	-0.579818495252942
								Ttc1	1.29	0.0105326215530059	DMSO_Cocul_T	DMXAA_Cocul_T	87.231	114.005	0.254642218373581	Fam32a	1.38	0.000327410416348287	DMSO_Mono_T	H151_25_Mono_T	437.254	598.387	0.322083499169113	G3bp2	0.79	0.0369897161498387	DMSO_Cocul_T	H151_25_Cocul_T	561.182	446.016	-0.23572233352107
								Tuba1b	0.7	7.01306272935342e-05	DMSO_Cocul_T	DMXAA_Cocul_T	194.559	135.887	-0.356674943938732	Fam3b	2.79	1.26704387425742e-19	DMSO_Mono_T	H151_25_Mono_T	70.439	200.118	1.02604159583327	G6pdx	2.42	6.44425587496398e-17	DMSO_Cocul_T	H151_25_Cocul_T	207.065	488.403	0.883767540168595
								Tuba1c	0.75	0.000163836432176215	DMSO_Cocul_T	DMXAA_Cocul_T	427.009	313.763	-0.287682072451781	Fam3c	0.42	3.33808972828453e-09	DMSO_Mono_T	H151_25_Mono_T	99.154	41.807	-0.867500567704723	Gaa	1.53	0.00909323086814737	DMSO_Cocul_T	H151_25_Cocul_T	56.655	85.76	0.425267735404344
								Txndc5	0.79	0.0267880941418055	DMSO_Cocul_T	DMXAA_Cocul_T	105.368	83.378	-0.23572233352107	Fam83d	0.38	0.0223741315745508	DMSO_Mono_T	H151_25_Mono_T	15.076	5.659	-0.967584026261706	Gabarap	1.57	1.88213444300704e-09	DMSO_Cocul_T	H151_25_Cocul_T	1202.465	1885.404	0.451075619360217
								Txnl4a	1.28	0.00300955512034545	DMSO_Cocul_T	DMXAA_Cocul_T	186.657	238.112	0.246860077931526	Fam83f	2.44	0.0130689128592314	DMSO_Mono_T	H151_25_Mono_T	7.298	17.92	0.89199803930511	Gabrp	0.17	1.3449364294533e-14	DMSO_Cocul_T	H151_25_Cocul_T	276.668	46.774	-1.77195684193188
								Txnrd1	1.2	0.0041018874850092	DMSO_Cocul_T	DMXAA_Cocul_T	286.728	344.431	0.182321556793955	Fam83h	1.55	0.00412429172121526	DMSO_Mono_T	H151_25_Mono_T	74.353	113.672	0.438254930931155	Gadd45a	0.44	1.87740434184217e-08	DMSO_Cocul_T	H151_25_Cocul_T	106.431	47.038	-0.82098055206983
								Uba5	0.75	0.00976356944348562	DMSO_Cocul_T	DMXAA_Cocul_T	120.922	90.362	-0.287682072451781	Fancb	0.09	0.00278472775468945	DMSO_Mono_T	H151_25_Mono_T	8.107	0.669	-2.40794560865187	Gadd45b	0.66	0.00116283121551986	DMSO_Cocul_T	H151_25_Cocul_T	222.297	146.083	-0.415515443961666
								Ube2l6	1.71	0.000866737341442802	DMSO_Cocul_T	DMXAA_Cocul_T	28.326	49.504	0.536493370514568	Fancd2	0.13	5.2171791211029e-05	DMSO_Mono_T	H151_25_Mono_T	15.345	2.079	-2.04022082852655	Gal3st1	1.81	0.000599013788863051	DMSO_Cocul_T	H151_25_Cocul_T	48.501	84.623	0.593326845277734
								Ugdh	1.73	6.00489657805455e-21	DMSO_Cocul_T	DMXAA_Cocul_T	847.97	1539.969	0.548121408509688	Fbln2	0.28	0.000663355553123547	DMSO_Mono_T	H151_25_Mono_T	25.244	7.87	-1.27296567581289	Galk1	0.56	0.00206070386540272	DMSO_Cocul_T	H151_25_Cocul_T	55.162	31.164	-0.579818495252942
								Ugt1a7c	1.86	0.00102287234504815	DMSO_Cocul_T	DMXAA_Cocul_T	16.431	30.642	0.62057648772511	Fbp2	3.39	1.13753623517686e-14	DMSO_Mono_T	H151_25_Mono_T	29.384	99.044	1.22082992139236	Galm	1.65	0.010403230994877	DMSO_Cocul_T	H151_25_Cocul_T	37.152	61.955	0.500775287912489
								Ugt2b34	1.53	1.71743105358488e-10	DMSO_Cocul_T	DMXAA_Cocul_T	543.572	872.889	0.425267735404344	Fbxo5	0.1	7.41038852164133e-08	DMSO_Mono_T	H151_25_Mono_T	23.174	2.348	-2.30258509299405	Gas6	0.61	0.000190346531798821	DMSO_Cocul_T	H151_25_Cocul_T	147.373	86.789	-0.49429632181478
								Ugt2b35	1.88	2.12282398051575e-05	DMSO_Cocul_T	DMXAA_Cocul_T	22.814	44.313	0.631271776841858	Fbxo6	1.41	0.0123079194688343	DMSO_Mono_T	H151_25_Mono_T	110.707	155.436	0.343589704390077	Gatm	0.34	0.0165445022993961	DMSO_Cocul_T	H151_25_Cocul_T	14.816	5.227	-1.07880966137193
								Ugt2b36	1.51	0.0407141145512988	DMSO_Cocul_T	DMXAA_Cocul_T	29.022	45.64	0.412109650826833	Fbxw9	1.28	0.0382076875154234	DMSO_Mono_T	H151_25_Mono_T	159.755	204.134	0.246860077931526	Gba	2	7.26816953500197e-10	DMSO_Cocul_T	H151_25_Cocul_T	92.266	183.541	0.693147180559945
								Uqcr11	0.75	0.000345544525512431	DMSO_Cocul_T	DMXAA_Cocul_T	325.041	249.153	-0.287682072451781	Fdft1	1.32	0.00230050211525288	DMSO_Mono_T	H151_25_Mono_T	431.027	562.742	0.27763173659828	Gbe1	1.89	0.00543107941956321	DMSO_Cocul_T	H151_25_Cocul_T	27.641	51.958	0.636576829071551
								Uqcrfs1	0.88	0.0318730658477709	DMSO_Cocul_T	DMXAA_Cocul_T	878.539	776.232	-0.127833371509885	Fdx2	1.51	0.000388797418548618	DMSO_Mono_T	H151_25_Mono_T	120.282	182.377	0.412109650826833	Gbp2	0.1	5.580535019479e-05	DMSO_Cocul_T	H151_25_Cocul_T	13.355	1.164	-2.30258509299405
								Uqcrh	0.86	0.0206405075798976	DMSO_Cocul_T	DMXAA_Cocul_T	1639.134	1427.337	-0.150822889734584	Fen1	0.36	2.1479444121326e-05	DMSO_Mono_T	H151_25_Mono_T	50.46	17.539	-1.02165124753198	Gbp3	0.19	0.0014519573599483	DMSO_Cocul_T	H151_25_Cocul_T	14.317	2.532	-1.66073120682165
								Vmp1	0.82	0.00266466981518071	DMSO_Cocul_T	DMXAA_Cocul_T	1321.014	1072.307	-0.198450938723838	Fgfbp1	1.76	2.89917849672381e-10	DMSO_Mono_T	H151_25_Mono_T	410.822	724.736	0.56531380905006	Gbp9	0.25	2.46967854666958e-05	DMSO_Cocul_T	H151_25_Cocul_T	23.544	5.809	-1.38629436111989
								Vnn1	1.81	4.49291950241955e-18	DMSO_Cocul_T	DMXAA_Cocul_T	555.244	962.944	0.593326845277734	Fgfr1op2	1.3	0.0282733281190319	DMSO_Mono_T	H151_25_Mono_T	177.539	230.874	0.262364264467491	Gc	0.11	0.000173847843923019	DMSO_Cocul_T	H151_25_Cocul_T	11.095	1.179	-2.20727491318972
								Vta1	1.24	0.00186523327445894	DMSO_Cocul_T	DMXAA_Cocul_T	251.142	312.904	0.215111379616945	Fgfr2	0.23	9.49830280460086e-12	DMSO_Mono_T	H151_25_Mono_T	51.9	11.704	-1.46967597005894	Gcat	0.67	0.0248283235193663	DMSO_Cocul_T	H151_25_Cocul_T	88.879	58.544	-0.400477566597125
								Wdr1	0.79	0.00330662682659694	DMSO_Cocul_T	DMXAA_Cocul_T	585.632	458.252	-0.23572233352107	Fgfr3	0.18	0.0056076233130201	DMSO_Mono_T	H151_25_Mono_T	11.387	1.789	-1.71479842809193	Gclc	10.62	1.2531337323041e-29	DMSO_Cocul_T	H151_25_Cocul_T	434.303	4900.623	2.36273901581379
								Wfdc2	1.15	0.0409151327238353	DMSO_Cocul_T	DMXAA_Cocul_T	6162.809	6887.318	0.139761942375159	Fh1	0.77	0.0323346341175835	DMSO_Mono_T	H151_25_Mono_T	260.659	197.736	-0.261364764134408	Gclm	6.99	1.30525720765469e-71	DMSO_Cocul_T	H151_25_Cocul_T	578.848	4347.866	1.94448055624572
								Wls	0.82	0.00169923496320818	DMSO_Cocul_T	DMXAA_Cocul_T	526.754	435.289	-0.198450938723838	Fignl1	0.14	4.19025632934645e-05	DMSO_Mono_T	H151_25_Mono_T	18.495	3.003	-1.96611285637283	Gcnt1	0.53	0.000263881010646932	DMSO_Cocul_T	H151_25_Cocul_T	87.965	46.729	-0.63487827243597
								Xaf1	1.72	0.00234697456957106	DMSO_Cocul_T	DMXAA_Cocul_T	142.281	244.77	0.542324290825362	Fis1	1.22	0.0380049923287366	DMSO_Mono_T	H151_25_Mono_T	635.08	769.072	0.198850858745165	Gcnt3	1.61	1.70126040454319e-06	DMSO_Cocul_T	H151_25_Cocul_T	887.794	1416.338	0.476234178996372
								Xbp1	0.78	0.010122084389436	DMSO_Cocul_T	DMXAA_Cocul_T	546.68	429.034	-0.2484613592985	Fitm2	2.03	1.67134926868259e-05	DMSO_Mono_T	H151_25_Mono_T	42.861	88.726	0.708035793053696	Gdf15	2.36	1.62494713777717e-10	DMSO_Cocul_T	H151_25_Cocul_T	153.891	390.153	0.858661619037519
								Xkr9	1.92	9.69978154090287e-05	DMSO_Cocul_T	DMXAA_Cocul_T	18.133	35.818	0.65232518603969	Fkbp3	0.6	7.0047533158677e-07	DMSO_Mono_T	H151_25_Mono_T	212.846	126.351	-0.510825623765991	Gem	0.37	0.010127643996738	DMSO_Cocul_T	H151_25_Cocul_T	153.824	37.843	-0.994252273343867
								Ybx1	0.8	4.15927074325333e-05	DMSO_Cocul_T	DMXAA_Cocul_T	768.059	615.173	-0.22314355131421	Flad1	1.56	0.0111049238987134	DMSO_Mono_T	H151_25_Mono_T	50.196	78.039	0.444685821261446	Gfus	1.25	0.0492065991914919	DMSO_Cocul_T	H151_25_Cocul_T	315.615	393.308	0.22314355131421
								Zbp1	2.74	2.13323106044894e-05	DMSO_Cocul_T	DMXAA_Cocul_T	12.419	35.96	1.00795792039998	Flrt2	0.45	0.00488792941587802	DMSO_Mono_T	H151_25_Mono_T	45.658	23.584	-0.798507696217772	Ggh	1.49	0.00064587130551199	DMSO_Cocul_T	H151_25_Cocul_T	175.976	262.753	0.398776119957368
								Zbtb38	0.81	0.00221804712564003	DMSO_Cocul_T	DMXAA_Cocul_T	324.371	261.639	-0.210721031315653	Flywch1	1.66	0.00810376823856652	DMSO_Mono_T	H151_25_Mono_T	34.826	58.337	0.506817602368452	Ggt6	1.93	0.000185385974913166	DMSO_Cocul_T	H151_25_Cocul_T	36.092	68.375	0.657520002916794
								Zc3h7a	0.8	0.0362364010034203	DMSO_Cocul_T	DMXAA_Cocul_T	179.034	138.936	-0.22314355131421	Fn1	0.56	0.00810376823856652	DMSO_Mono_T	H151_25_Mono_T	64.739	38.573	-0.579818495252942	Ghdc	1.96	0.00901424907070027	DMSO_Cocul_T	H151_25_Cocul_T	17.272	33.525	0.672944473242426
								Zfp36	0.79	0.0126691478563362	DMSO_Cocul_T	DMXAA_Cocul_T	433.754	334.844	-0.23572233352107	Foxm1	0.12	1.00047149223009e-07	DMSO_Mono_T	H151_25_Mono_T	28.894	3.665	-2.12026353620009	Ghr	0.49	0.00625835684235704	DMSO_Cocul_T	H151_25_Cocul_T	39.677	18.152	-0.713349887877465
																Foxq1	1.49	0.000153729475280629	DMSO_Mono_T	H151_25_Mono_T	380.869	552.794	0.398776119957368	Gins1	0.29	0.000550303876429809	DMSO_Cocul_T	H151_25_Cocul_T	19.964	5.783	-1.23787435600162
																Frmd4b	0.65	0.00875709878855102	DMSO_Mono_T	H151_25_Mono_T	84.909	55.844	-0.430782916092454	Gins2	0.22	2.98419751596294e-10	DMSO_Cocul_T	H151_25_Cocul_T	41.886	9.292	-1.51412773262978
																Frmd8	1.47	0.00384513195425923	DMSO_Mono_T	H151_25_Mono_T	84.286	124.083	0.385262400790645	Gipc2	1.77	1.3503865659566e-09	DMSO_Cocul_T	H151_25_Cocul_T	272.039	481.143	0.570979546585738
																Fst	0.48	0.00847779995471253	DMSO_Mono_T	H151_25_Mono_T	33.352	16.426	-0.7339691750802	Gjb1	2.98	8.93337902871753e-27	DMSO_Cocul_T	H151_25_Cocul_T	111.456	330.587	1.09192330051731
																Fth1	6.4	9.70014413820194e-131	DMSO_Mono_T	H151_25_Mono_T	8910.071	55544.393	1.85629799036563	Gjb3	0.59	0.00276743555959926	DMSO_Cocul_T	H151_25_Cocul_T	79.89	48.662	-0.527632742082372
																Ftl1	3.64	1.39766708063656e-60	DMSO_Mono_T	H151_25_Mono_T	7363.065	26364.198	1.29198368164865	Gjb4	0.44	4.45311582555165e-12	DMSO_Cocul_T	H151_25_Cocul_T	259.677	112.729	-0.82098055206983
																Ftl1-ps1	3.77	1.24051047595121e-45	DMSO_Mono_T	H151_25_Mono_T	475.689	1744.055	1.32707500145992	Glis3	0.64	0.042463570382548	DMSO_Cocul_T	H151_25_Cocul_T	59.68	38.785	-0.446287102628419
																Fubp1	0.65	0.000329763084435214	DMSO_Mono_T	H151_25_Mono_T	197.166	129.193	-0.430782916092454	Glmp	1.33	0.00779452336694337	DMSO_Cocul_T	H151_25_Cocul_T	228.198	303.359	0.285178942233662
																Fuca1	1.25	0.0497665357699648	DMSO_Mono_T	H151_25_Mono_T	231.677	289.126	0.22314355131421	Glo1	1.32	0.0221061900956515	DMSO_Cocul_T	H151_25_Cocul_T	180.062	235.774	0.27763173659828
																Fuca2	1.5	0.000188765014165288	DMSO_Mono_T	H151_25_Mono_T	205.01	304.59	0.405465108108164	Glrx3	1.31	0.0333053541660335	DMSO_Cocul_T	H151_25_Cocul_T	171.611	226.52	0.27002713721306
																Fut8	2.37	7.65589191641363e-11	DMSO_Mono_T	H151_25_Mono_T	51.084	119.878	0.86288995514704	Gltp	1.7	4.93496110084098e-05	DMSO_Cocul_T	H151_25_Cocul_T	82.851	141.854	0.53062825106217
																Fxyd3	1.52	2.55413214294844e-09	DMSO_Mono_T	H151_25_Mono_T	503.609	766.117	0.418710334858185	Gm10131	0.68	0.0126381538298234	DMSO_Cocul_T	H151_25_Cocul_T	108.724	72.863	-0.385662480811985
																Fzd5	1.39	0.0330489117478788	DMSO_Mono_T	H151_25_Mono_T	88.86	122.266	0.3293037471426	Gm14295	3	0.0225145848277427	DMSO_Cocul_T	H151_25_Cocul_T	3.827	11.192	1.09861228866811
																G2e3	0.56	0.01121078833777	DMSO_Mono_T	H151_25_Mono_T	44.83	25.918	-0.579818495252942	Gm1673	0.42	9.44967101501421e-06	DMSO_Cocul_T	H151_25_Cocul_T	140.689	65.817	-0.867500567704723
																G3bp1	0.72	0.0178058338834989	DMSO_Mono_T	H151_25_Mono_T	205.754	147.208	-0.328504066972036	Gm3336	2.09	1.0450064200095e-06	DMSO_Cocul_T	H151_25_Cocul_T	59.025	119.511	0.73716406597672
																G3bp2	0.76	0.00109323704583139	DMSO_Mono_T	H151_25_Mono_T	498.906	377.769	-0.27443684570176	Gm3776	96.61	3.81780183880169e-121	DMSO_Cocul_T	H151_25_Cocul_T	28.695	2533.724	4.57068225552942
																G6pdx	2.39	2.34101688290942e-25	DMSO_Mono_T	H151_25_Mono_T	260.836	625.831	0.871293365943419	Gmfg	1.8	0.0173208926707608	DMSO_Cocul_T	H151_25_Cocul_T	21.488	37.694	0.587786664902119
																Gaa	1.52	0.0113360722560911	DMSO_Mono_T	H151_25_Mono_T	59.578	90.476	0.418710334858185	Gml	3.41	0.0230861481770735	DMSO_Cocul_T	H151_25_Cocul_T	3.408	10.347	1.22671229129543
																Gabarap	1.71	7.91783336177491e-13	DMSO_Mono_T	H151_25_Mono_T	1260.868	2146.479	0.536493370514568	Gml2	4.08	0.0279097278632928	DMSO_Cocul_T	H151_25_Cocul_T	3.208	10.033	1.40609698841607
																Gabarapl2	1.29	0.0239620022215631	DMSO_Mono_T	H151_25_Mono_T	202.7	259.945	0.254642218373581	Gmnn	0.51	2.45019765658145e-08	DMSO_Cocul_T	H151_25_Cocul_T	159.211	81.329	-0.673344553263766
																Gabrp	0.28	4.59996151147076e-22	DMSO_Mono_T	H151_25_Mono_T	246.795	66.003	-1.27296567581289	Gna11	1.47	0.00415820466343632	DMSO_Cocul_T	H151_25_Cocul_T	108.211	158.381	0.385262400790645
																Gadd45b	0.6	9.20554203367517e-05	DMSO_Mono_T	H151_25_Mono_T	224.243	135.358	-0.510825623765991	Gnb1	0.81	0.018160683223517	DMSO_Cocul_T	H151_25_Cocul_T	993.541	803.574	-0.210721031315653
																Gal3st1	1.86	5.12288608413553e-06	DMSO_Mono_T	H151_25_Mono_T	63.039	117.338	0.62057648772511	Golm2	0.56	0.0236397684177107	DMSO_Cocul_T	H151_25_Cocul_T	37.419	21.249	-0.579818495252942
																Gale	1.59	0.000407720873265207	DMSO_Mono_T	H151_25_Mono_T	104.711	166.588	0.46373401623214	Gpa33	1.72	0.0146357632068614	DMSO_Cocul_T	H151_25_Cocul_T	27.063	46.774	0.542324290825362
																Gapdh	1.4	0.0130689128592314	DMSO_Mono_T	H151_25_Mono_T	272.093	381.738	0.336472236621213	Gpm6b	0.44	0.000740611748656105	DMSO_Cocul_T	H151_25_Cocul_T	40.167	18.739	-0.82098055206983
																Gart	0.65	0.00484756711899481	DMSO_Mono_T	H151_25_Mono_T	96.688	62.423	-0.430782916092454	Gpr108	1.52	0.000845939919408366	DMSO_Cocul_T	H151_25_Cocul_T	117.676	176.705	0.418710334858185
																Gas6	0.49	7.42434148158803e-12	DMSO_Mono_T	H151_25_Mono_T	241.351	121.201	-0.713349887877465	Gpr137b	1.99	1.50071644106001e-06	DMSO_Cocul_T	H151_25_Cocul_T	200.464	386.803	0.688134638736401
																Gba	2.06	2.47477765151015e-09	DMSO_Mono_T	H151_25_Mono_T	74.654	151.958	0.72270598280149	Gprc5c	0.45	0.00117818482192851	DMSO_Cocul_T	H151_25_Cocul_T	74.649	37.571	-0.798507696217772
																Gbe1	2.26	0.00107265310466077	DMSO_Mono_T	H151_25_Mono_T	20.355	49.045	0.815364813284194	Gpx2	2.22	0.0199417055346779	DMSO_Cocul_T	H151_25_Cocul_T	3793.911	7886.018	0.797507195884188
																Gc	0.08	5.59934679864242e-07	DMSO_Mono_T	H151_25_Mono_T	18.888	1.526	-2.52572864430826	Grhl3	4.61	0.00129258706727484	DMSO_Cocul_T	H151_25_Cocul_T	3.48	14.554	1.52822785700856
																Gcat	0.63	0.00574286638472046	DMSO_Mono_T	H151_25_Mono_T	97.478	60.918	-0.462035459596559	Gsap	0.34	5.69634030660639e-09	DMSO_Cocul_T	H151_25_Cocul_T	72.7	23.773	-1.07880966137193
																Gch1	1.8	6.54081614329398e-09	DMSO_Mono_T	H151_25_Mono_T	182.123	322.24	0.587786664902119	Gsdme	0.47	0.00102123208047067	DMSO_Cocul_T	H151_25_Cocul_T	43.607	20.791	-0.755022584278033
																Gclc	10.94	4.59409413147398e-53	DMSO_Mono_T	H151_25_Mono_T	614.036	6950.615	2.39242579699384	Gsr	2.07	4.33615494480645e-13	DMSO_Cocul_T	H151_25_Cocul_T	511.487	1114.619	0.727548607277278
																Gclm	8.12	1.34335244053122e-129	DMSO_Mono_T	H151_25_Mono_T	735.181	6065.928	2.09433015417359	Gss	2.67	2.54006391785949e-22	DMSO_Cocul_T	H151_25_Cocul_T	190.575	503.108	0.982078472412158
																Gcnt3	1.46	6.56298335777258e-07	DMSO_Mono_T	H151_25_Mono_T	963.958	1427.105	0.378436435720245	Gsta1	28.04	1.33294020762031e-76	DMSO_Cocul_T	H151_25_Cocul_T	173.303	4132.1	3.33363206216639
																Gcsh	0.77	0.0265039540230358	DMSO_Mono_T	H151_25_Mono_T	251.919	192.181	-0.261364764134408	Gsta2	215.39	1.56219099884368e-44	DMSO_Cocul_T	H151_25_Cocul_T	4.783	836.588	5.37245033838926
																Gdf15	1.9	9.64946101735396e-10	DMSO_Mono_T	H151_25_Mono_T	233.334	432.244	0.641853886172395	Gsta3	3.88	8.3402456757834e-62	DMSO_Cocul_T	H151_25_Cocul_T	1330.458	5325.675	1.35583515363518
																Gem	0.3	2.6834118906987e-22	DMSO_Mono_T	H151_25_Mono_T	187.423	56.27	-1.20397280432594	Gsta4	3.74	2.59260161818573e-44	DMSO_Cocul_T	H151_25_Cocul_T	7979.484	28033.335	1.31908561142644
																Gen1	0.25	0.00679443508100944	DMSO_Mono_T	H151_25_Mono_T	12.374	3.084	-1.38629436111989	Gsta5	73.9	1.36596950701748e-42	DMSO_Cocul_T	H151_25_Cocul_T	4.08	278.721	4.30271282795416
																Get3	1.53	0.0177852540031995	DMSO_Mono_T	H151_25_Mono_T	60.239	90.443	0.425267735404344	Gstm1	5.8	4.38589806870848e-48	DMSO_Cocul_T	H151_25_Cocul_T	147.025	734.158	1.75785791755237
																Gfus	1.28	0.0207122406520122	DMSO_Mono_T	H151_25_Mono_T	284.298	361.636	0.246860077931526	Gstm2	1.54	0.0067402646016181	DMSO_Cocul_T	H151_25_Cocul_T	84.739	117.636	0.431782416425538
																Ggt6	1.76	0.0010656096028241	DMSO_Mono_T	H151_25_Mono_T	39.284	69.043	0.56531380905006	Gstm3	11.51	1.85125645889824e-05	DMSO_Cocul_T	H151_25_Cocul_T	1.122	12.772	2.44321622273379
																Ghdc	1.84	0.035847742795241	DMSO_Mono_T	H151_25_Mono_T	17.662	31.681	0.609765571620894	Gstm4	2.34	1.60855222279287e-05	DMSO_Cocul_T	H151_25_Cocul_T	25.486	59.147	0.85015092936961
																Ghitm	1.31	0.0125673154805091	DMSO_Mono_T	H151_25_Mono_T	1364.599	1735.45	0.27002713721306	Gsto1	3.46	1.33316989448762e-53	DMSO_Cocul_T	H151_25_Cocul_T	19659.619	71587.314	1.24126858906963
																Gid8	1.43	0.0255679142509734	DMSO_Mono_T	H151_25_Mono_T	61.384	88.255	0.357674444271816	Gsto2	2.1	5.82464845522678e-06	DMSO_Cocul_T	H151_25_Cocul_T	37.505	79.679	0.741937344729377
																Gins1	0.13	2.62738286707474e-05	DMSO_Mono_T	H151_25_Mono_T	16.136	2.217	-2.04022082852655	Gstp1	5.68	8.50934253489032e-72	DMSO_Cocul_T	H151_25_Cocul_T	2230.834	11231.032	1.73695123273306
																Gins2	0.25	1.06737777534691e-07	DMSO_Mono_T	H151_25_Mono_T	43.684	10.928	-1.38629436111989	Gstp2	8.77	1.1255025178154e-06	DMSO_Cocul_T	H151_25_Cocul_T	2.567	24.045	2.17133680638409
																Gipc2	1.98	4.1565391445431e-16	DMSO_Mono_T	H151_25_Mono_T	231.299	458.304	0.683096844706444	Gstt3	1.33	0.00930426407850251	DMSO_Cocul_T	H151_25_Cocul_T	287.043	376.417	0.285178942233662
																Gjb1	2.27	5.05123349301206e-21	DMSO_Mono_T	H151_25_Mono_T	163.629	372.286	0.819779831493311	Gtf3c6	1.41	0.0282649673044012	DMSO_Cocul_T	H151_25_Cocul_T	130.325	180.244	0.343589704390077
																Gjb3	0.6	0.00173186151292467	DMSO_Mono_T	H151_25_Mono_T	81.298	48.772	-0.510825623765991	H1f0	0.49	6.85694876790877e-12	DMSO_Cocul_T	H151_25_Cocul_T	223.09	109.072	-0.713349887877465
																Gjb4	0.67	0.00278384909258733	DMSO_Mono_T	H151_25_Mono_T	182.619	124.757	-0.400477566597125	H1f2	1.4	0.0132527314451494	DMSO_Cocul_T	H151_25_Cocul_T	164.614	230.902	0.336472236621213
																Glipr1	0.68	0.00703867638895138	DMSO_Mono_T	H151_25_Mono_T	206.168	138.756	-0.385662480811985	H1f4	0.47	2.02510379163579e-06	DMSO_Cocul_T	H151_25_Cocul_T	87.126	40.584	-0.755022584278033
																Glis2	0.62	0.0012538323471591	DMSO_Mono_T	H151_25_Mono_T	111.083	70.639	-0.478035800943	H1f5	0.04	6.44555174611819e-05	DMSO_Cocul_T	H151_25_Cocul_T	8.525	0.148	-3.2188758248682
																Glmp	1.49	5.6642885790883e-05	DMSO_Mono_T	H151_25_Mono_T	219.217	325.683	0.398776119957368	H2-D1	0.69	0.000401853655079186	DMSO_Cocul_T	H151_25_Cocul_T	852.525	595.431	-0.371063681390832
																Glo1	1.44	0.000363548779161733	DMSO_Mono_T	H151_25_Mono_T	176.598	252.927	0.364643113587909	H2-K1	0.71	0.00136553189133668	DMSO_Cocul_T	H151_25_Cocul_T	591.512	427.522	-0.342490308946776
																Gltp	1.76	4.59544947755597e-06	DMSO_Mono_T	H151_25_Mono_T	92.572	164.314	0.56531380905006	H2-Q10	7.18	0.00849304432110335	DMSO_Cocul_T	H151_25_Cocul_T	1.132	6.705	1.97129938306013
																Gm1673	0.37	0.00113844191560152	DMSO_Mono_T	H151_25_Mono_T	37.572	14.197	-0.994252273343867	H2ac4	0.15	0.0102340001290641	DMSO_Cocul_T	H151_25_Cocul_T	7.368	1.226	-1.89711998488588
																Gm3336	2.39	1.55515287717394e-10	DMSO_Mono_T	H151_25_Mono_T	47.504	114.838	0.871293365943419	H2ac8	0.17	3.26122743638829e-05	DMSO_Cocul_T	H151_25_Cocul_T	15.924	2.882	-1.77195684193188
																Gm3776	39.77	0	DMSO_Mono_T	H151_25_Mono_T	104.132	4071.265	3.6831128592196	H2aj	1.29	0.0310789234998316	DMSO_Cocul_T	H151_25_Cocul_T	296.412	373.851	0.254642218373581
																Gmnn	0.4	4.02853091251064e-15	DMSO_Mono_T	H151_25_Mono_T	165.514	66.499	-0.916290731874155	H2az1	0.52	1.33022642126263e-12	DMSO_Cocul_T	H151_25_Cocul_T	858.086	450.655	-0.653926467406664
																Gmppa	1.4	0.0414175133591843	DMSO_Mono_T	H151_25_Mono_T	63.551	89.049	0.336472236621213	H2az2	0.6	1.54015229955337e-06	DMSO_Cocul_T	H151_25_Cocul_T	236.622	139.432	-0.510825623765991
																Gna11	1.32	0.0270648835388338	DMSO_Mono_T	H151_25_Mono_T	140.677	185.569	0.27763173659828	H3f3a	0.75	0.04023154339242	DMSO_Cocul_T	H151_25_Cocul_T	204.551	155.708	-0.287682072451781
																Gna13	1.3	0.031028517252647	DMSO_Mono_T	H151_25_Mono_T	164.785	212.943	0.262364264467491	H3f3b	0.68	5.65950594804973e-07	DMSO_Cocul_T	H151_25_Cocul_T	2235.565	1521.014	-0.385662480811985
																Gna15	3.26	0.0107604326801592	DMSO_Mono_T	H151_25_Mono_T	3.84	12.613	1.18172719537862	H4c4	0.38	6.16412686218299e-05	DMSO_Cocul_T	H151_25_Cocul_T	40.176	15.16	-0.967584026261706
																Gng10	0.56	0.00193145722204977	DMSO_Mono_T	H151_25_Mono_T	70.085	37.682	-0.579818495252942	H60c	6.63	0.015689667976615	DMSO_Cocul_T	H151_25_Cocul_T	0.801	7.942	1.89160480419777
																Gng12	1.36	0.000319398342120433	DMSO_Mono_T	H151_25_Mono_T	372.138	505.416	0.307484699747961	Hacd4	0.34	0.00120254499266731	DMSO_Cocul_T	H151_25_Cocul_T	25.315	8.92	-1.07880966137193
																Gnl3	0.59	5.09193593680051e-06	DMSO_Mono_T	H151_25_Mono_T	196.355	116.26	-0.527632742082372	Hat1	0.38	1.4640031166195e-15	DMSO_Cocul_T	H151_25_Cocul_T	144.864	54.885	-0.967584026261706
																Golm2	0.43	7.81336831796722e-06	DMSO_Mono_T	H151_25_Mono_T	57.329	24.88	-0.843970070294529	Haus4	0.4	1.17650367376094e-06	DMSO_Cocul_T	H151_25_Cocul_T	66.057	26.731	-0.916290731874155
																Golph3	1.35	0.00552588477851508	DMSO_Mono_T	H151_25_Mono_T	173.487	234.279	0.300104592450338	Haus5	0.32	0.0219855207522722	DMSO_Cocul_T	H151_25_Cocul_T	10.406	3.364	-1.13943428318836
																Golt1a	1.6	0.000417878147086922	DMSO_Mono_T	H151_25_Mono_T	81.404	129.226	0.470003629245736	Haus8	0.52	0.0408533633282132	DMSO_Cocul_T	H151_25_Cocul_T	22.136	11.617	-0.653926467406664
																Gpd1	0.61	0.0160892750395762	DMSO_Mono_T	H151_25_Mono_T	59.906	37.376	-0.49429632181478	Hbegf	0.73	0.0196217724262172	DMSO_Cocul_T	H151_25_Cocul_T	1777.648	1242.809	-0.3147107448397
																Gpi1	1.26	0.00867855898063113	DMSO_Mono_T	H151_25_Mono_T	527.17	663.746	0.231111720963387	Hcar2	0.11	0.000773593985020714	DMSO_Cocul_T	H151_25_Cocul_T	9.193	1.014	-2.20727491318972
																Gpm6b	0.29	1.19791869432153e-05	DMSO_Mono_T	H151_25_Mono_T	38.831	11.53	-1.23787435600162	Hcfc1r1	0.77	0.0327153404608101	DMSO_Cocul_T	H151_25_Cocul_T	569.34	429.873	-0.261364764134408
																Gpr108	1.57	2.80000474527101e-05	DMSO_Mono_T	H151_25_Mono_T	130.697	206.549	0.451075619360217	Hdac2	0.73	0.0196933051172603	DMSO_Cocul_T	H151_25_Cocul_T	158.661	116	-0.3147107448397
																Gpr137b	3.77	2.46370501726694e-27	DMSO_Mono_T	H151_25_Mono_T	71.05	257.38	1.32707500145992	Hectd3	2.08	0.00147727471041318	DMSO_Cocul_T	H151_25_Cocul_T	18.824	39.048	0.732367893713227
																Gpr19	0.55	0.0486754251128028	DMSO_Mono_T	H151_25_Mono_T	26.178	14.531	-0.59783700075562	Hells	0.25	3.69594307888261e-10	DMSO_Cocul_T	H151_25_Cocul_T	80.678	21.176	-1.38629436111989
																Gprc5c	0.61	0.0489806322680884	DMSO_Mono_T	H151_25_Mono_T	58.492	35.719	-0.49429632181478	Helz2	0.48	0.000929823913593787	DMSO_Cocul_T	H151_25_Cocul_T	42.801	21.027	-0.7339691750802
																Gpx2	4.46	7.25661648858776e-67	DMSO_Mono_T	H151_25_Mono_T	1850.407	8126.544	1.49514876603197	Herc6	0.28	0.00320176825344481	DMSO_Cocul_T	H151_25_Cocul_T	15.198	4.52	-1.27296567581289
																Gpx4	1.38	0.00473527883132695	DMSO_Mono_T	H151_25_Mono_T	201.292	279.807	0.322083499169113	Hexa	2.14	2.27639730520184e-06	DMSO_Cocul_T	H151_25_Cocul_T	44.139	90.724	0.76080582903376
																Gramd1b	0.57	0.00264134099011431	DMSO_Mono_T	H151_25_Mono_T	68.069	39.115	-0.562118918153541	Hint1	1.39	3.07438186229651e-06	DMSO_Cocul_T	H151_25_Cocul_T	2296.977	3176.693	0.3293037471426
																Grhl3	3.12	0.00636673867585828	DMSO_Mono_T	H151_25_Mono_T	5.067	16.554	1.13783300182139	Hirip3	0.33	0.004630147195582	DMSO_Cocul_T	H151_25_Cocul_T	17.342	5.945	-1.10866262452161
																Grina	1.82	2.12343881906841e-09	DMSO_Mono_T	H151_25_Mono_T	140.201	253.726	0.598836501088704	Hjurp	0.56	0.00116283121551986	DMSO_Cocul_T	H151_25_Cocul_T	60.018	33.771	-0.579818495252942
																Grpel2	1.73	1.42682826606425e-06	DMSO_Mono_T	H151_25_Mono_T	122.003	209.903	0.548121408509688	Hk2	0.53	5.81856451470457e-05	DMSO_Cocul_T	H151_25_Cocul_T	113.624	57.915	-0.63487827243597
																Grtp1	1.45	0.00641112777676167	DMSO_Mono_T	H151_25_Mono_T	115.963	167.437	0.371563556432483	Hmg20b	1.49	0.00322112061485038	DMSO_Cocul_T	H151_25_Cocul_T	94.226	141.234	0.398776119957368
																Gsdme	0.56	0.0198865064341234	DMSO_Mono_T	H151_25_Mono_T	37.654	21.162	-0.579818495252942	Hmgb1	0.45	6.52401772572758e-13	DMSO_Cocul_T	H151_25_Cocul_T	203.741	91.021	-0.798507696217772
																Gsn	1.35	0.0073971360067788	DMSO_Mono_T	H151_25_Mono_T	364.509	490.039	0.300104592450338	Hmgb2	0.35	4.12540509231065e-05	DMSO_Cocul_T	H151_25_Cocul_T	31.053	10.686	-1.04982212449868
																Gsr	2.82	1.0593374040835e-37	DMSO_Mono_T	H151_25_Mono_T	453.5	1315.229	1.03673688495002	Hmgb3	0.42	0.00151320438871195	DMSO_Cocul_T	H151_25_Cocul_T	30.791	13.552	-0.867500567704723
																Gss	2.68	1.73539335493294e-34	DMSO_Mono_T	H151_25_Mono_T	272.069	729.734	0.985816794522765	Hmgcs1	0.77	0.0132413817745826	DMSO_Cocul_T	H151_25_Cocul_T	1060.18	836.242	-0.261364764134408
																Gsta1	11.76	1.24844303237559e-205	DMSO_Mono_T	H151_25_Mono_T	571.691	6451.562	2.46470394247048	Hmgn1	0.8	0.0289308657247127	DMSO_Cocul_T	H151_25_Cocul_T	559.783	444.95	-0.22314355131421
																Gsta2	67.32	2.20522182092671e-105	DMSO_Mono_T	H151_25_Mono_T	15.926	1062.402	4.2094573693226	Hmgn2	0.52	0.000412727082705025	DMSO_Cocul_T	H151_25_Cocul_T	81.118	42.641	-0.653926467406664
																Gsta3	4.12	5.00584777471147e-104	DMSO_Mono_T	H151_25_Mono_T	1874.416	7658.321	1.41585316336144	Hmgn3	0.41	0.0180545792830593	DMSO_Cocul_T	H151_25_Cocul_T	18.184	6.958	-0.891598119283784
																Gsta4	2.53	1.09852456819836e-31	DMSO_Mono_T	H151_25_Mono_T	16507.284	40265.197	0.928219302739429	Hmgn5	0.38	4.05877115721661e-05	DMSO_Cocul_T	H151_25_Cocul_T	45.613	18.44	-0.967584026261706
																Gsta5	32.12	4.89530540435365e-95	DMSO_Mono_T	H151_25_Mono_T	10.76	343.168	3.46947888907856	Hmmr	0.07	4.95964554551776e-16	DMSO_Cocul_T	H151_25_Cocul_T	45.908	3.227	-2.65926003693278
																Gstk1	1.95	0.0303200215701569	DMSO_Mono_T	H151_25_Mono_T	16.967	31.25	0.667829372575655	Hmox1	6.98	8.84930416841623e-06	DMSO_Cocul_T	H151_25_Cocul_T	93.833	728.657	1.94304891677428
																Gstm1	7.37	2.27128960119134e-37	DMSO_Mono_T	H151_25_Mono_T	300.097	2119.033	1.99741770620125	Hnf4a	1.46	0.000898891639213666	DMSO_Cocul_T	H151_25_Cocul_T	188.998	274.273	0.378436435720245
																Gstm2	1.63	0.000330560516172162	DMSO_Mono_T	H151_25_Mono_T	124.68	187.566	0.488580014818671	Hnrnpa0	0.58	4.03580385573258e-05	DMSO_Cocul_T	H151_25_Cocul_T	123.709	70.401	-0.544727175441672
																Gstm3	35.73	1.07294576426712e-08	DMSO_Mono_T	H151_25_Mono_T	0.634	22.456	3.57599067203532	Hnrnpa1	0.49	0.0434347641457321	DMSO_Cocul_T	H151_25_Cocul_T	20.405	10.411	-0.713349887877465
																Gstm4	2.57	1.5697785760552e-06	DMSO_Mono_T	H151_25_Mono_T	21.154	54.549	0.943905898907128	Hnrnpa2b1	0.71	0.00596805256358078	DMSO_Cocul_T	H151_25_Cocul_T	921.729	669.544	-0.342490308946776
																Gsto1	3.59	2.76075169604655e-66	DMSO_Mono_T	H151_25_Mono_T	28913.543	101332.111	1.27815220250019	Hnrnpa3	0.72	0.0224182145230533	DMSO_Cocul_T	H151_25_Cocul_T	154.316	110.853	-0.328504066972036
																Gsto2	1.99	0.000615832564432905	DMSO_Mono_T	H151_25_Mono_T	38.13	80.512	0.688134638736401	Hnrnph1	0.74	0.0391567720614071	DMSO_Cocul_T	H151_25_Cocul_T	167.329	123.338	-0.301105092783922
																Gstp1	5.57	1.7807918995138e-74	DMSO_Mono_T	H151_25_Mono_T	3008.013	15506.794	1.71739505393919	Hnrnpk	0.76	0.0041554307160888	DMSO_Cocul_T	H151_25_Cocul_T	717.347	549.81	-0.27443684570176
																Gstp2	3.96	0.0111206872525774	DMSO_Mono_T	H151_25_Mono_T	2.936	11.354	1.37624402526639	Homer2	1.9	1.27880366814297e-06	DMSO_Cocul_T	H151_25_Cocul_T	76.613	147.103	0.641853886172395
																Guf1	0.43	0.00449077533345505	DMSO_Mono_T	H151_25_Mono_T	27.538	11.875	-0.843970070294529	Homer3	1.71	0.0487226874918738	DMSO_Cocul_T	H151_25_Cocul_T	17.523	30.329	0.536493370514568
																Guk1	1.29	0.0235825894063039	DMSO_Mono_T	H151_25_Mono_T	206.4	265.849	0.254642218373581	Hp1bp3	0.79	0.0478216541401143	DMSO_Cocul_T	H151_25_Cocul_T	213.197	167.822	-0.23572233352107
																H13	1.56	2.19170970079548e-08	DMSO_Mono_T	H151_25_Mono_T	501.055	781.449	0.444685821261446	Hpgds	5.32	0.00303049702665002	DMSO_Cocul_T	H151_25_Cocul_T	2.191	12.119	1.67147330335355
																H1f0	0.5	7.30093365344681e-09	DMSO_Mono_T	H151_25_Mono_T	217.881	111.67	-0.693147180559945	Hras	1.38	0.0222229401413618	DMSO_Cocul_T	H151_25_Cocul_T	113.334	153.435	0.322083499169113
																H1f4	0.43	0.00017246802987649	DMSO_Mono_T	H151_25_Mono_T	62.937	25.695	-0.843970070294529	Hs3st1	0.74	0.0199484510800491	DMSO_Cocul_T	H151_25_Cocul_T	313.139	235.424	-0.301105092783922
																H1f5	0.04	1.76910619436714e-05	DMSO_Mono_T	H151_25_Mono_T	11.731	0.335	-3.2188758248682	Hsbp1	1.3	0.0038714382771101	DMSO_Cocul_T	H151_25_Cocul_T	575.353	748.882	0.262364264467491
																H2-D1	1.31	0.00556057297401894	DMSO_Mono_T	H151_25_Mono_T	316.746	413.347	0.27002713721306	Hsd17b11	1.48	0.00084197163749279	DMSO_Cocul_T	H151_25_Cocul_T	122.575	180.071	0.392042087776024
																H2-K1	1.37	0.00496822385507592	DMSO_Mono_T	H151_25_Mono_T	243.558	318.679	0.314810739840034	Hsdl2	2.5	1.41404041356899e-16	DMSO_Cocul_T	H151_25_Cocul_T	75.631	189.266	0.916290731874155
																H2-T22	1.71	0.0254927855799338	DMSO_Mono_T	H151_25_Mono_T	33.817	56.197	0.536493370514568	Hsp90aa1	2.03	4.68350266925261e-10	DMSO_Cocul_T	H151_25_Cocul_T	314.724	684.159	0.708035793053696
																H2ac20	0.16	0.0251955910678582	DMSO_Mono_T	H151_25_Mono_T	6.128	0.988	-1.83258146374831	Hsp90ab1	1.33	0.000470275583312227	DMSO_Cocul_T	H151_25_Cocul_T	3643.713	4910.669	0.285178942233662
																H2ac4	0.14	0.0263043901088487	DMSO_Mono_T	H151_25_Mono_T	5.538	0.819	-1.96611285637283	Hspa1a	2.15	0.0315535000103948	DMSO_Cocul_T	H151_25_Cocul_T	182.004	310.238	0.765467842139571
																H2ac8	0.21	0.000124526952991807	DMSO_Mono_T	H151_25_Mono_T	20.105	4.116	-1.56064774826467	Hspa1b	1.99	9.08042934246835e-08	DMSO_Cocul_T	H151_25_Cocul_T	209.046	392.722	0.688134638736401
																H2az1	0.58	3.72233739060293e-06	DMSO_Mono_T	H151_25_Mono_T	797.948	453.974	-0.544727175441672	Hspa8	1.57	1.65109593514357e-06	DMSO_Cocul_T	H151_25_Cocul_T	2659.937	4200.488	0.451075619360217
																H2az2	0.65	0.000130570348671283	DMSO_Mono_T	H151_25_Mono_T	288.643	190.779	-0.430782916092454	Hspb1	1.59	0.00689938367273391	DMSO_Cocul_T	H151_25_Cocul_T	113.05	164.443	0.46373401623214
																H2bc18	0.16	0.0496424766195933	DMSO_Mono_T	H151_25_Mono_T	5.155	0.843	-1.83258146374831	Hspb11	1.4	0.0230605359102456	DMSO_Cocul_T	H151_25_Cocul_T	90.123	124.229	0.336472236621213
																H3f3b	0.79	0.0023352810293554	DMSO_Mono_T	H151_25_Mono_T	1891.372	1486.963	-0.23572233352107	Hsph1	1.65	3.66595468504633e-05	DMSO_Cocul_T	H151_25_Cocul_T	160.495	265.141	0.500775287912489
																H4c4	0.26	2.59394282628629e-10	DMSO_Mono_T	H151_25_Mono_T	54.697	14.651	-1.34707364796661	Htatip2	2.21	5.94042005790752e-15	DMSO_Cocul_T	H151_25_Cocul_T	150.362	337.011	0.792992515529661
																Habp2	0.31	0.014339188059724	DMSO_Mono_T	H151_25_Mono_T	12.54	3.942	-1.17118298150295	Icam1	0.52	0.00013363309699852	DMSO_Cocul_T	H151_25_Cocul_T	69.333	36.696	-0.653926467406664
																Hacd4	0.21	3.65838753894544e-06	DMSO_Mono_T	H151_25_Mono_T	32.163	6.499	-1.56064774826467	Idh1	1.87	3.84886911255648e-13	DMSO_Cocul_T	H151_25_Cocul_T	829.381	1563.901	0.625938430866495
																Hadha	1.3	0.0419268984680302	DMSO_Mono_T	H151_25_Mono_T	130.123	170.461	0.262364264467491	Idh2	0.42	2.18038549908043e-15	DMSO_Cocul_T	H151_25_Cocul_T	334.823	140.52	-0.867500567704723
																Hagh	1.4	0.00661584419561178	DMSO_Mono_T	H151_25_Mono_T	186.604	258.476	0.336472236621213	Idh3g	0.75	0.00532398638919684	DMSO_Cocul_T	H151_25_Cocul_T	346.682	260.534	-0.287682072451781
																Hat1	0.29	3.76659327796287e-06	DMSO_Mono_T	H151_25_Mono_T	166.499	48.687	-1.23787435600162	Ier2	0.75	0.0422538433194524	DMSO_Cocul_T	H151_25_Cocul_T	422.645	314.114	-0.287682072451781
																Haus1	0.4	0.000193503509732834	DMSO_Mono_T	H151_25_Mono_T	46.457	19.091	-0.916290731874155	Ier3	0.6	2.27075731169414e-08	DMSO_Cocul_T	H151_25_Cocul_T	1093.284	665.768	-0.510825623765991
																Haus4	0.31	3.58065621929614e-11	DMSO_Mono_T	H151_25_Mono_T	72.26	22.67	-1.17118298150295	Ifi202b	0.08	2.40834514232043e-09	DMSO_Cocul_T	H151_25_Cocul_T	28.305	2.351	-2.52572864430826
																Haus5	0.27	0.00278384909258733	DMSO_Mono_T	H151_25_Mono_T	14.985	4.119	-1.30933331998376	Ifi204	0.29	7.08227968172663e-09	DMSO_Cocul_T	H151_25_Cocul_T	70.463	21.39	-1.23787435600162
																Haus6	0.6	0.0403386437484586	DMSO_Mono_T	H151_25_Mono_T	37.019	21.946	-0.510825623765991	Ifi205	0.05	1.38484227260759e-11	DMSO_Cocul_T	H151_25_Cocul_T	30.399	1.285	-2.99573227355399
																Hbegf	0.66	0.000296127103089832	DMSO_Mono_T	H151_25_Mono_T	2135.662	1478.485	-0.415515443961666	Ifi211	0.09	2.36884920071618e-08	DMSO_Cocul_T	H151_25_Cocul_T	25.255	2.388	-2.40794560865187
																Hdac1	0.76	0.0246498422006642	DMSO_Mono_T	H151_25_Mono_T	177.567	134.708	-0.27443684570176	Ifi27l2a	0.07	4.21386030969584e-05	DMSO_Cocul_T	H151_25_Cocul_T	90.146	12.598	-2.65926003693278
																Hells	0.22	2.0359539957505e-13	DMSO_Mono_T	H151_25_Mono_T	95.636	20.371	-1.51412773262978	Ifi27l2b	0.34	7.58597794377653e-05	DMSO_Cocul_T	H151_25_Cocul_T	310.903	103.959	-1.07880966137193
																Hexa	1.85	0.000653169185930291	DMSO_Mono_T	H151_25_Mono_T	45.773	82.035	0.615185639090233	Ifi30	1.4	0.00240893846736758	DMSO_Cocul_T	H151_25_Cocul_T	185.536	257.847	0.336472236621213
																Hgs	1.47	0.0237808761175619	DMSO_Mono_T	H151_25_Mono_T	70.424	99.439	0.385262400790645	Ifi35	0.65	0.000734847404042029	DMSO_Cocul_T	H151_25_Cocul_T	228.83	151.607	-0.430782916092454
																Hid1	1.58	0.00725019157048215	DMSO_Mono_T	H151_25_Mono_T	63.318	100.845	0.457424847038875	Ifi44	0.06	7.23582665804995e-07	DMSO_Cocul_T	H151_25_Cocul_T	147.895	17.405	-2.81341071676004
																Hint1	1.27	0.000385955222603261	DMSO_Mono_T	H151_25_Mono_T	2438.574	3107.338	0.2390169004705	Ifi47	0.13	0.0488544776502489	DMSO_Cocul_T	H151_25_Cocul_T	5.137	0.467	-2.04022082852655
																Hint3	1.46	0.0144806605633285	DMSO_Mono_T	H151_25_Mono_T	82.386	120.163	0.378436435720245	Ifih1	0.59	0.00553806035062714	DMSO_Cocul_T	H151_25_Cocul_T	86.011	52.872	-0.527632742082372
																Hirip3	0.29	0.000269690932585948	DMSO_Mono_T	H151_25_Mono_T	25.489	7.818	-1.23787435600162	Ifit1	0.14	6.59856998378579e-07	DMSO_Cocul_T	H151_25_Cocul_T	304.74	50.238	-1.96611285637283
																Hjurp	0.57	0.00398257211841985	DMSO_Mono_T	H151_25_Mono_T	75.08	42.973	-0.562118918153541	Ifit1bl1	0.05	1.66696879209266e-14	DMSO_Cocul_T	H151_25_Cocul_T	41.803	2.046	-2.99573227355399
																Hk1	1.45	0.0257847222392335	DMSO_Mono_T	H151_25_Mono_T	94.47	131.095	0.371563556432483	Ifit2	0.25	0.0322615499253015	DMSO_Cocul_T	H151_25_Cocul_T	7.511	2.002	-1.38629436111989
																Hmg20b	1.36	0.0475248717924052	DMSO_Mono_T	H151_25_Mono_T	97.286	127.95	0.307484699747961	Ifit3	0.05	5.22515642249333e-11	DMSO_Cocul_T	H151_25_Cocul_T	130.575	8.992	-2.99573227355399
																Hmgb1	0.43	2.50906091212828e-12	DMSO_Mono_T	H151_25_Mono_T	215.525	90.571	-0.843970070294529	Ifit3b	0.05	2.56682602962436e-17	DMSO_Cocul_T	H151_25_Cocul_T	54.369	2.868	-2.99573227355399
																Hmgb2	0.23	7.13064934827589e-08	DMSO_Mono_T	H151_25_Mono_T	35.595	8.214	-1.46967597005894	Ifitm2	0.63	1.08647170130025e-06	DMSO_Cocul_T	H151_25_Cocul_T	604.203	376.682	-0.462035459596559
																Hmgb3	0.46	0.0226062718713632	DMSO_Mono_T	H151_25_Mono_T	22.048	9.99	-0.776528789498996	Ifitm3	0.11	0.00506442064040579	DMSO_Cocul_T	H151_25_Cocul_T	8.422	1.322	-2.20727491318972
																Hmgn1	0.77	0.00647030959203325	DMSO_Mono_T	H151_25_Mono_T	589.451	457.89	-0.261364764134408	Ifngr2	0.74	0.0202063615575069	DMSO_Cocul_T	H151_25_Cocul_T	229.143	172.274	-0.301105092783922
																Hmgn2	0.38	2.09014626523994e-08	DMSO_Mono_T	H151_25_Mono_T	122.785	47.345	-0.967584026261706	Igf1r	0.44	1.07444614009828e-09	DMSO_Cocul_T	H151_25_Cocul_T	128.235	57.69	-0.82098055206983
																Hmgn3	0.33	0.00127549919833355	DMSO_Mono_T	H151_25_Mono_T	24.31	8.741	-1.10866262452161	Igf2bp1	2.03	0.00484091899733817	DMSO_Cocul_T	H151_25_Cocul_T	15.992	32.236	0.708035793053696
																Hmgn5	0.4	0.000142218127488294	DMSO_Mono_T	H151_25_Mono_T	43.125	17.756	-0.916290731874155	Igfbp4	0.43	0.00177002516028193	DMSO_Cocul_T	H151_25_Cocul_T	39.487	17.24	-0.843970070294529
																Hmmr	0.04	1.23610639615329e-09	DMSO_Mono_T	H151_25_Mono_T	64.143	2.998	-3.2188758248682	Igfbp7	0.18	9.20662694204287e-74	DMSO_Cocul_T	H151_25_Cocul_T	2062.866	422.58	-1.71479842809193
																Hmox1	16.66	8.38619184475971e-15	DMSO_Mono_T	H151_25_Mono_T	40.42	561.124	2.8130106367387	Igsf5	1.53	0.000390674311370598	DMSO_Cocul_T	H151_25_Cocul_T	134.962	204.773	0.425267735404344
																Hnf1b	0.63	0.0107604326801592	DMSO_Mono_T	H151_25_Mono_T	86.915	55.256	-0.462035459596559	Igsf9	1.29	0.0402976928341609	DMSO_Cocul_T	H151_25_Cocul_T	185.506	238.392	0.254642218373581
																Hnrnpa0	0.58	3.44394265466022e-05	DMSO_Mono_T	H151_25_Mono_T	136.425	78.058	-0.544727175441672	Igtp	0.26	2.01004759850624e-05	DMSO_Cocul_T	H151_25_Cocul_T	29.875	8.515	-1.34707364796661
																Hnrnpa2b1	0.59	1.78881683227631e-13	DMSO_Mono_T	H151_25_Mono_T	1001.112	589.322	-0.527632742082372	Ikbkg	1.77	2.64050354966463e-07	DMSO_Cocul_T	H151_25_Cocul_T	105.746	186.514	0.570979546585738
																Hnrnpab	0.73	0.000226732180584894	DMSO_Mono_T	H151_25_Mono_T	542.389	393.273	-0.3147107448397	Il13ra1	0.57	1.1421530380673e-05	DMSO_Cocul_T	H151_25_Cocul_T	140.096	81.093	-0.562118918153541
																Hnrnpd	0.7	0.0247748285447351	DMSO_Mono_T	H151_25_Mono_T	110.82	77.709	-0.356674943938732	Il17c	0.11	0.0124573996901496	DMSO_Cocul_T	H151_25_Cocul_T	6.018	0.621	-2.20727491318972
																Hnrnph1	0.67	0.00179072424840898	DMSO_Mono_T	H151_25_Mono_T	175.669	116.07	-0.400477566597125	Il18r1	0.42	0.000297133878616263	DMSO_Cocul_T	H151_25_Cocul_T	41.032	18.182	-0.867500567704723
																Hnrnpk	0.76	0.00562573245885974	DMSO_Mono_T	H151_25_Mono_T	673.006	511.669	-0.27443684570176	Il18rap	0.16	4.03410567415917e-11	DMSO_Cocul_T	H151_25_Cocul_T	40.647	6.468	-1.83258146374831
																Hnrnpm	0.7	0.00192441802068858	DMSO_Mono_T	H151_25_Mono_T	211.614	149.053	-0.356674943938732	Il1a	0.42	2.0107948235414e-10	DMSO_Cocul_T	H151_25_Cocul_T	299.718	128.188	-0.867500567704723
																Hnrnpu	0.72	0.000714329582437575	DMSO_Mono_T	H151_25_Mono_T	423.371	307.868	-0.328504066972036	Il1rn	0.74	0.0160932109266477	DMSO_Cocul_T	H151_25_Cocul_T	643.868	499.35	-0.301105092783922
																Hnrnpul2	0.66	0.035847742795241	DMSO_Mono_T	H151_25_Mono_T	74.496	49.531	-0.415515443961666	Il33	4.33	3.30006406861424e-15	DMSO_Cocul_T	H151_25_Cocul_T	330.116	1255.832	1.4655675420144
																Homer2	1.64	0.000280074976524969	DMSO_Mono_T	H151_25_Mono_T	82.126	135.973	0.494696241836107	Il34	0.48	0.000390027493782305	DMSO_Cocul_T	H151_25_Cocul_T	49.932	23.546	-0.7339691750802
																Hpf1	0.46	0.00084830667815559	DMSO_Mono_T	H151_25_Mono_T	42.332	19.92	-0.776528789498996	Il36g	8.72	1.3105770583342e-08	DMSO_Cocul_T	H151_25_Cocul_T	3.923	35.259	2.16561923792089
																Hs3st3b1	2.34	0.0201572646519587	DMSO_Mono_T	H151_25_Mono_T	8.102	18.2	0.85015092936961	Ildr1	2.1	2.28269840032841e-09	DMSO_Cocul_T	H151_25_Cocul_T	74.506	159.589	0.741937344729377
																Hsbp1	1.29	0.00661071487608015	DMSO_Mono_T	H151_25_Mono_T	632.493	809.402	0.254642218373581	Ilf2	0.64	0.00369952951922948	DMSO_Cocul_T	H151_25_Cocul_T	98.308	63.513	-0.446287102628419
																Hsd17b7	1.45	0.0160293107055082	DMSO_Mono_T	H151_25_Mono_T	102.784	143.17	0.371563556432483	Ilf3	0.66	0.0188196827900945	DMSO_Cocul_T	H151_25_Cocul_T	71.33	47.23	-0.415515443961666
																Hsdl2	2.55	2.56713338849424e-14	DMSO_Mono_T	H151_25_Mono_T	79.887	203.353	0.936093359170335	Impact	1.98	0.00109724872967162	DMSO_Cocul_T	H151_25_Cocul_T	28.766	58.369	0.683096844706444
																Hsf2	1.55	0.0474097202435999	DMSO_Mono_T	H151_25_Mono_T	30.336	47.118	0.438254930931155	Impdh2	0.62	0.0450638426971121	DMSO_Cocul_T	H151_25_Cocul_T	47.145	28.666	-0.478035800943
																Hsp90ab1	1.24	0.0118499809658557	DMSO_Mono_T	H151_25_Mono_T	3372.898	4160.349	0.215111379616945	Incenp	0.39	0.00023980617796519	DMSO_Cocul_T	H151_25_Cocul_T	32.975	13.119	-0.941608539858445
																Hspa5	1.48	5.40166914615421e-05	DMSO_Mono_T	H151_25_Mono_T	932.349	1407.345	0.392042087776024	Inpp1	0.51	0.0245822470271636	DMSO_Cocul_T	H151_25_Cocul_T	25.968	13.36	-0.673344553263766
																Hspa8	1.21	0.00675254488004294	DMSO_Mono_T	H151_25_Mono_T	2553.618	3084.996	0.19062035960865	Insig1	0.7	0.0109149127217122	DMSO_Cocul_T	H151_25_Cocul_T	295.638	209.485	-0.356674943938732
																Hspd1	0.71	0.00234862399099827	DMSO_Mono_T	H151_25_Mono_T	324.526	230.153	-0.342490308946776	Insig2	1.72	2.0581833508086e-07	DMSO_Cocul_T	H151_25_Cocul_T	125.828	217.553	0.542324290825362
																Hspe1	0.75	0.000421378739670274	DMSO_Mono_T	H151_25_Mono_T	750.884	563.264	-0.287682072451781	Ipo13	1.69	0.026157833484698	DMSO_Cocul_T	H151_25_Cocul_T	27.601	45.805	0.524728528934982
																Htatip2	2.01	5.64576979427185e-13	DMSO_Mono_T	H151_25_Mono_T	144.868	288.709	0.698134722070984	Iqgap3	0.06	7.50413605753348e-06	DMSO_Cocul_T	H151_25_Cocul_T	13.479	0.775	-2.81341071676004
																Icam1	0.47	0.000605426943161887	DMSO_Mono_T	H151_25_Mono_T	50.63	24.903	-0.755022584278033	Irf1	0.25	8.76743597036927e-20	DMSO_Cocul_T	H151_25_Cocul_T	191.908	48.127	-1.38629436111989
																Id1	1.48	8.16668337566701e-05	DMSO_Mono_T	H151_25_Mono_T	330.367	464.833	0.392042087776024	Irf7	0.31	0.0152641290079111	DMSO_Cocul_T	H151_25_Cocul_T	264.906	119.476	-1.17118298150295
																Id2	0.77	0.00457957549217874	DMSO_Mono_T	H151_25_Mono_T	3265.737	2586.662	-0.261364764134408	Irf9	0.65	0.0166580122324714	DMSO_Cocul_T	H151_25_Cocul_T	146.865	102.646	-0.430782916092454
																Id3	1.64	0.000147180468691215	DMSO_Mono_T	H151_25_Mono_T	188.791	276.717	0.494696241836107	Irgm1	0.25	1.01111731656009e-06	DMSO_Cocul_T	H151_25_Cocul_T	854.91	262.183	-1.38629436111989
																Idh1	2.55	3.96648682771441e-21	DMSO_Mono_T	H151_25_Mono_T	701.969	1715.093	0.936093359170335	Irgm2	0.24	0.00159044297953217	DMSO_Cocul_T	H151_25_Cocul_T	16.59	5.206	-1.42711635564015
																Idh2	0.43	4.47068071007798e-12	DMSO_Mono_T	H151_25_Mono_T	352.44	150.187	-0.843970070294529	Irs1	2.24	3.34283889382399e-06	DMSO_Cocul_T	H151_25_Cocul_T	31.484	71.116	0.806475865866949
																Idh3g	0.76	0.0058523974499276	DMSO_Mono_T	H151_25_Mono_T	387.63	289.251	-0.27443684570176	Irs2	1.43	0.0155115879887842	DMSO_Cocul_T	H151_25_Cocul_T	91.255	128.991	0.357674444271816
																Iffo2	0.68	0.0245883267057943	DMSO_Mono_T	H151_25_Mono_T	87.875	60.878	-0.385662480811985	Isg15	0.27	0.00412701757283829	DMSO_Cocul_T	H151_25_Cocul_T	15.779	4.935	-1.30933331998376
																Ifi27l2b	0.52	1.86604697927655e-05	DMSO_Mono_T	H151_25_Mono_T	119.569	62.509	-0.653926467406664	Itga2	0.43	1.97310533949949e-16	DMSO_Cocul_T	H151_25_Cocul_T	417.516	173.369	-0.843970070294529
																Ifit1bl1	0.07	6.50736029961816e-05	DMSO_Mono_T	H151_25_Mono_T	14.513	0.914	-2.65926003693278	Itgav	0.53	5.79808711379708e-10	DMSO_Cocul_T	H151_25_Cocul_T	358.204	186.421	-0.63487827243597
																Ifitm2	0.72	0.000701104267855462	DMSO_Mono_T	H151_25_Mono_T	441.55	317.254	-0.328504066972036	Itgb1	0.66	7.38503115762021e-06	DMSO_Cocul_T	H151_25_Cocul_T	955.371	619.546	-0.415515443961666
																Igf1r	0.35	7.14045089429514e-14	DMSO_Mono_T	H151_25_Mono_T	188.323	73.514	-1.04982212449868	Itgb6	0.37	2.34625878642719e-16	DMSO_Cocul_T	H151_25_Cocul_T	220.258	85.016	-0.994252273343867
																Igfbp7	0.27	2.41749577052633e-36	DMSO_Mono_T	H151_25_Mono_T	1892.278	526.488	-1.30933331998376	Itm2b	1.43	5.14127037951139e-07	DMSO_Cocul_T	H151_25_Cocul_T	4138.996	5914.77	0.357674444271816
																Igsf5	1.58	1.9697134138872e-05	DMSO_Mono_T	H151_25_Mono_T	150.615	236.551	0.457424847038875	Itpr3	0.74	0.0257754541032474	DMSO_Cocul_T	H151_25_Cocul_T	183.876	135.69	-0.301105092783922
																Ikbkg	1.82	1.91481800045497e-08	DMSO_Mono_T	H151_25_Mono_T	111.919	202.386	0.598836501088704	Itpripl1	0.73	0.0489402531834748	DMSO_Cocul_T	H151_25_Cocul_T	106.277	76.394	-0.3147107448397
																Ikzf2	0.47	0.0356322375819726	DMSO_Mono_T	H151_25_Mono_T	20.61	9.563	-0.755022584278033	Ivl	2.46	0.0110027115838446	DMSO_Cocul_T	H151_25_Cocul_T	10.224	24.599	0.900161349944271
																Il18rap	0.27	0.000970725485758518	DMSO_Mono_T	H151_25_Mono_T	19.773	5.677	-1.30933331998376	Ivns1abp	0.64	0.000783300286045825	DMSO_Cocul_T	H151_25_Cocul_T	163.957	105.889	-0.446287102628419
																Il33	3.44	2.00061387172607e-51	DMSO_Mono_T	H151_25_Mono_T	262.823	877.939	1.23547147138531	Jade2	0.46	0.0148285985506055	DMSO_Cocul_T	H151_25_Cocul_T	22.418	10.481	-0.776528789498996
																Il36g	18.91	3.20072411358594e-09	DMSO_Mono_T	H151_25_Mono_T	1.255	23.443	2.93969088267037	Jak3	0.38	0.043064679768052	DMSO_Cocul_T	H151_25_Cocul_T	12.154	4.338	-0.967584026261706
																Il5ra	0.7	0.0129781812238582	DMSO_Mono_T	H151_25_Mono_T	122.441	84.318	-0.356674943938732	Jpt1	0.78	0.005479434407062	DMSO_Cocul_T	H151_25_Cocul_T	597.099	462.881	-0.2484613592985
																Ildr1	2.11	3.64764296170204e-07	DMSO_Mono_T	H151_25_Mono_T	91.737	198.662	0.746687947487975	Jpt2	0.68	0.00946985619773341	DMSO_Cocul_T	H151_25_Cocul_T	130.567	87.478	-0.385662480811985
																Ilf2	0.61	0.0017872925488527	DMSO_Mono_T	H151_25_Mono_T	108.34	65.443	-0.49429632181478	Jtb	1.35	0.0288494372210952	DMSO_Cocul_T	H151_25_Cocul_T	150.043	198.935	0.300104592450338
																Ilf3	0.6	0.00243557018344073	DMSO_Mono_T	H151_25_Mono_T	78.323	46.985	-0.510825623765991	Junb	0.65	0.00161270261488623	DMSO_Cocul_T	H151_25_Cocul_T	564.977	384.42	-0.430782916092454
																Impdh2	0.61	0.0261926724701	DMSO_Mono_T	H151_25_Mono_T	52.24	31.139	-0.49429632181478	Kcmf1	1.27	0.0450638426971121	DMSO_Cocul_T	H151_25_Cocul_T	225.826	286.529	0.2390169004705
																Incenp	0.26	1.78110809362726e-08	DMSO_Mono_T	H151_25_Mono_T	45.801	11.894	-1.34707364796661	Kcne3	0.48	1.4334891009048e-06	DMSO_Cocul_T	H151_25_Cocul_T	355.426	179.073	-0.7339691750802
																Insig1	1.53	0.000286411414242428	DMSO_Mono_T	H151_25_Mono_T	209.181	298.304	0.425267735404344	Kcnn4	0.55	3.86421121023642e-07	DMSO_Cocul_T	H151_25_Cocul_T	170.445	93.707	-0.59783700075562
																Insig2	1.76	2.26140058970917e-08	DMSO_Mono_T	H151_25_Mono_T	126.872	224.087	0.56531380905006	Kctd1	0.35	0.0386279586854824	DMSO_Cocul_T	H151_25_Cocul_T	11.184	4.135	-1.04982212449868
																Ints7	0.62	0.0125349622791229	DMSO_Mono_T	H151_25_Mono_T	60.426	37.69	-0.478035800943	Kctd11	0.37	1.35116294298401e-06	DMSO_Cocul_T	H151_25_Cocul_T	52.824	19.886	-0.994252273343867
																Ipo9	0.58	0.0097246868933831	DMSO_Mono_T	H151_25_Mono_T	63.175	36.728	-0.544727175441672	Kif11	0.15	3.07063044576345e-12	DMSO_Cocul_T	H151_25_Cocul_T	39.557	6.285	-1.89711998488588
																Iqgap2	0.77	0.0338701733834568	DMSO_Mono_T	H151_25_Mono_T	208.238	161.81	-0.261364764134408	Kif14	0.17	0.000900300142225825	DMSO_Cocul_T	H151_25_Cocul_T	10.804	1.834	-1.77195684193188
																Iqgap3	0.08	2.39211867885654e-06	DMSO_Mono_T	H151_25_Mono_T	19.231	1.71	-2.52572864430826	Kif15	0.14	0.000158721827488262	DMSO_Cocul_T	H151_25_Cocul_T	12.273	1.84	-1.96611285637283
																Irf1	0.5	0.000837950430301536	DMSO_Mono_T	H151_25_Mono_T	79.904	36.749	-0.693147180559945	Kif18a	0.41	0.023389335704697	DMSO_Cocul_T	H151_25_Cocul_T	17.71	7.073	-0.891598119283784
																Irgm1	0.7	0.0453325472629592	DMSO_Mono_T	H151_25_Mono_T	89.759	62.1	-0.356674943938732	Kif18b	0.12	0.00467256316532228	DMSO_Cocul_T	H151_25_Cocul_T	7.254	0.885	-2.12026353620009
																Isg20	1.61	2.62797579197613e-05	DMSO_Mono_T	H151_25_Mono_T	108.495	174.66	0.476234178996372	Kif20a	0.13	8.96530338494963e-08	DMSO_Cocul_T	H151_25_Cocul_T	21.981	2.955	-2.04022082852655
																Isoc1	0.51	0.00257852518076892	DMSO_Mono_T	H151_25_Mono_T	43.994	22.403	-0.673344553263766	Kif20b	0.11	1.41404041356899e-16	DMSO_Cocul_T	H151_25_Cocul_T	46.717	5.181	-2.20727491318972
																Itfg1	1.37	0.0275563100587132	DMSO_Mono_T	H151_25_Mono_T	143.698	195.519	0.314810739840034	Kif22	0.18	5.03850768778328e-07	DMSO_Cocul_T	H151_25_Cocul_T	23.901	4.435	-1.71479842809193
																Itga1	0.66	0.00595232989181499	DMSO_Mono_T	H151_25_Mono_T	109.849	72.432	-0.415515443961666	Kif23	0.53	6.28850691654091e-06	DMSO_Cocul_T	H151_25_Cocul_T	105.708	56.341	-0.63487827243597
																Itga2	0.54	9.9797442876694e-07	DMSO_Mono_T	H151_25_Mono_T	170.669	92.808	-0.616186139423817	Kif2c	0.13	3.35605984385374e-05	DMSO_Cocul_T	H151_25_Cocul_T	13.634	1.805	-2.04022082852655
																Itgav	0.73	0.00550478269957402	DMSO_Mono_T	H151_25_Mono_T	201.515	146.274	-0.3147107448397	Kif4	0.07	2.95886202165746e-06	DMSO_Cocul_T	H151_25_Cocul_T	15.654	1.05	-2.65926003693278
																Itgb4	1.55	0.000495502035738165	DMSO_Mono_T	H151_25_Mono_T	264.708	385.666	0.438254930931155	Klf10	0.63	0.000489903040021865	DMSO_Cocul_T	H151_25_Cocul_T	172.294	108.917	-0.462035459596559
																Itgb6	0.63	0.000447272598248813	DMSO_Mono_T	H151_25_Mono_T	162.099	106.152	-0.462035459596559	Klf4	1.46	0.000576145526513254	DMSO_Cocul_T	H151_25_Cocul_T	267.539	398.154	0.378436435720245
																Itm2b	1.57	4.30807748010624e-11	DMSO_Mono_T	H151_25_Mono_T	3955.622	6205.91	0.451075619360217	Klhl24	0.7	0.0342992725182307	DMSO_Cocul_T	H151_25_Cocul_T	104.742	72.009	-0.356674943938732
																Ivns1abp	0.57	6.04969848450619e-06	DMSO_Mono_T	H151_25_Mono_T	171.433	96.7	-0.562118918153541	Klra4	0.27	0.0453644282871141	DMSO_Cocul_T	H151_25_Cocul_T	8.516	2.295	-1.30933331998376
																Junb	0.7	0.00837590285748625	DMSO_Mono_T	H151_25_Mono_T	605.063	416.106	-0.356674943938732	Kmt5a	1.28	0.0483415746959473	DMSO_Cocul_T	H151_25_Cocul_T	222.671	283.259	0.246860077931526
																Kcmf1	1.33	0.0114644537747543	DMSO_Mono_T	H151_25_Mono_T	192.929	256.005	0.285178942233662	Knl1	0.11	3.65805704569566e-09	DMSO_Cocul_T	H151_25_Cocul_T	25.289	2.681	-2.20727491318972
																Kcne3	0.69	0.00981805936052911	DMSO_Mono_T	H151_25_Mono_T	253.94	186.834	-0.371063681390832	Knstrn	0.24	7.83798751820462e-14	DMSO_Cocul_T	H151_25_Cocul_T	78.336	19.115	-1.42711635564015
																Kcnn4	0.59	0.00022355583422708	DMSO_Mono_T	H151_25_Mono_T	127.651	76.272	-0.527632742082372	Kntc1	0.16	3.68164613775123e-06	DMSO_Cocul_T	H151_25_Cocul_T	22.03	3.75	-1.83258146374831
																Kif11	0.13	2.81478288950023e-14	DMSO_Mono_T	H151_25_Mono_T	52.903	6.459	-2.04022082852655	Krt20	2.31	2.88371748650149e-11	DMSO_Cocul_T	H151_25_Cocul_T	392.221	877.005	0.837247524533702
																Kif14	0.15	0.000102753165155424	DMSO_Mono_T	H151_25_Mono_T	16.629	2.614	-1.89711998488588	Krt4	3.58	0.00220544838801034	DMSO_Cocul_T	H151_25_Cocul_T	24.731	67.815	1.27536280041261
																Kif15	0.14	0.000172115429671091	DMSO_Mono_T	H151_25_Mono_T	14.87	2.086	-1.96611285637283	Krt5	26.68	0.000134607823389104	DMSO_Cocul_T	H151_25_Cocul_T	0.165	7.134	3.28391422104742
																Kif18a	0.32	0.00636612105272361	DMSO_Mono_T	H151_25_Mono_T	18.574	6.47	-1.13943428318836	Krt7	0.77	0.041310752942383	DMSO_Cocul_T	H151_25_Cocul_T	9946.346	7325.949	-0.261364764134408
																Kif18b	0.13	0.00511707396683051	DMSO_Mono_T	H151_25_Mono_T	7.89	1.223	-2.04022082852655	Krtcap2	1.47	7.17729936492274e-07	DMSO_Cocul_T	H151_25_Cocul_T	792.984	1160.676	0.385262400790645
																Kif1b	1.34	0.0369045902718665	DMSO_Mono_T	H151_25_Mono_T	120.032	160.493	0.29266961396282	Lama3	0.46	4.43675910546182e-12	DMSO_Cocul_T	H151_25_Cocul_T	371.914	164.348	-0.776528789498996
																Kif20a	0.13	2.84966948904796e-07	DMSO_Mono_T	H151_25_Mono_T	21.874	2.938	-2.04022082852655	Lamb1	0.62	0.021024269749355	DMSO_Cocul_T	H151_25_Cocul_T	61.25	39.073	-0.478035800943
																Kif20b	0.11	3.74042557437654e-12	DMSO_Mono_T	H151_25_Mono_T	47.81	5.328	-2.20727491318972	Lamb3	0.67	0.00161270261488623	DMSO_Cocul_T	H151_25_Cocul_T	195.299	127.267	-0.400477566597125
																Kif22	0.16	1.81400752721323e-06	DMSO_Mono_T	H151_25_Mono_T	25.881	4.375	-1.83258146374831	Lamc1	1.34	0.0235123976163247	DMSO_Cocul_T	H151_25_Cocul_T	144.908	190.904	0.29266961396282
																Kif23	0.46	5.54201912051076e-08	DMSO_Mono_T	H151_25_Mono_T	129.251	60.539	-0.776528789498996	Lamc2	0.8	0.0402976928341609	DMSO_Cocul_T	H151_25_Cocul_T	678.805	534.166	-0.22314355131421
																Kif2c	0.13	1.43001974701325e-05	DMSO_Mono_T	H151_25_Mono_T	17.023	2.268	-2.04022082852655	Lamtor3	1.34	0.0257418399592314	DMSO_Cocul_T	H151_25_Cocul_T	163.779	219.808	0.29266961396282
																Kif4	0.1	3.61147893413692e-07	DMSO_Mono_T	H151_25_Mono_T	19.59	2.077	-2.30258509299405	Laptm4a	1.27	0.0323192285178553	DMSO_Cocul_T	H151_25_Cocul_T	298.91	378.744	0.2390169004705
																Kifc1	0.15	0.00440649151698008	DMSO_Mono_T	H151_25_Mono_T	8.59	1.402	-1.89711998488588	Las1l	0.7	0.0397287792897755	DMSO_Cocul_T	H151_25_Cocul_T	94.454	65.408	-0.356674943938732
																Kifc3	0.49	0.00107661322808595	DMSO_Mono_T	H151_25_Mono_T	48.756	24.288	-0.713349887877465	Lasp1	1.31	0.0108886393147101	DMSO_Cocul_T	H151_25_Cocul_T	406.051	524.106	0.27002713721306
																Klc4	1.57	0.00125570407479019	DMSO_Mono_T	H151_25_Mono_T	74.428	116.417	0.451075619360217	Lbp	0.12	7.02285160020152e-08	DMSO_Cocul_T	H151_25_Cocul_T	29.656	3.388	-2.12026353620009
																Klf4	1.63	0.000309304109992519	DMSO_Mono_T	H151_25_Mono_T	348.84	571.977	0.488580014818671	Lbr	0.63	0.000734847404042029	DMSO_Cocul_T	H151_25_Cocul_T	116.702	73.225	-0.462035459596559
																Klf5	1.26	0.0217753989741803	DMSO_Mono_T	H151_25_Mono_T	461.564	568.558	0.231111720963387	Lcn2	0.13	0.00142376008662074	DMSO_Cocul_T	H151_25_Cocul_T	103.336	9.84	-2.04022082852655
																Knl1	0.13	1.23313030874418e-09	DMSO_Mono_T	H151_25_Mono_T	33.161	4.046	-2.04022082852655	Lcor	1.45	0.00121226732912601	DMSO_Cocul_T	H151_25_Cocul_T	131.412	189.88	0.371563556432483
																Knstrn	0.22	1.61964816286575e-14	DMSO_Mono_T	H151_25_Mono_T	74.113	16.2	-1.51412773262978	Ldha	0.63	1.6769901447547e-05	DMSO_Cocul_T	H151_25_Cocul_T	6231.811	3885.098	-0.462035459596559
																Kntc1	0.2	2.74383540748043e-06	DMSO_Mono_T	H151_25_Mono_T	29.623	5.842	-1.6094379124341	Ldlrap1	1.42	0.0190749863421345	DMSO_Cocul_T	H151_25_Cocul_T	77.361	109.837	0.350656871613169
																Kpnb1	0.76	0.0176195915457615	DMSO_Mono_T	H151_25_Mono_T	251.282	191.165	-0.27443684570176	Leprotl1	1.63	7.30790244507567e-06	DMSO_Cocul_T	H151_25_Cocul_T	205.455	332.083	0.488580014818671
																Krt14	2.63	0.0195893409966984	DMSO_Mono_T	H151_25_Mono_T	12.318	26.155	0.966983846189673	Lgals2	0.45	2.0163267771462e-11	DMSO_Cocul_T	H151_25_Cocul_T	1371.273	589.273	-0.798507696217772
																Krt20	1.48	3.33567173637929e-06	DMSO_Mono_T	H151_25_Mono_T	649.634	976.69	0.392042087776024	Lgals3	1.83	0.00221613957868919	DMSO_Cocul_T	H151_25_Cocul_T	4242.58	7660.685	0.60431596685333
																Krt4	1.72	0.0123079194688343	DMSO_Mono_T	H151_25_Mono_T	40.042	68.258	0.542324290825362	Lgals4	1.72	7.94970182224524e-08	DMSO_Cocul_T	H151_25_Cocul_T	17204.342	28153.619	0.542324290825362
																Krt5	13.44	0.000937209423812128	DMSO_Mono_T	H151_25_Mono_T	0.565	7.951	2.598235335095	Lgalsl	1.55	0.00733738710477048	DMSO_Cocul_T	H151_25_Cocul_T	68.236	105.495	0.438254930931155
																Krt6a	3.65	0.04143257576159	DMSO_Mono_T	H151_25_Mono_T	3.182	9.082	1.2947271675944	Lhfpl2	3.99	0.00353610387922092	DMSO_Cocul_T	H151_25_Cocul_T	3.291	11.942	1.38379123090177
																Krt7	0.65	1.12176123856189e-06	DMSO_Mono_T	H151_25_Mono_T	8403.922	5454.234	-0.430782916092454	Lif	0.52	0.0164205454720389	DMSO_Cocul_T	H151_25_Cocul_T	46.778	22.293	-0.653926467406664
																Krtcap2	1.37	0.00164143429008578	DMSO_Mono_T	H151_25_Mono_T	718.122	978.655	0.314810739840034	Lig1	0.28	1.20838136068203e-09	DMSO_Cocul_T	H151_25_Cocul_T	51.78	14.384	-1.27296567581289
																L1cam	3.02	0.00246836407740961	DMSO_Mono_T	H151_25_Mono_T	6.945	19.617	1.10525683138678	Litaf	0.51	2.1653777956871e-15	DMSO_Cocul_T	H151_25_Cocul_T	1787.611	909.402	-0.673344553263766
																Lamp1	1.43	0.000181108242036207	DMSO_Mono_T	H151_25_Mono_T	1091.044	1519.066	0.357674444271816	Lmbr1	1.43	0.0237717626857496	DMSO_Cocul_T	H151_25_Cocul_T	72.226	102.971	0.357674444271816
																Lamp2	1.55	0.000358781730221867	DMSO_Mono_T	H151_25_Mono_T	279.731	429.333	0.438254930931155	Lmcd1	0.09	5.53902130027187e-08	DMSO_Cocul_T	H151_25_Cocul_T	27.884	2.333	-2.40794560865187
																Lamtor3	1.33	0.0148868167710863	DMSO_Mono_T	H151_25_Mono_T	200.792	265.955	0.285178942233662	Lmnb1	0.39	0.0064615097027011	DMSO_Cocul_T	H151_25_Cocul_T	19.51	7.895	-0.941608539858445
																Larp7	0.59	0.000292341082464557	DMSO_Mono_T	H151_25_Mono_T	104.336	62.068	-0.527632742082372	Lmo7	0.8	0.0363657889676779	DMSO_Cocul_T	H151_25_Cocul_T	543.583	440.536	-0.22314355131421
																Lbhd1	0.77	0.015426348112717	DMSO_Mono_T	H151_25_Mono_T	249.905	189.831	-0.261364764134408	Lpcat3	1.53	3.0167838583973e-05	DMSO_Cocul_T	H151_25_Cocul_T	213.825	330.173	0.425267735404344
																Lbp	0.19	0.000188526916553094	DMSO_Mono_T	H151_25_Mono_T	19.545	3.648	-1.66073120682165	Lpcat4	0.72	0.024948639586385	DMSO_Cocul_T	H151_25_Cocul_T	157.9	115.94	-0.328504066972036
																Lcor	1.5	0.000116585458997164	DMSO_Mono_T	H151_25_Mono_T	154.567	233.04	0.405465108108164	Lpin2	1.46	0.0264254205541509	DMSO_Cocul_T	H151_25_Cocul_T	140.873	201.203	0.378436435720245
																Leprotl1	1.78	2.0988149116554e-07	DMSO_Mono_T	H151_25_Mono_T	135.865	240.542	0.576613364303994	Lpp	1.32	0.00397020199488088	DMSO_Cocul_T	H151_25_Cocul_T	474.536	623.601	0.27763173659828
																Lgals2	0.68	0.000323291006375073	DMSO_Mono_T	H151_25_Mono_T	1831.022	1276.39	-0.385662480811985	Lrr1	0.07	0.000845939919408366	DMSO_Cocul_T	H151_25_Cocul_T	7.69	0.484	-2.65926003693278
																Lgals3	2.27	1.57737419569002e-25	DMSO_Mono_T	H151_25_Mono_T	2933.197	6612.495	0.819779831493311	Lrrc66	2.96	0.0461509156399906	DMSO_Cocul_T	H151_25_Cocul_T	5.358	12.413	1.08518926833597
																Lgals3bp	1.43	6.00582517938513e-05	DMSO_Mono_T	H151_25_Mono_T	698.459	1006.339	0.357674444271816	Lrrc8c	0.45	0.0259258228156751	DMSO_Cocul_T	H151_25_Cocul_T	22.71	9.536	-0.798507696217772
																Lgals4	1.59	6.86417367044354e-08	DMSO_Mono_T	H151_25_Mono_T	18313.423	28931.54	0.46373401623214	Lsm2	0.63	7.41589300129888e-05	DMSO_Cocul_T	H151_25_Cocul_T	207.838	131.683	-0.462035459596559
																Lgals8	1.78	1.14021973542975e-06	DMSO_Mono_T	H151_25_Mono_T	80.65	143.442	0.576613364303994	Lsm3	0.58	0.00161270261488623	DMSO_Cocul_T	H151_25_Cocul_T	79.181	45.913	-0.544727175441672
																Lgals9	1.77	7.07719548147514e-11	DMSO_Mono_T	H151_25_Mono_T	611.081	1082.018	0.570979546585738	Lsm5	0.55	0.0436810353915943	DMSO_Cocul_T	H151_25_Cocul_T	29.642	16.139	-0.59783700075562
																Lgalsl	1.47	0.0248502933116141	DMSO_Mono_T	H151_25_Mono_T	70.302	101.777	0.385262400790645	Lxn	1.29	0.0457177325367352	DMSO_Cocul_T	H151_25_Cocul_T	168.039	217.338	0.254642218373581
																Lif	0.4	7.49554788951534e-05	DMSO_Mono_T	H151_25_Mono_T	55.635	23.777	-0.916290731874155	Ly6a	0.53	6.46894487302338e-09	DMSO_Cocul_T	H151_25_Cocul_T	14531.773	6900.156	-0.63487827243597
																Lig1	0.2	1.68335951223223e-10	DMSO_Mono_T	H151_25_Mono_T	63.004	13.282	-1.6094379124341	Ly6c1	0.37	0.0011128198535133	DMSO_Cocul_T	H151_25_Cocul_T	687.367	221.1	-0.994252273343867
																Litaf	0.68	5.41325162644888e-08	DMSO_Mono_T	H151_25_Mono_T	994.205	668.71	-0.385662480811985	Ly6d	2.05	0.0444180827059429	DMSO_Cocul_T	H151_25_Cocul_T	87.305	166.903	0.717839793150317
																Lmbrd1	1.32	0.0380728382311926	DMSO_Mono_T	H151_25_Mono_T	167.91	221.057	0.27763173659828	Ly6e	0.46	4.25052515562237e-21	DMSO_Cocul_T	H151_25_Cocul_T	10436.19	4873.554	-0.776528789498996
																Lmnb1	0.36	0.0128426835688276	DMSO_Mono_T	H151_25_Mono_T	17.178	6.057	-1.02165124753198	Ly6g	0.35	0.00348745180671898	DMSO_Cocul_T	H151_25_Cocul_T	32.173	11.37	-1.04982212449868
																Lmo7	0.69	1.69330316940682e-05	DMSO_Mono_T	H151_25_Mono_T	561.56	393.168	-0.371063681390832	Ly6g2	1.63	0.000737911171450179	DMSO_Cocul_T	H151_25_Cocul_T	61.371	99.932	0.488580014818671
																Lpar1	1.68	0.0206054744313496	DMSO_Mono_T	H151_25_Mono_T	27.92	47.76	0.518793793415168	Lynx1	1.81	0.00238777326754901	DMSO_Cocul_T	H151_25_Cocul_T	39.441	69.539	0.593326845277734
																Lpcat3	1.68	8.340209572394e-09	DMSO_Mono_T	H151_25_Mono_T	200.413	335.915	0.518793793415168	Lypd6b	2.21	5.45014869048542e-05	DMSO_Cocul_T	H151_25_Cocul_T	26.891	58.594	0.792992515529661
																Lpin1	1.64	0.00968189898000136	DMSO_Mono_T	H151_25_Mono_T	52.392	83.725	0.494696241836107	Lypd8	0.24	0.0167714628890072	DMSO_Cocul_T	H151_25_Cocul_T	38.527	8.821	-1.42711635564015
																Lpin2	2.2	1.56661335334389e-08	DMSO_Mono_T	H151_25_Mono_T	92.269	201.571	0.78845736036427	Lzic	1.57	0.0121824090256161	DMSO_Cocul_T	H151_25_Cocul_T	51.244	79.443	0.451075619360217
																Lratd2	0.71	0.00482480345611075	DMSO_Mono_T	H151_25_Mono_T	165.339	116.813	-0.342490308946776	Mab21l4	0.43	1.04598081721999e-09	DMSO_Cocul_T	H151_25_Cocul_T	120.458	50.499	-0.843970070294529
																Lrch1	0.65	0.0244036763681244	DMSO_Mono_T	H151_25_Mono_T	67.208	43.402	-0.430782916092454	Macc1	1.64	0.00679758768550986	DMSO_Cocul_T	H151_25_Cocul_T	38.66	62.566	0.494696241836107
																Lrr1	0.07	6.00478366495866e-05	DMSO_Mono_T	H151_25_Mono_T	12.893	1.011	-2.65926003693278	Mad2l1	0.19	2.6165664120189e-13	DMSO_Cocul_T	H151_25_Cocul_T	53.797	10.641	-1.66073120682165
																Lrrcc1	0.57	0.0474097202435999	DMSO_Mono_T	H151_25_Mono_T	31.464	17.975	-0.562118918153541	Mad2l2	0.64	0.00256111528791698	DMSO_Cocul_T	H151_25_Cocul_T	107.199	68.796	-0.446287102628419
																Lrrfip2	1.36	0.0247297172305912	DMSO_Mono_T	H151_25_Mono_T	102.661	137.989	0.307484699747961	Maf	0.58	0.0488544776502489	DMSO_Cocul_T	H151_25_Cocul_T	31.578	18.844	-0.544727175441672
																Lsm2	0.59	7.23196853166576e-07	DMSO_Mono_T	H151_25_Mono_T	245.4	144.031	-0.527632742082372	Mafg	1.59	0.000730876758075975	DMSO_Cocul_T	H151_25_Cocul_T	116.776	182.847	0.46373401623214
																Lsm3	0.37	2.16244151979401e-08	DMSO_Mono_T	H151_25_Mono_T	115.438	42.283	-0.994252273343867	Maged1	0.63	5.16969525080925e-05	DMSO_Cocul_T	H151_25_Cocul_T	245.853	154.911	-0.462035459596559
																Lsm5	0.35	9.7708239082813e-05	DMSO_Mono_T	H151_25_Mono_T	35.516	12.679	-1.04982212449868	Mal	1.55	1.61472557067395e-06	DMSO_Cocul_T	H151_25_Cocul_T	867.544	1363.737	0.438254930931155
																Ly6c1	0.4	6.29041249710801e-06	DMSO_Mono_T	H151_25_Mono_T	99.42	41.406	-0.916290731874155	Map2k2	1.34	0.0124242988626037	DMSO_Cocul_T	H151_25_Cocul_T	207.598	277.018	0.29266961396282
																Ly6e	0.49	2.8650095493546e-24	DMSO_Mono_T	H151_25_Mono_T	4549.358	2286.694	-0.713349887877465	Map2k6	0.43	0.00303049702665002	DMSO_Cocul_T	H151_25_Cocul_T	28.436	12.801	-0.843970070294529
																Ly6g2	1.48	0.0256341095255994	DMSO_Mono_T	H151_25_Mono_T	77.312	111.868	0.392042087776024	Map3k2	0.74	0.0191990053579975	DMSO_Cocul_T	H151_25_Cocul_T	150.87	110.906	-0.301105092783922
																Lynx1	1.83	0.00229723056456388	DMSO_Mono_T	H151_25_Mono_T	36.364	68.012	0.60431596685333	Map3k20	0.63	0.000907351713955735	DMSO_Cocul_T	H151_25_Cocul_T	137.345	86.143	-0.462035459596559
																Lypd6b	2.01	0.00304634491717159	DMSO_Mono_T	H151_25_Mono_T	21.83	44.429	0.698134722070984	Marcksl1	0.59	0.0064615097027011	DMSO_Cocul_T	H151_25_Cocul_T	66.14	39.076	-0.527632742082372
																Mab21l4	0.61	0.000497319697735205	DMSO_Mono_T	H151_25_Mono_T	122.516	74.515	-0.49429632181478	Mastl	0.3	7.77150324396228e-05	DMSO_Cocul_T	H151_25_Cocul_T	25.362	7.236	-1.20397280432594
																Macir	1.52	0.000171708129898402	DMSO_Mono_T	H151_25_Mono_T	126.418	192.143	0.418710334858185	Mcm10	0.38	0.0045934931039169	DMSO_Cocul_T	H151_25_Cocul_T	19.337	7.342	-0.967584026261706
																Macroh2a1	0.72	7.72985144928038e-05	DMSO_Mono_T	H151_25_Mono_T	534.776	380.604	-0.328504066972036	Mcm2	0.22	1.26942787316713e-12	DMSO_Cocul_T	H151_25_Cocul_T	57.52	13.189	-1.51412773262978
																Mad2l1	0.13	6.82432222561952e-16	DMSO_Mono_T	H151_25_Mono_T	69.843	8.869	-2.04022082852655	Mcm3	0.15	3.06604880557456e-12	DMSO_Cocul_T	H151_25_Cocul_T	41.407	6.44	-1.89711998488588
																Mad2l2	0.66	0.00704730057174995	DMSO_Mono_T	H151_25_Mono_T	114.9	74.548	-0.415515443961666	Mcm4	0.25	6.69366620509023e-14	DMSO_Cocul_T	H151_25_Cocul_T	71.609	18.429	-1.38629436111989
																Maf	0.54	0.0150466159511795	DMSO_Mono_T	H151_25_Mono_T	46.162	24.204	-0.616186139423817	Mcm5	0.14	5.23438124013084e-12	DMSO_Cocul_T	H151_25_Cocul_T	39.682	5.856	-1.96611285637283
																Mafg	1.78	1.91313679766336e-05	DMSO_Mono_T	H151_25_Mono_T	95.993	166.959	0.576613364303994	Mcm6	0.41	2.5646431889077e-14	DMSO_Cocul_T	H151_25_Cocul_T	213.095	88.488	-0.891598119283784
																Maged1	0.61	9.744812160412e-06	DMSO_Mono_T	H151_25_Mono_T	240.017	147.921	-0.49429632181478	Mcm7	0.27	3.3725607126235e-20	DMSO_Cocul_T	H151_25_Cocul_T	118.8	31.704	-1.30933331998376
																Mal	1.67	1.49130471949735e-09	DMSO_Mono_T	H151_25_Mono_T	927.817	1558.83	0.512823626428664	Mcm8	0.26	0.000627645648521634	DMSO_Cocul_T	H151_25_Cocul_T	16.341	4.512	-1.34707364796661
																Map2k1	1.35	0.0257355369305438	DMSO_Mono_T	H151_25_Mono_T	129.512	177.561	0.300104592450338	Mcpt2	2.07	0.000246882241903928	DMSO_Cocul_T	H151_25_Cocul_T	33.971	65.839	0.727548607277278
																Map2k2	1.31	0.0124524740945904	DMSO_Mono_T	H151_25_Mono_T	206.2	267.766	0.27002713721306	Mcu	1.4	0.000332389825292813	DMSO_Cocul_T	H151_25_Cocul_T	440.329	619.371	0.336472236621213
																Map2k6	0.41	0.0244916735285139	DMSO_Mono_T	H151_25_Mono_T	19.417	8.482	-0.891598119283784	Mcur1	1.76	0.00790379507386538	DMSO_Cocul_T	H151_25_Cocul_T	28.175	50.13	0.56531380905006
																Map3k1	0.62	0.000580348984899203	DMSO_Mono_T	H151_25_Mono_T	131.861	80.822	-0.478035800943	Mdm2	1.97	2.08081957748968e-12	DMSO_Cocul_T	H151_25_Cocul_T	309.693	596.222	0.678033542749897
																Map3k2	0.71	0.00991386527739404	DMSO_Mono_T	H151_25_Mono_T	144.748	102.38	-0.342490308946776	Me1	1.44	9.49854501960698e-06	DMSO_Cocul_T	H151_25_Cocul_T	537.534	774.595	0.364643113587909
																Map3k20	0.67	0.00987099167274154	DMSO_Mono_T	H151_25_Mono_T	116.368	78.42	-0.400477566597125	Mea1	1.43	0.000361087917814768	DMSO_Cocul_T	H151_25_Cocul_T	255.11	366.705	0.357674444271816
																Mapk3	1.39	0.00409331575060428	DMSO_Mono_T	H151_25_Mono_T	219.613	307.134	0.3293037471426	Mecom	1.62	0.00713376114260263	DMSO_Cocul_T	H151_25_Cocul_T	45.069	71.879	0.482426149244293
																Mapre2	1.36	0.0290205326293627	DMSO_Mono_T	H151_25_Mono_T	93.445	126.817	0.307484699747961	Melk	0.18	4.38108007111591e-10	DMSO_Cocul_T	H151_25_Cocul_T	38.294	7.047	-1.71479842809193
																Mapre3	1.96	0.00273021910961478	DMSO_Mono_T	H151_25_Mono_T	23.64	45.895	0.672944473242426	Mettl7a1	2.92	1.13589684377921e-18	DMSO_Cocul_T	H151_25_Cocul_T	69.675	204.481	1.07158361628019
																Marcksl1	0.46	0.000192438891190032	DMSO_Mono_T	H151_25_Mono_T	53.629	25.495	-0.776528789498996	Mettl7b	9.04	1.05467548357925e-50	DMSO_Cocul_T	H151_25_Cocul_T	22.692	198.837	2.20165917440409
																Mastl	0.31	0.000845240894786481	DMSO_Mono_T	H151_25_Mono_T	24.258	7.984	-1.17118298150295	Mfsd1	1.45	0.00199109838188584	DMSO_Cocul_T	H151_25_Cocul_T	178.841	257.325	0.371563556432483
																Mboat1	1.21	0.0422886054658196	DMSO_Mono_T	H151_25_Mono_T	473.079	579.231	0.19062035960865	Mgat3	1.54	0.00364910097921973	DMSO_Cocul_T	H151_25_Cocul_T	67.574	102.705	0.431782416425538
																Mbp	0.74	0.0241693030958123	DMSO_Mono_T	H151_25_Mono_T	162.944	121.504	-0.301105092783922	Mgat4b	1.5	0.0433290877000661	DMSO_Cocul_T	H151_25_Cocul_T	65.303	94.636	0.405465108108164
																Mcl1	0.71	0.000144669288485273	DMSO_Mono_T	H151_25_Mono_T	578.251	412.523	-0.342490308946776	Mgat4c	0.42	0.00888758716796231	DMSO_Cocul_T	H151_25_Cocul_T	23.585	9.803	-0.867500567704723
																Mcm10	0.41	0.0226974972909337	DMSO_Mono_T	H151_25_Mono_T	19.135	8.127	-0.891598119283784	Mgat5	1.35	0.0175643017078636	DMSO_Cocul_T	H151_25_Cocul_T	141.921	193.339	0.300104592450338
																Mcm2	0.16	0.000355799515152114	DMSO_Mono_T	H151_25_Mono_T	73.793	15.314	-1.83258146374831	Mgst1	2.49	1.45526570099673e-18	DMSO_Cocul_T	H151_25_Cocul_T	235.918	595.047	0.912282710476616
																Mcm3	0.18	2.70918962673717e-12	DMSO_Mono_T	H151_25_Mono_T	51.964	9.376	-1.71479842809193	Mgst2	8.73	5.02393840083015e-24	DMSO_Cocul_T	H151_25_Cocul_T	9.213	84.785	2.16676536985151
																Mcm4	0.23	2.60192087210979e-15	DMSO_Mono_T	H151_25_Mono_T	74.438	17.228	-1.46967597005894	Mgst3	1.43	8.92563499990835e-06	DMSO_Cocul_T	H151_25_Cocul_T	606.536	867.205	0.357674444271816
																Mcm5	0.1	1.52891733065675e-15	DMSO_Mono_T	H151_25_Mono_T	58.487	5.882	-2.30258509299405	Mia3	1.58	0.000865998160590081	DMSO_Cocul_T	H151_25_Cocul_T	87.612	139.696	0.457424847038875
																Mcm6	0.39	1.57049108060625e-14	DMSO_Mono_T	H151_25_Mono_T	206.323	79.941	-0.941608539858445	Micu1	1.39	0.0104115074379094	DMSO_Cocul_T	H151_25_Cocul_T	132.249	184.359	0.3293037471426
																Mcm7	0.26	3.89789582822467e-19	DMSO_Mono_T	H151_25_Mono_T	128.253	34.729	-1.34707364796661	Mid1ip1	1.71	4.11207868967664e-10	DMSO_Cocul_T	H151_25_Cocul_T	347.029	590.609	0.536493370514568
																Mcm8	0.21	0.000191010864232602	DMSO_Mono_T	H151_25_Mono_T	17.311	3.61	-1.56064774826467	Mien1	1.72	5.60063447808927e-10	DMSO_Cocul_T	H151_25_Cocul_T	277.068	474.807	0.542324290825362
																Mcpt2	1.66	0.0437411234431624	DMSO_Mono_T	H151_25_Mono_T	32.115	47.562	0.506817602368452	Mif	0.76	0.00986206880114252	DMSO_Cocul_T	H151_25_Cocul_T	929.886	693.098	-0.27443684570176
																Mcu	1.32	0.00223543391535804	DMSO_Mono_T	H151_25_Mono_T	423.844	552.32	0.27763173659828	Mis18a	0.54	0.00360870870807959	DMSO_Cocul_T	H151_25_Cocul_T	46.324	25.072	-0.616186139423817
																Mcur1	1.75	0.00827724002740719	DMSO_Mono_T	H151_25_Mono_T	32.215	55.783	0.559615787935423	Mis18bp1	0.25	4.33355086011047e-05	DMSO_Cocul_T	H151_25_Cocul_T	22.629	6.194	-1.38629436111989
																Mdm2	1.55	3.28658928711647e-07	DMSO_Mono_T	H151_25_Mono_T	409.779	650.443	0.438254930931155	Misp	1.33	0.00776493636967046	DMSO_Cocul_T	H151_25_Cocul_T	310.578	413.522	0.285178942233662
																Me1	1.64	5.11109253193666e-08	DMSO_Mono_T	H151_25_Mono_T	666.633	1110.04	0.494696241836107	Mitd1	0.51	8.9872994980735e-07	DMSO_Cocul_T	H151_25_Cocul_T	155.804	80.474	-0.673344553263766
																Mea1	1.55	7.5332082495108e-06	DMSO_Mono_T	H151_25_Mono_T	226.215	346.227	0.438254930931155	Mki67	0.09	5.82139977833906e-35	DMSO_Cocul_T	H151_25_Cocul_T	113.171	10.428	-2.40794560865187
																Mecom	2.35	1.31876270265252e-05	DMSO_Mono_T	H151_25_Mono_T	25.86	59.514	0.854415328156068	Mkrn1	1.47	0.000243122960582555	DMSO_Cocul_T	H151_25_Cocul_T	181.28	266.022	0.385262400790645
																Meis2	0.74	0.0191773734656395	DMSO_Mono_T	H151_25_Mono_T	170.734	124.979	-0.301105092783922	Mlec	1.33	0.0120474239355157	DMSO_Cocul_T	H151_25_Cocul_T	194.508	259.75	0.285178942233662
																Melk	0.14	2.36722876200668e-10	DMSO_Mono_T	H151_25_Mono_T	38.514	5.297	-1.96611285637283	Mlf1	0.3	2.62448234226801e-05	DMSO_Cocul_T	H151_25_Cocul_T	35.75	12.678	-1.20397280432594
																Mettl7a1	2.9	4.21614294403702e-27	DMSO_Mono_T	H151_25_Mono_T	93.84	273.852	1.06471073699243	Mlph	1.49	0.000855657010481537	DMSO_Cocul_T	H151_25_Cocul_T	134.033	200.39	0.398776119957368
																Mettl7b	5.56	4.80506641492852e-44	DMSO_Mono_T	H151_25_Mono_T	44.185	247.589	1.71559810826249	Mlx	1.59	0.000746342589133457	DMSO_Cocul_T	H151_25_Cocul_T	75.702	119.921	0.46373401623214
																Mex3a	0.35	0.0455488015738163	DMSO_Mono_T	H151_25_Mono_T	10.782	3.77	-1.04982212449868	Mmp13	0.11	1.64973883232462e-24	DMSO_Cocul_T	H151_25_Cocul_T	110.859	11.556	-2.20727491318972
																Mfsd1	1.5	0.000629356919461682	DMSO_Mono_T	H151_25_Mono_T	157.331	235.456	0.405465108108164	Mmp15	2.11	0.00161310997729445	DMSO_Cocul_T	H151_25_Cocul_T	19.173	40.292	0.746687947487975
																Mfsd11	1.54	0.0170702197923598	DMSO_Mono_T	H151_25_Mono_T	42.173	64.926	0.431782416425538	Mmp7	0.06	3.55689457992671e-09	DMSO_Cocul_T	H151_25_Cocul_T	25.724	1.522	-2.81341071676004
																Mfsd5	1.41	0.0365579503994134	DMSO_Mono_T	H151_25_Mono_T	81.054	113.877	0.343589704390077	Mms22l	0.35	5.38719486316868e-06	DMSO_Cocul_T	H151_25_Cocul_T	37.542	12.996	-1.04982212449868
																Mgat4c	0.38	0.0198317611295725	DMSO_Mono_T	H151_25_Mono_T	26.108	12.59	-0.967584026261706	Mnd1	0.22	0.000751211909477828	DMSO_Cocul_T	H151_25_Cocul_T	13.593	3.203	-1.51412773262978
																Mgat5	1.35	0.0326899950836701	DMSO_Mono_T	H151_25_Mono_T	99.048	132.66	0.300104592450338	Mns1	0.21	0.00596805256358078	DMSO_Cocul_T	H151_25_Cocul_T	9.547	2.357	-1.56064774826467
																Mgst1	2.53	1.76745831117793e-22	DMSO_Mono_T	H151_25_Mono_T	320.202	824.629	0.928219302739429	Mocs1	2.16	0.0398370454909896	DMSO_Cocul_T	H151_25_Cocul_T	10.356	20.669	0.770108221696074
																Mgst2	5.5	8.5157045442683e-16	DMSO_Mono_T	H151_25_Mono_T	11.786	65.243	1.70474809223843	Mov10	0.57	0.0080540663431894	DMSO_Cocul_T	H151_25_Cocul_T	50.145	28.912	-0.562118918153541
																Mgst3	1.8	1.25358090600391e-13	DMSO_Mono_T	H151_25_Mono_T	644.65	1161.733	0.587786664902119	Mpi	1.57	0.000597259244908821	DMSO_Cocul_T	H151_25_Cocul_T	90.407	140.435	0.451075619360217
																Mia3	1.71	1.07225985022967e-05	DMSO_Mono_T	H151_25_Mono_T	87.875	150.533	0.536493370514568	Mpp1	1.83	8.17229642761389e-08	DMSO_Cocul_T	H151_25_Cocul_T	405.543	748.926	0.60431596685333
																Micu1	1.58	4.3760734076746e-05	DMSO_Mono_T	H151_25_Mono_T	125.011	198.088	0.457424847038875	Mpv17l2	1.43	0.00177839664937742	DMSO_Cocul_T	H151_25_Cocul_T	144.566	207.206	0.357674444271816
																Mid1ip1	1.59	2.55413214294844e-09	DMSO_Mono_T	H151_25_Mono_T	397.147	631.749	0.46373401623214	Mpzl1	0.64	0.000683189849536472	DMSO_Cocul_T	H151_25_Cocul_T	157.686	101.445	-0.446287102628419
																Mien1	1.81	9.14606911883498e-11	DMSO_Mono_T	H151_25_Mono_T	279.057	504.167	0.593326845277734	Mrpl14	1.34	0.0366760818956962	DMSO_Cocul_T	H151_25_Cocul_T	171.526	229.875	0.29266961396282
																Mif	0.72	2.93692699505812e-05	DMSO_Mono_T	H151_25_Mono_T	739.757	535.289	-0.328504066972036	Mrpl45	1.37	0.00130771108751443	DMSO_Cocul_T	H151_25_Cocul_T	294.138	404.63	0.314810739840034
																Mindy1	1.4	0.00154642754878141	DMSO_Mono_T	H151_25_Mono_T	171.086	238.657	0.336472236621213	Mrps18b	1.54	0.00895252070681695	DMSO_Cocul_T	H151_25_Cocul_T	56.241	85.025	0.431782416425538
																Mis18a	0.37	5.58828677649379e-05	DMSO_Mono_T	H151_25_Mono_T	47.887	19.843	-0.994252273343867	Ms4a10	2.81	0.0400367895959544	DMSO_Cocul_T	H151_25_Cocul_T	4.64	11.476	1.03318448334565
																Mis18bp1	0.15	1.0980784122459e-07	DMSO_Mono_T	H151_25_Mono_T	28.86	4.367	-1.89711998488588	Ms4a8a	2.38	0.0172668051676672	DMSO_Cocul_T	H151_25_Cocul_T	7.988	18.066	0.867100487683383
																Misp	1.69	3.09448084625533e-08	DMSO_Mono_T	H151_25_Mono_T	240.158	407.444	0.524728528934982	Msmo1	0.75	0.000944546688008363	DMSO_Cocul_T	H151_25_Cocul_T	1744.031	1312.487	-0.287682072451781
																Mki67	0.09	1.55611274444232e-16	DMSO_Mono_T	H151_25_Mono_T	147.337	13.885	-2.40794560865187	Msn	0.56	1.21380252229916e-05	DMSO_Cocul_T	H151_25_Cocul_T	175.593	94.815	-0.579818495252942
																Mkln1	1.32	0.0326899950836701	DMSO_Mono_T	H151_25_Mono_T	122.905	161.643	0.27763173659828	mt-Nd4	1.26	0.0218671251658435	DMSO_Cocul_T	H151_25_Cocul_T	5799.095	7488.047	0.231111720963387
																Mkrn1	1.45	0.00043103667878203	DMSO_Mono_T	H151_25_Mono_T	225.519	323.434	0.371563556432483	Mt1	2.14	0.00589816908350346	DMSO_Cocul_T	H151_25_Cocul_T	994.105	2150.056	0.76080582903376
																Mlf1	0.29	5.88208428134802e-06	DMSO_Mono_T	H151_25_Mono_T	35.668	9.64	-1.23787435600162	Mt2	2.29	0.0460179312346248	DMSO_Cocul_T	H151_25_Cocul_T	271.314	639.551	0.828551817566148
																Mlkl	1.73	0.0361081759884819	DMSO_Mono_T	H151_25_Mono_T	21.027	37.026	0.548121408509688	Mt3	61.81	4.67147017486165e-08	DMSO_Cocul_T	H151_25_Cocul_T	0	12.456	4.12406516367118
																Mlph	1.41	0.00114868975083217	DMSO_Mono_T	H151_25_Mono_T	159.929	224.984	0.343589704390077	Mtarc2	0.72	0.00367633315862797	DMSO_Cocul_T	H151_25_Cocul_T	359.942	258.199	-0.328504066972036
																Mlx	1.58	0.000794210033795142	DMSO_Mono_T	H151_25_Mono_T	95.366	145.857	0.457424847038875	Mtfr1l	1.36	0.00379958202517577	DMSO_Cocul_T	H151_25_Cocul_T	226.627	308.261	0.307484699747961
																Mmp13	0.19	0.000840975561220796	DMSO_Mono_T	H151_25_Mono_T	16.372	3.219	-1.66073120682165	Muc1	0.6	1.35847337680992e-06	DMSO_Cocul_T	H151_25_Cocul_T	1941.385	1212.517	-0.510825623765991
																Mmp15	2.07	0.00219672114408412	DMSO_Mono_T	H151_25_Mono_T	21.034	42.456	0.727548607277278	Muc20	0.16	0.000477300562941645	DMSO_Cocul_T	H151_25_Cocul_T	14.256	2.006	-1.83258146374831
																Mmp7	0.08	1.87982255577299e-06	DMSO_Mono_T	H151_25_Mono_T	19.694	1.35	-2.52572864430826	Mucl3	2.45	0.0219855207522722	DMSO_Cocul_T	H151_25_Cocul_T	7.445	21.027	0.896088024556636
																Mms22l	0.36	0.000100760693828878	DMSO_Mono_T	H151_25_Mono_T	37.134	13.716	-1.02165124753198	Mvp	1.46	0.0011128198535133	DMSO_Cocul_T	H151_25_Cocul_T	215.034	311.717	0.378436435720245
																Mnd1	0.18	0.00247372830194868	DMSO_Mono_T	H151_25_Mono_T	10.5	1.945	-1.71479842809193	Mxd1	0.6	2.78690043031469e-05	DMSO_Cocul_T	H151_25_Cocul_T	195.165	115.172	-0.510825623765991
																Mns1	0.21	0.00613962068085372	DMSO_Mono_T	H151_25_Mono_T	10.136	2.299	-1.56064774826467	Mydgf	1.34	0.006758411633054	DMSO_Cocul_T	H151_25_Cocul_T	206.226	277.931	0.29266961396282
																Mob1b	1.3	0.0142342952225958	DMSO_Mono_T	H151_25_Mono_T	216.785	282.7	0.262364264467491	Myh14	1.75	7.2606226414791e-06	DMSO_Cocul_T	H151_25_Cocul_T	102.463	177.912	0.559615787935423
																Mogat2	2.25	0.00997581509470885	DMSO_Mono_T	H151_25_Mono_T	11.843	25.046	0.810930216216329	Myo1b	0.69	0.0333053541660335	DMSO_Cocul_T	H151_25_Cocul_T	97.611	65.93	-0.371063681390832
																Morc3	0.69	0.0377991501293878	DMSO_Mono_T	H151_25_Mono_T	81.396	56.708	-0.371063681390832	Myo5c	1.86	9.11485179051117e-07	DMSO_Cocul_T	H151_25_Cocul_T	151.778	280.188	0.62057648772511
																Mpi	1.58	0.000147163074400566	DMSO_Mono_T	H151_25_Mono_T	111.977	175.547	0.457424847038875	Myo7a	0.68	0.03172350977575	DMSO_Cocul_T	H151_25_Cocul_T	68.504	46.544	-0.385662480811985
																Mpp1	1.88	9.65501519570514e-12	DMSO_Mono_T	H151_25_Mono_T	637.486	1196.895	0.631271776841858	N4bp3	0.25	0.00364062747994608	DMSO_Cocul_T	H151_25_Cocul_T	12.755	3.15	-1.38629436111989
																Mpv17l2	1.36	0.00968568490570173	DMSO_Mono_T	H151_25_Mono_T	165.739	224.788	0.307484699747961	Naa20	0.58	7.53898273038256e-06	DMSO_Cocul_T	H151_25_Cocul_T	162.826	94.69	-0.544727175441672
																Mpzl1	0.71	0.0249340210632171	DMSO_Mono_T	H151_25_Mono_T	125.016	87.267	-0.342490308946776	Nadk	1.61	1.96754117102673e-06	DMSO_Cocul_T	H151_25_Cocul_T	196.319	313.293	0.476234178996372
																Mpzl3	1.31	0.0255872726902244	DMSO_Mono_T	H151_25_Mono_T	176.087	229.94	0.27002713721306	Nasp	0.46	1.37886291345846e-06	DMSO_Cocul_T	H151_25_Cocul_T	102.705	48.346	-0.776528789498996
																Mrpl13	0.73	0.00469310097108819	DMSO_Mono_T	H151_25_Mono_T	258.84	186.228	-0.3147107448397	Nat8l	0.23	0.00374541216304194	DMSO_Cocul_T	H151_25_Cocul_T	16.229	3.17	-1.46967597005894
																Mrpl14	1.46	0.000651216741155502	DMSO_Mono_T	H151_25_Mono_T	183.033	275.303	0.378436435720245	Nat9	1.9	0.00461561815513499	DMSO_Cocul_T	H151_25_Cocul_T	22.714	41.721	0.641853886172395
																Mrpl35	1.32	0.0115134826535428	DMSO_Mono_T	H151_25_Mono_T	225.465	293.735	0.27763173659828	Naxe	1.27	0.0228264608265178	DMSO_Cocul_T	H151_25_Cocul_T	359.615	454.648	0.2390169004705
																Mrpl45	1.33	0.00337538734811224	DMSO_Mono_T	H151_25_Mono_T	305.455	404.057	0.285178942233662	Nbeal1	1.37	0.00238885288861964	DMSO_Cocul_T	H151_25_Cocul_T	310.553	424.224	0.314810739840034
																Mrpl49	0.68	0.0104548638665521	DMSO_Mono_T	H151_25_Mono_T	131.182	89.069	-0.385662480811985	Nbl1	2.07	0.000470275583312227	DMSO_Cocul_T	H151_25_Cocul_T	24.973	50.727	0.727548607277278
																Mrps7	1.27	0.044420439572361	DMSO_Mono_T	H151_25_Mono_T	163.435	208.94	0.2390169004705	Ncapd2	0.21	2.87732338871742e-07	DMSO_Cocul_T	H151_25_Cocul_T	27.227	5.901	-1.56064774826467
																Ms4a10	3.24	5.98871165834668e-07	DMSO_Mono_T	H151_25_Mono_T	12.764	42.993	1.17557332980424	Ncapd3	0.46	0.000628018903521422	DMSO_Cocul_T	H151_25_Cocul_T	39.863	18.686	-0.776528789498996
																Msn	0.66	0.0267529263090583	DMSO_Mono_T	H151_25_Mono_T	77.58	50.041	-0.415515443961666	Ncapg	0.11	2.45264269954353e-09	DMSO_Cocul_T	H151_25_Cocul_T	25.211	2.877	-2.20727491318972
																mt-Nd3	0.69	0.00500200468320765	DMSO_Mono_T	H151_25_Mono_T	147.336	103.077	-0.371063681390832	Ncapg2	0.28	5.17395269449995e-05	DMSO_Cocul_T	H151_25_Cocul_T	26.577	7.81	-1.27296567581289
																Mt3	28.81	0.000366959345020911	DMSO_Mono_T	H151_25_Mono_T	0	6.191	3.36072254909644	Ncaph	0.27	2.66191727525315e-14	DMSO_Cocul_T	H151_25_Cocul_T	74.149	19.97	-1.30933331998376
																Mta1	0.54	0.0415584117486521	DMSO_Mono_T	H151_25_Mono_T	26.999	14.773	-0.616186139423817	Nceh1	1.44	0.024802642264604	DMSO_Cocul_T	H151_25_Cocul_T	72.162	103.897	0.364643113587909
																Mtap	0.72	0.00446273081155254	DMSO_Mono_T	H151_25_Mono_T	396.012	292.367	-0.328504066972036	Ncl	0.73	0.0016559188148973	DMSO_Cocul_T	H151_25_Cocul_T	865.549	636.02	-0.3147107448397
																Mtarc2	0.77	0.0266518806213471	DMSO_Mono_T	H151_25_Mono_T	366.917	279.312	-0.261364764134408	Ncmap	0.68	0.0409906527228079	DMSO_Cocul_T	H151_25_Cocul_T	73.68	49.904	-0.385662480811985
																Mtcl1	0.64	0.00102442205305241	DMSO_Mono_T	H151_25_Mono_T	120.014	76.792	-0.446287102628419	Ndc1	0.47	0.000124754654606452	DMSO_Cocul_T	H151_25_Cocul_T	57.264	26.922	-0.755022584278033
																Mtfr1l	1.38	0.00584580091511801	DMSO_Mono_T	H151_25_Mono_T	235.68	322.102	0.322083499169113	Ndc80	0.11	6.33438006021055e-09	DMSO_Cocul_T	H151_25_Cocul_T	25.615	3.122	-2.20727491318972
																Mthfd1	0.72	0.0315459932903514	DMSO_Mono_T	H151_25_Mono_T	107.359	76.903	-0.328504066972036	Nebl	0.25	0.0143634416867153	DMSO_Cocul_T	H151_25_Cocul_T	9.321	2.654	-1.38629436111989
																Mtm1	1.73	0.0318862532423217	DMSO_Mono_T	H151_25_Mono_T	21.232	37.379	0.548121408509688	Nectin2	0.76	0.0284831828842343	DMSO_Cocul_T	H151_25_Cocul_T	180.459	136.601	-0.27443684570176
																Mtmr6	1.45	0.00318979123364647	DMSO_Mono_T	H151_25_Mono_T	102.744	148.39	0.371563556432483	Nectin4	0.4	0.0275931947393154	DMSO_Cocul_T	H151_25_Cocul_T	14.33	5.716	-0.916290731874155
																Mtmr7	1.48	0.0485752680468319	DMSO_Mono_T	H151_25_Mono_T	42.638	62.599	0.392042087776024	Nedd9	0.49	7.46371280502467e-09	DMSO_Cocul_T	H151_25_Cocul_T	137.895	66.897	-0.713349887877465
																Muc1	0.68	6.93489945268288e-05	DMSO_Mono_T	H151_25_Mono_T	1709.215	1182.169	-0.385662480811985	Neil3	0.09	0.00183744607641218	DMSO_Cocul_T	H151_25_Cocul_T	7.597	0.658	-2.40794560865187
																Muc20	0.11	2.31881212066224e-06	DMSO_Mono_T	H151_25_Mono_T	17.254	1.936	-2.20727491318972	Nek2	0.13	4.5759103651255e-07	DMSO_Cocul_T	H151_25_Cocul_T	20.362	2.671	-2.04022082852655
																Mucl3	4.4	0.00329713704614144	DMSO_Mono_T	H151_25_Mono_T	12.161	45.018	1.48160454092422	Neurl1b	0.6	0.0327984062613819	DMSO_Cocul_T	H151_25_Cocul_T	39.096	23.169	-0.510825623765991
																Mvb12a	1.59	3.70151161109412e-07	DMSO_Mono_T	H151_25_Mono_T	240.913	379.828	0.46373401623214	Neurl3	0.71	0.0388459280007391	DMSO_Cocul_T	H151_25_Cocul_T	149.075	108.859	-0.342490308946776
																Mvp	1.74	1.30016617654916e-05	DMSO_Mono_T	H151_25_Mono_T	170.923	291.6	0.553885113226438	Nexmif	1.72	0.0151718400235101	DMSO_Cocul_T	H151_25_Cocul_T	26.578	45.437	0.542324290825362
																Mx1	3.74	0.00766638611013607	DMSO_Mono_T	H151_25_Mono_T	3.528	13.102	1.31908561142644	Nfib	0.69	0.000868793819839412	DMSO_Cocul_T	H151_25_Cocul_T	377.557	262.601	-0.371063681390832
																Mxd3	0.05	0.000488884550168657	DMSO_Mono_T	H151_25_Mono_T	7.787	0.363	-2.99573227355399	Nfkb1	0.65	0.0252310359086156	DMSO_Cocul_T	H151_25_Cocul_T	66.012	43.001	-0.430782916092454
																Mydgf	1.51	4.12966575064876e-05	DMSO_Mono_T	H151_25_Mono_T	192.871	289.008	0.412109650826833	Nfkbia	0.29	7.77436613246397e-21	DMSO_Cocul_T	H151_25_Cocul_T	743.963	218.047	-1.23787435600162
																Myh14	1.54	0.00118597664789001	DMSO_Mono_T	H151_25_Mono_T	132.332	206.435	0.431782416425538	Nfkbid	0.22	0.000811884017269103	DMSO_Cocul_T	H151_25_Cocul_T	13.924	3.077	-1.51412773262978
																Myo5c	1.94	4.23939452433416e-11	DMSO_Mono_T	H151_25_Mono_T	166.304	323.158	0.662687973075237	Nfkbie	0.23	0.027949409410661	DMSO_Cocul_T	H151_25_Cocul_T	7.71	2.175	-1.46967597005894
																Nadk	1.56	2.93468701687571e-06	DMSO_Mono_T	H151_25_Mono_T	211.561	329.708	0.444685821261446	Nfkbiz	0.68	0.000954413796353697	DMSO_Cocul_T	H151_25_Cocul_T	364.261	246.398	-0.385662480811985
																Naf1	0.37	0.012371682388983	DMSO_Mono_T	H151_25_Mono_T	17.364	6.66	-0.994252273343867	Nipal2	1.82	6.42908981790368e-07	DMSO_Cocul_T	H151_25_Cocul_T	103.856	189.01	0.598836501088704
																Nampt	2.44	1.93214170103308e-13	DMSO_Mono_T	H151_25_Mono_T	77.204	188.416	0.89199803930511	Nisch	0.78	0.0222539486086406	DMSO_Cocul_T	H151_25_Cocul_T	346.564	270.899	-0.2484613592985
																Nanos1	0.29	0.0109389879551759	DMSO_Mono_T	H151_25_Mono_T	12.486	3.664	-1.23787435600162	Nkiras1	1.97	0.00140171509092919	DMSO_Cocul_T	H151_25_Cocul_T	22.838	45.077	0.678033542749897
																Nap1l1	0.76	0.0138828148388365	DMSO_Mono_T	H151_25_Mono_T	331.321	249.145	-0.27443684570176	Nmi	0.41	0.000383111478953382	DMSO_Cocul_T	H151_25_Cocul_T	37.643	16.01	-0.891598119283784
																Napa	1.45	4.48913372925541e-05	DMSO_Mono_T	H151_25_Mono_T	448.576	639.091	0.371563556432483	Nmral1	0.37	0.00240262797228399	DMSO_Cocul_T	H151_25_Cocul_T	22.497	8.93	-0.994252273343867
																Nasp	0.4	8.43860765682363e-11	DMSO_Mono_T	H151_25_Mono_T	119.13	47.776	-0.916290731874155	Nob1	1.49	0.0156864195886224	DMSO_Cocul_T	H151_25_Cocul_T	74.511	113.278	0.398776119957368
																Ncapd2	0.2	1.78110809362726e-08	DMSO_Mono_T	H151_25_Mono_T	37.962	7.668	-1.6094379124341	Nol12	1.42	0.0391387646973042	DMSO_Cocul_T	H151_25_Cocul_T	61.282	87.426	0.350656871613169
																Ncapd3	0.31	1.88743774183346e-07	DMSO_Mono_T	H151_25_Mono_T	45.579	14.228	-1.17118298150295	Nol3	3.11	6.89646303722549e-09	DMSO_Cocul_T	H151_25_Cocul_T	20.803	67.852	1.13462272619114
																Ncapg	0.14	2.10656731101076e-07	DMSO_Mono_T	H151_25_Mono_T	29.732	4.683	-1.96611285637283	Nop10	0.78	0.0440095812341689	DMSO_Cocul_T	H151_25_Cocul_T	748.857	582.345	-0.2484613592985
																Ncapg2	0.2	2.91061801218321e-07	DMSO_Mono_T	H151_25_Mono_T	27.638	5.527	-1.6094379124341	Nploc4	1.6	0.000256588320557591	DMSO_Cocul_T	H151_25_Cocul_T	86.816	138.262	0.470003629245736
																Ncaph	0.21	1.08561532373516e-14	DMSO_Mono_T	H151_25_Mono_T	83.696	17.927	-1.56064774826467	Npm1	0.73	0.000551060886814459	DMSO_Cocul_T	H151_25_Cocul_T	2274.294	1650.862	-0.3147107448397
																Ncaph2	0.74	0.0424365854385681	DMSO_Mono_T	H151_25_Mono_T	126.999	94.357	-0.301105092783922	Nqo1	106.14	3.80096931445461e-28	DMSO_Cocul_T	H151_25_Cocul_T	7.088	575.102	4.66475897739975
																Nck2	1.62	0.0211783420466318	DMSO_Mono_T	H151_25_Mono_T	41.676	63.997	0.482426149244293	Nrm	0.36	0.000545597182852599	DMSO_Cocul_T	H151_25_Cocul_T	28.03	10.031	-1.02165124753198
																Ncl	0.66	1.91374095165215e-06	DMSO_Mono_T	H151_25_Mono_T	942.168	612.418	-0.415515443961666	Nrp2	0.32	0.000551060886814459	DMSO_Cocul_T	H151_25_Cocul_T	20.716	6.79	-1.13943428318836
																Ndc1	0.34	1.77883063219056e-09	DMSO_Mono_T	H151_25_Mono_T	78.598	25.823	-1.07880966137193	Nsa2	1.45	0.0333441346981484	DMSO_Cocul_T	H151_25_Cocul_T	59.987	88.391	0.371563556432483
																Ndc80	0.11	8.35980578853281e-09	DMSO_Mono_T	H151_25_Mono_T	31.462	3.589	-2.20727491318972	Nsd2	0.67	0.0096719260132564	DMSO_Cocul_T	H151_25_Cocul_T	110.448	74.303	-0.400477566597125
																Ndnf	1.51	0.0232295547169155	DMSO_Mono_T	H151_25_Mono_T	82.736	108.113	0.412109650826833	Nsmce3	0.64	0.00336653780572552	DMSO_Cocul_T	H151_25_Cocul_T	93.489	59.937	-0.446287102628419
																Ndrg4	4.02	0.00431946625421194	DMSO_Mono_T	H151_25_Mono_T	3.511	13.353	1.39128190263093	Nt5c3	1.51	2.92098362396364e-05	DMSO_Cocul_T	H151_25_Cocul_T	256.776	387.437	0.412109650826833
																Ndufa5	0.79	0.0249340210632171	DMSO_Mono_T	H151_25_Mono_T	329.479	256.722	-0.23572233352107	Nuak2	0.35	3.06063424961554e-11	DMSO_Cocul_T	H151_25_Cocul_T	95.601	33.327	-1.04982212449868
																Ndufb5	0.79	0.0301996775991033	DMSO_Mono_T	H151_25_Mono_T	504.057	390.735	-0.23572233352107	Nucb1	1.65	2.74796406032723e-05	DMSO_Cocul_T	H151_25_Cocul_T	150.71	248.784	0.500775287912489
																Necap2	1.49	0.00076345319409925	DMSO_Mono_T	H151_25_Mono_T	121.013	180.888	0.398776119957368	Nudt8	1.39	0.00760482773085992	DMSO_Cocul_T	H151_25_Cocul_T	123.365	171.374	0.3293037471426
																Nedd9	0.69	0.0341697566402028	DMSO_Mono_T	H151_25_Mono_T	106.93	73.257	-0.371063681390832	Nuf2	0.06	4.212183329399e-08	DMSO_Cocul_T	H151_25_Cocul_T	19.462	1.184	-2.81341071676004
																Neil3	0.12	0.00115309724999544	DMSO_Mono_T	H151_25_Mono_T	10.215	1.245	-2.12026353620009	Nup43	0.65	0.0275931947393154	DMSO_Cocul_T	H151_25_Cocul_T	62.917	41.594	-0.430782916092454
																Nek2	0.11	1.16824261512695e-08	DMSO_Mono_T	H151_25_Mono_T	24.476	2.734	-2.20727491318972	Nup85	0.52	0.000483109562575453	DMSO_Cocul_T	H151_25_Cocul_T	84.378	43.561	-0.653926467406664
																Nexmif	2.07	0.000419831609792473	DMSO_Mono_T	H151_25_Mono_T	27.1	55.082	0.727548607277278	Nusap1	0.04	7.10989092242768e-11	DMSO_Cocul_T	H151_25_Cocul_T	56.949	3.039	-3.2188758248682
																Nfat5	0.7	0.0031879942211031	DMSO_Mono_T	H151_25_Mono_T	223.766	155.587	-0.356674943938732	Nxnl2	0.35	0.00039849162736608	DMSO_Cocul_T	H151_25_Cocul_T	25.113	8.456	-1.04982212449868
																Nfia	0.61	0.000441544789376586	DMSO_Mono_T	H151_25_Mono_T	137.212	84.519	-0.49429632181478	Oaf	0.4	0.00294221426260272	DMSO_Cocul_T	H151_25_Cocul_T	29.191	11.585	-0.916290731874155
																Nfib	0.52	2.46188166948689e-15	DMSO_Mono_T	H151_25_Mono_T	491.596	256.439	-0.653926467406664	Oas1a	0.45	0.00343760471055954	DMSO_Cocul_T	H151_25_Cocul_T	197.732	95.853	-0.798507696217772
																Nfkb1	0.67	0.0380049923287366	DMSO_Mono_T	H151_25_Mono_T	63.94	42.529	-0.400477566597125	Oas1g	0.47	0.00129611652531176	DMSO_Cocul_T	H151_25_Cocul_T	53.729	25.666	-0.755022584278033
																Nfkbia	0.36	6.04969848450619e-06	DMSO_Mono_T	H151_25_Mono_T	700.994	250.193	-1.02165124753198	Oas3	0.28	0.0144345910831661	DMSO_Cocul_T	H151_25_Cocul_T	112.425	40.501	-1.27296567581289
																Nfkbiz	0.65	0.000403524840981262	DMSO_Mono_T	H151_25_Mono_T	354.28	231.123	-0.430782916092454	Oasl2	0.11	5.17365305745272e-06	DMSO_Cocul_T	H151_25_Cocul_T	194.397	39.458	-2.20727491318972
																Ngly1	1.58	0.00398257211841985	DMSO_Mono_T	H151_25_Mono_T	82.771	126.517	0.457424847038875	Oat	0.6	8.90511068183904e-07	DMSO_Cocul_T	H151_25_Cocul_T	252.1	151.329	-0.510825623765991
																Nhp2	0.83	0.0454886611877145	DMSO_Mono_T	H151_25_Mono_T	633.536	524.668	-0.186329578191493	Ogfr	0.57	0.00367707346264966	DMSO_Cocul_T	H151_25_Cocul_T	61.045	34.472	-0.562118918153541
																Niban1	1.54	0.00126580135354169	DMSO_Mono_T	H151_25_Mono_T	89.119	136.647	0.431782416425538	Oip5	0.07	2.31441957520179e-06	DMSO_Cocul_T	H151_25_Cocul_T	16.601	1.243	-2.65926003693278
																Nicn1	1.43	0.0444144132324804	DMSO_Mono_T	H151_25_Mono_T	52.306	75.191	0.357674444271816	Olfm4	0.27	0.011207830260712	DMSO_Cocul_T	H151_25_Cocul_T	83.585	15.815	-1.30933331998376
																Nipal1	1.54	0.00236288815166629	DMSO_Mono_T	H151_25_Mono_T	184.918	287.434	0.431782416425538	Onecut2	0.77	0.00421015045894938	DMSO_Cocul_T	H151_25_Cocul_T	1022.549	790.877	-0.261364764134408
																Nipal2	1.99	2.65566836174297e-08	DMSO_Mono_T	H151_25_Mono_T	131.623	253.871	0.688134638736401	Orc1	0.26	0.032153443324051	DMSO_Cocul_T	H151_25_Cocul_T	8.689	2.246	-1.34707364796661
																Nisch	0.77	0.0437592721979282	DMSO_Mono_T	H151_25_Mono_T	373.919	283.419	-0.261364764134408	Orc6	0.43	1.54380637146534e-06	DMSO_Cocul_T	H151_25_Cocul_T	63.842	27.609	-0.843970070294529
																Nit1	1.37	0.0167937198819941	DMSO_Mono_T	H151_25_Mono_T	138.792	187.683	0.314810739840034	Osgin1	4.05	1.92266674748192e-24	DMSO_Cocul_T	H151_25_Cocul_T	81.13	292.77	1.39871688111845
																Nkiras1	1.62	0.0376307084127555	DMSO_Mono_T	H151_25_Mono_T	27.564	44.056	0.482426149244293	Osmr	0.49	0.0345968657545727	DMSO_Cocul_T	H151_25_Cocul_T	24.688	12.304	-0.713349887877465
																Nkiras2	1.77	1.49783388947747e-05	DMSO_Mono_T	H151_25_Mono_T	91.02	160.863	0.570979546585738	Otop3	1.92	0.00199346100753355	DMSO_Cocul_T	H151_25_Cocul_T	58.202	109.166	0.65232518603969
																Nme1	0.61	2.22214820978626e-11	DMSO_Mono_T	H151_25_Mono_T	1033.938	637.083	-0.49429632181478	Otud6b	1.37	0.0261290513613954	DMSO_Cocul_T	H151_25_Cocul_T	90.053	123.607	0.314810739840034
																Nmral1	0.32	0.000361629994201641	DMSO_Mono_T	H151_25_Mono_T	26.398	9.415	-1.13943428318836	Oxct1	0.52	5.08457480929861e-12	DMSO_Cocul_T	H151_25_Cocul_T	458.19	240.465	-0.653926467406664
																Nol3	3.15	1.95921588149443e-06	DMSO_Mono_T	H151_25_Mono_T	13.815	45.031	1.14740245283754	P2rx2	0.1	1.85077700335175e-12	DMSO_Cocul_T	H151_25_Cocul_T	36.564	3.898	-2.30258509299405
																Nolc1	0.66	0.00322650384858609	DMSO_Mono_T	H151_25_Mono_T	117.145	76.749	-0.415515443961666	P2rx4	1.53	0.00161895373733282	DMSO_Cocul_T	H151_25_Cocul_T	89.272	135.053	0.425267735404344
																Nop10	0.67	4.20915533313861e-07	DMSO_Mono_T	H151_25_Mono_T	1023.74	672.04	-0.400477566597125	P4ha1	0.59	0.00208032477382718	DMSO_Cocul_T	H151_25_Cocul_T	138.638	77.556	-0.527632742082372
																Nop56	0.6	0.000101273612175	DMSO_Mono_T	H151_25_Mono_T	149.897	89.488	-0.510825623765991	P4hb	1.34	0.00367633315862797	DMSO_Cocul_T	H151_25_Cocul_T	940.453	1274.033	0.29266961396282
																Nop58	0.62	3.3663201225559e-06	DMSO_Mono_T	H151_25_Mono_T	234.368	144.119	-0.478035800943	Paics	0.62	1.16850683190744e-06	DMSO_Cocul_T	H151_25_Cocul_T	680.952	420.907	-0.478035800943
																Npc2	1.25	0.00600717884564757	DMSO_Mono_T	H151_25_Mono_T	649.634	810.022	0.22314355131421	Palmd	0.45	0.000691091978600715	DMSO_Cocul_T	H151_25_Cocul_T	40.277	18.89	-0.798507696217772
																Npdc1	1.56	1.64028325940103e-07	DMSO_Mono_T	H151_25_Mono_T	255.305	398.695	0.444685821261446	Papss2	2.15	4.10714415573229e-07	DMSO_Cocul_T	H151_25_Cocul_T	43.716	94.796	0.765467842139571
																Npepl1	0.68	0.0415900329239054	DMSO_Mono_T	H151_25_Mono_T	73.87	50.944	-0.385662480811985	Paqr4	1.48	0.0145691085080714	DMSO_Cocul_T	H151_25_Cocul_T	70.422	103.206	0.392042087776024
																Nploc4	1.45	0.00882815723315442	DMSO_Mono_T	H151_25_Mono_T	100.629	142.95	0.371563556432483	Paqr7	1.65	0.000868793819839412	DMSO_Cocul_T	H151_25_Cocul_T	64.422	108.146	0.500775287912489
																Npm1	0.72	0.00437064463001137	DMSO_Mono_T	H151_25_Mono_T	2153.552	1501.186	-0.328504066972036	Paqr8	1.29	0.0154807375247637	DMSO_Cocul_T	H151_25_Cocul_T	243.737	314.367	0.254642218373581
																Npnt	0.69	0.000417511796521102	DMSO_Mono_T	H151_25_Mono_T	309.888	216.78	-0.371063681390832	Parp12	0.42	4.79614629020883e-06	DMSO_Cocul_T	H151_25_Cocul_T	124.047	54.16	-0.867500567704723
																Nqo1	33.91	5.17820288668444e-22	DMSO_Mono_T	H151_25_Mono_T	14.877	593.742	3.52370995613755	Parp14	0.23	2.14945633555862e-20	DMSO_Cocul_T	H151_25_Cocul_T	145.918	37.013	-1.46967597005894
																Nr3c2	2.77	0.00084806115809665	DMSO_Mono_T	H151_25_Mono_T	9.354	25.624	1.01884732019925	Parp8	0.48	5.34378852510127e-05	DMSO_Cocul_T	H151_25_Cocul_T	69.051	33.08	-0.7339691750802
																Nr4a1	0.59	0.0284045399438137	DMSO_Mono_T	H151_25_Mono_T	327.743	193.296	-0.527632742082372	Parp9	0.32	8.97893749338647e-12	DMSO_Cocul_T	H151_25_Cocul_T	143.867	49.988	-1.13943428318836
																Nr4a2	0.6	0.00151143650748338	DMSO_Mono_T	H151_25_Mono_T	104.087	60.381	-0.510825623765991	Parpbp	0.07	2.28484931725529e-07	DMSO_Cocul_T	H151_25_Cocul_T	17.868	1.292	-2.65926003693278
																Nrd1	1.36	0.0282720611752113	DMSO_Mono_T	H151_25_Mono_T	126.676	175.012	0.307484699747961	Pate14	1.62	0.00288285307038555	DMSO_Cocul_T	H151_25_Cocul_T	52.167	83.695	0.482426149244293
																Nrm	0.22	8.94531529245046e-07	DMSO_Mono_T	H151_25_Mono_T	30.787	6.684	-1.51412773262978	Pbk	0.02	1.10691953290928e-23	DMSO_Cocul_T	H151_25_Cocul_T	70.888	1.563	-3.91202300542815
																Nrp1	0.45	0.0330846829951311	DMSO_Mono_T	H151_25_Mono_T	20.876	9.14	-0.798507696217772	Pbx1	0.65	0.000748064990322672	DMSO_Cocul_T	H151_25_Cocul_T	145.634	95.17	-0.430782916092454
																Nrp2	0.38	0.0211008574863702	DMSO_Mono_T	H151_25_Mono_T	14.855	5.886	-0.967584026261706	Pclaf	0.04	9.744778071199e-20	DMSO_Cocul_T	H151_25_Cocul_T	51.93	1.98	-3.2188758248682
																Nsd2	0.57	0.000196297041486861	DMSO_Mono_T	H151_25_Mono_T	94.947	54.588	-0.562118918153541	Pcna	0.59	5.72061697826124e-06	DMSO_Cocul_T	H151_25_Cocul_T	223.76	132.929	-0.527632742082372
																Nt5c3	1.75	9.79215204118789e-10	DMSO_Mono_T	H151_25_Mono_T	239.674	412.546	0.559615787935423	Pcsk6	1.35	0.0197999199235478	DMSO_Cocul_T	H151_25_Cocul_T	158.684	210.071	0.300104592450338
																Nt5c3b	0.59	0.0419268984680302	DMSO_Mono_T	H151_25_Mono_T	39.13	23.105	-0.527632742082372	Pcsk9	0.69	0.00125657589672584	DMSO_Cocul_T	H151_25_Cocul_T	240.275	168.501	-0.371063681390832
																Nt5dc2	0.2	0.0377627746799313	DMSO_Mono_T	H151_25_Mono_T	6.238	1.351	-1.6094379124341	Pdia6	0.72	0.0064615097027011	DMSO_Cocul_T	H151_25_Cocul_T	344.632	251.319	-0.328504066972036
																Nuak2	0.36	6.84185346446813e-10	DMSO_Mono_T	H151_25_Mono_T	90.98	32.398	-1.02165124753198	Pdk1	0.57	0.000600023860181278	DMSO_Cocul_T	H151_25_Cocul_T	105.221	57.714	-0.562118918153541
																Nub1	1.51	0.0265572736206564	DMSO_Mono_T	H151_25_Mono_T	50.863	75.852	0.412109650826833	Pdk3	0.52	0.00209455616356108	DMSO_Cocul_T	H151_25_Cocul_T	43.423	22.686	-0.653926467406664
																Nucb1	1.81	7.93990044959273e-09	DMSO_Mono_T	H151_25_Mono_T	151.305	277.344	0.593326845277734	Pdxk	0.44	2.70801250335527e-08	DMSO_Cocul_T	H151_25_Cocul_T	140.862	61.803	-0.82098055206983
																Nucks1	0.72	0.00133592068896038	DMSO_Mono_T	H151_25_Mono_T	287.819	207.612	-0.328504066972036	Pea15a	0.61	8.8374168934673e-07	DMSO_Cocul_T	H151_25_Cocul_T	471.599	283.707	-0.49429632181478
																Nudt7	1.53	0.0283252340643636	DMSO_Mono_T	H151_25_Mono_T	44.679	69.327	0.425267735404344	Peak1	1.61	0.00211933224197484	DMSO_Cocul_T	H151_25_Cocul_T	62.006	100.194	0.476234178996372
																Nuf2	0.09	1.00372733434675e-07	DMSO_Mono_T	H151_25_Mono_T	21.149	1.764	-2.40794560865187	Peds1	1.7	0.010791550507935	DMSO_Cocul_T	H151_25_Cocul_T	28.347	48.001	0.53062825106217
																Nup107	0.52	0.0109293766677466	DMSO_Mono_T	H151_25_Mono_T	41.021	22.004	-0.653926467406664	Pepd	1.34	0.0204317431740157	DMSO_Cocul_T	H151_25_Cocul_T	721.913	931.348	0.29266961396282
																Nup133	0.51	0.00915596534426345	DMSO_Mono_T	H151_25_Mono_T	35.817	17.925	-0.673344553263766	Per3	0.65	0.0286855241181867	DMSO_Cocul_T	H151_25_Cocul_T	74.052	45.933	-0.430782916092454
																Nup205	0.64	0.0170162713139806	DMSO_Mono_T	H151_25_Mono_T	64.711	41.339	-0.446287102628419	Perp	1.55	2.81387044919702e-09	DMSO_Cocul_T	H151_25_Cocul_T	1212.753	1880.484	0.438254930931155
																Nup35	0.28	0.00265984359354569	DMSO_Mono_T	H151_25_Mono_T	16.66	5.145	-1.27296567581289	Pet100	1.44	0.0235921790973816	DMSO_Cocul_T	H151_25_Cocul_T	86.094	122.749	0.364643113587909
																Nup85	0.55	0.000141876707311088	DMSO_Mono_T	H151_25_Mono_T	92.211	51.28	-0.59783700075562	Pex16	1.65	0.00206113391542293	DMSO_Cocul_T	H151_25_Cocul_T	47.197	77.585	0.500775287912489
																Nusap1	0.04	1.00372733434675e-07	DMSO_Mono_T	H151_25_Mono_T	65.105	3.263	-3.2188758248682	Pf4	0.07	0.00264108415484322	DMSO_Cocul_T	H151_25_Cocul_T	15.424	1.63	-2.65926003693278
																Nxnl2	0.52	0.0378529316761127	DMSO_Mono_T	H151_25_Mono_T	25.298	13.438	-0.653926467406664	Pfkl	0.65	0.00177002516028193	DMSO_Cocul_T	H151_25_Cocul_T	133.042	86.125	-0.430782916092454
																Oasl1	2.6	8.27196449034964e-06	DMSO_Mono_T	H151_25_Mono_T	19.319	50.226	0.955511445027436	Pfkp	0.65	0.0011414915949469	DMSO_Cocul_T	H151_25_Cocul_T	265.149	171.176	-0.430782916092454
																Oasl2	7.15	0.0463951252783287	DMSO_Mono_T	H151_25_Mono_T	0.584	4.995	1.96711235670592	Pfn2	1.82	0.0111674352614166	DMSO_Cocul_T	H151_25_Cocul_T	20.734	37.927	0.598836501088704
																Oat	0.6	1.35715623705852e-06	DMSO_Mono_T	H151_25_Mono_T	233.312	140.91	-0.510825623765991	Pgap1	1.5	3.1288298201829e-05	DMSO_Cocul_T	H151_25_Cocul_T	772.93	1155.644	0.405465108108164
																Oip5	0.14	0.00434098608635765	DMSO_Mono_T	H151_25_Mono_T	9.885	1.562	-1.96611285637283	Pgap6	1.91	0.01284577625699	DMSO_Cocul_T	H151_25_Cocul_T	16.408	31.416	0.647103242058538
																Olr1	0.27	0.0187897530637904	DMSO_Mono_T	H151_25_Mono_T	14.774	3.233	-1.30933331998376	Pgd	2.51	2.9638253881844e-23	DMSO_Cocul_T	H151_25_Cocul_T	302.243	766.284	0.920282753143692
																Onecut2	0.69	1.90673497910726e-05	DMSO_Mono_T	H151_25_Mono_T	1358.683	930.967	-0.371063681390832	Pgk1	0.68	0.00530912713130979	DMSO_Cocul_T	H151_25_Cocul_T	1450.104	962.811	-0.385662480811985
																Orai1	1.58	0.00179072424840898	DMSO_Mono_T	H151_25_Mono_T	74.993	116.385	0.457424847038875	Pglyrp1	0.31	1.77049762733808e-07	DMSO_Cocul_T	H151_25_Cocul_T	2951.556	847.09	-1.17118298150295
																Orc1	0.23	0.0394907467533989	DMSO_Mono_T	H151_25_Mono_T	7.823	2.199	-1.46967597005894	Pgm2	1.34	0.0348789603306391	DMSO_Cocul_T	H151_25_Cocul_T	116.091	156.766	0.29266961396282
																Orc6	0.36	3.34036675734094e-08	DMSO_Mono_T	H151_25_Mono_T	89.134	32.198	-1.02165124753198	Pgrmc1	1.38	0.000562814757123673	DMSO_Cocul_T	H151_25_Cocul_T	459.252	636.875	0.322083499169113
																Osbpl2	1.43	0.0353400217722532	DMSO_Mono_T	H151_25_Mono_T	63.051	89.692	0.357674444271816	Phlda2	1.59	0.00526726568189562	DMSO_Cocul_T	H151_25_Cocul_T	58.606	91.453	0.46373401623214
																Oscp1	0.5	0.0196566460356209	DMSO_Mono_T	H151_25_Mono_T	26.781	13.667	-0.693147180559945	Phyh	1.81	7.60644297713246e-05	DMSO_Cocul_T	H151_25_Cocul_T	75.563	140.566	0.593326845277734
																Osgin1	2.27	6.31125535650534e-16	DMSO_Mono_T	H151_25_Mono_T	169.668	376.323	0.819779831493311	Pierce1	3.66	1.25000336094787e-06	DMSO_Cocul_T	H151_25_Cocul_T	10.228	38.843	1.29746314741327
																Otop3	3.15	2.53427101730989e-10	DMSO_Mono_T	H151_25_Mono_T	26.779	82.598	1.14740245283754	Pif1	0.17	0.0488195665716359	DMSO_Cocul_T	H151_25_Cocul_T	5.669	1.09	-1.77195684193188
																Oxct1	0.61	2.61454633758461e-09	DMSO_Mono_T	H151_25_Mono_T	544.74	331.956	-0.49429632181478	Pigf	1.73	0.000212983929319538	DMSO_Cocul_T	H151_25_Cocul_T	56.97	97.61	0.548121408509688
																P2rx2	0.11	0.0180811759289541	DMSO_Mono_T	H151_25_Mono_T	6.875	0.734	-2.20727491318972	Pigk	1.3	0.0345217311666597	DMSO_Cocul_T	H151_25_Cocul_T	178.718	231.49	0.262364264467491
																P2rx4	1.72	5.24546578533893e-05	DMSO_Mono_T	H151_25_Mono_T	81.263	140.806	0.542324290825362	Pik3c2a	0.74	0.0391525712389946	DMSO_Cocul_T	H151_25_Cocul_T	198.634	147.114	-0.301105092783922
																P4hb	1.83	2.51826864447375e-14	DMSO_Mono_T	H151_25_Mono_T	852.742	1552.151	0.60431596685333	Pimreg	0.01	5.38359353721714e-11	DMSO_Cocul_T	H151_25_Cocul_T	28.463	0.296	-4.60517018598809
																Pacsin3	2.15	0.0150591868249176	DMSO_Mono_T	H151_25_Mono_T	14.749	31.048	0.765467842139571	Pir	2.83	1.24365322376789e-13	DMSO_Cocul_T	H151_25_Cocul_T	47.675	136.829	1.04027671165515
																Paics	0.68	0.00033769375533766	DMSO_Mono_T	H151_25_Mono_T	538.601	365.081	-0.385662480811985	Pitpna	1.27	0.0455006015464809	DMSO_Cocul_T	H151_25_Cocul_T	181.283	229.965	0.2390169004705
																Palmd	0.28	5.03287828578281e-08	DMSO_Mono_T	H151_25_Mono_T	44.059	12.887	-1.27296567581289	Pkd2	0.65	0.0411943679278593	DMSO_Cocul_T	H151_25_Cocul_T	51.545	33.57	-0.430782916092454
																Pank1	0.51	0.00731909451302016	DMSO_Mono_T	H151_25_Mono_T	37.168	19.433	-0.673344553263766	Pkdcc	0.51	0.0354353965510423	DMSO_Cocul_T	H151_25_Cocul_T	24.298	12.375	-0.673344553263766
																Papss2	2.83	1.27859857470033e-13	DMSO_Mono_T	H151_25_Mono_T	37.579	108.15	1.04027671165515	Pkp1	0.61	0.0218671251658435	DMSO_Cocul_T	H151_25_Cocul_T	63.432	35.295	-0.49429632181478
																Paqr4	1.63	0.00451185168784696	DMSO_Mono_T	H151_25_Mono_T	54.772	88.286	0.488580014818671	Pla1a	0.45	0.0158471054535146	DMSO_Cocul_T	H151_25_Cocul_T	22.639	10.039	-0.798507696217772
																Paqr5	1.97	3.93059381439733e-05	DMSO_Mono_T	H151_25_Mono_T	39.886	78.441	0.678033542749897	Pla2g4a	1.64	0.000655487591604482	DMSO_Cocul_T	H151_25_Cocul_T	182.816	291.823	0.494696241836107
																Parp1	0.48	0.00109323704583139	DMSO_Mono_T	H151_25_Mono_T	44.744	21.161	-0.7339691750802	Plac9	0.51	0.0213872067118423	DMSO_Cocul_T	H151_25_Cocul_T	34.916	17.7	-0.673344553263766
																Parp16	2.25	0.0340107304935004	DMSO_Mono_T	H151_25_Mono_T	7.724	17.429	0.810930216216329	Plau	0.33	4.17207501667712e-07	DMSO_Cocul_T	H151_25_Cocul_T	61.089	19.593	-1.10866262452161
																Parp8	0.53	0.000839816053691907	DMSO_Mono_T	H151_25_Mono_T	60.449	32.135	-0.63487827243597	Plaur	1.77	3.86309173878573e-10	DMSO_Cocul_T	H151_25_Cocul_T	1024.663	1737.579	0.570979546585738
																Parpbp	0.17	0.00131035577973065	DMSO_Mono_T	H151_25_Mono_T	11.117	1.945	-1.77195684193188	Pld3	1.8	1.05074224133333e-07	DMSO_Cocul_T	H151_25_Cocul_T	142.736	257.362	0.587786664902119
																Pbk	0.02	6.81404167932539e-09	DMSO_Mono_T	H151_25_Mono_T	73.909	2.154	-3.91202300542815	Plek2	0.67	0.000820868017516147	DMSO_Cocul_T	H151_25_Cocul_T	266.431	175.788	-0.400477566597125
																Pbrm1	0.75	0.035622123325443	DMSO_Mono_T	H151_25_Mono_T	168.386	126.812	-0.287682072451781	Plekha2	0.66	0.000107119724900066	DMSO_Cocul_T	H151_25_Cocul_T	300.471	195.952	-0.415515443961666
																Pbx1	0.61	0.000372520065171377	DMSO_Mono_T	H151_25_Mono_T	183.63	111.798	-0.49429632181478	Plekhg6	1.76	0.0251078570511695	DMSO_Cocul_T	H151_25_Cocul_T	20.906	37.167	0.56531380905006
																Pbx4	1.61	0.00301552054199309	DMSO_Mono_T	H151_25_Mono_T	50.25	81.222	0.476234178996372	Plekhh1	1.56	0.0422643797710083	DMSO_Cocul_T	H151_25_Cocul_T	34.069	53.661	0.444685821261446
																Pclaf	0.03	3.74042557437654e-12	DMSO_Mono_T	H151_25_Mono_T	80.985	2.687	-3.50655789731998	Plekhs1	0.46	1.78291081362264e-06	DMSO_Cocul_T	H151_25_Cocul_T	183.595	95.969	-0.776528789498996
																Pcna	0.53	5.59202679908325e-09	DMSO_Mono_T	H151_25_Mono_T	244.259	129.047	-0.63487827243597	Plin2	1.89	0.0154390277337588	DMSO_Cocul_T	H151_25_Cocul_T	549.559	1162.583	0.636576829071551
																Pcsk6	1.45	0.00342853379097667	DMSO_Mono_T	H151_25_Mono_T	122.351	182.259	0.371563556432483	Plin3	1.34	0.018160683223517	DMSO_Cocul_T	H151_25_Cocul_T	166.253	221.568	0.29266961396282
																Pcyt2	1.5	0.00556546454916396	DMSO_Mono_T	H151_25_Mono_T	85.917	129.154	0.405465108108164	Plk1	0.04	1.04535125935323e-21	DMSO_Cocul_T	H151_25_Cocul_T	57.434	2.573	-3.2188758248682
																Pdcd2l	1.58	0.0226062718713632	DMSO_Mono_T	H151_25_Mono_T	34.433	54.168	0.457424847038875	Plk4	0.38	0.000744729341801366	DMSO_Cocul_T	H151_25_Cocul_T	26.583	10.434	-0.967584026261706
																Pdcd4	0.71	0.0410847528904285	DMSO_Mono_T	H151_25_Mono_T	92.015	65.328	-0.342490308946776	Pllp	1.53	0.0161704440802363	DMSO_Cocul_T	H151_25_Cocul_T	62.4	91.074	0.425267735404344
																Pdia4	1.34	0.0447071213509662	DMSO_Mono_T	H151_25_Mono_T	145.927	197.578	0.29266961396282	Plpp2	1.41	0.000557051119550386	DMSO_Cocul_T	H151_25_Cocul_T	392.708	546.209	0.343589704390077
																Pdk1	0.61	0.0142954608604555	DMSO_Mono_T	H151_25_Mono_T	61.058	36.7	-0.49429632181478	Plpp5	1.55	0.00136183780628571	DMSO_Cocul_T	H151_25_Cocul_T	94.275	144.792	0.438254930931155
																Pdlim1	1.61	5.33505496831453e-05	DMSO_Mono_T	H151_25_Mono_T	270.21	432.997	0.476234178996372	Pls3	0.75	0.0327091447510719	DMSO_Cocul_T	H151_25_Cocul_T	266.088	196.506	-0.287682072451781
																Pds5b	0.47	0.00226988424618486	DMSO_Mono_T	H151_25_Mono_T	35.481	16.761	-0.755022584278033	Plscr1	0.62	8.80093697687472e-07	DMSO_Cocul_T	H151_25_Cocul_T	495.964	306.133	-0.478035800943
																Pdss1	0.28	0.000218869626118443	DMSO_Mono_T	H151_25_Mono_T	22.948	6.507	-1.27296567581289	Plscr2	0.3	2.33903174569947e-05	DMSO_Cocul_T	H151_25_Cocul_T	32.469	10.805	-1.20397280432594
																Pdxk	0.48	3.22981991216303e-06	DMSO_Mono_T	H151_25_Mono_T	121.862	56.57	-0.7339691750802	Plxnb1	0.58	0.0311752267421622	DMSO_Cocul_T	H151_25_Cocul_T	35.027	20.489	-0.544727175441672
																Pecr	0.5	0.0196775189626385	DMSO_Mono_T	H151_25_Mono_T	29.294	13.982	-0.693147180559945	Pmepa1	0.51	2.68409312381194e-09	DMSO_Cocul_T	H151_25_Cocul_T	524.945	286.984	-0.673344553263766
																Pef1	1.4	0.000687637844297067	DMSO_Mono_T	H151_25_Mono_T	188.601	262.706	0.336472236621213	Pmf1	0.46	0.00013635054448928	DMSO_Cocul_T	H151_25_Cocul_T	53.197	24.496	-0.776528789498996
																Pepd	1.32	0.000874952945700887	DMSO_Mono_T	H151_25_Mono_T	732.788	965.446	0.27763173659828	Pml	0.67	0.0135719574785005	DMSO_Cocul_T	H151_25_Cocul_T	86.049	56.859	-0.400477566597125
																Per2	0.56	0.0211083065298448	DMSO_Mono_T	H151_25_Mono_T	37.548	20.952	-0.579818495252942	Pmm1	2.04	9.99790665540338e-12	DMSO_Cocul_T	H151_25_Cocul_T	217.374	445.951	0.712949807856125
																Perp	1.66	6.04444449457552e-12	DMSO_Mono_T	H151_25_Mono_T	1129.319	1870.748	0.506817602368452	Pnliprp2	2.25	0.0270479399117076	DMSO_Cocul_T	H151_25_Cocul_T	16.681	29.819	0.810930216216329
																Pex16	1.61	0.0062245887034859	DMSO_Mono_T	H151_25_Mono_T	44.749	71.357	0.476234178996372	Pnpt1	0.63	0.0117447968228393	DMSO_Cocul_T	H151_25_Cocul_T	68.596	43.798	-0.462035459596559
																Pf4	0.21	0.000301694321996349	DMSO_Mono_T	H151_25_Mono_T	16.786	3.704	-1.56064774826467	Pnrc1	0.69	0.000277426375473116	DMSO_Cocul_T	H151_25_Cocul_T	474.412	320.359	-0.371063681390832
																Pfas	0.57	0.0166919138412807	DMSO_Mono_T	H151_25_Mono_T	43.557	24.864	-0.562118918153541	Pnrc2	0.75	0.0144065338668672	DMSO_Cocul_T	H151_25_Cocul_T	237.434	180.62	-0.287682072451781
																Pfdn5	1.22	0.0378203207117676	DMSO_Mono_T	H151_25_Mono_T	681.222	826.197	0.198850858745165	Poc1a	0.3	0.000133732884129398	DMSO_Cocul_T	H151_25_Cocul_T	26.027	7.77	-1.20397280432594
																Pfkfb3	0.57	0.00921145350452417	DMSO_Mono_T	H151_25_Mono_T	55.947	33.904	-0.562118918153541	Pof1b	1.64	0.000510705279313299	DMSO_Cocul_T	H151_25_Cocul_T	84.641	142.29	0.494696241836107
																Pfn2	2.07	0.00506532477356474	DMSO_Mono_T	H151_25_Mono_T	26.096	56.331	0.727548607277278	Pola1	0.24	4.3501909685918e-05	DMSO_Cocul_T	H151_25_Cocul_T	22.076	5.155	-1.42711635564015
																Pgap2	1.32	0.0131897636526194	DMSO_Mono_T	H151_25_Mono_T	390.734	515.977	0.27763173659828	Pold1	0.32	0.00109129030784509	DMSO_Cocul_T	H151_25_Cocul_T	19.225	6.3	-1.13943428318836
																Pgap6	1.93	0.0168990455629883	DMSO_Mono_T	H151_25_Mono_T	18.317	34.29	0.657520002916794	Pold2	0.51	0.00262760767025914	DMSO_Cocul_T	H151_25_Cocul_T	42.151	21.656	-0.673344553263766
																Pgd	2.65	5.60608580156819e-28	DMSO_Mono_T	H151_25_Mono_T	356.946	948.989	0.974559639998131	Pold4	1.71	4.5858541891884e-06	DMSO_Cocul_T	H151_25_Cocul_T	456.292	770.642	0.536493370514568
																Pglyrp1	0.68	0.000549304655893501	DMSO_Mono_T	H151_25_Mono_T	805.973	543.109	-0.385662480811985	Pole	0.29	7.89331828803761e-08	DMSO_Cocul_T	H151_25_Cocul_T	41.442	12.334	-1.23787435600162
																Pgm2	1.6	0.00232122501587684	DMSO_Mono_T	H151_25_Mono_T	75.739	119.935	0.470003629245736	Polk	1.36	0.0493844511318899	DMSO_Cocul_T	H151_25_Cocul_T	78.165	106.588	0.307484699747961
																Pgrmc1	1.66	1.13724796103792e-05	DMSO_Mono_T	H151_25_Mono_T	408.433	672.564	0.506817602368452	Polq	0.12	0.0150469135013374	DMSO_Cocul_T	H151_25_Cocul_T	5.845	0.95	-2.12026353620009
																Phip	0.67	0.0170386813911299	DMSO_Mono_T	H151_25_Mono_T	91.294	62.378	-0.400477566597125	Pop4	0.68	0.0300149411948252	DMSO_Cocul_T	H151_25_Cocul_T	84.753	57.692	-0.385662480811985
																Phlda2	1.62	0.00930743553279473	DMSO_Mono_T	H151_25_Mono_T	53.158	87.856	0.482426149244293	Pparg	1.86	4.7973684905524e-06	DMSO_Cocul_T	H151_25_Cocul_T	60.321	111.515	0.62057648772511
																Phlda3	1.33	0.0481231233976272	DMSO_Mono_T	H151_25_Mono_T	146.945	189.806	0.285178942233662	Ppbp	0.1	9.82090798380145e-06	DMSO_Cocul_T	H151_25_Cocul_T	17.804	1.767	-2.30258509299405
																Phtf1	0.51	0.0165381734157624	DMSO_Mono_T	H151_25_Mono_T	30.504	15.616	-0.673344553263766	Ppdpf	1.59	0.000179856898220373	DMSO_Cocul_T	H151_25_Cocul_T	162.579	262.712	0.46373401623214
																Phyh	1.59	0.00166010068466411	DMSO_Mono_T	H151_25_Mono_T	85.148	135.95	0.46373401623214	Ppic	0.52	4.80256222346597e-05	DMSO_Cocul_T	H151_25_Cocul_T	97.177	52.333	-0.653926467406664
																Pi4k2b	1.4	0.00794822125516512	DMSO_Mono_T	H151_25_Mono_T	116.259	162.569	0.336472236621213	Ppid	1.47	0.00866181838189547	DMSO_Cocul_T	H151_25_Cocul_T	86.364	125.793	0.385262400790645
																Pierce1	2.2	0.001601691720401	DMSO_Mono_T	H151_25_Mono_T	25.576	56.352	0.78845736036427	Ppif	0.69	0.03761174048356	DMSO_Cocul_T	H151_25_Cocul_T	86.556	58.177	-0.371063681390832
																Pif1	0.1	0.00786142906155269	DMSO_Mono_T	H151_25_Mono_T	6.799	0.769	-2.30258509299405	Ppil1	0.59	0.00189186313240193	DMSO_Cocul_T	H151_25_Cocul_T	81.367	47.364	-0.527632742082372
																Pigf	1.48	0.0225368851814463	DMSO_Mono_T	H151_25_Mono_T	75.188	108.017	0.392042087776024	Ppm1h	1.72	0.0419696908852964	DMSO_Cocul_T	H151_25_Cocul_T	18.77	32.104	0.542324290825362
																Pigk	1.37	0.0158292057991237	DMSO_Mono_T	H151_25_Mono_T	154.486	208.861	0.314810739840034	Ppm1k	0.54	0.0386020653549507	DMSO_Cocul_T	H151_25_Cocul_T	32.424	16.315	-0.616186139423817
																Pik3ap1	0.59	0.00180212483978065	DMSO_Mono_T	H151_25_Mono_T	85.399	48.768	-0.527632742082372	Ppp1r1b	0.2	0.000807633280210193	DMSO_Cocul_T	H151_25_Cocul_T	12.716	2.891	-1.6094379124341
																Pik3c2g	0.55	0.0229337540566914	DMSO_Mono_T	H151_25_Mono_T	36.041	20.188	-0.59783700075562	Praf2	1.41	0.0380236478375204	DMSO_Cocul_T	H151_25_Cocul_T	78.036	109.505	0.343589704390077
																Pimreg	0.04	5.81492251611138e-12	DMSO_Mono_T	H151_25_Mono_T	32.475	1.374	-3.2188758248682	Prc1	0.16	5.57001319980057e-12	DMSO_Cocul_T	H151_25_Cocul_T	42.755	6.856	-1.83258146374831
																Pip5k1b	1.56	0.0196907330817338	DMSO_Mono_T	H151_25_Mono_T	49.161	77.504	0.444685821261446	Prdx1	2.6	1.2824208356818e-29	DMSO_Cocul_T	H151_25_Cocul_T	9066.903	24239.728	0.955511445027436
																Pir	3.51	5.57139360259249e-18	DMSO_Mono_T	H151_25_Mono_T	45.187	150.595	1.25561603747777	Prdx2	0.69	5.44621271487319e-05	DMSO_Cocul_T	H151_25_Cocul_T	1264.237	858.988	-0.371063681390832
																Pkd2	0.57	0.00262538833180098	DMSO_Mono_T	H151_25_Mono_T	61.395	35.2	-0.562118918153541	Prdx4	0.31	5.35945779871893e-17	DMSO_Cocul_T	H151_25_Cocul_T	129.945	41.233	-1.17118298150295
																Pkhd1	0.6	0.0163056544755528	DMSO_Mono_T	H151_25_Mono_T	61.325	35.194	-0.510825623765991	Prdx6	1.61	1.14713634206547e-07	DMSO_Cocul_T	H151_25_Cocul_T	4891.639	7928.308	0.476234178996372
																Pklr	1.74	0.0132476167988925	DMSO_Mono_T	H151_25_Mono_T	26.264	45.686	0.553885113226438	Prim1	0.2	4.33615494480645e-13	DMSO_Cocul_T	H151_25_Cocul_T	53.903	10.833	-1.6094379124341
																Pkm	1.35	0.000261319172530689	DMSO_Mono_T	H151_25_Mono_T	2479.339	3349.9	0.300104592450338	Prim2	0.61	0.0230861481770735	DMSO_Cocul_T	H151_25_Cocul_T	48.432	29.922	-0.49429632181478
																Pla1a	0.59	0.012227001814567	DMSO_Mono_T	H151_25_Mono_T	62.353	35.113	-0.527632742082372	Prkaa1	1.37	0.0235921790973816	DMSO_Cocul_T	H151_25_Cocul_T	95.027	130.058	0.314810739840034
																Pla2g2d	0.31	0.0261293608471368	DMSO_Mono_T	H151_25_Mono_T	11.515	3.343	-1.17118298150295	Prkcg	0.49	0.034461831265239	DMSO_Cocul_T	H151_25_Cocul_T	23.858	12.225	-0.713349887877465
																Pla2g4a	2.24	7.16640343758829e-16	DMSO_Mono_T	H151_25_Mono_T	118.66	267.621	0.806475865866949	Prl2c2	21.77	3.85556001763238e-28	DMSO_Cocul_T	H151_25_Cocul_T	23.331	529.972	3.08053287524646
																Pla2g4c	0.17	0.0469887213866375	DMSO_Mono_T	H151_25_Mono_T	5.688	1.353	-1.77195684193188	Prl2c3	29.76	5.70347482775886e-12	DMSO_Cocul_T	H151_25_Cocul_T	38.883	1155.639	3.39316520996489
																Plac9	0.43	0.000247800947808299	DMSO_Mono_T	H151_25_Mono_T	43.563	18.952	-0.843970070294529	Prl2c5	13.4	0.00155748031131782	DMSO_Cocul_T	H151_25_Cocul_T	0.501	7.354	2.59525470695687
																Plau	0.24	1.2566278139517e-08	DMSO_Mono_T	H151_25_Mono_T	53.008	12.481	-1.42711635564015	Procr	2.44	1.45192037341519e-11	DMSO_Cocul_T	H151_25_Cocul_T	144.008	332.264	0.89199803930511
																Plaur	1.77	2.01275549850858e-11	DMSO_Mono_T	H151_25_Mono_T	1273.595	2222.887	0.570979546585738	Prom1	0.6	2.16095012733662e-10	DMSO_Cocul_T	H151_25_Cocul_T	1865.726	1116.052	-0.510825623765991
																Plch1	0.6	0.0278312071178399	DMSO_Mono_T	H151_25_Mono_T	42.015	25.605	-0.510825623765991	Prr11	0.16	0.00321262592929405	DMSO_Cocul_T	H151_25_Cocul_T	8.948	1.609	-1.83258146374831
																Pld3	2.21	1.54833980546318e-16	DMSO_Mono_T	H151_25_Mono_T	127.453	281.557	0.792992515529661	Prr13	2.26	3.10127407516364e-15	DMSO_Cocul_T	H151_25_Cocul_T	1284.687	2926.338	0.815364813284194
																Plekhb2	1.46	4.64655211196925e-06	DMSO_Mono_T	H151_25_Mono_T	412.457	602.341	0.378436435720245	Prss22	0.23	2.70539230995556e-30	DMSO_Cocul_T	H151_25_Cocul_T	178.264	40.726	-1.46967597005894
																Plekhg6	2.06	0.000734621872311593	DMSO_Mono_T	H151_25_Mono_T	23.536	47.198	0.72270598280149	Prss27	0.1	6.47183803316853e-05	DMSO_Cocul_T	H151_25_Cocul_T	13.985	1.564	-2.30258509299405
																Plekhh1	1.71	0.00464755580541272	DMSO_Mono_T	H151_25_Mono_T	34.561	59.169	0.536493370514568	Psapl1	2.39	0.0386020653549507	DMSO_Cocul_T	H151_25_Cocul_T	7.299	16.584	0.871293365943419
																Plekhs1	0.71	0.0104700942773805	DMSO_Mono_T	H151_25_Mono_T	176.236	133.044	-0.342490308946776	Psca	2.02	0.00833280927789841	DMSO_Cocul_T	H151_25_Cocul_T	16.823	34.513	0.703097511413113
																Plgrkt	1.39	0.0037178506350038	DMSO_Mono_T	H151_25_Mono_T	292.442	392.633	0.3293037471426	Psen1	1.31	0.022521694546705	DMSO_Cocul_T	H151_25_Cocul_T	182.167	239.338	0.27002713721306
																Plin2	1.71	0.0215643134017008	DMSO_Mono_T	H151_25_Mono_T	340.983	628.905	0.536493370514568	Psip1	0.63	0.0307883593853105	DMSO_Cocul_T	H151_25_Cocul_T	48.823	30.686	-0.462035459596559
																Plin3	1.35	0.031028517252647	DMSO_Mono_T	H151_25_Mono_T	145.248	191.826	0.300104592450338	Psma5	1.43	0.00136183780628571	DMSO_Cocul_T	H151_25_Cocul_T	378.1	546.464	0.357674444271816
																Plk1	0.06	7.3879626692944e-19	DMSO_Mono_T	H151_25_Mono_T	60.821	3.41	-2.81341071676004	Psmb10	0.39	6.23627069262557e-06	DMSO_Cocul_T	H151_25_Cocul_T	52.209	21.021	-0.941608539858445
																Plk3	1.72	0.00284445511413085	DMSO_Mono_T	H151_25_Mono_T	94.395	148.034	0.542324290825362	Psmb3	1.41	0.00779452336694337	DMSO_Cocul_T	H151_25_Cocul_T	185.372	261.331	0.343589704390077
																Plk4	0.42	0.00593968236534305	DMSO_Mono_T	H151_25_Mono_T	24.815	10.926	-0.867500567704723	Psmb4	1.22	0.0403754684342614	DMSO_Cocul_T	H151_25_Cocul_T	629.814	774.376	0.198850858745165
																Pllp	1.47	0.00574286638472046	DMSO_Mono_T	H151_25_Mono_T	82.977	122.327	0.385262400790645	Psmb5	1.4	0.00630719640216065	DMSO_Cocul_T	H151_25_Cocul_T	171.193	239.763	0.336472236621213
																Plpp2	1.5	1.95107593774476e-07	DMSO_Mono_T	H151_25_Mono_T	437.058	655.849	0.405465108108164	Psmb6	1.27	0.0121824090256161	DMSO_Cocul_T	H151_25_Cocul_T	671.908	857.222	0.2390169004705
																Plpp5	1.97	3.93206605101455e-06	DMSO_Mono_T	H151_25_Mono_T	65.196	127.99	0.678033542749897	Psmb8	0.08	0.000142295162592709	DMSO_Cocul_T	H151_25_Cocul_T	10.897	0.83	-2.52572864430826
																Pls1	1.26	0.0296843210888898	DMSO_Mono_T	H151_25_Mono_T	369.775	464.974	0.231111720963387	Psmc2	1.32	0.0091296738264207	DMSO_Cocul_T	H151_25_Cocul_T	296.938	390.183	0.27763173659828
																Plscr2	0.29	0.000214160060864694	DMSO_Mono_T	H151_25_Mono_T	27.572	7.928	-1.23787435600162	Psmc3ip	0.31	0.0148285985506055	DMSO_Cocul_T	H151_25_Cocul_T	11.863	3.896	-1.17118298150295
																Plxnb1	0.59	0.0320806517599663	DMSO_Mono_T	H151_25_Mono_T	41.244	24.171	-0.527632742082372	Psmc4	1.33	0.0173875624375291	DMSO_Cocul_T	H151_25_Cocul_T	300.129	393.867	0.285178942233662
																Pmepa1	0.33	1.0942984944804e-25	DMSO_Mono_T	H151_25_Mono_T	396.666	122.676	-1.10866262452161	Psmc5	1.31	0.0190320087386424	DMSO_Cocul_T	H151_25_Cocul_T	217.749	282.085	0.27002713721306
																Pmf1	0.35	1.49382480462768e-06	DMSO_Mono_T	H151_25_Mono_T	61.383	22.22	-1.04982212449868	Psmd11	1.36	0.0101610524230143	DMSO_Cocul_T	H151_25_Cocul_T	242.997	330.947	0.307484699747961
																Pmm1	2.13	4.1565391445431e-16	DMSO_Mono_T	H151_25_Mono_T	178.938	381.58	0.756121979721334	Psmd14	1.29	0.0274020240087573	DMSO_Cocul_T	H151_25_Cocul_T	520.405	669.649	0.254642218373581
																Pnliprp2	1.52	0.0245883267057943	DMSO_Mono_T	H151_25_Mono_T	88.438	148.184	0.418710334858185	Psmd4	1.27	0.0449471993883689	DMSO_Cocul_T	H151_25_Cocul_T	349.894	452.019	0.2390169004705
																Pnn	0.67	0.0232043645232872	DMSO_Mono_T	H151_25_Mono_T	92.385	61.175	-0.400477566597125	Psmd5	1.45	0.000281777363122752	DMSO_Cocul_T	H151_25_Cocul_T	196.405	285.155	0.371563556432483
																Pnpla2	1.41	0.00680856573401618	DMSO_Mono_T	H151_25_Mono_T	115.109	163.674	0.343589704390077	Psme1	0.75	0.00721622514634921	DMSO_Cocul_T	H151_25_Cocul_T	344.277	260.803	-0.287682072451781
																Pnpla8	1.41	0.0229125249991301	DMSO_Mono_T	H151_25_Mono_T	92.064	128.602	0.343589704390077	Ptbp1	0.75	0.0241633969724765	DMSO_Cocul_T	H151_25_Cocul_T	217.631	162.074	-0.287682072451781
																Poc1a	0.34	0.00166010068466411	DMSO_Mono_T	H151_25_Mono_T	23.966	8.378	-1.07880966137193	Ptgr1	3.88	5.15608966359278e-34	DMSO_Cocul_T	H151_25_Cocul_T	106.857	428.851	1.35583515363518
																Pof1b	1.66	0.000156769916331248	DMSO_Mono_T	H151_25_Mono_T	101.555	168.292	0.506817602368452	Ptgs1	0.66	0.00309945533297805	DMSO_Cocul_T	H151_25_Cocul_T	119.914	78.547	-0.415515443961666
																Pola1	0.09	1.06416951683592e-09	DMSO_Mono_T	H151_25_Mono_T	31.086	2.892	-2.40794560865187	Ptgs2	3.25	3.00274474349813e-07	DMSO_Cocul_T	H151_25_Cocul_T	309.523	916.706	1.17865499634165
																Pold1	0.39	0.0317773815724955	DMSO_Mono_T	H151_25_Mono_T	18.449	7.228	-0.941608539858445	Ptma	0.52	2.42463272220126e-14	DMSO_Cocul_T	H151_25_Cocul_T	1792.117	922.476	-0.653926467406664
																Pold2	0.53	0.0198317611295725	DMSO_Mono_T	H151_25_Mono_T	38.883	20.635	-0.63487827243597	Ptp4a3	2.12	3.50751256913954e-08	DMSO_Cocul_T	H151_25_Cocul_T	276.571	540.973	0.751416088683921
																Pold4	2.12	4.2348761655482e-21	DMSO_Mono_T	H151_25_Mono_T	278.938	603.981	0.751416088683921	Ptprb	0.43	0.00132303865399841	DMSO_Cocul_T	H151_25_Cocul_T	31.29	13.593	-0.843970070294529
																Pole	0.33	7.16468345196357e-06	DMSO_Mono_T	H151_25_Mono_T	43.83	14.324	-1.10866262452161	Pttg1	0.54	0.000117724043461854	DMSO_Cocul_T	H151_25_Cocul_T	253.849	131.374	-0.616186139423817
																Polr1c	1.27	0.0378588919512607	DMSO_Mono_T	H151_25_Mono_T	263.624	329.026	0.2390169004705	Pvr	0.65	0.0159647111835547	DMSO_Cocul_T	H151_25_Cocul_T	76.195	48.996	-0.430782916092454
																Pop4	0.51	0.000288246023460431	DMSO_Mono_T	H151_25_Mono_T	72.696	37.685	-0.673344553263766	Pxmp2	0.31	2.11987774144026e-06	DMSO_Cocul_T	H151_25_Cocul_T	35.858	10.911	-1.17118298150295
																Pparg	1.82	1.3012040536882e-05	DMSO_Mono_T	H151_25_Mono_T	63.876	113.71	0.598836501088704	Pxmp4	1.79	3.00066390884052e-06	DMSO_Cocul_T	H151_25_Cocul_T	78.194	141.099	0.582215619852664
																Ppat	0.68	0.00195282895386514	DMSO_Mono_T	H151_25_Mono_T	167.689	114.973	-0.385662480811985	Qki	0.69	0.00979012782264468	DMSO_Cocul_T	H151_25_Cocul_T	122.159	83.326	-0.371063681390832
																Ppbp	0.05	1.01475803593217e-06	DMSO_Mono_T	H151_25_Mono_T	18.883	0.8	-2.99573227355399	R3hdm4	1.25	0.0467210044944674	DMSO_Cocul_T	H151_25_Cocul_T	281.215	353.812	0.22314355131421
																Ppdpf	1.77	1.83797844071289e-08	DMSO_Mono_T	H151_25_Mono_T	145.101	258.935	0.570979546585738	Rab10	1.28	0.0272603382233215	DMSO_Cocul_T	H151_25_Cocul_T	345.439	441.862	0.246860077931526
																Ppfibp2	2.74	0.0330489117478788	DMSO_Mono_T	H151_25_Mono_T	4.761	12.966	1.00795792039998	Rab19	0.44	0.0123391535819167	DMSO_Cocul_T	H151_25_Cocul_T	22.487	10.174	-0.82098055206983
																Ppic	0.62	0.0128214765906368	DMSO_Mono_T	H151_25_Mono_T	65.919	40.965	-0.478035800943	Rab32	0.53	0.000612016052712085	DMSO_Cocul_T	H151_25_Cocul_T	64.485	33.859	-0.63487827243597
																Ppil1	0.59	0.000872000561853138	DMSO_Mono_T	H151_25_Mono_T	83.293	49.471	-0.527632742082372	Rab34	0.54	7.60644297713246e-05	DMSO_Cocul_T	H151_25_Cocul_T	92.467	50.002	-0.616186139423817
																Ppm1j	2.41	0.0167188003174565	DMSO_Mono_T	H151_25_Mono_T	8.058	18.968	0.879626747502564	Rab38	0.4	6.80365914725045e-08	DMSO_Cocul_T	H151_25_Cocul_T	85.823	35.932	-0.916290731874155
																Ppm1k	0.4	1.94949891147281e-05	DMSO_Mono_T	H151_25_Mono_T	53.237	20.247	-0.916290731874155	Rab5if	1.43	0.00762843312035832	DMSO_Cocul_T	H151_25_Cocul_T	102.095	147.143	0.357674444271816
																Ppp1r1b	0.2	0.000974611561503911	DMSO_Mono_T	H151_25_Mono_T	15.224	3.14	-1.6094379124341	Rab9	1.4	0.0040123211868589	DMSO_Cocul_T	H151_25_Cocul_T	150.321	210.518	0.336472236621213
																Pqlc3	1.77	9.55521124878103e-05	DMSO_Mono_T	H151_25_Mono_T	57.768	100.079	0.570979546585738	Rabac1	1.37	0.00116283121551986	DMSO_Cocul_T	H151_25_Cocul_T	337.25	462.676	0.314810739840034
																Praf2	1.88	0.000102473097024631	DMSO_Mono_T	H151_25_Mono_T	59.725	111.357	0.631271776841858	Racgap1	0.23	7.10989092242768e-11	DMSO_Cocul_T	H151_25_Cocul_T	53.186	12.432	-1.46967597005894
																Prc1	0.16	6.95881934900286e-09	DMSO_Mono_T	H151_25_Mono_T	39.672	6.635	-1.83258146374831	Rad21	0.74	0.0304459244252399	DMSO_Cocul_T	H151_25_Cocul_T	136.467	100.837	-0.301105092783922
																Prdx1	2.88	1.25915975470216e-31	DMSO_Mono_T	H151_25_Mono_T	8653.485	24549.883	1.05779029414785	Rad51	0.12	2.30992116503901e-12	DMSO_Cocul_T	H151_25_Cocul_T	35.542	4.389	-2.12026353620009
																Prdx2	0.78	0.0201362650296443	DMSO_Mono_T	H151_25_Mono_T	1055.324	823.874	-0.2484613592985	Rad51ap1	0.12	4.50054924400549e-07	DMSO_Cocul_T	H151_25_Cocul_T	20.426	2.524	-2.12026353620009
																Prdx4	0.26	8.93493367957258e-14	DMSO_Mono_T	H151_25_Mono_T	143.465	39.633	-1.34707364796661	Rad51b	0.18	0.00889684621089946	DMSO_Cocul_T	H151_25_Cocul_T	7.91	1.515	-1.71479842809193
																Prdx5	1.25	0.0425923303131417	DMSO_Mono_T	H151_25_Mono_T	736.239	950.225	0.22314355131421	Rad54b	0.29	0.0113896643398893	DMSO_Cocul_T	H151_25_Cocul_T	11.305	3.308	-1.23787435600162
																Prdx6	1.59	2.63123263305581e-06	DMSO_Mono_T	H151_25_Mono_T	4826.383	7561.247	0.46373401623214	Rad54l	0.12	1.23274060840572e-05	DMSO_Cocul_T	H151_25_Cocul_T	15.126	1.995	-2.12026353620009
																Prim1	0.13	2.00357764296168e-06	DMSO_Mono_T	H151_25_Mono_T	72.963	10.445	-2.04022082852655	Ralgapa2	1.31	0.0144345910831661	DMSO_Cocul_T	H151_25_Cocul_T	189.408	247.945	0.27002713721306
																Prim2	0.5	0.00814160119031393	DMSO_Mono_T	H151_25_Mono_T	52.777	26.055	-0.693147180559945	Ramp1	0.16	0.000117893158796044	DMSO_Cocul_T	H151_25_Cocul_T	14.179	2.163	-1.83258146374831
																Prkar2b	1.81	0.00969286406633344	DMSO_Mono_T	H151_25_Mono_T	29.173	57.423	0.593326845277734	Ran	0.77	0.0261290513613954	DMSO_Cocul_T	H151_25_Cocul_T	1034.603	786.306	-0.261364764134408
																Prl2c2	17.48	1.19749904041345e-16	DMSO_Mono_T	H151_25_Mono_T	11.728	195.288	2.86105737022739	Ranbp1	0.56	5.4324683333983e-10	DMSO_Cocul_T	H151_25_Cocul_T	512.827	285.378	-0.579818495252942
																Prl2c3	16.94	1.21305409593515e-26	DMSO_Mono_T	H151_25_Mono_T	27.095	419.362	2.82967768922391	Rap2b	0.71	0.0307832634805469	DMSO_Cocul_T	H151_25_Cocul_T	213.823	146.714	-0.342490308946776
																Prmt5	0.68	0.033127816476242	DMSO_Mono_T	H151_25_Mono_T	74.499	51.178	-0.385662480811985	Rasa4	0.17	4.78570194941033e-05	DMSO_Cocul_T	H151_25_Cocul_T	18.059	2.678	-1.77195684193188
																Procr	2.62	1.0273482772034e-13	DMSO_Mono_T	H151_25_Mono_T	74.488	187.176	0.963174317773006	Rasal1	0.22	0.000129919467611888	DMSO_Cocul_T	H151_25_Cocul_T	17.901	3.789	-1.51412773262978
																Prom1	0.79	0.00614106905449776	DMSO_Mono_T	H151_25_Mono_T	1137.29	922.145	-0.23572233352107	Rassf6	1.78	3.83243410238269e-05	DMSO_Cocul_T	H151_25_Cocul_T	67.969	120.098	0.576613364303994
																Prpf19	0.69	0.0168627092081898	DMSO_Mono_T	H151_25_Mono_T	99.974	68.997	-0.371063681390832	Rbbp7	0.62	1.93122288657666e-06	DMSO_Cocul_T	H151_25_Cocul_T	275.718	170.873	-0.478035800943
																Prps1	0.66	0.0245883267057943	DMSO_Mono_T	H151_25_Mono_T	67.8	45.579	-0.415515443961666	Rbl1	0.42	0.00618277380770413	DMSO_Cocul_T	H151_25_Cocul_T	23.233	10.141	-0.867500567704723
																Prpsap1	1.31	0.0336987158727362	DMSO_Mono_T	H151_25_Mono_T	177.935	233.076	0.27002713721306	Rbm3	0.73	0.00117570169955826	DMSO_Cocul_T	H151_25_Cocul_T	558.74	409.453	-0.3147107448397
																Prr11	0.09	3.25773497141157e-05	DMSO_Mono_T	H151_25_Mono_T	13.253	1.19	-2.40794560865187	Rbmx	0.49	0.00277826008771078	DMSO_Cocul_T	H151_25_Cocul_T	40.742	19.412	-0.713349887877465
																Prr13	3.21	1.66532061007116e-53	DMSO_Mono_T	H151_25_Mono_T	955.093	3082.218	1.16627093714192	Rbp1	0.44	0.00109129030784509	DMSO_Cocul_T	H151_25_Cocul_T	46.054	22.437	-0.82098055206983
																Prrc2a	0.66	0.0497134465590272	DMSO_Mono_T	H151_25_Mono_T	66.028	41.939	-0.415515443961666	Rc3h1	0.73	0.0392745800993954	DMSO_Cocul_T	H151_25_Cocul_T	135.902	100.245	-0.3147107448397
																Prrc2c	0.79	0.039214203313722	DMSO_Mono_T	H151_25_Mono_T	318.329	250.257	-0.23572233352107	Rcc2	0.67	0.00610837723599704	DMSO_Cocul_T	H151_25_Cocul_T	168.524	112.36	-0.400477566597125
																Prrg2	1.51	0.0151058503713569	DMSO_Mono_T	H151_25_Mono_T	51.766	77.543	0.412109650826833	Rcn2	0.6	0.00108374512431638	DMSO_Cocul_T	H151_25_Cocul_T	84.052	50.132	-0.510825623765991
																Prss22	0.26	7.56695166786088e-10	DMSO_Mono_T	H151_25_Mono_T	64.202	17.086	-1.34707364796661	Rdx	0.68	0.0272684975525956	DMSO_Cocul_T	H151_25_Cocul_T	84.312	58.79	-0.385662480811985
																Psca	2.38	7.72985144928038e-05	DMSO_Mono_T	H151_25_Mono_T	22.278	60.107	0.867100487683383	Reep5	1.34	0.0075531422196736	DMSO_Cocul_T	H151_25_Cocul_T	538.744	722.132	0.29266961396282
																Psen1	1.33	0.0161373338554183	DMSO_Mono_T	H151_25_Mono_T	197.113	255.67	0.285178942233662	Reep6	1.43	0.0168419473566878	DMSO_Cocul_T	H151_25_Cocul_T	171.132	242.803	0.357674444271816
																Psma5	1.55	3.44394265466022e-05	DMSO_Mono_T	H151_25_Mono_T	345.602	533.446	0.438254930931155	Reg1	0.09	0.000257799348861978	DMSO_Cocul_T	H151_25_Cocul_T	169.666	15.872	-2.40794560865187
																Psmb5	1.39	0.00342853379097667	DMSO_Mono_T	H151_25_Mono_T	166.212	231.336	0.3293037471426	Reg3b	0	3.29297199732062e-30	DMSO_Cocul_T	H151_25_Cocul_T	631.549	2.528	#NAME?
																Psmb6	1.26	0.017353624031419	DMSO_Mono_T	H151_25_Mono_T	652.359	831.753	0.231111720963387	Reg3g	0.03	2.15799975980615e-06	DMSO_Cocul_T	H151_25_Cocul_T	69.293	4.269	-3.50655789731998
																Psmc3ip	0.13	1.32301943260824e-05	DMSO_Mono_T	H151_25_Mono_T	17.016	2.21	-2.04022082852655	Rel	0.6	0.00862458468774168	DMSO_Cocul_T	H151_25_Cocul_T	69.612	42.166	-0.510825623765991
																Psmc4	1.3	0.016965339661341	DMSO_Mono_T	H151_25_Mono_T	288.377	373.532	0.262364264467491	Relb	0.59	0.00516375415203949	DMSO_Cocul_T	H151_25_Cocul_T	54.768	32.119	-0.527632742082372
																Psmd11	1.51	4.74027529817579e-06	DMSO_Mono_T	H151_25_Mono_T	206.792	311.793	0.412109650826833	Renbp	4.24	0.006758411633054	DMSO_Cocul_T	H151_25_Cocul_T	3.081	14.278	1.44456326924387
																Psmd14	1.25	0.0315459932903514	DMSO_Mono_T	H151_25_Mono_T	430.492	533.612	0.22314355131421	Rep15	6.31	0.000930250682835802	DMSO_Cocul_T	H151_25_Cocul_T	1.785	10.925	1.84213567655312
																Psmd4	1.45	2.25219107183975e-05	DMSO_Mono_T	H151_25_Mono_T	295.172	427.744	0.371563556432483	Rex1bd	1.55	3.06402187086448e-05	DMSO_Cocul_T	H151_25_Cocul_T	149.407	232.745	0.438254930931155
																Psmd5	1.61	6.04969848450619e-06	DMSO_Mono_T	H151_25_Mono_T	190.921	302.721	0.476234178996372	Rexo2	1.4	0.0264254205541509	DMSO_Cocul_T	H151_25_Cocul_T	141.431	195.697	0.336472236621213
																Psmd7	1.23	0.0460747162306096	DMSO_Mono_T	H151_25_Mono_T	276.872	341.583	0.207014169384326	Rfc1	0.71	0.0457303699435635	DMSO_Cocul_T	H151_25_Cocul_T	97.51	68.973	-0.342490308946776
																Psmf1	1.4	0.0264146609850932	DMSO_Mono_T	H151_25_Mono_T	107.476	149.769	0.336472236621213	Rfc2	0.69	0.00935703505967388	DMSO_Cocul_T	H151_25_Cocul_T	119.938	81.406	-0.371063681390832
																Ptar1	0.57	0.000872000561853138	DMSO_Mono_T	H151_25_Mono_T	142.662	71.615	-0.562118918153541	Rfc3	0.54	0.00849304432110335	DMSO_Cocul_T	H151_25_Cocul_T	45.506	24.043	-0.616186139423817
																Ptbp2	0.5	0.00893352587564525	DMSO_Mono_T	H151_25_Mono_T	32.565	16.846	-0.693147180559945	Rfc4	0.5	0.000868793819839412	DMSO_Cocul_T	H151_25_Cocul_T	44.617	22.262	-0.693147180559945
																Ptgr1	3.2	2.66512060963629e-32	DMSO_Mono_T	H151_25_Mono_T	124.526	395.152	1.16315080980568	Rfc5	0.44	4.19392270699709e-06	DMSO_Cocul_T	H151_25_Cocul_T	67.128	29.195	-0.82098055206983
																Ptgs2	3.32	7.09179907076273e-45	DMSO_Mono_T	H151_25_Mono_T	219.822	715.188	1.1999647829284	Rfk	1.35	0.00618277380770413	DMSO_Cocul_T	H151_25_Cocul_T	203.015	273.874	0.300104592450338
																Ptma	0.53	3.28295865667492e-10	DMSO_Mono_T	H151_25_Mono_T	1592.893	859.756	-0.63487827243597	Rgs12	0.49	0.00013363309699852	DMSO_Cocul_T	H151_25_Cocul_T	60.561	29.66	-0.713349887877465
																Ptp4a3	1.84	6.50982842500926e-11	DMSO_Mono_T	H151_25_Mono_T	266.811	493.802	0.609765571620894	Rgs2	0.37	0.000261087891903165	DMSO_Cocul_T	H151_25_Cocul_T	37.165	12.593	-0.994252273343867
																Ptpn13	0.75	0.00504991708162093	DMSO_Mono_T	H151_25_Mono_T	305.634	228.491	-0.287682072451781	Rhoc	1.37	0.0317365654144379	DMSO_Cocul_T	H151_25_Cocul_T	290.252	424.173	0.314810739840034
																Ptpn22	0.2	0.0164384793197991	DMSO_Mono_T	H151_25_Mono_T	8.6	1.805	-1.6094379124341	Rhod	1.52	0.000996741473703983	DMSO_Cocul_T	H151_25_Cocul_T	106.39	161.783	0.418710334858185
																Ptprb	0.48	0.0257847222392335	DMSO_Mono_T	H151_25_Mono_T	26.006	12.406	-0.7339691750802	Rigi	0.33	9.33099582812191e-11	DMSO_Cocul_T	H151_25_Cocul_T	93.281	31.095	-1.10866262452161
																Ptprr	1.69	0.0251955910678582	DMSO_Mono_T	H151_25_Mono_T	25.744	43.493	0.524728528934982	Rin2	0.45	2.67034254419136e-06	DMSO_Cocul_T	H151_25_Cocul_T	81.319	34.593	-0.798507696217772
																Ptrh1	1.59	0.00538977363020588	DMSO_Mono_T	H151_25_Mono_T	48.248	76.267	0.46373401623214	Riok3	1.58	1.79223534474735e-05	DMSO_Cocul_T	H151_25_Cocul_T	162.264	255.68	0.457424847038875
																Pttg1	0.64	0.0068901614077453	DMSO_Mono_T	H151_25_Mono_T	143.31	87.197	-0.446287102628419	Rit1	1.44	0.00535616377032795	DMSO_Cocul_T	H151_25_Cocul_T	105.106	152.918	0.364643113587909
																Purb	0.73	0.000276158316324297	DMSO_Mono_T	H151_25_Mono_T	386.205	281.151	-0.3147107448397	Rnase4	3.14	2.80666329735628e-32	DMSO_Cocul_T	H151_25_Cocul_T	110.821	344.986	1.14422279992016
																Pwwp3a	0.55	0.0484912691074632	DMSO_Mono_T	H151_25_Mono_T	29.853	16.823	-0.59783700075562	Rnaseh2a	0.57	0.000583774258968257	DMSO_Cocul_T	H151_25_Cocul_T	81.85	47.05	-0.562118918153541
																Pxmp2	0.33	0.00463236155775884	DMSO_Mono_T	H151_25_Mono_T	22.758	7.897	-1.10866262452161	Rnasek	1.57	3.79428937223673e-07	DMSO_Cocul_T	H151_25_Cocul_T	520.959	814.965	0.451075619360217
																Pxmp4	1.94	2.05096077142568e-08	DMSO_Mono_T	H151_25_Mono_T	107.514	208.211	0.662687973075237	Rnf13	1.31	0.024002526804769	DMSO_Cocul_T	H151_25_Cocul_T	163.861	214.129	0.27002713721306
																Qsox1	1.61	6.79016159030435e-05	DMSO_Mono_T	H151_25_Mono_T	98.104	160.214	0.476234178996372	Rnf152	0.19	0.00403276269142605	DMSO_Cocul_T	H151_25_Cocul_T	9.41	1.853	-1.66073120682165
																R3hdm4	1.3	0.010405205050649	DMSO_Mono_T	H151_25_Mono_T	266.568	344.837	0.262364264467491	Rnf183	2.14	0.00147593724886454	DMSO_Cocul_T	H151_25_Cocul_T	23.936	50.492	0.76080582903376
																Rab11fip4	2.22	0.0217651897931546	DMSO_Mono_T	H151_25_Mono_T	8.839	19.616	0.797507195884188	Rnf213	0.34	2.56682602962436e-17	DMSO_Cocul_T	H151_25_Cocul_T	483.08	166.696	-1.07880966137193
																Rab18	1.32	0.0159879284653472	DMSO_Mono_T	H151_25_Mono_T	282.532	369.49	0.27763173659828	Rnpep	0.76	0.0498133539452959	DMSO_Cocul_T	H151_25_Cocul_T	286.13	213.655	-0.27443684570176
																Rab1a	1.25	0.0237808761175619	DMSO_Mono_T	H151_25_Mono_T	611.007	762.669	0.22314355131421	Rock2	1.36	0.00235594527503882	DMSO_Cocul_T	H151_25_Cocul_T	288.926	391.793	0.307484699747961
																Rab20	1.79	0.0484834040495897	DMSO_Mono_T	H151_25_Mono_T	17.602	32.058	0.582215619852664	Rpa1	0.66	0.0321292220741388	DMSO_Cocul_T	H151_25_Cocul_T	60.474	40.24	-0.415515443961666
																Rab25	1.29	0.00512630880969721	DMSO_Mono_T	H151_25_Mono_T	738.935	937.182	0.254642218373581	Rpa2	0.37	3.19392621579864e-06	DMSO_Cocul_T	H151_25_Cocul_T	48.587	18.26	-0.994252273343867
																Rab32	0.65	0.0109776111367903	DMSO_Mono_T	H151_25_Mono_T	82.561	52.844	-0.430782916092454	Rpa3	0.67	0.0220081613876676	DMSO_Cocul_T	H151_25_Cocul_T	85.938	56.524	-0.400477566597125
																Rab34	0.5	3.07204787934573e-05	DMSO_Mono_T	H151_25_Mono_T	78.761	38.989	-0.693147180559945	Rpl10-ps3	1.54	0.0380560262431753	DMSO_Cocul_T	H151_25_Cocul_T	40.438	61.094	0.431782416425538
																Rab38	0.59	0.0287611338510737	DMSO_Mono_T	H151_25_Mono_T	45.999	27.496	-0.527632742082372	Rpl17	1.59	0.0137587281690754	DMSO_Cocul_T	H151_25_Cocul_T	38.434	60.89	0.46373401623214
																Rab3d	1.42	0.012371682388983	DMSO_Mono_T	H151_25_Mono_T	91.184	130.906	0.350656871613169	Rps2	0.79	0.0308513857335545	DMSO_Cocul_T	H151_25_Cocul_T	2449.83	1918.855	-0.23572233352107
																Rab4b	1.43	0.0212819681931769	DMSO_Mono_T	H151_25_Mono_T	80.839	114.822	0.357674444271816	Rps20	1.21	0.0307871095845466	DMSO_Cocul_T	H151_25_Cocul_T	8441.968	10200.948	0.19062035960865
																Rab5if	1.43	0.0144806605633285	DMSO_Mono_T	H151_25_Mono_T	120.427	166.889	0.357674444271816	Rps27l	1.26	0.0317356276181374	DMSO_Cocul_T	H151_25_Cocul_T	1851.867	2326.787	0.231111720963387
																Rabac1	1.62	7.6815811887903e-08	DMSO_Mono_T	H151_25_Mono_T	237.031	385.433	0.482426149244293	Rragd	6.82	2.73297264416987e-06	DMSO_Cocul_T	H151_25_Cocul_T	2.923	19.802	1.91985947185537
																Racgap1	0.18	5.68081056417718e-12	DMSO_Mono_T	H151_25_Mono_T	61.676	11.662	-1.71479842809193	Rrm1	0.27	1.40405400006853e-14	DMSO_Cocul_T	H151_25_Cocul_T	108.153	29.529	-1.30933331998376
																Rad18	0.34	0.00107265310466077	DMSO_Mono_T	H151_25_Mono_T	22.519	7.856	-1.07880966137193	Rrm2	0.15	4.64364675894807e-29	DMSO_Cocul_T	H151_25_Cocul_T	120.147	17.9	-1.89711998488588
																Rad21	0.66	0.0011528195634453	DMSO_Mono_T	H151_25_Mono_T	154.156	102.061	-0.415515443961666	Rtf2	1.36	0.0460254692607505	DMSO_Cocul_T	H151_25_Cocul_T	112.525	155.037	0.307484699747961
																Rad51	0.11	1.45513919645359e-05	DMSO_Mono_T	H151_25_Mono_T	47.456	6.652	-2.20727491318972	Rtp4	0.18	0.00479989743286729	DMSO_Cocul_T	H151_25_Cocul_T	340.079	100.347	-1.71479842809193
																Rad51ap1	0.07	1.79144270750859e-08	DMSO_Mono_T	H151_25_Mono_T	25.96	1.841	-2.65926003693278	Rundc1	1.67	0.0377863363014529	DMSO_Cocul_T	H151_25_Cocul_T	25.43	41.773	0.512823626428664
																Rad51b	0.14	0.033724050824376	DMSO_Mono_T	H151_25_Mono_T	5.437	0.802	-1.96611285637283	Rusc1	1.69	0.023114327485223	DMSO_Cocul_T	H151_25_Cocul_T	26.446	44.557	0.524728528934982
																Rad54b	0.13	0.000701154133501566	DMSO_Mono_T	H151_25_Mono_T	10.648	1.398	-2.04022082852655	S100a10	0.6	2.36821791961127e-12	DMSO_Cocul_T	H151_25_Cocul_T	4744.007	2834.258	-0.510825623765991
																Rad54l	0.36	0.0367332890885495	DMSO_Mono_T	H151_25_Mono_T	11.693	4.323	-1.02165124753198	S100a13	1.37	0.00379958202517577	DMSO_Cocul_T	H151_25_Cocul_T	232.471	320.087	0.314810739840034
																Ran	0.72	9.01145938545918e-05	DMSO_Mono_T	H151_25_Mono_T	980.364	705.128	-0.328504066972036	S100a3	0.39	0.00238885288861964	DMSO_Cocul_T	H151_25_Cocul_T	24.168	9.042	-0.941608539858445
																Ranbp1	0.48	1.17117011962597e-19	DMSO_Mono_T	H151_25_Mono_T	591.896	279.655	-0.7339691750802	Saa3	0.08	0.000989560949758833	DMSO_Cocul_T	H151_25_Cocul_T	9.231	0.684	-2.52572864430826
																Rangap1	0.61	2.13357274316651e-05	DMSO_Mono_T	H151_25_Mono_T	187.956	113.069	-0.49429632181478	Sae1	0.67	0.00221358459476849	DMSO_Cocul_T	H151_25_Cocul_T	148.709	99.531	-0.400477566597125
																Rasa4	0.39	0.0410113077071137	DMSO_Mono_T	H151_25_Mono_T	13.366	5.201	-0.941608539858445	Samd5	0.55	8.79068800321207e-05	DMSO_Cocul_T	H151_25_Cocul_T	184.697	106.551	-0.59783700075562
																Rasal1	0.28	0.000493197642455373	DMSO_Mono_T	H151_25_Mono_T	20.992	6.026	-1.27296567581289	Samd8	1.41	0.0243764762040126	DMSO_Cocul_T	H151_25_Cocul_T	79.608	111.261	0.343589704390077
																Rassf6	1.76	0.000606124355284699	DMSO_Mono_T	H151_25_Mono_T	56.937	98.63	0.56531380905006	Samd9l	0.4	6.88926576987506e-12	DMSO_Cocul_T	H151_25_Cocul_T	249.66	102.781	-0.916290731874155
																Rassf9	0.76	0.0224891133051764	DMSO_Mono_T	H151_25_Mono_T	244.174	184.493	-0.27443684570176	Samhd1	0.53	0.00183095711720992	DMSO_Cocul_T	H151_25_Cocul_T	49.661	26.18	-0.63487827243597
																Rbbp4	0.75	0.0217651897931546	DMSO_Mono_T	H151_25_Mono_T	186.265	140.181	-0.287682072451781	Sap30	0.58	0.00652225983915002	DMSO_Cocul_T	H151_25_Cocul_T	66.435	38.347	-0.544727175441672
																Rbbp7	0.69	0.000989982952370224	DMSO_Mono_T	H151_25_Mono_T	228.204	156.129	-0.371063681390832	Sapcd2	0.22	0.00029385044027646	DMSO_Cocul_T	H151_25_Cocul_T	18.441	4.32	-1.51412773262978
																Rbm3	0.7	0.00250223926548785	DMSO_Mono_T	H151_25_Mono_T	630.878	421.389	-0.356674943938732	Sbds	1.39	0.000986094694341851	DMSO_Cocul_T	H151_25_Cocul_T	228.045	315.648	0.3293037471426
																Rbms3	0.62	0.00528693898331868	DMSO_Mono_T	H151_25_Mono_T	80.138	50.243	-0.478035800943	Scamp5	1.9	0.00169558837566706	DMSO_Cocul_T	H151_25_Cocul_T	30.086	56.745	0.641853886172395
																Rbmx	0.52	0.00677302784320154	DMSO_Mono_T	H151_25_Mono_T	38.34	19.694	-0.653926467406664	Scara3	0.53	1.79223534474735e-05	DMSO_Cocul_T	H151_25_Cocul_T	129.714	70.804	-0.63487827243597
																Rbmxl1	0.62	0.0330489117478788	DMSO_Mono_T	H151_25_Mono_T	50.592	31.024	-0.478035800943	Scarb2	2.01	2.11440121458716e-09	DMSO_Cocul_T	H151_25_Cocul_T	105.242	212.053	0.698134722070984
																Rc3h1	0.75	0.0409179017880055	DMSO_Mono_T	H151_25_Mono_T	135.867	101.614	-0.287682072451781	Scnm1	1.46	0.0218192565494885	DMSO_Cocul_T	H151_25_Cocul_T	70.17	101.643	0.378436435720245
																Rcan1	0.61	0.0323918623085339	DMSO_Mono_T	H151_25_Mono_T	45.802	28.155	-0.49429632181478	Scpep1	1.42	0.0045885709750483	DMSO_Cocul_T	H151_25_Cocul_T	240.526	337.571	0.350656871613169
																Rcc2	0.66	0.000371286731390202	DMSO_Mono_T	H151_25_Mono_T	167.66	111.516	-0.415515443961666	Sdc4	0.59	9.16150286926173e-10	DMSO_Cocul_T	H151_25_Cocul_T	834.861	498.713	-0.527632742082372
																Rdh10	1.64	1.95585066018958e-07	DMSO_Mono_T	H151_25_Mono_T	243.666	402.58	0.494696241836107	Sdcbp	0.8	0.0161704440802363	DMSO_Cocul_T	H151_25_Cocul_T	1634.038	1304.617	-0.22314355131421
																Rdx	0.58	0.00608421500834022	DMSO_Mono_T	H151_25_Mono_T	64.673	37.903	-0.544727175441672	Sec23a	1.35	0.0158663257434138	DMSO_Cocul_T	H151_25_Cocul_T	145.068	196.405	0.300104592450338
																Reep5	1.56	1.02433772548357e-08	DMSO_Mono_T	H151_25_Mono_T	414.508	646.504	0.444685821261446	Sel1l	1.45	0.00725249262053995	DMSO_Cocul_T	H151_25_Cocul_T	107.468	157.991	0.371563556432483
																Reep6	1.69	2.12204183841785e-06	DMSO_Mono_T	H151_25_Mono_T	167.646	288.605	0.524728528934982	Sel1l3	1.77	7.98989329579273e-07	DMSO_Cocul_T	H151_25_Cocul_T	100.351	177.801	0.570979546585738
																Reg1	0.22	9.78420060442468e-11	DMSO_Mono_T	H151_25_Mono_T	937.217	227.567	-1.51412773262978	Selenbp1	0.63	0.0165953496039515	DMSO_Cocul_T	H151_25_Cocul_T	105.737	62.525	-0.462035459596559
																Reg3b	0.03	1.09797823285137e-21	DMSO_Mono_T	H151_25_Mono_T	559.445	23.953	-3.50655789731998	Selenoh	0.5	1.94453211692403e-08	DMSO_Cocul_T	H151_25_Cocul_T	187.406	93.225	-0.693147180559945
																Reg3g	0.17	0.00180056435864307	DMSO_Mono_T	H151_25_Mono_T	163.577	30.321	-1.77195684193188	Sema3c	1.78	8.73970524923959e-10	DMSO_Cocul_T	H151_25_Cocul_T	361.511	633.898	0.576613364303994
																Renbp	5	0.0159879284653472	DMSO_Mono_T	H151_25_Mono_T	1.812	9.278	1.6094379124341	Sema4b	0.66	0.000174070152960957	DMSO_Cocul_T	H151_25_Cocul_T	381.69	245.988	-0.415515443961666
																Rep15	2.58	0.0314316550485864	DMSO_Mono_T	H151_25_Mono_T	5.727	15.187	0.947789398933526	Senp6	1.42	0.00780082619485298	DMSO_Cocul_T	H151_25_Cocul_T	143.889	202.943	0.350656871613169
																Resf1	0.73	0.0409341501798635	DMSO_Mono_T	H151_25_Mono_T	123.768	89.388	-0.3147107448397	Septin2	0.68	3.52731058548754e-05	DMSO_Cocul_T	H151_25_Cocul_T	584.406	399.295	-0.385662480811985
																Retreg1	1.55	0.000301694321996349	DMSO_Mono_T	H151_25_Mono_T	111.521	175.385	0.438254930931155	Serpina9	7.76	3.79138842102992e-11	DMSO_Cocul_T	H151_25_Cocul_T	4.808	39.38	2.04898233419513
																Rexo2	1.3	0.0229216001413311	DMSO_Mono_T	H151_25_Mono_T	156.433	203.5	0.262364264467491	Serpinb1a	0.44	0.00156799311013225	DMSO_Cocul_T	H151_25_Cocul_T	469.885	231.96	-0.82098055206983
																Rfc1	0.72	0.0377983999952334	DMSO_Mono_T	H151_25_Mono_T	102.076	73.345	-0.328504066972036	Serpinb2	0.23	7.04661210741952e-14	DMSO_Cocul_T	H151_25_Cocul_T	91.876	22.693	-1.46967597005894
																Rfc2	0.57	1.4231055228218e-05	DMSO_Mono_T	H151_25_Mono_T	126.162	71.825	-0.562118918153541	Serpinb6a	1.5	4.62111321140308e-05	DMSO_Cocul_T	H151_25_Cocul_T	4989.939	7384.418	0.405465108108164
																Rfc3	0.45	0.000272983035816992	DMSO_Mono_T	H151_25_Mono_T	45.041	20.932	-0.798507696217772	Serpinb6b	0.77	0.00821441639753192	DMSO_Cocul_T	H151_25_Cocul_T	1520.674	1185.959	-0.261364764134408
																Rfc4	0.42	0.000191010864232602	DMSO_Mono_T	H151_25_Mono_T	50.254	21.097	-0.867500567704723	Serpinb8	0.24	0.000124754654606452	DMSO_Cocul_T	H151_25_Cocul_T	21.501	5.724	-1.42711635564015
																Rfc5	0.46	1.88292342900739e-05	DMSO_Mono_T	H151_25_Mono_T	80.315	37.063	-0.776528789498996	Serpinb9	0.5	0.000116073131346893	DMSO_Cocul_T	H151_25_Cocul_T	128.299	59.083	-0.693147180559945
																Rfk	1.42	0.00034436524933484	DMSO_Mono_T	H151_25_Mono_T	198.298	279.851	0.350656871613169	Serpinb9b	2.29	5.77115563507141e-06	DMSO_Cocul_T	H151_25_Cocul_T	56.451	112.163	0.828551817566148
																Rgs12	0.54	0.00802512388005559	DMSO_Mono_T	H151_25_Mono_T	43.067	23.408	-0.616186139423817	Serpine1	0.56	1.71958660319556e-07	DMSO_Cocul_T	H151_25_Cocul_T	556.407	310.549	-0.579818495252942
																Rgs2	0.43	0.00475432113470506	DMSO_Mono_T	H151_25_Mono_T	28.238	12.391	-0.843970070294529	Sestd1	0.72	0.0299677089435272	DMSO_Cocul_T	H151_25_Cocul_T	130.709	94.204	-0.328504066972036
																Rhno1	0.71	0.0483042734715549	DMSO_Mono_T	H151_25_Mono_T	82.493	58.882	-0.342490308946776	Set	0.73	0.0188831638806662	DMSO_Cocul_T	H151_25_Cocul_T	214.437	158.299	-0.3147107448397
																Rhoa	1.46	2.75260250446023e-06	DMSO_Mono_T	H151_25_Mono_T	474.985	689.901	0.378436435720245	Sf1	0.76	0.0289366266405186	DMSO_Cocul_T	H151_25_Cocul_T	202.143	152.743	-0.27443684570176
																Rhobtb3	0.48	0.0225368851814463	DMSO_Mono_T	H151_25_Mono_T	27.102	13.194	-0.7339691750802	Sfn	1.56	0.00182720176842894	DMSO_Cocul_T	H151_25_Cocul_T	129.469	195.506	0.444685821261446
																Rhoc	1.69	2.27533251530583e-05	DMSO_Mono_T	H151_25_Mono_T	212.021	356.737	0.524728528934982	Sftpd	0.36	1.61572422233708e-11	DMSO_Cocul_T	H151_25_Cocul_T	208.721	80.705	-1.02165124753198
																Rhod	1.4	0.0128106479194823	DMSO_Mono_T	H151_25_Mono_T	139.341	195.229	0.336472236621213	Sfxn2	0.5	0.0334300681232518	DMSO_Cocul_T	H151_25_Cocul_T	23.077	12.208	-0.693147180559945
																Rhof	1.81	3.02608115681664e-06	DMSO_Mono_T	H151_25_Mono_T	133.231	229.83	0.593326845277734	Sgk1	0.68	0.00585532147142617	DMSO_Cocul_T	H151_25_Cocul_T	1441.77	1124.575	-0.385662480811985
																Rhog	1.39	0.0217712939689647	DMSO_Mono_T	H151_25_Mono_T	122.085	166.616	0.3293037471426	Sgms2	0.68	0.00594680709259156	DMSO_Cocul_T	H151_25_Cocul_T	165.517	111.299	-0.385662480811985
																Rhpn2	1.27	0.0326899950836701	DMSO_Mono_T	H151_25_Mono_T	205.926	262.122	0.2390169004705	Sgo1	0.15	1.72033100807289e-11	DMSO_Cocul_T	H151_25_Cocul_T	36.696	5.531	-1.89711998488588
																Ric8a	1.32	0.0211946573184522	DMSO_Mono_T	H151_25_Mono_T	136.389	180.476	0.27763173659828	Sgo2a	0.25	0.000789366321660591	DMSO_Cocul_T	H151_25_Cocul_T	17.312	4.33	-1.38629436111989
																Rif1	0.68	0.0263967661221183	DMSO_Mono_T	H151_25_Mono_T	76.524	52.396	-0.385662480811985	Sgpl1	1.4	0.0132527314451494	DMSO_Cocul_T	H151_25_Cocul_T	167.558	232.547	0.336472236621213
																Rin2	0.62	0.0437007942637737	DMSO_Mono_T	H151_25_Mono_T	44.523	27.621	-0.478035800943	Sgsm2	1.66	0.0391525712389946	DMSO_Cocul_T	H151_25_Cocul_T	24.124	39.393	0.506817602368452
																Riok3	1.59	2.17688146635756e-05	DMSO_Mono_T	H151_25_Mono_T	127.204	201.496	0.46373401623214	Sh3bgrl	0.75	0.00987066909986671	DMSO_Cocul_T	H151_25_Cocul_T	438.826	336.823	-0.287682072451781
																Ripply3	0.35	0.00172576479269677	DMSO_Mono_T	H151_25_Mono_T	24.272	9.509	-1.04982212449868	Sh3kbp1	0.58	0.00867675065721498	DMSO_Cocul_T	H151_25_Cocul_T	66.97	38.194	-0.544727175441672
																Rit1	1.41	0.00822880290658717	DMSO_Mono_T	H151_25_Mono_T	127.393	180.233	0.343589704390077	Shcbp1	0.04	5.79808711379708e-10	DMSO_Cocul_T	H151_25_Cocul_T	24.911	1.122	-3.2188758248682
																Rlim	0.77	0.0236730100609684	DMSO_Mono_T	H151_25_Mono_T	217.286	167.324	-0.261364764134408	Shf	0.43	0.00210422849961546	DMSO_Cocul_T	H151_25_Cocul_T	29.199	12.206	-0.843970070294529
																Rnase4	3.47	1.57208685499015e-22	DMSO_Mono_T	H151_25_Mono_T	102.182	344.357	1.24415459395877	Shisa5	0.72	0.00206070386540272	DMSO_Cocul_T	H151_25_Cocul_T	577.863	428.341	-0.328504066972036
																Rnaseh2a	0.63	0.0243831174284793	DMSO_Mono_T	H151_25_Mono_T	60.699	37.971	-0.462035459596559	Shmt1	0.3	4.19504145650043e-07	DMSO_Cocul_T	H151_25_Cocul_T	56.937	17.328	-1.20397280432594
																Rnaseh2c	0.7	0.00706762390984556	DMSO_Mono_T	H151_25_Mono_T	131.016	91.921	-0.356674943938732	Siah1b	0.27	0.00604741398705808	DMSO_Cocul_T	H151_25_Cocul_T	11.082	3.006	-1.30933331998376
																Rnasek	1.67	9.2933927608411e-09	DMSO_Mono_T	H151_25_Mono_T	581.803	970.173	0.512823626428664	Sinhcaf	0.41	0.0309992312699743	DMSO_Cocul_T	H151_25_Cocul_T	16.266	7.314	-0.891598119283784
																Rnf122	0.32	0.019208545010792	DMSO_Mono_T	H151_25_Mono_T	11.711	3.809	-1.13943428318836	Sirt2	1.52	0.0023200186204064	DMSO_Cocul_T	H151_25_Cocul_T	80.153	121.534	0.418710334858185
																Rnf13	1.56	4.19025632934645e-05	DMSO_Mono_T	H151_25_Mono_T	142.934	221.508	0.444685821261446	Ska1	0.09	9.42789021801253e-05	DMSO_Cocul_T	H151_25_Cocul_T	12.553	1.223	-2.40794560865187
																Rnf181	1.28	0.00946682050613538	DMSO_Mono_T	H151_25_Mono_T	569.47	732.791	0.246860077931526	Ska2	0.57	0.0391937213440791	DMSO_Cocul_T	H151_25_Cocul_T	37.474	22.026	-0.562118918153541
																Rnf183	2.93	2.11992896184647e-06	DMSO_Mono_T	H151_25_Mono_T	14.601	44.251	1.07500242302898	Ska3	0.4	0.00274973480420606	DMSO_Cocul_T	H151_25_Cocul_T	22.684	9.039	-0.916290731874155
																Rnh1	1.32	0.00362211305903181	DMSO_Mono_T	H151_25_Mono_T	467.522	616.334	0.27763173659828	Skil	0.54	1.27770975160913e-08	DMSO_Cocul_T	H151_25_Cocul_T	226.899	120.886	-0.616186139423817
																Rnpep	0.78	0.0180550051870945	DMSO_Mono_T	H151_25_Mono_T	348.091	271.157	-0.2484613592985	Slain1	0.48	0.035904363203292	DMSO_Cocul_T	H151_25_Cocul_T	19.814	9.62	-0.7339691750802
																Romo1	0.82	0.0479354610798186	DMSO_Mono_T	H151_25_Mono_T	529.837	437.639	-0.198450938723838	Slbp	0.58	0.000292521828152591	DMSO_Cocul_T	H151_25_Cocul_T	88.382	51.511	-0.544727175441672
																Rp2	1.53	0.0389961617003618	DMSO_Mono_T	H151_25_Mono_T	39.961	60.87	0.425267735404344	Slc16a6	1.75	0.0117447968228393	DMSO_Cocul_T	H151_25_Cocul_T	26.005	44.97	0.559615787935423
																Rpa1	0.52	0.000211028128962281	DMSO_Mono_T	H151_25_Mono_T	69.134	36.322	-0.653926467406664	Slc17a4	0.37	0.00167328857420088	DMSO_Cocul_T	H151_25_Cocul_T	27.304	10.027	-0.994252273343867
																Rpa2	0.26	3.35822606090899e-10	DMSO_Mono_T	H151_25_Mono_T	55.648	14.501	-1.34707364796661	Slc1a4	5.17	3.22686081303468e-35	DMSO_Cocul_T	H151_25_Cocul_T	77.843	427.465	1.64287268852034
																Rpl10	1.33	0.00486951106013717	DMSO_Mono_T	H151_25_Mono_T	6131.116	7900.482	0.285178942233662	Slc20a1	1.63	0.0002124759675706	DMSO_Cocul_T	H151_25_Cocul_T	96.753	155.469	0.488580014818671
																Rpl13a	1.18	0.0394646145953157	DMSO_Mono_T	H151_25_Mono_T	10080.553	11866.303	0.165514438477573	Slc22a18	1.99	1.10804524334275e-09	DMSO_Cocul_T	H151_25_Cocul_T	99.271	196.79	0.688134638736401
																Rpl15	0.62	0.00370511543761323	DMSO_Mono_T	H151_25_Mono_T	115.923	70.724	-0.478035800943	Slc22a23	1.65	1.58214519753766e-05	DMSO_Cocul_T	H151_25_Cocul_T	109.945	180.65	0.500775287912489
																Rpl22l1	0.75	0.00545585073890282	DMSO_Mono_T	H151_25_Mono_T	2789.466	2082.082	-0.287682072451781	Slc25a10	1.66	3.45730883491635e-06	DMSO_Cocul_T	H151_25_Cocul_T	139.586	229.819	0.506817602368452
																Rpl27a	0.77	0.0427129762890609	DMSO_Mono_T	H151_25_Mono_T	199.181	152.556	-0.261364764134408	Slc25a25	0.62	0.0419696908852964	DMSO_Cocul_T	H151_25_Cocul_T	47.205	28.622	-0.478035800943
																Rplp0	1.3	0.00433659011629802	DMSO_Mono_T	H151_25_Mono_T	18086.646	22753.606	0.262364264467491	Slc26a2	2.59	4.60527330658058e-06	DMSO_Cocul_T	H151_25_Cocul_T	806.919	2002.964	0.951657875711446
																Rpn1	1.33	0.00461160261950064	DMSO_Mono_T	H151_25_Mono_T	403.808	538.948	0.285178942233662	Slc29a1	0.52	0.0125872320648983	DMSO_Cocul_T	H151_25_Cocul_T	33.476	17.387	-0.653926467406664
																Rps3	1.19	0.0293172068433212	DMSO_Mono_T	H151_25_Mono_T	6881.657	8139.406	0.173953307123438	Slc33a1	1.51	0.00897484340393183	DMSO_Cocul_T	H151_25_Cocul_T	62.408	94.178	0.412109650826833
																Rpusd3	1.63	0.0463951252783287	DMSO_Mono_T	H151_25_Mono_T	25.885	41.194	0.488580014818671	Slc35b1	1.5	0.000685264465256575	DMSO_Cocul_T	H151_25_Cocul_T	213.582	325.41	0.405465108108164
																Rraga	1.37	0.0134564923345388	DMSO_Mono_T	H151_25_Mono_T	157.874	218.298	0.314810739840034	Slc35d1	2.33	2.42346176812166e-12	DMSO_Cocul_T	H151_25_Cocul_T	96.293	230.768	0.845868267577609
																Rragd	4.93	0.000794726834752278	DMSO_Mono_T	H151_25_Mono_T	2.866	13.635	1.5953389880546	Slc35f5	1.27	0.0234557306072419	DMSO_Cocul_T	H151_25_Cocul_T	490.344	619.507	0.2390169004705
																Rrm1	0.19	5.84921160777421e-22	DMSO_Mono_T	H151_25_Mono_T	130.393	25.962	-1.66073120682165	Slc38a7	1.88	0.00117367944405168	DMSO_Cocul_T	H151_25_Cocul_T	28.046	52.758	0.631271776841858
																Rrm2	0.14	1.28206655469002e-10	DMSO_Mono_T	H151_25_Mono_T	144.119	19.929	-1.96611285637283	Slc39a11	1.89	8.35227841405164e-07	DMSO_Cocul_T	H151_25_Cocul_T	87.456	159.89	0.636576829071551
																Rsad2	65.95	9.44724048164153e-17	DMSO_Mono_T	H151_25_Mono_T	1.595	159.552	4.18889687916332	Slc3a2	3.5	2.98369725052747e-31	DMSO_Cocul_T	H151_25_Cocul_T	1271.331	4548.666	1.25276296849537
																Ruvbl2	0.67	0.00775482631552751	DMSO_Mono_T	H151_25_Mono_T	97.162	65.585	-0.400477566597125	Slc40a1	3.39	1.63891970634577e-27	DMSO_Cocul_T	H151_25_Cocul_T	62.421	209.628	1.22082992139236
																Rxra	1.68	0.0173293133532677	DMSO_Mono_T	H151_25_Mono_T	30.894	51.425	0.518793793415168	Slc41a3	2.6	0.0230427990260775	DMSO_Cocul_T	H151_25_Cocul_T	5.957	15.339	0.955511445027436
																S100a10	0.67	2.12665116060963e-08	DMSO_Mono_T	H151_25_Mono_T	3508.467	2329.688	-0.400477566597125	Slc45a3	2.08	1.5018943680801e-06	DMSO_Cocul_T	H151_25_Cocul_T	57.396	118.195	0.732367893713227
																S100a7a	0.58	0.000953727560152605	DMSO_Mono_T	H151_25_Mono_T	119.057	68.719	-0.544727175441672	Slc48a1	3.88	1.77098631972553e-38	DMSO_Cocul_T	H151_25_Cocul_T	138.034	538.171	1.35583515363518
																S100g	2.65	0.0039159482523805	DMSO_Mono_T	H151_25_Mono_T	10.146	32.079	0.974559639998131	Slc4a7	0.71	0.0160932109266477	DMSO_Cocul_T	H151_25_Cocul_T	132.048	92.714	-0.342490308946776
																Sae1	0.62	0.000358561135893432	DMSO_Mono_T	H151_25_Mono_T	138.099	85.488	-0.478035800943	Slc5a3	1.47	0.000601039936184592	DMSO_Cocul_T	H151_25_Cocul_T	181.686	266.91	0.385262400790645
																Samd5	0.34	4.60749263701468e-11	DMSO_Mono_T	H151_25_Mono_T	97.022	34.689	-1.07880966137193	Slc5a6	2.23	0.0124242988626037	DMSO_Cocul_T	H151_25_Cocul_T	12.126	25.448	0.802001585472027
																Samd8	1.47	0.00482480345611075	DMSO_Mono_T	H151_25_Mono_T	84.909	125.206	0.385262400790645	Slc5a9	0.43	0.0275931947393154	DMSO_Cocul_T	H151_25_Cocul_T	17.233	7.483	-0.843970070294529
																Sap18	0.59	0.00779532790765058	DMSO_Mono_T	H151_25_Mono_T	59.323	35.555	-0.527632742082372	Slc66a1	1.78	0.00115742317571085	DMSO_Cocul_T	H151_25_Cocul_T	42.062	72.965	0.576613364303994
																Sapcd2	0.1	3.545639206475e-06	DMSO_Mono_T	H151_25_Mono_T	19.322	2.023	-2.30258509299405	Slc6a9	2.95	3.12893138833529e-07	DMSO_Cocul_T	H151_25_Cocul_T	20.04	56.941	1.08180517035173
																Saraf	1.38	0.00895528871592322	DMSO_Mono_T	H151_25_Mono_T	146.15	200.106	0.322083499169113	Slc7a11	12.71	5.43168604838823e-30	DMSO_Cocul_T	H151_25_Cocul_T	126.45	1755.892	2.54238908520136
																Sat1	1.27	0.0156815031998171	DMSO_Mono_T	H151_25_Mono_T	841.187	1061.075	0.2390169004705	Slco2a1	3.71	1.38116795602403e-19	DMSO_Cocul_T	H151_25_Cocul_T	108.478	353.179	1.31103187661934
																Sbds	1.38	0.00256246610757381	DMSO_Mono_T	H151_25_Mono_T	212.987	290.083	0.322083499169113	Slco3a1	0.45	2.28359811744384e-07	DMSO_Cocul_T	H151_25_Cocul_T	83.279	37.088	-0.798507696217772
																Sc5d	1.29	0.00420421870816167	DMSO_Mono_T	H151_25_Mono_T	415.582	532.263	0.254642218373581	Slco4a1	0.61	0.00957937842169973	DMSO_Cocul_T	H151_25_Cocul_T	65.19	41.583	-0.49429632181478
																Scamp1	1.5	0.0017662905926163	DMSO_Mono_T	H151_25_Mono_T	94.199	142.122	0.405465108108164	Slfn2	0.33	0.0191387768436578	DMSO_Cocul_T	H151_25_Cocul_T	134.911	55.6	-1.10866262452161
																Scamp2	1.55	1.99286184491474e-07	DMSO_Mono_T	H151_25_Mono_T	256.186	395.992	0.438254930931155	Slfn9	0.1	3.46596754530664e-06	DMSO_Cocul_T	H151_25_Cocul_T	15.739	1.631	-2.30258509299405
																Scamp3	1.27	0.0211008574863702	DMSO_Mono_T	H151_25_Mono_T	283.593	362.345	0.2390169004705	Slurp1	3.89	0.00277313768032173	DMSO_Cocul_T	H151_25_Cocul_T	5.017	17.754	1.35840915763035
																Scamp4	1.33	0.0269386256429207	DMSO_Mono_T	H151_25_Mono_T	127.092	167.458	0.285178942233662	Smad7	0.64	0.00523409122116684	DMSO_Cocul_T	H151_25_Cocul_T	97.469	64.99	-0.446287102628419
																Scamp5	2.24	2.27535554368929e-06	DMSO_Mono_T	H151_25_Mono_T	29.762	66.517	0.806475865866949	Smc2	0.31	5.02616383850789e-11	DMSO_Cocul_T	H151_25_Cocul_T	68.429	21.464	-1.17118298150295
																Scara3	0.45	2.2064413024613e-13	DMSO_Mono_T	H151_25_Mono_T	192.91	86.021	-0.798507696217772	Smc4	0.62	0.00115393505290789	DMSO_Cocul_T	H151_25_Cocul_T	101.471	62.056	-0.478035800943
																Scarb2	2.78	2.85474107025452e-16	DMSO_Mono_T	H151_25_Mono_T	52.483	147.394	1.02245092770255	Smg1	1.33	0.0435775852522105	DMSO_Cocul_T	H151_25_Cocul_T	135.814	179.999	0.285178942233662
																Scd1	1.68	0.00021722937128513	DMSO_Mono_T	H151_25_Mono_T	148.98	253.381	0.518793793415168	Smim1	0.57	0.0454099271652349	DMSO_Cocul_T	H151_25_Cocul_T	33.837	20.314	-0.562118918153541
																Scpep1	1.53	0.000191010864232602	DMSO_Mono_T	H151_25_Mono_T	160.508	254.749	0.425267735404344	Smim14	1.3	0.0163109628296455	DMSO_Cocul_T	H151_25_Cocul_T	585.824	756.03	0.262364264467491
																Scx	0.38	0.0411207249585752	DMSO_Mono_T	H151_25_Mono_T	12.056	4.622	-0.967584026261706	Smim22	1.38	0.00107382589478858	DMSO_Cocul_T	H151_25_Cocul_T	382.027	527.312	0.322083499169113
																Sdc4	0.61	5.57916834670888e-08	DMSO_Mono_T	H151_25_Mono_T	727.891	433.651	-0.49429632181478	Smim30	1.46	0.0110775718609771	DMSO_Cocul_T	H151_25_Cocul_T	93.396	138.01	0.378436435720245
																Sdcbp2	1.59	2.14890561379501e-06	DMSO_Mono_T	H151_25_Mono_T	270.321	430.504	0.46373401623214	Smpd3	0.54	2.47853878008465e-09	DMSO_Cocul_T	H151_25_Cocul_T	272.581	148.591	-0.616186139423817
																Sdf2	1.32	0.00377027086444273	DMSO_Mono_T	H151_25_Mono_T	243.998	322.29	0.27763173659828	Smtn	0.27	0.000373380802390076	DMSO_Cocul_T	H151_25_Cocul_T	21.276	5.701	-1.30933331998376
																Sdf4	1.25	0.0320672108634056	DMSO_Mono_T	H151_25_Mono_T	262.29	328.391	0.22314355131421	Smtnl2	0.42	0.0398370454909896	DMSO_Cocul_T	H151_25_Cocul_T	13.905	5.713	-0.867500567704723
																Sec23a	1.63	0.000121781869306032	DMSO_Mono_T	H151_25_Mono_T	113.585	182.253	0.488580014818671	Sncg	10.94	4.03185002363418e-10	DMSO_Cocul_T	H151_25_Cocul_T	3.534	33.355	2.39242579699384
																Sec24d	1.58	0.00546116108609688	DMSO_Mono_T	H151_25_Mono_T	49.172	77.729	0.457424847038875	Snrnp48	0.74	0.0392745800993954	DMSO_Cocul_T	H151_25_Cocul_T	137.095	99.685	-0.301105092783922
																Sel1l	1.33	0.0333798866013969	DMSO_Mono_T	H151_25_Mono_T	111.28	148.447	0.285178942233662	Snrpb	0.73	0.00115555016941031	DMSO_Cocul_T	H151_25_Cocul_T	528.227	386.912	-0.3147107448397
																Sel1l3	1.62	8.98465513548496e-05	DMSO_Mono_T	H151_25_Mono_T	105.51	172.043	0.482426149244293	Snrpd1	0.7	0.00109809575291927	DMSO_Cocul_T	H151_25_Cocul_T	275.757	192.154	-0.356674943938732
																Selenoh	0.41	5.46575824277721e-11	DMSO_Mono_T	H151_25_Mono_T	206.164	85.819	-0.891598119283784	Snrpd3	0.73	0.0160737972905364	DMSO_Cocul_T	H151_25_Cocul_T	198.252	142.704	-0.3147107448397
																Sem1	0.81	0.0111562772669575	DMSO_Mono_T	H151_25_Mono_T	676.968	547.142	-0.210721031315653	Snrpe	0.8	0.0397526436330643	DMSO_Cocul_T	H151_25_Cocul_T	693.374	554.143	-0.22314355131421
																Sema3b	2.3	0.0212819681931769	DMSO_Mono_T	H151_25_Mono_T	9.38	21.864	0.832909122935104	Snx15	1.96	1.73435452163894e-06	DMSO_Cocul_T	H151_25_Cocul_T	56.255	110.583	0.672944473242426
																Sema3c	1.83	2.02426314431725e-14	DMSO_Mono_T	H151_25_Mono_T	346.819	627.542	0.60431596685333	Socs2	0.49	0.0279531889892897	DMSO_Cocul_T	H151_25_Cocul_T	24.252	11.46	-0.713349887877465
																Serbp1	0.81	0.012129090724264	DMSO_Mono_T	H151_25_Mono_T	783.64	632.607	-0.210721031315653	Socs3	0.49	0.0106640024391671	DMSO_Cocul_T	H151_25_Cocul_T	29.009	13.89	-0.713349887877465
																Serp1	1.43	0.000409519331948167	DMSO_Mono_T	H151_25_Mono_T	466.765	671.224	0.357674444271816	Sod1	2.1	6.14420434573528e-27	DMSO_Cocul_T	H151_25_Cocul_T	798.27	1694.91	0.741937344729377
																Serpina9	2.51	0.00133592068896038	DMSO_Mono_T	H151_25_Mono_T	11.883	28.547	0.920282753143692	Sod3	0.15	0.044344274426305	DMSO_Cocul_T	H151_25_Cocul_T	6.211	0.993	-1.89711998488588
																Serpinb2	0.24	0.000191010864232602	DMSO_Mono_T	H151_25_Mono_T	23.183	5.549	-1.42711635564015	Sox17	2.75	0.0115179121200913	DMSO_Cocul_T	H151_25_Cocul_T	6.609	21.09	1.01160091167848
																Serpinb6a	1.86	1.31835322987706e-13	DMSO_Mono_T	H151_25_Mono_T	3378.383	6284.554	0.62057648772511	Sox4	0.58	7.47581719199764e-08	DMSO_Cocul_T	H151_25_Cocul_T	282.989	160.335	-0.544727175441672
																Serpinb8	0.33	0.00584580091511801	DMSO_Mono_T	H151_25_Mono_T	17.355	6.024	-1.10866262452161	Sox9	0.5	1.14613046633794e-09	DMSO_Cocul_T	H151_25_Cocul_T	184.236	91.188	-0.693147180559945
																Set	0.6	3.99790819586364e-08	DMSO_Mono_T	H151_25_Mono_T	266.014	158.636	-0.510825623765991	Sp100	0.13	0.00193677807418302	DMSO_Cocul_T	H151_25_Cocul_T	9.331	1.203	-2.04022082852655
																Sf1	0.74	0.0183438788902714	DMSO_Mono_T	H151_25_Mono_T	209.807	153.737	-0.301105092783922	Sp5	0.28	0.0105338621956305	DMSO_Cocul_T	H151_25_Cocul_T	13.957	3.837	-1.27296567581289
																Sf3b3	0.74	0.0245883267057943	DMSO_Mono_T	H151_25_Mono_T	138.171	101.877	-0.301105092783922	Spag5	0.19	2.65167841606934e-05	DMSO_Cocul_T	H151_25_Cocul_T	20.096	3.742	-1.66073120682165
																Sfn	2.82	0.000619942967623142	DMSO_Mono_T	H151_25_Mono_T	97.832	220.026	1.03673688495002	Spata6	1.68	0.000134607823389104	DMSO_Cocul_T	H151_25_Cocul_T	93.493	154.102	0.518793793415168
																Sfpq	0.69	0.00259602386527376	DMSO_Mono_T	H151_25_Mono_T	168.824	117.243	-0.371063681390832	Spats2l	0.48	0.0206685183065124	DMSO_Cocul_T	H151_25_Cocul_T	26.459	12.917	-0.7339691750802
																Sft2d2	1.25	0.0474162688461032	DMSO_Mono_T	H151_25_Mono_T	209.93	262.191	0.22314355131421	Spc24	0.09	1.96398125288445e-12	DMSO_Cocul_T	H151_25_Cocul_T	33.557	3.314	-2.40794560865187
																Sftpd	0.43	4.87733000082101e-17	DMSO_Mono_T	H151_25_Mono_T	281.85	124.673	-0.843970070294529	Spc25	0.3	6.61060093715443e-11	DMSO_Cocul_T	H151_25_Cocul_T	64.351	19.197	-1.20397280432594
																Sgo1	0.19	2.09014626523994e-08	DMSO_Mono_T	H151_25_Mono_T	38.837	7.597	-1.66073120682165	Spdl1	0.36	0.00485933173250321	DMSO_Cocul_T	H151_25_Cocul_T	17.125	6.291	-1.02165124753198
																Sgo2a	0.21	0.000218370417580429	DMSO_Mono_T	H151_25_Mono_T	17.642	3.817	-1.56064774826467	Spin1	0.75	0.0300149411948252	DMSO_Cocul_T	H151_25_Cocul_T	179.043	134.3	-0.287682072451781
																Sgpl1	1.77	1.91716624531002e-06	DMSO_Mono_T	H151_25_Mono_T	144.256	262.726	0.570979546585738	Spink4	0.16	2.32437831915987e-15	DMSO_Cocul_T	H151_25_Cocul_T	369.3	48.609	-1.83258146374831
																Sh3bgrl3	1.32	0.00133592068896038	DMSO_Mono_T	H151_25_Mono_T	578.155	763.364	0.27763173659828	Spint1	1.31	0.047471294211383	DMSO_Cocul_T	H151_25_Cocul_T	261.592	339.234	0.27002713721306
																Sh3glb1	1.36	0.00849963752422978	DMSO_Mono_T	H151_25_Mono_T	365.347	488.51	0.307484699747961	Spns2	0.7	0.00886635797312384	DMSO_Cocul_T	H151_25_Cocul_T	166.548	116.037	-0.356674943938732
																Sh3rf1	0.64	0.00511998457258576	DMSO_Mono_T	H151_25_Mono_T	94.703	60.287	-0.446287102628419	Spp1	0.1	1.98875588281296e-25	DMSO_Cocul_T	H151_25_Cocul_T	1711.123	185.674	-2.30258509299405
																Shank2	0.5	0.00152978322260719	DMSO_Mono_T	H151_25_Mono_T	57.535	30.558	-0.693147180559945	Sprr1a	1.83	6.15152840339643e-09	DMSO_Cocul_T	H151_25_Cocul_T	2978.291	5497.46	0.60431596685333
																Shcbp1	0.04	1.0273482772034e-13	DMSO_Mono_T	H151_25_Mono_T	40.551	1.537	-3.2188758248682	Spryd4	1.56	0.0338038915047213	DMSO_Cocul_T	H151_25_Cocul_T	37.453	57.27	0.444685821261446
																Shmt1	0.38	3.3313882737306e-06	DMSO_Mono_T	H151_25_Mono_T	65.565	26.051	-0.967584026261706	Sptssa	0.61	2.15349638085927e-06	DMSO_Cocul_T	H151_25_Cocul_T	250.794	154.041	-0.49429632181478
																Shmt2	0.62	0.0113365026988986	DMSO_Mono_T	H151_25_Mono_T	124.278	80.528	-0.478035800943	Sptssb	2.07	0.0132432666597996	DMSO_Cocul_T	H151_25_Cocul_T	509.523	1001.081	0.727548607277278
																Sirt2	1.53	0.00308434869493332	DMSO_Mono_T	H151_25_Mono_T	75.691	116.473	0.425267735404344	Sqor	1.8	1.79687245571853e-10	DMSO_Cocul_T	H151_25_Cocul_T	486.758	873.755	0.587786664902119
																Sirt5	1.85	0.00700069414557665	DMSO_Mono_T	H151_25_Mono_T	23.528	43.898	0.615185639090233	Sqstm1	1.91	0.00407137646312776	DMSO_Cocul_T	H151_25_Cocul_T	1279.923	2462.623	0.647103242058538
																Ska1	0.06	0.000136768248744805	DMSO_Mono_T	H151_25_Mono_T	10.864	0.857	-2.81341071676004	Srgap1	2.02	0.000995218834934408	DMSO_Cocul_T	H151_25_Cocul_T	22.744	45.356	0.703097511413113
																Ska2	0.52	0.00100563936798969	DMSO_Mono_T	H151_25_Mono_T	55.482	28.938	-0.653926467406664	Srp72	1.29	0.00859103565485884	DMSO_Cocul_T	H151_25_Cocul_T	390.351	504.257	0.254642218373581
																Ska3	0.22	0.000127023353301555	DMSO_Mono_T	H151_25_Mono_T	24.538	6.421	-1.51412773262978	Srr	2.44	0.00273244929364652	DMSO_Cocul_T	H151_25_Cocul_T	9.928	24.173	0.89199803930511
																Skil	0.57	6.69733082080574e-05	DMSO_Mono_T	H151_25_Mono_T	142.38	80.934	-0.562118918153541	Srsf1	0.65	0.000815070708381865	DMSO_Cocul_T	H151_25_Cocul_T	221.893	147.174	-0.430782916092454
																Slbp	0.65	0.0103704333350455	DMSO_Mono_T	H151_25_Mono_T	84.546	54.29	-0.430782916092454	Srsf2	0.78	0.0238527561887323	DMSO_Cocul_T	H151_25_Cocul_T	446.811	344.624	-0.2484613592985
																Slc16a12	0.4	3.60993669132653e-05	DMSO_Mono_T	H151_25_Mono_T	52.712	21.719	-0.916290731874155	Srsf3	0.68	7.72754815815924e-05	DMSO_Cocul_T	H151_25_Cocul_T	420.302	286.324	-0.385662480811985
																Slc16a5	10.2	0.00720539939120097	DMSO_Mono_T	H151_25_Mono_T	0.574	6.008	2.32238772029023	Srsf7	0.59	2.87732338871742e-07	DMSO_Cocul_T	H151_25_Cocul_T	356.446	209.814	-0.527632742082372
																Slc17a4	0.28	6.07098802033861e-06	DMSO_Mono_T	H151_25_Mono_T	40.49	12.135	-1.27296567581289	Srxn1	5.95	8.14834516062852e-15	DMSO_Cocul_T	H151_25_Cocul_T	75.998	475.063	1.78339121955754
																Slc19a2	1.51	0.00720122391821037	DMSO_Mono_T	H151_25_Mono_T	59.459	89.932	0.412109650826833	Ssrp1	0.73	0.0266775775183876	DMSO_Cocul_T	H151_25_Cocul_T	138.477	99.688	-0.3147107448397
																Slc1a4	6.2	2.15173275736864e-72	DMSO_Mono_T	H151_25_Mono_T	81.517	518.958	1.82454929205105	St3gal6	2.33	6.79060595970194e-13	DMSO_Cocul_T	H151_25_Cocul_T	454.183	1061.161	0.845868267577609
																Slc20a1	1.6	0.00363332490510169	DMSO_Mono_T	H151_25_Mono_T	70.765	111.565	0.470003629245736	St6gal1	0.36	1.48685160074157e-07	DMSO_Cocul_T	H151_25_Cocul_T	64.172	24.69	-1.02165124753198
																Slc22a18	2.04	3.58065621929614e-11	DMSO_Mono_T	H151_25_Mono_T	113.097	232.415	0.712949807856125	Stam2	1.4	0.0124574980048541	DMSO_Cocul_T	H151_25_Cocul_T	141.504	196.974	0.336472236621213
																Slc22a23	2	9.14606911883498e-11	DMSO_Mono_T	H151_25_Mono_T	129.711	259.232	0.693147180559945	Stard10	1.35	0.000789366321660591	DMSO_Cocul_T	H151_25_Cocul_T	522.628	699.488	0.300104592450338
																Slc22a4	2.52	0.00562573245885974	DMSO_Mono_T	H151_25_Mono_T	8.866	21.847	0.924258901523332	Stat1	0.38	5.96258317173595e-05	DMSO_Cocul_T	H151_25_Cocul_T	338.834	145.076	-0.967584026261706
																Slc25a1	1.59	1.13862641590137e-07	DMSO_Mono_T	H151_25_Mono_T	351.163	547.238	0.46373401623214	Stat2	0.49	1.70015219439656e-07	DMSO_Cocul_T	H151_25_Cocul_T	184.469	96.604	-0.713349887877465
																Slc25a10	1.49	6.89569347175339e-06	DMSO_Mono_T	H151_25_Mono_T	226.231	337.34	0.398776119957368	Steap2	0.63	4.34687611346426e-05	DMSO_Cocul_T	H151_25_Cocul_T	207.923	131.741	-0.462035459596559
																Slc25a33	1.48	0.0211540029417352	DMSO_Mono_T	H151_25_Mono_T	58.149	84.388	0.392042087776024	Stil	0.42	0.0106640024391671	DMSO_Cocul_T	H151_25_Cocul_T	19.884	8.422	-0.867500567704723
																Slc25a39	1.27	0.00786828332298915	DMSO_Mono_T	H151_25_Mono_T	907.498	1155.212	0.2390169004705	Stmn1	0.32	4.28743737689119e-14	DMSO_Cocul_T	H151_25_Cocul_T	104.931	34.293	-1.13943428318836
																Slc25a4	0.82	0.029803522954393	DMSO_Mono_T	H151_25_Mono_T	710.784	582.58	-0.198450938723838	Sult1a1	0.08	0.00466701366811457	DMSO_Cocul_T	H151_25_Cocul_T	6.512	0.517	-2.52572864430826
																Slc26a2	1.78	1.42097676576169e-15	DMSO_Mono_T	H151_25_Mono_T	1578.677	2799.617	0.576613364303994	Sult1d1	2.02	0.00048276986629578	DMSO_Cocul_T	H151_25_Cocul_T	29.063	57.837	0.703097511413113
																Slc2a1	1.42	0.000993931411295472	DMSO_Mono_T	H151_25_Mono_T	284.966	405.273	0.350656871613169	Suox	1.62	0.000932440539770332	DMSO_Cocul_T	H151_25_Cocul_T	71.032	113.035	0.482426149244293
																Slc2a9	2.01	0.0254927855799338	DMSO_Mono_T	H151_25_Mono_T	13.428	27.009	0.698134722070984	Surf4	1.38	0.00129064585241577	DMSO_Cocul_T	H151_25_Cocul_T	327.23	452.728	0.322083499169113
																Slc30a7	1.29	0.0313679800572809	DMSO_Mono_T	H151_25_Mono_T	161.634	208.316	0.254642218373581	Susd4	0.47	0.0386303220605966	DMSO_Cocul_T	H151_25_Cocul_T	19.457	9.633	-0.755022584278033
																Slc35b1	1.54	4.91352033768566e-05	DMSO_Mono_T	H151_25_Mono_T	224.048	344.495	0.431782416425538	Susd6	1.41	0.00136763400079934	DMSO_Cocul_T	H151_25_Cocul_T	180.8	254.15	0.343589704390077
																Slc35c1	1.68	0.000262283874320613	DMSO_Mono_T	H151_25_Mono_T	69.645	115.375	0.518793793415168	Suv39h1	0.32	2.14418933127911e-05	DMSO_Cocul_T	H151_25_Cocul_T	31.489	10.269	-1.13943428318836
																Slc35c2	1.46	0.0342658780457478	DMSO_Mono_T	H151_25_Mono_T	53.538	78.063	0.378436435720245	Svip	1.48	0.0102784885026804	DMSO_Cocul_T	H151_25_Cocul_T	69.145	103.363	0.392042087776024
																Slc35d1	2.34	4.98121946733009e-15	DMSO_Mono_T	H151_25_Mono_T	118.806	289.845	0.85015092936961	Syce2	0.3	0.00037401480755584	DMSO_Cocul_T	H151_25_Cocul_T	19.705	5.776	-1.20397280432594
																Slc35e4	1.48	0.0071911330712853	DMSO_Mono_T	H151_25_Mono_T	84.902	125.82	0.392042087776024	Syngr1	2.61	7.78704937819384e-13	DMSO_Cocul_T	H151_25_Cocul_T	65.209	171.294	0.959350221334602
																Slc35f5	1.36	0.0111206872525774	DMSO_Mono_T	H151_25_Mono_T	462.485	613.472	0.307484699747961	Sypl	1.31	0.00301029846195872	DMSO_Cocul_T	H151_25_Cocul_T	447.464	586.55	0.27002713721306
																Slc38a1	0.53	0.0253832870832175	DMSO_Mono_T	H151_25_Mono_T	49.196	28.435	-0.63487827243597	Sys1	1.56	6.46891024017575e-05	DMSO_Cocul_T	H151_25_Cocul_T	199.448	314.269	0.444685821261446
																Slc39a11	1.51	0.000645005324691248	DMSO_Mono_T	H151_25_Mono_T	119.084	181.359	0.412109650826833	Syt16	1.89	0.000257373109772222	DMSO_Cocul_T	H151_25_Cocul_T	35.14	66.414	0.636576829071551
																Slc3a2	3.43	9.73033700412594e-42	DMSO_Mono_T	H151_25_Mono_T	1115.524	3783.049	1.23256026117785	Syt8	1.48	0.00120306465982409	DMSO_Cocul_T	H151_25_Cocul_T	197.507	293.478	0.392042087776024
																Slc40a1	3.26	1.16818819925074e-20	DMSO_Mono_T	H151_25_Mono_T	60.3	188.507	1.18172719537862	Sytl1	3.54	4.75634105742043e-06	DMSO_Cocul_T	H151_25_Cocul_T	9.258	34.081	1.26412672714568
																Slc44a1	1.29	0.0402098138717615	DMSO_Mono_T	H151_25_Mono_T	156.789	202.646	0.254642218373581	Sytl2	3.53	4.33615494480645e-13	DMSO_Cocul_T	H151_25_Cocul_T	20.392	71.501	1.26129787094521
																Slc44a3	1.47	0.00484308031915107	DMSO_Mono_T	H151_25_Mono_T	107.838	164.887	0.385262400790645	Tacc3	0.1	8.73291418948086e-32	DMSO_Cocul_T	H151_25_Cocul_T	93.529	9.204	-2.30258509299405
																Slc44a4	1.35	0.0073971360067788	DMSO_Mono_T	H151_25_Mono_T	163.045	219.682	0.300104592450338	Tacstd2	0.38	5.25393289612306e-07	DMSO_Cocul_T	H151_25_Cocul_T	112.217	48.197	-0.967584026261706
																Slc45a3	2.32	1.08097839361846e-08	DMSO_Mono_T	H151_25_Mono_T	47.647	113.761	0.841567185678219	Tagln2	0.67	1.39634337256937e-06	DMSO_Cocul_T	H151_25_Cocul_T	1046.761	693.31	-0.400477566597125
																Slc48a1	4.09	1.45521338608394e-46	DMSO_Mono_T	H151_25_Mono_T	129.255	537.283	1.40854497005471	Taldo1	3.24	7.10841634142389e-63	DMSO_Cocul_T	H151_25_Cocul_T	820.676	2669.336	1.17557332980424
																Slc4a11	0.73	0.00523633157788894	DMSO_Mono_T	H151_25_Mono_T	315.968	228.984	-0.3147107448397	Tango2	1.35	0.0251302432644374	DMSO_Cocul_T	H151_25_Cocul_T	143.912	192.934	0.300104592450338
																Slc5a3	1.63	3.47079101194432e-05	DMSO_Mono_T	H151_25_Mono_T	251.212	400.358	0.488580014818671	Tap1	0.52	0.000818415323160462	DMSO_Cocul_T	H151_25_Cocul_T	58.442	30.112	-0.653926467406664
																Slc5a9	0.35	0.00517228478174727	DMSO_Mono_T	H151_25_Mono_T	22.296	9.216	-1.04982212449868	Tatdn1	1.54	0.0199484510800491	DMSO_Cocul_T	H151_25_Cocul_T	50.606	79.094	0.431782416425538
																Slc66a1	1.86	0.000172626584841641	DMSO_Mono_T	H151_25_Mono_T	41.305	77.75	0.62057648772511	Tbc1d1	0.66	0.0168485770430612	DMSO_Cocul_T	H151_25_Cocul_T	83.012	54.618	-0.415515443961666
																Slc6a9	3.04	1.24595810707317e-08	DMSO_Mono_T	H151_25_Mono_T	20.545	63.246	1.11185751541813	Tbcel	2.04	0.000193438883538958	DMSO_Cocul_T	H151_25_Cocul_T	28.023	56.931	0.712949807856125
																Slc7a11	16.52	1.88658056501421e-63	DMSO_Mono_T	H151_25_Mono_T	105.485	1746.331	2.80457176809283	Tbrg1	1.3	0.0446241448343519	DMSO_Cocul_T	H151_25_Cocul_T	282.295	370.637	0.262364264467491
																Slco2a1	2.26	1.43531389190375e-22	DMSO_Mono_T	H151_25_Mono_T	274.917	638.271	0.815364813284194	Tc2n	0.68	0.0323192285178553	DMSO_Cocul_T	H151_25_Cocul_T	105.4	70.617	-0.385662480811985
																Slco3a1	0.41	1.68171531488781e-09	DMSO_Mono_T	H151_25_Mono_T	108.645	44.795	-0.891598119283784	Tcf19	0.28	7.60623942482291e-08	DMSO_Cocul_T	H151_25_Cocul_T	44.141	12.13	-1.27296567581289
																Slco4a1	0.67	0.0442989104198845	DMSO_Mono_T	H151_25_Mono_T	94.641	60.819	-0.400477566597125	Tcf23	15.13	0.00294815376745438	DMSO_Cocul_T	H151_25_Cocul_T	0.621	5.686	2.71667952780026
																Slfn2	0.49	0.0414548342038698	DMSO_Mono_T	H151_25_Mono_T	27.859	14.186	-0.713349887877465	Tcim	0.39	1.30524376060361e-11	DMSO_Cocul_T	H151_25_Cocul_T	196.165	76.077	-0.941608539858445
																Slfn9	0.12	8.53089888411344e-05	DMSO_Mono_T	H151_25_Mono_T	15.708	2.328	-2.12026353620009	Tcirg1	1.61	0.00590007107641724	DMSO_Cocul_T	H151_25_Cocul_T	53.68	85.166	0.476234178996372
																Slit2	2.84	0.0329806972716413	DMSO_Mono_T	H151_25_Mono_T	4.211	11.444	1.04380405217311	Tcn2	1.57	7.12013975881523e-06	DMSO_Cocul_T	H151_25_Cocul_T	177.094	276.842	0.451075619360217
																Slurp1	14.43	5.63490490816053e-07	DMSO_Mono_T	H151_25_Mono_T	5.212	46.763	2.66930937278578	Tcof1	0.45	0.0303338026885252	DMSO_Cocul_T	H151_25_Cocul_T	19.956	9.583	-0.798507696217772
																Smad5	0.62	0.00952638743328678	DMSO_Mono_T	H151_25_Mono_T	71.771	44.13	-0.478035800943	Tdrd5	0.52	0.0372824809852908	DMSO_Cocul_T	H151_25_Cocul_T	25.882	13.714	-0.653926467406664
																Smarcc1	0.71	0.0270366351164306	DMSO_Mono_T	H151_25_Mono_T	154.754	109.914	-0.342490308946776	Tead2	0.31	0.000322238712396988	DMSO_Cocul_T	H151_25_Cocul_T	24.067	6.969	-1.17118298150295
																Smc1a	0.71	0.0270366351164306	DMSO_Mono_T	H151_25_Mono_T	106.84	76.069	-0.342490308946776	Tecpr1	1.64	0.00201109013344891	DMSO_Cocul_T	H151_25_Cocul_T	51.633	85.869	0.494696241836107
																Smc2	0.26	2.0730167952774e-14	DMSO_Mono_T	H151_25_Mono_T	84.785	21.896	-1.34707364796661	Ten1	1.39	0.0325101724947064	DMSO_Cocul_T	H151_25_Cocul_T	91.557	126.939	0.3293037471426
																Smc3	0.71	0.0307275807137187	DMSO_Mono_T	H151_25_Mono_T	134.464	96.009	-0.342490308946776	Tent4b	2.13	7.34360852479027e-05	DMSO_Cocul_T	H151_25_Cocul_T	34.572	72.29	0.756121979721334
																Smc4	0.49	4.24074136342032e-07	DMSO_Mono_T	H151_25_Mono_T	120.344	59.173	-0.713349887877465	Tent5a	0.66	0.0307883593853105	DMSO_Cocul_T	H151_25_Cocul_T	69.462	47.489	-0.415515443961666
																Smim14	1.39	0.000718476484600403	DMSO_Mono_T	H151_25_Mono_T	409.358	565.058	0.3293037471426	Tex261	1.36	0.0135834351916496	DMSO_Cocul_T	H151_25_Cocul_T	156.488	211.573	0.307484699747961
																Smim22	1.4	0.000976770518286522	DMSO_Mono_T	H151_25_Mono_T	441.328	631.318	0.336472236621213	Tff1	16.21	1.1498108747542e-20	DMSO_Cocul_T	H151_25_Cocul_T	246.277	4613.225	2.78562833574758
																Smim29	1.68	0.000372445963489461	DMSO_Mono_T	H151_25_Mono_T	86.853	145.809	0.518793793415168	Tff3	2.43	0.00437817850730903	DMSO_Cocul_T	H151_25_Cocul_T	720.494	1405.012	0.887891257352457
																Smpd3	0.64	4.54821924117128e-05	DMSO_Mono_T	H151_25_Mono_T	263.418	165.119	-0.446287102628419	Tgfb3	0.3	1.02574702277596e-08	DMSO_Cocul_T	H151_25_Cocul_T	54.853	16.269	-1.20397280432594
																Smtn	0.36	0.00282517045356533	DMSO_Mono_T	H151_25_Mono_T	23.832	8.43	-1.02165124753198	Tgfbr1	0.6	0.0112299820943466	DMSO_Cocul_T	H151_25_Cocul_T	54.897	32.649	-0.510825623765991
																Smurf1	1.59	0.00643550142095669	DMSO_Mono_T	H151_25_Mono_T	80.648	124.882	0.46373401623214	Tgif1	0.67	0.000973630274787969	DMSO_Cocul_T	H151_25_Cocul_T	350.317	230.694	-0.400477566597125
																Snap23	1.37	0.0355664068045517	DMSO_Mono_T	H151_25_Mono_T	110.216	147.49	0.314810739840034	Tgm2	0.5	0.022294049203009	DMSO_Cocul_T	H151_25_Cocul_T	30.928	16.339	-0.693147180559945
																Sncg	12.58	7.64851626027091e-10	DMSO_Mono_T	H151_25_Mono_T	2.382	30.226	2.53210825127229	Tgoln1	1.22	0.0496426968926412	DMSO_Cocul_T	H151_25_Cocul_T	505.802	622.251	0.198850858745165
																Snhg4	0.45	0.0176195915457615	DMSO_Mono_T	H151_25_Mono_T	24.938	11.039	-0.798507696217772	Thumpd3	1.3	0.0445596047135488	DMSO_Cocul_T	H151_25_Cocul_T	130.317	169.215	0.262364264467491
																Snrpa1	0.7	0.000516392072106794	DMSO_Mono_T	H151_25_Mono_T	319.728	223.758	-0.356674943938732	Ticrr	0.1	0.00176238344477034	DMSO_Cocul_T	H151_25_Cocul_T	7.903	0.863	-2.30258509299405
																Snrpb	0.74	0.00161754124975306	DMSO_Mono_T	H151_25_Mono_T	524.89	388.475	-0.301105092783922	Timeless	0.28	0.0160133420961681	DMSO_Cocul_T	H151_25_Cocul_T	11.26	3.118	-1.27296567581289
																Snrpd1	0.58	5.9696142639657e-10	DMSO_Mono_T	H151_25_Mono_T	317.324	182.771	-0.544727175441672	Timm17a	1.29	0.0162174055148768	DMSO_Cocul_T	H151_25_Cocul_T	453.167	584.727	0.254642218373581
																Snrpd2	0.7	0.000276610676175889	DMSO_Mono_T	H151_25_Mono_T	288.952	198.652	-0.356674943938732	Timp1	0.33	8.80093697687472e-07	DMSO_Cocul_T	H151_25_Cocul_T	48.694	15.554	-1.10866262452161
																Snrpd3	0.69	0.000618002247910192	DMSO_Mono_T	H151_25_Mono_T	229.134	158.869	-0.371063681390832	Timp3	0.43	8.24329641872312e-11	DMSO_Cocul_T	H151_25_Cocul_T	520.646	239.057	-0.843970070294529
																Snrpe	0.66	2.35835718042206e-08	DMSO_Mono_T	H151_25_Mono_T	816.975	544.369	-0.415515443961666	Tipin	0.46	1.65690766855619e-06	DMSO_Cocul_T	H151_25_Cocul_T	80.842	37.584	-0.776528789498996
																Snrpf	0.63	0.00145152123175979	DMSO_Mono_T	H151_25_Mono_T	103.205	64.953	-0.462035459596559	Tk1	0.35	2.36884920071618e-08	DMSO_Cocul_T	H151_25_Cocul_T	60.951	21.323	-1.04982212449868
																Snrpg	0.55	4.69955010953741e-07	DMSO_Mono_T	H151_25_Mono_T	202.311	111.52	-0.59783700075562	Tkt	1.73	2.83562856618343e-10	DMSO_Cocul_T	H151_25_Cocul_T	542.515	950.187	0.548121408509688
																Snx15	1.81	3.33018825743095e-05	DMSO_Mono_T	H151_25_Mono_T	53.555	96.888	0.593326845277734	Tlcd2	2.2	0.0121824090256161	DMSO_Cocul_T	H151_25_Cocul_T	10.949	24.637	0.78845736036427
																Soat1	1.48	0.00712124191980409	DMSO_Mono_T	H151_25_Mono_T	87.41	129.313	0.392042087776024	Tm2d1	1.59	2.32102716934765e-05	DMSO_Cocul_T	H151_25_Cocul_T	202.61	320.485	0.46373401623214
																Soat2	1.93	0.0456952713419139	DMSO_Mono_T	H151_25_Mono_T	12.284	23.312	0.657520002916794	Tm4sf1	0.77	0.00729349699510697	DMSO_Cocul_T	H151_25_Cocul_T	946.183	724.263	-0.261364764134408
																Sod1	2.11	1.47308578555418e-27	DMSO_Mono_T	H151_25_Mono_T	1085.946	2315.572	0.746687947487975	Tm4sf20	0.53	1.03751232719401e-06	DMSO_Cocul_T	H151_25_Cocul_T	370.733	192.454	-0.63487827243597
																Sod3	0.36	0.0196865199634053	DMSO_Mono_T	H151_25_Mono_T	14.2	5.367	-1.02165124753198	Tm6sf2	3.87	2.60879937720664e-06	DMSO_Cocul_T	H151_25_Cocul_T	8.825	32.858	1.35325450704169
																Sorbs2	0.65	1.64893425625676e-08	DMSO_Mono_T	H151_25_Mono_T	817.14	526.909	-0.430782916092454	Tm7sf3	1.65	0.0323192285178553	DMSO_Cocul_T	H151_25_Cocul_T	29.412	47.196	0.500775287912489
																Sord	1.37	0.0160892750395762	DMSO_Mono_T	H151_25_Mono_T	276.661	361.91	0.314810739840034	Tmbim1	1.31	0.00910335597345919	DMSO_Cocul_T	H151_25_Cocul_T	590.756	783.442	0.27002713721306
																Sorl1	0.66	0.00305121766598152	DMSO_Mono_T	H151_25_Mono_T	131.866	86.834	-0.415515443961666	Tmbim4	1.41	0.00188959130251495	DMSO_Cocul_T	H151_25_Cocul_T	407.738	560.403	0.343589704390077
																Sox17	2.43	0.00649019041107439	DMSO_Mono_T	H151_25_Mono_T	14.308	31.741	0.887891257352457	Tmbim6	1.41	1.50959253483831e-05	DMSO_Cocul_T	H151_25_Cocul_T	1110.357	1566.424	0.343589704390077
																Sox4	0.58	0.000247800947808299	DMSO_Mono_T	H151_25_Mono_T	231.6	139.761	-0.544727175441672	Tmcc3	0.52	0.00077086950690506	DMSO_Cocul_T	H151_25_Cocul_T	56.441	29.031	-0.653926467406664
																Sox9	0.65	0.00370511543761323	DMSO_Mono_T	H151_25_Mono_T	201.694	125.02	-0.430782916092454	Tmco3	1.42	0.0152320604562768	DMSO_Cocul_T	H151_25_Cocul_T	102.655	144.922	0.350656871613169
																Spag5	0.31	0.00180190918679649	DMSO_Mono_T	H151_25_Mono_T	20.534	6.61	-1.17118298150295	Tmed1	0.36	0.0289794787947457	DMSO_Cocul_T	H151_25_Cocul_T	12.207	4.195	-1.02165124753198
																Spata6	1.85	7.15133984258847e-06	DMSO_Mono_T	H151_25_Mono_T	69.262	128.006	0.615185639090233	Tmem106b	1.4	0.000658188733698948	DMSO_Cocul_T	H151_25_Cocul_T	223.151	312.627	0.336472236621213
																Spc24	0.08	2.58006651386343e-14	DMSO_Mono_T	H151_25_Mono_T	46.82	3.799	-2.52572864430826	Tmem125	1.51	0.0216344382319611	DMSO_Cocul_T	H151_25_Cocul_T	56.21	83.723	0.412109650826833
																Spc25	0.18	3.03745926063834e-19	DMSO_Mono_T	H151_25_Mono_T	106.424	19.479	-1.71479842809193	Tmem126b	1.52	0.0391387646973042	DMSO_Cocul_T	H151_25_Cocul_T	38.737	58.993	0.418710334858185
																Spdl1	0.34	0.00401696028528703	DMSO_Mono_T	H151_25_Mono_T	18.353	6.319	-1.07880966137193	Tmem128	1.36	0.0148285985506055	DMSO_Cocul_T	H151_25_Cocul_T	170.15	232.743	0.307484699747961
																Spink4	0.25	3.29054219969359e-05	DMSO_Mono_T	H151_25_Mono_T	259.472	80.265	-1.38629436111989	Tmem134	1.48	0.000155999312851781	DMSO_Cocul_T	H151_25_Cocul_T	184.981	273.666	0.392042087776024
																Spint1	1.28	0.0105356129095262	DMSO_Mono_T	H151_25_Mono_T	313.571	402.595	0.246860077931526	Tmem141	1.59	0.0315535000103948	DMSO_Cocul_T	H151_25_Cocul_T	30.165	47.596	0.46373401623214
																Spns3	0.37	0.0208081749999642	DMSO_Mono_T	H151_25_Mono_T	18.059	6.697	-0.994252273343867	Tmem150a	1.9	0.0222229401413618	DMSO_Cocul_T	H151_25_Cocul_T	14.225	27.063	0.641853886172395
																Spock3	0.14	0.0443862534028394	DMSO_Mono_T	H151_25_Mono_T	4.939	0.7	-1.96611285637283	Tmem164	1.71	0.000135300908357044	DMSO_Cocul_T	H151_25_Cocul_T	81.329	140.47	0.536493370514568
																Spp1	0.18	0.000199833573961281	DMSO_Mono_T	H151_25_Mono_T	649.505	119.99	-1.71479842809193	Tmem171	0.63	0.0261290513613954	DMSO_Cocul_T	H151_25_Cocul_T	76.291	47.25	-0.462035459596559
																Sppl2a	1.3	0.0310003050296364	DMSO_Mono_T	H151_25_Mono_T	420.968	549.464	0.262364264467491	Tmem176a	0.67	0.000403138348394687	DMSO_Cocul_T	H151_25_Cocul_T	376.33	248.619	-0.400477566597125
																Spred1	0.6	0.00307471346576787	DMSO_Mono_T	H151_25_Mono_T	71.3	42.223	-0.510825623765991	Tmem176b	0.53	3.61834538035008e-12	DMSO_Cocul_T	H151_25_Cocul_T	572.148	304.642	-0.63487827243597
																Sprr2a3	1.85	0.000655008054724755	DMSO_Mono_T	H151_25_Mono_T	5564.111	9602.806	0.615185639090233	Tmem184c	1.42	0.0321702915135384	DMSO_Cocul_T	H151_25_Cocul_T	69.199	98.05	0.350656871613169
																Sprr2b	2.73	6.79107077367105e-08	DMSO_Mono_T	H151_25_Mono_T	31.656	79.497	1.00430160919687	Tmem19	1.95	8.97826648435349e-11	DMSO_Cocul_T	H151_25_Cocul_T	106.966	208.252	0.667829372575655
																Spry1	0.52	0.0301929374783554	DMSO_Mono_T	H151_25_Mono_T	34.882	19.241	-0.653926467406664	Tmem192	1.36	0.03761174048356	DMSO_Cocul_T	H151_25_Cocul_T	93.225	127.105	0.307484699747961
																Spryd4	1.9	0.000263162645966488	DMSO_Mono_T	H151_25_Mono_T	34.774	65.576	0.641853886172395	Tmem203	1.44	0.0386844379805484	DMSO_Cocul_T	H151_25_Cocul_T	53.66	77.448	0.364643113587909
																Sptssa	0.58	0.000171708129898402	DMSO_Mono_T	H151_25_Mono_T	226.935	128.843	-0.544727175441672	Tmem205	1.33	0.0101729291244292	DMSO_Cocul_T	H151_25_Cocul_T	223.499	294.786	0.285178942233662
																Sptssb	1.58	0.0470534916295428	DMSO_Mono_T	H151_25_Mono_T	986.547	1534.014	0.457424847038875	Tmem256	1.24	0.0434475403672632	DMSO_Cocul_T	H151_25_Cocul_T	407.349	501.985	0.215111379616945
																Sqor	2.3	3.36184801601953e-29	DMSO_Mono_T	H151_25_Mono_T	396.512	907.45	0.832909122935104	Tmem33	1.32	0.0179752005240836	DMSO_Cocul_T	H151_25_Cocul_T	253.703	337.041	0.27763173659828
																Sqstm1	2.47	7.42749400650271e-06	DMSO_Mono_T	H151_25_Mono_T	816.988	1910.575	0.904218150639886	Tmem37	1.43	0.004629209565176	DMSO_Cocul_T	H151_25_Cocul_T	137.223	194.396	0.357674444271816
																Sra1	1.27	0.0208790901659962	DMSO_Mono_T	H151_25_Mono_T	320.869	404.415	0.2390169004705	Tmem38a	2.08	0.0345968657545727	DMSO_Cocul_T	H151_25_Cocul_T	9.802	20.025	0.732367893713227
																Srgap1	1.85	0.0116710911202411	DMSO_Mono_T	H151_25_Mono_T	27.416	47.314	0.615185639090233	Tmem40	1.38	0.0457118495087424	DMSO_Cocul_T	H151_25_Cocul_T	75.854	104.563	0.322083499169113
																Srp72	1.23	0.0490094946642921	DMSO_Mono_T	H151_25_Mono_T	404.185	493.441	0.207014169384326	Tmem63b	1.89	1.64769846611959e-07	DMSO_Cocul_T	H151_25_Cocul_T	108.706	205.988	0.636576829071551
																Srprb	1.52	0.000687637844297067	DMSO_Mono_T	H151_25_Mono_T	110.46	167.087	0.418710334858185	Tmem9b	1.45	5.40458165883539e-05	DMSO_Cocul_T	H151_25_Cocul_T	276.324	401.764	0.371563556432483
																Srr	2.66	0.00280121358465545	DMSO_Mono_T	H151_25_Mono_T	9.316	23.778	0.978326122793608	Tmpo	0.51	3.57512904064117e-08	DMSO_Cocul_T	H151_25_Cocul_T	140.125	71.511	-0.673344553263766
																Srsf1	0.56	4.24074136342032e-07	DMSO_Mono_T	H151_25_Mono_T	245.323	137.853	-0.579818495252942	Tnf	0.19	1.21075633319439e-06	DMSO_Cocul_T	H151_25_Cocul_T	219.09	53.212	-1.66073120682165
																Srsf2	0.63	5.46607037303932e-08	DMSO_Mono_T	H151_25_Mono_T	512.517	320.7	-0.462035459596559	Tnfaip2	0.52	1.11057127504949e-08	DMSO_Cocul_T	H151_25_Cocul_T	293.207	144.457	-0.653926467406664
																Srsf3	0.65	5.33651927786977e-06	DMSO_Mono_T	H151_25_Mono_T	411.037	260.653	-0.430782916092454	Tnfaip3	0.38	1.44353897249961e-12	DMSO_Cocul_T	H151_25_Cocul_T	281.192	107.342	-0.967584026261706
																Srsf7	0.58	2.48132856128848e-09	DMSO_Mono_T	H151_25_Mono_T	348.791	198.115	-0.544727175441672	Tnfaip8	0.6	1.72548363566274e-06	DMSO_Cocul_T	H151_25_Cocul_T	219.976	130.837	-0.510825623765991
																Srxn1	8.39	2.88601488726938e-70	DMSO_Mono_T	H151_25_Mono_T	77.765	667.043	2.12704052047911	Tnfrsf10b	1.43	0.00294803131393081	DMSO_Cocul_T	H151_25_Cocul_T	146.49	210.636	0.357674444271816
																Ssb	0.71	0.00128182940676231	DMSO_Mono_T	H151_25_Mono_T	370.442	262.616	-0.342490308946776	Tnfrsf11b	0.11	1.83198433673143e-12	DMSO_Cocul_T	H151_25_Cocul_T	55.453	5.815	-2.20727491318972
																Ssr1	1.35	0.0116057210987133	DMSO_Mono_T	H151_25_Mono_T	287.669	386.98	0.300104592450338	Tnfrsf21	1.67	1.33258350851527e-06	DMSO_Cocul_T	H151_25_Cocul_T	128.877	215.344	0.512823626428664
																Ssr3	1.33	0.00957180661332598	DMSO_Mono_T	H151_25_Mono_T	475.349	637.083	0.285178942233662	Tnfsf9	0.61	0.0108714874965148	DMSO_Cocul_T	H151_25_Cocul_T	61.45	38.068	-0.49429632181478
																Ssrp1	0.71	0.0260635852666351	DMSO_Mono_T	H151_25_Mono_T	147.046	105.666	-0.342490308946776	Tnip3	0.34	4.85185795907375e-09	DMSO_Cocul_T	H151_25_Cocul_T	130.046	45.992	-1.07880966137193
																St3gal6	2.31	3.29130338661136e-26	DMSO_Mono_T	H151_25_Mono_T	439.506	1054.926	0.837247524533702	Tnnt2	0.38	6.46020351434782e-07	DMSO_Cocul_T	H151_25_Cocul_T	63.874	23.814	-0.967584026261706
																St6gal1	0.28	5.38668506579845e-09	DMSO_Mono_T	H151_25_Mono_T	52.488	15.266	-1.27296567581289	Tns4	0.72	0.0148924611796275	DMSO_Cocul_T	H151_25_Cocul_T	357.172	241.556	-0.328504066972036
																St8sia4	0.24	0.0360372019760342	DMSO_Mono_T	H151_25_Mono_T	8.336	2.172	-1.42711635564015	Tob1	1.42	0.00337950393931555	DMSO_Cocul_T	H151_25_Cocul_T	351.318	499.986	0.350656871613169
																Stam	1.49	0.00318979123364647	DMSO_Mono_T	H151_25_Mono_T	83.382	123.357	0.398776119957368	Tomm34	0.68	0.046925022526825	DMSO_Cocul_T	H151_25_Cocul_T	63.377	43.616	-0.385662480811985
																Stam2	1.6	5.95821916691828e-05	DMSO_Mono_T	H151_25_Mono_T	115.893	185.775	0.470003629245736	Top2a	0.08	1.79313313100805e-41	DMSO_Cocul_T	H151_25_Cocul_T	151.827	12.778	-2.52572864430826
																Stard10	1.4	1.61335943782635e-05	DMSO_Mono_T	H151_25_Mono_T	628.542	875.081	0.336472236621213	Topbp1	0.52	0.000135300908357044	DMSO_Cocul_T	H151_25_Cocul_T	66.564	34.705	-0.653926467406664
																Stc1	0.5	0.0167612491890637	DMSO_Mono_T	H151_25_Mono_T	33.299	18.429	-0.693147180559945	Tor1aip2	0.78	0.0149855760328598	DMSO_Cocul_T	H151_25_Cocul_T	669.24	512.334	-0.2484613592985
																Stc2	0.59	0.015008679418977	DMSO_Mono_T	H151_25_Mono_T	51.922	30.069	-0.527632742082372	Tor3a	0.59	0.00165990028104907	DMSO_Cocul_T	H151_25_Cocul_T	78.107	45.153	-0.527632742082372
																Steap2	0.59	1.09724830952869e-05	DMSO_Mono_T	H151_25_Mono_T	167.797	100.164	-0.527632742082372	Tpbg	0.34	0.00401869866818827	DMSO_Cocul_T	H151_25_Cocul_T	17.577	6.021	-1.07880966137193
																Stil	0.37	0.00706641769884826	DMSO_Mono_T	H151_25_Mono_T	21.605	7.854	-0.994252273343867	Tpm4	0.69	0.000106350507640481	DMSO_Cocul_T	H151_25_Cocul_T	724.126	486.949	-0.371063681390832
																Stmn1	0.21	5.62116574934076e-25	DMSO_Mono_T	H151_25_Mono_T	149.804	32.42	-1.56064774826467	Tpp1	1.55	5.00615820030737e-05	DMSO_Cocul_T	H151_25_Cocul_T	127.953	198.586	0.438254930931155
																Sub1	0.78	0.0180550051870945	DMSO_Mono_T	H151_25_Mono_T	616.669	477.571	-0.2484613592985	Tpx2	0.11	6.72521588555544e-20	DMSO_Cocul_T	H151_25_Cocul_T	72.921	8.189	-2.20727491318972
																Sult1d1	2.36	9.89185512193627e-11	DMSO_Mono_T	H151_25_Mono_T	56.534	128.894	0.858661619037519	Traip	0.36	0.034461831265239	DMSO_Cocul_T	H151_25_Cocul_T	11.544	4.163	-1.02165124753198
																Sult2b1	1.58	0.000358561135893432	DMSO_Mono_T	H151_25_Mono_T	100.554	159.675	0.457424847038875	Tram1	1.32	0.00514933311500835	DMSO_Cocul_T	H151_25_Cocul_T	369.74	488.499	0.27763173659828
																Suox	2.51	3.27895968681832e-14	DMSO_Mono_T	H151_25_Mono_T	61.856	152.852	0.920282753143692	Trap1	0.71	0.0418633192670104	DMSO_Cocul_T	H151_25_Cocul_T	93.107	65.808	-0.342490308946776
																Surf4	1.74	2.84966948904796e-07	DMSO_Mono_T	H151_25_Mono_T	254.628	445.179	0.553885113226438	Trappc1	1.4	0.00207555589234459	DMSO_Cocul_T	H151_25_Cocul_T	238.188	333.503	0.336472236621213
																Susd6	1.32	0.0199591899120207	DMSO_Mono_T	H151_25_Mono_T	229.953	303.112	0.27763173659828	Trappc2l	1.4	0.00243296216616715	DMSO_Cocul_T	H151_25_Cocul_T	179.889	249.83	0.336472236621213
																Suv39h1	0.25	8.53551918578736e-07	DMSO_Mono_T	H151_25_Mono_T	30.842	7.724	-1.38629436111989	Trex1	0.39	1.37886291345846e-06	DMSO_Cocul_T	H151_25_Cocul_T	61.486	24.697	-0.941608539858445
																Svip	1.59	0.00133294689457932	DMSO_Mono_T	H151_25_Mono_T	67.417	107.056	0.46373401623214	Trex2	3.28	1.66062183523748e-16	DMSO_Cocul_T	H151_25_Cocul_T	73.673	239.836	1.18784342239605
																Syce2	0.14	2.34570171021018e-05	DMSO_Mono_T	H151_25_Mono_T	17.986	2.643	-1.96611285637283	Trib1	0.69	0.0110374801065373	DMSO_Cocul_T	H151_25_Cocul_T	290.119	189.305	-0.371063681390832
																Syncrip	0.76	0.0309849315015376	DMSO_Mono_T	H151_25_Mono_T	165.508	125.106	-0.27443684570176	Trim15	0.43	3.11395266860822e-06	DMSO_Cocul_T	H151_25_Cocul_T	103.497	43.135	-0.843970070294529
																Syne2	0.73	0.0315777121592882	DMSO_Mono_T	H151_25_Mono_T	122.873	90.483	-0.3147107448397	Trim2	1.56	0.000139210671799367	DMSO_Cocul_T	H151_25_Cocul_T	128.827	201.546	0.444685821261446
																Syngr1	2.57	6.04444449457552e-12	DMSO_Mono_T	H151_25_Mono_T	55.005	140.573	0.943905898907128	Trim24	1.53	0.0132432666597996	DMSO_Cocul_T	H151_25_Cocul_T	60.73	91.535	0.425267735404344
																Sypl	1.37	0.00379615895329077	DMSO_Mono_T	H151_25_Mono_T	401.303	537.634	0.314810739840034	Trim27	0.69	0.00326612721077464	DMSO_Cocul_T	H151_25_Cocul_T	163.766	112.478	-0.371063681390832
																Sys1	1.44	0.00080510005381618	DMSO_Mono_T	H151_25_Mono_T	223.071	321.7	0.364643113587909	Trim28	0.69	0.00155784624783789	DMSO_Cocul_T	H151_25_Cocul_T	212.736	145.709	-0.371063681390832
																Syt16	1.96	0.000254587468816521	DMSO_Mono_T	H151_25_Mono_T	31.531	61.178	0.672944473242426	Trim29	2.57	0.0291040477678162	DMSO_Cocul_T	H151_25_Cocul_T	7.352	17.132	0.943905898907128
																Syt8	1.75	4.219175698976e-09	DMSO_Mono_T	H151_25_Mono_T	195.632	345.406	0.559615787935423	Trim3	0.6	0.0498654339544963	DMSO_Cocul_T	H151_25_Cocul_T	32.862	19.681	-0.510825623765991
																Sytl1	3.28	2.11018674963602e-06	DMSO_Mono_T	H151_25_Mono_T	11.496	40.043	1.18784342239605	Trim30a	0.14	1.81306330009424e-14	DMSO_Cocul_T	H151_25_Cocul_T	64.626	9.347	-1.96611285637283
																Sytl2	3.91	2.59827407056578e-14	DMSO_Mono_T	H151_25_Mono_T	20.89	81.513	1.36353737399727	Trim30d	0.27	2.09283665976113e-06	DMSO_Cocul_T	H151_25_Cocul_T	37.725	11.394	-1.30933331998376
																Tacc3	0.1	2.98131671304499e-11	DMSO_Mono_T	H151_25_Mono_T	96.491	10.286	-2.30258509299405	Trim34a	0.42	0.00522783623796218	DMSO_Cocul_T	H151_25_Cocul_T	28.128	12.208	-0.867500567704723
																Tacstd2	0.5	3.83028116288469e-05	DMSO_Mono_T	H151_25_Mono_T	97.984	48.817	-0.693147180559945	Trip13	0.45	0.0023581593768536	DMSO_Cocul_T	H151_25_Cocul_T	29.125	13.226	-0.798507696217772
																Taf1d	0.72	0.016724761332699	DMSO_Mono_T	H151_25_Mono_T	154.23	111.211	-0.328504066972036	Troap	0.06	2.88356949652967e-05	DMSO_Cocul_T	H151_25_Cocul_T	12.157	0.812	-2.81341071676004
																Tagln2	0.72	5.98320763564995e-05	DMSO_Mono_T	H151_25_Mono_T	866.8	625.467	-0.328504066972036	Trp53i11	0.13	0.0427859484795488	DMSO_Cocul_T	H151_25_Cocul_T	4.305	0.604	-2.04022082852655
																Taldo1	3.38	1.17973495251683e-66	DMSO_Mono_T	H151_25_Mono_T	811.658	2774.145	1.21787570949493	Trp53inp1	1.32	0.0121824090256161	DMSO_Cocul_T	H151_25_Cocul_T	318.55	417.973	0.27763173659828
																Tango2	1.42	0.00177431661386419	DMSO_Mono_T	H151_25_Mono_T	145.411	205.28	0.350656871613169	Trpm6	0.33	0.0216483055966489	DMSO_Cocul_T	H151_25_Cocul_T	11.31	3.995	-1.10866262452161
[truncated: 216 more rows]
