# Supplementary material for: Dissecting FAP+ Cell Diversity in Pancreatic Cancer Uncovers an Interferon-Response Subtype of Cancer-Associated Fibroblasts with Tumor-Restraining Properties
Source: Cancer Res. 2025 Apr 11;85(13):2388–411. doi: 10.1158/0008-5472.CAN-23-3252 (PMC12214878; doi:10.1158/0008-5472.CAN-23-3252)
Supplement: Table S12 — PCR primers sequences. [file can-23-3252_table_s12_suppst12.xlsx]

## Sheet: Sheet1
Table S12. PCR primers sequences.
Gene	Forward Sequence	Reverse Sequence
Hprt	CTTCCTCCTCAGACCGCTTTT	CATCATCGCTAATCACGACGC
Cxcl10	TTTCTGCCTCATCCTGCTGG	CATTCTCACTGGCCCGTCAT
Rsad2	CTGTGCGCTGGAAGGTTTTC	GCTTCCCTCAGGGCATCTTC
Ccl2	CCCAATGAGTAGGCTGGAGA	TCTGGACCCATTCCTTCTTG
Ccl5	TGCTGCTTTGCCTACCTCTC	TCCTTCGAGTGACAAACACGA
Il6	AACCACGGCCTTCCCTACTT	CAGAATTGCCATTGCACAACTCT
Lif	TAATGAAGGTCTTGGCCGCA	AGCAGTAAGGGCACAATCCC
Cxcl1	GCCACACTCAAGAATGGTCG	CTCCGTTACTTGGGGACACC
